# Supplementary material for: Cut-off Scale and Complex Formation in Density Functional Theory Computations of Epoxy-Amine Reactivity
Source: ACS Omega. 2021 Oct 25;6(44):29424–31. doi: 10.1021/acsomega.1c03229 (PMC8587129; doi:10.1021/acsomega.1c03229)
Supplement: Supplementary file 1 — ao1c03229_si_001.zip [file ao1c03229_si_001.zip › Final_structures/Primary/A2E1_A1E2_B3LYP-D3_CC-PVTZ-F_canonical/Epoxy_frag2_product-6_isomer45.vib]

{ 
 s_m_m2io_version
 :::
 2.0.0 
} 

f_m_table { 
 i_j_atom_total
 :::
 21
 m_column[68] { 
  s_m_data_name
  s_m_column_name
  i_m_width
  b_m_visible
  s_m_units
  :::
  1 r_j_Frequency  "Frequency"  10 1 "" 
  2 s_j_Symmetry  "Symmetry"  10 0 "" 
  3 r_j_Intensity  "Intensity"  10 1 "" 
  4 r_j_Raman_Act  "Raman Act"  10 0 "" 
  5 r_j_Raman_Int  "Raman Int"  10 0 "" 
  6 r_j_x1  "x1"  10 0 "" 
  7 r_j_y1  "y1"  10 0 "" 
  8 r_j_z1  "z1"  10 0 "" 
  9 r_j_x2  "x2"  10 0 "" 
  10 r_j_y2  "y2"  10 0 "" 
  11 r_j_z2  "z2"  10 0 "" 
  12 r_j_x3  "x3"  10 0 "" 
  13 r_j_y3  "y3"  10 0 "" 
  14 r_j_z3  "z3"  10 0 "" 
  15 r_j_x4  "x4"  10 0 "" 
  16 r_j_y4  "y4"  10 0 "" 
  17 r_j_z4  "z4"  10 0 "" 
  18 r_j_x5  "x5"  10 0 "" 
  19 r_j_y5  "y5"  10 0 "" 
  20 r_j_z5  "z5"  10 0 "" 
  21 r_j_x6  "x6"  10 0 "" 
  22 r_j_y6  "y6"  10 0 "" 
  23 r_j_z6  "z6"  10 0 "" 
  24 r_j_x7  "x7"  10 0 "" 
  25 r_j_y7  "y7"  10 0 "" 
  26 r_j_z7  "z7"  10 0 "" 
  27 r_j_x8  "x8"  10 0 "" 
  28 r_j_y8  "y8"  10 0 "" 
  29 r_j_z8  "z8"  10 0 "" 
  30 r_j_x9  "x9"  10 0 "" 
  31 r_j_y9  "y9"  10 0 "" 
  32 r_j_z9  "z9"  10 0 "" 
  33 r_j_x10  "x10"  10 0 "" 
  34 r_j_y10  "y10"  10 0 "" 
  35 r_j_z10  "z10"  10 0 "" 
  36 r_j_x11  "x11"  10 0 "" 
  37 r_j_y11  "y11"  10 0 "" 
  38 r_j_z11  "z11"  10 0 "" 
  39 r_j_x12  "x12"  10 0 "" 
  40 r_j_y12  "y12"  10 0 "" 
  41 r_j_z12  "z12"  10 0 "" 
  42 r_j_x13  "x13"  10 0 "" 
  43 r_j_y13  "y13"  10 0 "" 
  44 r_j_z13  "z13"  10 0 "" 
  45 r_j_x14  "x14"  10 0 "" 
  46 r_j_y14  "y14"  10 0 "" 
  47 r_j_z14  "z14"  10 0 "" 
  48 r_j_x15  "x15"  10 0 "" 
  49 r_j_y15  "y15"  10 0 "" 
  50 r_j_z15  "z15"  10 0 "" 
  51 r_j_x16  "x16"  10 0 "" 
  52 r_j_y16  "y16"  10 0 "" 
  53 r_j_z16  "z16"  10 0 "" 
  54 r_j_x17  "x17"  10 0 "" 
  55 r_j_y17  "y17"  10 0 "" 
  56 r_j_z17  "z17"  10 0 "" 
  57 r_j_x18  "x18"  10 0 "" 
  58 r_j_y18  "y18"  10 0 "" 
  59 r_j_z18  "z18"  10 0 "" 
  60 r_j_x19  "x19"  10 0 "" 
  61 r_j_y19  "y19"  10 0 "" 
  62 r_j_z19  "z19"  10 0 "" 
  63 r_j_x20  "x20"  10 0 "" 
  64 r_j_y20  "y20"  10 0 "" 
  65 r_j_z20  "z20"  10 0 "" 
  66 r_j_x21  "x21"  10 0 "" 
  67 r_j_y21  "y21"  10 0 "" 
  68 r_j_z21  "z21"  10 0 "" 
  :::
 } 
 m_row[57] { 
  r_j_Frequency
  s_j_Symmetry
  r_j_Intensity
  r_j_Raman_Act
  r_j_Raman_Int
  r_j_x1
  r_j_y1
  r_j_z1
  r_j_x2
  r_j_y2
  r_j_z2
  r_j_x3
  r_j_y3
  r_j_z3
  r_j_x4
  r_j_y4
  r_j_z4
  r_j_x5
  r_j_y5
  r_j_z5
  r_j_x6
  r_j_y6
  r_j_z6
  r_j_x7
  r_j_y7
  r_j_z7
  r_j_x8
  r_j_y8
  r_j_z8
  r_j_x9
  r_j_y9
  r_j_z9
  r_j_x10
  r_j_y10
  r_j_z10
  r_j_x11
  r_j_y11
  r_j_z11
  r_j_x12
  r_j_y12
  r_j_z12
  r_j_x13
  r_j_y13
  r_j_z13
  r_j_x14
  r_j_y14
  r_j_z14
  r_j_x15
  r_j_y15
  r_j_z15
  r_j_x16
  r_j_y16
  r_j_z16
  r_j_x17
  r_j_y17
  r_j_z17
  r_j_x18
  r_j_y18
  r_j_z18
  r_j_x19
  r_j_y19
  r_j_z19
  r_j_x20
  r_j_y20
  r_j_z20
  r_j_x21
  r_j_y21
  r_j_z21
  :::
  1 52.8634718452945 ""  0.0834729282335234 0 0 -0.00715334383647481 0.0224876515789999 -0.0406553930888007 -0.0160590939489423 -0.0388288697275873 0.0538951368391867 0.00545783102020381 -0.0137222661129168 -0.12749667673031 -0.0112890060572961 0.116087477707387 -0.0374600471253303 -0.00702243397897716 -0.111502900871027 0.0570967689145053 -0.0154387459131917 0.0574340042099874 0.0565538172205161 -0.00727066781449723 -0.092243685944163 -0.0206538320394168 -0.0074913793363392 0.0117573734536524 -0.0279082716777736 -0.0192185534613837 0.0405916550550542 0.107883850342476 -0.0148498931527384 0.123592782596122 0.0486096568677888 -0.00201309675611831 0.0410022876362446 -0.0897817029244222 0.0506761145486418 -0.0196461337580476 0.0288886625580981 -0.0155018880227811 0.024458395123371 0.0727371528125902 0.0202229371026833 0.0565199459605681 -0.123943751020441 0.151345995951528 -0.101380068646545 0.0101361224958868 0.0274761776698108 -0.0304116095753998 0.128373160945411 -0.030262753495561 -0.0747492930397092 0.0264863184197485 -0.0422562715984236 -0.00994996404945829 0.101654758997302 0.0978799338417695 0.012062034808073 -0.128317796966465 -0.110243058253441 0.127224825319035 -0.105663779888563 0.0546598902927191 0.0908814462859205 -0.254915890873083
  2 66.1912958537075 ""  0.212004626957643 0 0 -0.0152150052594789 0.0525678633437183 0.0121585087710712 0.0631941908536007 0.102517156090557 0.0327691466227636 -0.0666404893330632 0.0716034590579995 0.0199836048662904 -0.0397290951660984 0.0631939046285001 0.0161658211026704 0.0984950284827322 0.085648140978158 0.0225426421654104 0.0405558155046198 -0.0525761142287865 -0.0364814359270468 0.0372968872140011 -0.0300403687869815 -0.0228630516464556 0.00375161302177779 -0.0303895419411688 -0.0197327897653752 0.0318454262927747 -0.0464187587015814 -0.0883350980629177 0.0844625169191035 -0.0858499448613884 -0.0312317951422971 -0.0467296663798643 -0.0583900170990153 -0.0266923366116217 -0.0082372217619679 -0.00492322976179869 0.0537485531004948 0.0138224586372457 -0.0283195112390151 0.01092053764313 -0.144050228375001 -0.0238211640873941 -0.0313283446923346 0.0996750859391577 -0.0231161311683024 0.0440565351096368 -0.0321257786099249 0.0499805439562178 0.168641583956261 0.0366983558071481 -0.0206329494235999 -0.045603448625021 0.0455345828382135 -0.00681686939581689 0.0263534663769188 -0.134051115718131 -0.00925166550718331 0.0329868819583499 -0.282609296750739 -0.017263140830804 -0.0193046160170069 -0.114883890352684 -0.0552686881180537 -0.170903638837916
  3 126.837101843724 ""  6.1069495046303 0 0 0.00488309270842503 0.00606155966156755 0.00948272060678425 0.044690580932547 0.0915832434321155 -0.0810087655966928 -0.0506272602144301 0.0475724184299711 0.0732294605211066 0.0241377785079248 -0.0574878496506246 0.00508192886776036 -0.036647170935267 0.0832809249894663 -0.0533778131247831 -0.0133282784850609 -0.0121691891124135 0.0635986376246902 0.0176636030011825 -0.121898027840256 0.0230291912583461 0.00713514714457717 -0.0421056540374593 0.0184136325701261 -0.0317147917015963 -0.0337040844162493 0.0874183702552026 -0.0236809323527125 0.0172081603197541 0.0591922517146818 -0.00655678114700926 -0.029944847195151 -0.0311645545798046 -0.0618008553841238 0.0186919472711103 -0.0524136270851323 -0.0135583861644619 0.0227197891830764 0.0430746359006384 0.0167382406450044 0.0360166442540296 -0.012758825648862 -0.192159425272794 -0.013178392605762 -0.0483780904537297 -0.03229107386221 0.033714570352836 -0.178992801636502 -0.00178299937440346 -0.107233213248419 0.0582055323364489 -0.00431410154732147 0.0277811709429713 0.0500591341011363 -0.0764923038451256 0.0408780127686615 -0.161436839469668 0.216032262869834 0.106650238928451 -0.0214648378974249 -0.032973143893533 -0.0274347110620163 0.169894148811413
  4 150.953248185897 ""  6.49498856185176 0 0 0.0117263362356185 -0.0334124478690623 0.0575330539335688 -0.024449025513066 0.0241110445378995 -0.0874974659606525 0.0382269206200096 0.00693325591516197 0.18764346570089 0.00989578721922522 -0.177863343172817 0.0544453384096324 -0.128422090741587 0.0817625269879034 -0.0586399867762109 -0.057700744867774 0.0700068110747678 0.0543775872774515 0.0545762563046513 -0.0232196802231217 0.0190081774443431 0.00448671755089086 0.0263622242111162 0.0210649673357245 -0.0197124163947089 0.0579790118559179 0.204260851395751 -0.18645997800472 0.166039784927274 0.0400585554056002 0.0241851522923564 0.0608739988504269 -0.0377374313730131 0.0328040325732188 -0.00985676699417379 0.0127306275972488 0.0118887393733143 -0.0197514672517853 -0.0634224139124217 -0.0288157541048139 -0.0309947920173254 -0.00565036385789387 0.12203356541381 0.0259477425618093 0.010926319936237 0.0122105885105869 -0.0174203944914425 0.102191462304229 0.0964080242298367 -0.0797895468250899 0.00941951356922795 -0.0408150988276396 -0.0210230102018919 -0.18721054121634 0.107129066138996 -0.0444674788663767 0.191064336825393 -0.264969715349785 -0.142730714707184 0.00182934576476559 0.0334619519680144 0.0808445866850531 -0.217684563233162
  5 192.690984635768 ""  1.16094309881352 0 0 0.0282005236849472 0.0601160791480363 -0.0665391364248287 -0.00400016800729731 -0.0134991220292527 0.0176272658311073 -0.000728693578424841 0.0138071596194257 -0.215897189948495 0.0958607902161372 0.200646034425575 -0.0734225586019274 -0.0238472443091208 -0.0961957100033017 0.0314997260826491 0.0350300544695403 0.0239546670957206 0.0779531286828692 -0.07349506418014 -0.00705310330712085 0.0489210754916566 0.0140183735081608 0.0253142366095689 0.0373804799821307 0.0786837593167256 0.0308392832079471 0.178098605873292 -0.0733654667104484 0.0845500274407373 0.0670390754160092 0.0238181979498632 0.0260035115735027 0.05281938330535 -0.000141288762748582 0.00884630803606611 -0.0591383409253145 0.0959052577971769 -0.031729703131635 -0.0447763484385412 -0.071199698749934 -0.056909029725766 -0.0118258323015472 -0.0654626038845459 0.0202133535351406 -0.0543710141207855 0.0142395491695656 0.0866368694265763 -0.107880832916182 -0.0223961476560165 -0.103873943257741 0.12111559764162 0.0719170673820412 -0.00596559193618524 -0.174532730102168 -0.160807035887895 -0.0066775741191012 -0.00804474427115593 -0.0215226930170467 -0.0765204415698117 -0.017861590469865 -0.0893702685292303 -0.136574296763801 0.0313769027740858
  6 244.583985095523 ""  1.22696611125555 0 0 0.0128161352748187 -0.0034014397737441 -0.026992002783602 0.0667918050685814 0.0115797317092365 0.0175366093024896 -0.0357283017889606 -0.00644179365683345 -0.0761704395234119 0.031889858224428 0.0555636356173853 -0.0283480838367232 0.117295055279584 -0.0134866551773683 0.00344175442712053 -0.00398918799534114 -0.0426793206468106 -0.00166985026276729 -0.0655585124654146 -0.0199406421609744 0.027814199339403 0.00652543967492201 -0.0399314905944623 0.0190030953920897 -0.0256776560400149 -0.0495330761136834 -0.0343660460465708 -0.00164048673922228 -0.0828855419442603 0.00185046358143628 0.0227669082154685 -0.0449611559099354 0.0618451510940756 -0.0440665842468128 0.0294292620307934 -0.0455396340822063 -0.0177675597665326 0.022343623831827 -0.0168717944738979 0.0389382041639822 0.0379818327883409 0.0170368445438203 -0.107531961541779 0.0466454975212912 -0.0386846507519811 -0.0296609580932657 0.00642421465462484 -0.113510108839036 -0.0800964482564227 -0.0135167644534941 0.0671381623138753 0.00819368177812534 0.0361117225514683 0.00860931984512986 0.352116329956269 -0.0297410440178867 0.349242715335845 -0.281303989622777 -0.211399387177868 0.0163152905644838 0.134937920575322 0.350944708717015 -0.248308144886848
  7 285.410496891745 ""  2.83974959018624 0 0 0.042490571153216 -0.0424940672483541 -0.0207087254611924 0.144200073169708 0.0105297290435609 0.0161828798110393 0.030448235174213 -0.0266637480962635 0.0122862767626237 0.00794268596290468 -0.0503629272941149 -0.0149861288564705 0.293013046428398 0.0527326301172556 -0.0360868650761236 -0.0833560027356679 0.0568702292369253 0.0228803006768797 -0.059368466343533 0.0519461247307811 -0.0156300882656336 0.0163481674491532 0.00278744826889075 -0.025137681453113 -0.0924565415295473 0.0160416371302343 0.137932737421729 -0.138003539346649 0.154896467700168 0.0101298784813796 0.105768160591009 0.0475130105570422 0.00930846556299458 -0.0047189472161066 -0.0462971344673521 0.0201358992657767 -0.0660819504849313 -0.0121065638510109 -0.00313388477373944 -0.00854968779718272 -0.0374910669550621 -0.00561433073949231 0.0433865892681357 -0.0441636099744759 0.016570140128033 -0.0161879493371608 -0.0779483977692255 0.0649195869466824 -0.0583154713066748 0.0458317763989628 0.00233771508968535 -0.113433342501898 -0.0442812302553549 -0.0275697935346833 -0.081911132412122 -0.026678490378407 -0.0983768819187361 0.07402967999998 0.0336294054157148 -0.00454731654216403 -0.0325435880414811 -0.110583228896779 0.0633999391538391
  8 330.075116719495 ""  3.64175543035595 0 0 0.0307642289969883 0.0501455695369 -0.0495796453052635 -0.0121863424695082 -0.00305582580216375 -0.0169115813466631 -0.00929028691301008 0.0151047209071025 -0.17929375762888 0.110541691952824 0.159554222729194 -0.060742511436724 -0.0868101141105223 -0.0793241031763763 0.0145978807559579 -0.0209636579037779 0.0159862137654754 0.0273947266006334 0.115761056553458 0.0519669603884612 -0.00205845357088276 0.0172562093594854 0.0242025098065859 0.0115228453165052 -0.0328172696012973 0.008428383723787 0.023641383147579 0.0268228012574496 0.0377558881089496 0.0271012452875027 0.0123466845278367 0.0298884182124749 -0.0127908991846378 -0.0648451108958066 -0.0643440587083167 -0.0402378425200811 -0.0553288086421167 -0.00928676600450152 0.0856755173971138 -0.0156747924311289 -0.0705904264196414 -0.00209838966046197 -0.185552697090143 -0.117089145405559 -0.0393846290341995 -0.0392539808770699 -0.0518564591723187 -0.152363287400438 0.0535742596082239 0.169556447757794 -0.0916454936622331 -0.0724055452566361 -0.0521803248613735 0.160313406285569 0.0582032547223804 -0.078489573577044 0.104172067016811 -0.0776608577389589 -0.173127968991933 -0.00820366017936976 0.00383027659546987 0.0156047191572291 -0.0436974268052234
  9 371.38235782694 ""  5.0544612570947 0 0 0.0217933323772697 0.0396747180863943 -0.0528738758690174 0.00987853718740372 0.00888062301267767 -0.0149470750278232 -0.0953351846028295 0.00383323453256298 -0.25111377517874 0.159316973769643 0.215501496999078 -0.0713434104484019 -0.132035916902846 -0.149715607685474 0.0460110008807698 -0.066318990801013 -0.045957976441302 -0.0253064220825805 0.052723231947419 -0.012218345843618 0.0703236937007269 0.0039579327872484 -0.0355484251963135 0.0733533524131236 -0.0886067471792345 -0.0587125594981609 -0.0410960380694795 -0.134178978882463 -0.126355377689136 -0.019337204947389 0.000514489590119006 -0.0406072969368315 0.0828224832384454 0.0179708010517529 0.00431845511433716 0.0522187550036073 -0.0627569375634648 -0.0013789340113784 -0.0980735956284233 0.0200423152832127 0.0387086254486823 0.00464200076348168 0.187624394182479 0.0687060663363098 0.0496623759817059 -0.0186800755075194 -0.0718858439501194 0.201027510960939 0.0202954933714769 0.0524768789009753 0.0105745292769267 -0.0587322566037223 0.00219856592838732 -0.0909392117072958 -0.0117659427270869 0.0215405539997672 -0.107222184999004 0.0747104926841713 0.145029351111164 0.0118422592412166 0.00572192109133709 -0.00411137386077638 0.0433557670715431
  10 427.009480670894 ""  16.1219820123063 0 0 -0.0296542014665157 -0.00750942161652285 -0.0259089639908164 -0.0106156475227784 -0.00808771950379641 -0.00103329496664011 -0.0601797278402587 -0.0120209512530926 -0.0627264695337751 -0.00893489278691257 0.0286032638874028 -0.0292459617059304 0.146697062877265 0.115579735188237 -0.0636712164217605 0.00557459685696406 -0.0358334505145749 0.0567476698308196 0.0307164026164531 0.0689467830801044 -0.0318052713654515 -0.0160191184589212 -0.0436840300161967 -0.014513934472041 0.0504277482970735 -0.043975651558291 0.222182862780225 -0.0700633377142903 0.123651517412416 0.0393818820109169 -0.0401559949602294 -0.0660972770538129 0.00195875865619103 -0.0752658257279482 -0.0106909486491425 0.0551614490860611 0.0529792285253032 -0.101180612072533 0.00360373727091771 0.00793276012727789 0.091063692552921 -0.00381399878111135 -0.136175912499672 -0.013509377498432 0.058123029071782 -0.057885329969982 0.0352251998299312 -0.0124676478804341 0.154063523131475 -0.0688867374899438 -0.129284141885234 0.0695553215830826 -0.00606610875848268 -0.232005594536965 0.137603402160501 -0.0172616723145679 -0.12564966007662 0.0149964186844841 0.226280978338904 0.0105487494285061 0.0240980936873873 0.217668364630462 -0.011805849822397
  11 478.817722546769 ""  123.228242037364 0 0 -0.0137085843568586 0.0120684182080053 -0.0306164279608482 -0.0561056681983206 -0.035720284223391 -0.000539627204986506 -0.0284825087369863 -0.00896006670697987 -0.0995212657448745 0.0637389968788984 0.062433622224332 -0.0444791382570319 0.594429952095171 0.579552942326241 -0.268332945002192 -0.00930139228124466 -8.92261230300822e-05 0.00599167149157646 0.0329638011794685 -0.0257161465119053 0.0358384629344781 -0.0141286869273763 -0.00184223182351537 0.0267116658981797 -0.0159561997243357 0.0106219659416372 -0.0497802596897098 -0.00699346710303078 -0.0514785641500411 0.0122377407461549 -0.0278254704929372 -0.00150150110717731 0.0150977895424013 0.0284933187296912 0.012977637559503 -0.0161415519265163 -0.0127915454709513 0.0327129564364462 -0.00364286851720938 0.000860670353978422 -0.018796157742948 0.000382834170109411 0.0563932373028856 0.0136089553123057 -0.0169409366962958 0.0205087551125489 -0.0063213004241947 0.0143266930932668 0.0485090575632254 -0.0367616066792511 0.0090311437174409 -0.018239516655478 0.0106977908853565 0.0468134648776352 -0.0443228241596697 0.0164630840738284 0.0355362499507683 0.000770361968430191 -0.0575449113907874 -0.00393479677032871 -0.00483115205718893 -0.0617138722730466 0.00313129207442826
  12 529.651756480342 ""  12.0316913427637 0 0 -0.0835590244334464 -0.040480582972208 -0.0263049088709427 0.00703183116296295 0.0151961393552253 -0.000782669271748809 -0.158042404942815 -0.0259393212736831 -0.0475834413955809 -0.0856661464026189 -0.00481351592195182 -0.0253471716258879 -0.021319682480014 -0.0903892359391438 0.0188711289911541 -0.0167948203659174 -0.0396041978785186 0.0732327512575407 0.0277393274087702 0.0398905244806462 -0.0257946847554207 -0.0255207723707337 -0.108038825154899 -0.0100615874627985 -0.068692876854741 -0.124158941191116 0.236073363636096 -0.090222244222475 0.117318023448657 0.0574151389883075 -0.05079446046578 -0.13764072167622 0.0304488421145537 0.0805965652635149 0.0572818294710186 -0.0376699395915825 0.0312611658219895 0.0599709375130835 0.0101604003454653 0.00590941518244772 -0.0143435434886975 0.00150820743891241 0.110736260905597 0.0507220296312982 -0.0381098404817 0.0705516689941434 0.041638262071604 0.003817619415677 -0.147675588137513 0.318864397628487 -0.134909172866527 0.0338737543785409 0.0356247137784157 0.0890148546756007 -0.0960337102044504 0.0706459643201537 0.0963916819050273 -0.00974721224904351 -0.109574868948109 -0.00756896992311798 -0.00440885252967424 -0.12112259537789 -0.00627293143673695
  13 607.293140263298 ""  57.9905389696337 0 0 0.0057927675510527 0.00651139902474511 0.000425956071993859 -0.00750704732536307 -0.00349590397603546 0.000872042326911438 0.0547622527706283 0.0107412706491863 0.0544497909635532 -0.0298655028986931 -0.047211853066675 0.0044586472233944 0.0855144609564125 0.0496241941037212 -0.0329388902550584 0.0237828393325711 0.0200711928984079 -0.00444283658783668 0.0145917636918735 -0.0577530633259571 0.0174908296492864 0.000670910240719662 0.0400906381176363 -0.00601568667783035 0.0868533425255415 0.0696200451811703 0.0101117906764845 -0.03734385994654 0.0214308653924648 -0.00676506890663207 0.0212131343212566 0.0616793018529872 -0.0162455818993541 -0.0340552146899124 -0.0244273173054823 0.0193903249456319 0.0277612125242618 -0.0485347087798631 -0.0403755870981684 -0.0106741889105517 0.0170906880225667 0.00729756129755479 -0.0465822720833666 0.00886970498313078 0.0233934659185678 -0.0290478126095507 0.0102330588827885 0.00102285090684627 -0.519117414135325 0.675822244675524 0.0449771547155912 0.0321294784661056 -0.0627619333347674 0.0239200162552524 0.05502742637162 -0.0383556899761337 -0.0568455219909844 0.00309658597723554 0.0897145555111463 0.014619725674028 -0.00235817231895545 0.0905072977951174 0.00709003565429245
  14 674.042742165864 ""  25.8760995662022 0 0 -0.100578870059952 -0.0794852057731522 -0.0503563852397229 0.0798561447533634 -0.0103005570929876 -0.0174092157664767 -0.135393280742277 -0.0833889707308026 -0.0783906367135865 -0.0643879077827374 -0.052302141646163 -0.0573171827700321 0.067313555218352 -0.174037436599528 0.0012709896252891 -0.00641221550787804 0.0550526902251128 -0.0223553714893252 0.0460011971188729 -0.0106550353613666 0.0632669281126875 -0.122015663522507 0.0636733346346369 0.0315273276079543 0.0891614530742438 0.17822185198155 -0.212217474842694 0.107784105326577 -0.102694099706094 -0.00021136141315713 -0.0626017999416812 0.113924843791595 0.0035108441107582 0.016351923966532 0.012669002145518 -0.00296486711146527 0.0395043619910812 -0.0200110231907135 0.0277846320673515 -0.00389400925424267 0.00662645389955465 -0.000252011559185499 -0.0560051319173124 -0.00576704988808024 0.000321953746845187 0.0322330072071009 0.0479347648058893 -0.06660314543618 0.0848223270130557 -0.0238823493535291 -0.0578020539698866 0.00813044903451858 -0.000885844351589907 -0.110480840779318 -0.0170977854078618 0.016237774233637 0.0071869437065799 -0.0202145362240284 0.00877715406544003 0.00105063688543152 -0.00166937314191621 -0.00849927153879052 -0.0154844901764478
  15 810.387770361196 ""  16.3226046193693 0 0 -0.0303317454024079 -0.00966906765695239 -0.0190553753160211 0.01131219991855 -0.00347603973364822 -0.00201277427832513 0.00176226003221363 -0.00521218194243127 0.0247712928651758 -0.0657679412413569 -0.0478836411959584 -0.0141898667275434 0.0215497998044883 -0.0461275150048197 -0.00172946255485825 0.053876290025301 -0.000591343221435425 0.0278345195452789 0.00889026655792572 0.00679255307273296 0.0138713266391168 -0.0126755257328834 0.0214413816194389 -0.00891093542410558 0.101794085773232 0.0264878644006031 0.0798922977060094 -0.0112643029853417 0.0442455603318886 0.0178072536192826 -0.0239462416086553 0.0110869978090685 -7.88526487546457e-05 -0.0706437365008449 -0.0198849219504992 -0.0403387102393198 0.00137708258510933 0.02104312863929 -0.0323925652329846 -0.0291889795011297 -0.00662964225389339 -0.0206504357719584 0.368302553903647 -0.112141753942594 -0.0810680001426466 -0.165053512835118 0.073368210154599 0.402861651231448 0.0630006805397344 -0.0716318659266247 0.0140156466897022 0.0724248156807735 -0.0149230735739572 0.255965038860388 0.155465795880387 -0.0840230680108007 0.0532717265216801 0.268826665097521 -0.219720771879443 -0.0647676140404284 -0.0675806287965677 0.284033635748326 0.302875232899921
  16 835.555234944384 ""  46.5405956522016 0 0 0.04992834895548 0.0219107048282554 0.0294243270907372 0.00328814208616442 -0.00783676633937994 -0.00287206061189108 0.050679165621352 0.00820335194558564 -0.00773828200838906 0.105513860463745 0.039559124867411 0.0207501020362043 -0.0201248893500727 0.045093916833684 -0.000126880937173976 -0.0582609499405532 -0.0236981544797062 0.0316989690738109 -0.00855368968138644 -0.00805560658525571 -0.0578775040327946 -0.0233454380518593 0.00665597461228735 0.0255605729513339 -0.0822773969304792 0.0105976857755749 -0.181205969684922 0.102181880132298 -0.209063697246846 0.0630667837372275 -0.0311662289429623 0.0235091372796972 -0.0411495974432621 0.00612828817908942 0.0387917343765267 -0.0311959713940025 0.0116001874823909 -0.0283251457872689 0.0781483820327376 0.00200854566819693 0.00784801483967502 -0.0274649133445036 0.183403734236006 -0.104926118552914 -0.0564057986118632 -0.0367097255077658 0.0726056940958345 0.174449324416869 -0.105024485945844 0.132486480631243 -0.0668405136337961 -0.0706186546586294 0.112753000018972 -0.564566436584158 0.00123239990659446 0.0525933881181401 0.119702646752232 0.136582669996518 -0.203169026363312 -0.0587607318447067 -0.0309802384043666 0.0522398543198614 0.143479162634207
  17 854.294390576048 ""  21.2094430053084 0 0 -0.049140796323716 -0.0411653237565967 -0.0276058333013681 -0.0393687480370891 0.0347021409577137 0.0149965564253086 -0.135518388785356 -0.0126223790724385 -0.0337150340335607 -0.107893016122047 0.00743763981746429 -0.0165966504401465 0.00141392031044707 -0.00689068734028821 0.0067459173807888 0.0288256311357658 0.0672855916068906 -0.0664869331541185 0.00224153595617129 -0.000775245397962162 0.0689948851085357 0.094169197370822 -0.0691972435321996 -0.030434302395296 -0.0771395921057088 -0.0299873084820167 -0.0247058314351929 0.144025556390024 0.194185752126766 -0.0765664551962767 0.182065895898319 -0.0509014892125614 0.0842914379489565 -0.0443378438389791 -0.000167407698743066 0.0331775455118831 0.00198016432012603 0.0411400065850324 0.03382584658793 0.0134576830643109 -0.0629099698483091 -0.0280929556215488 -0.0148470124411815 -0.027494833283459 0.0236271841652288 -0.0482671868483636 0.0252843715534248 0.0638931660575037 -0.0296715181607724 0.0375621558695877 0.0896177661705379 -0.0401086348608017 0.15036848696418 -0.400302294724833 0.0958818901525093 -0.123300256470148 -0.0735510999231789 0.0631519684227483 -0.0355468168096593 -0.0289053233133364 0.0169462951359218 0.0258089479756436 0.00535506279907846
  18 895.304917728205 ""  7.30860848299194 0 0 -0.00826204971289198 0.0109404338974833 -0.00569668567710488 0.0165453551405306 -0.0127676839805574 -0.00466987893727196 0.0505529488316728 0.00873043095591126 0.0452574595165527 -0.018475281093063 -0.0479865564795317 -0.00498002006192587 0.0218910929632467 -0.0275206412117025 -0.00545980006977762 0.0211290090918308 -0.0269939872543153 0.0941208366258544 0.00202070860338698 0.00313276199178765 -0.0542775702619944 -0.0301068814950816 0.0280335939180176 0.028921966761749 -0.0106332617311637 -0.0030000373765891 -0.0907804303362015 0.0569849413146477 -0.225442760913634 0.115352291760427 -0.0698063403372751 0.0206489454368685 -0.0289586933852995 -0.0630265062463167 0.0138274818615949 0.0644894563317813 0.0104791358409567 0.0981727829831038 -0.0464821850250935 0.0316875055629668 -0.11662577871454 -0.0194231365384081 -0.0698056025365944 0.169527830797555 0.07727606347428 -0.0559279647993859 -0.0221295522583891 0.0309664419310361 -0.00576657632295638 0.00953670120368711 -0.0451696847908817 0.0467418383645109 0.146912104219455 -0.0774472606824592 0.141957116467114 -0.243733357114849 -0.234209725724301 -0.0188233167836641 0.122523038157519 0.00773751922359559 0.0692736284771437 -0.0378425561376494 -0.14202267430827
  19 924.217985178441 ""  22.7314813830701 0 0 0.0160130277673545 -0.0475866233088133 0.114147814779794 0.0178564788743248 -0.00599154596567738 -0.017060400587068 -0.247420955407641 -0.11532450251057 -0.292308617320207 0.340129224268423 0.308814329956008 0.0675206227941353 -0.117606744661642 0.171950588419123 0.00918237164260241 0.0132424651552678 0.0705770724846617 -0.0502543074764284 -0.0214642164276078 -0.00696056067819152 -0.0592161890195945 -0.0434061599653436 -0.0528042244810651 0.0576147549878239 0.0738660644972973 0.104434326535482 0.00306981430980924 0.025975231333494 0.152904035419281 -0.0573362364495562 -0.0493932878614426 -0.0354412763323285 -0.0136282723293832 -0.0111632312972839 -0.00333247563820853 0.0101939428136088 0.0275737514723544 0.0154606799421089 -0.00642650918858456 -0.0105175686830732 -0.024502231348039 -0.00365095022056214 -0.0203049373496692 0.00564267502052705 0.0103690096838186 -0.00550053523777625 0.0760786214659509 0.00298785941344317 -0.0441247401451288 0.0192753308132287 -0.0449847463845887 0.0378695354028718 -0.0207853049364989 0.130167140484729 0.0740239716573703 -0.0866336700582799 -0.0579919054879098 0.0367024681656993 0.0201222625326706 -0.00277344712549492 -0.003438103450519 0.0761164153182049 0.0208990515840258
  20 954.341111606263 ""  33.823475856135 0 0 0.0368522772248322 0.0964120509564 0.0311778931454815 0.0432532789273242 -0.0626430954363214 -0.0271391574676883 0.159295346913178 0.0744802374906023 0.0965801023547451 0.025515025077279 -0.0353314070521116 0.0260367520348576 -0.00551942144026098 -0.011067906006282 -0.0164754243939837 0.0156901329450161 -0.0201491454496521 -0.0712311851757251 0.000266415966331804 -0.00539440741542857 0.0722901500651085 -0.0972099269226675 -0.0118665003017507 -0.0482704487754417 -0.00362024058644798 -0.0999982320517857 0.187956310622105 -0.0500936104913393 0.298556505617144 -0.104849727024405 -0.356775505155927 -0.178996050828572 -0.0129799137219667 -0.0151500813118305 0.0379088884484506 0.0211209259443127 -0.00623489207515552 0.0136352298376114 0.0280599442641988 0.0208594407588367 -0.0362919772483543 -0.0233992814565213 -0.0187758946447486 0.0184390286925458 0.0194592877234332 -0.0138829016090791 0.039543276877931 0.0183004755714879 0.00793563682988463 0.0331880974097855 -0.0804474280826521 0.0451304474276492 0.0959366437622935 -0.0903554300605619 0.0232488817841341 -0.0376047259068343 -0.0203741918240135 0.0263937928624555 -0.0491850032218642 -0.0256300044495361 0.0209571827429431 -0.0436178293883386 -0.0248908815318573
  21 1020.26099974523 ""  6.89417750955092 0 0 0.0343836353362002 -0.017980857340602 -0.0321300447757993 -0.0249548093090559 0.029732133277269 0.0184404811849772 0.050293557367567 0.00327429066333895 0.023539925048233 0.00597765623735773 -0.0529553552339955 -0.026215007926574 0.0237616220123155 -0.0233367428391014 0.00842693491520705 -0.125602069336379 -0.0357699584417224 -0.0608385678244539 1.57564812380994e-05 -0.00270588828919483 0.00921354998223736 0.00824165785231741 0.0170591359000978 -0.00614230119448475 -0.0793973493198743 -0.0199173550912074 0.0137000543434751 -0.234886772872079 -0.0681764028638441 -0.0532344152053646 0.0981874872406518 0.074488957951705 -0.00409652391649763 0.0281337960342907 0.0736665743423426 0.0193752552181769 0.0718448566800944 -0.0247369518404953 0.0460636126141343 -0.0189083573838025 -0.063868792384002 -0.0186636346364176 -0.0477818497948148 0.0837383425673915 0.0305702089721326 0.0536745013730272 0.355183751702182 -0.0245109510802708 0.0202953265078123 -0.0255836620216875 0.000455516096301784 0.087230959225772 -0.077929244764234 0.230780855440043 0.187135296247321 -0.203991952181553 -0.121917545198638 0.112843626748436 0.025372040157465 -0.0206811830609225 -0.00162625762435464 0.164832120145678 0.035892147440636
  22 1060.60628384425 ""  13.3047830986268 0 0 -0.0132164247524597 0.0723824456917572 0.0187292811166307 0.0217940530032233 -0.0441699481583889 -0.0201750324530721 0.016044870737964 0.0742839983216006 0.0647906715733036 -0.107432930525374 0.0137531231844816 0.0300669834477363 -0.0362795605412677 0.0246505702346975 -0.00861615163595532 -0.0426206199600432 0.0485442624483782 0.0320606597463832 -0.00429193050375935 0.011818724810419 0.0294808288370714 0.0106261146916416 -0.072388973763949 -0.0402801386734114 -0.153060767160474 0.0197333935146855 -0.199832573192089 0.180777729788682 -0.0989712835866929 0.0540051028865706 -0.0613093184565232 -0.105156693645473 -0.0559922339601127 0.061654143489582 -0.0743954293412805 -0.0534892817615475 0.0390221548870734 0.036305434218895 -0.00775973479690614 -0.077999092264245 0.00924170887222391 0.0634714884280851 0.035272479738557 -0.0113011422109658 -0.0484509719743436 0.0700441080417449 0.0411633226123871 -0.0604516101307894 0.0176184979795387 0.00706750122497965 -0.051039943817603 -0.14437255795668 -0.117356173072361 -0.0199553878542825 0.136297423571707 -0.159928601145973 -0.125198533037043 0.00466786015988639 0.243082425918803 0.0808054401766371 -0.0452914054121658 0.275820230108393 0.0560011002360151
  23 1076.31279975447 ""  76.8012363032894 0 0 0.114961358274815 -0.0526849830370272 -0.0747377546425963 -0.0608501082239382 0.0735355566005632 0.05323926925337 0.104252754569225 0.0327829504463377 0.122782208617934 0.251755790380722 -0.280547341575644 -0.0968665234877102 0.123629686672336 -0.163032274188365 0.0182574007228217 0.0275468750049025 0.0477711137610912 -0.00186778634140229 -0.00522849018343751 -0.00486826431034861 -0.00448391301332346 -0.0814689005530102 -0.0580702520975832 0.04089749097774 0.0246161579452693 0.0534470951569719 -0.034765850651255 0.115085459995805 0.0861990664610605 -0.00421857314573536 -0.150176520030624 -0.114748934305384 0.0580078679106224 0.0104142702887703 -0.0258737590416947 -0.014214976450459 -0.00469939276430583 0.018682655466118 -0.0136527601799539 -0.0176883511038535 0.00629359932149569 0.0163638629307572 0.00763109508013346 -0.0245198595576513 -0.015648437646849 0.00954451833310902 -0.0426756160322727 -0.0157585840933365 0.0329484650147173 0.0136343092052515 -0.208458310517948 -0.0408744743332067 -0.00972597052313541 -0.0194101926240718 0.0152779713193623 -0.0222865046912836 -0.0200279529859335 -0.00868001350417868 0.0533384668511302 0.0203059108837495 -0.0111742169979263 0.0518302446717099 0.0112975954115888
  24 1116.73409633495 ""  34.360907763906 0 0 0.0634538324843759 -0.0634164941231233 0.0247352910033311 -0.0156820082273681 0.0363412040971391 0.01163320697723 0.0837909751889644 -0.136715513789824 -0.173456208176949 0.00353869578733699 0.174509040320623 0.0396163008044266 -0.142804860490376 0.161611445213468 0.0402834293578001 -0.00196777032980232 -0.0101333091604132 0.0666593871253141 -0.00602593388279719 0.0169357179432813 0.085431755386916 -0.0390978883484063 -0.0171475373050279 -0.152010741525698 0.0227467558965184 0.0499751816932875 -0.10325437182053 0.157073189252363 -0.0856162005735634 0.0750208356280764 0.0508672884718146 0.086324609427362 -0.253074798802773 -0.020828089464822 0.0438623333626298 -0.0173050852821768 -0.0119185699853183 -0.0318567982355655 -0.0127783291296832 0.0244171882210738 -0.012775243089426 0.00193709341306129 0.0711039639600907 0.142613697971755 -0.00909715636393361 -0.0465757793177802 -0.0291042649126482 0.0734671876715555 0.0281151816910864 0.0340772302299861 -0.117020891205016 0.00490594818049275 -0.0410653229618643 0.0625476754379692 -0.0284581179968393 0.00538588941975787 -0.0328330569856405 -0.0361371569775608 0.0175886181329798 0.00744749022108658 0.0326485627801009 -0.0727292737533277 -0.0678621175382404
  25 1134.96319674151 ""  3.7483248624532 0 0 0.0015749586134225 0.0607427718079253 -0.00591086419977356 0.00409158081665204 -0.0272008972722075 -0.00585798069004636 -0.0354804760752271 0.112838687851253 0.114163587675423 -0.0772283394423707 -0.0684249287289466 0.00329006894190133 0.000798954810852967 -0.0216219886148413 -0.00607667873260111 -0.0164185372832658 0.0832299982941418 0.0333058067295906 -0.0104903551717312 0.00735371006608469 0.00875727805471395 0.0151606952007743 -0.0970334871468527 0.0086018683354427 0.0342763354055456 0.180509974523466 -0.192011703479243 0.0689431282593985 -0.136857572384288 0.0534363226230463 0.0554846607459827 -0.0491091680268087 -0.0465738850892834 -0.0179554251654583 0.0338706738589253 0.0938975583782991 0.000959526773823035 -0.0363604832363122 -0.052996000872494 0.028601787539524 0.00915578842078282 -0.079439717095303 -0.184161537062875 -0.0623625807652994 0.0930937480634474 0.0225858876916481 0.163437598536729 -0.0675771079837385 0.0343278499452278 0.00873975742668736 -0.165897046096249 0.0019628419353197 -0.103660926067985 0.175452230268507 -0.0376159024061337 0.110644902721574 0.149817715268962 0.0936155362092294 -0.29100102200937 -0.112449777081408 -0.0198280136994719 -0.0941448966155749 0.0909086720052052
  26 1139.57293156743 ""  50.7281352281878 0 0 -0.0224227851877924 0.0233516696746567 -0.00238128514764008 0.00482131152841373 -0.01463088045871 -0.00524759966161048 -0.0587983163770156 0.0545622887914938 0.0594031976065653 -0.0106555036831916 -0.0488540649755223 -0.00621348363407249 0.0353096404646918 -0.0501922307165047 -0.0118312890858807 0.073384804903168 0.0297471781014057 0.0198851013828206 0.000697433326882551 -0.00143256257264155 -0.0204858036113374 0.0207228845213093 -0.0142929107684822 0.0384309649583727 0.106046672981923 0.0585710162695268 0.0178355199911328 0.101045013441492 0.0532179770922874 0.0141054307840634 0.0191507507046608 -0.0310761903306799 0.06714252486328 0.0365390333247916 0.124424443921775 -0.056830293755482 -0.111162800955168 -0.102541731528598 0.0185101869366605 -0.00527398118829185 -0.0479319655492166 0.0151328131180755 0.079778548943005 0.270471387601209 -0.0303896910050809 0.00789629038539992 0.111178913584654 0.0503905549294339 0.00218474891654409 -0.00873370258450229 0.00592314514345606 -0.17994166706157 -0.160322508432274 -0.0033861233109932 0.0781959781386558 -0.132675392027501 -0.129899612157501 0.0200629183356921 0.124768912778487 0.0260499351444664 0.0308658388796201 0.0659343464400052 -0.0774304444702126
  27 1191.31892034108 ""  2.39098598128422 0 0 0.00260550345770163 -0.0493010599711314 0.00275767903245015 0.00135448690888444 0.0201381967494219 0.00284240536906909 0.121294092712534 -0.127456778187356 -0.109213488688362 -0.0522522341397758 0.0964322587715873 0.0158647339162501 -0.0566074836931069 0.0788921557284479 0.0156429873199827 0.0654821828801537 -0.0330768354429824 0.0284533690040694 0.00376803434324644 -0.00261218141634883 0.00304591732798409 -0.0137142436494826 0.0522234900717385 -0.0185538917451636 -0.0874911464970621 -0.164748179842032 0.0729406054698923 0.0244312421971512 0.00682868522131806 0.017740902502203 -0.10091664886421 -0.0209127325097416 0.0221841207090142 0.0967214236472785 4.07786117857673e-05 0.0712252165457045 -0.0679434219227082 0.0154706628677456 -0.0369944465146316 -0.0679472130186081 0.00243611938493383 -0.0469412710703504 -0.243857224833724 -0.113152049236767 0.0775412884764742 0.170079187405565 0.0919949489367757 -0.235746298675861 -0.00839083976910385 0.00620238686714917 0.0262237428330764 -0.146108024139748 -0.0233445812074506 -0.113596286396741 0.149446686997902 -0.0769637286624171 0.0771392058551931 0.196202838975284 -0.121683810790719 -0.0765168252116447 -0.0931237368254722 0.204357372790829 0.190505785364584
  28 1224.09386571658 ""  29.4821911377232 0 0 0.0378605432726558 -0.00403490881287472 -0.041519261108401 0.015798495558385 -0.00377737131035699 0.00474987800472521 0.257926394044661 -0.0747713627654556 -0.0331349761445277 -0.51061437215702 0.146089728838815 0.0558840215433336 -0.253455451785355 0.307499021948967 0.0553476857392758 0.0155317669719824 0.0124061565425516 -0.0249977531855705 -0.0106124229957174 -0.019516960470819 -0.0078028449426051 -0.0289564905709726 -0.0295886030722705 0.0632813483989317 0.171409713270963 0.116702119732125 0.0465564417338976 -0.16267216175129 -0.0208374660377398 -0.0265523488210832 0.185820000015455 0.0353211156317302 0.233189847014501 0.00260651975005197 -0.00228779532426552 -0.0163723646507938 -0.0105206698755665 0.0120384365722926 0.0150458382855513 -0.00380642130723625 -0.00569619177347424 0.0159294050801204 0.0225539214900666 -0.0720410025084014 -0.0242355490721 -0.00417492953845579 -0.0433333583210837 0.00681107532905247 0.0495475185336868 0.0259790922178765 -0.371140568576953 0.0493825385580293 0.0761012915886367 -0.031453858930323 -0.00589704704841277 -0.0174892543207197 -0.028006214333548 -0.0200678705907368 0.0533846284430027 0.0223942457383577 0.00744678791098707 0.0175225226440767 -0.0224583844446996
  29 1256.9896712649 ""  47.9973569650554 0 0 -0.00344158211565158 0.0262204693437524 0.021502647573947 -0.00690633649193014 -0.0104435992104533 -0.00247154321251869 -0.212295179965873 0.107310498938661 0.0571152925775813 0.181831052909544 -0.0817865134970957 -0.0138588494317696 0.078732909037149 -0.113143649676201 -0.0189625357704259 0.0323004128232862 -0.0260337269570871 -0.00852560571449422 -0.0142616797328911 0.0085031580841088 0.0272918890652023 0.00454611218827085 -0.0349121843296841 -0.0324381719281046 0.379685345319578 0.222283359752808 0.0758299202338527 -0.375195541154884 -0.181834618769147 -0.0115081887674923 0.185576728227443 0.184602601192432 -0.30421577035362 0.0427293351838917 0.00218094608035514 0.000650725424792226 -0.0435984974300678 0.0277980480260279 0.0220716565984969 -0.0352674791299985 -0.0123328091120739 0.00648094183251143 -0.038840142231555 -0.13599408590015 -0.00859899977119667 0.0572873388690338 -0.157715144446949 -0.0901194793228706 0.0225894614384263 0.0221324209771893 -0.154743724544411 0.115128809591301 0.205996578647064 -0.113258720061464 0.0405855341279931 -0.0578298948064252 -0.0128336079621517 0.0456400213825557 0.0502758648731335 0.00646546714645455 -0.0255957381992323 0.114609357614803 0.0349057692355233
  30 1307.45368473622 ""  7.50468304475176 0 0 0.00945773261456129 0.0337373550207829 0.00639101090281381 0.00315179348600536 -0.0219635558598466 0.00173840364497171 -0.208879719817706 0.148024523506946 0.106130105757631 0.0970036859082629 -0.0405502152547295 -0.00830317638868689 -0.0189589732872944 0.0228206574665249 0.00424282283446412 -0.0279478623558572 -0.0588951170086605 0.00557638060832401 -0.00519979309300506 -0.0197258491723313 0.0016813744254847 -0.0503139818837931 0.0232747962588601 -0.00280372007754 -0.0725540927975732 -0.0989246755638097 0.0305341506127741 0.37666154068567 0.292664431990659 -0.0116995903070903 0.460404514924376 0.279522290094167 0.188473125377986 0.0140532128776514 -0.00439457641626907 0.0115895834151047 0.0121478144076076 0.00285444267529415 -0.0129840502823509 -0.0255991128452622 0.00666957734958849 -0.0234643119926489 -0.00051249176713267 0.238158107798467 0.0378538579010606 0.0211205361378858 -0.228407732256524 -0.0636595064419801 0.0327364765677423 0.0095179118820716 -0.223849155346749 0.0536709604774045 0.0214117654348198 0.0356216403375334 0.0487777089921487 -0.0163177261393477 0.033268606225804 0.071716856415421 -0.0599583766020518 -0.0378202349145585 -0.0407559280267646 0.0493516265355829 0.0676180301968017
  31 1325.61286599829 ""  14.5512292736735 0 0 -0.00451487928740252 0.00932966026795786 0.017448403774116 -0.000242145195806416 -0.00818258606079088 -0.00202119154870268 -0.13006211897123 0.0589083692878405 0.0319615847644052 0.111507935560469 -0.0150563726443667 -0.00242513605436204 0.0267761766507671 -0.0310991772775487 -0.00710768439485132 0.0429632383320043 -0.00542597904477665 0.00891944589120772 -0.0121021860634678 -0.0145790070109734 0.0115793746810988 -0.019213081599 0.0281515848662232 -0.0147241753347145 -0.197718959387133 -0.205918751215309 0.0490943250747217 0.0176883520867992 -0.0178609423557218 0.00549939773156306 0.202633737010287 0.142788141793652 0.0558180787367788 -0.00860509607782039 0.00723740858075976 -0.0110122890077943 -0.0191904569401374 0.00692549856013132 -0.0332052665520289 0.0369208394509308 -0.00408575955532091 0.0476321289412166 -0.0215834443425721 -0.536605433230632 -0.077355412962285 -0.0101051736625504 0.491251684531945 0.0921867031998268 0.0361538203188626 0.0199414993168418 -0.268104215387754 -0.071969317503432 -0.0438969250119033 -0.0146265672273501 -0.0350729478987166 -0.00170248065846342 -0.0686211779889475 -0.0990110116435914 0.091405322336219 0.0673910288083168 0.0671335188664885 -0.106339944630857 -0.128706018635724
  32 1366.60209841086 ""  27.9681637872029 0 0 0.00740011728001927 -0.00569041124312437 -0.0506853811925186 0.012149603056547 -0.00629102936502764 0.0145008499012707 0.00419196609439385 0.0260179002796586 0.04061312387728 -0.141526790763757 -0.0608980221537664 -0.0281323418639277 -0.131877293793447 0.163868766303789 0.0372101905697786 -0.0215877806526483 -0.0484628150985577 -0.0136353054077348 -0.00330764298402175 0.0197499617711443 -0.000592413142371415 0.00715294537494906 -0.0249456001894581 0.0991959449896724 0.0720697553031359 0.0152990477577743 0.0287731518125323 0.278959642325723 0.26888218403437 -0.0354783683555352 -0.0744369572609663 0.214308695328814 -0.65326644272973 0.00744188992184187 -0.0113235194943226 -0.000112791219752473 -0.0158447246042818 0.00606190987865738 -0.0175273722733372 0.00768956820064586 -0.00281478353973529 0.00638832323976968 -0.0038939942367588 -0.0725950288394569 -0.0117283584819363 0.0163385581642075 0.179698434456849 0.0041455437048441 -0.0273579987977635 0.00770410586091732 0.15602865029499 0.0178361904466269 0.0325736888339534 -0.0106232029759544 -0.0158841501179214 0.0101885820574429 0.00271858756616929 -0.0223734386014441 0.031118705645268 0.0135951293355323 0.0113718444102778 -0.00383785419141012 -0.0110366092385988
  33 1377.26096807599 ""  4.33488797115075 0 0 -0.0483037048280446 0.0215470555005072 0.0349335109415175 -0.0103249301539593 0.0208274082787383 -0.0175983029778831 0.429749401848169 -0.171166662280742 -0.0607214596679843 0.109757092746001 0.0824542656333408 0.0176498461818354 0.156717049135168 -0.188896008859302 -0.0445140143064866 -0.0619113756659321 -0.0542767922637746 0.0252069357338087 0.010589984684725 0.00100225955504408 -0.0108226412576904 -0.00123682120980329 -0.0287931590764292 -0.0199703191974726 0.333554748969421 0.292623178226601 -0.0979351376312064 0.218083340264769 0.246168971608433 -0.0021300600036937 0.132482587967421 -0.0324091344675628 0.21628177926499 0.0152744606639201 0.000227434101778799 0.00515563301345709 -0.0270925021653959 0.00995250942175079 -0.022670660832788 0.0102893020262662 -0.0178526047360932 0.00693949989010069 -0.00608756418545972 -0.183039847346748 -0.0223891023118608 0.031139447428637 0.172453296200628 -0.022830443840961 -0.011368203126324 -0.018982747757124 0.136308485841594 0.084812291143327 0.103225138882294 -0.00557993957806757 -0.0606494279985875 0.0241999986974947 0.0075200542255065 -0.0415908456182325 0.0739375892472229 0.0219946327936398 0.018281545707492 0.0570981084676492 8.69696612635635e-05
  34 1380.56969931702 ""  19.8937871771546 0 0 -0.0686790595220547 0.0134339510899761 0.0408824212148236 -0.00976105715683239 0.022152692741036 -0.0242702997187583 0.428697091864189 -0.201468176244437 -0.0841824343762722 0.0710428413000382 0.0933990299954345 0.0265153231888955 0.223296780552239 -0.24657555788877 -0.0663149260951005 0.0188103433128876 0.0243988489631938 -0.0274673469439802 -0.0296963161113769 -0.0104618842917234 0.0150722789103274 0.0429591040516366 -0.00629740358945482 0.0607933915989319 -0.208366224375987 -0.179984838104375 0.0685655471223149 0.0100700542216353 -0.0361918076453041 -0.0150664310118192 0.0382871825798713 0.127395485044012 -0.298449135955884 -0.0105034987421637 0.0094372579062369 -0.005207161590761 0.0202786285782563 -0.0114164378210448 0.00833158388412102 -0.0107768454762465 0.0111220659881461 -0.00180105929968511 0.0186838239930178 0.101464065079996 0.00691655265976257 -0.0220102944351852 -0.176229169610976 0.00554627863437426 0.0546247023366765 0.0329931941867139 -0.407689384518034 -0.00840488692603208 -0.0484254380220974 0.0355344671368715 0.0470709981347438 -0.0270868145005596 -0.0160381908926959 0.0389944485803857 -0.0520275267353948 -0.0142787809103576 -0.0118747576689462 -0.034462984253024 -0.0109833691934475
  35 1401.21164187558 ""  13.2574889773927 0 0 -0.0109742817218259 0.00540640300743201 0.00609916568059942 6.37372183349386e-05 0.00131380134375899 0.000219876593112588 0.0448367815979245 -0.0167029136054535 -0.00616738281542029 0.0664410371485848 -0.0156547504533058 -0.00681342802476486 0.00474556243370767 -0.0076242639995011 0.00014720670876282 0.0307305197523923 -0.0133237500887686 -0.0104057027589292 -0.00355959193424724 -0.0018285796038208 0.00480381351010334 -0.0109763592147533 -0.00505691431186373 -0.00636769073772538 0.0827865353041111 -9.92354988478892e-05 0.0755849050592882 -0.11824948008706 -0.0664850778785211 -0.00704740581565899 0.0894506776435703 0.0574267357878338 -0.0113668423526181 0.000159270162532155 -0.111914118970018 -0.0124602177384389 -0.0127171610908321 0.0307403946653796 0.0222420921840481 0.0421615078634848 -0.0128265584678565 -0.0450093595092038 -0.060856027439953 0.502862179024529 0.0758809554241106 -0.00598159055784312 0.452169832140582 0.10775126069394 0.0138594103897918 0.00378141046086129 -0.0905869748647094 -0.171295611983039 -0.0692039800462159 -0.0944181250727325 -0.145316646264362 0.166469920567203 0.18236526006416 -0.163113445739853 0.12778590652947 -0.00257250624917826 -0.0135755272648808 0.0860745145830816 0.199850662959948
  36 1421.67235743728 ""  16.3175448303537 0 0 -0.0153664259943977 0.00982131188934535 -0.00494916891754743 0.00429502778562922 -0.000171982899746649 0.00565982083005951 0.0939629220989684 -0.0227353821238413 0.000397445784817306 0.0889417605568884 -0.0459116386879495 -0.0236924584306113 -0.0482936262511272 0.0506774806116409 0.0169569802115004 0.0109416995088808 -0.016609089126821 -0.00245911564965298 0.00651113477644148 0.0044424396333528 -0.00270897142988908 -0.0194276605028161 -0.0197716872796282 -0.00946206851452989 0.120130138452331 0.0675544525533568 -0.00311690485034148 -0.0825248288422466 0.00843122152124281 -0.0110220890192941 0.0933416357015466 0.0378351624330323 0.0207583455053448 0.00505732466591674 -0.0483021542519869 -0.00748067900494114 -0.00318942815898129 0.0209002329670834 0.0109513371264981 -0.0290900326723324 0.099367223808516 0.0486182222227353 -0.0275345301609204 0.174478499711492 0.0222874419859798 0.00416236568304615 0.179065374675991 0.0437468889925659 -0.0102402258967837 -0.00692703479026159 0.0833879283480809 -0.134929057708609 -0.0688968856584729 -0.0649340705487282 0.253744326613871 -0.19430197492132 -0.33626101308793 0.104676204555629 -0.462171405579226 -0.0333807322369261 -0.0124640718946782 -0.367052315691504 -0.203066873584307
  37 1435.98036630251 ""  64.3584097671022 0 0 -0.0919127689692469 0.0264695403622246 -0.044758908016804 0.033524234003918 -0.0104491806537839 0.038238966991265 0.305346208501166 -0.0772041456377719 0.0124091575907122 0.463963959240823 -0.282925322896699 -0.151684679973121 -0.340176656996227 0.374909294405851 0.114489659440134 0.0167575902623547 0.02458675150965 -0.0043764894323989 0.00702427171018086 0.00468253431720362 -0.00108889144018285 -0.0121964053657935 -0.0280689401442111 -0.0133912574440675 -0.0968044446289939 -0.0623103886701442 -0.0104721647387412 -0.0832028835810375 -0.0734979388518499 -0.00256971341510695 0.13232100225206 0.0413186441766281 0.0304664353415561 -0.00593411421640629 0.0231715524549932 0.00241490212712504 0.00739277415449159 -0.00992805501848227 0.00312675601353699 0.00139139118538553 -0.0186665685702914 -0.00781609299233072 0.0107035111275975 -0.0664441290802084 -0.00912300519428755 -0.00839972140225961 -0.107435985200674 -0.0119114451468083 -0.0172613046469504 -0.00242644482111293 0.10085454213746 0.00755654546733387 -0.0133224501845888 0.01388496123009 -0.0326233328231018 0.0258771783035789 0.0641088274482367 0.00375662256631143 0.0860548242976243 0.00472382868008009 0.00273826197293711 0.0595250699413464 0.020585917423126
  38 1459.35149228754 ""  49.6762682301594 0 0 -0.0378969793739941 -0.0233173966514617 -0.0160269855829184 0.012480735954173 -0.00576206527905109 0.016759416395352 -0.136148419817811 0.0144738335803278 -0.00411816477113686 0.173503572943017 -0.103513376610542 -0.0607066045737746 -0.131288871570926 0.147083471920054 0.0444902576644155 -0.0517846124428561 -0.0392112556352261 0.0122606481890293 -0.0339707779080547 -0.0241576655821876 0.0218999711953023 0.124951824570689 0.0832907804125493 -0.00406407607144824 0.186911999481924 0.158689369804454 -0.0186882682297183 0.12500581637209 0.0985060457044094 0.0100394990772254 -0.324193219091607 -0.226695810085101 0.0522209156784156 0.00409739409424129 -0.00817369769136919 0.000757553691393318 -0.00434848182468099 0.00761885042326743 -0.00412394283101435 0.00244969088272649 0.00643000822538329 0.00587396901293276 0.00212503588831725 0.029084503192224 0.00419332440318641 0.00737930983176485 0.041916230212513 -0.0047284301602318 0.049489807389725 0.0465697725111119 -0.480743112011455 -0.0117297768919301 0.000823943037189486 -0.00149096686151675 -0.0232149571223843 -0.00496350657663468 -0.0699405010960468 -0.0190647691608112 -0.0711537573833884 -0.00303042491918661 0.00479472391741825 0.0117188543782199 -0.00947556673812221
  39 1498.72724097782 ""  4.38318031343879 0 0 -0.000502940880539114 -0.00147480645948565 0.000364071446502826 -8.97260739570142e-05 0.000319264210887668 0.000355110223179123 -0.0134005115027133 0.000346389742090023 -0.00551013403155081 0.000861938350336769 -0.00477710277202446 -0.000239820491272864 -0.00161441851459666 -0.00171311013162287 0.00102528883108925 -0.000131003177224004 -0.0189561593255848 0.0103827260925586 -0.00263815674165204 -0.00126935035242324 0.00123353258750883 0.00999492691080818 0.00466971758888346 9.26060885429342e-08 0.0370541834670125 0.0543273472252033 -0.141199117077199 -0.0827483500800524 0.121389518358075 -0.0148871984841312 -0.0199689827178589 -0.0166681095536517 0.00363376132622646 -0.000489528832739836 -0.00212941053324494 -0.0233368543476209 0.0122413136098363 0.0102624081155425 0.000777318675295996 -0.0406781511017811 0.00216425280741915 -0.0191213769034748 -0.193484700349641 -0.00889046220024935 -0.00413398685033947 -0.0690213426567289 -0.00817688146661164 0.231813548228615 0.00737767682869711 -0.00153454796421703 -0.0348730536742392 -0.0736531897829747 -0.0637655741996292 -0.00100868219415119 0.311985391374909 -0.0234034795017683 0.498298546055032 0.368589932875414 0.380043990571645 -0.00411780877304877 -0.0200523533070968 -0.367437293406615 -0.187233089166502
  40 1502.28465690294 ""  6.00019502680006 0 0 0.00268264682904071 -0.00335752204689838 -0.000699259881078649 -0.00116933279786792 0.000849206545159889 -0.00119126423540324 -0.00549439662363704 0.0127289000444608 0.0320002490142816 -0.00757931659289418 0.0418452715278413 0.00446378125575325 0.00943186678575077 -0.0192181037787939 -0.00289969908281242 0.0247057000065263 -0.0594586103363819 0.0154760906300908 -0.00120427477550025 0.00142766264255199 -0.000289243566455689 -0.00380515627651988 -0.0012171358486721 0.00551899207809 0.054434086724712 0.0618165905493075 -0.326089572534395 -0.272950864107967 0.296724482683842 -0.0530837948674857 0.0387668526860815 0.0402197190044169 -0.0466514465483348 -0.0157898438200369 0.0506018210021981 0.0121587466509274 0.051247744163482 0.0382930630490574 0.00564823340261414 0.0241578979490803 -0.0100664472886036 -0.0124663239574164 -0.0783135218616332 -0.127698840554741 -0.00163045019876998 -0.046721778840263 -0.208314514607584 0.0731660966491915 0.00830925181295259 -0.00908423406218572 -0.0104787530649326 -0.468495708816413 -0.393352801976506 -0.043304537817062 -0.0503564262563208 -0.00348631606293275 -0.102438994653474 -0.217024283402631 -0.047386106549618 0.0040728953569739 -0.0188269915141354 0.0667985610628593 0.17989581127173
  41 1505.16162052499 ""  1.86758035096567 0 0 0.00111029188619817 -0.000179930142651309 -0.000759186873381009 -0.000335303007864439 6.52516890745926e-05 -0.000414307894763736 0.00592401021952889 0.0034379429789576 0.0118955111926478 -0.0015646058880008 0.0136514685040377 0.000574317519975695 0.0028612778720305 -0.00366124993138024 -0.000999637379601779 -0.00797632150966685 -0.000330168865864454 -0.010108906906561 0.00138927218180214 0.000784371886343592 -0.000450457589751952 -0.00482171525788262 -0.00192212743603197 -0.00023324698833204 0.0220696647437303 -0.0047576032869253 0.0864991452278587 0.054522768972568 -0.0552245828560487 -0.00160838975104233 0.0114752251566588 0.00863362548129486 -0.00161343993676032 0.0371255187480951 -0.00372722613664174 -0.018625420736385 0.0120870462568542 0.00973128324468097 -0.00458616865809007 -0.00303472390294591 -0.0196299689251872 0.0273042475380839 -0.472695691212261 0.0143759953981281 0.0372539221394676 -0.0834044774591125 -0.0914645717410049 0.429783502831325 -0.00136260565808601 -0.00362514697767631 0.0239693333496219 -0.049033263498899 -0.0457155633080876 0.00207096287411713 -0.344666743652966 0.142963811573864 -0.107663788845873 0.283899481749994 -0.157747717568936 -0.0248885736706674 0.120556770667681 0.337509814808163 -0.348982117247422
  42 1509.44897206004 ""  2.26420810582709 0 0 -0.02659367183101 -0.059543200980411 -0.0486902816297446 0.00282470612199527 -0.00874677734791971 -0.00154575852562224 0.103356193627008 0.18325158105076 0.639759985784876 0.201589422573045 0.636573514574388 -0.0475157176242703 -0.0236504931565167 0.019184220723201 0.00276011181400654 -0.000796645307457858 0.0067269377133508 -0.00460507270544496 0.00148543403730414 0.00166134402939843 0.00268320411017943 -0.000830033218037699 -0.00296711607275368 -0.00268219343492816 0.0174126857124423 0.00655580639503064 0.0466179375016065 0.00974215248691548 -0.0520794493259829 0.00140635378945244 -0.0275033267490532 -0.0203255549817844 -0.0154919565779686 -0.00169404993454243 -0.000708400987104842 0.000284128606322256 -0.000593122586557764 0.000269700003437735 0.00115199123959425 -0.00124155381072573 0.00073207965223618 -0.000788950722097118 0.0120934499729376 0.000641391878982755 -0.000821178404350423 0.00120615447289091 0.00390161417833876 -0.0101834846745574 -0.00172272507131898 0.00282078044942867 0.0100474754387287 -0.000394223991025116 0.0018474225724243 -0.0025554859622888 0.0152164955211151 -0.00369849994587471 0.0147577620530558 0.00611422927366369 0.0117789873250256 0.000229232701104914 -0.00265540584389024 -0.0178269492133592 -0.00054339055729679
  43 1519.73835629931 ""  1.38436902386308 0 0 0.00259152284797678 0.000633675058492706 0.00236096928985017 -0.00111619635594149 0.000774741911020331 -0.000732340711880663 -0.00609010703837607 -0.000376298497418885 -0.00718819639292402 -0.00660831706120501 -0.0018088777236877 0.00407090946571779 0.00867157091080395 -0.0114309038310549 -0.00252621296340991 0.0068643705982135 -0.0165353486703676 -0.00780015355962339 -0.00056368881686209 0.000189018149239427 0.000896373899759111 -0.00432025298486572 -0.000863737310001657 -0.00130710380897338 0.0784165987314267 0.0217509977143639 0.0443942067726027 -0.0241590346934818 -0.0130295327393863 -0.00789070725560966 0.0232398545109443 0.0164902503515753 -0.0100088270845954 -0.0594394272859381 -0.00876367328581193 0.0460122244742608 0.017514700797192 0.0222784285957102 0.00499736996249911 -0.0157827547404459 -0.0184960015347083 0.0169592887133076 0.436656044307613 0.0242356585248329 0.00265807455875779 0.0588044858363908 0.0766682595086785 -0.410382307411704 0.00527400969824733 -0.00426470549981321 -0.0122761170932707 -0.251736582804928 -0.192318920004853 -0.0408610959279423 -0.204215411909577 0.127181063125723 0.11423164309498 0.396092940281323 0.00762156572736686 -0.0233821638755434 0.10346800175572 0.148640735193425 -0.39234186342017
  44 1525.1602651655 ""  9.35753811490954 0 0 -0.00394473238985088 -0.00561311056810259 -0.00348503275534383 0.00121538986286949 -0.000694819479831945 0.000400039113382288 -0.00370754095877631 0.0111244343872489 0.0374331685894028 0.0119997432900324 0.0364658456043472 -0.00405300319806144 -0.00742509291270006 -0.000619876101781665 0.00300552811201769 0.0381047566483207 -0.00236240704085015 0.0504875852882913 -0.00224145084849748 -7.08682853582578e-05 -0.000496679811675501 0.00696032677663199 0.00308493540215789 0.00714982984440488 -0.254078619927404 -0.0508369371764641 -0.557919271846422 -0.337212392781753 0.355850777398286 -0.0201989128723412 -0.0197141834012089 5.07388431913891e-05 -0.0202862388617377 0.0122421366211076 -0.0351035383636517 -0.00629896937094296 -0.0276532180569124 -0.0333417397497896 0.00498228886321321 -0.00514807485806376 -3.12195672404771e-05 0.0144506891441608 0.0528093848079171 0.130925581872387 0.0119963679621407 0.0329552606094248 0.116064631442525 -0.051905543159344 0.00449013230657556 0.00273969525945427 -0.0469482180492318 0.317095417027798 0.255004360046362 0.0280185789010116 -0.115231965247272 0.0460374550136142 -0.0525001391474394 0.104111736576733 -0.0723625012018031 -0.00733071092119159 0.040335197499991 0.12154449383292 -0.128847784755534
  45 2945.52168456916 ""  44.906084775649 0 0 -0.00225048344219032 -0.00451475671543539 0.00108844206976303 0.000319707387723616 -0.00036656358620903 -8.89834047963093e-05 0.0209701762843576 0.0674246979464595 -0.0267753366651694 -1.23342137790736e-05 -0.00161783892272503 0.0161615631517633 0.00174814966953272 -0.00072957821764663 -0.00233171007362174 0.000828622760007053 -0.00132086864210573 -0.0344514550183463 2.77855420926087e-05 -0.000331538115086567 0.00149467283104705 -0.0219291823610406 0.0332019461703339 0.0112244157581805 0.0217893572721527 -0.0291379428672101 -0.0170527398880895 -0.0245522230671093 0.0498144628283274 0.424532923237526 0.258298584022278 -0.404964698856096 -0.158032832282238 -0.00158336498699545 -0.00504585324638677 0.0532475068570766 -0.00116128207582967 -0.00140042387920412 0.00017980864107369 -3.74290982967309e-05 0.00204271976990611 -0.0034055880118607 -0.0582265729514608 0.0855868552127523 -0.674949735767943 0.0826696919639667 -0.0038439069620952 0.0343931322755664 0.00260939324367217 0.00276710691477846 0.00233386439785215 -0.00165308923921581 -0.00207186234981364 0.00193020108953163 -0.0146430880565101 -0.0188554460998555 0.00802067689783707 0.00401883474656093 -0.00427977137363931 0.0348428371369068 0.0149388019091385 0.000356985429714821 0.00226081603012039
  46 2946.48345286085 ""  61.5643743774924 0 0 0.00254353209301177 0.00488846771544636 -0.00102681248591753 -0.000432896091684788 0.000428191387772923 0.000116579501769328 -0.0231554196057768 -0.0741161745575099 0.0297069823230955 0.000149050043283997 0.00210336186432378 -0.0194576538926786 -0.00147182802318152 0.000667759663462232 0.00234560912275602 -0.00109941157438352 0.0029061533797502 0.0288413671089826 0.00029969964626527 0.000669568638556049 -0.00162283067495874 0.0250663165688189 -0.0383455569216424 -0.0130071782949506 -0.00153703763114506 0.00353606903761643 0.009168028114897 0.00937141406476093 -0.048268714436154 -0.361988726807701 -0.296453205051889 0.465961651938369 0.181308069460185 -0.00181777361824955 -0.00512975545324084 0.0511316160172059 0.000357928371679439 -0.00179404628686888 0.00138816790261765 -0.000223653854787057 0.00234010132566568 -0.00346363022386855 -0.0527844827038773 0.0879536537707173 -0.650947524853253 0.0807303601206636 -0.00326777031093001 0.0319535588663955 -0.0076062834722613 -0.00651728555838427 -0.00787891150291354 -0.00802709515201657 0.00205701644636421 0.0012824273823361 -0.0161302060857374 -0.0209730933400478 0.00900083641339521 0.00373174579269934 -0.00446058342465272 0.0325606500340441 0.0189754242257374 -0.00019033900669332 0.00368082966714342
  47 2959.65091912601 ""  84.9708124869933 0 0 -0.00423567691307529 -0.00826950011035259 -0.00155936209015726 0.000441801427281038 -0.00054399827527269 -0.00019454276459049 0.0336168356960733 0.114581670494977 -0.048562374770837 0.00606089999555307 -0.00576484999949721 0.0714512964066194 0.00315969390997815 -0.000552882848027208 -0.00427529775379153 0.00160866440998227 -0.00228879250441897 0.058804578202977 0.000366319429867045 -0.000357094491147987 0.000961884773868847 -0.0230452788230864 0.0368668925292741 0.013567894436597 -0.0897082120656766 0.107395635220187 0.0472884649498954 0.0390375614898924 -0.0883658477375915 -0.759848461515307 0.271782884903731 -0.432804617096629 -0.167500473756673 0.000198473395208521 -0.00097732178009861 0.00520763669824799 0.00157562911673383 -0.000487299537841034 0.00109228559302551 -0.000395911636300876 0.000689469030054454 -0.000645825287823979 -0.00271529651766281 0.0143300534231149 -0.0686364368619597 0.00613251769838539 0.00112913538573649 0.00142806816938179 -0.0013776241325458 0.0026516050577652 -0.00321544548702935 0.00323640394774798 0.00726016763863749 -0.000848315675171351 -0.00432893917079952 -0.00656898922428834 0.0022876977147313 0.000145324585006659 -0.000989214218407644 0.00323988262074669 0.00826658044541048 -0.00105473824840327 0.00236023991394622
  48 3001.68637324865 ""  85.6179648691338 0 0 -0.0268544498967922 -0.065368170073262 0.00865477833344755 0.00165208227901342 -0.00123216547305217 -0.000710384411588437 0.265068382000418 0.816357742059741 -0.32431322814914 0.0281648262878286 -0.0215231340563346 0.23081176306056 -0.000905413482028768 -0.00155880995185421 -0.00693564772352618 -0.000295664386886958 0.00166602686213653 -0.00342220235997413 5.05020828825323e-05 0.000333643974068916 -0.000442720741516545 0.00756746529622948 -0.0120929316860162 -0.00273325270915289 0.0155347203844413 -0.0154145306000215 -0.00620215674878486 -0.00303352694786506 0.00475604801644447 0.046105289527047 -0.0933210701490997 0.136509129623677 0.0505044105129088 -0.000293847134443313 0.000184810859980101 -0.000635264731660144 -0.000138869565657485 -7.35981271925956e-05 -3.37049481662491e-05 -5.10878484372003e-05 -0.00026494626041903 5.81150955579769e-05 0.000446904852502755 -0.00126568241448072 0.00687376617227993 0.00213374314502077 -0.000516752697827119 0.000529821695119547 -0.0013635695204494 -0.00128275855895157 -0.001022759038944 -0.00120646710523695 -0.00052284602900136 0.000223292482077501 0.00164292793274639 0.00293391411203387 -0.000980826990333959 7.8285710742783e-05 -4.2709027612698e-06 0.000612885936455796 -0.00105716165511269 0.000247868206355363 -0.000324678901555607
  49 3038.73577726239 ""  16.682765438834 0 0 -6.18034935206042e-05 -0.000220738397925988 0.000163985825077895 3.61347297206474e-05 1.29888540646753e-05 -2.97557025105438e-06 0.000945056607865981 0.00251313078804848 -0.000989680731458694 -0.000188781420386923 -3.77402656231857e-05 -0.00104500788266472 -0.000201824601774194 0.000104388163519952 1.07615223656449e-06 0.00261099095335929 -0.00365393410692571 -0.00219205937295148 -4.10594529215743e-05 -2.34681811260957e-05 -3.77324877324624e-05 0.000239566553450697 -0.000400706993262885 -0.000162612174233815 -0.0329847781273813 0.0406707128080932 0.0113742925810167 7.90412631235423e-05 0.000767816720425527 0.0144652121233097 -0.00246399393765406 0.00395847764807838 0.00147650737219949 -0.00266540849149424 -0.000722233444661536 -0.00201162555139229 -0.000111870797296084 7.45561387671127e-05 -5.56649329235809e-05 -0.0139298932243393 0.0409284350720625 0.0222714163104612 -0.00111879577782807 0.00133465907592971 0.0120260296696739 0.0360115534988916 0.000122419945902084 0.00969798009845009 0.000656515898752188 0.000630440746534762 0.0011849973071405 0.0015233989905605 7.88107298974021e-05 -9.37421054282767e-05 -0.291154962469235 -0.506414691612639 0.167428225754857 -0.0515686030887073 0.0711721373207656 -0.554794684017779 0.506490902356252 -0.0435923002380999 0.125542550017879
  50 3055.00804845727 ""  20.7972629430397 0 0 -4.85987751192515e-05 -0.000243371757032331 0.000383761034443052 3.02218277684035e-05 1.20309741730731e-05 -1.07770983251777e-05 0.00124178196586791 0.00304232980324046 -0.00111038272703169 -0.000633567210707539 4.70762107121603e-05 -0.00362405200015565 -0.000194732235356475 -2.90042282017141e-05 4.6448929491502e-05 0.000921189628742612 -0.00208366208177214 -0.00139429872925439 -1.89496922445373e-06 3.08863998971695e-05 -6.02415832682365e-05 0.000216831628514431 -0.000446737620623843 -6.04680080850202e-05 -0.0196427168475964 0.023009784152518 0.00643469269165461 -0.000902548386568634 -0.000389218935768667 0.00679427182096014 -0.00230986481729265 0.00399784609642722 0.00141226556802208 0.0746874677158734 -0.00453635947408929 0.0253043267086909 -0.000568929706644029 0.000939792106527119 0.000602278060610248 -0.0205490947071404 -0.00225817719782362 -0.00782441808863877 0.00691663396796736 0.0101032171579749 -0.0915324203139435 -0.892377826037123 0.0425245061092882 -0.213342226089694 0.000248162148885243 -3.7134401709599e-05 0.000839248206792307 0.012534417573829 -0.00716067933439558 -0.00501385002100726 0.0293450151704155 0.0570003085192814 -0.023815341295682 0.00129748475690414 -0.0110230742908328 0.0680584788521246 0.214345201238351 -0.0208966817175426 0.0522337261232492
  51 3071.3176404785 ""  31.3139420713924 0 0 0.00759127070333188 -0.0192865901256767 0.0823189622871793 -0.000835830469333726 0.000738256968716833 -0.00134368509689151 0.0715497912715089 0.196271243112103 -0.0638144007970644 -0.153144707458161 0.0344704797849055 -0.911818885563651 0.00924881092222031 -0.00678431060168076 0.0124926155147228 0.0013766053621229 -0.00163854940023184 0.00183073808544054 -0.000423208364458136 -0.000191201311923124 -0.000630761477782027 -0.00129502739290119 0.000398023829950426 0.00172586896900277 -0.0177555073396214 0.0234889145862949 0.00707248285125098 0.00236334640972641 -0.00234600147903202 -0.0291396075748215 0.0114999713699193 -0.012068194758852 -0.0047334565989427 -0.000486470033643794 -1.17639542180994e-05 -5.25573942311755e-05 0.000101488730917247 0.000128259805098343 -9.99577467145649e-05 -0.00016415749076877 -1.3005683276914e-05 -0.000442923934550302 5.35567405058486e-05 0.000525101380360286 -0.00121177036249477 0.00604142118111895 -0.000241865202126775 0.00139313754534512 0.00317606640347814 0.00145056970767638 0.000536267439494427 0.000114122931486991 -0.000577478565279325 8.21163525916699e-05 0.000406329489567448 0.000918256710281422 -0.000338934610785205 0.000377265782719171 -0.000674853277033712 0.00536006047428149 0.00102888808268139 -0.000188340509479007 0.000239042204114889
  52 3089.26845365481 ""  18.315730534365 0 0 -9.34519848711517e-06 0.000278657438915878 0.00198051204407311 -0.000149427352887909 -0.000379652453198559 -9.88902574702232e-06 0.00167087484334759 0.00244353988818725 -0.000361701465590489 -0.0043656013781567 0.00109060438232323 -0.0241708434482273 0.000731060279071063 8.08371372551214e-05 -0.000295568785486088 -0.0441703776286091 0.0562550225704562 0.0239384117717169 8.04911216757968e-05 -0.00029580795231454 -0.000176180835429614 -0.00243338354386924 0.00465451447494913 0.00230078727606694 0.525455491828193 -0.672914034875396 -0.184387230044402 0.000291180901154176 -0.00232287745192261 -0.107840956439431 0.0275584275657966 -0.0475199283839674 -0.0166622941325204 0.0093057550317444 -8.4071604196191e-05 0.00186423940380284 0.000620875099573173 -0.00169147806025871 -0.000432479303897114 0.0285999157281595 0.0134998026586636 0.00512432465892789 0.00140333215780264 -0.000137993077257005 -0.000562113941959958 -0.110136318289486 0.00549395160648115 -0.0255263901976096 -0.000470067027051425 0.0020075823064419 -6.44398115779763e-06 -0.0070737842132932 0.0179006886098985 0.00813215833039575 -0.105603238180871 -0.199897541351132 0.0657805663396664 0.000814923566965475 0.0109283088217761 -0.0678838982520169 -0.234130926042753 0.0287727372537511 -0.0564721018671908
  53 3097.63571209572 ""  33.5321547995542 0 0 -6.62468809653893e-05 -0.00024663638408413 -0.000604931503329001 6.81513503851742e-05 0.000137252500405542 -3.20492100901938e-06 8.74381310950979e-05 0.00102798012426022 -0.000568062449194272 0.00140891117916417 -0.000401608606733261 0.007983446043961 -0.00046463388083257 -0.000234159681662497 0.000277475477252242 0.0138426388285295 -0.0177894380470503 -0.00767287724605205 -7.28905079717223e-05 9.9393492711476e-05 4.26992152490664e-05 0.000749073400892153 -0.00154643202451112 -0.000735452412584786 -0.166493051505398 0.212430438810055 0.057776596552976 8.39035667224676e-07 0.0012679569713411 0.0353281156834497 -0.00909554867784265 0.0161793818292052 0.00546641491174646 0.00942064655516599 0.000286505250105415 -0.000421524045930774 -0.00043456339202123 0.000317248061794527 0.000309919754210569 0.0541872793906072 0.0479025811851336 -0.0410413842745596 0.00255104696711897 -0.00239610842652491 0.0234187960587761 -0.106818712976061 0.00632512867137222 -0.0249230984538386 0.001048331286785 -0.000815969966389519 0.000365298031777276 0.00435982345635194 -0.00669294273289076 -0.00187660677511723 -0.323952007998671 -0.587483714060091 0.184389446228147 0.0493084251079095 -0.0383261361393425 0.411011713076047 -0.37614857495355 0.0503424068059485 -0.102571368437801
  54 3106.6518103474 ""  33.3295615144427 0 0 5.9286208213497e-06 -0.000258440389398269 -1.89139807628525e-05 5.29018330111886e-05 0.000114215022151303 1.09476840389613e-05 0.000322099583421385 0.00139862385749914 -0.000617514625168148 0.000166270467396471 -0.000132459493176969 0.00101897411420482 -0.000253606576164485 -0.000189766636340327 -0.000108038501032127 0.0113226460703613 -0.0143133629001712 -0.00579252443652227 8.44884781245828e-05 0.000157274960489331 -6.94394072769212e-06 0.000494683010200918 -0.00115972329934898 -0.000448276907029164 -0.13551981022108 0.173184934061567 0.0478654938212664 -0.000941861712190871 -0.000165996402059534 0.0226991812793592 -0.00647374507347114 0.0120490942758402 0.00367490333949269 0.0151450975561819 -0.00163339497697021 0.0102409326861102 -0.000253781100627477 0.000550452662205153 6.04392095948564e-06 0.050179114200576 -0.0162925880927038 0.0653349458782522 -0.00380089970974049 0.00613940564057595 -0.0740126963065992 -0.172967023537457 0.0115494026159759 -0.0402283501842476 -0.00127185775068879 -0.00133461284386828 -4.88111423139912e-05 0.00405381154201825 -0.00578871326399927 -0.00349285447147825 0.048428668388102 0.061411874006276 -0.00728068652632714 -0.0461837191330602 0.0731296814068874 -0.643043454656044 -0.602794388985804 0.0575458090910717 -0.131909345575561
  55 3490.01701215976 ""  0.153258991399781 0 0 3.09217796448806e-05 6.24335163533801e-05 -5.60679916703706e-06 -2.85854806953896e-05 1.84033434855269e-05 1.11344685617307e-05 0.000133928588637568 -9.71600582244168e-05 2.12038618564042e-05 -4.17014644745858e-05 6.24179379037964e-06 -0.000180328464973037 9.40691539582333e-05 -0.00010374133012434 -6.00923256702959e-05 0.00121553907865232 -0.0019738735404176 -0.00228728174964372 0.000476449016665018 0.000354537619939961 7.24689837396298e-05 7.45297713953022e-05 0.000215787186665336 0.000221921814225569 -0.0132281768596479 0.0161048615156786 0.00535429739967135 -0.00232690653302117 0.00145357106764769 0.00734986177739056 0.0018901646365191 0.000678685627548782 -0.00108865421084063 0.00182406555824322 0.000247303293565751 -0.00157809510234601 0.0432106460648017 -0.051164924437202 -0.0148504711859149 -0.000392219370189263 0.000132107481206262 0.000234709634848887 0.00181789943854346 0.00102374297699775 0.00259564744368462 -0.0143012900249154 0.00056468547159666 -0.00170481593757528 -0.00635874118547924 -0.00601090212234708 -0.00325068163424703 -0.60892976096345 0.706362857612955 0.236784908423988 0.000923651988396396 -0.000452550734785449 -0.000645494760918781 -0.000129506720912016 0.000334885415225936 0.00014040369371613 0.000187042439818249 0.000791629427738244 0.000348652339436116
  56 3662.88161721471 ""  147.570305374695 0 0 -0.000175037232769356 0.000141820646713794 0.00014577373231605 0.000160018436231305 0.000190696014768926 0.000998248329290299 0.000512705887017482 -0.000100457584796661 -0.000141492746529752 -0.00133777001266645 2.70948996403853e-05 -0.0042374125245658 -0.00271102634107159 -0.0028152123843745 -0.0178328279426247 -0.000601173437995106 -0.000106292211226532 -0.00096312462209377 0.047595165347311 0.0342927566269733 0.0117542033138092 0.00129877065083039 0.00118208637017781 0.00176264471992564 0.00123392069910458 -0.000818387970457098 0.000750058462577532 0.00400304477059595 0.00183135773106465 0.00541128113337421 0.00459854921993406 -0.00539332296356736 -0.00646847193729138 0.000241977793534381 0.000557329122406969 -1.41654667356909e-05 -0.000694375135630003 7.74276015324248e-05 0.000421959774639504 -0.000104783200796055 5.75523498064038e-05 -0.000110728795796668 -0.000524003109914913 -0.0029192765646903 0.00498350632643939 -0.000246393245364165 1.30446955512547e-05 -0.000141914519038693 -0.768371659499272 -0.551919649570213 -0.199187123206674 0.00552672946225441 -0.00705714339774576 -0.00244664668685152 -0.000176200691464279 -0.0011322757323428 0.00041520663175521 0.000160377054524422 0.00043837530085328 0.00052872300393 0.00121461059076268 -0.000326589491949038 0.000345238145447789
  57 3760.32534949587 ""  35.3063832708211 0 0 -0.000368195241876886 -0.00025887073778912 -0.00264656511311726 -0.0176084381229747 -0.00621457908915618 -0.0567320211989309 -0.0014296033051239 0.00468658419579275 -7.42263571854234e-05 0.00047152257527257 -0.00163296822354374 0.0141889422646826 0.2868190882126 0.0963958976133053 0.918361703587992 2.40089221935108e-05 3.55784220871071e-05 -8.95047715525686e-05 0.000871682982006899 0.000660239202626099 5.05897097451636e-05 -0.000200316050901833 0.000274305439149725 0.000592831785599346 0.000918024977350223 0.000479239389207745 -0.000148363698946716 8.96794463895503e-05 0.000335181591890763 -0.000181675350963318 -0.000277970162748174 -0.00148458425041234 -0.0030167724185515 -1.90590565039285e-06 1.57768850959984e-05 -7.19065217371283e-06 -4.63782441582636e-05 -8.76694604092935e-07 -3.66250256683481e-05 1.36905590897734e-05 -9.69647473540723e-06 2.92954156119276e-05 5.42444015848295e-05 2.08331330609722e-05 -7.47742899559951e-05 -0.000137561832978504 -7.47396276479004e-05 -4.5057558522374e-06 -0.0137296342061309 -0.0111346642152152 -0.00346798291187388 -1.31412021728793e-05 -0.000174920008485727 1.34695634278773e-05 7.46110512919839e-07 -1.08013646784559e-05 -5.76186015550795e-05 -0.000102657643674001 8.97016051414649e-06 -0.000247250021598552 -5.09134962603791e-05 6.97544860352772e-05 4.93568046927979e-05
  :::
 } 
 m_exists[57] { 
  s_m_exists
  :::
  1 11111111111111111111111111111111111111111111111111111111111111111111 
  2 11111111111111111111111111111111111111111111111111111111111111111111 
  3 11111111111111111111111111111111111111111111111111111111111111111111 
  4 11111111111111111111111111111111111111111111111111111111111111111111 
  5 11111111111111111111111111111111111111111111111111111111111111111111 
  6 11111111111111111111111111111111111111111111111111111111111111111111 
  7 11111111111111111111111111111111111111111111111111111111111111111111 
  8 11111111111111111111111111111111111111111111111111111111111111111111 
  9 11111111111111111111111111111111111111111111111111111111111111111111 
  10 11111111111111111111111111111111111111111111111111111111111111111111 
  11 11111111111111111111111111111111111111111111111111111111111111111111 
  12 11111111111111111111111111111111111111111111111111111111111111111111 
  13 11111111111111111111111111111111111111111111111111111111111111111111 
  14 11111111111111111111111111111111111111111111111111111111111111111111 
  15 11111111111111111111111111111111111111111111111111111111111111111111 
  16 11111111111111111111111111111111111111111111111111111111111111111111 
  17 11111111111111111111111111111111111111111111111111111111111111111111 
  18 11111111111111111111111111111111111111111111111111111111111111111111 
  19 11111111111111111111111111111111111111111111111111111111111111111111 
  20 11111111111111111111111111111111111111111111111111111111111111111111 
  21 11111111111111111111111111111111111111111111111111111111111111111111 
  22 11111111111111111111111111111111111111111111111111111111111111111111 
  23 11111111111111111111111111111111111111111111111111111111111111111111 
  24 11111111111111111111111111111111111111111111111111111111111111111111 
  25 11111111111111111111111111111111111111111111111111111111111111111111 
  26 11111111111111111111111111111111111111111111111111111111111111111111 
  27 11111111111111111111111111111111111111111111111111111111111111111111 
  28 11111111111111111111111111111111111111111111111111111111111111111111 
  29 11111111111111111111111111111111111111111111111111111111111111111111 
  30 11111111111111111111111111111111111111111111111111111111111111111111 
  31 11111111111111111111111111111111111111111111111111111111111111111111 
  32 11111111111111111111111111111111111111111111111111111111111111111111 
  33 11111111111111111111111111111111111111111111111111111111111111111111 
  34 11111111111111111111111111111111111111111111111111111111111111111111 
  35 11111111111111111111111111111111111111111111111111111111111111111111 
  36 11111111111111111111111111111111111111111111111111111111111111111111 
  37 11111111111111111111111111111111111111111111111111111111111111111111 
  38 11111111111111111111111111111111111111111111111111111111111111111111 
  39 11111111111111111111111111111111111111111111111111111111111111111111 
  40 11111111111111111111111111111111111111111111111111111111111111111111 
  41 11111111111111111111111111111111111111111111111111111111111111111111 
  42 11111111111111111111111111111111111111111111111111111111111111111111 
  43 11111111111111111111111111111111111111111111111111111111111111111111 
  44 11111111111111111111111111111111111111111111111111111111111111111111 
  45 11111111111111111111111111111111111111111111111111111111111111111111 
  46 11111111111111111111111111111111111111111111111111111111111111111111 
  47 11111111111111111111111111111111111111111111111111111111111111111111 
  48 11111111111111111111111111111111111111111111111111111111111111111111 
  49 11111111111111111111111111111111111111111111111111111111111111111111 
  50 11111111111111111111111111111111111111111111111111111111111111111111 
  51 11111111111111111111111111111111111111111111111111111111111111111111 
  52 11111111111111111111111111111111111111111111111111111111111111111111 
  53 11111111111111111111111111111111111111111111111111111111111111111111 
  54 11111111111111111111111111111111111111111111111111111111111111111111 
  55 11111111111111111111111111111111111111111111111111111111111111111111 
  56 11111111111111111111111111111111111111111111111111111111111111111111 
  57 11111111111111111111111111111111111111111111111111111111111111111111 
  :::
 } 
} 
