# Supplementary material for: Cut-off Scale and Complex Formation in Density Functional Theory Computations of Epoxy-Amine Reactivity
Source: ACS Omega. 2021 Oct 25;6(44):29424–31. doi: 10.1021/acsomega.1c03229 (PMC8587129; doi:10.1021/acsomega.1c03229)
Supplement: Supplementary file 1 — ao1c03229_si_001.zip [file ao1c03229_si_001.zip › Final_structures/Primary/A2E1_A1E2_B3LYP-D3_CC-PVTZ-F_canonical/Epoxy_frag2_product-7_isomer43.vib]

{ 
 s_m_m2io_version
 :::
 2.0.0 
} 

f_m_table { 
 i_j_atom_total
 :::
 21
 m_column[68] { 
  s_m_data_name
  s_m_column_name
  i_m_width
  b_m_visible
  s_m_units
  :::
  1 r_j_Frequency  "Frequency"  10 1 "" 
  2 s_j_Symmetry  "Symmetry"  10 0 "" 
  3 r_j_Intensity  "Intensity"  10 1 "" 
  4 r_j_Raman_Act  "Raman Act"  10 0 "" 
  5 r_j_Raman_Int  "Raman Int"  10 0 "" 
  6 r_j_x1  "x1"  10 0 "" 
  7 r_j_y1  "y1"  10 0 "" 
  8 r_j_z1  "z1"  10 0 "" 
  9 r_j_x2  "x2"  10 0 "" 
  10 r_j_y2  "y2"  10 0 "" 
  11 r_j_z2  "z2"  10 0 "" 
  12 r_j_x3  "x3"  10 0 "" 
  13 r_j_y3  "y3"  10 0 "" 
  14 r_j_z3  "z3"  10 0 "" 
  15 r_j_x4  "x4"  10 0 "" 
  16 r_j_y4  "y4"  10 0 "" 
  17 r_j_z4  "z4"  10 0 "" 
  18 r_j_x5  "x5"  10 0 "" 
  19 r_j_y5  "y5"  10 0 "" 
  20 r_j_z5  "z5"  10 0 "" 
  21 r_j_x6  "x6"  10 0 "" 
  22 r_j_y6  "y6"  10 0 "" 
  23 r_j_z6  "z6"  10 0 "" 
  24 r_j_x7  "x7"  10 0 "" 
  25 r_j_y7  "y7"  10 0 "" 
  26 r_j_z7  "z7"  10 0 "" 
  27 r_j_x8  "x8"  10 0 "" 
  28 r_j_y8  "y8"  10 0 "" 
  29 r_j_z8  "z8"  10 0 "" 
  30 r_j_x9  "x9"  10 0 "" 
  31 r_j_y9  "y9"  10 0 "" 
  32 r_j_z9  "z9"  10 0 "" 
  33 r_j_x10  "x10"  10 0 "" 
  34 r_j_y10  "y10"  10 0 "" 
  35 r_j_z10  "z10"  10 0 "" 
  36 r_j_x11  "x11"  10 0 "" 
  37 r_j_y11  "y11"  10 0 "" 
  38 r_j_z11  "z11"  10 0 "" 
  39 r_j_x12  "x12"  10 0 "" 
  40 r_j_y12  "y12"  10 0 "" 
  41 r_j_z12  "z12"  10 0 "" 
  42 r_j_x13  "x13"  10 0 "" 
  43 r_j_y13  "y13"  10 0 "" 
  44 r_j_z13  "z13"  10 0 "" 
  45 r_j_x14  "x14"  10 0 "" 
  46 r_j_y14  "y14"  10 0 "" 
  47 r_j_z14  "z14"  10 0 "" 
  48 r_j_x15  "x15"  10 0 "" 
  49 r_j_y15  "y15"  10 0 "" 
  50 r_j_z15  "z15"  10 0 "" 
  51 r_j_x16  "x16"  10 0 "" 
  52 r_j_y16  "y16"  10 0 "" 
  53 r_j_z16  "z16"  10 0 "" 
  54 r_j_x17  "x17"  10 0 "" 
  55 r_j_y17  "y17"  10 0 "" 
  56 r_j_z17  "z17"  10 0 "" 
  57 r_j_x18  "x18"  10 0 "" 
  58 r_j_y18  "y18"  10 0 "" 
  59 r_j_z18  "z18"  10 0 "" 
  60 r_j_x19  "x19"  10 0 "" 
  61 r_j_y19  "y19"  10 0 "" 
  62 r_j_z19  "z19"  10 0 "" 
  63 r_j_x20  "x20"  10 0 "" 
  64 r_j_y20  "y20"  10 0 "" 
  65 r_j_z20  "z20"  10 0 "" 
  66 r_j_x21  "x21"  10 0 "" 
  67 r_j_y21  "y21"  10 0 "" 
  68 r_j_z21  "z21"  10 0 "" 
  :::
 } 
 m_row[57] { 
  r_j_Frequency
  s_j_Symmetry
  r_j_Intensity
  r_j_Raman_Act
  r_j_Raman_Int
  r_j_x1
  r_j_y1
  r_j_z1
  r_j_x2
  r_j_y2
  r_j_z2
  r_j_x3
  r_j_y3
  r_j_z3
  r_j_x4
  r_j_y4
  r_j_z4
  r_j_x5
  r_j_y5
  r_j_z5
  r_j_x6
  r_j_y6
  r_j_z6
  r_j_x7
  r_j_y7
  r_j_z7
  r_j_x8
  r_j_y8
  r_j_z8
  r_j_x9
  r_j_y9
  r_j_z9
  r_j_x10
  r_j_y10
  r_j_z10
  r_j_x11
  r_j_y11
  r_j_z11
  r_j_x12
  r_j_y12
  r_j_z12
  r_j_x13
  r_j_y13
  r_j_z13
  r_j_x14
  r_j_y14
  r_j_z14
  r_j_x15
  r_j_y15
  r_j_z15
  r_j_x16
  r_j_y16
  r_j_z16
  r_j_x17
  r_j_y17
  r_j_z17
  r_j_x18
  r_j_y18
  r_j_z18
  r_j_x19
  r_j_y19
  r_j_z19
  r_j_x20
  r_j_y20
  r_j_z20
  r_j_x21
  r_j_y21
  r_j_z21
  :::
  1 56.862838175646 ""  0.28739480852449 0 0 -0.036461084730721 -0.0923200764744367 0.0386971612533671 -0.0407834974885813 -0.00733481513585597 -0.0966906283734395 0.0159897686759881 -0.092043861022676 0.171753197018215 -0.113972051333277 -0.222829295198755 0.0196838813559804 -0.00112028124840846 0.102465137923337 -0.0810671989857654 -0.0577272679477978 0.0293282522655754 -0.04534034508528 0.0486445654312264 0.0874711735597072 0.0262264574046085 0.00178596774281819 -0.00792298602707527 0.0329671427979936 -0.144196404752096 0.0793123493352581 -0.000355509178875451 -0.0666099042018931 0.0398912070735638 -0.151236901227034 0.0447136775605516 -0.0336254181540692 0.0874147182802097 0.0231936943870708 0.0186045311937147 0.0269305229459232 0.00734595846786207 -0.0060727004057283 -0.0458872982265937 0.0492088816435598 -0.0367091770533757 0.0741094541961959 0.0254808379835602 0.0228790175885993 0.039417301929879 0.0133085932086639 0.0719478696308384 0.034011035890181 0.0657036707468865 0.0879703829430084 -0.0501645020326482 0.00283771313030217 -0.0302829545100178 -0.0892977360588277 0.0645567792075733 -0.0157356632282894 0.130416163925347 0.0459246411729427 -0.0474009509722059 0.0587193401972864 0.0586890852722869 -0.0900543435611919 0.0700973636539784
  2 71.2620132641697 ""  0.463691897798396 0 0 -0.00741858005042841 -0.0300577087493346 -0.0361858991600336 -0.0694453195013834 -0.0611221462110256 0.00405352061725656 -5.7383021987183e-05 -0.062960901818627 -0.0914976693202379 0.025246787629506 0.00202244097644597 -0.0337401535238182 -0.0879115624249803 -0.0862647027613473 0.003878211350726 0.00913585219277726 0.0287575509875439 0.0202759528300958 -0.0246799164792149 -0.00327732686107595 -0.00229625590131822 0.0063942907559915 0.00108859089909487 -0.0090550329860675 0.0177657546109775 0.0369376456133168 0.0197170345564749 0.0203590398778793 0.0396414841725255 0.0206511785252167 0.0382647148794683 0.00176369902481855 -0.0200833831778079 -0.0368191601597471 0.0271269848171488 0.0751943075946731 -0.00636291119556064 0.0244626325771305 0.0373311292025486 0.135813616117826 0.0222137134701536 -0.0829523244986307 -0.00613123151642985 0.0621967054863063 0.241828696340372 -0.208948379416681 -0.00190870945061681 0.043191168970404 -0.0269049542179281 -0.00500964792885512 0.0170750397076809 -0.00598242982468492 0.0460993861648083 0.0157296592537268 0.0976701688473029 0.0240206115818641 -0.0375691598916142 0.102516604829659 0.000416986867281032 -0.291787848816794 0.341064169372315 0.0402468366664394 -0.0443465152991148
  3 99.3416359088124 ""  3.87435667401644 0 0 0.0164488535727908 0.0482250964081041 -0.049751746096419 -0.0532659744824102 -0.0255569725636079 0.0557498272516526 -0.00791620769921618 0.0183927484564586 -0.17821067754005 0.101086330601239 0.139107679838942 -0.0415876685626735 -0.0344192000927612 -0.0981073905446194 0.0322806085048073 0.0410950022625105 -0.0448357299082976 -0.0226308046204412 -0.00604118571212538 0.11993388968284 0.0148074504358027 0.0131407643460878 0.0346662352606059 0.00576339406500399 0.054875159358897 -0.0810414553917212 -0.0404637632034281 0.0152932195328207 -0.0771003716590258 0.0192253993830943 -0.00110118072111291 0.0135604532883213 0.0671082164873528 -0.035042671182389 -0.0505578657080789 0.0293089080976387 0.0786223678454554 -0.0427662609066177 -0.0637197816122528 -0.0449080543925724 -0.0428559640113796 0.0277920272543378 -0.0280003327240741 -0.125855261846839 0.113805728730908 -0.126025520994405 0.0119237639217964 0.0244979670225768 0.0539272353730759 0.0748864684413001 -0.0389376670142801 0.0764403763606759 0.00301721881771508 -0.164094679078527 -0.142739821081543 -0.0464525875764059 0.113535976300201 -0.0516242400069526 0.0456249249583953 -0.064290411177153 0.0493750643654125 -0.122436008019 0.0360125660606142
  4 158.063053136995 ""  5.24288091243194 0 0 -0.0221579740403234 -0.0183313338889131 -0.0169101770499211 -0.0894893703214061 -0.0882078603343798 0.0824046025011044 -0.0150673797047605 -0.069847801467423 -0.11329264422706 0.0171059212932504 0.063137023998741 -0.00364601955346271 -0.0660410532013621 -0.149698780617935 0.0591488180256867 -0.00599197121358494 0.024369300120846 -0.00574736239291744 -0.00906839185791376 0.0378699196123752 -0.00340584614216265 -0.00263387271960552 0.0124566225403458 -0.00629559522642438 -0.0108918440657909 0.0436030890108632 0.00347154862639216 -0.0094869902021122 0.0248770592989031 -0.0280097408254633 0.024182190064795 0.00493000335697048 0.0078616824602472 0.104255068268867 0.0208012743604664 -0.0756840118595451 -0.00111557065820471 0.0153864841583419 0.00535229157142869 0.0347173558025099 0.00879495208917444 0.00841594622926386 0.0814371080111995 0.0628318743702685 -0.21336483122507 0.253754995442992 -0.00728800651350371 -0.0559623942703812 -0.0391902539571682 0.0689077542744294 -0.0088714789588744 -0.00107855566997431 -0.0414598748257034 0.0845472794464979 0.189680702412081 0.0153711752383707 -0.12427773516913 0.0593307046867603 -0.104388280631242 0.232458963189461 -0.19223540632001 0.10153011482755 -0.02250830525075
  5 233.056282766718 ""  2.95848994633072 0 0 0.0328514725195295 -0.00381544968265431 -0.0509890979914419 0.125844762938514 -0.0428748163673031 0.0186683203155876 -0.0304850613379579 0.0379637697277681 -0.115859176079203 0.0929389800844412 0.0651002483561761 -0.0439285585354422 0.171252139105319 -0.121679559424404 -0.0154535840857086 -0.0253344650430168 -0.0148937208156093 -0.0127640079580491 -0.0179212521097286 0.0859271263633144 0.0150142452154457 0.00226150444231814 -0.0428115404568198 0.00023908804550478 -0.0330145962726552 -0.0338979089759447 -0.0151116352181313 0.0218916361291331 0.0293153687457238 -0.0015722125010655 0.0293939603631144 -0.0718484299673272 0.0768379164720015 -0.0669327440812338 0.0312867704836331 0.0020587135238316 -0.107241460381716 0.0194980534759411 0.000532602032277006 0.0252506180820982 -0.0469571134578593 0.0160468201350422 -0.0571700333452894 0.0898741706191517 0.0182209480150589 -0.0637638505580297 0.0304226531752423 0.00310233505548618 -0.0354904748991896 0.121117032893869 -0.0528756360972289 -0.102648020314513 0.0314043225505991 0.0836435320980632 0.191722490750667 -0.0110017292155094 -0.0257775684403173 0.0220073944100474 -0.209090436135076 0.0790264479532575 -0.0495377182806528 0.00723696611520822 0.00845131697115933
  6 261.109438186692 ""  0.992561880404658 0 0 -3.26412057407658e-05 0.0165392478497564 0.00999986324330649 -0.0322222778198987 0.0321874085548832 -0.0154856202243064 0.0175362729005514 0.00770712997912543 0.0330281064506556 -0.0191878673616699 -0.00797332110817651 0.00705780250918667 -0.0362584327496766 0.0616012381194945 -0.00644993098053139 0.0116876706710803 -0.00118092089143601 -0.0143766658459342 0.0524303174810518 0.00490482823563098 -0.0247710982321109 0.00861127143451086 0.0184117061767645 -0.0104167690584977 0.0189278880996798 0.0321480704868821 -0.00631543635482634 -0.00387219480633587 -0.0136043719430595 -0.0281983833809153 -0.0153836935609663 0.0232395859689359 -0.0181963970224757 -0.056148010797318 -0.0425310616466832 0.0754028151321366 0.0262400837495049 -0.0337292371764445 0.0191113253264042 -0.0116028931973872 -0.00360040986235925 -0.0228164997497226 -0.0431437894259408 -0.0709609252015978 0.164312299205641 -0.160209346713051 -0.0472086842610955 0.0578395388504889 0.0698613646492605 -0.00526916929599923 -0.047247805500181 0.0253483583441678 0.00875601270868116 -0.0599451293446298 0.30613351757169 -0.0202133772006264 -0.398594985357883 0.00668488683970846 -0.30965930762673 0.258398374303724 -0.286351098408325 0.368587768871237 -0.0323158909595592
  7 279.844740231071 ""  11.547225986539 0 0 0.0322046273332645 0.0340687006900032 0.0038711821737553 -0.0766923464507939 0.0402123454519279 -0.0134705429980939 0.0228213760295586 0.0203492455665832 -0.0529977168164234 0.0901849268876725 0.0347299639889353 -0.00602098951447855 -0.234095800556133 0.0609605047023436 0.0418425074657365 0.0382711468610312 -0.0409483847476039 0.0262086470603067 0.0623417418638995 -0.0596936125478969 0.0170708911208474 0.0271763905990637 0.010335599161508 0.0298103658676693 0.0989770461242777 -0.190176860140164 -0.044080088005684 0.0755525590788386 -0.03493143111578 0.192337585662926 -0.0176004283354521 0.0224476231554769 0.00907107873198239 -0.052411292951843 0.0502129376783487 -0.0541052928845493 -0.0535572832103525 0.0559449657166389 -0.0615140465313033 0.031918534063927 -0.0786106743085626 0.0345595632636808 -0.0465620875419337 0.0890185252973439 -0.038166370180508 -0.0426387891900219 0.0922213155005782 -0.046293894090487 -0.0345645712741836 0.0208127110695803 0.062131963261495 -0.0487576724257272 0.0919372159315324 0.0023508076604691 0.166637181015291 -0.0131355232318768 0.12715594779924 0.0250847997491405 -0.199739888025588 0.0508380510309638 -0.00186420584674911 -0.165652510099646 0.0190140497179511
  8 307.840927384499 ""  5.39009323553487 0 0 -0.00474325625517501 0.0260215051241712 4.53713121389014e-05 -0.0370031068203167 0.0249820231899769 0.00351680903829058 0.000407229406791601 0.0172588473072055 -0.00797318646370096 -0.00867770807555417 0.0330225258108404 0.00187311929326979 -0.0485745314144217 0.0341569023040194 0.00945400070641372 0.00310829737149195 -0.00272630896294409 -0.0121190346531997 0.118535371536844 0.0494526493893186 -0.056796524952561 0.00384575742699549 0.00945563738922835 -0.0238625735242521 0.0546972614495448 0.0757188798114566 0.00164819324841963 0.00796877893407929 0.00444942951306564 -0.0204213173132095 -0.0275916110576793 0.00335323531288201 0.00468831355303335 0.0041838518034596 -0.05443941168756 -0.000612587280472116 -0.0831237346236442 -0.0403566531869968 0.11449808966765 -0.0126332332011801 -0.0355906062183913 -0.0242664776150455 -0.00583261889472117 -0.00198693347489899 -0.0860165075736425 0.092829199113278 -0.137227748158721 0.00175911832848573 0.00265103767571921 0.185799172604517 -0.134540913035321 -0.0746633779918848 -0.0638528319420048 0.291598749702074 -0.135650399509033 -0.0461467675882588 0.0645039098213644 -0.0210209879418382 0.0710561459181805 -0.135387772850807 0.098713542313523 -0.114190217029248 -0.0123571351013543
  9 359.877597796314 ""  13.9082554597332 0 0 -0.0561831926668891 -0.0418130734228032 0.0652599628788941 0.000521540755716941 -0.00969996762463762 0.0209146530648947 0.0750337824502134 -0.0930121638429682 0.283834561088663 -0.288475449978038 -0.131892479304905 0.0827237949353905 0.267941541199727 0.0618187762465463 -0.047368769558836 0.0921163263578101 -0.0317028500154928 0.0223753389927313 -0.049353403076973 0.051306370282961 -0.0627162834777253 -0.00737140789378248 0.0333854157748985 -0.0732679541197251 0.276886508231769 -0.160153579746487 -0.0795071591643044 0.0960207003712448 -0.0731365510907634 0.273123348926 0.00546535412595418 0.0342599306189426 -0.083791245043486 -0.0183741438689359 0.0110382910264514 -0.0111360225647688 0.0043187423799931 0.0257070608630656 0.0066904764409496 0.00917441660413287 -0.0231247949673054 0.00681633133045469 -0.0182563720807274 0.012993462729406 -0.00959123351155786 -0.0166284059744691 0.0102683746894943 -0.0106726211670804 0.0115819398642462 -0.0076957662731076 -0.0628463117069481 0.0103132638496413 0.0657267507920442 0.0597203029326253 0.0529159147216577 -0.00246653192332202 0.0360095462062789 0.00596049340126991 -0.064650563912878 0.00564645986203026 0.00569170257145874 -0.0478273587804745 0.00354598771966227
  10 435.019129350175 ""  1.19464556551955 0 0 -0.0417451262630158 0.0066615607463718 -0.018396944978429 -0.0019397490999728 -0.00171239007136824 -0.00389899280505322 -0.0988865313103434 0.0461685300093236 -0.0713982928262947 0.0242097724758404 0.0338595526705401 -0.0234395180831432 0.0445696104859539 -0.0102431336647774 -0.0208305797187852 -0.0222047465198778 -0.115402423955711 0.00402509271486251 0.0626203740389693 0.00280768188157245 -0.0203093606626409 -0.0587831751143754 -0.052255082812 0.00860825053826976 0.0897651726709323 -0.255803820144057 -0.0766831987423209 -0.00712448215546959 -0.137339484700377 0.211370408729955 -0.0995338243033839 -0.0647089099057866 0.0534241169798861 0.0430215626037993 0.048142981136882 0.0481517931179255 -0.0298563129290446 -0.0272398180388494 -0.0454353492265166 0.0300758217332725 0.121837296253409 0.0354301631864584 0.0475642895041911 0.0774623432914817 0.0579262649861451 0.0317721190708367 0.0924011607228265 0.054477625639041 0.0263226482679675 0.061069426558468 -0.114058676807871 -0.0324754635658879 -0.0675962410609328 -0.0174270839880401 -0.0524341246396603 0.0751474609116405 -0.048531751007031 0.0358497895048162 0.199187402499006 0.0391606253102852 0.0331928834003685 0.204517315601854 0.0449390370015743
  11 442.060973780283 ""  150.406394872257 0 0 -0.000120828220305572 -0.0256576414991797 0.037070933296893 0.0643113255519996 0.00774163830119298 0.0028735464580845 0.0342777521866137 -0.020052452626121 0.132910207013729 -0.112413788923637 -0.0395021803560841 0.0544998737451022 -0.767083975939372 -0.150678097812216 0.229057066501979 0.0191091217524782 -0.0112797236696826 -0.0218148166631692 -0.0283686816970262 0.0233260994418261 -0.0260915879613458 0.00561410413523807 -0.00989522734881671 -0.0232763668080248 0.0387376195341622 -0.0170894431829197 -0.0313478630701798 0.019449136498265 -0.0142027011508061 0.000307984154782023 0.0186891057240339 -0.0194196759144935 -0.00339227410662313 0.00731354961610049 -0.0036773243156056 0.0126062587986311 0.00651193525974834 -0.00777525069912761 -0.0141649242804324 0.000276900272193315 0.0147253303210498 0.00322289563288815 0.0122947919513519 -0.011645667598529 0.040800066569587 -0.0155868234917995 0.0148904029179447 0.011022519766891 -0.263735123045764 0.243231103059008 0.0136919182956423 0.00768440361947921 -0.0152197181978955 0.03157928268548 -0.0143504799820315 0.00363664079279722 -0.0217917303599642 0.00248231759238691 0.028874503073642 0.010037763876949 -0.00467460690705758 0.0382227413973803 0.00494548687188036
  12 551.385481316756 ""  36.1036053122865 0 0 -0.0981373432426792 -0.013182738459174 -0.042947585509641 0.0619725317948846 -0.0368102214929018 -0.0224267729247338 -0.168277676721268 0.0374496207510012 -0.0985216993851877 -0.0178615642906334 0.0161831972450473 -0.050176964835908 -0.106801620707169 -0.142635995504718 0.00525854208220105 -0.044649805259688 0.0507081822995955 0.10783677730233 0.0752841586570619 -0.00365008555783779 -0.0251633763235689 -0.0830566474070215 0.0327651026389931 0.0171648124633825 0.0670160307453165 0.00429802609235896 0.056812869200711 -0.0969248613120945 -0.0198580988143574 0.226388380279099 -0.01011626857963 0.0394806371347825 -0.0240696411244307 -0.00737157919611979 -0.00423922843683007 -0.0255546795745259 0.0727173142463199 0.0434482106682278 0.0284912986469796 -0.0130860166890479 -0.0395130716471634 -0.0125553978698268 -0.00705249613741981 -0.0549582146616911 -0.00377123416591475 -0.0315241971662225 -0.0284948453537719 -0.0334691267912086 0.0580344288763197 0.0214921569720469 -0.0673824132831132 0.0631309782451257 0.0463585795275872 -0.201098571634609 0.0375616185894391 -0.00853770330097448 0.045924319479095 -0.0135849557185576 -0.0818004015909306 0.00333885144082858 -0.0296540564451456 -0.106513535163371 -0.0230439985098943
  13 689.890924051521 ""  11.3606603731703 0 0 0.054895963146625 -0.000487903881985548 0.020244627708467 0.00420328462237341 -0.00289793662680026 -0.00613010122047701 0.0730539320982715 -0.0215299763600441 0.0218655912340826 0.0423963006051231 -0.0295749353406232 0.0152132524655197 -0.303245538143957 -0.0544723808824598 0.0819342546374657 -0.0346197524573982 -0.0178209188658448 0.0139451362030365 -0.0238249605570938 0.0460103457472161 -0.019660152701301 0.0110532699488388 0.0049412067295657 -0.0128819346632319 -0.000544723501958574 -0.0625546083455447 -0.0108296763681298 -0.013543644212485 -0.0105031291248589 0.0702483164295658 -0.0152304947150412 0.0207742096256574 -0.0722944917418043 -0.00366720899398829 0.0129522359871473 -0.00887296423044687 -0.0384375450052123 -0.0135096996299108 0.039325178300961 0.00722525649680376 0.0114665129467358 0.0027497454300941 -0.0104331271323785 0.0537520290692169 -0.0827973837653992 0.0909693568620584 -0.0438077654255028 -0.000926858496171319 0.585074352035777 -0.519956994638472 -0.151565974288685 -0.0446447021603005 0.0207003608600764 -0.206030507842621 0.00900058687355397 0.0177546121414635 0.020762330096121 0.00603887224628196 0.0099523407841727 -0.00409320106574472 0.0111839584005629 -0.008634428862752 0.000626037091939601
  14 736.587489638379 ""  9.79368343544045 0 0 0.0354234646794895 -0.00198768871681803 -0.00774740207978648 0.0271777105160338 -0.052554539338186 -0.0220226629465161 0.119227067639816 -0.0828503064660728 0.0295023824422164 -0.00462238992642508 -0.0673514798881097 -0.018012704391132 0.0149126610220733 -0.0720223230536662 -0.0240876601560258 -0.0482415496747187 0.0365576476652228 -0.00189542500156251 0.01152954234642 -0.0211465451650601 0.0279753903767961 0.00740938951342147 0.17813101576099 0.00739050487281689 0.07128085511703 -0.12888728239829 -0.0994309240828606 -0.0985257760276721 -0.0518727246661206 0.219296137656808 0.0208695405886923 0.200541898740653 -0.0538143482704842 0.0299697548335864 -0.0506004829581698 0.0379328130998566 -0.066216087733555 -0.0257080320771472 -0.0623547368209494 0.000297103405593989 -0.0161539416628941 0.00308389153930549 0.0312440091527303 0.00100259621831613 0.0268001395559532 0.0290535431740509 0.00902155975443914 0.0417089162416483 -0.0195223134575058 -0.0228201375304894 0.160111607628447 -0.0659694406710623 -0.0999786089639118 0.138337988053899 -0.108410396639801 -0.0817581684064383 -0.116844720189718 0.00556407106605162 0.0821094652118363 -0.0119825470458478 0.0146340078203794 0.103991039754301 0.0187593221208963
  15 760.585257186593 ""  3.27048880785566 0 0 -0.127966615554279 0.0118465434737938 -0.0282715160477789 0.0246432183824526 0.00164735041424384 -0.00581341737909463 -0.170028706627392 0.0539861761225065 -0.0307869123690679 -0.118967189186196 0.0302058525755006 -0.0264213249278659 -0.11819109368964 -0.129715111433903 0.00875648367974152 0.0989726380975651 0.0195397250411096 -0.0817802755959165 0.0172755941949327 -0.0141677936683523 0.0867755442841076 -0.017750191103519 0.00168733396058013 0.0112883409656015 0.100181579838734 0.0630480736363699 -0.0680371903322136 0.0976042868197731 0.0224639610569671 -0.114771412080486 0.00649635748899513 -0.0186285162903866 0.0641834460972836 -0.00114230670573686 -0.00262398123288178 0.00685081328073404 -0.00803349256616788 0.00839571639156145 -0.0272137282717889 -0.00425046277476442 -0.00735535208077158 -0.00259268412222059 -0.000511693374197592 -0.00830660880551685 0.0187479847335083 -0.00926806802111474 0.028286309226152 0.00857467117891146 0.277823272686268 -0.24880351905798 -0.00187369386017206 0.0113776563129068 0.0167531383820295 0.400277900270101 -0.00798168153810546 -0.0150991118058976 -0.0238603592607748 -0.00597302503556831 -0.00658020395472574 -0.018297149001475 0.00456207783048242 0.0194655498854023 0.0019555946939706
  16 816.352609844645 ""  44.790722458136 0 0 0.0363414478480436 -0.0165847398995226 0.0262278049498679 -0.00991455445606347 0.0130575462058307 0.00358165475594843 -0.0218779246866311 0.0195843886879231 -0.0427279931279254 0.122815043014103 0.00562527547557246 0.0174234604437392 -0.0182413742545304 0.0698348153045829 0.0207545549257344 -0.0188416920692529 0.0338948860090447 0.0752086707480522 -0.015250003795082 0.0226827334617123 -0.0534684886073577 -0.013829844282428 -0.0528424277557153 0.0107024622884659 -0.0545661441786044 0.0122325634356528 0.0804511396745374 -0.0199657501372534 0.0394712741796744 0.04142069855721 0.0205971548246415 -0.0346992191192013 -0.0604186249341961 0.0505624650401774 -0.0186770478609276 -0.00579331552863589 0.00313643154200038 0.0366509143941889 -0.0688087067152685 0.00409883671879828 -0.029142350302215 -0.0229990613927497 0.102461501544815 9.29403760060472e-06 0.321702608117894 -0.308256653219794 0.0186274773622072 -0.0589806399402178 0.111375555489319 -0.0843266234345778 -0.127976023255078 0.0104058670544734 -0.110744479244389 0.463431445869577 -0.131978372363393 -0.0656868228455425 -0.0100517371159415 0.0456680791193726 0.142618827627406 0.174115669281474 -0.197175622834855 -0.096557416232753 -0.0637452544661957
  17 843.652901342485 ""  11.1530238730934 0 0 0.00904556440780439 -0.0215772928063863 0.0235367990393421 -0.00692209344289231 0.0188391703420206 0.0072730056511315 -0.0772553342040906 0.0345719633007321 -0.074117955541607 0.124571437721809 0.0318585582754919 0.0171670946800112 -0.0110943790427049 0.081552414430359 0.024131350373163 -0.000956366085383707 0.0506132624300542 0.0398400980387299 -0.0125718742050966 0.0126778382918876 -0.0334167111567943 -0.00850316113936666 -0.0600330942745327 0.0116427101416556 0.0119161500370956 -0.0186196143307961 0.0112472075383114 0.021798882895693 0.0644462439501138 0.0904550935254027 0.0552260270269427 -0.0521410100216577 -0.0345097730316733 -0.00111429601000311 -0.0310036873182322 0.0612848120945525 0.00949339005236685 0.0408567524565422 -0.069425165096218 -0.0362884016077221 -0.0437052926666347 0.0199674009077849 -0.0633655839697416 -0.104605010820003 -0.278703978025303 0.350185486749611 0.13679175041749 0.132878033159587 0.0227652513524615 -0.0115467970866181 -0.0791791777246746 0.0122438132178473 0.0139927419066201 0.129892834071164 -0.00109803170067495 -0.102864156530423 -0.220528874146049 -0.0891627321237343 -0.142062964065164 -0.303038525920243 0.271024435689295 0.259374531412736 0.103142019291818
  18 885.199135846284 ""  18.1538775271091 0 0 -0.0354053087214941 -0.0132804145558539 -0.0207946450430237 -0.0100377841393756 0.04011905751474 0.0197648178557892 -0.0675868706832915 0.0289139354895443 -0.0191442764199512 -0.0470312205608278 0.0473974098183158 -0.00284375541531045 0.0129987505659855 0.0137326930380253 0.00636652072372531 0.00273977346822112 0.0619150730170087 -0.0278736877243713 0.00269845323045242 -0.000210634269609176 0.0385843796002863 0.0404500004091781 -0.0647061208726751 -0.0334652754527388 0.136874318683182 -0.0771154344429777 -0.119062141794853 0.114108043680583 0.131266184000679 0.188506094982676 0.148320842627377 -0.0900962330476642 0.0133829871423592 0.0581010687646713 -0.0381690096481133 0.0363788633286612 -0.0570177348470069 0.0367023516144202 0.00913411885519273 0.0141687665742196 -0.0645644661029599 -0.0184547386443374 0.0830154750070036 0.126891835893902 0.0976286413324641 -0.00394975669044858 -0.0661327711091786 0.0182219618915967 -0.0271522026759246 0.0254007737004276 0.0384438298291276 -0.07207223962305 0.0783009315326494 -0.43733994616154 -0.247727446980302 -0.177304696759959 -0.150933014150191 0.05326236999434 0.208964778672106 0.112498108130289 -0.127548017684917 0.0210396718756797 -0.0341504432881632
  19 913.774955752059 ""  10.530162082874 0 0 -0.0367346047681866 0.0452534734223948 -0.103199260998554 -0.00606152940736326 0.0270260758812281 0.0240829981243472 0.172739125821082 -0.0443720967369892 0.222183488571864 -0.421140780342231 -0.0483303408826573 -0.0579793829113483 0.00193183146053724 -0.200605198206154 -0.0336938263182138 -0.0182769824685868 -0.0499802654119623 0.11374449540493 0.0185809495300909 0.00166689440477526 0.0012809591008456 0.0823642135042507 -0.00815909981655905 -0.0276001282048167 -0.282897994707266 -0.00179150536019301 0.211390541506869 0.0344877025127942 0.0484488604831129 -0.152030905650223 0.10195084798186 -0.0143508214557023 -0.0137263854932994 0.000898262168672013 -0.00551465045761387 0.0017855826798452 -0.0155443969706749 0.00378523955468107 -0.0377034556653075 0.00214375584248862 -0.0082103734618868 0.0122033086493563 -0.000588213590016619 0.00834802242672706 -0.0152841215019948 0.0298732787673477 0.0553626044511708 0.0130535459957254 0.0402594442467908 -0.027046046377363 0.0304508102981611 -0.0191975310625714 -0.0250097306625742 0.0239204907472205 -0.0368971297863219 -0.0407166109543867 -0.0644198842386105 -0.00163793365648939 0.0254990459069913 -0.0319778687455647 0.0365005437295392 0.0734437273090372 0.0259404758486393
  20 983.934308640696 ""  12.8822993958414 0 0 0.0276926953339857 0.0667881862205666 0.0325027830917715 0.00293017008150803 -0.0673849731349622 -0.0355088836858386 0.0891839109759063 0.00569308942648132 0.0782309146830369 -0.0309606699980145 -0.0248986037377843 0.0179231251213989 -0.00629224756566105 -0.0273280689122846 -0.023389758030475 0.0301124935146885 -0.0743284229490689 -0.0203264291881879 0.00166337627108643 -0.00338565342260864 -0.013088110407177 -0.0599759400927049 0.018000663510264 0.0252294050758379 -0.100730277784502 0.0605682996493539 0.0695124590236097 0.0453886740254328 -0.0268284062307844 -0.194285082357148 -0.301019638483045 0.02696230488439 0.0675655154933938 0.0357426199745736 0.0618959688013773 0.0370015363416576 0.015844634928772 0.0680484616887277 0.0308637730262887 -0.0196372341960172 -0.0951765258011542 -0.0255876678576343 0.0487037052776516 0.183771929718164 0.0467073648816222 0.0583713302467113 0.148817501767889 0.0526649710164282 -0.00747768884664378 0.0125283758982466 -0.043477885137393 0.0217313313417901 0.14822995999093 -0.0493066701161895 -0.207619505962668 -0.2004322625228 -0.207767411543465 -0.00881671108789884 0.0829583782843269 -0.0344923229995601 -0.0594333400025091 0.0593649215395635 -0.0187346713538707
  21 1005.7813690765 ""  33.4308806353679 0 0 -0.0855246165229197 -0.0325407419160037 0.0429457054875283 0.0196691970033614 -0.00406371071603015 -0.0108777631724418 -0.210847159802623 0.00601210665246882 -0.183734643179197 0.171128037208246 0.0871095495967088 0.0280281718388295 0.00345232218081648 0.092540347849363 0.016704138207961 0.0682818382892133 -0.0312830287624616 0.0326060956388511 -0.0197427591040869 0.00428441355100525 -0.0971339962174911 0.0636241266539263 0.0638074418053372 0.0916561571724057 -0.166622565751379 0.0324484247083191 0.12596600426092 0.0763911664494743 0.0137623290417524 -0.184486827811138 0.127911954682588 0.0680919822201981 0.048583174164315 -0.0305247536990216 -0.0232828194039785 -0.0175564465953385 -0.0402356477694808 -0.0252887459357303 -0.0139082135791426 0.040451754551909 0.0036287983187937 0.0233663172198887 -0.0230115444963571 0.0994699801859744 -0.0447244333995561 0.0130153562327917 -0.0546499921501378 -0.0158126881140352 -0.0174679057437667 -0.0508139681753305 0.1304847458842 -0.0363413605993941 0.111580738828639 -0.127340244699652 -0.0866376118018613 -0.0493591708838269 -0.0418812796611018 0.0581267506029546 0.148746540646018 0.0745339029582608 -0.0193356401130327 0.0771405983541892 0.0210569263851843
  22 1043.52497927722 ""  17.526338261034 0 0 -0.0201862967291247 -0.0910672654352677 -0.053172858377082 0.00252362672084317 0.0743960370413322 0.0456800163824478 -0.0500135737411764 -0.0449733638306278 -0.0539540252387712 0.0687850629267572 -0.105409289821573 -0.0678552023820077 0.0148527741476344 -0.0643666177730105 0.00868124243324701 -0.0399579123845568 -0.0400855071496509 -0.0465904827254336 -0.0109640125320515 -0.00383935605462521 -0.0393635162752142 0.0457885735754673 0.0396912656590431 0.0466042073011697 -0.0259998239630168 -0.125567684518714 -0.0745671749391367 -0.0913192108122443 -0.107143806842035 0.0397607230733585 0.159008446889974 0.00891463767040076 0.084147837200876 0.0472202873249574 0.108341947885264 0.0456290893636443 0.0286068733708186 -0.0111726907069864 0.0416533904097673 -0.0619196323281946 -0.0468142404889696 -0.057094958855596 0.0515043843529304 0.0828731586722336 0.0778911131164363 0.0382196030357601 0.156192280857442 0.0572807648623688 0.0095051957047094 -0.0532862315452084 0.0985777885486605 0.0295861518538967 -0.0815205388441954 0.0903253567988146 0.00369351982295558 -0.018706326831198 -0.0189476049233384 -0.0745484727750561 -0.142287513373712 -0.087468845253976 -0.0508402525431472 -0.11285053203797 -0.0633873671080797
  23 1075.9538688092 ""  37.0773701035786 0 0 0.0543666742921994 -0.0552281661062536 -0.0791295243265484 -0.0093212487430994 0.0611350611134215 0.0506404366109365 0.0998344546513366 0.00584086389825554 0.151749162411973 0.0459868163403489 -0.373316166759351 -0.150563437093287 0.0322156734461735 -0.257036886722393 -0.0376130921334145 0.0323407716476204 0.0228128656010562 -0.0293810062379815 -0.00423114496295056 -0.00992876033599556 -0.0364878920649571 -0.080432720868898 0.00676379195457625 0.087942944721469 0.0768331772507578 0.0808000678699989 -0.0228522056199292 0.00686672151151223 -0.00362970423214236 -0.00759052195284118 -0.182685885049871 -0.0099483155289055 0.15058581953862 -0.0381289744925537 -0.0541760701641429 -0.0283605197956002 -0.000582365491049363 0.0281787087814904 -0.00314402524529081 0.0449980508609824 0.00852829586863463 0.0339198291950069 -0.0402417658951874 -0.0190074891951814 -0.0544070145165401 0.00311782767513191 -0.0938216944058957 -0.0309095612462581 0.00514258771688774 -0.00819333759805291 -0.0589105835199307 0.00732368056250856 0.133611420245632 -0.0110070137883915 -0.0555308047598497 -0.0366009292255136 -0.029000516139385 0.05895017679548 0.133049883464512 0.0614692063268434 0.0088642607631343 0.0929946313992788 0.0368237699682848
  24 1098.01218894823 ""  49.3447300031828 0 0 -0.0154902938224782 0.0862490872860367 0.00395256804162313 -0.00266727762482901 -0.0453645401908161 -0.0242529927021107 0.0311572758102773 0.0781310992138954 0.12728410204861 -0.131093279776028 0.00333261222656081 0.00386751888347579 0.0111073705872949 -0.0719867867077519 -0.0359962716031989 -0.0305287521294022 0.0120929242258755 -0.0536546720543752 -0.0155789115839177 -0.00303355695808163 -0.0702598676275347 0.0490099931821017 -0.0278381674039057 0.10189399829092 -0.0487780848926713 -0.199180319337413 -0.114717829324405 0.122666640950481 0.131190094757106 0.1181250861023 -0.0296183865030682 -0.076066808897147 0.251841330904785 0.0473724408706408 -0.065160622542544 0.0415580859615831 -0.00682155706345992 0.0658929141690566 0.00420341767771228 -0.0265611266377759 0.0377741725643206 -0.0242322171419904 0.0361044671205634 -0.15540000418755 0.0262960129890399 0.00266116366594343 -0.124207245555979 0.0226873039089404 0.000190316157121331 -0.0604243715337259 0.108909746189694 -0.0122023793214859 -0.0157862029695065 0.00283110435626212 0.138816459851998 0.125856927430299 0.134226625710565 -0.0345518882881857 -0.152277693169715 0.00152726167644058 0.0144922420561845 -0.143999032682527 -0.033034165064541
  25 1125.80936168812 ""  47.8528686326494 0 0 -0.0133211483714598 -0.0371749444044962 -0.000112761914791355 0.00657264589213356 0.0160138673711061 0.00562622251226759 -0.0204395361388269 -0.0712677070844783 -0.10583859124562 0.0120763724641734 0.108094445135276 0.031126397147888 -0.0147980554069128 0.105279106111859 0.0334963868956114 -0.0750423947991421 -0.0812210844047755 -0.0541448722827032 0.00148282529419974 0.0029448098669025 0.0145409354616064 0.0297206840184634 0.0228769209539154 -0.0459692128454682 -0.0983212003624368 -0.131741058797905 -0.0574793653083783 -0.0739794145497589 -0.0839955454703372 -0.0189797074556025 0.0502739076245258 -0.000104806785207685 0.00588869593385748 -0.00325649632611686 -0.0720096840173861 -0.0673860561732432 0.0324538049111329 0.125076214793925 0.0636861323154181 0.0238015288215737 -0.00486277860347441 0.0652179216172224 0.002306228488993 -0.211136430845074 0.0588545466298411 -0.152470131700053 0.0462748023124122 -0.0796703451761805 0.0211493106277863 -0.0386720353212428 0.0799798323161026 0.0374853566179917 0.0874834923316424 0.115630421751267 -0.020083088626555 -0.0641110099390087 -0.106172326676457 0.0178109538682893 0.0803393664978757 -0.0418204209213524 0.113842885865692 0.187453573630846 0.0992391183992362
  26 1158.3047570026 ""  14.7072285640445 0 0 -0.000432943549322243 -0.0566031423682619 -0.00470515702933313 0.0067178747578193 0.0265878788519567 0.0145116156793897 -2.42466295317416e-05 -0.095530541902165 -0.103739021996186 0.0783857020869123 -0.0033045221512962 -0.00554247298136295 -0.00445272851067231 0.0524531457997514 0.0245276423890922 0.00892494815232331 -0.0599659368331431 0.00617443132178307 0.00737632054873007 0.000969502185332994 0.0327172377011123 -0.032473764695392 0.0338539647104243 -0.0467122638045607 -0.204520386025146 -0.0746054815244025 0.0635113021193508 0.0670292725252079 0.0237087837242799 -0.120282634362987 -0.0744397983178109 0.0869742859554468 -0.185981710303819 0.00475896151451323 -0.0632223976047599 0.106650260794457 -0.00438667592112707 0.0770853405330116 -0.0370087161022071 0.00563600121063503 0.0336190354000034 -0.0633633650666226 -0.0204111158992328 0.063977834798682 -0.121715850188023 0.213168643490726 -0.249406710352498 0.107479462117091 -0.00714710686558691 0.0435006930995036 -0.0919622260541466 0.00315492343577334 0.174634291928615 0.0165294812451931 0.0398632076484857 0.105502632922428 0.174807413662741 0.0277764607436019 -0.0597139345538897 0.137904275887978 -0.119342254762767 -0.239239974690183 -0.107588899854892
  27 1186.20160925965 ""  17.2167706236569 0 0 -0.0063094190470726 -0.0334743835988684 0.00754861481369611 0.00297955739807379 0.0185626845343946 0.00929770535760282 -0.0329338678488358 -0.0230409208147022 -0.0442725732876532 0.145711387699091 -0.124033764269372 -0.041080588252284 0.0100704111123216 -0.0605073539016417 -0.010426772821111 0.0596284554588239 -0.0200340798216636 0.0278030851397688 0.00558952350022169 0.00390631442908541 0.0103109023380741 -0.0325353286661715 0.0290676581265971 -0.0200246102278321 -0.0347512548416701 0.0834242596705343 0.0911505681220777 0.208044076010522 0.152020723656958 -0.120713444967791 -0.169889007623507 0.0643800479488983 -0.0808498764459778 0.109020602533174 -0.0242320067306304 -0.0279677864535087 -0.0744240289881149 0.0134972041170931 -0.000511511613651668 -0.0702556603159157 0.0207924682290828 0.0225003075697218 0.140231534440771 -0.170271207919747 0.226486487610503 -0.203813951201744 0.119651165356936 -0.0583876815371133 -0.000240997965834787 0.0112875348358334 -0.014389670488827 -0.094621210708045 -0.133001101307979 -0.239606670059836 0.160681341367649 0.0720196375450609 -0.0198020254033893 -0.111037960168539 -0.212646292109212 -0.169916092515342 0.171589921140512 0.00854954790431665 0.0603159305682558
  28 1224.69508298026 ""  13.5092587206856 0 0 0.0249337077626775 -0.0550609915693239 -0.05441364089958 0.0157007748953022 0.00521058438298954 0.0127190679361598 0.206010893028522 -0.292486640191854 -0.129554346453905 -0.286550994304458 0.362225913225541 0.105327753172272 -0.047986885093664 0.394518306790278 0.12126588665131 0.013527699983154 0.00570588076550936 0.0176182538682716 0.00633052874095527 -0.00694072837683444 -0.0171538614733814 -0.0485801886197825 0.0170082017437866 0.00989519468949412 0.147886391279463 0.200980213613353 0.0427765347726367 -0.00141507075347618 -0.00218691755840966 -0.0101682342191045 -0.113391307768736 -0.129049315919337 0.433934203195536 0.0116346475374739 -0.00829241156483562 0.00831790703772555 -0.0168733046364845 -0.00178086035777903 -0.020118992881601 -0.00776398651388108 0.0071440820714142 -0.00611907954548728 0.0139478646179986 0.0125013276946207 0.00761519581612035 -0.00147344470883131 0.0273473851885956 0.00803705952768402 0.0438184177633445 -0.0772372148725913 0.0942967095727989 -0.0201981996582477 -0.00904270837173394 -0.0400302028082841 0.0202912474671788 0.0207893982723171 0.0162050972754305 -0.00899563567800352 -0.0294737917166702 0.00103784531671984 0.00724284478294006 -0.0278613506358221 -0.00670485641265851
  29 1264.46363986166 ""  52.0552747183273 0 0 0.00779228573369366 -0.0127084689150912 -0.0428148213464084 0.00998267945447568 -0.00487734830350212 0.00501160738735577 0.126984228254018 -0.153519494614146 -0.0434074986611823 -0.213317606188336 0.171675482755508 0.0414820912189174 -0.0109193899259332 0.194206439274289 0.0556861702282618 0.0309120501194197 0.0385759712404621 -0.0371661341839675 -0.0104106744039516 -0.0137886663287212 0.0109694862519497 -0.03083532557114 -0.000412351294272102 0.100474688583539 -0.272769273086635 -0.329430412713015 -0.0667446991638813 0.138238727568764 0.126190626598973 0.0550248213126649 0.0573961300235895 0.152448522469738 -0.349684280349062 0.00368660458084874 0.0279815288927637 -0.0247999363896034 0.00961562908355014 -0.0276796106970395 0.0249598607047094 -0.005305293718995 -0.0126331806618695 0.019511435661667 0.00941969095348548 -0.0202578359323762 0.0361406497653568 -0.0595120321888656 -0.0991977498185297 -0.044874224384476 -0.00818922900883471 0.101169833020326 -0.406005827494961 0.0139396278269669 -0.000340237250967468 0.000997500128203895 0.00089419221030622 -0.0272450249976059 -0.0424602580856651 -0.0134353605812407 0.0147096509621545 -0.0497293888489761 0.0300384629492295 0.0645833290249077 0.032096247314168
  30 1307.91451383488 ""  3.79122315033162 0 0 -0.0190318928805482 -0.016103465599955 0.0101551248933964 0.00574232845493573 0.0121685684019339 0.000497192707784302 0.0292786683656062 -0.111017721654465 -0.0808115509947766 0.0676089710852235 -0.0158415437289348 -0.00555470121531039 0.00288644058090748 -0.0401391405242488 -0.0092047867981528 -0.0101592587222028 0.0178134083886845 0.00959173194044157 0.00375073809404927 0.00482581939559379 0.000716568245468924 0.016519232049827 0.00875901083840612 -0.0255932040673332 -0.0860396880713913 -0.17578145557255 -0.0317513294044646 0.275521752260963 0.294425074845809 0.019860168810204 -0.339924360445322 0.0086773451864984 0.0693457621088312 -0.0461269709906208 0.0293317880946341 0.00544092041090106 0.00947305706305224 -0.0194880847074148 0.02202373746325 0.0575889537299258 -0.0109459869135045 -0.0344749111713718 -0.113730190056896 -0.447031687729494 -0.116478778543364 0.0875156233168909 0.350315610334324 0.0745309877770644 -0.00124264186087487 -0.012099271938836 0.0728998515409177 -0.0111104300478769 -0.244904104711667 0.00211909443205393 -0.111013821270631 -0.0343767257421812 0.0449963960799977 0.0860271896687233 0.114817514210597 0.122781836945785 -0.153654831238204 -0.0295515071339704 -0.0726875314817164
  31 1326.55058090712 ""  4.42830715132029 0 0 -0.0180432398193548 -0.0123353022327714 0.0261298965673534 0.00279648580554793 0.0189228212989647 -0.00401170584210478 0.0372508275366575 -0.13386259478359 -0.101469361840996 0.0965241368204935 -0.016883695993251 0.00423721983299198 0.00840587019797849 -0.120512963283253 -0.03605302074394 -0.0134016202316267 0.0374783117595522 0.014076270133906 0.00692883520620918 0.00567098422668284 -0.000954581000787331 0.0184467362079963 0.000283160878602394 -0.0639255209130198 -0.181152027128557 -0.258510389121686 -0.0419787666728124 0.130337418773705 0.173777254848482 0.0455947397907125 -0.345736345041191 -0.0716461739440422 0.230124752944104 -0.00748829360739654 0.0350618411032251 -0.0135473983855691 0.0416014318649504 -0.0275488607177176 -0.00899278169480844 -0.0247498161418745 -0.0140969050017885 0.0395252086712152 0.026729990388684 0.336953919748174 0.0212485598318637 -0.0590532270536525 -0.478947209261436 -0.0904230870253324 -0.00498576532222049 -0.0295647936864838 0.15625331159375 0.045011123633525 -0.0213412250672017 0.0971979498361179 0.0306641047609993 -0.0250185938246155 -0.0598851734519467 -0.0481463945999002 -0.0108967870705212 -0.114103760342601 0.0703976027219156 0.0965342730517162 0.0661330216095933
  32 1363.0507162963 ""  5.85182968933225 0 0 0.0658989709290518 -0.0266548922398483 -0.0247285116143176 -0.0117708763866341 -0.0290346752592488 0.0132972020685783 -0.26912942299558 0.453805856174651 0.170578848152918 -0.0811283424678071 -0.0596256069806744 -0.0137056779619379 -0.0359452981895057 0.214834458224431 0.0753659776892863 0.0464871521924676 0.0162179987698113 0.00774568134970601 0.0132562421620136 -0.0014552451376992 -0.000991081549562837 -0.082132596608222 0.0406219187949864 -0.0609293069655397 -0.309248787067275 -0.260134699520291 0.0192206790762884 0.0585167987104854 0.0425911088077679 -0.0379670493413208 0.266736971907327 -0.10545805138739 0.253892842708657 0.000695547792859051 0.0202422044528503 0.000550237924817698 -0.00417538197521415 -0.00878033626332453 0.01159811540409 0.0061150203158177 -0.0047155340228256 0.0010549113172729 -0.0139791301669206 -0.108677763643943 -0.00488989787753302 0.00177961815201958 -0.0447927347569731 -0.00465980344850554 0.0146047270724798 -0.0450697941678698 0.12076040196846 -0.00566744936642485 -0.0283332786720027 -0.00719454350566876 -0.0168089165280836 -0.0138940126899982 -0.00826021740573273 0.00486598796422615 0.0103940361302604 -0.00773119583752741 -0.0214721951270381 0.0059733825724019 -0.00329147171399711
  33 1393.31024216573 ""  11.3754013212093 0 0 -0.00353880403933862 0.028589897464879 0.0644272517793936 -0.00554124401159726 0.0326626510818188 -0.0273944274094255 0.21725769628822 -0.306865993730261 -0.116742752269668 0.101531697601895 0.110337161942239 0.0757929223349495 0.0507614564735961 -0.386297302952939 -0.1353032457888 0.0583315253789734 0.0374535589454285 -0.00207832310030096 -0.00200693818591277 -0.0166959561976316 -0.00104182638584983 -0.0548716498713812 0.00294054793679937 -0.0316432278381134 -0.267064467409068 -0.155386131187917 0.0356217875000313 -0.176427794096811 -0.192113044140416 0.028600988363385 0.320501962157766 -0.142344645642604 0.27639419529776 0.0101459467308166 -0.00854200201940494 -0.00119975846647628 -0.0205797632642755 -0.00336703775746372 0.0116589356507626 0.00306051176525217 0.00508833046280845 -0.00789897222731419 0.00640394477590691 -0.119083461756317 0.0216914099311722 0.0124737941478678 0.124848363684275 0.0219619818315549 -0.00153608530675717 0.0194951491169845 -0.150649246856946 -0.0136599654041568 0.0847204103993715 -0.0392842034590501 0.000416747965599835 0.00772228488586821 0.00798720251511758 0.00742509356460502 -0.00545301249888511 0.0194773557568582 -0.00865376275517303 -0.0264584569363695 -0.0135082392798552
  34 1395.09778602135 ""  5.1656897530912 0 0 -0.0116182927096654 0.0291663734921286 0.0152258597818086 0.00116191848427065 -0.000751605928593563 -0.00251210323248151 0.108899905696826 -0.097493220305828 0.0200057262227618 0.126499458355821 -0.0572113518494545 -0.0242270746346924 0.00108755221878044 -0.02210122470275 -0.00515953348591654 -0.0481853984733865 -0.067423782708398 0.00855745032323679 -0.00775743082704475 -0.0193391944888951 0.00244838119571478 -0.038120122653556 0.0380471532623066 0.00304786190754345 0.265068039063507 0.141134521996404 -0.0264525928287988 0.278810637606605 0.270562045936324 -0.123538841237589 0.423821611741618 -0.0437481443668281 0.11847755617255 -0.00662611371992727 0.0571725313754301 0.0141688184806159 0.0123322938786739 0.0194632195426568 -0.0172278522237962 0.0253536753616835 0.00174695769832722 0.0291736055787792 -0.0460064882437065 -0.156337069947025 -0.0800640719125223 -0.0433369577602971 -0.334275232033689 -0.0519401683854694 0.000701600768924798 0.0291233060236563 -0.191288319633073 -0.00636071251967524 -0.195499605708065 -0.000535844462524216 -0.114562816868325 -0.081472592355624 -0.109912096358627 -0.0103977456518423 -0.0591287497546883 -0.115391879986437 -0.107921520696205 -0.0441666713569075 -0.00513671792119831
  35 1399.51888132942 ""  2.28197362380257 0 0 -0.00638286874784878 0.0227786203469807 0.00283795858362385 0.00296769357529847 -0.00266093825689493 0.00453128699687473 0.0892155940111509 -0.0823460135244593 0.000345216430366592 0.0875944347432981 -0.0998098220781738 -0.0417994114129115 -0.0098037639435498 0.0501789900091573 0.0211304394733822 -0.0432108807245446 -0.0216220760741891 -0.000124018287832306 0.0046725494357318 -0.000973754762733992 -0.00126258314318539 -0.0495809190293414 0.0125524969445628 -0.00939599167076689 0.0448087180065378 -0.0475265988186204 -0.0363563231426265 0.293439587093965 0.310310383880919 -0.0139909355790467 0.259582088299148 -0.0318129576703578 0.0327435234152401 -0.0172666364230968 -0.0676992796430373 -0.0234673433136831 0.0332626486164977 -0.0290246676644956 0.0147934815988847 -0.0391633444817547 -0.0217839003561906 -0.0372664082766179 0.0428721884975047 0.396263434423427 0.0587931640623054 0.0421884592800809 0.352075538449368 0.0481502206026461 0.00242925828611241 -0.0107046276646157 0.028003115582143 0.0468378008821808 0.111452584972828 0.06794810491774 0.180997511090748 0.114675741093794 0.185254809555419 0.017173626043759 0.148453070477249 0.167001229032957 0.17200330893949 0.151984080495709 0.0280627463494808
  36 1426.48540625898 ""  5.57432723544676 0 0 0.0123297525773896 -0.018766562556916 0.00828989663741677 -0.00552917685669551 0.00601874186736863 -0.00839285304683304 -0.0612521468008982 0.0677582980699549 0.0153573906791559 -0.0472758754232554 0.114818778219995 0.0533775112374487 0.0164023310040232 -0.111011077556072 -0.041348101299253 0.00435801621051355 -0.0139350760901276 0.00437745527068743 -0.00615405934071116 -0.00766967709414798 0.00218686011163322 0.0166123397179491 0.0124521443691785 0.00587971076282148 0.0641407650105975 0.0786465294594422 0.0151703007543669 -0.0462992488896697 -0.0582223707906755 -0.028368404680218 -0.0256239558892743 0.00885683202328382 0.0328631531617551 0.0165117964088835 0.0555550602141919 0.0221410075450746 -0.0145910926860506 0.0207074101969318 -0.0137691994165916 -0.0421341457804494 -0.0908567184724118 -0.0534318665005127 -0.0222517766600684 -0.238486394183611 -0.0370631068713422 -0.0187191719882417 -0.256823259571872 -0.0268886019441593 0.000531403796054824 0.0191694736680362 -0.104081852489055 -0.0268777701429007 -0.0957955656434975 -0.0375435817911392 0.23916012280573 0.119529120987758 0.341787030133617 0.0411756527755326 0.338048102477538 0.206975739170313 0.183627097114078 0.413435118972954 0.0513084141953245
  37 1432.3949563116 ""  47.7358511540016 0 0 -0.0677782774934125 0.0785774483028555 -0.0299949969868103 0.021594401199276 -0.0297536643088953 0.0323104592873032 0.207587786854722 -0.229907714700169 -0.0311247865596067 0.235510126607905 -0.460494825382233 -0.223463833316496 -0.0703727934526882 0.445082931782414 0.169530138834759 0.0262818996966048 0.0248068639148363 0.00357365678038239 0.00209908304426832 0.00485256761875807 0.00232822026586849 0.00598001935603046 -0.0269813475144184 -0.0199504144532912 -0.0767655665537233 -0.0789520591801038 -0.00405444349615851 -0.1680529423563 -0.161965983825594 -0.0223516487048518 0.0314542914314426 -0.0512734399525549 0.0275772705140017 0.0119870473702965 0.0228704061815506 0.0105472528505887 -0.0145330328721809 0.00380081312752479 -0.000223905538248964 -0.00547074727695646 -0.0188641792134287 -0.0105471051776643 -0.0117976650654485 -0.138153968634762 -0.0362793727790597 -0.0364329599889379 -0.0822965530707016 -0.0119601825867275 0.00163202496199063 -0.0141776069870025 0.050194700348078 -0.0150198171369449 0.00479851926885216 -0.0199970027907996 0.0346930824227583 0.0148290448663149 0.0588418252992436 0.0100029944825922 0.0625504722680493 0.041071537396232 0.028754424614876 0.0749313595931528 0.0075246187335903
  38 1455.11713428611 ""  80.3081202581726 0 0 -0.0187142949860582 -0.00705475117890672 -0.00272766592864172 0.00177277211468077 -0.0116667624485785 0.00645341051628498 -0.122373662114229 0.134173594079409 0.0346712939219321 0.066398105758606 -0.0937433505562138 -0.0444872778808909 -0.0127104885805318 0.101994868265352 0.0380411919485055 -0.0113265368059106 0.00247384461016439 0.00305636978418263 -0.0336312713837907 -0.0438795979809997 0.0229591931358554 0.0950909441053722 0.0580040301230634 -0.0263503820149988 -0.053319852390369 0.0790124742864676 0.0536088062662943 -0.0192770878940884 -0.0214065464947234 0.132125147917488 -0.153279289336037 -0.0547792054340382 0.374063201719125 -0.00876832623760258 -0.0271806189647061 -0.0101553558994023 0.00623030516866298 0.00378612595224299 -9.8343479759234e-05 -0.00280734371288741 0.0109604393154652 -0.000733389405990789 0.0153194832185927 0.117179112392032 0.0466886067596427 0.0405537715455313 0.107748335211752 0.0198704690309195 -0.00281992270102593 0.108910279958179 -0.672420862329336 0.00180373480062888 -0.0354435521133471 -0.0125042109958707 -0.00244088323578512 0.00520791974339235 -0.01628609653455 -0.00160415522625496 -0.0263038890243187 0.0212721406947223 0.0260906822962432 -0.0365638308828308 -0.000589267157993373
  39 1490.11047792927 ""  6.72217482085553 0 0 -0.00855904883177213 -0.010790148140308 -0.0116455146165335 -0.00123048201592731 -0.00154917338210887 -0.0017848148757692 0.0327480428629814 0.0149092576351616 0.136621696292893 0.0857726338309474 0.11406631683517 0.00934664944907618 0.00154815324190946 -0.00413753232406312 -0.00356988200519039 0.0111323741268937 0.0344274413739009 0.0500833308547139 -0.00177789567394216 -0.00330188339560922 -9.61569319557366e-05 0.00188996974662986 0.00130718204814756 0.00840070474568358 0.284514801082351 -0.390921618143328 -0.194798495774176 -0.177937926948016 -0.0684097081235282 -0.535041819221484 -0.0329197851573854 0.00146754461613863 0.020498666473989 -0.0146226868615337 -0.0262667208371269 -0.00847141052210129 0.000360084066000631 0.0343287013916615 0.0112561820107341 0.00783294646212847 0.0121139582909746 -0.0160839983175655 0.0101830048194352 0.155914592462901 0.0353956804958369 0.0348647444971773 0.0368084272969999 0.0130676423565133 0.000182802531649171 0.00934676100536169 -0.0726438644647602 -0.0287112940276533 -0.288698937670613 -0.0653809096793839 -0.214556130312937 -0.0119033313758484 0.136157915027796 0.00141184435807215 -0.222010704746394 0.112070201046411 0.0733416984742133 0.125088647747878 0.0164103731716672
  40 1494.00866832864 ""  13.5715794650166 0 0 -0.0105305795646944 -0.0109061188974303 -0.0106473613166345 -0.00132098025415747 -0.0019009164098216 -0.000988301165939581 0.022698166651122 0.0280533777579184 0.139778447580179 0.101695749733153 0.10121131239246 0.00306243445830807 0.000931175264619394 0.00165930659757365 -0.000831079699328019 -0.0264405826124577 0.0175697579773109 0.0392664310762161 -0.00201616244731754 -0.00380052409723233 0.00174948705902198 0.012334764803354 0.00578111237086734 -0.00386798125039205 0.2058365500665 -0.213837548866962 -0.12264309731841 -0.0515637012428787 0.0431268767454745 -0.291491393480034 -0.0523011156878353 -0.0030738051883739 0.0435939245993449 0.013882241369222 0.0163748038626869 0.0110850169477997 -0.0113560633099222 -0.0292955023885732 -0.00372589682389344 -0.0300171424334012 -0.00260635008371714 0.0187792015910348 -0.00668009728024369 -0.17125934827465 -0.0064995805770803 -0.0016670753071833 0.0158337805461807 0.0109364695365752 -0.00523205891381956 0.0150891003075456 -0.0630212008707933 0.021215930427116 0.354468892996281 0.0415826732802771 0.368599170681495 0.00482772895490446 -0.352188642145564 0.0150098689229735 0.359755417157662 -0.00188413621136988 0.0776623001315139 -0.350443265259626 -0.0110015806912833
  41 1506.97807879794 ""  3.42083056141808 0 0 0.0200544200570023 0.0102921238694437 0.0180862345505942 0.000700930208579346 0.00416751246205811 0.000602552188287508 -0.0677547235810401 -0.0116788268874721 -0.220472641069096 -0.178333211418832 -0.140594432021063 0.00737275950524968 0.00268347595434565 -0.0233743453819869 -0.00607378321458601 0.00440587230366357 -0.0041841906278854 -0.00631558494195294 -2.64537365977706e-05 0.000541804990446088 -0.00133530795857704 -0.00323393750633311 -0.000623817746944902 0.00272426204919946 -0.0168472884775716 0.0273414504319658 0.0124100796643697 0.0121980259530306 -0.00305810591192519 0.0300847482076957 0.0260950503271143 0.00131741007331329 -0.00767421019178355 -0.0074612987041748 0.021751614769983 0.00717887877140879 0.00629042450289036 0.00642803377376687 0.00206407059772446 -0.0295495449784494 0.0233207556287369 -0.0201627449956033 -0.0444191074219366 -0.00484799515353859 -0.156874359809932 -0.123018670953527 -0.046532380743349 -0.02844847441851 2.09693489666618e-05 -0.00279384271726898 0.0136921298780675 -0.00571687861918928 -0.132715993730671 -0.00121906938908783 -0.132084062042496 -0.10058287865745 -0.282452152342193 0.059309793030943 -0.0947485077456464 0.538572956189225 0.557704039796074 -0.233752606230792 0.0660407038366582
  42 1511.87923640319 ""  5.93125195600573 0 0 0.0475325402171528 0.0255424994212209 0.0437257715281181 0.00225179368007102 0.00768839429945474 0.00184472747988729 -0.180269615296245 -0.0200169963383555 -0.551914111863872 -0.44548523752379 -0.364905851819877 0.0137405335186844 0.0114093306453275 -0.0226795893948415 -0.0072509235278374 0.000349998287421022 0.0072721615976033 0.0182222365727885 -0.00333874126590353 -0.00349872849861911 -0.00164469546127947 0.00376090493467686 0.00235175934198108 0.00529390084209136 0.130935320995232 -0.115781770463198 -0.0665387910253371 -0.0550275665983128 -0.0178220360948774 -0.194589499578996 0.0294912238721048 -0.0021539865874015 0.0246425623546041 -0.00751785428279905 -0.0186283322232845 0.0043391614486563 -0.000743651451895248 0.0154139364065593 0.00204496283716812 0.00333162582808533 -0.00999561976570173 0.0139972464532789 0.00403346132312008 0.0583031613487292 0.0205201117049684 0.0354192654489372 0.0364166924282041 0.0229915447642669 -0.00832180963288794 0.0132340935996593 -0.0489642633385423 -0.0135523766805197 -0.116723692735887 -0.0318380087161475 0.172892666001413 0.0456666213283759 0.00926148942917577 -0.0186107914720691 0.160361545549558 -0.211518476259906 -0.200395599027374 -0.0124579090017258 -0.0290966084871271
  43 1516.92639438697 ""  10.3090764409917 0 0 -0.0126678203431658 -0.00266224660487586 -0.0118724134535426 -7.51422531709094e-05 -0.0023174198769721 -0.000782290052468787 0.068845844485712 -0.0194146675863702 0.139116475703924 0.113522021150857 0.0937373523017377 -0.00458730120738326 -0.00208441398249879 0.0084863908920801 0.00187984650347259 0.0422645558203948 -0.00430361156479633 -0.0241618049461762 0.00287060189330201 0.0040590019327107 -0.00175200691837829 -0.0151852307352519 -0.00688551441524733 0.00882031453052953 -0.1165808308932 0.0698377867979322 0.0552662659107412 -0.0310979734118282 -0.0966604507342557 0.0902702141725349 0.0342315213913444 0.00719191400700512 -0.053517651144826 -0.054365896016865 -0.0263851198739623 0.000250014882849212 0.0128641786054805 0.0575898620357176 0.00687863601032911 -0.0156404607379284 -0.0061391383766967 0.0184784755825225 -0.0248676354564982 0.197921731856909 0.0710791879546293 0.152729531822015 -0.00549317050033859 0.0445590542497832 0.00685010346499058 -0.0160215992829247 0.056410933038621 -0.0499941766060501 -0.642599918687742 -0.0842564186574959 0.292905608750655 0.0234586721031445 -0.20797078420055 0.00438525714998451 0.307742716403607 -0.0532367670416022 -0.00999185579540622 -0.203813952238138 -0.00933173763899974
  44 1539.30030929683 ""  1.39136135789857 0 0 -0.00179575917487569 -0.00671648563598519 -0.00489861082262058 -0.000439342060977244 0.00131342143010712 0.000492202408041473 0.00413611792494668 0.0171293618940815 0.0577421155997552 0.0344856964751478 0.0473244004425008 0.00335236411211575 -0.00595270988722092 -0.0188739321916122 -0.00330920334456626 0.00862960660318641 0.00407677689866635 -0.00160867274922636 -0.000958729671363189 -0.00108450092479907 0.00104364568908146 0.00114766494005979 0.00157486262937452 0.000372019570804469 -0.0244812055202029 -0.026726043090373 -0.000262346212979342 -0.0189604223817477 -0.0215511305591633 -0.0059185200581228 -0.0126331770082135 -0.000518005983672626 0.00861066116089298 0.0436938826389502 -0.0234533010224667 0.0561901217140701 0.00565063615915981 0.00356209467160071 0.0080086669366721 0.00636475330544485 -0.00706338927012518 0.00556635762807182 -0.0714430971565473 0.175407385960147 -0.66279067376089 -0.605140690838734 0.147392847777093 -0.0547768422258645 0.00360994665038175 0.000433369530311599 -0.0329308660304049 -0.00320814730030936 -0.0912209109879498 -0.0168580844953505 0.0706452749616448 0.0194868947807492 0.0309527769407293 -0.00688816340229538 0.0654435025401455 -0.105613901647185 -0.111567030389538 0.00918207779903935 -0.0161200097839988
  45 2944.32436618527 ""  70.4815164187118 0 0 0.000561346779234326 0.000185498216942923 0.000163165670768088 1.49393724726513e-05 4.11510430933099e-05 9.51555458913597e-05 -0.00571288523404899 -0.00491966229843734 0.00290851089634665 -0.000693408280178992 0.00186012676557954 -0.00604937821634052 -0.000866635297538002 -0.000102978219622914 0.000177695790653781 -0.000144477399632398 -0.00104005865606808 0.00289498410816725 -0.000352345850222234 -0.000364143157005997 -2.34355791742385e-05 0.000136778972316834 0.000288489648323039 -7.37363746062876e-05 -0.00657505017186741 0.0178734774535321 -0.0292406086556988 0.00514702526602098 -0.00261504498009666 0.00236341877168008 -0.000178347667756633 -0.00299501013307278 -0.00104939527263267 0.00605026568055787 0.00908090018067876 -0.0738119926221113 -0.000819978346415407 0.00216745872754549 -0.00115719504156345 -0.00237277268602492 -0.00276109039040557 0.00515887939028481 0.0993062337345961 -0.00978839557815867 -0.0426871855236393 -0.167153836650776 -0.130908784230693 0.928274339476329 0.00524156594349979 0.00431246192399121 0.00446683998065937 0.00334244271475176 0.00270375478098418 0.00137044725143533 -0.0146672130995903 0.0304355533446629 -0.0117363204637747 0.03938120252748 -0.00581953047619604 -0.00482486229825789 0.00979738307463985 0.00646593556864183 -0.047127317635563
  46 2989.27766334958 ""  35.4186606772751 0 0 -0.040067281288769 -0.028623839260377 0.00671392203715828 0.00049250934032683 -0.00158705277454181 -0.000852027516470024 0.458149697999764 0.4057759442852 -0.195599252859457 0.00918370636615095 -0.036225557687186 0.12913441155055 -0.000156905271055434 -0.00123960873856207 -0.00547720995707693 -0.00130017848941717 0.00402434194848544 -0.0433051920970466 -0.000355801086192888 -0.000954046001114165 0.000720283236515142 0.00240186254175599 0.0296805755694139 0.0105228661407872 0.167091559590528 -0.179098136517698 0.505622383561657 -0.137203177569419 0.142124947866939 0.0141628407241928 -0.0359579331042837 -0.350715335365531 -0.129723338100531 0.00145978635415532 0.000461257976250647 -0.00192596231090332 -0.000547784674728476 -0.000621318020555513 -0.00097403187920645 -0.000518847159946264 -0.000500046270751918 0.000190840636222492 -0.0150268087162393 0.00208961279695331 0.00136146633468701 -0.00444609761158161 -0.00875098790927686 0.0257857582931228 0.00723627069664661 0.0099253307519908 0.00404669279546385 0.00275522869758773 -0.000283684562955823 -0.00179268806312457 -0.00233762488863502 0.00584960185666758 -0.00218262539137044 0.00924750461738904 -0.000916649667490244 -0.00154942814157111 -0.000340878767846581 0.000388731938488618 0.00288722275561944
  47 2991.07602668448 ""  40.250610356922 0 0 0.0368892735800839 0.0248577880389854 -0.000304703969734798 -0.000363312090547212 0.00134122526612755 0.000737995459186739 -0.411450307981914 -0.367333995162716 0.178968918547187 -0.0176268188885107 0.0502887680305565 -0.18505470802238 -0.000456696271028127 0.000664550689669824 0.00627380075476832 -0.00536492616427971 0.00747936571794948 -0.0542868570444632 -0.000316090988155931 -0.000311885705889311 0.000216947651932632 -0.00184786403049096 -0.00784084530675142 -0.00441123646940671 0.208335335260447 -0.227195529595876 0.641856857081453 -0.135240498055356 0.142639754476869 0.013063076940136 0.0156932265605865 0.100555720238547 0.0354799636271628 0.000570331002875933 0.000607799253702437 -0.00121441876064578 -0.000353635830058733 -0.000545001535288751 -0.00110054330456832 0.000121133329279834 -0.000409486941925731 0.000217242490012801 -0.00781328049742745 -0.000476363091450761 0.000565437167316966 -0.00298774229040057 -0.00960878910495196 0.0204384345674933 0.00390486384605117 0.00364663256445746 0.00602734013808828 0.00216951339655954 -6.92582002798396e-05 -0.00225114336258539 -0.00144832653835454 0.00313482268679662 -0.0014618551342279 0.000855630071148509 0.000149232183102044 2.0446686582465e-06 0.000175310398451185 0.000805911874104572 0.000636935593113538
  48 3016.72406080771 ""  96.4864820040097 0 0 0.02218501144604 0.0176334476939449 -0.00481245640620327 -0.000275128745207512 0.00019311093969352 0.000298208083099334 -0.254340441978315 -0.221355138311267 0.105479864084771 -0.00686649705578579 0.01740648936676 -0.0525639032970509 0.00258077466711263 -0.000490169038890404 -0.000319813102388236 0.00958588287416557 -0.010774167646439 0.0135206622708481 -0.000444398025205749 -0.0016916845050082 0.00120434799987973 0.00688620512672462 0.0682815004641521 0.0230213543896293 -0.0523204529393749 0.0623229084351099 -0.175907971875802 -0.0634300133555507 0.0677493624753866 0.0110415379350299 -0.0755690446136102 -0.807436995654388 -0.285761866134474 -0.00104559361888803 -0.000209849048423577 0.000935360336150462 -0.000449044067362142 -0.000232325960003194 0.000170441289575676 0.00170375410152069 0.000840200408163374 0.000204356598815096 0.0101003605573456 -0.00156763555202235 -0.000969149042103244 0.00215486533739646 0.00384011666320215 -0.0121593795187257 0.00546359361991183 0.0147874288596049 -0.00344454266385507 0.0018514696894987 -0.000624526764352516 -0.000122272257587135 0.00458689805260594 -0.0134712716614374 0.00408235892889917 -0.0270288547566256 0.00265886788228453 0.0044772927136646 0.00235586566160115 0.000998145114574806 -0.011415834644836
  49 3024.9066345644 ""  26.2719054228429 0 0 0.00113282115080404 0.000954520679421064 -0.000240740057763693 -2.0514421351645e-05 1.11352150353327e-05 -2.80770478377081e-05 -0.013207895987241 -0.0117474394848699 0.00542370749435857 -0.000128202717082475 0.000773508449749549 -0.00234955930616879 0.0003415662416178 -0.000158027321844187 0.000313591280595797 0.00115726459921346 -0.00106597127855007 0.00129143262473574 1.47125409906724e-05 -3.33632594788858e-05 6.62554275405908e-05 0.000222600447865797 0.0019037624605411 0.000640814724216952 -0.00493151479812414 0.00599260019852347 -0.0157062791682168 -0.0066784672208821 0.00573745647406765 0.000974311243824581 -0.00209158652434256 -0.0223782853911446 -0.00780760788277019 0.00536236190524436 0.000350888899274379 0.00087681995898405 -0.00016779496650587 -5.23849586788938e-05 4.00416328578163e-05 -0.0456515970817666 -0.0214179585967427 -0.0158116431730026 -0.0691815877462767 0.00593284542845652 0.0109729172593512 0.00304123683149141 -0.000197893949543428 -0.0191410934101843 -0.000478788963016365 -2.33606631340784e-06 -0.00103593968654301 0.00267708115266334 -0.00403916220342805 -0.00118711137019322 -0.123207604866404 0.37390671202474 -0.113122277678998 0.756489310531863 -0.0726022997587266 -0.125208588105163 -0.0904211668632773 -0.0506358087494086 0.424397552174605
  50 3063.16929270533 ""  32.2731580198204 0 0 -0.00183078634694558 0.0075170936522995 -0.0218448752906441 0.00010377979222175 -0.000263951890721524 0.000319985972583981 -0.0264226282518445 -0.0216207451020585 0.00652554249399576 0.0411488300622071 -0.0660245706778702 0.252530524284119 -0.00170204280337199 0.00345846999313972 -0.00316991789343984 0.0556721498989803 -0.0575524050429637 0.00691896876410597 -7.25178825074785e-05 0.000419543066172017 -0.000264584122852568 4.27380124272048e-05 -0.0120605654510472 -0.00326974633067212 -0.0519534358890748 0.0595473902766248 -0.191512684890258 -0.610781011077196 0.622038050588958 0.103905448051772 0.0122310094398833 0.139083338360381 0.0463943225063479 -0.00054074694770151 0.000345282058922018 -0.000110623280047573 -0.00164108808692733 0.000335033911438897 0.00045212136062471 0.00077155715376903 -0.000125356180372584 0.000138795258283232 0.00380418398141015 0.000955762230382858 -0.000506430253625259 0.000542514021403643 0.00190202196801014 -0.00144844978187603 -0.000111285109216231 -0.00463539535016043 -0.00040497014578575 0.0202713711530264 -0.00627452838896613 -0.00145360426406019 -6.53833411820958e-05 0.000379127244382346 -0.000268974634349934 -0.00965233651286874 0.00070482515530149 0.0015317712697342 0.000658934106363762 0.000108178129935526 -0.00296669439565641
  51 3068.73418566298 ""  36.3616321451122 0 0 0.000701900450111278 0.0292652989470867 -0.0758561589792742 0.000336895453737845 -0.00109684387898629 0.00111223236267811 -0.156566625461925 -0.126225058513603 0.0517040694046054 0.141838772454714 -0.220401291210091 0.84744171003551 -0.00434725477336538 0.0118633723865526 -0.00932697654331175 -0.0167258665526642 0.0175546053764955 -0.00634914249712558 0.000433369941528587 9.13997054083716e-05 0.000717239134059274 0.00059731920799298 0.00200295258927351 -0.0012028584790839 0.0293313087749042 -0.0359336935277271 0.108304612931888 0.168488941578684 -0.171803532232492 -0.0277107064201901 -0.00441405553103603 -0.0166220681080704 -0.00581636205450642 0.00288148466802146 -0.000204588033985635 -0.000986467021762837 0.000402387617775351 -0.000293897342392283 -0.000136498524883191 -0.00241617540580428 0.00116340958822915 0.00182874054666379 -0.0334737807944939 0.00282592816290951 0.00495266566628535 -0.00141968089051451 -0.00235452810594791 0.0081658176824352 -0.00314037524794181 -0.00218866157207141 -0.000753433893684597 -0.00493418205920003 0.00181720163351785 0.000544294168268685 0.00404889785023257 -0.0152276742760159 0.00508898726060354 0.0208914742390679 -0.00174446595750641 -0.00309416190385279 0.00402305864160971 0.00329319547425002 -0.0235411333775755
  52 3076.65072920252 ""  22.9581766132096 0 0 -0.000231236427162429 0.00105472337573016 -0.00356346920506037 -0.00027316266922877 -0.000183293359565969 0.00022901113208853 -0.00378370042562084 -0.00220527836565029 0.00132211168191197 0.00677375638949719 -0.0104433388115905 0.0404782621011552 -0.000212019253126314 0.000519566009651263 -0.000908218263953761 -0.00120034568213506 0.00137948977819968 -0.000809422065532294 -4.25799094488657e-06 7.58845063804269e-06 6.94724198864595e-05 3.8305757253514e-05 2.00936824080733e-05 -0.000135239411404596 0.00336837498525565 -0.00377506400473033 0.0113407577695571 0.0108720078014252 -0.0108100226332765 -0.00159678005335653 -0.000198255444739244 0.000637075278752516 0.000249772521956384 -0.028975184168306 0.00277781661283955 0.00524047202007374 0.000589475642570752 0.000312688670836595 -4.79785811955433e-05 0.0588370377663272 -0.0364797419130688 -0.0367661150338175 0.357905614260724 -0.0367037758372457 -0.0640805213630846 -0.00477094357958887 0.000706911276026247 -0.00178628889151133 0.000105454530969234 -0.000173832468869939 -0.000238477655031212 -0.0097708056063197 0.00252837346422263 0.00200422311263104 -0.125528492291303 0.457783002958114 -0.14802624125031 -0.495714981098581 0.0402767975700224 0.0753490921567208 -0.0818039962846937 -0.067836416093167 0.510869759022942
  53 3102.39806855388 ""  30.5440193033742 0 0 0.000124882525447131 -0.000118649505550729 0.000600082175737026 9.77633903361971e-05 7.77904937455842e-05 -6.45383526111676e-05 -0.00035299396521481 -0.000490067379854762 7.91913903739214e-05 -0.00121743287802436 0.00180433949841716 -0.00710201775082415 0.000298283336847696 -2.28705338588083e-05 -3.73349410354902e-05 0.000140162089558686 7.56538909939099e-05 0.000405869838869159 0.000101894814234187 0.000110651606700614 -4.37876646661655e-06 2.15545751225882e-05 0.000114904586930305 9.87831061430472e-05 -0.00199171952401886 0.000728632583339467 -0.00521631291219349 0.000663315790573334 -0.00118322063007136 -0.000403682021209673 -0.000271312339720839 -0.00188627126058196 -0.000627766424236964 0.0115877546393214 -0.00224238383241907 0.00248339918918799 -0.000452034546339392 0.000213554877009805 -0.000220362740012334 0.00976705993063687 -0.0586837187118108 0.0634651213645456 -0.141837589887262 0.0136832087715731 0.0248758075633132 0.00792632418706702 0.0043927504023223 -0.043239888631801 -0.0016596876185094 -0.00129679103532826 -0.000608208678069835 0.00390642090210461 0.00153600193108612 0.000940099886949399 -0.197244660340646 0.653400631834349 -0.184849974383119 -0.0393668931245452 -0.00986087577866147 0.0206088712538436 0.116579345054212 0.0578170700455421 -0.598654850619705
  54 3105.90825766986 ""  9.60514400623224 0 0 0.000351365917788622 -0.00013887202283018 0.00133381068069021 0.000625052531243997 0.000448405988564326 -0.000359510702232465 -0.00239952105899954 -0.00309792340555293 0.000470860283027835 -0.00259842179243549 0.00404179530325287 -0.0155462779253393 -8.5710375320739e-05 -0.00143321763610673 0.00111220963441462 0.000487464596993718 -0.000692790095968468 0.00181261262655747 1.15451647944854e-05 2.28253201849012e-05 -1.13999163462368e-05 5.99323216880121e-06 -5.17768091777636e-05 1.51205668999635e-05 -0.0053576058518343 0.00684282363622518 -0.0176612346687917 -0.00112322789272767 0.000669048025296833 -2.99619857857119e-07 -0.000269611702636297 -0.00125760485935189 -5.22898761952339e-05 0.0722426143075235 -0.00591746090128638 -0.0200833748894169 -0.00194861346284547 -0.000369763210978916 0.000101685258057857 0.0260334184524991 -0.00396465955156035 -0.0245449378199973 -0.84633144943445 0.078505763337895 0.147876210298806 -0.0087074108856691 -0.0113961294049519 0.0961415210351847 -0.000264910990909105 -0.000746796579367719 -0.000896499913935926 0.0224186458973424 0.00573173663946533 -0.00375062532932767 -0.0101355219016164 0.0593025485694489 -0.0204308752779074 -0.262456424073097 0.0202848956208922 0.0339408367721907 -0.0459324368428349 -0.0316044312721248 0.277007947298706
  55 3522.3498996088 ""  1.29126406392262 0 0 -3.91943516708945e-05 -5.91259878103024e-05 6.15709988076401e-06 5.42503831122133e-05 1.78444379115523e-05 7.29842864070311e-05 -4.43436787576782e-05 5.82502987521364e-05 -1.52575371170937e-05 -4.58604985524373e-05 7.86577438741476e-05 -0.000149994061615336 -0.000369210070188732 3.69911535970512e-05 -0.00106255712796165 0.00122493092386317 -0.001796977056757 -0.00163916759896507 0.00097716043805985 0.000999371626825267 0.000312119791203752 -0.000251430694839237 1.56491847156686e-05 0.000205507266114001 -0.00111504534721983 -0.00150374858669405 -0.00443066724092962 -0.0164849690954743 0.0138103430467771 0.00268898109049314 0.00066168899101707 0.000148870520176144 -0.000855063458255859 0.00292704487379528 0.000296370567744219 -0.00176476730428137 0.0688550003829299 -0.00526926598156955 -0.000641616989603618 -0.000387532983090853 -0.000141049785203833 5.73021835561898e-05 -0.0223373106615758 0.00157850571757614 0.00496931076938317 -0.00165957870797505 0.00100740063808336 0.00485945292625999 -0.0155232344526775 -0.0161846498097681 -0.00463103615919586 -0.95713514464382 0.0799901889179083 0.0402278691042498 -0.000957605074418403 0.00044183456095119 2.63458362660583e-05 0.000327134509500713 -0.00226509628519997 -0.00154712632054329 0.000256594344109024 -6.38869691295835e-05 5.02433140697297e-05
  56 3575.62387580483 ""  188.165378336394 0 0 0.000103674903966876 4.78244206777891e-05 1.28600154904018e-05 0.000254493143840062 -8.91345616708147e-06 0.000959373383205736 0.000872301523550284 -8.62638373590261e-05 -8.31206488816818e-05 -0.00270235658310626 0.00251482165358666 -0.00474531330522015 -0.0023838227588898 -0.000929062052488729 -0.0176996804322779 -0.000264281822221278 -0.000240546863228793 -0.0016149773529453 0.0410156909706861 0.0421775690562516 0.00985742795777475 0.00139368790564176 0.00208936938389096 0.00314113268750337 0.00527295411188201 0.00150583029725092 0.00842712326420269 -0.0011335084740341 0.00192722375193909 0.00165857629302598 0.000612233161180728 -0.0129983231463203 -0.00941207479502735 -0.000433270180371601 0.00087777157603813 -0.00014157627669164 -0.00167792771159372 -0.000739644026389332 0.000444647637632595 6.32882460966991e-05 5.48824115898824e-05 -5.79361451157749e-05 0.00181120647931723 -0.00184660285990337 -0.000291446057194767 9.71972349608547e-05 -0.00448916101603835 0.00751972044852219 -0.667189310968101 -0.675471840410269 -0.180885034066201 0.0228122398318956 -0.00202630381680394 0.000639228890212076 0.000191269656808728 -0.00171158745145851 0.000479796889968071 4.4683055617952e-05 0.000346937264174741 9.24399084980649e-05 -0.000255914560221307 0.000606037781466966 0.000501974818770605
  57 3760.35049301948 ""  31.7169214770141 0 0 0.000531906096117387 -0.000318786596183979 0.00262741809082124 0.0175368508209205 -0.0124538909649764 0.0556557194743472 -0.00131902293610954 -0.00429687977168481 -0.00062499061508239 0.000425318188978035 0.00348906334941632 -0.0129847331024665 -0.28501230824715 0.205488835039081 -0.90091922000597 -2.80687819350739e-06 2.43107343609128e-05 0.000115840479060321 -0.000779545445127489 -0.000608248395638854 4.64000046473032e-05 -0.000105675219523755 -0.000369496011760762 -0.000552007207418582 -0.000378552608879973 -0.000272789827248972 0.000381763083210488 0.000564076054232424 -0.000146866885122082 -0.000256238880575366 0.00142081044121405 0.000476276122392619 0.00234158577106556 3.96411238840719e-05 3.98143599842764e-05 -1.48351953190105e-06 -3.24584172087101e-05 -1.87464371191546e-06 4.52403418764302e-05 9.18662053150702e-06 -1.31789796138528e-05 -4.2106919981201e-05 -0.00136737032819844 -0.000884422772520281 0.00075536936252473 0.000371596944250306 -5.22174186184363e-05 -0.000186914342306718 0.013232665858572 0.0109952940357376 0.00118921568894758 0.000740237651718423 -6.77129320614529e-06 -0.00030782131455686 -2.80388588452514e-05 -8.04406175835875e-06 3.60598751225488e-05 0.000277089323049592 9.58617367959751e-05 8.67650059178583e-05 -4.91303124360366e-05 4.2995802200357e-05 0.000255685275576729
  :::
 } 
 m_exists[57] { 
  s_m_exists
  :::
  1 11111111111111111111111111111111111111111111111111111111111111111111 
  2 11111111111111111111111111111111111111111111111111111111111111111111 
  3 11111111111111111111111111111111111111111111111111111111111111111111 
  4 11111111111111111111111111111111111111111111111111111111111111111111 
  5 11111111111111111111111111111111111111111111111111111111111111111111 
  6 11111111111111111111111111111111111111111111111111111111111111111111 
  7 11111111111111111111111111111111111111111111111111111111111111111111 
  8 11111111111111111111111111111111111111111111111111111111111111111111 
  9 11111111111111111111111111111111111111111111111111111111111111111111 
  10 11111111111111111111111111111111111111111111111111111111111111111111 
  11 11111111111111111111111111111111111111111111111111111111111111111111 
  12 11111111111111111111111111111111111111111111111111111111111111111111 
  13 11111111111111111111111111111111111111111111111111111111111111111111 
  14 11111111111111111111111111111111111111111111111111111111111111111111 
  15 11111111111111111111111111111111111111111111111111111111111111111111 
  16 11111111111111111111111111111111111111111111111111111111111111111111 
  17 11111111111111111111111111111111111111111111111111111111111111111111 
  18 11111111111111111111111111111111111111111111111111111111111111111111 
  19 11111111111111111111111111111111111111111111111111111111111111111111 
  20 11111111111111111111111111111111111111111111111111111111111111111111 
  21 11111111111111111111111111111111111111111111111111111111111111111111 
  22 11111111111111111111111111111111111111111111111111111111111111111111 
  23 11111111111111111111111111111111111111111111111111111111111111111111 
  24 11111111111111111111111111111111111111111111111111111111111111111111 
  25 11111111111111111111111111111111111111111111111111111111111111111111 
  26 11111111111111111111111111111111111111111111111111111111111111111111 
  27 11111111111111111111111111111111111111111111111111111111111111111111 
  28 11111111111111111111111111111111111111111111111111111111111111111111 
  29 11111111111111111111111111111111111111111111111111111111111111111111 
  30 11111111111111111111111111111111111111111111111111111111111111111111 
  31 11111111111111111111111111111111111111111111111111111111111111111111 
  32 11111111111111111111111111111111111111111111111111111111111111111111 
  33 11111111111111111111111111111111111111111111111111111111111111111111 
  34 11111111111111111111111111111111111111111111111111111111111111111111 
  35 11111111111111111111111111111111111111111111111111111111111111111111 
  36 11111111111111111111111111111111111111111111111111111111111111111111 
  37 11111111111111111111111111111111111111111111111111111111111111111111 
  38 11111111111111111111111111111111111111111111111111111111111111111111 
  39 11111111111111111111111111111111111111111111111111111111111111111111 
  40 11111111111111111111111111111111111111111111111111111111111111111111 
  41 11111111111111111111111111111111111111111111111111111111111111111111 
  42 11111111111111111111111111111111111111111111111111111111111111111111 
  43 11111111111111111111111111111111111111111111111111111111111111111111 
  44 11111111111111111111111111111111111111111111111111111111111111111111 
  45 11111111111111111111111111111111111111111111111111111111111111111111 
  46 11111111111111111111111111111111111111111111111111111111111111111111 
  47 11111111111111111111111111111111111111111111111111111111111111111111 
  48 11111111111111111111111111111111111111111111111111111111111111111111 
  49 11111111111111111111111111111111111111111111111111111111111111111111 
  50 11111111111111111111111111111111111111111111111111111111111111111111 
  51 11111111111111111111111111111111111111111111111111111111111111111111 
  52 11111111111111111111111111111111111111111111111111111111111111111111 
  53 11111111111111111111111111111111111111111111111111111111111111111111 
  54 11111111111111111111111111111111111111111111111111111111111111111111 
  55 11111111111111111111111111111111111111111111111111111111111111111111 
  56 11111111111111111111111111111111111111111111111111111111111111111111 
  57 11111111111111111111111111111111111111111111111111111111111111111111 
  :::
 } 
} 
