# Supplementary material for: Cut-off Scale and Complex Formation in Density Functional Theory Computations of Epoxy-Amine Reactivity
Source: ACS Omega. 2021 Oct 25;6(44):29424–31. doi: 10.1021/acsomega.1c03229 (PMC8587129; doi:10.1021/acsomega.1c03229)
Supplement: Supplementary file 1 — ao1c03229_si_001.zip [file ao1c03229_si_001.zip › Final_structures/Primary/A2E1_A1E2_B3LYP-D3_CC-PVTZ-F_canonical/Epoxy_frag2_product-8_isomer41.vib]

{ 
 s_m_m2io_version
 :::
 2.0.0 
} 

f_m_table { 
 i_j_atom_total
 :::
 21
 m_column[68] { 
  s_m_data_name
  s_m_column_name
  i_m_width
  b_m_visible
  s_m_units
  :::
  1 r_j_Frequency  "Frequency"  10 1 "" 
  2 s_j_Symmetry  "Symmetry"  10 0 "" 
  3 r_j_Intensity  "Intensity"  10 1 "" 
  4 r_j_Raman_Act  "Raman Act"  10 0 "" 
  5 r_j_Raman_Int  "Raman Int"  10 0 "" 
  6 r_j_x1  "x1"  10 0 "" 
  7 r_j_y1  "y1"  10 0 "" 
  8 r_j_z1  "z1"  10 0 "" 
  9 r_j_x2  "x2"  10 0 "" 
  10 r_j_y2  "y2"  10 0 "" 
  11 r_j_z2  "z2"  10 0 "" 
  12 r_j_x3  "x3"  10 0 "" 
  13 r_j_y3  "y3"  10 0 "" 
  14 r_j_z3  "z3"  10 0 "" 
  15 r_j_x4  "x4"  10 0 "" 
  16 r_j_y4  "y4"  10 0 "" 
  17 r_j_z4  "z4"  10 0 "" 
  18 r_j_x5  "x5"  10 0 "" 
  19 r_j_y5  "y5"  10 0 "" 
  20 r_j_z5  "z5"  10 0 "" 
  21 r_j_x6  "x6"  10 0 "" 
  22 r_j_y6  "y6"  10 0 "" 
  23 r_j_z6  "z6"  10 0 "" 
  24 r_j_x7  "x7"  10 0 "" 
  25 r_j_y7  "y7"  10 0 "" 
  26 r_j_z7  "z7"  10 0 "" 
  27 r_j_x8  "x8"  10 0 "" 
  28 r_j_y8  "y8"  10 0 "" 
  29 r_j_z8  "z8"  10 0 "" 
  30 r_j_x9  "x9"  10 0 "" 
  31 r_j_y9  "y9"  10 0 "" 
  32 r_j_z9  "z9"  10 0 "" 
  33 r_j_x10  "x10"  10 0 "" 
  34 r_j_y10  "y10"  10 0 "" 
  35 r_j_z10  "z10"  10 0 "" 
  36 r_j_x11  "x11"  10 0 "" 
  37 r_j_y11  "y11"  10 0 "" 
  38 r_j_z11  "z11"  10 0 "" 
  39 r_j_x12  "x12"  10 0 "" 
  40 r_j_y12  "y12"  10 0 "" 
  41 r_j_z12  "z12"  10 0 "" 
  42 r_j_x13  "x13"  10 0 "" 
  43 r_j_y13  "y13"  10 0 "" 
  44 r_j_z13  "z13"  10 0 "" 
  45 r_j_x14  "x14"  10 0 "" 
  46 r_j_y14  "y14"  10 0 "" 
  47 r_j_z14  "z14"  10 0 "" 
  48 r_j_x15  "x15"  10 0 "" 
  49 r_j_y15  "y15"  10 0 "" 
  50 r_j_z15  "z15"  10 0 "" 
  51 r_j_x16  "x16"  10 0 "" 
  52 r_j_y16  "y16"  10 0 "" 
  53 r_j_z16  "z16"  10 0 "" 
  54 r_j_x17  "x17"  10 0 "" 
  55 r_j_y17  "y17"  10 0 "" 
  56 r_j_z17  "z17"  10 0 "" 
  57 r_j_x18  "x18"  10 0 "" 
  58 r_j_y18  "y18"  10 0 "" 
  59 r_j_z18  "z18"  10 0 "" 
  60 r_j_x19  "x19"  10 0 "" 
  61 r_j_y19  "y19"  10 0 "" 
  62 r_j_z19  "z19"  10 0 "" 
  63 r_j_x20  "x20"  10 0 "" 
  64 r_j_y20  "y20"  10 0 "" 
  65 r_j_z20  "z20"  10 0 "" 
  66 r_j_x21  "x21"  10 0 "" 
  67 r_j_y21  "y21"  10 0 "" 
  68 r_j_z21  "z21"  10 0 "" 
  :::
 } 
 m_row[57] { 
  r_j_Frequency
  s_j_Symmetry
  r_j_Intensity
  r_j_Raman_Act
  r_j_Raman_Int
  r_j_x1
  r_j_y1
  r_j_z1
  r_j_x2
  r_j_y2
  r_j_z2
  r_j_x3
  r_j_y3
  r_j_z3
  r_j_x4
  r_j_y4
  r_j_z4
  r_j_x5
  r_j_y5
  r_j_z5
  r_j_x6
  r_j_y6
  r_j_z6
  r_j_x7
  r_j_y7
  r_j_z7
  r_j_x8
  r_j_y8
  r_j_z8
  r_j_x9
  r_j_y9
  r_j_z9
  r_j_x10
  r_j_y10
  r_j_z10
  r_j_x11
  r_j_y11
  r_j_z11
  r_j_x12
  r_j_y12
  r_j_z12
  r_j_x13
  r_j_y13
  r_j_z13
  r_j_x14
  r_j_y14
  r_j_z14
  r_j_x15
  r_j_y15
  r_j_z15
  r_j_x16
  r_j_y16
  r_j_z16
  r_j_x17
  r_j_y17
  r_j_z17
  r_j_x18
  r_j_y18
  r_j_z18
  r_j_x19
  r_j_y19
  r_j_z19
  r_j_x20
  r_j_y20
  r_j_z20
  r_j_x21
  r_j_y21
  r_j_z21
  :::
  1 60.546146981321 ""  1.3127847808162 0 0 -0.0143248709448155 -0.0172546209960687 0.034833566669815 0.0622378928924219 -0.0219355775321352 0.0781848754086795 -0.0132205400557606 -0.0190417096058409 0.0399722928703435 -0.0711220956594757 -0.0372243427405202 0.0639844987008137 0.12029130688647 0.0140829794764999 0.0429640137025208 -0.0400383929557926 0.0289524287364662 -0.087226811550177 0.0469425456954521 0.0609068260474805 -0.0597032532840802 -0.0183325744940828 0.0164500739748113 -0.0491265840772762 -0.0754378973457498 0.0475300568744796 -0.124360331255644 0.00127201937491503 0.00513244749029679 -0.116839152564159 -0.0567702572989317 0.00201339900677103 -0.0680192774916399 0.00792491104983828 -0.026244974376636 0.0204058920385729 -0.0675332592162991 0.0419589445712998 -0.0304745785768553 0.00674764073100746 -0.0875146507284009 0.0866019769640029 0.0895470530024095 -0.0153989461874114 -0.0161213535582088 -0.0123308010616557 -0.0517077934031591 0.0535891372423476 -0.0936176745221041 0.0681043817616944 -0.068718311606426 -0.011576735170405 0.114886675241134 -0.0535063708325923 0.0663833167656435 -0.139054295162128 0.129495175104803 -0.0767056258737009 -0.104424549069763 0.122703107024246 0.029719231708914 -0.0670282093842769 0.0596191341335125
  2 71.7499359694567 ""  0.0658180587803209 0 0 -0.0357702858329851 0.0286817972903809 0.0114165372245991 0.00963039035985714 0.0288465467269823 0.037381860860287 -0.0731893733030111 0.0320043757484851 -0.00523408481322584 -0.0477861719493276 0.0522246137847199 0.039848774061788 0.0262886240830053 0.00595296183369383 0.00977243522178526 0.015583438481528 -0.00785567046532212 -0.0096273722129256 0.00198858044972399 -0.0305533623159919 -0.0565275310308604 -0.0171357563653183 -0.00447318295322661 -0.0273525213785449 0.0144137449614355 4.60139485838091e-05 -0.0122096294059727 0.0326971047301921 0.00532049869168185 -0.00765329739460643 -0.0483544308601258 -0.00341361376124675 -0.0450434781846271 0.0614412905758786 -0.106041384166949 0.0236210009027149 0.0161116754446854 -0.0333827691536038 0.00606690172540746 -0.0515724620954117 0.118115523039989 0.0171730555687054 0.0533626017983244 -0.264960700061697 -0.113886069060107 0.191412782390962 -0.160742361493237 0.188619953246876 0.0220476056129488 -0.00546556944173918 -0.0283370636159181 -0.0104860270436857 -0.033499829943488 -0.0321984888257862 0.00088216510221443 0.0384822404909659 0.0452333634171343 -0.0611439963957413 0.29723840847475 0.183612010856274 -0.18151999117189 0.189256847080628 -0.184313740673612
  3 86.3658548110499 ""  0.120866229340189 0 0 -0.0304834256914605 -0.0240261933546282 0.0348463000913886 -0.00622773196190483 0.0898640770150128 0.0465977153474898 -0.0779039110980117 -0.0524741957653467 0.104573829458878 -0.0220438168656624 -0.0502850525999483 0.00707862203215764 -0.0123073569965756 0.0972300841558656 0.0562466204367419 0.0329441952405461 -0.0523898469762829 -0.0764732267787726 -0.0092819328434409 -0.0459661137580311 -0.00990577343413467 -0.00572649212971262 -0.0673179189517672 -0.02543734447369 0.011076998691897 -0.011165813317231 -0.105865549938544 0.0735986189107495 -0.069495906853608 -0.100639064484953 -0.0287542443255756 -0.119465197905196 -0.0297859256958825 0.00769488808595012 0.0963615141845209 -0.0092348488808496 0.0243402581609057 -0.0590552658009487 -0.0464852942728354 -0.00726913572563295 0.0502490128128361 0.0699227710340305 -0.0150903906974123 0.184215415559788 0.0828238285631403 0.0259909446546649 0.171765448674515 -0.130941225447175 -0.00127025133013886 -0.129954399435366 0.0375318270274289 0.0245296249465845 -0.0492147803550608 -0.054701837268534 -0.0259499065828642 0.194056357828876 0.0939266951142138 0.0276244090673464 -0.0419028909235133 -0.0340495276055487 -0.0377281164290426 -0.0337178527538834 0.213279019106983
  4 142.738699144676 ""  10.2038973491439 0 0 0.0518315648447226 -0.0451462590702461 0.0141785574930913 -0.0224672499705599 0.141424181983865 -0.0305856060249996 0.0852276680307352 -0.100489206718476 0.175779578840302 0.0805947307529288 -0.161213593291576 -0.101187866563376 -0.117081186221883 0.114779506242516 0.0427489973888708 -0.0307821675594856 -0.0228284529942297 0.0484786430915113 0.101025125570747 -0.0202892291344428 -0.0581924852406639 0.0319350720770393 -0.00964423167993987 -0.00765077911027442 -0.024158314211868 -0.0826626860427315 0.0649825043482004 -0.0707187782737255 -0.00540603450821392 0.0730760279494445 0.00275895428855277 0.0455149932443242 -0.0346230849918993 -0.0534641238824435 -0.0299740862718909 0.0200458770955227 -0.0421191061186768 0.0090134087590351 0.0408030950736566 -0.0344316425119627 -0.0342874723384623 -0.0179306244833063 -0.0549444917540549 -0.0458963077650287 0.00619804611448989 -0.0747377471443726 -0.049219863433946 0.0420712122743991 -0.0495719222744841 0.032593751384998 0.0100290598288415 0.0634359924750209 0.000851730463335311 -0.0348152567288957 -0.0399094684463759 -0.0744459975535684 -0.0350889195458356 -0.0383114708669288 -0.0197431426915522 -0.00249310238429101 -0.00845401408284016 -0.0130513801549241 -0.0447749457134467
  5 235.616025496796 ""  2.13632836032837 0 0 -0.0165870827790439 -0.0721972414987866 0.0486387356757359 -0.132917585029985 -0.0573288831787721 -0.0150553420380792 0.101416774315704 -0.093104469842644 0.129421122443589 -0.0258814368530336 -0.183649593371489 -0.0329201645353429 -0.218295895744608 -0.0673310054396945 0.0574839870785794 -0.0037666973913083 0.0354963566846814 0.0219887702849276 0.0591959231438352 0.0548672400328049 -0.0367104211523859 -0.0488499317668964 0.0292944178355111 0.0207174701777934 0.0532358091696277 0.0595161980572467 0.0722145385815678 -0.0346500142403262 0.0566917572208516 0.0485225683089206 -0.111013565231712 0.0559320105966315 -0.0238712965737337 0.0613110996656997 0.00974874479592255 -0.0265352129437118 0.0493084950959489 -0.0152907451714885 -0.0409463478081325 0.0331956626265659 0.0216326822345452 0.0313678364038892 0.0713753739817773 0.0183110087162102 -0.0233543267544185 0.0916143424902625 0.0230969550296563 -0.0334004763596126 0.101087785516958 -0.0519948200923076 0.0136981813148265 0.0832482448648165 0.077139097317584 -0.104994418980339 0.0665342847106817 0.035819658799687 0.0682742600641898 0.00607746450844578 0.020837156220353 0.0474877116170147 -0.00112148250271736 0.0147933371320729 0.02675123829289
  6 247.927207853014 ""  3.52808596793335 0 0 -0.00815651233131904 0.0114415303770172 0.007140067623881 -0.0159152905309733 -0.00138024880999226 0.00435794287020036 -0.0359597449362537 0.0190236678868436 -0.0188000401134461 0.00818092080288782 0.0447922939293014 0.0210824811499115 -0.0420270529487314 -0.058229791358624 -0.00162488866968682 0.00895241209418874 -0.020453826175491 0.0162050377389057 -0.00192919190413684 -0.069383413282281 -0.00614448403317316 0.00864397452953585 -0.023119702582406 0.0157675210455976 0.0303053630440186 -0.0337163509672153 0.0394820630669917 -0.0506021211713415 -0.0452658535669033 0.020124392754091 2.49380592990223e-05 -0.0195202606286038 0.0104613815184422 -0.00626585073474952 0.080621579854739 -0.0271733478464553 0.00169744588428901 0.0485901198181061 -0.0302684947560081 0.0202894974261676 -0.0056486102267727 0.018054116781457 0.0190805975773996 0.130557082548657 0.00267753807497247 -0.0396020714048428 0.0933678212044489 -0.0670108637769167 -0.0207543077877244 0.0399427392886015 -0.0234195597464691 0.0282259716158451 -0.111220535932445 0.00780281303101252 0.248813911090288 -0.448229140646303 0.110819278708878 -0.316824031571861 0.108887561036404 0.328876194633866 0.151381480990972 0.21745318707563 -0.338682237657777
  7 292.882660823999 ""  13.4865191281421 0 0 -0.0209321790881016 0.0463272703844949 0.0222885825207258 -0.0606607255599108 -0.0157901220295742 0.00460696153913092 -0.0920792750618045 0.0739979330529736 -0.0667394164541364 0.0245119308018482 0.144818786950439 0.0644152779319077 -0.146495803996136 -0.188199123755066 -0.00725617702382582 0.0124869212844714 -0.0180554512093085 -0.0130377466549212 0.0511970101647788 -0.0919969346782731 -0.0192285974061199 0.0228783646635418 -0.0334231959525038 0.0348595127858045 -0.00639806683164159 0.000566467757427174 -0.0330366099896784 -0.0219052796545117 -0.1022151347026 -0.0591148041339703 -0.0175800777270078 -0.0418783787919933 0.0133836577941979 0.0292290288795432 -0.00135629997749298 0.00367468330874585 -0.039210310046293 0.128031030818354 -0.0181000941451637 0.0296561575944251 0.00650773388204519 0.0049950758692785 0.0976487863792532 -0.0561650540698583 -0.0866489232625769 0.0244812011494748 -0.0613964400232741 0.105174616270998 -0.122916372946624 0.227978315874596 -0.159831414390516 -0.001369649631037 -0.107768001436425 0.0749099748438961 -0.061104388527639 0.197984913881569 -0.0278152807811745 0.156459357735398 -0.0628313123268283 -0.136114735857969 -0.0112429068949443 -0.0931428306997935 0.173775153059299
  8 301.610263186815 ""  1.11510616436489 0 0 -0.0254618055588604 -0.0399397025974218 0.0116742157859739 -0.0327538407069219 -0.0190411304121637 0.00789454431541888 0.00203908642401351 -0.0524205309188018 0.0510904339555597 -0.0430069002769949 -0.0845492424508729 -0.0100173998732359 -0.0307755872930047 0.00943598525863019 0.0211596892014285 0.0203801639545057 0.00662790380757719 -0.0708362555847926 -0.00524255931603052 0.00156444127996542 -0.0268858643798012 -0.0171457352707421 -0.0194028665893696 -0.0283437172670365 -0.0883998984557088 0.0729193294186857 -0.187208706074643 0.182092480186695 -0.0100981310994286 -0.13698374841178 -0.0420461709487076 -0.0597688797914694 -0.0358589084184122 -0.00501172158488333 0.0319965393157761 0.109474196795446 -0.0189641474524185 0.000174876088165404 0.0997046468638924 0.0904928314208183 0.0371595852009431 -0.075938922259186 -0.0421985246632748 0.0275280198171055 0.126756560979449 -0.0539323847527904 0.027796018971165 0.089922649047502 -0.09921810614371 0.00535650029062041 0.0804007914786306 -0.0500719258714225 0.0282193085721086 0.00146627780506314 -0.00558832908892778 -0.11174715381706 -0.215197244487362 0.164152751896556 0.106497828551735 -0.0589970166572687 0.220327096038992 0.120003259411418 -0.167841344919693
  9 337.889496334544 ""  3.9947314667472 0 0 0.0208653795634217 -0.0911482895833585 -0.00231018981664983 0.0498113291171855 0.0116804150534776 0.0101644449935455 0.169042670870295 -0.142172899004516 0.166298076343145 -0.0567509079025927 -0.280644283698024 -0.0885108669832496 0.117384167837082 0.169745437633815 0.0309007369469438 -0.026273701375642 0.0305809355790703 0.0440063778861594 -0.115273752514324 -0.0651453415512794 -0.0306592664066883 -0.03490133378725 0.0344825457203269 -0.0219062443204347 0.0292986846620387 -0.00828055349756952 0.103766500160902 -0.111575063053763 0.0493156038389758 0.0840911807503787 0.00259953195558771 0.0763283776027897 -0.00641496107713428 0.0461973189483003 0.00920521892510738 -0.00158566090228885 -0.00222875380044041 0.0724521724225559 -0.0167277369562434 0.0504419531202917 0.018146738624161 0.00710841152119914 0.0928479591922711 -0.0200324470329491 -0.0553904384207186 0.0559997691635919 -0.0205432098840107 0.0555313444844595 -0.00846562833688167 0.109165986113209 -0.0642398301077984 -0.0419716885085928 -0.170645992394536 0.0141195587272737 0.0202019458578589 0.0780978287566226 -0.00529107824536862 0.0930658942656658 -0.00129466591676688 -0.0368635873598032 0.0375188212560647 -0.0122755909137062 0.0582981745084033
  10 459.15602286435 ""  3.93248095898549 0 0 -0.0559622354754388 -0.00602531587980053 -0.0406884699231765 0.0110137443744275 0.0122552923360453 -0.00569414519819179 -0.170125180420842 0.00674142492536084 -0.0986180599278966 -0.0228796140430158 0.0902745719431127 0.00758296254746633 0.0976930171323675 0.134726902961999 -0.0202547079496692 -0.0668599550414565 -0.0941126563723775 0.0503743661031719 0.0285356359755926 0.0641233410278955 0.026336580235752 -0.0152384670694799 -0.0650913559503526 -0.033495190019821 0.0528302902544061 -0.267968289733475 0.199247720933033 -0.281298306836661 -0.0206795163911181 0.175771580896133 -0.00388390710298045 -0.0626372330244999 -0.0257469157262028 0.0452259265231958 0.0167352754621083 0.0255527425550106 -0.0400536848422709 -0.00139583232917746 -0.0364948632567721 0.0852849807038599 0.0347072067851661 0.00121106977013544 0.0884762856468585 0.0059239633238927 -0.00741572302674253 0.0741553442535613 0.0120430066064855 0.0498998309957896 -0.07252711439524 -0.0220126861515473 -0.018591221891656 -0.0461999939822979 0.175399814687247 -0.0274533388976964 0.0316697640289768 0.00623055698735399 -0.0613415067021466 0.140102768849044 0.0513186731800833 -0.0177045210794773 0.130722790966253 0.0526891369622406 -0.0110930564579237
  11 481.91068507122 ""  130.926134742482 0 0 -0.0185574331090676 0.0203632870419915 -0.00355430819430425 -0.0473396568834241 -0.0539483721793046 -0.0153841961490984 -0.0228229861046473 0.0358861084943965 -0.0477493642349498 0.024761013962413 0.0688649270700273 -0.00351308562846682 0.300988217760112 0.830427711561522 0.130029996971477 0.0246650786341213 0.00467958890864016 0.00241389202183287 0.0356788885638936 -0.0244202523091954 -0.00218669592210046 -0.00064471371644663 -0.00746381745283697 0.0190014497159972 -0.00393264745981401 0.0623792594855858 -0.0351815754436752 0.0580008458730736 -0.0276423183271801 -0.0302145396219726 -0.0237835840931652 -0.0131916077054453 0.00969826733011011 -0.00934866298891998 -0.00215436785909158 -0.00726161291239511 0.00931884870999627 0.0190093226925638 0.0126267371107786 -0.0191427840594188 -0.00883118132956873 0.000892839740860441 -0.0141657342524179 -0.00839998887547627 -0.00994680559850202 -0.0198377755747109 -0.0107027744021758 0.00175772459433973 0.000360159449461643 0.041154643466153 -0.0163864341896279 0.10056993213436 -0.0475342421913567 -0.0620917333066082 -0.00518192886570239 0.00251167070515044 0.0185261101125565 -0.0340543655261588 -0.0165873974692284 0.00296535197246459 -0.031119054286573 -0.016029023844077 0.00869221153137103
  12 568.604156117617 ""  11.7307981175335 0 0 0.043774602830243 0.0263126701044545 0.000972497136841213 0.0247083990655532 0.00872025812322647 -0.0171755272051189 0.0280927999981922 0.0434980815101444 -0.0483947434923342 0.0871948471147072 0.0804346819896155 0.00811922100922604 0.0157761532858308 0.0197800202667176 -0.0040673190638699 -0.118550839138632 0.0514778563926208 -0.0177826926145723 0.0287500902561978 -0.0576999041931423 0.0156457401916409 -0.026781300122327 0.0293683824636529 0.0888752084601768 -0.133427220842856 0.204679366772944 -0.0639441699311089 -0.0501541675491053 -0.0575346003024137 -0.114053499114023 0.00131466039735632 0.124510597133498 0.0878124069038043 0.0193388721403556 -0.00651584987369964 0.0246475272307517 -0.0720118623127556 -0.0637256376323795 -0.0685369594863218 0.0492835550620147 0.0224190698916496 0.00258950552518393 0.0611566990001919 0.0146209662976493 0.0200436302167511 0.0689586398593134 0.0236969958253375 -0.00326851833514118 0.0671566995733435 -0.220558015712736 0.147196734137829 0.200127693744418 -0.132691208924039 -0.121874861145386 -0.0160142446594282 -0.0127896166166139 -0.0732432321220083 0.127298180303559 0.0610447058308722 -0.010117294013025 0.0868049820019416 0.0487971959955749 -0.0300254501211321
  13 625.543225844544 ""  50.8280874292091 0 0 -0.0318145711159191 -0.0189109517320099 -0.0263054998775312 0.0174209314498742 0.00941850068053728 -0.00930617273292423 -0.0148639924300172 -0.0246674172909298 -0.0107201174372357 -0.0354996435631503 -0.0359628718482627 -0.0386663211770941 0.0839440290861793 0.0520597297467794 -0.0460243383570383 -0.0255297376236372 0.0312357069589653 0.012620075016142 0.0616039289541031 -0.0425136308997648 -0.016152226945737 -0.0411000217132453 0.00564826333473696 0.0406654081472158 -0.0367751285178653 0.148723143892577 -0.0194516731985184 0.0338942022888647 -0.0153744476796532 -0.0360332880269578 -0.0115942821652726 0.0627431290635423 0.0527787759098436 0.0137769113941307 0.00690717354382978 -0.0263036242508387 0.0141045898837018 -0.0270441109113002 -0.00223383047054156 0.00839772410598384 0.0077850549777093 0.000801712660918251 -0.016973115390607 0.041647703438406 0.0250225411001815 0.00888258006592813 0.031962172799846 -0.0672363570730298 0.0360141257486327 -0.00171199320080506 -0.0274179762733465 -0.599436192493863 0.235900853602176 0.549597546855342 0.0328380476065956 0.0131768342998271 0.0262515730184992 -0.0164950272683001 -0.000381545622816779 0.00830450952535186 -0.00596140541465027 0.00394929081110076 0.00107687936342499
  14 678.652577655694 ""  27.9967513574837 0 0 0.105515009996336 0.0783319957609224 0.0765277318118963 -0.0601594834500532 -0.0355175406801645 0.0254887251308865 0.174949836300814 0.0807096741902477 0.0956519032897859 0.0838120025634215 0.0294815603047503 0.0570562558139828 -0.0751606527894132 0.120459079723767 0.122113362908112 -0.00552612745653118 -0.0353724281951865 -0.0306578981103505 -0.0480932900103519 0.00180687896699577 -0.0374609820650258 0.0885207700020319 0.0488108270970182 -0.0484169890463158 0.038062165682156 -0.200251135594256 0.0472307188354058 -0.149164209948976 0.0172726241428536 0.0531788570159594 0.0656833949323348 0.00997663303340935 -0.054145580880863 -0.0039715133960811 -0.00414273068203025 0.0197016224301156 -0.040367905824031 -0.044415059716811 -0.0424801308053399 0.0104608170383951 0.00546213092975319 0.00406889609098195 0.0106052947565295 0.0187556157969116 0.0306392677446095 0.0215636983647096 0.0212325298709653 -0.0108100244174359 -0.0365321036681408 -0.0902423521625955 0.0135010246006181 -0.244096610687485 0.00792510820626345 0.245710923777729 -0.0333495352319993 -0.023980556778394 -0.0484549054454898 0.0569395937356597 0.0265433537521672 -0.00565786179878605 0.0438038565111767 0.0258446869157218 -0.0184746683493141
  15 775.351782314125 ""  35.7121546844385 0 0 -0.0325255789317175 -0.0280584725076682 -0.0171125423578901 -0.0128354233482948 -0.0002160736156377 0.0122166159205461 -0.0879581784733045 -0.0354448067887451 -0.00779244323058409 -0.0449845914324356 -0.0180818625782002 0.000505783914526792 0.00853268261454386 -0.00203218967841693 -0.00777776783165977 0.0512691985819549 0.0716248702725372 -0.00239588643502003 0.0141905007704893 -0.0234373984867416 0.0225347560220576 0.0362939605352075 -0.0298788715707992 -0.0429643639543472 0.0784216708094831 -0.0372204444053359 0.0436601140597602 -0.0443671216214397 0.118948349988842 0.0596135013136021 0.0638039641107799 -0.0828679624503253 -0.013916732950429 -0.0212933718653726 0.00938907193203232 0.0492893927169019 -0.0109820312408516 0.0699560780384058 -0.0675377532109005 -0.0413078378829758 -0.01838869107971 -0.00486575699862703 0.0536008443731361 -0.0966716778327548 -0.0953838968828622 0.040084406704288 -0.0555926624157517 0.18299920548319 0.27384571306503 -0.358876958055533 0.503687499439217 -0.0709549656642214 0.0367754419454545 0.0615567111263599 -0.0989819723999973 -0.0758391647589287 -0.076630810678154 -0.00130629005783281 -0.0466961580911967 -0.0530341808698158 0.0514048060914364 0.00118550453286564 0.00428494597886861
  16 828.898603168192 ""  1.25214141906333 0 0 -0.0198512428165775 -0.0135137909678458 -0.0123011878751573 -0.00787430334286598 0.000285803356925828 0.00826454187129697 -0.0488451077321701 -0.0171525425619593 -0.0068668661058808 -0.0329181462219192 -0.00950792907927293 0.00130792355266434 0.0043962620010891 -0.00486617895721535 -0.00529865084643589 0.00317391761520062 0.0459601318198085 -0.0132489678901438 0.013134910090625 -0.0176757780200139 0.0220404649894116 0.0223010538474006 -0.00260267414830019 -0.0256009451603969 0.0511598990314731 -0.0410357666992396 0.0497334888535417 -0.0791601356616249 0.0994870081789721 0.04809189925517 0.044790595493761 -0.0356140704588777 -0.00366330321939861 0.017905058280228 -0.0596792290877222 0.0289623831197449 -0.00375330995101965 0.0224070851230199 -0.0185714289635524 0.00422800237782421 -0.0426071930341066 0.0106680365403193 0.125300401331932 0.323010831461334 0.299573458963792 -0.291761310353097 0.0494899471149242 -0.320541222561885 0.0413174211841144 0.0462664572443593 -0.0402863078444593 0.0304302849474225 -0.0255572184398896 0.00735890887641555 -0.117014680924075 0.134022124078263 -0.056106925075719 0.251618581718937 0.312889933113829 0.170083113508187 -0.341149243396127 -0.00420948845618676 -0.229135250959882
  17 858.072580327306 ""  14.218487186186 0 0 0.00156546018025585 -0.0358810052615794 -0.0170743175764544 -0.0363481584094606 -0.000379342651167153 0.0363564342632107 -0.182699676915214 -0.0256078778068044 -0.0689533955079017 0.00592452719803086 0.078251247528058 0.0700076615477893 -0.0462969320173314 0.0139290474634244 0.0539337130033937 -0.0945287698634545 0.0906597594344235 -0.0177819199671123 0.00698750183210114 -0.0297238764839636 0.0329026908458575 0.086105090512184 -0.0216982235961573 -0.0816623412537787 -0.148635728183896 -0.0639950966910811 -0.0376865517618769 -0.0454036605709019 0.207260892945058 0.0446128156286487 0.186019339756372 -0.0124754561235896 -0.0200394481984766 0.0164535274858373 -0.000862806534211967 -0.0753630812171516 -0.00698899084509738 -0.0252143367502452 0.0819866971434745 0.0494669182684191 0.0283442967513879 -0.0164260567925498 -0.0740783005857513 -0.0560359094321433 -0.0609298143666238 0.00826957144918715 -0.0236605392481555 -0.035549548859673 0.0542333677484694 0.0373224120537078 0.0246618011055712 0.0383972853690017 -0.045317862922332 0.0134928190365436 0.218525142384063 0.101095868170674 0.171542258873728 -0.121919817960041 -0.0613418559689954 0.0112205206440726 -0.0324965180032412 -0.0424297165788446 0.0756270031543412
  18 882.932623696924 ""  37.5456324735251 0 0 0.0652562167144576 -0.0203261877286826 0.0435068176981255 0.0139485955328841 0.00375949929506732 -0.0197424460265204 -0.0818933909270411 0.0170379997610695 -0.0917031534031683 0.190977039066638 0.164937125214221 0.0881452102286867 -0.0705453071178359 0.038245857294132 0.0742313905917818 -0.014422089751921 -0.0380877776685079 0.04703626671441 -0.0554154196037566 0.0473001368339696 -0.0699066570579062 -0.0166641992937608 -0.0801743130119432 0.035316814465919 -0.13081856277938 0.0846589788581931 -0.0898486237519232 0.123885641950712 -0.164962464794994 -0.0808156242929031 -0.0960548349985371 -0.0263193137054788 -0.0311029851498987 0.0162315344605091 -0.0098258163352711 -0.0434540461668491 -0.0124488875557704 0.0596142388517471 0.0281528028980814 0.0367015880921313 -0.00597011837308221 -0.0158918297473289 0.0478490922944881 0.0398931433424124 -0.0145999516987193 -0.142885554713682 -0.054721643004575 -0.0500287046757005 0.146592320508547 -0.150908133376432 0.311492947256865 -0.117313966868191 0.0919002863657535 -0.0383914740461979 0.12972508103764 0.146465896414583 0.122401791948392 -0.00899418050084148 0.0680924924173522 0.0777220556016411 -0.196566679788947 -0.0547484418710916 -0.0378425366806222
  19 927.463418724606 ""  5.29519740324838 0 0 -0.0612110608792198 0.0684618320205406 -0.0518997716426234 -0.0166306997772345 -0.00995721366292113 0.0280810019413126 0.234002120197706 0.000141414006319289 0.198540179323081 -0.228954069482633 -0.262397086794058 -0.174894700494715 0.116438257300609 -0.0539708766968008 -0.114886159926973 0.0150684765428068 -0.0844545645684753 0.016100456041139 0.0238269904640624 -0.0054914751299952 0.0240753373550948 0.0269114282281081 0.0701942111267357 -0.00569033766865128 -0.107258214240787 -0.0648612233566946 -0.103944497275065 0.0806319825716536 -0.192755482392566 -0.0800601424695386 0.0808259385098616 0.0700726740780109 0.0300958140877728 -0.00513625863293479 -0.0106530066416916 -0.0430838266576665 -0.0456627136380316 0.0172532780673644 0.015855638887312 0.0552095024785667 0.00872067222658295 -0.0146699253599874 0.000503017488860813 -0.0111616195195963 -0.0440259225770244 -0.112363065251854 -0.0583206904841664 -0.0175903345711845 0.0259321847097884 -0.157876712353486 0.238903836975691 0.052738420686005 -0.0134808213394691 -0.00401980954806811 0.172852611815528 0.138779427175456 0.1407140453176 -0.0291833262417121 0.0376047554708706 0.0637683287485957 -0.133153930925607 -0.0486746895677681 0.00101083305227014
  20 956.031659831457 ""  17.6910203760056 0 0 -0.0146825929612151 -0.065295600844207 -0.0826115178239534 -0.043890553243926 0.00991338327591744 0.0716583225412611 -0.174543950993551 -0.0584470079281425 -0.110461358483389 -0.0253912615360756 0.0477268271822807 0.0213094573232116 -0.00073884334065825 0.00344270647218314 0.0294534278164395 -0.0136566231733654 -0.0374464317174176 0.0604405029342744 -0.0282043806739482 0.0411881726803809 -0.0442378586983848 0.100517152935247 0.0227330889964275 0.0217526086689024 -0.102286417752601 0.165996305280791 -0.0689862111364013 0.147954477893703 -0.220553249254849 -0.117610251346487 0.292681700235113 0.282065872977338 0.0791825117380653 0.0132839639170516 0.00552140370013463 0.0121474761027385 0.0144544132055575 -0.00113895510914617 -0.0286484969621432 -0.034735489896179 -0.0130720319307187 0.0177028738082186 0.0611262382013838 0.0401689933645298 0.0119030110382988 0.0994839574516562 0.0530951703245148 -0.0239525527608563 0.0297607039930535 0.036575999695076 -0.0752928392759725 0.0198606464107922 -0.0662111887141056 0.0462734743832396 -0.148701550155214 -0.0893292067118812 -0.118722911083007 0.0724245826103559 0.0126194295881432 -0.0272691302448044 0.0677432730661104 0.0402124333224675 -0.0333981476760351
  21 1023.43121128697 ""  17.8264998688326 0 0 0.0121248806340385 0.048473198961377 0.00634826299531322 -0.00229734499741208 -0.0073263121289385 0.000472080362570841 0.101386206899392 0.0253587344241921 0.0889007227408542 -0.0160737999211503 -0.0586605601611151 -0.0554331090794779 0.0223621189405264 -0.0134485639666729 -0.0244811822191368 -0.0971937716499332 -0.0296580650198615 -0.0144168729392037 0.00770819025010259 -0.0151739062898949 0.0179672771282559 -0.0136541078783748 -0.0128447652979564 -0.0287736685506413 -0.162287023730961 -0.0647739717904139 -0.0678498556036512 -0.0468679513734096 -0.0484196941449673 -0.0356858644899475 -0.0283475884239488 -0.0329173088103181 -0.0303860993273072 0.134379882882534 0.0672400916280298 0.0144027888332884 0.0519448719362334 0.021322496658385 0.0572344407400788 -0.101296333572597 -0.0585625181518057 -0.0444517838571126 0.23306859989913 0.103473283666444 -0.00244099128327924 0.181994608927578 0.0725143216255581 0.0327800348194934 0.0558692380598334 0.00210517004516639 0.0898121102958294 -0.0168275346669047 0.0548118700266717 -0.0465572191831467 -0.156021460739957 -0.0655475081544915 -0.0995495434081599 -0.0723769648248431 -0.0446112532169603 -0.0538642797461516 -0.121935054018532 -0.0434624997440579 -0.0866631409224697
  22 1070.12224504529 ""  18.6451648972499 0 0 0.0237374815493376 0.0674446207030087 0.00391701093901024 -0.00792277643990713 -0.0134835195299023 0.00770343578332507 0.100053488483606 0.0164182753118005 0.157775988862032 0.0240538494432315 -0.0859095632222756 -0.11699144199461 0.0427567422386874 -0.0338125356166433 -0.0483300779507085 -0.0290510236005249 0.0207589930616227 0.0793989768071693 0.00162111748292695 -0.0122227046664835 0.0244085269705504 -0.00575178081289117 -0.0750849392944609 -0.0772574788465474 -0.188650092688475 0.118635263009489 -0.094471503500186 0.2229016005002 0.00116543463370619 -0.0242155613709313 -0.063027051266646 -0.122537352975435 -0.100752284596701 -0.0500847213846952 -0.0379647886398212 -0.0638941214511016 0.0110164005271347 0.0158297788136232 -0.00836378963770431 0.00894693150759042 0.022944440098949 0.0865359156788859 -0.0227847514725945 0.00621920645640178 -0.0455373274204013 0.0385005592909448 0.0152060719613009 -0.110470524580589 0.182047126403756 0.09174418107149 -0.0722344950303576 -0.0503006612284099 0.135165147402608 -0.114356090729194 -0.174959609868783 -0.117401801664092 -0.142851778459398 0.221519377882456 0.0555018564564173 -0.018182163909357 0.236409115527618 0.130280665657919 -0.00454306113929083
  23 1071.59124125579 ""  69.9569256524114 0 0 -0.0825071094727263 -0.031300769459917 0.129445645062931 0.0539400099835625 -0.000858097401085245 -0.110905330342437 -0.115929967666333 0.0131654594062535 -0.0300151613840533 -0.257560340655992 0.00356587498432825 0.288712288376053 -0.159626847561386 0.065127189137769 0.11433274362731 -0.00579333365516895 -0.0317818510349542 0.032331944594863 0.00681567963588215 -0.0044639913101624 0.0242013148962907 0.0442720921727816 0.0660503554235916 -0.0548612420005859 -0.112610124915619 0.00914950986518051 -0.0768563385413412 0.110221705172131 -0.0745734652028432 -0.0389775536759737 0.0445779403612331 0.113293953295218 -0.0547125430286788 0.00340949640518438 0.000665411354077125 -0.0242553976877548 -0.00999299844371961 -0.00112453498667668 -0.000446317259369525 -0.00388794125676104 -0.00293829191373201 0.0180992969482253 0.0476410326702439 0.0186760802736409 -0.0352342361288781 0.0425451699919365 0.0138916198754674 -0.0260193883464111 0.0357126160107171 -0.0152725717326365 0.0235327326475391 0.0319109554752883 -0.0765162196333443 0.0886613754745976 -0.0603381494945573 -0.0276018831520671 -0.0470403079916935 0.0627419485674364 0.0213205475966213 -0.00296551140756411 0.0352581918396315 0.0275904863593607 -0.0208961645572791
  24 1115.95339024481 ""  37.761198574156 0 0 0.0869962382909817 -0.0373293791328218 -0.0452987138119088 -0.0204676853425072 0.0135957625809243 0.0435437351499412 0.0356557888078596 0.0391636589710108 -0.247427089285717 0.0183014132095794 0.115444737986749 0.130590101717965 -0.132943479382155 0.0261849703786732 0.151789220855459 0.0376473291737492 -0.0421560917860679 0.0342003117296493 0.0269166164657227 -0.0404970531690211 0.0719425376552346 -0.102591928742596 0.0624463128983476 -0.105292894429711 -0.00616715666715403 0.0731896765166914 -0.0349163890164314 0.188074239754835 0.0305675416500869 0.0231243113583447 -0.0938533129885934 0.205141897695371 -0.12045644459191 -0.00171328870333833 0.0310515833858209 -0.00347858939984783 -0.0188629821993746 -0.00499167712024413 -0.0147756683432222 0.00863171486587433 -0.0205455193397888 -0.00568738466563355 0.0782156126163339 -0.00451488827384273 -0.0841388599264303 -0.0299014200686815 -0.0318419107939836 0.0917375550248519 -0.141437909460852 -0.0440795467318259 0.00802098669874595 -0.0363403269744103 0.0958767730139351 -0.0456401210266548 -0.0030789570219558 0.0476541703840109 0.0033959935920237 0.0249539943812738 0.044087162384397 0.0385496091501669 -0.0866804207837432 -0.0227866985922992 -0.047192608409807
  25 1131.56054764415 ""  56.8220228806987 0 0 0.0130796658829096 -0.00527118736504645 -0.00746580486519275 -0.00180288871776929 0.00409053992970025 0.00557580132965907 0.0314529213445542 0.0215358119176553 -0.0713289256199049 -0.0376404111750244 0.0225414692863969 0.0556908318053814 -0.0427748961704778 0.0184266161610243 0.0500194781878443 -0.10068711491206 -0.053999644858237 -0.0737609164202277 0.00730505048887115 -0.00870863630046779 0.00963677396060609 -0.0179092603720252 0.0335376413648717 -0.00489132150787121 -0.0274918748918846 -0.0618004662348648 -0.00700652469175543 -0.188397664067572 -0.124263977433827 -0.0793259065543848 0.00903566069112058 0.0770269820734008 0.00631955742455752 -0.0979399185911719 -0.0180956726156327 0.0333739093246426 0.162342056133595 0.0470207494852899 -0.00906331529857859 0.0289761419190093 0.00511956965152563 0.0297071366636368 -0.0993244423967182 -0.0806911411377991 -0.0322772601795233 -0.172476742540873 -0.0884996941775799 0.106267942990849 0.18021791813363 0.01683080301174 0.0361773913016062 -0.00153047116672367 -0.017114269206884 0.0305295866927509 -0.00273882990617134 0.0270213562879451 0.00647314832661422 0.067350051499235 0.0522775204699968 0.0490885223878996 0.0188673455730617 0.0175836964327487 0.00816400024882103
  26 1151.31721355509 ""  1.50520180279001 0 0 -0.00868664970946492 -0.0246640905488792 -0.0132974878455944 -0.00157916338419872 0.00596288380645458 0.00671567560904701 -0.0136745648753507 -0.0120024238754928 -0.0463523178883793 0.0645302337641729 0.0390150285245191 -0.0214713017257643 0.0437141199199806 -0.00373688120796895 -0.0379693475338202 0.0203402067184926 0.00203687694730509 -0.0431956475551116 -0.000114954783378522 0.0108528929411759 -0.0227186336529021 -0.00374019710914044 0.0304354147652423 0.0624142736454722 -0.0205018467094774 -0.215033685756678 -0.0318089229856291 -0.0178368625631275 0.145531006757505 0.0723878955901343 -0.0261548736852744 -0.0992949938477256 0.0722666596128851 -0.0247555184909519 0.0668118154371111 -0.110898204947163 -0.00734400824353495 -0.0301971472866202 0.0617847886848587 0.00954412099403602 -0.0462318654981199 0.0713141825672781 0.192917062602713 -0.0386640976834335 -0.327091042737974 -0.0330629145191938 -0.089978935363074 0.157241214360915 -0.0904681630924365 -0.053023179224514 0.0813809620029747 0.0334651828944897 -0.100623812626492 0.0918968458261358 -0.204681019217785 0.00948343145681838 -0.131705584878501 0.294659678545294 0.162880634524684 0.0711727545553626 -0.00708244202834134 0.0701262180599948 -0.153610557817346
  27 1178.18294574156 ""  4.04408906663854 0 0 0.0180145554256872 -0.0394189909049942 -0.0351169690168841 -0.00338947965056675 0.0145423608891089 0.0187920950890417 0.0843045703389207 0.026111102875771 -0.198119767651138 -0.0328659491046065 0.0559068593588337 0.0821884651752968 -0.0530427877189683 0.021470091127722 0.0676403796666111 0.0277976068565426 -0.0271391079881543 -0.0437584295760995 0.00719490207075395 -0.00414591836052882 0.00149095731531611 -0.0417275953159309 0.0579128341563827 0.0318387974092953 -0.0594118732540198 -0.298007807911205 -0.0688830584190752 -0.0815435432807432 -0.0192012390415131 -0.000778723028190835 -0.0937833905213511 -0.0585321194125872 0.0221649121607938 0.049552045485449 -0.087823922045864 -0.0508866614753053 -0.0306124566213859 0.0477379392183006 0.0457976292449128 -0.0355474508059716 0.0565396732895209 0.0285732347261546 -0.0801552069473038 0.0868183187053752 0.183905444121111 0.0683423116686107 0.0715473625884916 -0.318678512400487 0.186043647700162 -0.00753831794221044 0.147380987885862 0.0213224684237724 -0.0411636734705456 0.0335950160765121 -0.0428024834142123 -0.164742342496878 -0.0486231692147622 -0.0158673822073169 -0.114725605649181 -0.131327735501503 0.249020449113392 0.0892045117649127 0.0970395999726392
  28 1226.19767898186 ""  16.0576664329607 0 0 0.0189896709284221 0.0327522905679455 -0.0472689007497857 0.0173055077304174 0.00396034989837278 0.00153048857427771 0.270030902576846 0.083255785889983 -0.151614947722214 -0.495467567807599 -0.145462973782896 0.23334253273742 -0.284327207632577 0.0815253324180188 0.305877017400421 0.00766773557963652 0.0314710503852675 -0.00692729274553891 -0.00724508461994451 -0.00962113379938027 -0.0226693238894576 0.00428874606782294 -0.0660297349503709 0.041534274542106 0.0874886387252239 0.0661349409201211 0.0619911559431431 -0.0979285623547137 -0.0281874268954371 -0.00718461202253858 0.22690144720237 -0.0924670311127961 0.17418355323433 0.000779614727363505 0.0151680301406813 -0.0136300679560173 -0.00945624155471598 -0.0106960953846494 0.0150237276820997 0.00175503814402283 -0.0106881304173047 0.00735764124314537 -0.0218642058538776 -0.0252722276649191 -0.0310134169436599 0.00422393795880676 -0.00820565823243255 0.031030702284191 -0.0220439219431507 0.0178682321404916 -0.0196987894787491 -0.0940736285369138 0.217570624978735 -0.219494896578072 -0.0230196176938965 0.0112909695657231 -0.0114571638272554 0.0374003573797278 0.0241000035552816 0.0146833915054866 -0.0142486697741993 0.00447249780009326 -0.0284527946005044
  29 1277.72987712259 ""  49.5619278677156 0 0 -0.0031851705272689 -0.0118656868373904 -0.0286179292798066 0.000493095712030816 0.0107241880161626 0.0097904824154379 0.19378900203415 0.0471365467495943 -0.161245956394042 -0.111518730948589 -0.00485659509684574 0.0668940165254344 -0.0391229741324959 0.0201538154170959 0.0505602504834984 -0.0349402000230122 -0.0076697651972006 0.0498191884938064 0.006679403270864 0.0237678301942466 -0.0205730579441171 0.0065198956932276 0.0131002663489187 0.0262211825318682 -0.28951514187196 -0.204749014541452 -0.146484916078076 0.339304870793052 0.258792865808333 0.0991704777809504 -0.107135617690899 -0.442376958062225 0.0468362374003791 -0.0276220710206276 0.00452938149379321 0.057850052699705 0.0161699773040707 -0.00549813319639176 -0.0627806354332494 0.0128797343139486 -0.00260384622175772 -0.0324346878043607 0.0987358147926575 0.0291174227649805 -0.00679660201203289 0.0597036303974317 0.0398388209096315 0.0427143104345187 0.0775466543970354 0.0423990468317921 -0.111891935187334 0.0785555204440874 -0.201295076343503 0.194636885735432 0.0648379817486602 0.0492425054966917 0.0386103591937233 -0.0856035098949585 0.00186793538941496 0.0343950648757995 -0.0662261402272374 -0.0525960513238156 0.0287579590614221
  30 1302.85885084131 ""  10.2621103255175 0 0 -0.00186909328247234 -0.0149564763161631 -0.00292201307721776 -0.00419050432399649 0.00632237191009124 0.00454112562309151 0.0538466421002637 0.0140407956105168 -0.0786028374221078 0.0116612444400483 0.0136574149020584 0.00755985228137116 0.028663954459783 -0.00780482033927993 -0.0310774020420608 0.0168068831265128 0.0224834546448137 0.0072788644946973 0.000192148386309955 0.00133161294365234 0.00648597055611725 0.00548913692673555 0.0103238373055221 -0.0077672942783253 -0.0263981280619898 -0.0646236671397054 -0.0169083447541551 -0.136000161045627 -0.193827315179738 -0.0894834202074803 -0.143792400074855 -0.0639902393913743 -0.0845386133756488 -0.0153139285721231 0.035155193628105 0.00185236089631866 -0.0209595895018605 0.0118421689046637 0.00578037854620721 0.0316398035179888 -0.0752209669674171 0.0025888768218059 -0.483736309698393 -0.203508543335007 0.0698879272437968 0.52496743646534 0.226676786132775 -0.0415540252852803 0.159172052508661 0.0609353334512226 -0.0197497211463988 0.0103351943296772 -0.021645982480425 0.0223343741681692 -0.0301678828122323 0.13055572681797 0.00325902030548628 0.113806975242543 0.133776987621992 0.135754907837542 -0.165291243244752 -0.0457463177700388 -0.144477838158639
  31 1317.00866693177 ""  6.71295602288328 0 0 -0.005194843734922 -0.0199068020962938 -0.0237034467760926 -0.00856407068264292 0.0140494273777712 0.013424997528018 0.17499450846179 0.046037616692216 -0.195571922842203 -0.0961709167370279 -0.0225616554640295 0.0457558497274631 0.0237116553066312 -0.00744949690613279 -0.026880205168735 -0.00101151525002447 0.0442752412643441 0.0312462393458673 -0.00102474744738944 0.0194931003499174 0.0132578954630829 0.0597027430395451 -0.000727597453971812 -0.0275665272287875 0.0960440449910663 0.243606533533927 0.0801182278641941 -0.258645793613334 -0.365086410571753 -0.151251604336665 -0.418187914338863 -0.252311872104613 -0.273485911374967 0.0170953299783756 0.00952558286847369 -0.0106150994668311 -0.00361050135111279 -0.0343335543405959 0.0185765233469376 -0.0129659697904032 0.0163165174562337 0.00335123451408152 0.12672541448197 0.0409689997884804 -0.0397500757404023 -0.211086693891051 -0.103980967793754 0.0653378877721142 -0.025453871559287 -0.011516236717376 -0.00947127378849349 0.0743460636220882 -0.168441934908883 0.17040502496795 -0.00575150835717164 -0.0328839444422848 -0.00521173017106424 -0.0116066090431878 -0.0317289472506355 -0.0403432647886401 0.0472888287740665 0.020861576119291 0.0236721743350913
  32 1369.2303910406 ""  23.9722955629106 0 0 0.0139630175504898 -0.0243487542188722 0.040631837730503 -0.0172083629946635 0.00632430290846419 -0.00399813556882519 -0.0174251998533192 0.00298818600000708 -0.0300056885037745 0.123533145932944 0.0852173007498009 0.040299702606388 0.125266909767975 -0.0361711650254083 -0.145193148582707 0.00925840328387788 0.00847220718258187 0.0400854314426746 0.0108016012004733 -0.0073763574304347 -0.0162930159567575 -0.059552604550712 0.0729308604531267 -0.0597816811173312 -0.021888818965005 0.0920122725274059 -0.00682991548869557 -0.125015167264914 -0.237442193187084 -0.0806850591438114 0.431810037151217 -0.527404055767225 0.348144799912261 0.022398995918862 0.00838679267355023 -0.0027931423345299 0.00400729795584497 -0.00662891076642454 -0.00236649699316635 -0.00024348442215388 0.00333991574513515 0.00824405897316456 -0.0813254125170285 -0.0369728548109734 0.0213680974152 -0.106323122556257 -0.046130167084607 0.0229506066120994 -0.0512073911103501 -0.0147412933207896 -0.00301703869968125 -0.0130637831485935 0.046057422721058 -0.0728972781977997 -0.027497333784441 -0.0203446686019594 -0.0242329228585837 -0.00611343043621107 -0.0252716997459767 -0.0158631855022 -0.0159619750728009 0.0080403486222592 -0.0133023227060616
  33 1377.6653635084 ""  22.10668801826 0 0 -0.0580293157998403 -0.0524148992418954 0.0685043898797974 -0.0306219570000146 0.0319400602409516 0.000696680066570439 0.525954796777527 0.121239484724014 -0.332695518373163 0.10997099989274 0.123947956686787 0.0866352732966253 0.281260658227761 -0.0551786752866953 -0.312823053320271 -0.00497997733609812 0.00194269748238378 -0.0101243597725879 -0.0129291231166757 -0.0229440793834405 0.00143240720948636 0.0458825169492401 -0.0180648651918062 0.0095213110524732 -0.0046940571038537 -0.049002057320363 0.00125672612723826 0.0601614840068957 0.082923005943515 0.0243459163123918 0.0501483625117076 0.190733064032088 -0.0273950586817507 -0.00806424619608827 -0.000308999063921688 0.00508129893098253 -0.000256959684243732 -0.00231132414319382 -0.00457829583190436 0.000656784507299526 0.00249311732579461 -0.00377767345016037 0.0539487160287436 0.0202141132001025 -0.0128650234852437 -0.0121413340782881 -0.00653525240735721 0.0157546503289829 0.0206850736769172 0.022920150953463 -0.0309366327247757 -0.0974932725387788 0.228977192374754 -0.223213171419567 0.00826040518939083 0.0030906106637914 0.00439461990995123 -0.0122798250848649 8.81429203303774e-05 0.00217729595654383 0.00310049348655008 -0.00402294095707638 0.011174579973144
  34 1378.89476938552 ""  28.6314716231963 0 0 -0.0134450317186545 0.00530355145565104 0.0063177064371098 -0.00313046444267202 0.00506708079336799 0.00503264307279938 0.188489947789026 0.0473762868447383 -0.0785694708968371 0.00579265744673179 0.0153330043730816 0.00354469412865988 0.00529332178265244 -0.00755258946273604 -0.00882577206766491 -0.0473216018514372 -0.0886385118287235 -0.0324072324692103 0.00780911515874147 0.0255426127447822 -0.00616360561288819 -0.00191816910492791 -0.0237608898615249 -0.0261058433443306 0.240076667782114 0.531445447112683 0.113621738706711 0.0646298962118193 0.320543711345707 0.188160106542456 0.0884557715303085 -0.0796207319456243 0.0388922533759006 0.022145309217779 -0.0126888395500809 -0.0252473735426406 -0.00335638470538967 0.0385459143728622 0.0184053260291764 -0.00327172342740344 -0.0068435925490682 0.0176205328472419 -0.184614633381513 -0.0719081757441549 0.0366776000327605 0.0849433124576047 0.0505697659835452 -0.111154480048878 -0.135128726884307 -0.0864969542818147 0.143796730411363 0.108456169740846 -0.231598637702422 0.216267201207408 -0.029547920896363 -0.0217257224605776 -0.0159457814090252 0.0566657488883546 0.000156535581103585 -0.0137353250599882 0.000521644081010126 0.0198508394988347 -0.0382175385075501
  35 1391.77021895811 ""  4.61271172012549 0 0 0.00100759434320095 0.00157853206397047 0.00743119057891183 -0.000458311936182642 -0.00022537326442231 0.00133789431145656 0.0266164740907754 0.0109782294701655 -0.0110483765940664 0.0440125237563443 0.0138199364179637 -0.017357406216325 -0.00487737436833599 -0.00348309624465596 0.00430954228729965 0.0134985405616887 -0.00850534542492799 -0.0168258883461006 0.0061799654672266 0.00770650617907656 -0.00150272683945307 -0.0305344396114946 -0.00382351070253507 -0.0259025436985358 0.132903952350149 0.119564030470873 0.0658619661254386 -0.0938128575518447 -0.0927738923949697 -0.028841566228919 0.121518102112131 -0.0327691899612755 0.0707136213800578 -0.100245323649614 -0.0351567969067546 0.00571842554068944 -0.0144063225985607 -0.00497405704245119 0.0422257939613311 -0.0224271227946465 -0.0128868976287539 -0.0494093136049139 0.492438806018763 0.240626362305266 -0.0874315798389836 0.393154684902763 0.141929035101886 -0.0290860807289619 0.188026667624464 0.0659300812071922 -0.00524385157767522 0.0229504607011267 -0.0551740382031736 0.0523270976215512 0.186603478352208 0.105769245245359 0.181740059564 0.0741709462187342 0.160460643731554 0.0593899713887558 0.177139916781636 -0.0244467575110416 0.101080769370522
  36 1425.63664857922 ""  12.3395526296953 0 0 0.0124201063062005 -0.00277306223494708 -0.0020998822078802 -0.0056911747926986 0.0017137531375237 -0.00235628370864305 -0.0539515788619242 -0.0147741659160873 0.0185373259162194 -0.057529351954022 -0.00995496619235883 0.0498012526424257 0.0434059120514995 -0.00538083939739585 -0.0492339785429156 -0.00949387801454591 -0.00362432402052983 0.00834536181918304 -0.00296699588034836 -0.00608601502173221 -0.000190748953783417 0.0134656658078075 0.011104922312032 0.0118319614748427 -0.0481250077751821 -0.023356716317661 -0.0229215672414513 0.0496568288026017 0.0499866775161749 0.0205520194004533 -0.0486998550590362 -0.0314514311648994 -0.0171176115389621 0.0496133961263764 0.020829003526228 0.00557836273584365 0.00726713363144882 0.00248833895412074 -0.0198899062634731 -0.105929195961563 -0.0482510654736509 -0.0342788211826476 -0.191114055902969 -0.0995874894657249 0.0393977491412356 -0.166978906274413 -0.0547095819379767 0.0217327301484664 -0.0760546375612222 -0.0261952305487579 -0.00327801470977125 -0.0197810559931425 0.0453305828987774 -0.0430104227203526 0.272020592010249 0.112454512872907 0.363279398537951 0.382673473199629 0.307659037785635 -0.00021545137294735 0.426284100890998 0.0552546942723703 0.0657435993161468
  37 1434.47903738373 ""  53.9817158463558 0 0 0.105052574388876 -0.0059533818496851 -0.000772682388853627 -0.046796065211501 0.0154619582147656 -0.0149674006620246 -0.296466772118905 -0.0657029732179917 0.0844822478569101 -0.418876093581648 -0.0903085914270263 0.367334560957645 0.336814870794538 -0.0496997415883215 -0.386348826423861 -0.0121233082635184 -0.0206417671128542 -0.0110953303818586 -0.00538689600834263 -0.00816194057807647 -0.00175599011027808 0.0144570507931113 0.0168823721291915 0.0298998148887561 0.0588135838478131 0.0700218960851824 0.0366187063626579 0.0500792049222693 0.077436911134209 0.0389105426704038 -0.140913949538023 -0.080441837881484 -0.0399214213507785 -0.020838835124395 -0.0147766336880512 -0.00352159083685919 0.00496905008406224 0.0116098306815762 0.00628816750144805 0.015391546964625 0.00641714589369081 0.00180577253418336 0.0605699349751326 0.0375376517041266 -0.00429378210377225 0.110124813379093 0.0419901737835107 -0.0327565157679296 -0.0582212940339802 -0.0185510042102395 0.030930050300625 -0.0316924694995554 0.0779932557947982 -0.0799802242822298 -0.0246417513965074 -0.0185951226299627 -0.0425089393233974 -0.0453228697396595 -0.0281317847632186 0.00737491020902965 -0.0548980190971512 -0.0155331053919934 0.00392941244816894
  38 1456.80255463265 ""  45.8051912129056 0 0 0.0377478759312347 0.0216569438414748 0.0222256771415993 -0.0207372635630031 0.00914286311446638 -0.00646659583837149 0.118172773388843 0.0416578479469807 -0.0234130361503979 -0.163098652270467 -0.035316906645212 0.151618092913835 0.143805354451468 -0.0234113283065145 -0.166607782756126 0.0299417016265179 0.041303276283576 0.00641437005255701 0.0162124730308124 0.0453605821361295 -0.00309388118956117 -0.091438977427667 -0.10659891761083 -0.0373320647483744 -0.0804683563990421 -0.18094720614351 -0.0549607277129298 -0.0613481872632566 -0.0886242872195848 -0.0545450049086854 0.22097545359882 0.322088085679483 0.0717259335503454 0.0203531173104845 0.0155393709499823 0.00472060261234996 -0.00870654490325406 -0.0120996108200672 -0.00328258090381442 -0.00657448041437276 -0.00206677629886729 0.00257061912721067 -0.0518193419217452 -0.0421717259955891 -0.00651404638514783 -0.121646956808572 -0.041014097023817 0.0249722072968732 0.109651961785246 0.0336511337112071 -0.0362690896638713 0.17013446250597 -0.347027608494565 0.324966258310144 -0.0029034402120746 0.0127140591694191 0.0101832726887176 0.00943616682429148 -0.00528928743597962 -0.0109529209151134 0.0206124227481326 0.0159809416538405 -0.0161830832806323
  39 1492.17578372929 ""  12.0364696194574 0 0 -0.00420879411001268 0.00433347786372737 0.00683952315971941 0.00102866591009038 0.000504187442145133 6.52455889337836e-05 0.0334795289844424 0.0229745632270716 -0.0451729850784864 0.00306755143556856 -0.0287615026025185 -0.02682496926866 -0.00470267955866542 0.00178482888249342 0.00603687094853869 -9.20344176450127e-05 0.0417998169763423 0.0205486543290642 0.000811842000388738 0.00425927478632289 -0.000676164877206622 -0.00321927661893094 -0.01983487647449 -0.00397591609089062 -0.101398236085766 -0.0957832438585221 -0.0428739391530632 -0.0386341929717523 -0.0707354213311095 -0.0406002285031849 0.0127635023803433 0.0270056551041917 -0.0039527525629025 -0.0293110858555843 -0.0233953357221726 -0.0156735338628205 0.0492428918696196 0.0178031616278848 -0.00768337109323337 -0.0070042698611029 0.0352048945297209 -0.00596533554064959 0.00327488870029168 0.0402821462793535 0.0240341811951574 0.189125263774679 0.0617073333377707 -0.04577727526514 -0.492596391624219 -0.162010159424747 0.113787465024103 0.0100184319997171 -0.0281321062903481 0.0297181076405736 0.19013161562247 -0.474912148250698 0.0377345883230367 0.291128032956195 0.100044907161778 -0.112421553266578 -0.287124176897232 -0.17017297385364 0.201648196958855
  40 1501.74254408644 ""  6.26489815872007 0 0 -0.0041211808397902 -0.00166264392478036 -0.00708496260357145 0.000276975655291132 -0.0010075798376774 -0.00115316980178251 0.0466536084162479 -0.0199130245496277 0.0626997147996961 0.0122155976461614 0.0677622252071541 0.0382572036704851 -0.00548993699996132 0.00885689358967115 0.00922535765341223 -0.068448417156615 0.0276543637911861 -0.0131195793246789 0.00301448441592534 0.000354198954381978 0.00029996034815779 -0.00555948513309858 0.00470869395823186 -0.00807394069668103 0.387948801178273 -0.260046676386478 0.458479354907324 0.510545794220061 -0.153071896652964 -0.309398656607189 0.0129819311212841 -0.0473429825606776 0.0123098684764046 0.00193865932809085 0.00326103343702359 0.000740288809053811 -0.0111330113908769 0.00511335657247881 0.00633358329510156 -0.00674750517151882 0.00251213469670292 0.0167091042030274 -0.00812155006262207 -0.019730921122013 -0.0230405743420384 0.00534739212520146 0.0182941288488401 -0.0251803673686983 0.0176491287436573 -0.000889970853194105 0.020748826006729 0.0109209973653815 -0.0283035368042822 0.0336372907923924 0.0713639145092435 -0.0183039074071857 0.0785959191747183 0.0964160834263425 -0.109671186482391 -0.151198463191841 -0.0684559500353814 0.0673990247799661 -0.150655330714272
  41 1507.24323723128 ""  7.37679445647684 0 0 -0.00164948856280659 0.00171639156919588 0.00242042654132961 0.000279275543026286 -9.41902750298772e-05 -4.99290147348936e-05 0.0147756616858897 0.00771540182994274 -0.0128242739948066 0.00470353292429532 -0.00587678477362901 -0.00933046853530407 -0.00293767012658176 0.00338508243747226 0.00478693743592021 -0.0210968914822035 0.0219179523677827 0.00168646399731664 0.00136128824728463 0.00128415440477928 6.68255951874803e-05 -0.00259013417644745 -0.00465739280173197 -0.00435468757883484 0.0890217506296111 -0.0999670738688715 0.126641718463921 0.131786301025146 -0.0715793241182223 -0.106213237199026 0.00993938503357879 -0.00355733463668953 0.00208003184078136 0.0177363538353658 -0.00831441499364537 -0.0016803643395173 0.0114060165295437 0.00959890904842465 0.00534562040002466 0.0149298139304524 -0.0133270357055038 -0.0366680245755581 -0.0069860074897107 -0.140683139563309 -0.121983135303604 -0.0598048116537407 0.0762081089795957 -0.212727877651844 -0.185381541007316 -0.074048906370764 0.0707079577302252 0.00431570135455732 -0.0163239274175952 0.0209634359121682 -0.238609924293293 0.0573410887880442 -0.241167745346583 -0.257312158912642 0.327043147486248 0.444789009094835 0.224700725033316 -0.180186797737952 0.419293738359487
  42 1509.52883653977 ""  2.92665051341834 0 0 0.0280737726237572 0.0241063246786658 0.0705450474944938 -0.00342609836051953 0.00381237313352885 0.00733039615950319 -0.2860423713321 0.201093281330549 -0.555738601033006 -0.0238270244125898 -0.540722161901645 -0.368146120697849 0.0215565750345057 0.000359893943994439 -0.0150407071898007 -0.00891884557376271 0.00501873983863793 -8.80940899528456e-05 -0.00143597793104191 0.000153518326913149 -0.00295978649680744 0.000388934295507863 -0.000765741342431956 0.0020504620585031 0.025310930731949 -0.0486537812054679 0.0408421650574657 0.0655386181780229 -0.00588044867174932 -0.0275340430067851 0.0295192461615746 0.00888343573996552 0.0224583954697652 -0.00227253211076716 -0.00857379649849298 -0.00081975547402164 0.00619960406339148 0.00459648633372667 -0.00214816803884792 -0.000424774228976405 -0.00629693679664586 0.00638308022038381 0.00587715230496638 0.0151727981949797 0.0164350346222556 0.0212600160632002 0.00219363383200752 -0.00759657144010881 -0.0754470195419989 -0.0269529248141679 0.0206795835962283 0.000469750820878971 -0.00221452228426334 -0.000939869833211995 -0.0139752460130272 0.104727585620867 0.0218340900793549 -0.0330791482851262 -0.0569431301718054 -0.0237520552164495 0.0532746846086915 0.0615232448953456 -0.0925935772214578
  43 1513.53894268616 ""  5.6534534978293 0 0 -0.0107608281433106 -0.00200819613987274 -0.0111711380593037 0.00164825617587426 -0.000494443058091512 -0.00185635753437296 0.0972463402028437 -0.0289288686556724 0.0953750714830758 0.00604211401448503 0.1046678909566 0.0664125345325008 -0.00813795224436913 0.00168909614275855 0.0076930081782396 -0.00143576953674552 0.0393051312688944 0.020978473969167 0.000609655091051463 0.00327681988489391 -3.68937071875385e-05 0.000155490317059114 -0.0165530960652214 -0.00271736226293107 -0.103117706954602 -0.0781689925441061 -0.0461459053096605 -0.0380664763437991 -0.0576564615431236 -0.0313422517930534 0.000121484520924692 0.0143069613482132 -0.0103734288918898 -0.0216165038228947 -0.0513321113090958 -0.0200213830226828 0.0494760267035892 0.0197348183040095 -0.0126017701699407 0.00350071746597236 -0.0252627905371706 0.0161122857731547 0.0239668761911548 0.151172498709562 0.151468651773632 0.180357237459811 -0.0173751772181044 0.0341865248886354 -0.51162225363289 -0.178122237709819 0.12372750619604 0.00951199073765119 -0.0220719633804691 0.0208330378760034 -0.0902292554119218 0.4155750641189 0.0417060903642788 -0.177188265706769 -0.159763819876052 -0.00926731423464585 0.2469168990442 0.201324228657234 -0.277006995527715
  44 1532.53581683104 ""  3.29125841741232 0 0 -0.00123998639777346 -0.00126697400830157 -0.00184272085461504 0.000374833466495148 -0.000168036137415998 -0.000170688742958382 0.00651227053889933 -0.00575264041618378 0.0140548601443632 0.00378975740348244 0.0152242010908765 0.0076516606393853 -0.00178305379654739 -0.000329723038789738 0.00169958274715313 0.0105931751159873 0.0073755162031222 0.00571841753499889 -0.000142531208276886 -0.00140208403291656 0.000611856094930076 0.00106045498210954 -0.000836772537799378 0.000105509929490028 -0.0658398044380164 0.0160282347171291 -0.0657441293844939 -0.0935722381699245 -0.0183334957867511 0.0245665847718254 -0.00806156889288451 0.00351730577737506 -0.00661475502212034 -0.00660660637626551 0.00329528192339002 0.0771200138977691 0.0103446162674741 0.000217938426138429 0.00645714421974288 -0.00318117852175288 -0.00125072774464859 0.0142854816420067 0.175451273208014 -0.404078982614705 -0.436772005770508 -0.125797419117203 0.300909685755574 -0.548743856770696 -0.0939988865236102 -0.0208108847938024 0.0129823625154934 -0.0150557647689556 0.0210076177909226 -0.0146746450372154 0.0553356737852947 0.0686998753213065 0.0879697409135081 0.0335557346780486 -0.131785060331238 -0.130731532814834 -0.0254064946867627 0.0904804857022452 -0.178116457764089
  45 2945.07656505119 ""  56.7777201284185 0 0 2.79600696070382e-05 6.22839097879088e-06 -1.09603894643661e-05 -2.70718011428617e-05 -1.40581078452722e-05 1.8217915042588e-05 7.65860346509005e-05 -0.000642925309722178 -7.68411934833164e-05 1.94636170915183e-05 0.00033114058159299 2.41032500325642e-06 0.000125332844435743 0.000140023425423031 -0.000219673640484369 -0.00199047787432519 0.00432974830839177 -0.00430987830961369 0.000208616754362852 0.000337112265159794 0.000140311897107235 0.00114294234381815 -0.000487020037780318 -0.00161911169659697 0.00584474634635631 -1.74155299657079e-07 -0.0119654532752412 0.0119203578007877 -0.0440347826611663 0.0604179814389299 -0.0118160402525708 0.00354663894460419 0.0201242418261842 0.0309722340920712 -0.0409792695190333 0.0539830840149405 -0.00134808030934846 -0.00105331307622197 0.00207778889287805 -0.000563622040018662 0.00503516336965602 -0.00352045975358662 -0.382853171539698 0.595071603621686 -0.633595630074241 0.0391267407756985 -0.0960747190464734 -0.0298014778283595 -0.00247795326304875 -0.000998794448185658 -0.000406066524180261 -0.00512961529756843 -0.00182752717506202 -0.00506194631433742 -0.0198458462725683 -0.00291220148850577 0.0264012837909682 0.0178468243164504 -0.0300394223468967 0.0312718775522765 0.0107004351163525 -0.0308994164745426 -0.0186000662040512
  46 2958.17103819914 ""  47.648481927161 0 0 -8.99050235419083e-05 0.00422884060278355 0.000557253745090899 -0.000282915362411532 5.37088094181507e-05 0.000253464958617778 0.00269759878182724 -0.0540237708917871 -0.0189722044758337 0.00394818922341067 -0.00225428310270729 0.00366482381610396 -8.22190518446306e-06 -0.00040040113805167 0.00112972264775836 0.0246606455800246 -0.0394268602439494 0.0489038313886858 -0.000247971868823573 0.00137070827500101 -0.000639141757661241 0.0174929604702149 -0.0058288362558081 -0.0256116431306778 -0.0805677384276665 0.00990770847942111 0.101014568040606 -0.232278917029787 0.450867826263466 -0.699710734070133 -0.200556264329159 0.0603544189301555 0.332988958173616 0.00133973221028712 -0.00220886030595311 0.00314825979316847 0.00149953904300108 -0.000274539948689045 0.00139637677776767 0.000206518930549854 0.000541896649740611 -0.000387885680267959 -0.016180083695594 0.0393103585134972 -0.0431957917525355 0.00210357709278727 -0.00462639726435525 -0.000790247505610268 0.00214146046608565 -0.00140719645608721 7.70914917619868e-05 -0.00952475949686034 -0.00278471350265451 -0.00868052261549882 -0.00343040555783364 -0.000856908144985826 0.00472196644974641 -0.00137448002965355 -0.000390894564329599 -0.000311158034751702 0.00136426041912504 -0.00413973041246666 -0.00205577136274346
  47 2973.90940072791 ""  51.6378832254006 0 0 0.00393376846586677 0.015458410095381 0.0110010021625774 -0.000827528142944319 6.96088663753857e-05 0.000922613832250008 0.0221610978811887 -0.251538335353395 -0.0828106241132392 -0.0522095201605817 0.0646533897026914 -0.0685751839052519 -0.000918082102696179 -0.00428895907448465 0.00572322140424619 -0.0144260530242389 0.0181191176256605 -0.0159766951949215 -0.00102547739470213 0.00142382026858383 -0.000788746635362559 0.0356720379495331 -0.0118873421963572 -0.0574683769456005 0.0904723251681794 -0.01308003251022 -0.100874056743667 0.0975551934529766 -0.199038008266849 0.298939405171419 -0.415067958738397 0.131097114708389 0.697265937838174 -0.0025373121096505 0.00660880382907373 -0.000992110951778213 -0.000761177239972407 -0.00033605294540853 -0.000611122132257036 9.97648729373631e-05 -0.000627798164597719 0.000514643012449363 0.0189080953347368 -0.0352935684250903 0.0400271122312303 0.013633307360728 -0.0469026991700101 -0.0281744234623758 -0.00235785454041918 0.00255961695164107 0.00165221641531553 -0.00115981197036818 -0.00490999516621556 -0.00387207134548556 0.000716915830922904 -0.000202116828945121 -0.00138947571485672 -0.00185116498625077 0.00457434403205276 -0.004617761409754 -0.000685489347845292 0.00386054961508469 0.00226825158499582
  48 3004.35975868492 ""  84.7797956573607 0 0 -0.00719062107823857 -0.0593192947328151 -0.0345347774461932 0.00138598697056274 0.000235522515016744 -0.00148387599314825 -0.0591704798417724 0.840618865708345 0.281454891848341 0.123459583962766 -0.140375424041469 0.14914368642322 -0.00357426474015547 0.0021906014482449 -0.00524884320525453 -0.00311260353244452 0.00401908330716502 -0.00135582285204327 -0.000316526713275434 0.000708502592539746 -0.00017564136964436 0.0126783296669135 -0.00506901249738435 -0.0184649182956337 0.0271013900275094 -0.00219167952394366 -0.0282281413299754 0.0160487418598864 -0.0344946792661734 0.0501740375375081 -0.144698681025419 0.0417621898590248 0.229563908266212 -0.000966346120795949 0.00288707729250506 0.000316808222182446 -0.000193216104634526 -0.000180691752019106 -8.68539795704441e-05 -5.71859596047424e-05 -0.000508967527445882 4.40359435739027e-05 0.00491924423858317 -0.00850558959717897 0.0101436122042418 0.00803742398635271 -0.0262780744433855 -0.0151354475370196 -0.00103976303842677 0.000710536403157279 0.000461745796048679 -0.00165459265511286 -0.00169500440720292 -0.00206396953620438 0.00176164576359726 0.000292068468539823 -0.00204540039847531 -7.23363771849992e-05 0.000538527865701486 -0.0006633782654865 -0.00149935817806491 0.00544615400106264 0.00289316093900387
  49 3028.75676897903 ""  18.0543402133629 0 0 -3.84715438690088e-05 -0.000563279287441276 -0.000265968900429266 2.46486277986894e-05 1.81811038052606e-05 -9.05823409237905e-06 -0.000373711740474346 0.00753096306962106 0.00249812888338445 0.000643907230960327 -0.00077728174530172 0.000720054552069007 -0.000223660461413839 -0.000121787653310282 6.81126414136043e-05 -0.000222939667257632 0.000338208815019628 -0.000964486078674236 -5.59523892680329e-05 2.44822272605375e-05 -4.95740302953823e-05 0.000486181977757198 -0.000236493484660964 -0.000861930030406607 0.000752813299586066 0.000672153099068774 0.000157448290914633 0.00232908401837097 -0.00560523371993083 0.00857615561400763 -0.0063136929019956 0.00180123767690451 0.0101307038015605 0.00280588866004024 -0.0131928560908274 -0.00743035500721547 8.03353570800069e-05 0.000367460833012861 0.000151600151658277 0.0224309900780514 0.0373314978539077 0.0280005364433834 0.00504881086209001 -0.00482437693976775 0.00168507479891443 -0.0488243295190914 0.160621175121386 0.0902888845937044 0.00391391580707139 -0.00347180301963865 -0.0033789963087524 0.00112938014640501 -3.52539218399316e-05 0.000858717801337367 -0.273435520194398 -0.073173309489337 0.291218090406378 -0.177581738114741 0.275268298666289 -0.287305801264465 0.189147848710392 -0.645586417878722 -0.336704379353838
  50 3045.76874771793 ""  21.287452124419 0 0 0.000173216679787192 -0.000988399127862758 -0.000211633845123949 -6.94946509134445e-05 1.27148637366356e-05 3.43705892234874e-05 -0.000318769773379342 0.0118233509536099 0.00403467341684261 -0.000818196806485878 0.000827621521417882 -0.00126814447082367 5.05180098097613e-05 -0.000287476594444755 0.000148776139971998 -0.00184332968312812 0.00122963068236995 -0.000391713916719159 -0.000197778167765777 5.54023539215342e-05 -9.52788149278798e-05 0.00250527893149758 -0.00099285697333131 -0.00421184363806367 0.0159303262346822 -0.00234985614033 -0.0163636093850438 0.00536426078707802 -0.0121231284041282 0.018087550692185 -0.0302318236633519 0.00891963895677218 0.0498134335033302 0.0217798745185739 -0.0659854943594784 -0.0305545215621593 0.000523998652502452 0.00169123753676783 0.000479187723278168 -0.0204162313640633 0.00923806822661117 4.62512429565273e-05 -0.027935120350355 0.0299209314164927 -0.0569731070420006 -0.235489813227445 0.753757297375686 0.421221789827899 0.000556065139071317 -0.0174168919402144 -0.00765450640154003 0.00313705431869358 0.000450846171504302 0.00114378707330875 0.142808501819234 0.0465690314843641 -0.157440502157276 0.0951878944564768 -0.148549098917086 0.166091726197895 0.00253945276853517 -0.0114906259357169 -0.00594280449085695
  51 3067.84915843923 ""  32.529001601714 0 0 0.0427795433317605 -0.0594649059176724 0.0435280752756632 -0.00140232738740818 0.000956535068194172 -0.000354561302337422 -0.00306092828311877 0.219488480380435 0.0843994275084772 -0.497857694545988 0.489943965207349 -0.599734952432461 0.0144588071935882 -0.00807513548747514 0.00268612141561847 0.00249459601570452 -0.00159948397090267 -0.000246109387116963 -0.000595291610861429 2.10748743134834e-05 -0.000533223668388866 -0.00064957254121563 -0.0012212817646068 0.00189792336216208 -0.0222949976656329 0.00512636391298768 0.0253047380901552 -0.00676533341611789 0.0157922039469804 -0.021827978368215 0.0123332930452696 -0.0011942269923416 -0.0156938156476894 -2.57900166145027e-05 4.08775523760958e-05 0.00025978134785456 4.66477786765737e-05 0.000201607021489613 4.09606173202244e-05 7.29110026339783e-05 7.8143426264046e-05 -0.000189336958674323 -0.000752179976909767 0.00191287167385913 -0.00193502041900254 0.000672955190801407 -0.00230623601290047 -0.00108148314996751 0.000317799639869313 -0.000326803625946033 -0.000749560384759148 0.0030672001596538 0.00239467317106712 0.00123489780608509 -0.00129777448478093 -0.00039050743750197 0.00138860185763547 0.000384448751589823 -0.000712328329928176 0.000665947512010608 -4.82066296147508e-05 0.000237761267426915 7.57762182914695e-05
  52 3083.70827967454 ""  15.0097334516959 0 0 -0.000739292004829145 0.00103413283652906 -0.00180847828968496 4.58965080481096e-05 0.000381599933923886 0.00028271150680691 -0.000953676186670761 -0.00188935088569632 -0.00109594394841111 0.0150940759283773 -0.0145914086438033 0.0175549025503728 -0.000524841215453601 -0.000792247746707328 0.000460208215345384 0.0493540323792979 -0.00463005937271738 -0.0663462554240279 -9.34662627593031e-05 0.000132804189388383 0.000345614951267033 0.00308809834209937 -0.00131541719339092 -0.00681933830849512 -0.631058248030063 0.139217418294095 0.678910659715358 0.0476688362084792 -0.0861114938954102 0.117744116573684 -0.0386580521614594 0.0147962492686331 0.0659398456358665 -0.000343245140761649 -0.000423626021352696 -9.15604000884219e-05 -0.000533730042862641 0.00113039860197044 0.000670933665316236 -0.00144376225826618 0.00105821314195287 0.00037325869890119 -0.00014396293604466 -0.00304163890625505 0.00280292264291152 -0.00284266373944489 0.00594942846996009 0.00345217550331851 0.00636184874081583 -0.0120269292055925 -0.010113197233731 0.00168630706870001 -0.00139356243506792 -0.00136188175977375 0.00921430273409983 0.00307663407704011 -0.00980876672169652 0.00580306354763129 -0.0082542872028826 0.00974770633319305 0.0021845565902849 -0.00788632377239884 -0.00417763375209218
  53 3088.50665871477 ""  40.6840985202264 0 0 1.9360693205182e-05 0.000109800740222866 9.17069284559161e-05 8.42420234328148e-06 -1.45274744828257e-05 -2.10019315526811e-05 -6.62776458269984e-05 -0.00217745231405331 -0.000701177009754433 -0.000350313158605904 0.000420745684871466 -0.00040167493000233 6.87140110250983e-05 0.00010898531714765 4.34247713264085e-05 -0.000470282036798237 -0.000338983939606825 0.001742774056615 7.2727825379101e-05 -4.28686267499318e-05 2.19893719252514e-05 -0.000630768432876844 0.000269093434885168 0.000995609822858292 0.0104076750951109 -0.0025792830284548 -0.0113609248807755 -0.00233335579644127 0.00591749349645627 -0.00831842909792799 0.00692887856222264 -0.00205371508451696 -0.0114219370415042 -0.00749266233899006 0.0211589528872157 0.00755908031315719 4.05603743444605e-05 -0.000619761629081962 -0.000395311796605793 -0.0556004701350846 0.0571234813383499 0.0232909122659838 0.0222742508384098 -0.0295846203885346 0.0362978267453682 0.0633436817818453 -0.215013053341287 -0.119819549605846 0.00345163255884792 0.00693014493075805 0.000879332402992262 -0.00143312507699641 0.000234025132971568 -0.000390068075577693 0.331037347297729 0.115861809885398 -0.350702744651075 0.19193429440255 -0.289503069020581 0.339997015539046 0.137003709908191 -0.511610646002296 -0.269647147964202
  54 3105.46282361001 ""  26.7612035231253 0 0 -0.000101718965614763 6.17999489664595e-05 -0.000118603971976964 5.36108156027836e-06 4.32135013186942e-06 -3.82256722868556e-06 1.62146034537404e-06 0.00040542628246903 0.000100290887642744 0.00115383692017916 -0.00112052799888322 0.00132040246272165 -7.41443055276851e-05 -9.39361862769692e-05 0.000129121874874384 -0.000159821869589138 -7.4222675172633e-05 1.39588958615382e-07 -6.64095989577458e-05 -9.02126694364759e-05 -3.60328947323312e-05 7.43538901176326e-05 -5.29921768592914e-06 -0.000168584581162234 0.00054071005992178 -0.000102489634219185 -0.000273352261680546 0.00163347116811949 -0.0002036931805376 0.00125320970063055 -0.000945258842408812 0.000338447156538409 0.00166060082836185 -0.00215068777744209 0.0039098752695421 -0.00394998659547229 -0.000131120678202422 -7.93534959324389e-05 0.000357798839639373 0.0151879890045344 0.0451630413940404 -0.0740861795139219 0.025432801636017 -0.034894070633165 0.0390944743265022 0.00173519704441409 -0.00719453190970728 -0.00371565580590281 -0.00154035026919766 8.77407013410017e-05 -0.00130743971737557 0.000969221282981058 0.000974109895064969 0.00100867439241172 -0.467135751836908 -0.130438035685161 0.475287282397025 0.280407247011597 -0.403896540673953 0.438572055882528 0.00760801024170497 -0.00548797491182513 -0.0248874083655922
  55 3519.03386534975 ""  0.9484485918227 0 0 8.08550190957888e-05 -0.000111340152515231 -3.18090308496048e-05 -3.21512341323462e-05 2.86145576447523e-05 -9.76245366320236e-06 -0.000416460123044077 0.000289159522485617 6.34905823464466e-05 -5.25811275439822e-05 6.11397921644839e-05 -0.00010354286029278 0.00033911817966869 -0.000271887700441933 0.000474522398971907 0.0019735763116028 -0.00101372127896334 -0.000175603134361523 -0.000432325452429945 -0.00033791667767762 -0.000327800878446694 -0.000107870204722598 0.000323721975938012 0.000144589107003481 -0.0113710848002386 0.00376821055511959 0.0111616143460367 0.002632888236987 -0.000162057884351196 0.000824313277401461 0.000212288017866642 0.000582739257467211 0.000379366612949405 0.000650897203776063 -0.00294133435319033 -0.000201010194487735 0.00683011995477709 -0.0519462175091125 -0.0450176341618797 4.47454581527208e-05 0.000414768875785784 0.00011369367256888 -0.00258383366594329 0.000992974649351881 -0.000689949807091254 -0.00542308015882225 0.0162707796872092 0.00802382474522119 -0.111434311666747 0.737851977363362 0.606750858267301 0.00708903510852181 0.00667851068100801 0.00450587951229957 -0.00102330685558988 0.000470202502433852 0.00108617635798435 0.000306611383256739 -6.35000592011608e-05 -8.96532317211922e-05 0.00273595266472736 -0.000175664102239413 0.000248938453721246
  56 3630.64729862049 ""  159.695302556116 0 0 -0.000167731672719475 -3.93815478903493e-05 0.000266074479547332 0.000431060639626057 -0.00033766928673266 0.000734772833287539 0.000606887533689741 0.000623066212481874 -0.000180598902778775 -0.00333421728371373 0.00210753010567526 -0.00303707754264527 -0.00751726823933264 0.00669022521355492 -0.0132787239614225 -0.000933740501473069 0.000462671266942304 -0.000882742548072685 0.038036810760559 0.0381584904009115 0.0257634167321334 0.00183955935250709 0.000114613809181115 0.00234601054548314 0.00104675888636715 -0.000660265784526695 0.000279856066914772 0.00494836920375872 -0.000410837263960735 0.00658264288764598 0.00316655271445092 0.00191062700439381 -0.00991564159147891 0.000534897196557552 3.17168214873287e-06 -0.00076798417159783 -0.000144499780479976 -0.00113660163242864 -0.000262133155333936 -1.51351407015774e-05 8.40662941736749e-05 -2.49992214432448e-05 0.000484949468959115 -0.00432704845752261 0.00592158840292723 -0.0022656307693055 0.00281734407960643 0.00236966141800746 -0.000170608398786566 0.00612168619676139 0.00892771362415691 -0.620678967892 -0.606117617936941 -0.426802171299486 -0.000924567079179203 -0.000506278328990521 0.000815554566137816 0.000835182689592396 -0.000199561183899245 0.000244642902849795 0.000320259684060601 5.61414338687418e-05 2.01583481834621e-05
  57 3757.88376547279 ""  35.4414260198629 0 0 0.0012823843570197 -0.00121694045784786 0.00203837636236307 0.0367266069727547 -0.0212623523676882 0.0420087036481976 0.00232635859084375 -0.00270139689506014 -0.00336902593811806 -0.00624673714878425 0.00923628703625427 -0.00879194249139104 -0.596750117523087 0.346454514487067 -0.677413908720082 2.9258166896884e-05 -9.58629775535264e-05 1.84372192612519e-05 -0.000571451607649564 -0.000749591956237698 -0.000323731078099461 2.63908383539211e-05 0.000260688211804122 -0.000652575493597076 -0.000799571321783257 -0.000987985493906171 4.63562201294338e-05 9.2497181435563e-05 -0.000375846453522443 -8.67255856537846e-05 0.00102778139098896 -0.000628742391831314 0.00327755669238173 1.10447416433847e-05 5.40130731818194e-06 1.41989778483643e-05 5.62450220736723e-05 -3.37715842197154e-05 7.40971914501795e-06 -3.22110221683417e-06 8.33092272503479e-06 -9.4888526548829e-06 3.20267105667808e-06 -7.31260178366028e-05 6.37181828029843e-05 -5.31980744833157e-05 8.87716505602803e-05 -5.73228678098758e-05 2.96591699272241e-05 0.000444288559613259 0.000176985480775062 0.00963090760917752 0.0107730921615456 0.00760026839441566 4.45655594775787e-05 1.30542249809667e-05 8.39066164944576e-06 6.5766087558162e-05 -5.65002692969582e-05 8.94070123144213e-05 1.39560954721848e-05 -7.79779233606258e-06 6.41985146878549e-06
  :::
 } 
 m_exists[57] { 
  s_m_exists
  :::
  1 11111111111111111111111111111111111111111111111111111111111111111111 
  2 11111111111111111111111111111111111111111111111111111111111111111111 
  3 11111111111111111111111111111111111111111111111111111111111111111111 
  4 11111111111111111111111111111111111111111111111111111111111111111111 
  5 11111111111111111111111111111111111111111111111111111111111111111111 
  6 11111111111111111111111111111111111111111111111111111111111111111111 
  7 11111111111111111111111111111111111111111111111111111111111111111111 
  8 11111111111111111111111111111111111111111111111111111111111111111111 
  9 11111111111111111111111111111111111111111111111111111111111111111111 
  10 11111111111111111111111111111111111111111111111111111111111111111111 
  11 11111111111111111111111111111111111111111111111111111111111111111111 
  12 11111111111111111111111111111111111111111111111111111111111111111111 
  13 11111111111111111111111111111111111111111111111111111111111111111111 
  14 11111111111111111111111111111111111111111111111111111111111111111111 
  15 11111111111111111111111111111111111111111111111111111111111111111111 
  16 11111111111111111111111111111111111111111111111111111111111111111111 
  17 11111111111111111111111111111111111111111111111111111111111111111111 
  18 11111111111111111111111111111111111111111111111111111111111111111111 
  19 11111111111111111111111111111111111111111111111111111111111111111111 
  20 11111111111111111111111111111111111111111111111111111111111111111111 
  21 11111111111111111111111111111111111111111111111111111111111111111111 
  22 11111111111111111111111111111111111111111111111111111111111111111111 
  23 11111111111111111111111111111111111111111111111111111111111111111111 
  24 11111111111111111111111111111111111111111111111111111111111111111111 
  25 11111111111111111111111111111111111111111111111111111111111111111111 
  26 11111111111111111111111111111111111111111111111111111111111111111111 
  27 11111111111111111111111111111111111111111111111111111111111111111111 
  28 11111111111111111111111111111111111111111111111111111111111111111111 
  29 11111111111111111111111111111111111111111111111111111111111111111111 
  30 11111111111111111111111111111111111111111111111111111111111111111111 
  31 11111111111111111111111111111111111111111111111111111111111111111111 
  32 11111111111111111111111111111111111111111111111111111111111111111111 
  33 11111111111111111111111111111111111111111111111111111111111111111111 
  34 11111111111111111111111111111111111111111111111111111111111111111111 
  35 11111111111111111111111111111111111111111111111111111111111111111111 
  36 11111111111111111111111111111111111111111111111111111111111111111111 
  37 11111111111111111111111111111111111111111111111111111111111111111111 
  38 11111111111111111111111111111111111111111111111111111111111111111111 
  39 11111111111111111111111111111111111111111111111111111111111111111111 
  40 11111111111111111111111111111111111111111111111111111111111111111111 
  41 11111111111111111111111111111111111111111111111111111111111111111111 
  42 11111111111111111111111111111111111111111111111111111111111111111111 
  43 11111111111111111111111111111111111111111111111111111111111111111111 
  44 11111111111111111111111111111111111111111111111111111111111111111111 
  45 11111111111111111111111111111111111111111111111111111111111111111111 
  46 11111111111111111111111111111111111111111111111111111111111111111111 
  47 11111111111111111111111111111111111111111111111111111111111111111111 
  48 11111111111111111111111111111111111111111111111111111111111111111111 
  49 11111111111111111111111111111111111111111111111111111111111111111111 
  50 11111111111111111111111111111111111111111111111111111111111111111111 
  51 11111111111111111111111111111111111111111111111111111111111111111111 
  52 11111111111111111111111111111111111111111111111111111111111111111111 
  53 11111111111111111111111111111111111111111111111111111111111111111111 
  54 11111111111111111111111111111111111111111111111111111111111111111111 
  55 11111111111111111111111111111111111111111111111111111111111111111111 
  56 11111111111111111111111111111111111111111111111111111111111111111111 
  57 11111111111111111111111111111111111111111111111111111111111111111111 
  :::
 } 
} 
