# Supplementary material for: Cut-off Scale and Complex Formation in Density Functional Theory Computations of Epoxy-Amine Reactivity
Source: ACS Omega. 2021 Oct 25;6(44):29424–31. doi: 10.1021/acsomega.1c03229 (PMC8587129; doi:10.1021/acsomega.1c03229)
Supplement: Supplementary file 1 — ao1c03229_si_001.zip [file ao1c03229_si_001.zip › Final_structures/Primary/A2E1_A1E2_B3LYP-D3_CC-PVTZ-F_canonical/Epoxy_frag2_product-9_isomer49.vib]

{ 
 s_m_m2io_version
 :::
 2.0.0 
} 

f_m_table { 
 i_j_atom_total
 :::
 21
 m_column[68] { 
  s_m_data_name
  s_m_column_name
  i_m_width
  b_m_visible
  s_m_units
  :::
  1 r_j_Frequency  "Frequency"  10 1 "" 
  2 s_j_Symmetry  "Symmetry"  10 0 "" 
  3 r_j_Intensity  "Intensity"  10 1 "" 
  4 r_j_Raman_Act  "Raman Act"  10 0 "" 
  5 r_j_Raman_Int  "Raman Int"  10 0 "" 
  6 r_j_x1  "x1"  10 0 "" 
  7 r_j_y1  "y1"  10 0 "" 
  8 r_j_z1  "z1"  10 0 "" 
  9 r_j_x2  "x2"  10 0 "" 
  10 r_j_y2  "y2"  10 0 "" 
  11 r_j_z2  "z2"  10 0 "" 
  12 r_j_x3  "x3"  10 0 "" 
  13 r_j_y3  "y3"  10 0 "" 
  14 r_j_z3  "z3"  10 0 "" 
  15 r_j_x4  "x4"  10 0 "" 
  16 r_j_y4  "y4"  10 0 "" 
  17 r_j_z4  "z4"  10 0 "" 
  18 r_j_x5  "x5"  10 0 "" 
  19 r_j_y5  "y5"  10 0 "" 
  20 r_j_z5  "z5"  10 0 "" 
  21 r_j_x6  "x6"  10 0 "" 
  22 r_j_y6  "y6"  10 0 "" 
  23 r_j_z6  "z6"  10 0 "" 
  24 r_j_x7  "x7"  10 0 "" 
  25 r_j_y7  "y7"  10 0 "" 
  26 r_j_z7  "z7"  10 0 "" 
  27 r_j_x8  "x8"  10 0 "" 
  28 r_j_y8  "y8"  10 0 "" 
  29 r_j_z8  "z8"  10 0 "" 
  30 r_j_x9  "x9"  10 0 "" 
  31 r_j_y9  "y9"  10 0 "" 
  32 r_j_z9  "z9"  10 0 "" 
  33 r_j_x10  "x10"  10 0 "" 
  34 r_j_y10  "y10"  10 0 "" 
  35 r_j_z10  "z10"  10 0 "" 
  36 r_j_x11  "x11"  10 0 "" 
  37 r_j_y11  "y11"  10 0 "" 
  38 r_j_z11  "z11"  10 0 "" 
  39 r_j_x12  "x12"  10 0 "" 
  40 r_j_y12  "y12"  10 0 "" 
  41 r_j_z12  "z12"  10 0 "" 
  42 r_j_x13  "x13"  10 0 "" 
  43 r_j_y13  "y13"  10 0 "" 
  44 r_j_z13  "z13"  10 0 "" 
  45 r_j_x14  "x14"  10 0 "" 
  46 r_j_y14  "y14"  10 0 "" 
  47 r_j_z14  "z14"  10 0 "" 
  48 r_j_x15  "x15"  10 0 "" 
  49 r_j_y15  "y15"  10 0 "" 
  50 r_j_z15  "z15"  10 0 "" 
  51 r_j_x16  "x16"  10 0 "" 
  52 r_j_y16  "y16"  10 0 "" 
  53 r_j_z16  "z16"  10 0 "" 
  54 r_j_x17  "x17"  10 0 "" 
  55 r_j_y17  "y17"  10 0 "" 
  56 r_j_z17  "z17"  10 0 "" 
  57 r_j_x18  "x18"  10 0 "" 
  58 r_j_y18  "y18"  10 0 "" 
  59 r_j_z18  "z18"  10 0 "" 
  60 r_j_x19  "x19"  10 0 "" 
  61 r_j_y19  "y19"  10 0 "" 
  62 r_j_z19  "z19"  10 0 "" 
  63 r_j_x20  "x20"  10 0 "" 
  64 r_j_y20  "y20"  10 0 "" 
  65 r_j_z20  "z20"  10 0 "" 
  66 r_j_x21  "x21"  10 0 "" 
  67 r_j_y21  "y21"  10 0 "" 
  68 r_j_z21  "z21"  10 0 "" 
  :::
 } 
 m_row[57] { 
  r_j_Frequency
  s_j_Symmetry
  r_j_Intensity
  r_j_Raman_Act
  r_j_Raman_Int
  r_j_x1
  r_j_y1
  r_j_z1
  r_j_x2
  r_j_y2
  r_j_z2
  r_j_x3
  r_j_y3
  r_j_z3
  r_j_x4
  r_j_y4
  r_j_z4
  r_j_x5
  r_j_y5
  r_j_z5
  r_j_x6
  r_j_y6
  r_j_z6
  r_j_x7
  r_j_y7
  r_j_z7
  r_j_x8
  r_j_y8
  r_j_z8
  r_j_x9
  r_j_y9
  r_j_z9
  r_j_x10
  r_j_y10
  r_j_z10
  r_j_x11
  r_j_y11
  r_j_z11
  r_j_x12
  r_j_y12
  r_j_z12
  r_j_x13
  r_j_y13
  r_j_z13
  r_j_x14
  r_j_y14
  r_j_z14
  r_j_x15
  r_j_y15
  r_j_z15
  r_j_x16
  r_j_y16
  r_j_z16
  r_j_x17
  r_j_y17
  r_j_z17
  r_j_x18
  r_j_y18
  r_j_z18
  r_j_x19
  r_j_y19
  r_j_z19
  r_j_x20
  r_j_y20
  r_j_z20
  r_j_x21
  r_j_y21
  r_j_z21
  :::
  1 54.3726110413527 ""  1.48871941869413 0 0 0.00391989688029844 -0.0109358798871775 -0.0303234674388089 0.00834466868109853 -0.0306473405530142 -0.111776213319353 0.0529680404371902 0.0235171729134596 -0.0438970470514614 -0.0478940012474032 -0.049575162015031 -0.0211598042033074 -0.0352745219449183 -0.0551507584922686 -0.0902744946211771 0.0035975569006439 0.0169906284458375 0.0898106093224466 -0.0563910549904396 0.00306720696642841 0.0773971903188012 0.00484232257117802 0.0132452362540334 0.0548330960826995 0.0123447680820541 -0.000232261898104365 0.110227491427669 -0.00491625644813321 0.0418568801108563 0.100557593175068 0.0537371880990527 0.0264280890365355 0.0656734808714385 0.0152564308325417 0.00709522348406581 -0.00315691643468227 0.00590092477426355 0.00707016411787472 0.0704659308064892 0.0228087794043802 0.00516452338127952 -0.133685317011177 0.0905089698175776 0.0307297724926893 0.0195759741596056 -0.054775872750655 -0.0135859971007756 0.0073032622475079 -0.0451814250741898 -0.0309807665318076 0.11150023867766 -0.0153467262580345 -0.0233177176876961 0.0773687115009519 0.033122472302291 0.00565453332111354 -0.186158017501526 -0.0563029686567027 -0.0119991241371049 -0.164241066154883 0.0971501584812943 0.02036041937737 -0.151769062029429
  2 88.431567124987 ""  0.954164918032852 0 0 0.00492178240618442 -0.0187620636356172 -0.0551132696465579 0.0115251464314575 0.00250027046025896 0.0494996237992989 0.0342871819709467 -0.10665316459098 -0.0926279134255048 -0.030369779541238 0.042770282633734 -0.1285697394123 0.01084407977547 0.0677134353045187 0.073919461639411 0.00739500032248069 -0.0145133348163035 -0.0504344687254759 -0.0295497131033833 0.0549871403166672 0.0211800992977867 0.00625883673891939 -0.00813159885147851 -0.0163425376546418 0.00183728523927044 -0.00382558809618226 -0.0637217841871191 0.0152407294906045 -0.0287082215049414 -0.0573507844284628 0.0396144543937511 -0.038552636963033 0.0235974093688295 -0.00964561257716453 -0.0140896540933093 0.13704540482319 0.00732040468467252 -0.0126159011489169 -0.0412200493926606 0.0013324297830057 -0.00480304213872113 -0.0530793511346108 0.0886063898243384 -0.180092308052694 0.273007955713649 -0.12043232809018 0.134843727628816 0.282636372519312 -0.00802910125971186 0.0138052614989816 -0.00732835196614109 0.0184046929878015 0.0845192715382132 -0.0966574183562499 -0.00682801360227194 -0.0175042671081673 0.12403122939964 -0.100555743365888 0.202425604476611 -0.207241538732013 0.119537763270362 -0.18984045339917 -0.221150372182418
  3 96.5499896028982 ""  0.214228250141148 0 0 -0.0142471540358213 -0.0345306164801614 0.0183279805912567 0.0849235764878288 -0.0750661362449907 -0.0237581031568471 -0.0376330553344487 -0.0357607778617273 0.0291646237150144 -0.0564941106996119 -0.085530458379251 0.043442971306863 0.11475677112637 -0.0626534706983674 -0.0401000308511937 -0.0587337668817076 0.0650645616359474 0.00308326677060516 -0.0032576620700169 0.0897594744791016 0.0182067614266541 -0.0255157559607992 0.0557293645334223 0.0145132998721355 -0.0223468649843126 0.0559881088397807 0.0319966024910516 -0.10007146348615 0.0742738039168002 0.0211679091100655 0.00135406566378071 0.0650942708436354 0.0180684905857704 0.0255571753799253 -0.00242842731894683 -0.010953112998938 -0.0505589309384563 0.0338337772497959 -0.0584057455642813 0.0225624508008312 -0.118800547284278 0.03942175601849 0.0315800907787707 0.00147673203844359 -0.010386062912439 0.09482264774154 0.0424767563747369 -0.00422134543330542 0.00953086797301765 0.0712155826830113 -0.0277620888031813 -0.0932831408499202 0.0385436187107192 -0.0856375289577436 0.100431650831748 -0.152052635987387 0.0733822849144615 0.0173417483370453 -0.136116872240231 0.0454896662985853 -0.053772124691106 -0.163916768838052 0.0382895321469582
  4 135.710660099839 ""  3.19218007503184 0 0 0.00862724330139081 0.0273414385168134 0.0977094053305186 -0.0493151864975275 -0.00261274680582132 -0.106831891473406 -0.0170416721202186 0.19721315315465 0.155528853473088 0.0734753321354339 -0.0742138473889707 0.221768154019186 -0.104232839578505 -0.13019679874114 -0.115726306833896 0.0187323858727876 -0.0419744469562536 -0.0497922547247508 0.0350492467116315 0.0458499089002266 0.0681724773018066 0.00626186492088578 -0.0189643090873931 0.0572242526952372 0.037347316087107 0.0105267280836797 -0.0846591609796739 -0.00281993895765019 -0.105977388098736 -0.0637439705701276 -0.0400228000686577 -0.0738737006347739 0.0810803907720072 -0.0155487048478726 -0.0173178813904858 0.00417506725876481 0.0216068777755648 -0.0283416900981313 -0.0851128078029812 -0.0168473163090353 0.0322241336892681 0.0228406685607463 -0.0397375892152446 -0.0905509671414716 0.0322648500932935 -0.0264949794145461 0.0317050752066092 0.0427839711812682 0.064232165844685 -0.00303911127097256 -0.00943586001758402 0.0182678265263559 0.0301273034737015 -0.124024807521184 -0.0590613699842214 0.0400413812817646 0.12209425398091 0.0153354754131025 0.131824835662475 -0.0109881662358684 -0.00764113405426423 -0.0334511215574139 -0.0243744947839274
  5 177.253049315833 ""  2.97394083679291 0 0 0.0104498126525779 -0.00832209063927315 -0.0549474931493992 -0.00899859123881366 0.0154746236409646 0.0190735741274665 0.0782330085191309 -0.078404870124624 -0.105249037831549 -0.048302780693686 0.0479729172869603 -0.134912335233053 -0.0205711678283071 0.0538420130760224 0.0413099793853416 0.00386382272021842 0.00704868768718766 0.0952083282712178 -0.0506260958779781 -0.0419947700120858 0.0436448539873907 0.0161671175742322 -0.00376508827853725 0.0270153504073513 0.123904092773199 -0.0765939263321055 0.238196008656835 -0.159907939898557 0.115821256637811 0.188518868608739 0.063016040688365 0.0237216347840723 0.0261797221724642 0.0107530565758223 -0.00145042290572425 -0.0503532288590141 0.0287728830478842 -0.00565678567797184 -0.13375764509516 0.00621216953647465 0.0394263160375916 0.0429813592196227 -0.0441602522239914 -0.0557420869108791 -0.0470440843671221 0.0395354639206495 0.0408889809017124 -0.0318381762030175 0.0218435514133398 -0.207268723626696 0.0260751219798552 -0.0852468022477997 0.0892016094476156 -0.260589593317267 -0.0345493249745929 0.0483384274664414 0.129213383833824 0.0831620369534571 0.106054237388006 0.0480411288319701 -0.0353805328383302 -0.000520141937173332 0.0319171908524795
  6 241.843799013069 ""  3.35825558308686 0 0 0.067143276382052 -0.0167864992100294 -0.0436182352473826 -0.0798422154605753 0.0375907001997187 -0.0148165232194911 0.156390111587341 -0.0276051356121909 -0.0892544385143599 0.0513895326116666 0.0483407831127784 -0.1101922410746 -0.22208278426367 0.0356331771831092 0.0832071469701185 -0.0337545705036957 -0.011618063030019 0.0153435424202912 0.0978252964861574 -0.0114713213994726 0.0262524113039893 0.0729229133934865 -0.0490452048800117 0.0250308394441239 -0.0733585613706669 -0.045351052960393 0.021985089643381 -0.0776922352779088 -0.0408644330195584 0.0197405867235408 0.115030722986937 -0.0316409508419779 0.0299457125895356 -0.0294031124308237 0.0562763516733013 -0.00213472268828929 -0.051002471815143 0.0730108340164861 -0.00281942064080467 -0.0314171557061366 -0.0847519472824971 -0.00592194518930846 -0.000489177604532227 0.0740525824986116 0.00197375710044479 0.00722639365010293 0.0746565961207415 -0.00230785825766437 0.0527785231930955 0.0873591561671481 0.0395739201107245 -0.0302723161211167 0.0563998429085298 0.0210654883415103 0.0877883343945757 -0.134407384549537 0.023510878854766 -0.0868538749699689 -0.110874186217124 -0.0206681368820737 -0.0982707313352461 -0.153435444739972 -0.0263483597303111
  7 262.120741771237 ""  0.0507760639425043 0 0 0.00683682124759134 -0.00157582212608147 -0.00738971547529281 -0.00876616800671412 0.00426433933605605 -0.00298134306329256 0.0178860623472593 -0.00455892426299747 -0.0134649249210528 0.0028394168059514 0.00662786914215894 -0.0167420019091141 -0.0172753698219828 0.0014733977053509 0.00185082017312281 -0.00214687241270219 -0.00352113478416216 -0.00192407421723636 0.0130698712099545 0.0240641672713577 0.00515479467810201 0.00608876349793011 -0.00318038287330634 -0.000944850005915017 0.0263453422093259 -0.022034506109149 0.0302148055713522 -0.0354682191756418 0.0222472118152196 0.0189734914786456 0.0113954928909259 -0.00801049913919154 0.0052890605307232 -0.0112235634726446 -0.0156964536636338 0.0728986306642014 0.00369973817730888 -0.0135110834774029 -0.0526548193482344 -0.00790057353351859 7.30593327492682e-05 -0.00521275434717874 0.0231318819211925 -0.103363831892483 0.13650122819661 -0.0570287888841604 0.0624928974098489 0.144278029957137 0.0421208513964191 -0.0287412765081291 -0.0489678883884804 -0.0247134692527237 0.0808255086240863 -0.129296057283666 0.0111846780081616 0.0401432583107739 -0.541955194597019 -0.0826682618129339 -0.444718227478404 0.179241423286332 0.0619095741412067 0.420332837823352 0.247411188695411
  8 319.932372107919 ""  1.52670020706968 0 0 0.0464579904833497 0.0668373619991519 -0.0252042686071162 0.0831022458185127 0.0702681723198304 -0.0193201862136618 0.0695709170247402 0.0590184409931685 -0.0391165985912016 0.0303512320480985 0.0764312354591978 -0.0404212915093689 0.138871849573413 0.0716732348329803 -0.0577446838561047 0.000323935752016358 -0.00482250708739721 0.0447451428290183 0.0382764712368635 0.0376136291413139 -0.000498110393271273 0.0226029794935142 0.0278946978832405 0.000490103180741837 0.0432212148004961 -0.0344273009522343 0.0963360613677859 -0.00853306038299331 0.0655558613913613 0.0720172800661081 0.0231881034995078 0.0326192361451518 -0.00326346343962802 -0.085347722272965 -0.0880933673968705 -0.0119243873264135 -0.0168953882131513 -0.0914609710043603 0.022462583977329 -0.104097002185221 -0.0343762026223828 -0.00380673059154077 -0.115148050930597 -0.0869742606493534 -0.0259064619185388 -0.118065247198147 -0.125669848079344 -0.0279103557910786 0.0350451597490914 0.0530209433131207 -0.025404216990818 -0.0467697069008277 -0.0891702265582373 0.00203434094629603 -0.132748472839854 -0.026860076319551 0.0313796868556499 -0.0835041491479914 0.00353393505371171 -0.0126929483938378 -0.0975659764784897 -0.052436337913577 -0.0180772997311483
  9 332.574722447434 ""  9.85028897691007 0 0 0.0344799213872734 0.0546704396624387 0.0282205226101084 0.0786607795965442 0.0445325094550132 0.00138671342076048 -0.011581225348997 0.103034229570397 0.0633847456729291 0.0931829926822605 0.0268611180222 0.0837437350758369 0.222335355374193 -0.00541787070123548 -0.117026522740156 0.023107155073987 -0.0306766308181857 -0.0497539387265512 -0.0944236200801633 -0.0912127299134543 0.0339048423905252 0.0210030788114866 -0.01433434749829 0.00499981562382774 -0.0327106470867438 0.0183075500789331 -0.125176958080047 0.0220948153413687 -0.134435349728503 -0.0884591118985715 -0.000293731015016575 -0.0458913832616364 0.0236621268742415 -0.0313130133891432 0.0650501086129078 0.00652736965001127 -0.00287984205009741 0.0593321751509864 -0.0253229620929777 -0.036382746595566 -0.0526322886873713 -0.00436515948259125 -0.0129081515845191 0.0483446959646332 0.0243348907541698 -0.015524494393229 0.0945253218953115 0.0210640106323496 -0.0452313490660525 -0.225859392690563 0.110722295198939 0.0518347120637043 0.0761082882947723 -0.00285489374553595 0.0840965374051404 -0.0972838604492346 -0.0400027023787247 -0.0991545892950879 -0.133184500189748 0.00406868374199616 -0.0956766718861003 -0.0715123026841618 0.00540088733417391
  10 434.971392429536 ""  128.822989571262 0 0 0.00300016487310896 -0.0202352309182972 -0.0273601382538556 -0.0804889224479483 0.0128444093170996 0.0386630435289938 0.0368421136390081 -0.025178582258986 -0.0468139630734046 0.0164658749831559 0.0176163511997529 -0.0551492979680305 0.605233053852092 -0.322556659128006 -0.561357894327645 -0.00837643059193551 -0.00411129007449531 0.00789331743563954 0.0171815630466098 0.0334519062212747 0.0141103498374479 0.0111765211856674 -0.0163435456282774 -0.00537495573969784 -0.0182258902605366 -0.0310384194127883 0.0238627943933865 -0.00749596478027107 0.0113391160584584 0.0139584404524092 0.0520358390568354 -0.013759463603758 0.00911725317656229 0.00687903440097706 0.00448818860214634 -0.00224778628350585 -0.00390388301856058 0.00282801884838948 0.013221466086676 0.00987414323848775 0.00355240807724052 -0.000248876317867664 0.00713973818198201 0.0201513409695194 -0.0110846162997191 0.0120306101928214 -0.00901580186688072 -0.0129731945934928 0.0658158625310451 -0.0566503514851312 -0.0639901092367804 -0.00891012025156413 0.0079587186030272 0.00616508895376367 0.00609560538578744 0.00433819646678518 0.00817953695518384 0.013452662584277 0.0120117297731055 -0.00264783575092046 0.00995640365310168 -0.000514138692942086 -0.00300782161376606
  11 473.202830363091 ""  8.57375200476792 0 0 -0.0202046721773182 0.03429474208517 -0.0282542221251992 0.04054538665326 0.0335489916391063 -0.0147386699691768 0.115602142509509 -0.0416586988540416 -0.115255992721589 -0.16783689648738 0.0697115158348787 -0.131969685321335 0.110671772424721 0.0423110667879692 -0.0605766248282837 -0.0801279854830213 0.008868190516325 -0.0372771068470228 0.0579126527062665 -0.0869501000642486 0.0286149971176727 -0.0301210437755002 0.0178173040615177 0.089531041356292 -0.109610058796118 0.138861052755644 -0.167807225856278 -0.0688037618531793 -0.178336988395024 -0.106922732051279 -0.052620245774938 0.0358612225345726 0.0645331226004502 0.0363086688876244 -0.0495488175285623 0.00903215519357201 -0.0804782014894759 -0.00341518509797887 -0.024431210104095 0.0573472433572417 0.0356408308292753 0.00473410951258113 0.0570436464378152 -0.0557018228387689 0.0226769275255498 0.0554036357967788 -0.00368375702476149 0.0342055660741061 -0.0429646683056538 0.129163847702353 0.0944266407059718 -0.0812731737853985 -0.0774961959868549 0.0256999145540193 -0.0733723101429191 0.0895967419942662 -0.0126070340246742 0.110170021664119 0.0853775395222555 0.00684003983692505 0.141326654513135 0.100479380965766 0.0163124731859461
  12 501.952686925081 ""  3.83940508653023 0 0 -0.0910957675859774 0.00258134327971301 -0.0239630848823094 -0.0113324090188554 -0.0308303757258751 -0.00250525019063595 0.0486043057096723 -0.121368276099456 -0.124434495293945 -0.299909921818366 0.0255829173135836 -0.149952925841808 0.0234453206859519 0.0069161456053484 -0.0125089504367223 0.0820476983831204 0.0188948449346418 -0.00604732107504075 0.0629384073069709 -0.0277019729215957 0.0053668452101046 -0.052828930728503 0.0655000082186091 0.0811315794609372 0.115484795731579 0.152965737190314 -0.103802905493136 0.137783585078186 -0.0685866846266808 -0.0554583214607766 -0.117492717239068 0.0663166787571602 0.0480238236467964 -0.0333499303355958 0.0418972648456393 -0.00489377680360054 0.0845467272302134 -0.00398314450632763 0.00144631712150388 -0.0581676195307912 -0.0282597304808081 -0.00339809361085719 -0.0535086716622582 0.0190685541881632 -0.00282016347812264 -0.0605294531563898 0.0180699561587449 -0.0112366385878953 0.1220672902416 -0.133936157404454 -0.119647032179267 0.0966689207294724 0.0605946114578229 -0.0349609152600956 0.061272123577228 -0.07684861991053 0.00226487194851183 -0.107654849835862 -0.0825541069432715 -0.00154362640059319 -0.133534587303055 -0.0799171575413541 -0.00939512198718939
  13 533.203292176528 ""  50.0284034399171 0 0 -0.0488772967340999 0.0186654902136152 -0.00405059931375076 0.00985318350534574 -0.000348213917084595 -0.00162290341902094 -0.0706202324713614 0.00796745058492016 0.00204896205102615 -0.0443107378724951 0.00619880211204247 0.0094667169593548 0.116034741623482 -0.0145328870718764 -0.0802705794001989 0.0382246353297147 -0.0482917577476464 0.0306119989400337 0.0125543454463792 -0.0172433549026124 -0.0111459976408953 -0.0270651180765056 -0.0272712309562962 -0.00866461683302266 0.0881072469757908 -0.104221720186575 0.112483122238889 -0.0400148381294821 0.0365926214476598 0.0896918224440459 -0.0661811269415918 -0.0592228976598438 0.00318718206403929 -0.00528891783877702 0.0326634326198648 0.00120935848941849 0.0430291322044528 0.00986355389466428 -0.0402559301816589 -0.00888664450613768 -0.00727754785000175 0.00141250201928208 -0.00733198031239829 -0.0148772998319746 0.0263352918081666 -0.0177427732692534 0.0636808970412254 0.0289014957881971 -0.336100665977555 0.695070131210417 0.339543784260055 0.0715345831792153 -0.000282956587069779 -0.0139592072785552 0.0511317606511819 -0.0306153168903456 -0.00695446997046872 -0.0368880953409707 -0.0427626574345328 0.00528912955968865 -0.0432183310554305 -0.025647490188732 0.00190649923890467
  14 586.710312023187 ""  12.7494934968004 0 0 -0.0722097121454799 0.0471869968574258 -0.0152959563546502 0.0600921063813973 0.0291908483962903 -0.0211808395052838 -0.0403287983938839 0.021097325171747 -0.038334461718811 -0.106469436152934 0.0542433722981961 -0.0383299306707879 0.040446833326127 0.121128509751986 0.0263247058440339 -0.0287006143021672 -0.125612144732663 0.0310608789196902 0.0310884271954429 0.0536766038381062 0.00592957175025073 -0.0607520213644369 -0.0905582713356129 -0.00872783373448648 -0.0584556531609846 -0.241340223792938 0.114257483159704 -0.0770394594164572 -0.0442570432017007 0.0777515454645816 -0.179548133996018 -0.194810770149643 0.0246552675772687 0.015502792501917 0.0511687356131971 0.000795111774300399 -0.0103083060531163 0.0186845430746143 0.0208435800504366 0.0425932338079437 0.00851133589187441 0.000765873350932643 0.0243604448979934 0.0870616226921983 -0.0160645451935903 0.0410499954955807 0.0271551020437945 -0.0224901384050715 0.14916184763986 -0.14636625340688 -0.280046399423944 0.00688226943779455 0.0598228486555204 0.00291976345333304 0.08023872199292 -0.00632650645568243 0.00815165567273575 0.0251243123339377 -4.53476065570906e-05 -0.00353631500255676 0.0238494823279932 -0.0106825890074667 -0.00519373955842114
  15 811.034254502631 ""  58.5606147042664 0 0 0.0321635598940574 -0.0112185952725166 0.00214592184684019 0.00335761945364277 0.0124186591770987 -0.000829784645730686 0.0410552466704324 0.00646701844582186 0.00217124975217171 0.0471346122203406 -0.00301766558899683 0.00403211438004934 -0.00846937314391282 -0.0109733232861063 -0.00150796533855166 -0.0568566240930879 -0.00655675339549788 0.0215859961172308 -0.0125889574152429 0.00197420580474485 -0.0228140072314532 -0.0100121197459872 -0.00514276437135839 0.0161761595199682 -0.132794149956973 0.104784720208778 -0.127415258571849 0.100203350273171 -0.150251203918748 -0.0756317645281805 0.0303419764467446 0.0483531653320815 -0.0117326415724407 -0.00822029624848791 0.0443555586833141 0.0183819199963544 0.0388429600007488 -0.0799355328840167 0.0437608936467503 0.0304395234711963 0.0170685124227331 0.00835322515969323 -0.135154700512034 0.148922606538329 -0.105976502996856 0.0477430313323437 -0.135372627652841 -0.122441658999841 -0.0654378626889847 0.119730089933019 0.0111554661987414 -0.27628809046975 0.420471281171074 -0.480391080945324 0.171335091030823 -0.0347382530933276 -0.0252008245230636 -0.111922616670603 -0.0285432857437846 -0.0407247930862124 0.0477319738679544 -0.062089287464689 -0.0526308241127548
  16 829.402135233888 ""  1.05849096154625 0 0 0.0198537829994896 -0.00671248128910065 0.00308670598566532 0.000941205748262804 0.00619118288290316 -0.000129536251434786 0.0346261761300251 -0.00129890883899017 -0.00234787395575954 0.0203603721669771 -0.000330942126269293 -0.00190739536989184 -0.0068166745401279 -0.0131215858248593 -0.00207998948076189 -0.0258830804500609 -0.0151454842809494 0.025415748463523 -0.0100258145265045 0.0108921207233255 -0.0225680480973821 -0.00543025064478183 7.11284164761481e-05 0.011808387609365 -0.0676245663818165 0.0571552740451922 -0.0642373375578776 0.0513841142247598 -0.11079434327876 -0.0319633127655118 0.00965573668320724 0.0346394516786135 -0.0131501933894204 -3.14655642953887e-05 0.0285812844725458 -0.0638336016328438 0.0105098797577713 -0.0299702240654065 0.0299530896337129 0.0193607194326842 0.0144300666149602 -0.0404805772111582 0.324635615534209 -0.189406166579802 0.209832712410434 -0.377670532029511 0.177852537299138 0.189742976787772 -0.0149698497243927 0.0216994512663867 -0.0178397866957871 -0.0877530965031735 0.0102042571707734 -0.0580181545795035 0.0727363727170884 -0.0262281770068519 0.180325803723771 0.363365286882039 -0.0847929658556644 0.185047704190709 -0.417480810360577 0.0169978322091798 0.132720028925841
  17 869.182412784241 ""  56.8626349032846 0 0 -0.0887862145715367 0.0078814359645264 -0.064175973426206 0.00458483132733024 -0.00316472204787089 0.0033540260498864 -0.332585513057227 0.124539281010839 0.0826745267583661 0.126323480112034 -0.0593847999830181 0.107266461330387 0.0637741466033031 0.160273008360739 0.0240978774590348 -0.00521456196078287 0.071228918285098 -0.0430936823706713 0.0592562504523 -0.0462571169984142 0.11626826874753 0.0120618680860013 -0.0259025707796198 -0.0851167511727881 -0.0429780630156818 -0.0172844902347038 0.0105897039511839 0.0770649723494367 0.213072503065686 -0.0224356302712616 0.113818665205965 -0.0726532902676117 0.0185179205121192 0.00408463905833697 -0.0101268487917689 -0.00734463187012229 0.00579908706337418 -0.0115582136693558 0.0286715488804368 -0.00671595443448828 -0.00215462363814922 -0.0108842376402879 0.0568198228559882 -0.00178927998544668 0.0126925988152822 -0.0622843694601417 -0.0304463681028028 0.00319504174940404 0.0516582883518569 -0.00757078840239671 0.0320482695935321 -0.108491172810316 0.144644825161272 -0.145939829423764 -0.027038317817894 0.00192112108186369 0.0347269026322504 0.0714477528611697 -0.00588684938500377 0.0309610960979854 -0.0743453686138222 0.00821687303245977 0.0224999066557723
  18 915.965199145616 ""  2.25297566320521 0 0 -0.0393603983492587 0.0101145144097236 -0.0285774938272093 -0.00412651438657799 -0.0122269172591335 0.00583668038713076 -0.135629984611129 0.0636809940966495 0.0337024773387524 0.0413829715495902 -0.0370306387204617 0.0555608186277158 0.0318351637051035 0.0630562595874298 0.00976681290635031 0.0412489800101499 -0.046803733330133 0.0846936510839483 -0.00531312186090596 0.0236866387366634 -0.0317676744158727 0.0346774530623444 -0.000566630345687817 0.00961485551573052 -0.110648605374577 0.0964112417451084 -0.133813737857615 0.127921060385395 -0.320173702155999 -0.0435245991776039 0.0801458864786551 0.0566807743197036 -0.0214669198112396 0.0355731041263363 -0.0586930570640342 -0.00595564225269587 0.00543726563833337 0.0864709200030103 0.000795209753912711 -0.0632079148067505 -0.0592734331281093 -0.00915683402353286 0.137530723304702 0.0230997422214794 -0.000665303658101581 0.120933913316347 0.00839489101500666 0.000539762182593867 -0.00487083195239248 0.0140375304070363 0.00195789745762358 -0.100578881642353 0.194223147725957 -0.130084216956151 -0.42193840859308 0.0840445352533543 -0.00948686801168533 0.11672004565271 0.114938904651353 -0.00488768861240998 0.085120997328709 0.103510777140435 0.0401900933773543
  19 939.521768433068 ""  1.51040607029442 0 0 -0.0412072719850026 -0.00563806766538301 -0.0724767888846185 -0.00906805223064764 -0.00908224193400992 0.0119578392584791 -0.275868135463181 0.154442392607264 0.0858063936242632 0.171647978227848 -0.106305146273347 0.130467952797603 0.0538156822143778 0.138366093025937 0.0245750439405622 -0.0155774537403024 -0.0547357519417353 0.068145543774752 0.0128639470854387 0.0110802391560827 -0.00376752285948996 0.0346039820122695 0.0557903761844707 0.00483776339527498 -0.00480678976705636 0.128513998282738 -0.0880829060096135 -0.0574719128334364 -0.320120496625637 -0.0140608566573836 0.222065278505407 0.20420872025933 -0.0345326721966861 -0.0331271319349057 0.0260663230774653 -0.00191900406061111 -0.0130710783313284 -0.0309448345769667 -0.0376311827903062 0.0476544530858008 0.03756986468794 0.0201090065498949 -0.146202171628837 -0.0759755409166974 -0.000454395633629582 -0.0292085280221455 0.0482052337338338 0.0151100251279932 0.0370378586720646 -0.0414873785754426 -0.0105457590173804 0.0688822067838493 -0.253026435971061 0.161537787942519 0.27573221359426 -0.0491064436166689 -0.0303673165425446 -0.134455530955337 -0.0614002391616295 -0.023719198264811 0.0313303767337581 -0.071196962196314 -0.0454757990739113
  20 1011.20181131911 ""  12.8178431805789 0 0 -0.0321722596928435 0.0782340015975646 0.0220433750367486 -0.017711713656445 -0.0606027950842116 0.00567451901619026 0.0237227805888013 -0.0360469949112946 -0.0345658846989198 -0.170327043892993 0.0696386909973798 -0.0478228908076612 0.00258494155163491 -0.0184511754017426 0.00920477371297852 0.0777556544364228 -0.0359805710807458 -0.0174991872367581 0.000139268917895097 0.00591693055601186 -0.0136400369515974 0.0861489371805412 0.0502553953317858 -0.0123722688609339 0.00872034108279627 -0.149858849849173 0.0445066774542826 0.0375035901239451 0.0354153046153597 0.0159838688953505 -0.00312908817428723 -0.0120728270391247 -0.000481431961058009 -0.112645155748636 -0.0217957915232399 0.00272511693502301 -0.0770626298373219 0.0149918561780868 0.0108723959099667 0.101488981186557 -0.0115496740938621 -0.00676942738718193 -0.0975522459506276 0.0401941911698647 -0.0227359414494201 -0.163222020562986 -0.089048664852673 -0.0300012907796447 0.0108756712440787 -0.0733589612432729 0.189792418648831 -0.0899347515641477 0.164723046552227 -0.0940895646488442 0.0698502884435545 -0.000894916778939472 0.0355526999723829 0.194060054778506 0.00548666121414548 0.0309569680983161 0.0907904549055168 0.0194287547307582 0.0204158024404756
  21 1053.35171102465 ""  32.786115402648 0 0 -0.017382305794743 0.0849490886934644 0.000618515612932588 -0.0203515884585803 -0.0660738651400785 0.00958303568444495 0.00611862908312782 0.0399726184626515 -0.0208695125573519 -0.104363669432221 0.0449394534775966 -0.0136834738426982 0.024950881436295 0.0379965514493714 0.0198980268191426 -0.0771635906903424 -0.0543138579542783 -0.0572996272203975 0.00271258448318602 0.000590555557817077 -0.0115975176636007 0.0810383912850036 0.0738649217369112 0.00317626257007196 -0.0303210700761894 -0.199912710097317 0.0975460715961761 -0.269334184565557 -0.0124542128345761 0.0298075390854381 0.071927063784072 0.0756761772438155 0.000567300933573203 0.099462876396382 0.0346906473081515 0.0158332327922346 0.0273842630075366 -0.0540303755873888 0.0222680172530248 -0.0750353419558498 0.0116160491242599 -0.0105547879457472 0.151525289552995 0.0847965932805666 0.0107000194201422 0.128738286626616 0.00864421663619868 -0.00385916950836118 0.0203903636558659 -0.0905379459513214 0.18445256510781 0.0404944383641327 0.0121285122044651 -0.0206743067281314 -0.0600765026403209 0.00319619463181684 0.00964897205052805 -0.0778478025959974 -0.00941890892030909 0.000425161244350802 -0.132767389226775 -0.000673247016287472 0.00283599851973159
  22 1065.27611981844 ""  103.960578236127 0 0 -0.064901140438596 -0.131617544037891 0.061844631064379 0.0283627408262056 0.117926535779756 -0.0298518865080968 -0.138670154856602 -0.281312280233102 0.0484851572123131 -0.131665354814167 -0.0320369501900389 -0.0440408500478715 -0.0914869272319458 -0.133796565836551 -0.0462617569983459 -0.0265823655443197 -0.0515640470667227 -0.021689519696709 0.00981327256392956 -0.00116370152492668 0.0105618110029604 0.0383592107397659 0.0736855888204643 -0.0361693319560215 -0.003704898630302 -0.108713750598511 0.0410877028397465 -0.110121694919501 -0.0338225100956677 0.0149399422274199 0.139897645337426 0.138605249687532 -0.0428664639709517 -0.0204369932186739 0.00440840208909659 0.00607404431344419 0.0229554903879178 -0.00175457546023588 0.00912611629392613 0.0113351891261498 -0.0198027249282916 -0.00651002126555122 0.0123309330404245 0.0524663935482732 -0.00404202441086933 -0.0081075726555176 -0.0136906296126665 -0.0119442687782198 0.0208428795985344 -0.0680123919340834 0.150004081680099 0.0836147469022714 0.0684362003981248 -0.00292713888994525 -0.0726045066281561 0.0134018225189141 0.00962222545385054 0.0820034273277599 0.0260454573527072 0.00623559205949156 0.0337543216811089 0.0307454338751762 0.0187869522828472
  23 1078.32898723984 ""  42.2357874974743 0 0 -0.0674333950918853 0.0236697224393159 0.0681258893553939 0.0119160506743816 0.00781083615110055 -0.0163210085697207 0.0112891216921154 -0.190032879473745 -0.0307865778320486 -0.202320288985869 0.135375020384693 -0.102526090081405 -0.0330931539102445 -0.0863119706920638 -0.0215957156578348 0.00953975587490048 0.0448291793594785 0.0486487183311106 -0.00403239439555679 0.0160913286439485 -0.00546684831181929 0.0839379888321292 -0.065040258151274 -0.0506744494950823 -0.219143681371865 0.041021682211092 -0.0875012986636687 0.184432674923168 -0.0608828906054281 -0.0512715905206784 0.0117043512209652 -0.105042585416934 -0.0500688554137265 0.0546378284941364 -0.0404269705242374 -0.0303216997339326 -0.00948845950313722 0.0152423347229448 -0.00672673590516066 -0.0321180501826358 0.0582564904899152 0.0255090956148669 -0.0433930227930619 -0.21581716437107 0.0180398784383283 0.0304670713263756 0.0669554505586435 0.0518235456762665 0.0137353438515258 -0.0599066003797475 0.126998210787655 -0.207600822518655 -0.150604961532218 -0.0135573194893159 0.216395407051251 -0.038139321399986 -0.0429477488520626 -0.259112799564514 -0.0796067300278978 -0.0223444600044034 -0.0748883187035051 -0.101608604727061 -0.0647496605383037
  24 1118.04769068789 ""  42.0398937089051 0 0 0.0682363551194091 0.0478213714881167 0.017074093689738 -0.00947129993148115 -0.0338485062603756 0.00342149605167481 0.0398211316549801 -0.140215526801533 -0.0210314338409191 0.02962970392237 0.140287810945722 -0.0970123515928035 -0.090374168999971 -0.180889437311117 0.00460821415440062 -0.00853359446929559 -0.0509012034060082 0.0434068365529746 0.0233415291839485 -0.0208911243330238 0.0844916946826227 -0.0724608532479252 0.0800821922284285 -0.129897712475587 -0.105212770213087 -0.00726185957681224 -0.0564369817765163 0.130664552735262 -0.0918368857417214 -0.0206788459878345 -0.13938934502676 0.117799829791051 -0.177290643777157 -0.0080407821830758 0.0427492817569713 -0.036390666769885 0.0059225874506268 -0.0170336018711447 -0.000532170952875423 0.00358431872492353 -0.0291980978739305 0.0248065335545452 5.900042293476e-05 -0.0822382471971499 0.0343787623001265 0.0465982076136521 0.190952115090595 0.0472931630003231 0.012359303576583 0.0306302909655184 -0.0386995120770432 -0.0461515254795249 -0.0683629816695474 0.00206028122259541 -0.103461791155484 0.0234336107537433 -0.0596015991713521 -0.029323466190775 0.0664467685487072 -0.0404261407297814 0.157330828774513 0.0284774667437784 -0.000550852863904104
  25 1128.06021414697 ""  33.9594896315457 0 0 0.00562327525086831 -0.0373468250695616 -0.00461021158876343 0.0032126882331786 0.0238174796224054 -0.00174756749924565 -0.0534116934379474 -0.0423029671847689 0.0215700829622922 0.0252699291982087 -0.0407332495351382 0.0114010743419826 -0.0256039287030535 -0.0385530937220516 -0.00667462767065589 0.130624025634814 -0.0247391022897439 0.00709630204637645 0.00216674587215812 -0.00303074849112326 0.005480594441586 -0.0172031849024963 0.026810125767085 -0.00106431617790201 0.156824237963282 -0.00296014833838312 0.00513243860683286 0.118864741669048 0.00580778284923622 0.0120025978346558 -0.0150141069604924 0.0101956846333481 0.00909429210562534 0.0797223999013986 0.0593951620400898 0.0342820007626713 -0.152076506925982 -0.069229718973574 -0.0183586510965658 -0.0399830956574407 0.0267128224958179 -0.0175699928007182 0.144447187445204 0.180333191875302 -0.00516553104274119 0.131374944155079 -0.010858778504756 -0.0236916602933642 -0.00469491083278584 0.0280328100843056 -0.0454021043684723 -0.18280424994096 -0.0368301217814945 -0.05649236101169 0.021988731442309 -0.00259175711865393 0.0370192489419061 -0.0341274242731501 -0.0237006882657843 0.0149991135131195 -0.14609170834715 0.000912697831444522 0.00612727975914598
  26 1152.95810638759 ""  6.87414853066202 0 0 0.0299528367695706 0.0196290860756217 0.00259414953632734 -0.00125105337082721 -0.0110678766261858 0.00136841375222606 -0.0263962222261482 -0.0850258522183782 0.00133840103789292 0.0449879724608415 0.0757823277963691 -0.0442927561814568 -0.0539534826483632 -0.11103766371582 -0.000270970950375413 -0.00802298377895848 -0.0236737339238512 0.0221921811993273 0.00522855370627077 -0.009671616424821 0.0357249611600685 -0.0374769186036678 0.0265642289798027 -0.0483702923150663 -0.0221325555062167 0.0205920184143909 -0.0280133081876313 -0.0764079417096622 -0.12730699531143 0.00492388476629611 -0.0524529283301447 0.0750262172241608 -0.0896941711115695 0.0201483710817378 -0.103858700625063 0.0824913289399596 0.0108879441090219 0.0728244390016622 -0.032373168697916 -0.00797141801321044 0.0631279187444138 -0.0550220646850643 -0.0136910397454517 0.162125778209178 -0.0765759355398372 -0.0186099180989779 -0.373461559398845 -0.0975387884123459 -0.00657821219163085 0.0502936123444247 -0.0905833591393867 0.130807099791204 0.0964140111536592 0.0309972142404904 0.199257518530623 -0.0416433802439802 0.124501052499484 0.0569556890630902 -0.145199754036979 0.0834595418500603 -0.336065352578014 -0.0624185713566322 -0.00340707098083732
  27 1180.52182075242 ""  5.11187092538274 0 0 -0.0387954841541707 0.060965516206178 0.0378431910071463 0.0129103323017613 -0.0182154390699758 -0.011082575241677 -0.0903427586033629 -0.183153187624748 -0.00269386682415325 0.0219217649413759 0.260341234907056 -0.113134285110502 -0.0528947733864368 -0.130347319360254 -0.00963468364433125 -0.0233884889987458 0.0561533563361795 0.0284133445364434 -0.0106125971217856 0.00532736120755189 0.00445363396231459 0.0400732510896029 -0.0981482835811795 -0.0203983875160826 0.194153107772261 0.295789789968518 -0.0560635596192506 -0.106456132976076 -0.107652093516007 -0.00510938882875507 0.211149404932686 0.0651759426649242 -0.0785424603451228 -0.0243314402371796 0.070534461305663 0.0470038052874099 0.00133959969398773 -0.0624231593501314 -0.0279492886433008 0.00979937373209898 -0.0404966273413981 -0.0292223754073198 -0.0086922733417187 0.207739191559493 -0.0190661734999531 0.0177930493362324 -0.0500262954320732 -0.0476169358373294 -0.0106566990652492 0.0487270756518828 -0.126478897023815 0.154782364269622 -0.0750134397819348 0.0735659940478633 -0.138503783085626 0.0155685927000746 0.0488939588450909 0.180554488526363 0.052845683377576 0.0140369518445997 0.00841205457821058 0.0883423183241748 0.0576411091194222
  28 1230.99494449839 ""  9.50663772937399 0 0 0.0126466830831928 0.0451779901928221 -0.0309832672870644 0.0154561606569527 -0.00590612346573357 0.00100636159631054 -0.385169045482963 -0.269988444605321 0.0785989383562484 0.232265774056488 0.225132661960399 -0.0756312739924449 -0.161998972344298 -0.347889311983983 -0.0117452946891597 0.0192136590631191 -0.0141103533943317 -0.041269248807702 -0.00932036265185667 -0.0148835399753193 -0.0169741267938667 -0.0129146375629204 0.015337618487524 0.0697090285958333 0.0997465418599948 -0.0727484614792946 0.0614552851394795 -0.129582495921906 0.025169234510067 0.0261149385467664 0.176240130322266 -0.0295901448936828 0.195675161761893 0.0102351464906433 -0.0319399877968022 -0.0522489756927314 -0.00872805211670892 0.0285330424757742 0.0378552078191148 -0.00444128699281527 0.0147437140568524 0.0389057236537594 0.0854866011555096 -0.124921721350905 0.0326756864579526 -0.0950964789815256 0.033363665106397 0.0344113566289248 -0.0296293226069456 0.0941749794790313 -0.235999556612348 -0.0554322702563899 0.112205564709161 -0.0502491588500297 0.0582023097237469 -0.00242044930188208 -0.0692518119832668 -0.143539104078422 -0.000298553084443297 -0.0272604694291525 0.07782762758831 -0.0564763992276779 -0.0421866110024459
  29 1275.62898144704 ""  15.1328524245441 0 0 -0.0158114195744268 -0.0140807274548828 0.0332023583108263 -0.00513002959765469 -0.00272059462150557 -0.00501480875173216 0.215886461316055 0.104325696042944 -0.0472851169996057 -0.0788933973839051 -0.0185673651827111 0.000373378504950317 0.0789512172576239 0.167084512758223 0.00446655795380992 0.019703080785429 -0.00845097619051681 -0.0177388637652773 -0.00254161837006102 0.00370759806779997 0.0245468592893194 -0.00447349408789658 -0.0355191786314573 -0.0435245268809217 0.341875253101903 0.173939218797578 0.00842996737336542 -0.262025369165615 -0.127726738975657 0.0290774365665784 0.0529828666951522 0.210217750959025 -0.226874927009157 0.00624699152157625 -0.0335734422542211 -0.0601975945334188 -0.0272004598310101 0.0158873543318175 0.0288379514305327 -0.00812241290824245 0.0179431767783602 0.0681633085547487 0.345421337347156 0.0493877811778548 0.0545340726562005 -0.249634784523066 -0.0850778144566451 0.00448229016286595 -0.00778836995585852 0.0352102383648101 -0.0465598272062149 0.0739396371495648 0.196807581615188 -0.0352299259575169 0.078461498515123 -0.00200978569000685 -0.114415534873526 -0.209544874482309 0.0212211859913247 -0.0402397280485919 0.149313966515285 -0.0839123847203407 -0.0621595449883617
  30 1301.29262299814 ""  12.3634590237747 0 0 -0.028726868498348 0.0079162939198733 0.0482378324165521 0.00147519064421793 -0.0116303020977303 -0.00449065165929985 0.224980757933494 0.121041599341315 -0.0407364575555807 -0.0523559094003286 0.0843142571948036 -0.0307053519676453 0.0436638804386978 0.0937102159241992 0.00824050894159029 -0.0102570522703783 -0.0507198383111433 -0.0190760648326923 -0.0145118264165858 -0.0182288379246475 0.00624575346959611 -0.0287865413585342 -0.00679386779414169 0.0146585318551639 -0.081889480866106 -0.155928358731822 0.0311689039089337 0.342819525133684 0.249007944725048 -0.028321377606463 0.588265800464224 0.342694188692266 0.0128507042919469 0.00346125002115587 -0.0106184552395035 0.000741099485217856 -0.00643749032555072 0.0169663071932916 -0.0105146355407648 0.00012104453675458 0.00731218224828384 -0.00958544232979899 -0.0546192002982313 -0.0452915742286097 -0.00977522920272999 0.0903375739176487 0.0580229105410665 0.0112810791959275 -0.0415226647196216 0.133310054365112 -0.281371304972816 0.0246470012063509 0.0123460486961906 0.00997575629196295 0.010300501580048 0.000478135007624324 0.0122334595794596 0.0114191303792923 -0.0187232674155889 0.00868942454569383 -0.0454237853005168 -0.00691663235284 -0.00174354891953734
  31 1326.54160686118 ""  7.81915853391562 0 0 -0.00414003892131469 -0.00701809479669857 0.00849645450235903 -0.00145672836117123 -0.000121925690560108 -0.00215524947010876 0.0527005813913336 0.0172779873120881 -0.0126206390640779 -0.0027303777770371 0.00372102241550704 -0.00243310126851003 0.0233091303359606 0.0486949710708812 0.000147098736336022 0.0356856621869258 0.00330843199049018 -0.0333821773811115 -0.0033340629533373 0.000956008804887214 0.013713823341885 -0.00260277315838107 -0.018374785111429 -0.0122461173162258 0.242752024365312 0.0694708179015258 0.032138746001045 -0.326710357398241 -0.144561102990374 0.0374668482938578 -0.0241703567349199 0.112580905730099 -0.137598529704269 0.00742401470815948 -0.0172791798979286 -0.00380028598971744 -0.0108558518353273 0.0155436366730158 0.069950485988449 0.00508017249937253 0.00905697574325692 -0.0522078129370692 -0.434880217975395 -0.356979106689292 -0.0291908065343825 0.363587344190264 0.273331814965154 0.0676916920677453 -0.0106418549984831 0.0384525021698934 -0.0693056255272101 -0.113352330196448 0.109771870355889 -0.0584182409683997 -0.00333792391873572 -0.00037117719007322 0.0726427543318336 0.114330033400788 -0.0610142022762364 0.0378230993725491 -0.147490124828579 0.0212735747478465 0.0152984939904022
  32 1334.46890495353 ""  79.5284053538534 0 0 -0.0185778074440614 -0.00772190155396436 -0.00375847398459659 0.00405519421975681 -0.011428318417178 -0.00888076365678225 -0.00636742426500289 -0.0320155067753723 -0.0116115321350151 0.31265794642449 0.249656569144377 -0.0651609075844035 0.0105332443727734 0.0156821266166708 -0.00127719853292985 -0.0480266772309673 -0.0540011710428592 0.00677293172714276 0.0269508601515021 0.026242719103961 -0.0239863541678854 -0.0424896723188209 -0.0155386070061768 0.0169644616587928 0.265754103652658 0.220426420092584 -0.04408002505292 0.247732795233034 0.235848378264415 0.00988900822175109 -0.0427798743849144 0.0390924231295621 -0.0222055319987442 -0.0293480218050114 -0.0393993444015348 -0.00806470525738461 -0.012440791249888 0.00581548634097223 0.00516333965033465 -0.00360982921667619 0.0260026384218569 -0.00510914031079623 0.117240786048893 0.0616128351854963 0.00793513538244064 0.248800054052551 0.174486122254371 0.0291698329578482 0.0712627794659581 -0.221627814534285 0.462993004064631 0.0927053244442206 0.10931744087581 -0.000123282063594801 0.0773634888630588 -0.00703021907525 0.00550812072415078 0.00818356920786305 -0.0445150084749073 0.0317481861405578 -0.0309297416463477 -0.0373975944611796 -0.0339278970298647
  33 1371.46212879896 ""  10.227573498524 0 0 -0.0289949889608624 -0.0430611180814266 0.0576383742840715 -0.0134072420788977 -0.0215962139050226 -0.0280517067052125 0.195189769649345 -0.0284102310619826 -0.0401363632017985 0.34457172020465 0.354477894710835 -0.10388404600728 0.142304905372885 0.305310635944134 -0.00157264413913286 0.0336450821764257 0.0155413990022305 0.0100118017686609 0.0115650777739555 -0.00327399756679746 -0.0154490577000396 -0.0528501918573808 0.0515326840891578 -0.0410609485146292 -0.0776009389880155 -0.0308807717889127 -0.0131899146040333 -0.204062887758329 -0.158907652862273 0.0233181207516385 0.182118290288405 -0.264147732585993 0.336697629569266 0.0246741212953334 0.019418710193805 0.00789669385018618 0.00517274388048525 0.00523300853419948 0.002146666758466 0.00644585800084069 -0.0131657589716051 0.000753854194011216 -0.0970538973811865 -0.0487769393974238 -0.0115508042773032 -0.153516218431936 -0.11317697577633 -0.0150663038857812 0.0120324903585495 -0.0414071181405992 0.0737631198615462 -0.0889083838226007 -0.0577568819958202 -0.0103875490732966 -0.0592197809326017 0.0117284067314459 0.00171703640033602 -0.0227761674584313 0.0164917095564594 -0.0246845827190258 -0.0123442771192754 0.0170836275856342 0.0259444897229307
  34 1385.45847286905 ""  19.0668862493299 0 0 0.0230299537604617 0.013882525086467 0.0129109393925256 -0.0054302251541568 0.00417679136738981 0.00599634329797341 0.0360402657169168 0.0278494393489002 0.00649173972669753 -0.264829808241324 -0.183887972751416 0.0376716993655941 -0.00789324084876997 -0.011592248734505 0.0019516978878235 -0.0208462473103243 -0.00099023347515778 0.0304921272922295 -0.00324284973837954 -0.0164865754337803 -0.00565328293315593 0.004287275702884 0.0429752379670188 -0.0680608203811753 0.130410724072341 0.162475574866779 -0.028534177744857 -0.0275599991604527 -0.0705223407546269 0.0121217312667952 0.215675834307828 -0.405369094091912 0.408552404997994 -0.0577584263867106 -0.0382275850945139 -0.0117900926494664 0.000545205693408823 -0.0139373940682226 0.00773382807188284 -0.0167501096634778 0.0259822346227213 -0.00366828421496311 0.207177284341571 0.101435628103113 0.0355008006038649 0.312841495235485 0.199401189472334 0.0172833229297048 -0.0247170671852459 0.0639265163242753 -0.146644199664278 0.103885295183498 0.0787047222310013 0.00765928982874759 0.137563347998178 -0.0335822522684692 0.00781767053266777 0.0704947153350944 -0.0349708317066426 0.0622800114600229 0.051095365209943 -0.0242539023105515 -0.0573972302153346
  35 1410.47378022967 ""  3.97970824481381 0 0 0.0099743007689385 0.0204167618591338 -0.0133897609822123 0.00763846262265605 0.00714455611073637 0.015122340273127 0.0169514062952545 0.0821568887391181 -0.00419935059918576 -0.178744045757497 -0.152554697315014 0.0379471003378333 -0.0796334105285698 -0.16532969361673 0.00634454335544334 -0.0348831921080036 -0.0506934916739598 0.0106171715853874 0.00790526803732352 0.00228879580475154 -0.00807820247495529 -0.0124156110430516 0.00475802287909133 -0.0340430126040546 0.246735827678676 0.242924385602329 -0.0771400183950282 0.0617241816843151 0.131847904489739 0.0350704896289347 0.140800898905962 -0.13203343591123 0.153792123920485 0.0502301369882341 0.0221576111816433 0.00469935858284866 -0.012413768035679 0.0209853798942702 0.0043202798831815 0.0782205028770243 -0.0152379877889737 0.00702992592303116 -0.210935255742492 -0.116425584428235 -0.0372354762178563 -0.221105419568684 -0.117652685872086 0.00127617121802497 0.0180150951302458 -0.0558819760248722 0.102672194704398 -0.0266647337877752 0.0151162148580983 -4.52571170714327e-05 -0.342531424724996 0.143810676633023 -0.0448219029304918 -0.275073073151528 -0.0236773090609972 -0.149257838769125 -0.30877239831095 -0.0721369459935464 0.102472644956235
  36 1426.55827384436 ""  40.8329526176662 0 0 -0.0287126104353742 0.0120154062425038 -0.0312422639606928 0.0289404956181558 0.00921493278098824 0.0304836714043162 0.162017422256377 0.287940492472149 -0.0559828244331641 -0.0419265524689727 -0.0615756683266986 0.0207210762025427 -0.190716948541815 -0.396682626095101 0.0202320092990687 0.0149204036542348 -0.00383542317110278 0.000588380926400274 0.0177480959180293 0.0116224323920435 -0.0108838754158937 -0.0557145218603009 -0.0182464951413843 -0.0250567120338707 0.00727671955471419 0.0352732508381013 -0.0358503354059923 -0.0926577657544101 -0.0181878360670249 0.021801823239954 0.203139214366264 0.00592391894251617 0.0748083835834813 0.0462744743576081 0.0177301824927275 0.00476904966903588 -0.00409571264017536 0.0101013776573713 0.00381253765391578 -0.0773386176173494 -0.0142832717260608 -0.00794259700350991 -0.142721792302631 -0.0858467045476272 -0.027663221726144 -0.170642539051438 -0.10809529212431 -0.00117840422818534 0.0392209676739061 -0.116462682795759 0.232623267698359 -0.0447105591172122 -0.00769408616453147 -0.00717335609977813 0.253648000559876 -0.138659183628625 0.0419073079648402 0.245859363444435 0.0836964156426807 0.0956843800561387 0.285620048867502 0.128132274483613 -0.0428424295338772
  37 1434.21711622223 ""  60.3559659444556 0 0 -0.045122774162011 -0.00613859346339315 -0.0240967002485269 0.0269453301820252 0.00526958837552286 0.0230473595969494 0.179383641015421 0.276072438391043 -0.0619606018493522 0.0913897872605445 0.0522331082159115 -0.00800207407816233 -0.153330144806097 -0.320075754032122 0.0177834004036068 0.0462587412727458 0.0609797330325972 -0.00656689004299591 0.00948868694252229 0.00728725545502519 -0.00351436823677919 -0.0381379533485732 -0.0196135888534886 -0.00219068295997632 -0.212935222802964 -0.203997931475253 0.0668650282615058 -0.157327778686525 -0.202089976586333 -0.029398019348139 0.0885337474376979 0.0707698952371962 -0.0227100495890756 -0.0651076092245743 -0.0196511197364254 -0.00175315929049206 0.0146157376460728 -0.0244840132699828 -0.00092042958989194 0.0639881505228033 0.0165128418953921 0.00669270364440167 0.215749586861846 0.139652523210862 0.0420608154895719 0.212085473673826 0.116186522485373 -0.00681448905517867 0.0170783204235471 -0.0527048353054118 0.110936577407749 0.00141761040841858 -0.0310020036562356 -0.00579531601077026 -0.196850434243507 0.114124038104938 -0.0256147475570785 -0.194672750421129 -0.0866738659353957 -0.0648716231291642 -0.217926791730413 -0.113672400919759 0.0226830172360744
  38 1460.98588924394 ""  9.72112201016562 0 0 0.0926426882442343 0.0425962064099007 0.0112674268816788 -0.0187312553491677 -0.000879937731865475 -0.015115193812485 -0.272548579070958 -0.249375530935231 0.112494129599699 -0.27698843705793 -0.151137638816498 -0.00241524450518874 0.0952599547601374 0.209050289670214 -0.0107529083153998 0.0397522910931619 0.0348272955497319 -0.00416819410566664 0.0241782922586477 0.0209983471167426 -0.0186774414733675 -0.113682475782181 -0.0629593756335131 0.00045270440069139 -0.129337902879731 -0.113623011129687 0.02243414727841 -0.0967494514455874 -0.0982741981432645 -0.00788652415581596 0.299362549174192 0.148357651870442 0.0236745864796787 -0.00143075950691682 -0.00156165559047582 -0.00167684956256823 -0.00204464972972233 -0.00714870776479161 0.000143663435015048 0.0035657388528462 0.00135041454152944 0.00178219641975485 0.00582498449759365 -0.00103018194081972 0.00039727199535182 0.00417217624852211 0.00406578411234849 0.00128703078433318 0.0552147615130411 -0.160980881005375 0.322469411895707 0.0462310806132 0.0322412345479496 0.00230221413138284 -0.0125350685181727 0.00840521004721308 -0.0152995726166086 -0.00689220730763016 -0.000925324973560444 -0.0031351028236252 -0.0172806170008818 -0.016447173479678 -0.00242587419836017
  39 1491.57728208731 ""  9.45016130482057 0 0 -0.00429921409576375 -0.00968894660638391 -0.00107648294059831 0.00197839241214397 -0.000871777091431416 0.000983649251541126 -0.00467899635855667 0.0624529883730252 0.0159415944674161 0.0133930026080109 0.0507567626749877 -0.0413595580843666 -0.00886992183341564 -0.0181448407720107 0.00174317096571874 -0.00986076498928319 0.0357968103715973 0.0202654117289029 -0.000239918038158433 -0.00105908373058808 -0.000709000311390841 0.00822137097123808 0.00587122341855185 -0.00107473575015101 -0.0455154041062173 -0.101395603801323 0.11834617217845 0.13447569354656 -0.134776876907213 -0.0781619239215803 -0.0474905613163422 -0.046585742520198 0.0222545816125465 0.0365013825776373 0.00015912619839694 -0.00549169331378594 -0.0440236029870321 -0.0290971204719459 -0.00613600672322733 -0.00917842704820554 -0.00389616696710847 0.0353041188059089 -0.157074998562896 -0.10001820569231 -0.0412734154990133 -0.0304519761674147 0.03272587385287 0.0397388117126098 -0.00331041781758022 0.00606358052770674 0.00489572315659052 0.408400960819755 0.285486756378136 0.0544737303375585 0.0495933137801522 0.0220065699267534 -0.512452412154957 0.240529321673605 0.290384954239992 -0.00969404636353347 -0.21953126734671 -0.250299678529741 -0.064209515996344
  40 1501.73352225583 ""  3.97675549344136 0 0 -0.0343644045281247 0.0422966339574004 -0.00892500324551618 -4.35719410291417e-05 0.006376355255432 4.88322939149786e-06 0.198458917646132 -0.350952831013403 -0.211320758097748 0.19862863186607 -0.229429028252963 0.331127161166977 -0.00816698343533155 -0.00872129671493613 -0.00113799705053067 0.0382520524460771 -0.0329237375410261 0.00723145918364331 0.000648842765165467 0.000742635668747979 0.000493956619535979 -0.002457483793818 -0.00377714370520788 0.00290173516003862 -0.25652915696066 0.158346359551603 -0.317547978864124 -0.251193834576939 0.284211191914662 0.197329948457873 0.0390286437326216 0.0402045210592337 -0.0143297289963233 -0.016760331355185 0.00672753739757941 0.00601337024020876 0.00563749294822471 -0.00534838991426576 0.000438346785523228 -0.000804631461929548 -0.00168505833654326 0.0150044593931692 0.0624985850314948 -0.0539617831966319 0.0704577726996128 0.099324114736497 -0.0514895436073248 -0.0682347053322907 0.00115138302613938 0.000555909814189905 -0.015579714934815 -0.00762829768221441 -0.011838867421174 -0.00326178532072544 0.0377725971426619 0.00611259288286307 -0.218692343010501 0.0976317613021284 0.143636354219403 -0.0161115083763704 -0.106797466811971 -0.0920123317228906 -0.0113472777112061
  41 1506.38647978615 ""  7.02295691185998 0 0 0.00690217191248435 -0.0114300490114366 0.00187549343400459 0.000264719657036821 -0.00154931989604675 1.0386413608902e-05 -0.04693867109512 0.0879958890504149 0.0508659107932564 -0.0413649978570643 0.060881322524571 -0.0815329001282792 0.000977557385219823 0.000343638006313046 0.000462721063747295 0.00583250899623881 0.00114849478956586 0.007672505091836 -0.000585245740846317 0.000205441387788559 -0.000535303342997688 0.00240723638081289 0.000596984519723076 0.00151881664446292 -0.0627213154053351 0.010274476436929 -0.0381244334194849 -0.0136063399832288 0.0301918422964473 0.0231283270688457 -0.0166451473255349 -0.00465394863354712 -0.00134423917077365 -0.0178814826928158 -0.00260718485657856 -0.010856725339753 -0.0119608881307106 -0.00293766357468035 0.000430175166490182 0.00885046639596558 -0.0413605907002357 -0.00933217402508495 0.117373950780281 -0.186582996877311 0.137735003753137 0.155347477931405 -0.109336612067729 -0.134736668688266 -0.00252164153886819 0.00412706170368347 0.000600564177835282 0.12309362511156 0.104689660719238 0.00859153024166132 0.277389592346878 -0.136832439354019 0.093021014004004 -0.212606884813238 0.395752735287194 -0.321792442147989 -0.179262905991064 0.444123908269293 0.374094514356058
  42 1508.30565991749 ""  1.9755902077846 0 0 0.0368215207929409 -0.0442266482056739 0.0109549647758912 -0.000895524010981853 -0.00667383402336541 -0.000671004110831859 -0.216039289749717 0.361483924662904 0.226746880727415 -0.219629712406536 0.236447313155838 -0.34889503436202 0.0151450327884579 0.0198687738588393 -0.00040859285709551 0.028500242768866 -0.0388279549077611 -0.000616413656029335 -0.00377054265673639 0.00108921317760394 0.000129350515227611 0.00754892768574808 -0.00172175583141216 0.00640609413101829 -0.155967511721631 0.16379290679596 -0.275407187414138 -0.21867583696133 0.26206674857985 0.172499510694848 -0.0259926806875077 0.0219666477006808 -0.0322459720121834 -0.0202820984663277 0.00970007419415729 0.0138694846612893 0.0187235616847125 0.00696859620146047 0.00161479512858591 -0.00322053926073201 0.0066287958000352 0.0150078284675065 0.0630801773222982 -0.00658068729921218 0.059354986139063 0.0755180405770963 -0.0572159622483333 -0.0604749963893132 -0.00643119239449339 0.0132095249437816 -0.0315037505991784 -0.152858087311904 -0.116439862759545 -0.0176949385330052 -0.0194657627887497 0.0322508135247587 -0.216440695426341 0.141533497226882 0.049796661059086 0.0563672307987587 -0.0541314898759629 -0.173846408161766 -0.0889503769437536
  43 1517.71640088014 ""  16.7110048457514 0 0 -0.00180676798148909 -0.0103003800628376 7.77969792339096e-05 0.00113889534571682 -0.00104677102741904 0.000318242949797757 -0.0192843428541255 0.0634434606177215 0.0259028675879163 -0.00116984017606226 0.0528927527312834 -0.0505133311792649 -0.00374372287334047 -0.00854908225165674 0.000876694336017935 0.0252667500720012 0.00456560078381107 0.0330751138972839 -0.0018274411098771 -7.05313783885384e-05 -0.000833851286755998 0.0113457959541156 0.00273921449779068 0.00361686785031872 -0.304410015842898 0.0615934136910956 -0.196256451368652 -0.0912584605007418 0.149165933141125 0.116051982270515 -0.0434070708794844 -0.020727156147476 0.0039038225758304 0.0316835894923608 0.0108110573088889 -0.0349971263475073 -0.0459100923055489 -0.0409965364553162 -0.00483926538029442 0.00356937552351192 0.0168700694650066 -0.0191029700372288 -0.0689720545950104 -0.147553181592143 -0.00332367945949018 -0.0421243146919675 0.0315827818769718 0.00455704976090493 -0.00609604838565268 0.0135675278779726 -0.0172247057890662 0.493814192293634 0.344665622512559 0.0566368900723563 -0.130139913349032 0.0304191489688964 0.323062724170861 -0.150621289308939 -0.320350608549651 0.0765542145533088 0.182054054033456 0.0432752668333457 -0.05845742741215
  44 1530.63853394815 ""  2.67290717896458 0 0 -0.00157938666926302 0.00323703036136053 -0.00137469250816292 0.000366169672834814 0.000616364357802676 0.000243981719667305 0.0094289006053915 -0.0207001299765552 -0.0124459227414339 0.0104460598994627 -0.0153866689640891 0.020074919118274 -0.00323608269624124 -0.00497219551108078 0.000363698122855611 -0.0179305329495864 0.00822582819206194 -0.00153674877950496 0.00140933817605168 0.000438129729094639 -0.000967184502673512 -0.00166860592103601 0.000429426186671587 -0.00181558984772285 0.111449190585403 -0.0475743632043445 0.119234630902616 0.117394996541354 -0.0867315165606481 -0.0767369516231741 0.00139598612655001 -0.0103115335149771 0.00932081194814327 -0.0296485296240791 0.0711437365400679 0.00461244037222744 -0.00524874069330203 0.0102756386233956 -0.00291377717513683 -0.00328204929903098 0.0139132695132098 -1.60820451346103e-05 0.167516604607867 -0.469005763877311 0.364067045583518 0.226842427622749 -0.417307901325805 -0.39583789288039 0.00497601074043523 -0.0131179652115875 0.0295899970893114 0.00157521378220678 -0.00307201965817872 0.0108401051077685 -0.104571290496701 0.0511179769649473 -0.00328751811525133 0.0686483721218761 -0.14585199156331 0.111113781352729 0.0771506913178465 -0.13095343282671 -0.122778011459963
  45 2942.08735897977 ""  65.0761740177999 0 0 -0.000216564892442166 0.000191016174947424 0.000161957679839144 3.2810003686878e-05 5.8502918960427e-05 -5.47281691615449e-06 0.000462690370859681 -0.000213875642300976 0.00124899853624848 0.00149411742356221 -0.00290590195550557 -0.0033517350938912 -0.000230437964120233 -0.000240523653893454 1.98982390110884e-05 0.00334510986058608 -0.00492947328880707 0.00627447933668114 -0.000233258463174467 -5.7905347111364e-05 -9.72051725152969e-05 0.000969315563785319 -0.00127123584932643 -0.00146353897840056 -0.0151825435893765 0.0236977144080524 0.029327293414532 -0.0234438539313759 0.0355063262567503 -0.0975636617807202 -0.00932012266645368 0.015621888526107 0.0194639784777785 -0.026263333743755 0.0424257515811631 -0.0548429045179561 0.000674537570581245 0.00246109424814711 -0.000168595406761847 -0.000579041695874064 -0.00362886241003425 0.00469103701136388 0.0278295968974394 -0.0322235292987561 -0.101339007324547 0.26716405113366 -0.504501372733053 0.754333452267333 0.00347554792944694 2.28463275576718e-05 0.00227322590138451 0.00472625207842873 -0.000316198802768207 -0.00115691530270761 0.00694364939208333 0.0330104721561369 0.00444269945199929 0.0127529941908862 -0.0167381539394304 -0.0283794464571997 -0.012047897507403 0.0246839906282634 -0.0374084328851269
  46 2950.44323935261 ""  31.2202159039129 0 0 0.00634988236440676 -0.00818293501611336 -0.00990274561572882 3.09330354892494e-05 -0.000814307132332394 9.69531150134569e-05 -0.00809205017126339 0.00109893543028283 -0.0174859069436199 -0.0657479586571061 0.120068740373537 0.13616092452319 -0.000901320625816334 5.31211076631054e-05 0.00113158394402402 -0.0149232759831064 0.0173240622695607 -0.0411416894865435 0.000462635387321109 -0.0012017503126919 0.0018153051712445 -0.0219513170476743 0.0365761603950568 0.0401854869274829 0.0134901445397716 -0.022276136596941 -0.0408984314040012 0.17715764775184 -0.177960099172794 0.537751531052786 0.244845271111609 -0.436502087937289 -0.520447793620431 -0.00189608482322538 0.00370564256622374 -0.00572185678211636 -0.00123402031433839 0.000925578652603788 -0.000204873991127607 -9.72156708931915e-05 -0.000571362305390988 0.000506093839317854 -0.00171629766201247 0.000594866372746856 -0.00099898035591515 0.0224869047376733 -0.051150695280107 0.069730642701334 0.00952641269828027 0.000183288328733041 0.00690071233053105 0.00359882068720227 -0.00256519963658074 -0.00214610423630694 0.001146458754069 0.00466909482813989 0.000488887061984602 0.00126544129483251 -0.00140120351054477 -0.00268202643138784 -0.000560464968017965 0.00265610630145479 -0.00360854289930022
  47 2960.85618713027 ""  74.1607944532412 0 0 -0.00393597070672 0.00629100836866284 0.0116117494197402 0.000247738497114058 0.000652845607261716 -4.09734589732046e-05 -0.0122821027480983 0.0107868718995995 -0.0293274980599241 0.0556595178009202 -0.0992642559882765 -0.111966586343139 -0.000323670224407074 -0.00138474321399186 0.000475104470798995 -0.0211917427693747 0.0281284418574365 -0.0426525851051801 -0.000660769355775382 0.000692603023290267 -0.000843671623106141 0.0166670144374796 -0.0296875941895279 -0.0335158324022719 0.0770391200515307 -0.10777371724461 -0.147513490057312 0.209600518901267 -0.223703653856726 0.658722437393959 -0.191908141355803 0.34730087420757 0.410914804885401 -0.00131865409112587 0.00280970319171865 -0.00528344707511339 -0.00177528410358674 0.000862257864207201 -1.59597722439164e-05 -0.000326291235772465 -0.000645740762571952 0.000643733116667192 -0.00582587544901889 0.0065899164544413 0.00949504886990407 0.0175603639876654 -0.0432851461800016 0.0563214665348408 0.000385371053815328 -0.00271829457550085 -0.000127511133976682 -0.00285999304773414 -0.00756083170840704 -0.00106274944346266 0.00148035267161733 0.00653104637938623 0.000728133407094113 0.0030360683409795 -0.00306363124132995 -0.00596115317597326 -1.38351551600388e-05 0.00210447702939196 -0.00252683064304292
  48 2983.17300650607 ""  71.6432633457166 0 0 -0.0347536601523867 0.0475454326315957 0.0370378725140902 0.00105549210429458 0.0018675161656463 -0.000534848005295132 0.0802110658023769 -0.0432304600495757 0.20347635251687 0.315146656249187 -0.554321743394033 -0.640175627880232 -0.00199409806529311 0.00440526912492053 -0.00584962681468552 0.00221150938932331 -0.0038449188482253 -0.00685749351289059 0.000306072803584113 -0.00053030038372947 0.000179573374984077 -0.00642767435345064 0.0123831886670928 0.0148636014667559 -0.0404081323413326 0.052372563603443 0.064637060503334 0.00713911607859026 -0.00603121370483673 0.0160693079735345 0.0789293657097586 -0.139918251741868 -0.166964684824138 -1.14945837004571e-05 -1.50731968264424e-05 -4.74973815993269e-05 -1.67519826155414e-05 -0.000223611278459281 -4.56175267051153e-05 3.57835644698484e-05 -4.28598793225056e-05 -4.62881471491015e-05 -0.000226067396033125 0.000269872641182921 0.000493141665182123 1.12179881514533e-05 -0.000392381365427429 0.000192223696142042 0.00104329814896817 0.000818595945675426 0.000440738883789441 0.00295146346456173 0.000329535509075832 -0.00190220538244486 1.15018761096989e-05 5.47974251652749e-06 -3.06688099035022e-05 -0.00044935218728283 0.000408060988782537 0.000779251162588075 -2.44737744477053e-05 7.97834112810045e-05 -0.000107241071972649
  49 3029.9155341709 ""  16.741146493966 0 0 0.000128827988873525 -8.79154016129584e-05 0.000294357833550228 2.84163387234886e-05 2.62112164774233e-05 -1.31291402484452e-06 -0.00182434106625661 0.00100697878846878 -0.00393702681966727 -0.000173074071869433 0.000234746519067035 0.000360953793775419 -0.000130926932997957 -0.000132780821470212 3.61693074448611e-05 0.00019640386672702 -0.000469454588718208 -0.00219645661345624 -4.29912555606386e-05 2.91360974263029e-05 -2.74294666192576e-05 0.000269063883874583 -0.000409365553863024 -0.000448030652068376 -0.0082067773594445 0.0126630792979874 0.0143155419989419 0.00415566784989451 -0.00482620074005351 0.012543176328583 -0.00219484116043359 0.00375716185789249 0.00466907421421248 -0.00881150167135499 0.00819161405133102 0.0171128108479026 0.000277855602960874 4.21911672438829e-05 -0.000307566121732654 0.0459511312532157 -0.0108888308419166 -0.0174704937978621 0.0970558687661035 -0.109096585415181 -0.207483557029109 -0.000552824835940802 0.00480381367782223 0.000924672655543977 0.0010198391645862 -0.000337106720496259 0.000781905394901032 -0.000377031882743455 0.00339773029129831 0.00537088559069285 -0.141530497581872 -0.392763681752626 -0.0408996169724639 -0.280816653154144 0.29872848974594 0.600280425036613 -0.119345100695564 0.224725787137469 -0.349991551492798
  50 3040.61861672952 ""  15.3611924290892 0 0 0.000897721982655729 -0.000616258553342242 0.00106938996072269 -2.16249800535404e-05 -1.2017100356432e-05 2.90663889838596e-07 -0.00790165552482176 0.0043872252889748 -0.0172697037334874 -0.00249875443751904 0.00366897218197713 0.00462318737530377 0.00017008504787875 -0.000119893125642771 0.000321619908548132 0.00378583867526634 -0.00636858927639695 -0.0122470429268334 -6.76997442117525e-05 3.36876314751567e-05 2.06367158323882e-05 0.000660314568774147 -0.00118948429144076 -0.00162786914164678 -0.0579640846940973 0.092932385669323 0.105521762320865 0.0136272599427061 -0.0161492963606471 0.0403900042956523 -0.00689435816127569 0.0117322328017648 0.0147715334875133 -0.0253110577199843 0.0272987530294575 0.0646535118529182 0.00096499807877248 0.000193559448833438 -0.000983050705476333 -0.014168473177309 -0.00548990006835304 -0.0145253226680426 0.330248577810127 -0.376387944558261 -0.717979710793259 -0.0325106360926653 0.0497034435632573 -0.0511948348608071 0.0015023155208354 -0.000173470460299434 0.00103244362747525 -0.0100356593715451 0.00373584136225816 0.0145641610081337 0.0779345899538314 0.217971814131882 0.0152039013222178 0.0183152119090532 -0.0201146623418419 -0.0401323088660357 0.070464139081109 -0.136563861824227 0.199080060102769
  51 3048.98029581482 ""  36.0671689101389 0 0 -0.00601590323157155 0.00445996697116263 -0.00676024430020755 0.000283324967593888 0.000104496361510469 2.46007517003046e-06 0.0514541710477408 -0.0282884560323322 0.111709538465194 0.0170946236010299 -0.0260180074019362 -0.0323915974132316 -0.00177760412473469 0.000289455187262867 -0.00175742002268094 -0.0268162730728981 0.0410891190664407 0.0634008249054237 9.27334560685963e-05 -0.000325893513524066 -0.000298732479485394 -0.00249089585061031 0.00535204544151094 0.00689903132203219 0.3667481332022 -0.548296513838578 -0.63115869191639 -0.048855246498606 0.0584302263880313 -0.131313946395149 0.0303615571593187 -0.0598366458741248 -0.0682000535994905 -0.00482959837729421 0.00597748014965877 0.00978087440404179 0.000436273972784265 -0.000813834294825949 -0.0012304642425369 -0.00132654312911075 -0.00224005542776765 -0.00321396785454902 0.056030339740644 -0.0699096004818616 -0.128652715142229 0.000399452233977849 -0.00208167746393872 0.0089630066518631 0.000150476292316047 0.00214900138954934 0.00174946705539664 -0.00587800508308891 0.0138374422067928 0.0212325338436243 0.0119997698367525 0.0350309689638034 0.00235924516345689 -0.00435529715464149 0.00549027309287919 0.0111862771265668 0.00848345730813897 -0.0165469621698608 0.0233266102490667
  52 3072.33878104314 ""  40.111718654901 0 0 -0.0268072473706607 0.00677192104461551 -0.0789397804609475 0.00105218075629864 0.000608549702317994 0.00130579904559429 0.387568569784355 -0.206820982508094 0.810323356924597 -0.0799607864384111 0.123057167267073 0.130769921725274 -0.010677942901208 -0.00400464206354919 -0.0129792151377031 0.00190917249167109 -0.00325265098152329 -0.00971851049527139 0.000435971787126801 0.000106754018158005 0.000499600090656261 0.00265813445062276 -0.00400625655208216 -0.00618207001839948 -0.0388667066741415 0.0603185393235566 0.0671691774297136 0.0158703360351486 -0.0196673830174193 0.0495438228446154 -0.0270669399144126 0.0441905727951422 0.0532332117876891 2.84991199444482e-05 -6.83625988981452e-05 -6.27543378170467e-05 -0.000144326414067972 -1.89870169422291e-06 0.000294986984279187 8.02754003682451e-05 4.54839585189518e-06 0.000204497147176866 -0.000405907158656055 0.0012797792837863 0.00168305508557116 -0.000207053798462999 -0.000479376948383668 -0.000130608256074346 -0.00336706824736551 -0.000737614042992474 3.28492698238312e-05 -7.41352086550844e-06 -0.00190666894174778 -0.00262964263842149 -0.000405988401579937 -0.00111636286341372 -8.97688199505573e-05 4.83087884420695e-05 -0.00015352191008734 -0.000277246647058888 -0.000622145541738019 0.00127277520232309 -0.00184033734214973
  53 3088.67604411782 ""  40.8306944378881 0 0 4.54797530779817e-05 -7.08606698571581e-05 -0.000115328132099047 -2.02683109503912e-05 -8.77575465299135e-06 2.77994697701113e-06 0.000273748226915392 -0.000116964262013056 0.00048419873693418 -0.000532170395041854 0.000838130116920836 0.000971627617068159 0.000120200277725726 4.99502120626258e-06 3.35806384279595e-06 0.000479298934377486 -0.000408298027479713 2.23003391568173e-05 1.3321352239616e-07 -1.03537991161754e-05 3.49835838331711e-05 -1.92751673462373e-05 -1.03222727708264e-05 -3.86601002781214e-05 -0.00441081407769319 0.00396688789570557 0.00496472267294455 -0.000748191693561428 0.00128611891722775 -0.00374314594969423 -0.000177277432199348 0.000756082094577914 0.000626147015758287 0.00626989847887374 -0.00652441335289224 -0.0188430017463289 -0.000275086339962235 0.000286747124583458 0.000521433512197545 -0.00600487414121053 -0.0418295832630436 -0.0728250381466045 -0.0874849889904388 0.0949946493244393 0.182652779915133 0.015403508688888 -0.0246581652208865 0.0345472851747873 -0.00033724425960202 5.12209113264462e-05 -0.000728886069125141 0.00649533113820577 0.000746585157007858 -0.00473495903765111 0.190151795323774 0.49020958230682 0.027751054471278 -0.252750817750196 0.252286275394457 0.508878987612528 0.128964082313802 -0.242475042770711 0.333526147312816
  54 3104.76539039482 ""  28.1231704882033 0 0 7.50833464926458e-05 -3.99856857430011e-05 8.78859259313253e-05 -9.90229115751647e-06 -7.708342118294e-06 2.26935549969179e-06 -0.000634365779348461 0.000315688129503103 -0.00131725368999541 -0.000102829534757934 0.000167521500020654 0.00022517078136224 8.55717495171305e-05 9.44264334300699e-05 -5.13545617058159e-05 0.000336266715870638 -0.000215745705115929 -0.000351655422537565 7.83560815309768e-05 4.99462679596036e-05 -2.77042242399805e-06 5.492467717054e-06 -3.60259878566742e-06 2.93717721929164e-05 -0.00238376680889999 0.00339625550853697 0.00408699404549491 -0.00173261462874824 -4.09184603865764e-05 -0.00146429931616264 5.79609702683273e-05 -7.34499716615764e-05 -0.000153046243706281 0.00111569566848157 -0.00303204952516825 0.00578591871780789 2.43212433239676e-05 0.000352328479468865 -9.58591077416967e-05 -0.00367888562170777 -0.0763984246807751 0.0437428608943431 0.0077666374026369 -0.00765257140019164 -0.0153914486442927 -0.0198488212040921 0.0320081055161513 -0.048467533988039 -0.00113802072565247 -0.000418629671709876 -0.000200478502328666 0.000667627403245452 -0.00040543897395685 0.00139494392339664 0.23060494286622 0.595005184218646 0.0632308418411745 0.0191348081067028 -0.0378835893670325 -0.0316512572029913 -0.208345277955115 0.358774588787952 -0.555841186373861
  55 3478.21479449909 ""  0.0596221502533743 0 0 -4.67056649966879e-05 9.60999539925604e-05 2.3356858633227e-05 2.20707251282125e-05 3.80277452786299e-06 9.73935736052285e-06 0.000102437142094702 -4.25242493590165e-05 0.00015126333930871 -0.000461345757521024 -0.000329538058210785 -5.63825567149955e-05 -3.66195710019597e-05 3.49826496437384e-05 -0.000155625683592735 -3.5725352443579e-05 -0.000660699498264193 -0.00303029804422803 0.000337665836010765 0.000157755465939645 2.15277263909966e-05 0.000218315625582226 1.59073266525682e-05 7.78717390207414e-05 -0.00854802570039951 0.0111493957163502 0.0143534361739123 0.000593295873159587 -0.00168009984103001 0.00802135389440085 0.000741153945400729 0.00159984920863626 -7.32717196408485e-05 0.00092663493862262 5.70326334025393e-05 -0.00328046196960869 0.0310326283098492 -0.0354050641202671 -0.0495788459544661 -0.000220715166310449 -1.96834911432611e-05 0.000197824912771441 -0.00750651275935724 0.00845420352339523 0.017910799883498 0.00228379214846618 -0.000898305133117329 0.00446637843040305 -0.00484125661649585 -0.00233247966238006 -0.00186907181572358 -0.426992907836501 0.479403611568937 0.716860677199922 -0.000237658770510153 0.000797782622630178 0.000768826017700944 -0.00220603814929818 -0.000357695194155857 -0.000549002405375262 0.000198977706156685 -0.000344393068859339 0.00012059902047057
  56 3690.44940424319 ""  131.265966448808 0 0 -0.000143085969857598 0.000176303253904485 0.00017431890464305 0.000153025718609165 -0.000232153382395461 0.000368920859107526 -0.00175267068421677 0.000533841482496349 -0.00309146479818671 8.44490940522495e-06 -7.67660935746064e-06 0.000246431724838339 -0.00344077019701692 0.00327862787805022 -0.00689133353369031 -0.000738221120675902 0.000271024103196879 -0.00049671101426861 0.0545679788826056 0.0236926711882443 0.00645355886090096 0.0018791732896128 0.00027790317873154 0.0013047903867474 0.00128565799193444 -0.00115238929027799 -0.000250479516855244 0.00500326427231858 -0.000315131522401003 0.00285226281280308 0.00169091950882443 -0.00180018250056105 -0.00812430538759685 0.000192469695695506 0.000480850864128149 0.000247106378276551 -0.000343190247537423 -0.000176479252318976 0.00040479288263717 1.50061094468315e-05 3.73529307739043e-05 -7.90156587546269e-05 0.000321243489763041 -0.000977646679618058 -0.00178858493954395 0.000138534972838725 -0.0040335241662104 0.00274105162500951 -0.883853340036635 -0.376472593181472 -0.110187631946285 0.00235844466853385 -0.00312942301741693 -0.0039844963727754 -0.000363500805962107 -0.000812335820731117 9.30496434359516e-05 2.554888541307e-05 0.000143749053011272 0.000269184367190128 0.000532774513753506 5.59468251386182e-05 0.000515602705075353
  57 3782.68322459604 ""  36.5389126872172 0 0 0.00130223889487725 -0.000464738563648722 0.00209480836430307 0.0319794867038704 -0.0190134852742033 0.0470880486791406 -0.00511641468853643 0.00304368029876449 -0.0137982930332143 0.000611780302650238 0.0041617211326323 0.00120847040824428 -0.519343320617179 0.297312040416975 -0.75932025228224 7.8701188068432e-05 -0.000132580549669 0.000149949117140375 -0.000432073711982208 -0.000205853633662575 -2.35226615993936e-05 -9.80170007626521e-05 0.000343579549425438 -0.000396059107367881 -9.00830644968926e-05 6.73852050352021e-05 -4.00875162072921e-05 -0.000223761934555531 -0.000344639728910009 5.26038486502682e-05 -0.00049077151875122 1.84419544128723e-06 0.00123132611683465 2.18757490798973e-05 -2.71252196176073e-05 -6.53910500488433e-06 6.51005896279468e-05 5.52764581872294e-05 2.84814361064218e-05 -2.60362528604858e-06 1.20729566934862e-05 -3.42930375546667e-06 -3.7218875442215e-05 4.10501749823713e-05 1.88876806253009e-05 -2.84466828880217e-05 2.89728836057588e-05 -2.81700836021179e-05 0.0075084085701654 0.00318510104858604 0.00146856131112921 6.48301211812192e-06 -1.0397852235739e-05 -0.000113840010051113 7.4774767115624e-05 3.45371703861378e-05 1.64341759559255e-05 5.77945463998396e-06 -1.21833491268394e-05 -9.18918451514253e-06 3.2907962680256e-05 -5.18281679309277e-05 7.61928754645687e-05
  :::
 } 
 m_exists[57] { 
  s_m_exists
  :::
  1 11111111111111111111111111111111111111111111111111111111111111111111 
  2 11111111111111111111111111111111111111111111111111111111111111111111 
  3 11111111111111111111111111111111111111111111111111111111111111111111 
  4 11111111111111111111111111111111111111111111111111111111111111111111 
  5 11111111111111111111111111111111111111111111111111111111111111111111 
  6 11111111111111111111111111111111111111111111111111111111111111111111 
  7 11111111111111111111111111111111111111111111111111111111111111111111 
  8 11111111111111111111111111111111111111111111111111111111111111111111 
  9 11111111111111111111111111111111111111111111111111111111111111111111 
  10 11111111111111111111111111111111111111111111111111111111111111111111 
  11 11111111111111111111111111111111111111111111111111111111111111111111 
  12 11111111111111111111111111111111111111111111111111111111111111111111 
  13 11111111111111111111111111111111111111111111111111111111111111111111 
  14 11111111111111111111111111111111111111111111111111111111111111111111 
  15 11111111111111111111111111111111111111111111111111111111111111111111 
  16 11111111111111111111111111111111111111111111111111111111111111111111 
  17 11111111111111111111111111111111111111111111111111111111111111111111 
  18 11111111111111111111111111111111111111111111111111111111111111111111 
  19 11111111111111111111111111111111111111111111111111111111111111111111 
  20 11111111111111111111111111111111111111111111111111111111111111111111 
  21 11111111111111111111111111111111111111111111111111111111111111111111 
  22 11111111111111111111111111111111111111111111111111111111111111111111 
  23 11111111111111111111111111111111111111111111111111111111111111111111 
  24 11111111111111111111111111111111111111111111111111111111111111111111 
  25 11111111111111111111111111111111111111111111111111111111111111111111 
  26 11111111111111111111111111111111111111111111111111111111111111111111 
  27 11111111111111111111111111111111111111111111111111111111111111111111 
  28 11111111111111111111111111111111111111111111111111111111111111111111 
  29 11111111111111111111111111111111111111111111111111111111111111111111 
  30 11111111111111111111111111111111111111111111111111111111111111111111 
  31 11111111111111111111111111111111111111111111111111111111111111111111 
  32 11111111111111111111111111111111111111111111111111111111111111111111 
  33 11111111111111111111111111111111111111111111111111111111111111111111 
  34 11111111111111111111111111111111111111111111111111111111111111111111 
  35 11111111111111111111111111111111111111111111111111111111111111111111 
  36 11111111111111111111111111111111111111111111111111111111111111111111 
  37 11111111111111111111111111111111111111111111111111111111111111111111 
  38 11111111111111111111111111111111111111111111111111111111111111111111 
  39 11111111111111111111111111111111111111111111111111111111111111111111 
  40 11111111111111111111111111111111111111111111111111111111111111111111 
  41 11111111111111111111111111111111111111111111111111111111111111111111 
  42 11111111111111111111111111111111111111111111111111111111111111111111 
  43 11111111111111111111111111111111111111111111111111111111111111111111 
  44 11111111111111111111111111111111111111111111111111111111111111111111 
  45 11111111111111111111111111111111111111111111111111111111111111111111 
  46 11111111111111111111111111111111111111111111111111111111111111111111 
  47 11111111111111111111111111111111111111111111111111111111111111111111 
  48 11111111111111111111111111111111111111111111111111111111111111111111 
  49 11111111111111111111111111111111111111111111111111111111111111111111 
  50 11111111111111111111111111111111111111111111111111111111111111111111 
  51 11111111111111111111111111111111111111111111111111111111111111111111 
  52 11111111111111111111111111111111111111111111111111111111111111111111 
  53 11111111111111111111111111111111111111111111111111111111111111111111 
  54 11111111111111111111111111111111111111111111111111111111111111111111 
  55 11111111111111111111111111111111111111111111111111111111111111111111 
  56 11111111111111111111111111111111111111111111111111111111111111111111 
  57 11111111111111111111111111111111111111111111111111111111111111111111 
  :::
 } 
} 
