# Supplementary material for: Cut-off Scale and Complex Formation in Density Functional Theory Computations of Epoxy-Amine Reactivity
Source: ACS Omega. 2021 Oct 25;6(44):29424–31. doi: 10.1021/acsomega.1c03229 (PMC8587129; doi:10.1021/acsomega.1c03229)
Supplement: Supplementary file 1 — ao1c03229_si_001.zip [file ao1c03229_si_001.zip › Final_structures/Primary/A2E1_A1E2_B3LYP-D3_CC-PVTZ-F_canonical/Epoxy_frag2_product_isomer39.vib]

{ 
 s_m_m2io_version
 :::
 2.0.0 
} 

f_m_table { 
 i_j_atom_total
 :::
 21
 m_column[68] { 
  s_m_data_name
  s_m_column_name
  i_m_width
  b_m_visible
  s_m_units
  :::
  1 r_j_Frequency  "Frequency"  10 1 "" 
  2 s_j_Symmetry  "Symmetry"  10 0 "" 
  3 r_j_Intensity  "Intensity"  10 1 "" 
  4 r_j_Raman_Act  "Raman Act"  10 0 "" 
  5 r_j_Raman_Int  "Raman Int"  10 0 "" 
  6 r_j_x1  "x1"  10 0 "" 
  7 r_j_y1  "y1"  10 0 "" 
  8 r_j_z1  "z1"  10 0 "" 
  9 r_j_x2  "x2"  10 0 "" 
  10 r_j_y2  "y2"  10 0 "" 
  11 r_j_z2  "z2"  10 0 "" 
  12 r_j_x3  "x3"  10 0 "" 
  13 r_j_y3  "y3"  10 0 "" 
  14 r_j_z3  "z3"  10 0 "" 
  15 r_j_x4  "x4"  10 0 "" 
  16 r_j_y4  "y4"  10 0 "" 
  17 r_j_z4  "z4"  10 0 "" 
  18 r_j_x5  "x5"  10 0 "" 
  19 r_j_y5  "y5"  10 0 "" 
  20 r_j_z5  "z5"  10 0 "" 
  21 r_j_x6  "x6"  10 0 "" 
  22 r_j_y6  "y6"  10 0 "" 
  23 r_j_z6  "z6"  10 0 "" 
  24 r_j_x7  "x7"  10 0 "" 
  25 r_j_y7  "y7"  10 0 "" 
  26 r_j_z7  "z7"  10 0 "" 
  27 r_j_x8  "x8"  10 0 "" 
  28 r_j_y8  "y8"  10 0 "" 
  29 r_j_z8  "z8"  10 0 "" 
  30 r_j_x9  "x9"  10 0 "" 
  31 r_j_y9  "y9"  10 0 "" 
  32 r_j_z9  "z9"  10 0 "" 
  33 r_j_x10  "x10"  10 0 "" 
  34 r_j_y10  "y10"  10 0 "" 
  35 r_j_z10  "z10"  10 0 "" 
  36 r_j_x11  "x11"  10 0 "" 
  37 r_j_y11  "y11"  10 0 "" 
  38 r_j_z11  "z11"  10 0 "" 
  39 r_j_x12  "x12"  10 0 "" 
  40 r_j_y12  "y12"  10 0 "" 
  41 r_j_z12  "z12"  10 0 "" 
  42 r_j_x13  "x13"  10 0 "" 
  43 r_j_y13  "y13"  10 0 "" 
  44 r_j_z13  "z13"  10 0 "" 
  45 r_j_x14  "x14"  10 0 "" 
  46 r_j_y14  "y14"  10 0 "" 
  47 r_j_z14  "z14"  10 0 "" 
  48 r_j_x15  "x15"  10 0 "" 
  49 r_j_y15  "y15"  10 0 "" 
  50 r_j_z15  "z15"  10 0 "" 
  51 r_j_x16  "x16"  10 0 "" 
  52 r_j_y16  "y16"  10 0 "" 
  53 r_j_z16  "z16"  10 0 "" 
  54 r_j_x17  "x17"  10 0 "" 
  55 r_j_y17  "y17"  10 0 "" 
  56 r_j_z17  "z17"  10 0 "" 
  57 r_j_x18  "x18"  10 0 "" 
  58 r_j_y18  "y18"  10 0 "" 
  59 r_j_z18  "z18"  10 0 "" 
  60 r_j_x19  "x19"  10 0 "" 
  61 r_j_y19  "y19"  10 0 "" 
  62 r_j_z19  "z19"  10 0 "" 
  63 r_j_x20  "x20"  10 0 "" 
  64 r_j_y20  "y20"  10 0 "" 
  65 r_j_z20  "z20"  10 0 "" 
  66 r_j_x21  "x21"  10 0 "" 
  67 r_j_y21  "y21"  10 0 "" 
  68 r_j_z21  "z21"  10 0 "" 
  :::
 } 
 m_row[57] { 
  r_j_Frequency
  s_j_Symmetry
  r_j_Intensity
  r_j_Raman_Act
  r_j_Raman_Int
  r_j_x1
  r_j_y1
  r_j_z1
  r_j_x2
  r_j_y2
  r_j_z2
  r_j_x3
  r_j_y3
  r_j_z3
  r_j_x4
  r_j_y4
  r_j_z4
  r_j_x5
  r_j_y5
  r_j_z5
  r_j_x6
  r_j_y6
  r_j_z6
  r_j_x7
  r_j_y7
  r_j_z7
  r_j_x8
  r_j_y8
  r_j_z8
  r_j_x9
  r_j_y9
  r_j_z9
  r_j_x10
  r_j_y10
  r_j_z10
  r_j_x11
  r_j_y11
  r_j_z11
  r_j_x12
  r_j_y12
  r_j_z12
  r_j_x13
  r_j_y13
  r_j_z13
  r_j_x14
  r_j_y14
  r_j_z14
  r_j_x15
  r_j_y15
  r_j_z15
  r_j_x16
  r_j_y16
  r_j_z16
  r_j_x17
  r_j_y17
  r_j_z17
  r_j_x18
  r_j_y18
  r_j_z18
  r_j_x19
  r_j_y19
  r_j_z19
  r_j_x20
  r_j_y20
  r_j_z20
  r_j_x21
  r_j_y21
  r_j_z21
  :::
  1 65.9452896758694 ""  0.360732150950842 0 0 0.00720364332859156 0.0785523447368994 -0.0305837053675061 0.0500506793304359 0.0456566746174507 0.0606760111929354 -0.0389038210408352 0.0751445655555024 -0.107045698862625 0.0341110219002039 0.172092143250397 -0.0280352524915784 0.0409692967484078 -0.0318616456116226 0.0548976672538956 0.0447204265125698 -0.026461899400665 0.0307588866636606 -0.0335125995514396 -0.0879395714573664 -0.0207477235270722 -0.0119538242513712 -0.00599403185046901 -0.026760736461923 0.0987616632925475 -0.0157025604460971 0.0143346701612582 0.0356707068135324 -0.0487511636444997 0.0759298273837541 -0.0585645338695057 0.00359314521849147 -0.0695240005118868 0.0161812490071204 -0.015566443601649 0.029461470323351 0.0324143895989743 -0.0306932061062563 0.0395965255023727 -0.101627572015408 0.0496648996379312 -0.0858081785395417 0.0629720456514935 -0.110512309011905 0.0103172881902612 0.0381228003609331 0.0506570673199418 0.122940854726934 0.0264089860752361 -0.0410265912772965 0.0414698758121243 -0.0153297297801461 -0.109869866227591 0.0349457294038624 -0.109180286895996 0.0616632556692854 -0.0823516290619229 -0.167246839730103 0.15130702682642 -0.0653264429367345 -0.119163656860274 -0.0140772269223836 -0.198951531986611
  2 99.9322473070903 ""  2.6672978125907 0 0 -0.0226797458004401 -0.0332724891277967 0.0385288246000587 -0.0274361921096494 -0.0216096918640355 0.0106275449414986 0.01649246556019 -0.0365265996016143 0.0920026397875777 -0.0715518384347606 -0.0739226808053376 0.0451944224157193 0.0194483183148032 0.0186658989945252 0.00341860580715407 -0.0511441331538315 0.0356409966109403 -0.0451865677409358 0.0511531481507628 0.0235724662539035 -0.0284424058327007 -0.00668201677754385 0.00876413133289901 -0.0142907500265219 -0.0902569331770812 0.0545185794341283 -0.0290267813518881 -0.0487336558343542 0.0447380617236228 -0.0899741506103702 0.00771445852697767 0.011672617562425 -0.0170432741782066 0.0890785700154166 -0.0556407039115688 0.0961023421817964 -0.029450304015766 0.0221937576551628 -0.0259696750787274 -0.0125602636053622 0.0133442930048986 -0.0271340681299146 0.298778814430431 -0.153050385934772 0.0646566034911027 0.0438758105645549 -0.0682872425144985 0.324971153957699 0.00885450686319074 0.0842525085172806 -0.0886363972547861 0.00807497638175634 0.056468807474475 -0.0573088721724936 0.104736974256933 -0.0662734569197737 0.112973487589091 -0.276643501256249 0.113775198373862 0.0134488421770013 0.0594766828336901 0.0455118925601411 -0.302873051855968
  3 116.119360000999 ""  4.00578563428527 0 0 -0.00552300506129201 -0.0160647873072693 -0.0610418791560737 -0.0892952579032622 -0.108847075855703 0.0759427119931335 0.00353762573037756 -0.0942066662287884 -0.196581730258463 0.0527497434636998 0.101628946751562 -0.0631601559918528 -0.0662254075156934 -0.198368856775983 0.0617934378069667 0.0155313756677247 0.0404196933813355 0.0317112265901134 -0.0601079145178956 0.00557589319845196 -0.00145533649995047 0.000231564540038104 0.0220910683024162 -0.0154813199675826 0.0391697360912601 0.0544367020324642 0.0258169841360426 0.013933314561581 0.0360108768489397 0.0425249848438379 0.0397846741943227 0.0313252317354506 -0.0258829791651158 0.0302843726400269 0.00780082207872748 -0.0072332333182992 0.0236155099896341 0.0360296682984998 0.0395415046516582 0.0948177609161288 0.0361211045994078 -0.0644084063351137 0.00766477261071648 -0.0303131950359962 -0.0116250794963159 0.0205678448608199 -0.0113099114587656 -0.0135908271499655 0.0287998127735161 0.0472372103321716 0.044824112956311 -0.0495460576356876 -0.0075159961886628 0.0321941351865707 0.105124275547756 -0.00986314744570152 -0.120152502543389 0.126454106211119 0.081924212364868 -0.0614743960129864 0.109505331727032 0.0613992563824762 -0.059664993617925
  4 144.298791639772 ""  5.49776142247014 0 0 -0.0147994380974426 -0.0444855958309762 0.0381994916098186 -0.00231582151617364 0.0278831587162882 -0.0983786293748868 0.0158445931265816 -0.00352502360564612 0.162585515023215 -0.0656886622184251 -0.16971905666044 0.0380060903591966 -0.069814977500866 0.114092575695028 -0.0743683694236787 -0.0530797288635451 0.0621023952983618 0.0263265118010062 0.0209610437947182 -0.0949825311776914 -0.00805279539184017 -0.0084341380951108 -0.00813968042186376 -0.000593694982644548 -0.1239654301605 0.15865713542713 0.061613350042807 -0.0584857218658613 0.0592769300278821 -0.0882389824828659 0.0100320067370032 0.0188467799518115 -0.0711249332766515 -0.00970598104209421 0.00517385943462937 0.0139974791338231 0.0222628883324623 0.0104342384860513 0.108617456537655 0.0451896233406302 0.043607174999059 -0.0607795109290929 -0.085605718640016 -0.0430398244777881 0.0121840526756433 0.00295128383257021 0.0148753003893686 -0.0295641449414868 0.0300646324092223 0.0278358837871393 0.171382590765459 0.0413029253333837 -0.116922124635761 0.0398645503219349 0.0139818135464325 0.0233383688158621 -0.169883192219437 0.140499431403191 0.109926461490216 -0.0613857247561034 0.0297940470653678 0.0326255105343091 -0.0153012475616757
  5 196.841180902483 ""  3.39148675612928 0 0 -0.0189486237990843 -0.0111621948806048 -0.00496313830553076 -0.0263666973622618 -0.0181649802880302 0.00350905240324521 -0.00429469577661647 -0.0201575108594716 0.000772122522036791 -0.0288094581334625 -0.0151494510246857 -0.00301563197613837 0.00419032163015483 -0.0257199301066344 -0.00357675551067166 -0.0223257794066408 0.00279083416582525 -0.0539123185028982 -0.0117416776815446 0.102832616527736 -0.00850947139256047 -0.0111138918943659 0.0135304075799721 -0.00709269467250849 -0.139449247133479 0.129673382100661 0.00116329526144624 -0.0534115179201808 -0.0488219498789408 -0.217245568261086 -0.00266715266274004 -0.00273901464059494 0.0396531412304908 0.0480166680611501 -0.0150626119481662 0.0070614897262763 0.122260170013549 -0.0801723437657507 0.0563929069079793 -0.0683094241693639 -0.0113733598115566 0.00556948636314384 -0.0178463933333005 -0.0229298070852469 0.011909684768888 0.0996078196706608 0.066094842101391 -0.0296087500986091 0.126704000056879 -0.0622234650779624 0.206779926928655 0.0993454574283928 0.0541864004755191 -0.0897598594608837 -0.202367023066117 0.119995859765124 -0.081832997280585 0.0661988757793445 0.00778985157229257 -0.00549597670724634 -0.175718220724619 -0.156452710691471 0.101151455283645
  6 260.323643202693 ""  5.37063812359784 0 0 0.0215315810478605 -0.0316537248459095 -0.0401820039067327 0.154016039007483 -0.0255250261755663 0.0136435393187868 -0.0261626100477527 -0.00141693854037629 -0.0536676595320206 0.0232748182277725 0.0160338675542928 -0.0355229420625936 0.25008852234578 -0.0777076287925996 -0.0131239469430365 -0.0585600299699657 0.0319408028362358 -0.013288531918781 -0.0743618091702692 0.0622469889780109 0.00800117523801778 0.00310853525867012 -0.0345430533273349 -0.0116489837976309 -0.136259137591045 0.094795550059016 0.0205975090278451 -0.0439430514451037 0.0693759838746007 -0.120225177149026 0.0717011690386788 -0.0401432109246316 0.0337396515680903 -0.0527632081221382 -0.0108305063298063 0.00822913549661922 -0.0361405903753947 -0.0050417914926317 0.0521667286595149 0.0163038032628376 -0.00137233892949847 -0.0162144917455877 -0.097220624057909 -0.0203552538750299 0.0103277765625323 -0.0544015936214121 -0.0252100864801563 -0.0302982305372709 -0.0360514455768685 -0.0033103552532539 0.0991035764926975 0.00462256857131037 0.0264273851077562 -0.0430441251447072 0.131555815647672 -0.112049076760341 0.0641659165652504 -0.116468070288442 0.00574954434249419 -0.00142446393555294 0.105237717556289 0.10823565612202 -0.12852077958504
  7 266.866419717295 ""  1.38334813740831 0 0 0.00530746080272106 -0.00411242966296456 -0.0128220984417516 0.0480549196113101 -0.0049392334403858 0.0101288091309703 -0.00978816758337279 0.00388115912671666 -0.0201341846236 0.00258950499883577 0.017136004105142 -0.0103556373357363 0.103916264685768 -0.0126879849386183 -0.00370247942637575 -0.0146626013615503 0.00592263605301252 -0.000672141111793437 0.00369708805317174 0.0206653973879773 -0.0134862491329523 0.000701895855417573 -0.0112336160833132 -0.0123478466768221 0.0253731026027079 -0.0223514814114643 -0.0163669734474604 0.00271089137867085 0.039035963192485 0.0500657473991687 0.0168512960456931 -0.0136536143841897 0.00313170611667957 0.00840292377321984 -0.043141237853072 0.0695563664966575 -0.0817649956480515 0.0260053369708818 -0.0164306105501251 0.0140636729070294 0.000272765390737983 -0.0148357514942193 0.123484512619169 -0.095549956385349 0.0517386844470788 -0.0298602450163056 -0.077109706944671 0.186109164992063 -0.0639670483345491 0.0491003487706028 -0.131949678477728 -0.0587153751874933 0.0632298498375532 -0.0316555973424181 -0.252671737566827 0.1474331469577 -0.391305918304564 0.460531107694018 0.11567135364253 -0.0451702558989964 -0.170197749888103 -0.202417494000482 0.29732139455468
  8 312.217646386493 ""  9.16825580756252 0 0 0.0322846836525509 0.0611456348389353 -0.0541030448681125 -0.043408129514752 0.0226577165511588 -0.00787837104064775 -0.0291227293451365 0.0411801738606085 -0.187814348819842 0.145373566270768 0.142676294142443 -0.071902908917885 -0.185798044301552 -0.040566251246552 0.019080402634124 -0.000948110261148684 -0.00541738166629909 0.0102957822984888 0.12475858048311 0.0458065211216193 -0.018884927368041 0.0248553048421862 0.010237131057767 0.00964985863802429 0.00894604817274334 0.0456309166009605 0.0155551882914291 0.0129913088595679 0.023960604328735 0.00479641659459875 -0.0148223898150922 -0.000680118575872576 0.0272026951895628 -0.0828037244718758 -0.0614605605445453 0.0280558284855521 -0.0548675670483499 -0.0425770884956454 0.0810665181083694 0.00252164894387021 -0.0450212879498887 -0.0281587859052976 -0.13629122996227 -0.0941796654752429 0.0265218109140343 -0.0863771405152403 -0.0799605196679258 -0.0113463618377419 -0.0674293922346288 -0.060917432204516 0.0875172987858966 0.0195269328881481 0.12370028164391 -0.0749692109764938 0.0604373217396471 -0.131732047357907 -0.0416881592043475 -0.0226919450050553 -0.00743462693326811 -0.0202301118478887 0.0533540486929151 0.0257488354124759 -0.0664040877658277
  9 376.422777854917 ""  13.8896641403139 0 0 0.0510976907305098 0.0283739600418433 -0.0490466083731095 0.0157516808186419 -0.000537046134866004 -0.00922046476682392 -0.0533158249307088 0.0239014491695303 -0.217924278209878 0.21650728606088 0.127021736928831 -0.076145668713399 -0.236238328823465 -0.102636556927548 0.0385366608934047 -0.0859926211650385 0.0577731879805782 -0.0136137261351925 0.00646062941912069 -0.0619792100027627 0.0783231098648517 0.0227230867421366 0.00243475261328204 0.0703175974949791 -0.273209294759827 0.0593102334461711 0.0433299713439712 -0.0741426732498073 0.0967156899137487 -0.206648497086163 0.0473098763651846 0.0152140801331402 0.0473569461984712 0.0481214762087144 -0.0158321388925886 -0.0382074263789026 0.00524258844058023 0.0426518869568021 -0.044246692619677 -0.0322919618835922 -0.0453706110419063 0.00461182457499016 0.0952301948952419 -0.0109340014307925 -0.0415268123210002 0.0343621961124859 -0.0264648150799032 0.00907728457273677 0.0377207460039248 0.0982795070033785 0.0147666515357904 -0.0545098251241123 -0.0388848094662453 0.140762051514501 -0.0882933003780518 0.0537180554149855 0.0468300384890326 -0.0346655694809872 -0.0985622433509929 -0.00243959908308172 -0.0856745830394788 -0.12311908766132 0.030938528545885
  10 431.961257186373 ""  28.6335192521711 0 0 0.0155992184223319 -0.00341616901826932 0.0114034118122752 -0.019393306736984 -0.0107774360690777 0.000665045380376007 0.095863634377654 -0.0317030281742862 0.0806113042787321 -0.0529251710106077 -0.0536003423318106 0.022008796422641 0.311041627814528 0.104749815786701 -0.063756655898863 0.0301809776501543 0.0833197239576352 0.0626661152413018 -0.016499698830749 0.00609831587635808 -0.0201272394985787 0.0261597592811213 0.0631615194946633 -0.0337769213039341 0.12373251151585 0.080771159259598 0.0320761083117177 0.0385552470990118 0.0918964796223156 0.143185961228551 0.0623313198184738 0.0853862455293151 -0.0824305126234394 0.0105027798985482 -0.0629091594068966 -0.0546169820151006 -0.0092207760753283 0.0627551269485074 0.0455701537207525 -0.0533561463857529 -0.121398898984196 -0.0185445314227576 -0.0211145565725023 -0.0981458871126271 -0.0585035129107189 -0.0068979250200343 -0.0948440213889209 -0.0563982709513567 0.0126118817547821 0.0997021102371601 -0.0261058398565401 0.0873893050087722 -0.0686598330707835 0.0298696023733204 -0.0932888894267428 -0.0133917103573967 0.0805477548768964 -0.106051752575189 -0.216434830226296 -0.0262048299942262 -0.0998115254871478 -0.192333695359645 -0.00782398590692145
  11 451.531007749977 ""  140.545678275415 0 0 -0.0135381865605324 0.0253067021334757 -0.0452469955504095 -0.058222158096676 -0.0115023664856118 -0.0114437483239673 -0.0870962163802617 0.0125807089538911 -0.174861991862849 0.12764878131532 0.0874853278877262 -0.0703821730295491 0.691810703602189 0.198005505830647 -0.1613045288706 -0.0326253699197174 -0.0260995463260811 -0.00114263249328228 0.0390824339468001 -0.0189628647859753 0.0407614404316383 -0.0200220335809378 -0.0160435687997801 0.039584253454866 -0.0853712366496995 -0.0354606779581925 0.0161591334930204 -0.0344870623223159 -0.0266898753357309 -0.0474741352426528 -0.0481135517953844 -0.0187218187186165 0.0373736120347791 0.000874233370499525 0.0191991585586622 0.0104055617295283 -0.00158551988290533 -0.0104397412892145 -0.0130531428624296 0.0116239449946501 0.0331691944248089 0.00805931354266969 0.0100070942698535 0.0292800314804497 0.0124049220769967 0.00352693623272961 0.0259698591036338 0.0140106041410094 0.00281999662543888 -0.00309610977680832 -0.0279436044633071 0.319204919018655 -0.176210751399769 -0.0234130843377087 0.0193043651202479 0.0109039592060757 -0.0135426855669665 0.0243134845819475 0.0530773990771984 0.00943087148399305 0.0214696802555597 0.0483624700034796 0.00678727283145017
  12 519.32323309849 ""  24.0481847696763 0 0 0.102752775791856 0.0348460453326049 0.043058441705838 -0.0606435299466587 0.0224635748667867 0.0126317513354912 0.209234270000833 -0.00626227021003356 0.120379960734187 0.0175410852852281 -0.0294140155876423 0.0567708635462254 0.0204320061925748 0.106013391108206 0.00280891551868913 0.0462819878015707 0.0122571742938614 -0.0910656531905122 -0.0877196918952278 -0.0149343250898503 0.0303521866893564 0.0988367606464977 0.0320361174925649 -0.0168482579335771 -0.0989994092276917 0.0322361455013267 -0.045797586861626 0.0777618761143081 0.0841845703039242 -0.242977712235396 0.0538784647045773 0.0256773405231415 -0.0171518361674333 -0.0533419833407619 -0.0236165505137374 0.0424795030863242 -0.0287723058974035 -0.048045135099853 -0.0235903411901209 0.00649267975511482 -0.00536928729005366 -0.0070999116004386 -0.0146976159342944 -0.0245707870680176 0.0372159873759065 -0.0581484059304094 -0.0293563211622556 0.0612279975260606 -0.0556325573519909 -0.092997999655769 0.0173095811854081 0.0908199633115932 -0.138281727026778 0.101863914700341 0.031620502079703 -0.0829610239291269 -0.0841224051841956 0.0496179891183173 0.062663147052433 -0.00194219687721667 0.0374391804156457 0.043961703869963 -0.00903508020242282
  13 637.962332657737 ""  21.8406445134244 0 0 -0.00312270838335651 -0.0039833825859717 0.00370509016572716 0.0272878023457644 -0.00622272571479006 -0.00936265050942097 -0.0184783782674376 -0.000124299651380494 -0.00935652172199064 0.0192871054016002 -0.0205536020108203 -0.00322710862525448 -0.322618313525098 -0.140759364146823 0.0591680093608539 -0.0127518499476212 0.00441722087119988 0.0277906848898546 -0.0142934732460175 0.0303287095763272 -0.00151240266951741 -0.0182798928899642 0.0148156160022284 -0.00109069907882353 0.076531118958982 -0.0821271267876101 -0.0140340940091354 -0.0124285758889125 -0.0113605228102183 0.129435038816291 -0.0104943865826749 0.0316224764688814 -0.0659489558203663 -0.00768914329238413 -0.00523652286531704 0.00805918199689863 -0.0156558119006301 0.0147103984215536 -0.0338895062775604 0.000971128789741333 -0.00320157483376132 0.000931063749152131 0.0707655709680032 -0.00633715101821961 -4.63502694404576e-05 -0.0221830998144702 -0.0190437777588164 0.0654522556541185 -0.0324640415762141 -0.0150508869132564 0.160424649291958 0.732451238791183 -0.400840689261897 -0.136405074217764 0.00024418876863511 -0.0134620566153904 -0.0185695461540108 0.0149213222270924 0.00953992670902598 0.00138479003679766 0.00242559951414856 0.000424532267120954 0.00611721743404647
  14 752.396051513939 ""  20.0490189417635 0 0 -0.0638748451932879 -0.0111377646464421 -0.0310649561078496 0.0490159744525704 -0.0419658520444231 -0.0177959352505618 -0.00216491310319545 -0.0410497857271382 0.011956231739069 -0.0861057798269635 -0.0611136828756565 -0.0317828194932364 0.0616473430259649 -0.114211522494885 -0.0285267211113893 0.0226671018159803 0.040830855225552 -0.040896331604642 0.0360937479228304 -0.0300218653600494 0.0658266269509262 -0.0462137092553688 0.168949474533895 0.00976014313087613 0.117444229823507 -0.00283668541340467 -0.0834649003801937 -0.0308263361901024 -0.0790570225010168 0.0740799713726864 -0.0142837990271206 0.181487626062984 0.00134986643466922 -0.0487800057103591 -0.0193530096731505 0.0410625767590632 0.0284945134407805 -0.0433410219210208 -0.0504457912533107 -0.0112050648449124 -0.0205866228384223 0.000812700781633429 -0.0337458034649542 0.0320856515728355 0.0424390273924424 -0.0281131596678767 0.00282061254801889 0.00965540237731535 0.00854327962970298 -0.0768136605110193 0.10263267254677 -0.0799668098047133 0.0110191610993095 0.208395478866778 0.0240302065621999 -0.128890982545733 -0.106253058652124 0.0381377599168629 0.0883976416804751 0.0105546129274101 0.0338821931997362 0.0432066741601524 -0.0303895864712101
  15 802.745537251823 ""  14.5620731339987 0 0 -0.13727961722946 -0.0208518550854549 -0.0398397289656639 -0.00435878555290999 0.0377703294078169 0.0127252081263228 -0.19604228779897 0.0413369645672137 -0.0102626133950021 -0.197791741512324 0.0268845735191223 -0.0226870302697848 -0.038920582420392 -0.0704824723688601 0.0112685719550181 0.108428397189087 0.0468522641842872 -0.0651803213646965 0.0150645532128777 -0.00556654406930603 0.0789300286149683 0.0370860498182351 -0.0863969012110268 -0.0149910000070224 0.0646738584350213 0.143253838611369 -0.0385931571833231 0.159300848842409 0.153973249723445 -0.158668649632199 0.0934635088171302 -0.112126377477441 0.0909390171250377 -0.0121357095312721 0.0092454562078657 -0.00145195354270917 -0.00492841035806908 0.0295362637281399 0.0210560148587306 -0.0032054457564993 -0.0218048456334047 -0.0167648788597991 0.0388270371879547 -0.0664223547679107 -0.0175132474921604 -0.0237644283730821 0.0101833880126575 0.0784770504888323 -0.0338120913160115 -0.0209311260316208 -0.0575108660529413 0.0997370933810124 -0.0398497188977052 -0.0075618812056864 0.00889866923141438 -0.0188254015375594 0.0190268672781768 0.00797957248287666 -0.100464793767147 -0.0280399067124255 0.000633101467258479 0.00065877637403797 0.0397867986034747
  16 830.369495713454 ""  3.11623569009414 0 0 -0.013134489092095 -0.00420973403807857 0.000560419058558145 -0.00244489867965092 0.00775942109967287 0.00288871711459849 -0.0383282165461178 0.00784825019524666 -0.0150084337747434 -0.00434602709598666 0.0148233743170746 6.41888290279768e-05 -0.030845349052645 -0.00157988264968631 0.00860106225525135 0.00945896964853892 0.0134584128298731 -0.0169078167423379 -0.00255280244139502 -3.20970863769236e-05 0.0118713634133236 0.00742895131851199 -0.0240846844116799 -0.00139993669803009 0.0390900044756885 -0.0029384095912399 -0.0285446419333563 0.0222321247338783 0.0377152560640758 0.014708717986551 0.0222818269584712 -0.0257473794752229 0.00874824461878091 0.0376593488641027 -0.0270303517930331 0.0481886109411452 -0.0138037960224982 0.0161196249849749 -0.00913764343833805 0.0238122535954802 -0.0219134922367182 0.0289974132754677 -0.290909274205893 0.342081826814476 0.126370198172587 0.0208384954729637 -0.190819024591594 -0.436840622330414 0.0155861962570492 0.0633140059947064 -0.110723942722564 0.0512339505013205 -0.0256513118984532 -0.0211871464086492 -0.110452508567331 0.073860914758236 -0.122503096067329 -0.131306717592975 0.399397031020124 0.0972171516245549 -0.0705858945654568 -0.279498863108459 -0.335919547931759
  17 881.674489035697 ""  32.1243432727024 0 0 0.00704719180135452 0.0366224458448064 0.00347277830862807 0.0258402937372532 -0.043777182447662 -0.0149823183282154 0.0829399924673371 -0.00939788230872526 0.0401033936473903 -0.0318280212088503 -0.0362863678087859 0.00273844149160689 -0.0839069478741049 -0.0820453863300196 0.00538097388834483 0.0185944067267016 -0.0471934254191991 -0.0524647509440903 0.00466020611637382 -0.00471082065955456 0.0295613317705645 -0.0392460725964539 0.0680512354186513 -0.00386701479947358 -0.0330735187406306 0.0951061120669107 -0.0110508749834473 -0.00774966025750533 -0.0850392860567781 -0.132457402032238 -0.162666700631954 0.0425839717676792 0.0182836481597015 0.0334655376717686 -0.00723771496765101 -0.0334500785965887 -0.0490449227167794 -0.0153367297088946 0.0944832775688374 0.0250700924134322 0.0521382874308746 -0.0013187241398982 -0.0782324763987833 -0.107496072847528 -0.0334139385823401 0.0132555766501596 -0.0414604163359346 -0.0623707596513141 -0.0360090290216722 0.00124306325706651 -0.561525038701718 0.133663875155626 -0.0816926438950461 0.0259897788567801 -0.0248988171749499 0.215636763407326 0.167166769460285 -0.0636424946237234 -0.102375531115566 -0.0122752026005852 -0.0454570869141521 -0.0451736161137874 0.0526360203574291
  18 920.766178285465 ""  10.1787979433813 0 0 -0.026328525526629 0.0261949963437382 -0.115138085705492 -0.0119543660170758 0.0297841850133707 0.0228557816601995 0.221159538847974 0.022286434235101 0.248957358168788 -0.401774883057449 -0.16981331366146 -0.0476451738660131 0.0552654064451774 -0.217768304607627 -0.0152312392183799 -0.0327573639214384 -0.0519293370654706 0.0873042244949686 0.02123590974348 0.0016116959595708 0.015570984933845 0.0700302251057615 0.0234748405162988 -0.029862872511393 -0.246718704496847 -0.12852669669637 0.140754966290042 -0.00435713695914914 0.019171908362618 -0.0936637393837974 0.116949649134698 0.0267871238059028 -0.0145295403505202 0.0155597251679272 -0.0168865712113986 -0.0217099853948231 -0.0230151673679898 -0.0182572608482311 -0.0174465718770785 0.0177656827341857 0.0346100525112467 0.0151876115572057 0.0280809557973012 0.00369280543522316 -0.0182943875557395 -0.0131223700515931 -0.0677695757822141 -0.0235371437856124 -0.0344071493725023 -0.0378152023471365 0.112561436990275 0.00674884399057871 0.00499831094614413 0.0476583334080491 -0.0252929796178722 0.115187830761955 0.0541161820774162 -0.033664454562653 0.0410729171699592 0.0213247313364893 -0.0235030060707183 -0.0402338486874422 -0.0152777630644612
  19 932.081150342756 ""  1.45832652626441 0 0 0.0282932471964436 -0.0080531522444131 0.00176418544378874 -0.0105879928639361 0.0110625916657084 0.00250011142205173 0.0162159594465474 0.00374854754908238 3.28562287316038e-05 0.0329156549169947 0.00252302223231782 0.0020847700827452 0.0443136701200669 0.0265152327475023 -0.00765963872793318 -0.0360586752148729 0.0199987763685876 -0.0833619238032261 0.00610693589916925 -0.00556374832643035 0.0571899503032436 -0.00795854208129007 -0.0152369947075908 -0.0415902785940586 0.287091293653612 -0.0835152071003765 -0.200135511217369 -0.0162528444692354 0.0284945170413869 0.264587164865765 0.0031388810014454 -0.0308145148043508 0.0183134901039954 0.0347909077313962 -0.021581549826163 -0.0377612829066634 -0.0522756052196593 -0.0295662550406151 0.0174690147283938 0.0459405755890129 0.0632885716638119 0.000949108528236991 0.0198081855967945 -0.0970676548597092 -0.0428045240631673 -0.0273358998511204 -0.127982724099169 -0.0209539065705748 -0.0535591689901424 -0.0200456175824034 0.462805108630219 -0.0675777966382073 0.0472426418407797 0.0220106741714757 -0.0541640641385841 0.310441107613924 0.203223945168089 -0.0883880195838342 -0.070861691013606 -0.00124258311465854 -0.0727859788473286 -0.12255296838769 0.0147878168219001
  20 985.643390718404 ""  24.2189961974364 0 0 0.0640621911684715 0.0838643890345332 -0.0264422781984185 -0.00672350167899757 -0.0371814708187096 -0.00902107986354206 0.226922197152115 0.0649679352957002 0.193459244947362 -0.156171830079111 -0.105624243422032 0.00357809895893894 0.0117648546031457 -0.113342873921318 -0.0204545207296213 -0.0331216073306872 -0.0313277192932558 -0.0394727026551856 0.017455686408985 -0.00156911998790221 0.0755035243176032 -0.0565365262422274 -0.0564350940142566 -0.0643516185591183 0.0934484870373956 0.00110381103264502 -0.0699246113271882 -0.0245235758810241 -0.0167700161494718 0.0751636575720407 -0.244416290624635 -0.107645674153418 0.0164123956151575 0.00862455843733709 0.0627866343463409 0.0286364584257541 0.0154652884024489 0.0609888180774755 0.026924825589809 -0.0257504824776207 -0.072937083146635 -0.0216463554628279 0.0255688655182469 0.119611156858992 0.0360217944323742 0.0458050278930103 0.130673190201206 0.0332455760365944 0.0445991335970895 0.114438077882416 0.0583636732934452 -0.00555723205427494 0.0482691886694905 -0.0976054267391395 0.0243322864873503 -0.200633680237092 -0.12812300181902 0.0491301282971966 -0.0144838010060174 -0.0231814894883008 0.0325721989539022 0.0143144497988948 -0.0383508632286927
  21 1010.48727546343 ""  50.5789089947736 0 0 0.0276874603487518 -0.0724029618627643 -0.0396607055791139 -0.0204524074327865 0.0740615016638356 0.0358465291367009 0.0119658429626697 -0.044892716812994 -0.0310776974343018 0.00332957473993063 -0.0253906826701231 -0.0285236827701686 -0.037101434931948 -0.00351535571798038 0.0332773043450133 -0.0844488996092791 0.0324486734638595 -0.00893865641636218 0.00328145522088382 0.00312547409902043 0.0507218521802674 0.0274976044454157 -0.0129875419834457 -0.0594859872140901 0.172230387300519 0.00605734301217769 -0.0930127886542298 -0.13768760825594 -0.0934060020174533 0.236175457737084 0.251139978369429 0.0313680008775034 -0.0932346593925848 0.0161060608742256 -0.0352458886396599 -0.0071530363427885 0.0216628506731881 -0.0404693771651864 0.0124270385046843 -0.0441405890848898 0.0222011119214165 0.0182413969946884 -0.0994052734265032 -0.0476055658872373 0.000499422655907526 0.113245475002313 0.119277128681448 -0.0768234354011272 0.113972963083362 0.114220023273732 -0.374469603301222 0.0539701975330784 -0.0171507104912346 -0.00134610134501981 0.0591533992670945 -0.156380536422097 -0.059027263693176 0.0879955523817503 0.0303987742383178 0.00620446218066461 0.060956975652715 0.209993908841326 0.0897164520151536
  22 1044.22522046063 ""  32.2279576663714 0 0 0.00885558673521799 -0.0918432678304722 -0.0494437374552298 -0.010285003538011 0.0739091752906139 0.0370592348185191 -0.00747895397113139 -0.0492586796017899 -0.00981843819739499 0.0882128529150393 -0.150325361514392 -0.0675779653438413 0.0357083776875838 -0.0948833362177487 0.0125129821392647 -0.0130914751862199 -0.0540599285610793 -0.0615026477425119 -0.00812459597140557 -0.00828725165355088 -0.0457190078779053 0.0112972026854566 0.0539605569360496 0.0632720396462839 0.00435012024986488 -0.145581624111889 -0.0732064384162555 -0.0314204154858312 -0.0938300804135794 0.0326723901377797 0.0616136526714927 0.033962660975002 0.121884394810092 0.0193106353230825 0.109389244633368 0.0437046382122774 -0.0259695644004196 0.0197406421545028 0.0537536641003969 0.0236323630903592 -0.0722058537137813 -0.0574562441871378 0.0254781411318013 0.12334622296309 0.0517270575850972 0.0128559982280394 0.106411625225621 0.0588826036017458 -0.0625964469914904 -0.0348095072300959 0.017042869962205 0.0221518265395072 -0.053538989394195 0.0930585517873292 -0.0143686987797861 0.0126191916157067 0.00826856820325986 -0.0421679318351421 -0.148267621919811 -0.0614223765704798 -0.0347273786229828 -0.169586454813669 -0.0620712726466523
  23 1078.09039983317 ""  35.8149836217998 0 0 0.0614007487577036 -0.0397458083031933 -0.0590420484063036 -0.0184659134168296 0.0517143372214381 0.034842151819131 0.0860853182089294 0.0509929983723294 0.144660108522005 0.125323785765294 -0.346238775520818 -0.095443264658323 0.0782902992285405 -0.249608898541257 -0.0124877497995483 0.0488059243455839 0.0431333845472206 -0.0140145879977246 -0.000820180754209 -0.00946060659132363 -0.0320517755271962 -0.0888558687380056 -0.022326233639453 0.0796788667524232 0.0736464275267914 0.182970078470399 -0.00199204894947669 0.0439542058801466 0.0357577426096372 -0.0484926699809255 -0.251086698063936 -0.0759428207665282 0.15401640797115 -0.0291781294202827 -0.0731738172323693 -0.0204916260374918 0.0279430750897671 0.0279095748160364 -0.0254606939867205 -0.0102353892993888 0.0398277114874187 0.0327833508728337 -0.0225162918647986 -0.105009586162273 -0.0321379288560628 -0.0487574626273688 -0.11309221829897 -0.0230603087500931 0.0232194313850894 0.018281155949336 0.0028047996877597 0.0042525289159106 -0.000993954086969072 -0.0764098672782836 0.000481104132530989 0.00999850780615024 0.00405956220986679 0.00936790200786076 0.0820402242395189 0.0369224936246214 0.0106425321315697 0.0750084870596892 0.0318297458053409
  24 1098.40937979732 ""  37.8876428555471 0 0 0.0456859016217186 -0.0720933380281526 -0.000210215256111023 -0.00675576922852891 0.0425314245189508 0.0184650915259877 0.0314957300998913 -0.100656043914008 -0.0926147579773668 0.117651235549472 0.00203732079779404 -0.00922239909630192 -0.0142819861274422 0.0745607118089927 0.0247579421785713 0.0360949339789949 0.0145624606026079 0.0705497537847723 0.0147610355276647 0.00722617028631584 0.0694379813333352 -0.0771760276699855 -0.000260449182613393 -0.0963336156413208 -0.0838460813820419 0.251078917611257 0.135405458701872 -0.051855705285879 -0.141840076785741 -0.155828217398084 -0.0526875027059542 0.064371544005198 -0.262459122768128 -0.0237012208311171 0.0516501828588734 0.000363557416905994 -0.00455300523102836 -0.0290035381640116 -0.0309239573207292 0.0400045187692853 -0.0224303782079036 -0.0111540643288249 0.125138757085726 0.0741879195951519 -0.00896848490416791 -0.100994732579603 -0.0522333884793331 0.103648430179044 -0.113916188149051 -0.217667411852349 -0.0414884997776245 -0.0191815399768561 0.074232920526302 -0.150886798356098 -0.041488088491914 0.0993172024147637 0.0149970633237201 -0.0707929550542559 -0.00539229948588628 0.000363424351694582 -0.0379785136962122 -0.168504918667479 -0.0851335597867241
  25 1130.95771590841 ""  50.8412113571067 0 0 0.00586822314260287 0.0502870725401974 -0.00447033324999646 -0.00345954184442058 -0.0207474518880911 -0.00594381747479499 -0.00583480911094163 0.117639948089405 0.115200335738001 -0.00828150110057825 -0.107554922855098 -0.0150653741298826 0.031618932790457 -0.123938117813656 -0.0230036849199112 0.0020075446073381 0.111177558191333 0.0446553042615056 -0.00350190953670715 -0.00263193281025629 -0.0149152177306922 -0.0128162078849928 -0.0349372852815049 0.0520219753445337 0.0538118183915271 0.0755141712648528 0.0150223497314838 0.029669808900243 0.158163345895982 0.0861687690525353 0.00664663609871844 0.000178831291713931 -0.0320138473572309 0.0529565824430746 0.0531076292936619 0.0565473519709711 -0.0485599059988935 -0.125718142101866 -0.0510339465573109 0.0102134401720004 -0.00971315615460689 -0.0611356838753644 -0.143955012049101 0.0585361882423971 0.0800992437381845 0.144991592424307 0.178787857264906 -0.0950037152267982 -0.0216335822557012 -0.082880339575188 -0.0990582161447485 -0.00173023789883134 0.0206837326946766 -0.107071842138603 0.0336018709924049 0.0431214002902913 0.0932642430402663 -0.00505624635313445 -0.212313781302487 -0.0839428605612873 -0.0219873055429056 -0.0313485943474136 0.0622763222436133
  26 1151.68264022119 ""  13.737792828656 0 0 -0.00544760107425783 0.00726080302893487 0.0027921929442804 0.00112685500017742 -0.00384493222295399 -0.00188815292342141 -0.0228476393642126 0.0291224545250203 0.0194714147340347 0.0260296489342129 -0.0319153822668023 -0.00738969062349376 0.0129585475379223 -0.0399423316736937 -0.00752494773799022 0.00267017591468932 0.0294354343995749 0.00171738458948141 -0.00142626888356041 -0.000387311210197893 -0.0144330740115182 0.0057588370292837 0.00853441915282376 0.0181331835532939 0.0708652175126272 0.110225687228515 -0.00720098099120972 0.0319920279563289 0.0821361257393626 0.0373292540000259 -0.023575703172394 -0.0179698545274929 0.0843671345365057 0.0647145621802744 0.0498987876119107 -0.127759470797137 -0.0680632891041167 -0.0733143053571775 0.0536371238910599 -0.0260014789952542 -0.0316734428510821 0.0721492481134319 0.332741867356532 0.135371108717297 -0.129397480162429 0.00198240007241942 0.0107937821949355 0.10647087199085 -0.100474196533142 -0.121280237944822 0.00897800170458572 0.00113181657737104 -0.0166325504871991 0.0578082325715515 -0.0280935258338636 -0.172640301572923 -0.205692779305078 0.0788688925708528 0.302922099379883 0.0981432661805644 0.0724185315988052 0.0600730766635348 -0.149047650757464
  27 1186.41754904922 ""  12.0953048643403 0 0 -0.00401091249606389 -0.0586035390427372 0.00450997686796706 0.00715653420173784 0.0250590677422084 0.00685751676456211 0.0445221378382322 -0.156543282421384 -0.113752434448391 0.0748285766955629 0.0226749997895896 -0.00594039727587966 -0.0081329292621606 0.0610336666583377 0.0142967939664339 0.0543632242534167 -0.0341510500104166 0.00578525212400715 0.00421040020327608 -0.000728902550566877 0.0228124979519205 -0.0349650872921449 0.0424681117349347 -0.0290869273230293 -0.16902539622535 -0.194311446466693 0.0482340993268298 0.186624984860911 0.245892319824314 -0.141792364698556 -0.227088785111617 0.0491092522280488 -0.131188258562116 0.100712418659595 -0.0287495050486849 0.00504600643726297 -0.0719800452085292 0.00740721680833587 0.0078600310753199 -0.060022133932681 0.0151713305788486 -0.00854290153112137 -0.145497251024227 0.0275070085022287 0.038044425797363 0.192369983090101 0.0716093353394281 -0.201424163360758 -0.0198242210926218 0.0971345163504687 0.217690745525519 -0.0123751350684235 0.0388386035567855 -0.107431696401426 0.0681015765775468 -0.148320387171278 -0.0026849285394317 0.122229217111253 -0.0534071034554972 -0.0341097121496866 0.0452764093199237 0.210152142602556 0.105349664805362
  28 1224.22797752391 ""  20.8271067012264 0 0 -0.0278263411083411 0.036453050584919 0.0532179951655955 -0.0133875396936463 -0.00114449717710824 -0.00941352928815367 -0.30212299525727 0.275298406533587 0.090705434499292 0.377258488350054 -0.313378951798325 -0.0696165766707188 0.115614641836399 -0.406026589281582 -0.0705455106345457 0.00486055155250586 -0.0216076510778433 -0.014133648553109 -0.00659433111548525 0.00643383716847724 0.021121065164332 0.0354470983377875 0.000351720085445787 -0.0276359976915871 -0.0770815229260545 -0.197035754570124 -0.0147730897296866 0.0085683728614139 -0.0146179124329512 -0.025524228187249 0.0948959298079819 0.146493924630351 -0.419874332599032 -0.00462367477177037 -0.000313534795221043 -0.0098477775810544 0.00620492854132402 0.0165231893851765 0.0208013433961978 -0.000838672457733268 -0.00259266832843125 0.00961655839130251 0.000824004572671972 -0.0384634819193082 -0.0138645832639109 -0.0182562881292808 -0.0154798799389421 0.0217222952511164 0.00589276561859317 0.01897128029436 -0.00289053250699054 -0.0561497475640276 0.0619085860134913 -0.0830952295290711 -0.00724810626157624 -0.00900679214172312 -0.017634490946741 0.000650369488703845 0.0327237080188951 0.0135176467318365 0.00449385460136362 -0.00125702512678361 -0.0165154860242347
  29 1259.74429534659 ""  35.5216346613728 0 0 -0.006892021771775 0.00995973657154062 0.0303712871758515 -0.00733580004811577 -0.000420482987928652 -0.00541479273516056 -0.13857453965685 0.116458802892146 0.0262624295206435 0.154763155139697 -0.0704178456780799 -0.0127157652044277 0.0347419500977519 -0.134905704815571 -0.0246221983722446 -0.00348504429050086 -0.0403491543997025 0.0319953756311582 0.00480116466480895 0.0110285433448856 -0.0109118127327976 0.0295426793846032 0.00649719164476343 -0.0706656106421727 0.1012646217936 0.411637953847479 0.0658798960792411 -0.124988565807774 -0.274559547383081 -0.0790208044907557 0.0267192541022539 -0.114979677112304 0.277383132142427 0.0521241417380289 -0.0202673458867492 0.0286268668722475 -0.03581777829862 0.0214942347983015 -0.021178062256517 -0.0397949878454755 0.0211994679990142 -0.034255901423636 0.0211379044445955 0.221237395314818 0.060696968636594 0.0162436193412376 -0.137112632937929 -0.14950646379672 -0.0825855549593839 -0.063510602389205 0.122892762688934 0.0169946218397712 -0.0748046569980502 0.328732978954078 0.063506882622819 -0.068355214262875 0.0507145763528575 0.072091235728366 -0.130988437746595 -0.063484531907224 0.00157387806603183 0.12667614997811 0.115995611375874
  30 1295.52174402761 ""  10.0978619730407 0 0 -0.0216471676867218 -0.0148211941244104 0.0321209232309748 -0.000448518952368188 0.01868157377303 -0.00256074605115991 -0.0167713674566154 -0.0700024900074885 -0.0690691933968671 0.18229445733413 -0.0651295644233056 -0.018961496097024 0.0213460829266003 -0.134788956043453 -0.0186119363152674 -0.0282580830613775 -0.0107464748204275 0.0389090208541727 0.00833288093953222 0.0158254393748258 -0.00297306451161553 0.0243664532384333 0.0114802833908256 -0.0898254788754799 -0.000412941696898749 -0.0044179253537304 0.0260544669442218 0.108471426507445 0.274055573452976 0.00659352166273553 -0.294565560509023 -0.152807282014885 0.243068391728493 -0.046553094118582 -0.0023703326149496 -0.00444536321684252 0.00557239008571793 -0.0241627977207856 -0.0229652439595827 0.05163236393068 -0.0178865875556243 0.0199290745197042 -0.0807424501021524 -0.171818987311387 -0.0273735715199467 0.160188781657185 0.393255076005846 0.0967946261336887 0.104785921107238 0.141889911453222 -0.0466059807790028 0.0177251151147496 -0.0666593674014195 0.310342544998917 -0.056421390877996 0.103465365542931 -0.0194711171552484 -0.0969109089956388 0.0888516593484495 0.0490610606387568 -0.00793435974178326 -0.138886213572577 -0.0854752689071516
  31 1328.67070094406 ""  2.59214287351541 0 0 -0.0218009150653291 -0.00683942350418028 0.0101612092382867 0.0032422783829098 0.0139853201632327 -0.00133875834863092 0.0752283270762022 -0.126698460056381 -0.0658172342822391 0.0626792390507459 -0.0237511746691176 -0.0111141100807926 0.0105418395286402 -0.0663427932777794 -0.00914492720314809 -0.0354984333202273 0.0280713139993166 0.00780913949442064 0.0027126161643754 0.010693402928517 0.000484087168291273 0.0249295612648297 -0.0085899266830518 -0.0210276433809494 -0.0163080810283207 -0.210659001619126 -0.0305459536085949 0.0995527507655234 0.289850493966552 0.0859325112476066 -0.286604066914137 -0.0565887747118305 -0.0198604034400222 -0.0282821012022301 -0.00438416574194874 0.01235315704461 0.0536280719159044 -0.0381186229326401 0.0251296532873659 -0.0153500418440304 0.0231983900763901 -0.0422884096628967 0.274509155438066 0.43054712536319 0.052089959606022 -0.245356636018198 -0.388475619351813 0.0121891937870787 0.0814312664896086 0.00726001601817644 -0.165042425806751 -0.00350292498150731 -0.0134267052642676 0.106097554604545 0.0383142729595184 0.00304361626332745 0.0557176171033044 0.00254570483142332 -0.1330297810968 -0.0636059740880306 -0.0277245983316045 0.0516918694637345 0.110344847257969
  32 1363.66607085209 ""  2.82136535199734 0 0 0.0639144990014764 -0.0134352015089487 -0.00377402778552374 -0.00923329112051501 -0.0159796791774453 0.00817058467442137 -0.244079248959337 0.282773910564344 0.0751275564014593 -0.0366838032342462 -0.0213518957055527 0.014267297124607 -0.0372652005709965 0.0984519308779795 0.0237074328321655 0.0372245646450143 0.0597150297440438 0.0106696485360066 0.01409826672671 0.000244991579305757 -0.00191062555694255 -0.088846031279743 0.00900303791994636 -0.0806004858533668 -0.24261149543897 -0.44658707459725 0.0159476879833074 0.0096319513425979 0.0159444017324743 -0.021516072637411 0.221952154316864 -0.102113940456913 0.37068137997294 0.0123501256810044 0.0226595938395959 0.00187237496698481 0.0123317471343442 -0.00957553191258562 0.0144002204663567 -0.00997469704325753 0.00188109297880819 0.00495170153545438 -0.0499536703835003 -0.0975243009337109 -0.00591225891429372 -0.0788311899914786 -0.14174799410617 -0.00461693991939126 -0.0211598480953821 -0.0668360303346538 -0.0600427915232001 0.0234592809654286 -0.0431683636620902 0.125305506349609 0.00886549939506985 -0.0378569829018565 -0.0181587496992156 0.0249751853789873 -0.0129976839914065 -0.00171119975024561 -0.00150677440422178 0.00533535829974719 -0.0161725571436615
  33 1370.44144469013 ""  11.0669294053094 0 0 0.027873600552687 0.00287900362138782 -0.0233155963668762 -0.00014185790333077 -0.0193892537272315 0.0154336519267699 -0.111283965307014 0.183640902499237 0.0926408574762701 0.0144910651247423 -0.0874194328866632 -0.0288190400391943 -0.0546589652845263 0.194302221633886 0.0432835441179221 -0.0066492268594233 -0.0771133003264286 -0.00165125906147303 0.00466784690372906 -0.00330522393932928 0.000685438546642187 -0.07261017461985 0.0217766879834237 0.00371129564455625 0.0965555151037985 0.184319151434867 0.00656154245471476 0.200537783536238 0.34629946327142 -0.0599036998777085 0.385188506181794 0.100697854204614 -0.0210904210964162 -0.0409168426442851 -0.0583459356287815 -0.00775244776572724 -0.0034828513762855 -0.00632210632020632 0.00857912747413149 0.018854675334434 -0.000810055246696981 -0.0243674935413758 0.192640167143139 0.35799270231904 0.0323581180650426 0.0959899970764667 0.19969621282308 0.0436463630620765 0.0954682036320846 0.163179828832181 0.0170627748123251 0.00923582323879782 -0.00567056720275258 -0.00651158264161285 -0.016076758367104 0.10211538706507 0.0688571993761564 -0.0590308060664993 0.0219033889877215 -0.00940688170623846 0.00203703608300528 0.0159262855632153 0.0818311080985398
  34 1392.15397441426 ""  9.1890609352255 0 0 -0.040050602638435 0.0488298031334906 0.0610357077673284 -0.00188484458880245 0.0272450107433107 -0.02560936575483 0.365277543037237 -0.349363216179798 -0.0817420026421577 0.200724710958275 0.053504437179406 0.0193929220846605 0.0865260891094718 -0.327873533044795 -0.0689252383128843 0.0030946941052231 -0.0150133041612786 0.00379356890855634 -0.00173133025340483 -0.0234999778900534 9.28698470932276e-05 -0.0591464282814422 0.00416436260234123 -0.0208246611665954 0.00688688748495613 -0.00746781326083161 0.00098607556210561 0.05432202407425 0.0892507795584559 -0.0399917711969947 0.477108095991017 -0.0200355982433539 0.284587317362864 0.00381049155353068 0.0168565855265935 0.00119883687754848 0.00375328144280914 -0.00435336350398553 -0.00143354284037954 -0.0039811779883582 0.00344282468066938 0.00450647520689147 -0.0149484558582066 -0.0454168231627382 -0.00639466409265756 -0.0535349072737822 -0.0859142130685507 -0.00132253052467752 0.0270441010929187 0.0333337446503638 0.000163046195701922 -0.00444685777323809 0.0291203579421703 -0.222494094989837 0.00301687027582871 -0.025187049052661 -0.0262998975790204 0.00807174043580037 -0.0295138983339784 -0.00289843174784739 -0.00449953485612814 -0.00731961850018659 -0.0220648685367237
  35 1409.31863069378 ""  4.90399052403709 0 0 0.0179443473427369 -0.00941936614008836 0.0268345131775746 -0.00848150250319515 0.0154558545459019 -0.0199651676740221 0.0100214941745136 -0.0481102733753554 -0.047790135816257 -0.110424006223782 0.169217249821642 0.0743779920323852 0.0701004153855186 -0.238856700440226 -0.0563213848076036 0.0414499846024944 0.0527333918801847 -0.0133873119518355 -0.000398566461816797 -0.00277336862028538 -0.00131852015310486 -0.00303390636166078 -0.0108321849724672 0.0022344376781712 -0.159356766445467 -0.153042495223289 0.025689663913693 -0.119674036296326 -0.266487867179059 0.0509222049915548 -0.0353443310753624 -0.0314483523781037 0.0469660338014216 -0.0235075621342326 -0.0584636417008151 -0.0131854661880866 -0.0165891548193872 0.00694621389943158 0.0180979082072979 0.00972199004947951 -0.0624852337669965 -0.0495325708704827 0.10247754047317 0.271828823970274 0.0324383994522324 0.122538142458445 0.231487679107557 0.0562669286269593 -0.0133528233845677 0.015597682032462 0.0111223882962751 -0.00523593563967941 0.00972587565142411 -0.0497436444524408 -0.0832148030875186 0.260002135680495 0.26353017793134 -0.0228852838614065 0.330042273197809 0.0185260953786654 0.108847572992509 0.205612411434118 0.220398510721828
  36 1423.21246744271 ""  44.8225942449518 0 0 0.0665396907989066 -0.0507458078467334 0.0363860321793348 -0.0193779055786356 0.0216214917565931 -0.0337283487867101 -0.186788807269662 0.116226191952152 -0.0197758042006351 -0.302384046349911 0.389023104554308 0.16344233320572 0.118343433459187 -0.405099131354746 -0.0974582942357083 0.00329927913864153 -0.011165790604335 -0.00547312333040169 -0.00166990415706706 -0.00572899844892133 -0.0013470308704401 -0.00710106180199626 0.0203073812026736 0.0154560438661419 -0.0115839071346198 0.0536408394378166 0.0148023013514938 0.0318684175228717 0.0493322561137787 0.0318708051984283 -0.0442456211101625 0.0264393615499664 -0.00676798624474493 -0.0124363461846941 -0.0310345850901861 -0.0081706418795837 -0.00281369791392795 0.00106723883096452 0.00391544198384831 0.0119957038695109 0.064480304714526 0.0290284896722278 0.0604494163494165 0.119899632908247 0.00691763148999954 0.0537695362211641 0.0915602935150978 0.015404314896896 0.00859461904308427 0.0240833740577317 -0.00245580352123021 -0.00337915682562111 0.0140716211136715 -0.06868317930107 0.0775084957560002 -0.171419762196488 -0.201468369617951 -0.056860044206844 -0.279524954040236 -0.0169343837003795 -0.113916688124596 -0.198144985964261 -0.117082355500015
  37 1433.9840559781 ""  3.45527809232778 0 0 0.0414584548019528 -0.0366282781588307 0.0137023189110562 -0.010349545708937 0.00945236841011212 -0.0150782602892542 -0.152160828294366 0.119793876449228 0.0181318250051432 -0.164919162965925 0.215748736390257 0.0854317311697717 0.0516153520561745 -0.189173348443992 -0.0448547403378649 -0.0406434959312636 -0.0561989063574767 0.0149857212714786 -0.000580143112498479 -0.00173985616652409 -0.000723485219790054 -0.00346459847615298 0.0244891183026015 0.0070502314708153 0.156956153227522 0.170774045094104 -0.0177623927560189 0.128083169641196 0.278046936375202 -0.0463360766904421 -0.0148804045154246 0.0398063163816095 -0.0315454385313571 0.0205333204764437 0.0774549614964884 0.0218159739473829 0.0209934721085414 -0.00907803978759409 -0.0207117276433442 -0.0198024099585219 -0.0694736007424262 -0.0249310679223447 -0.101889936609718 -0.284276487475951 -0.0261293475745529 -0.156361675103493 -0.264846171248616 -0.0561839675702889 0.0334216643812054 0.00816532699247662 -0.02548251763319 0.00419654015434831 -2.40848544393655e-05 0.00297079240042848 -0.0830363881918899 0.152004481614382 0.18737987426727 0.0812971317893052 0.270208306478622 0.0147956798983979 0.122295801233415 0.206159316521746 0.0897071574833146
  38 1452.20094329709 ""  95.2213173189149 0 0 0.0138198849464291 0.0151963957046788 0.00348807452736571 -0.00285629109114961 0.0108911457784414 -0.00819759984528108 0.170285213219363 -0.132034106570393 -0.0273394285398902 -0.0694016608414701 0.0749214684384922 0.0329952746837847 0.0271185509440271 -0.101179794021348 -0.0241358583089685 0.017608407116405 0.00866764800258879 -0.0107791552556723 0.0237053175977783 0.0501322388375524 -0.0232721754837022 -0.0870044758260584 -0.0841472218248886 0.0292888849601531 0.0376431734314749 -0.0810757061387376 -0.0416049592860688 0.0212716473218124 0.0138474291521444 -0.10023297304364 0.155370210622525 0.0865708360933101 -0.378073814652279 0.00805961117380764 0.00114477349111023 0.00253003342292461 -0.00568122870970871 0.00629759282261886 0.00580722628106497 -0.00423712657605299 0.00138966308884317 0.00411298589369263 -0.0130397262602598 -0.0557591731208763 -0.00655765172003642 0.0243104545748465 0.0130117216903174 -0.036216693119262 -0.0380457721319094 -0.0515124179033524 0.00720986832599127 0.018793087687736 -0.105082479551635 0.667441955219444 0.0112903490654354 -0.0209350081459849 0.000206638350445619 0.0234611621267124 8.24955646450971e-05 0.00151435457958048 -0.00478645885212127 -0.00923725143309525 -0.0174675562726382
  39 1493.82411356551 ""  7.26873031712344 0 0 0.0143012451662294 0.0119190808790779 0.0109421561457151 0.00122858875761167 0.00386718111521175 0.0017202611747585 -0.0583240628062726 -0.042840237836131 -0.183002768652544 -0.125102895547809 -0.15731347658586 0.0194536796771573 -0.003252476917116 0.000713546542656035 0.00169128992113409 0.0388844546376781 -0.00471106070692008 -0.0179226436659621 0.000629672706221971 0.00395186448192301 -0.00152685638612917 -0.00460698942553589 -0.00603509596882879 0.00240844049068903 -0.188073771328141 0.11307792620928 0.0819824349033878 -0.00778194181861647 -0.10336442348849 0.16552535514819 0.0203948511590803 0.00908137051154016 -0.0333244698782759 0.000444873951247967 0.0249859120568872 0.0130857405573656 -0.0237684272470613 -0.0340964050558072 -0.00614555919179017 0.0203747805295594 -0.020159735363428 0.0237031095446501 0.0432582664754747 -0.0266361800961477 0.000348570360440338 -0.0696942277254777 -0.121357278265292 -0.0492114916979478 0.198686497938739 0.343520446228093 0.0604994542125171 0.00885519839839225 -0.0123535930270869 0.051064946530335 -0.316644126277325 0.217852907674382 -0.361623328316582 -0.246528919488847 -0.251615005287906 0.00727596098088974 0.21864806215511 0.309457197762916 -0.0619605104693546
  40 1501.88663648395 ""  2.23908037537839 0 0 0.0313236666814332 0.0342888786267059 0.030987082082488 0.00149435956230804 0.00679146518191217 0.00209523973883698 -0.128431286508151 -0.10423002942167 -0.434587706703222 -0.274457519105305 -0.373219930442552 0.0465278567270951 0.00548475601299668 -0.00861860279380272 0.000500662350433162 0.0180302931038736 -0.0176532846624683 -0.0308401599789346 -0.000938638500062796 0.000374172040268186 -0.00100598476968871 -0.00255907395219264 -0.00213276828351562 -0.00094208656351699 -0.259170017964381 0.17026324054641 0.0996125682930075 0.0451476070881251 0.0329260323385416 0.319606887126966 0.0462239686516886 0.00775734701884262 -0.00510687920312892 -0.0120446157789029 0.0132802800012527 -0.000379372843736601 0.000234547625928026 -0.00636790221094926 -0.00491301462695515 -0.018678322192272 0.0110350159816732 -0.0127390304302798 0.0462179350765118 -0.0641038042408258 -0.0218199667162744 -0.0142390842714184 -0.005403606136586 -0.0416673770918881 0.0349143862106829 0.0518781125667039 0.00904989751453733 0.000806503191010002 -0.0035295031061797 0.021436190631354 0.202265760674781 -0.130882093469915 0.262654227684446 0.228444566516086 0.146657117083992 -0.0131276534236508 -0.136652088797514 -0.206941003362156 -0.0264363605015213
  41 1507.22848295623 ""  9.35559066170751 0 0 -0.000804312516573573 0.00268283442227828 0.000935525099322236 0.000104451647441503 -0.000599388875729329 0.000113306251941125 0.00427773633726962 -0.00551609114621204 -0.00794135304657144 0.00359369756506966 -0.0122592262215279 -0.0016671817919698 0.000958187720670267 0.00556368306883823 0.000716677837585632 -0.00296819036082361 -0.00443053348638029 -0.00888193928992377 7.48481561051057e-05 -0.000226494341205618 0.000282392195731855 -0.000845673159134764 4.22789344895586e-05 -0.00110500527176945 -0.0581888981941486 0.0256801802383154 0.0155817785816954 0.0187482289968762 0.0385016004914855 0.0827182424325852 0.00890386167125726 0.000973519909985746 0.000382417836398689 0.00517396181909906 0.0184826092348437 0.0134878723654116 0.000922670044100343 0.00778770263359455 0.00317100665701176 0.0349115922898241 0.00384604344522331 -0.0252049440504406 0.193509623513046 -0.170798611750997 -0.044512349856708 0.0481291443209759 -0.0149067289055753 -0.270558209749494 -0.0668526311418225 -0.107915790940177 5.9667617065743e-05 -0.00306666536025216 0.0019602856431415 0.00141592460872041 0.0996486198736511 -0.222708531554862 -0.209955191915272 -0.549134144348791 0.198200169376218 0.0717513901095892 -0.138496274324549 -0.0774294573097026 0.558955954747781
  42 1515.0854579301 ""  5.17207507495912 0 0 -0.032563539313331 -0.0308068233279884 -0.0300191736284655 -0.00031348398161438 -0.00533403507906788 -0.000344642513845301 0.133521096115374 0.0891853233398939 0.411412704553874 0.279583836732541 0.336844688606053 -0.0537902031811948 -0.015253060120138 0.0139137734660814 0.00323999739997108 0.039896975646934 -0.0101352543164326 -0.0383525662320373 0.00204281659288326 0.00517488776419723 0.00135263301902562 -0.00574541244750505 -0.00679302021766426 -0.00304358769264032 -0.361997471997181 0.170991869557321 0.130851562427051 0.0295908656987552 -0.0341428042617819 0.384388128523309 -0.0102371903720767 0.00084384547160606 -0.0442598836798051 -0.0212030004113035 0.0234596466804611 0.0107747816482792 -0.0110380616873602 -0.0224259844310162 -0.00383838082289639 -0.0103370085425796 0.00343018495042834 -0.00253106085166817 0.143306848963294 -0.0961396969823981 -0.0300505810551189 -0.0259991974902156 -0.0377351617989805 -0.136303821192775 0.129060969701796 0.216461078567637 0.0187728263238887 0.0173631909662716 -0.0165333205990917 0.0609370693381967 0.0712973097204476 -0.0357558689151468 0.121521222960789 0.139002191727583 0.0377724351700999 -0.0118852981521877 -0.0466853027947981 -0.0833848815218277 -0.0653259580700982
  43 1525.59059819641 ""  40.1600994449081 0 0 -0.00195096668722009 0.00689941161382295 0.00371615826830136 -0.000886807835263706 -0.000996529759238245 -0.000792295442354448 0.0159046586350942 -0.0115757386147802 -0.0101069200287224 0.0169748703485531 -0.0144513220039441 -0.00264544795393813 0.00801733727176446 -0.00623281522734302 -0.00163890746763839 -0.0299579609232578 -0.0120175466514501 -0.0273244248190351 -0.000230825361693742 -0.00185881824202479 0.00129413350879597 0.000118690439705232 0.000611899756297009 -0.00617270737380032 -0.165596672412292 0.0603673067374706 0.0329578436321168 0.0753507797106859 0.201649929283747 0.28744228110856 0.0130125045346393 -0.00573105082995436 0.0183370435979799 -0.00477948681172113 -0.0355210768574027 0.0301692080016345 0.037964745369473 0.0504801096303841 0.00316580179838582 -0.00526618092897429 -0.0106545938195097 0.0176892309772525 0.158951556408994 -0.0569081774404127 0.00479971935528353 0.145457459080602 0.124298953995735 -0.243185899085603 -0.316570605462259 -0.558094276172096 -0.0807936342240925 -0.00811609861335992 0.00654982861776184 -0.00954477527874146 -0.169687586279603 0.172744406591925 -0.0741574695427053 0.0638666441284306 -0.148501322871289 -0.014843442655302 0.150810285121101 0.183273169599872 -0.17381696427163
  44 1532.04636631249 ""  5.23003399343016 0 0 0.0048051706312475 0.00115573605211178 0.00294793988074871 -2.15222982576616e-05 0.000746281762136722 9.28625343161586e-05 -0.0268243488843679 -0.00483498914969332 -0.0493801291350062 -0.0421947606269273 -0.0375240218283339 0.00868384975441199 0.00199522150008856 -0.000583806474088279 -0.000601207907844006 0.00013594741106403 0.0182628119954733 0.026811465988957 -0.0011990091128184 -0.00312010666504935 0.000565858955425253 0.00461050445852066 0.00374494333525527 0.00197049074825393 0.202096016264256 -0.142544262435944 -0.0671668882042239 -0.0628922903691666 -0.104636020078853 -0.288420400155905 -0.0164716177292368 -0.0055811900954691 0.0252956238891125 -0.0578059236192489 0.0169797444205313 0.0427942692615704 -0.016883773970281 -0.0135045258766024 0.00977314118976124 -0.00908866306526402 0.00131983834415352 0.00552949302418417 0.539307586940114 -0.195793782366296 -0.0653637633867963 0.0888876007077591 0.0711575090046756 -0.532240304474968 0.0856759828525059 0.165721477781657 0.0101794090759725 -0.00585837772737115 0.0102576922978936 -0.059127991262645 -0.00125164455420417 0.0429261633306433 0.0937160295094023 0.166133222551435 -0.0407220634803927 -0.0201186175551635 0.00813004850348155 -0.0262254905009225 -0.154886647273239
  45 2938.55539395091 ""  69.4245475006187 0 0 -0.000193330044414533 -0.000143655806576586 0.00015433652456423 -8.22320814574593e-05 -4.69923417007394e-05 -2.72310136481273e-05 0.00242205334512921 0.00275842496549281 -0.0014816034757497 7.49892805019527e-05 -8.44950390194454e-05 5.75259743921404e-05 0.00068334079294978 8.06757457602548e-05 -4.41415980234084e-05 0.000512387751926491 0.000451648298901994 -0.00684705568001818 0.000189283972797992 0.000311332406972376 6.92444704677218e-05 -0.000110474836700569 6.28964345113042e-05 3.34746827231089e-05 0.0236920449995705 -0.0207845327749083 0.0765781275888646 -0.0341119210360327 0.0165753641211217 -0.000552887471725422 0.000247734132180269 -0.00227140799197532 -0.000793585515174923 0.00280597119374823 -0.00652167187919345 0.0741036366012769 -0.00166184206169158 -0.00157713738119266 0.00134845300181755 -0.000126833450296011 0.00303695371344186 -0.00505854979063687 -0.0958818176870794 0.150104163520331 -0.932356694156957 0.0869897075454006 -0.0473320220541012 0.0391900431041643 -0.000629790765298579 -0.00293061222252085 -0.00162135486746711 -0.00320286148193358 -0.00365624892803246 -0.00372874281757988 -0.028214845905937 -0.0141413532093809 0.0129880047681039 0.00493259951348816 -0.00822871914334185 0.0451197866086442 0.0300063971204239 -0.0152953751550058 0.00442532242370247
  46 2957.62536284568 ""  70.2792142104594 0 0 -0.00062795787382581 9.53132974068875e-05 -0.00335789744704209 -0.000115362394191053 -1.89153327554601e-05 -3.94501830434113e-05 -0.000421503964775533 0.00181119632755806 -0.00317583752480174 0.00693743931093207 -0.00439712173279584 0.0419888244785394 0.00108672241531558 0.000269868557108548 -0.000983323258622396 0.0114989944922135 -0.00773964682319155 0.0715951588813324 0.000185432778033751 0.000674993604245239 -0.00059719549865925 0.00225480253204674 -0.00552493230752477 -0.00071711606143153 -0.293640149730475 0.138151758459699 -0.88340385419595 0.144036177582979 -0.075984980189609 0.0166795067770431 -0.0129433243279821 0.0628344503683299 0.025352246008002 0.00159645247484425 -0.00176585446138015 0.00703942541111746 -0.000374750651962175 0.00147821861327044 0.00190737373654055 0.000150068254253 0.000707702920261579 -0.000812082745829801 -0.00287577502229159 0.0188022880031439 -0.0868060727495849 -0.0136425520351579 0.0085307772023073 -0.000574461874865428 0.00353254654085476 0.00461388954520261 -0.0032926240333026 -0.00476513622470907 -0.00771597997069368 -0.00799895556873227 -0.00590059165789638 -0.00322748989813996 0.00287532220056913 5.16681080979657e-05 -0.00183657321514465 0.00381662555736779 0.00555668676635928 -0.00339998761924919 0.00102620838293911
  47 3001.74952601982 ""  24.7304443973886 0 0 0.0439092846975864 0.0434799362761132 -0.00577008315067904 -0.000765052831045639 0.00179790734101713 0.000832367122540204 -0.460896468073813 -0.581677656691654 0.323208944766936 -0.0419527805430084 0.0326280195410446 -0.265674572446844 -0.00208260208645921 0.00192185167920318 0.00676787311940736 -0.00462681641184495 0.00165878475076423 -0.00199088912857523 -5.41295079473016e-05 0.000696821958513935 -0.000559080986196178 0.00471379749745307 -0.0347991063792934 -0.0127610635301151 0.00568738283896313 -0.00493744260004105 0.0265451980069027 0.0456250886601681 -0.0220950589808589 -0.000765648966908347 -0.0561814783036736 0.415318293608889 0.14685686909948 0.00022001359561556 -0.000192916661452988 0.000400729479436281 9.78860391926931e-05 0.000367847725240141 0.000100274141543215 6.73285707817647e-05 0.000110093472880987 -2.57546532945054e-05 -0.000629000325634537 0.000472482179187747 -0.00389701236279393 -0.00156340342117335 0.00126638004121386 -0.000381322585009944 -0.000999761973516768 -0.00136621835616733 0.000124573208089209 -0.00201503168861451 -0.00704694730624894 0.00104373412180019 -0.00130926739941704 -0.000894340163024036 0.000589743423326651 -4.82708040427243e-05 7.36042013390278e-05 -0.000426532157489353 0.000729215005402847 -0.000492995421375907 0.000165263047890823
  48 3021.29463974114 ""  89.7867345833544 0 0 -0.0229303263867527 -0.0253920079196238 0.00654069218488592 0.000293301042209892 -0.00027219780870191 -0.00027648040874331 0.251552901014807 0.311991091038323 -0.171441955191321 0.0188059468219278 -0.0139810623742165 0.0970954446011661 -0.00162825811970814 -0.000181545858169154 -0.00108110847663539 -0.0186410679177614 0.00957951039531471 -0.00734646884844496 0.000152378938810971 0.00168409344557833 -0.00122199941432629 0.00929541364571674 -0.0643288429641171 -0.020767550043769 0.0241656435836413 -0.0155315349708255 0.0936540464639374 0.199480270927068 -0.101698766099673 -0.00433203027887089 -0.116067493912633 0.75757560367153 0.261877688039417 -0.000749361937958663 0.00054967700316557 -0.00013581547431987 0.000488769900817451 0.000313191042492155 0.00017471254465382 0.000254586100314171 -0.000772158497611875 -0.000180809275474893 -0.0011268322781871 -0.000621830431132716 0.00078547381558173 0.0109764744714522 -0.00534070905015826 0.00192162744080775 -0.00456679690058014 0.00387053688747927 -0.00141743023355076 -0.00267740127445492 -0.0148349609487997 0.00272287282371537 0.00617177612742527 0.00437644331344744 -0.00258573331050905 0.000919138620131432 -0.00102073134262831 0.00692033329264542 -0.00967399054099228 0.00551633255326546 -0.00212488214833913
  49 3029.34313683267 ""  9.02560540778587 0 0 -0.000356311963299829 -0.000510656461765083 0.000353676663295017 4.83592663721813e-05 -5.51939252291018e-06 1.44028329586252e-07 0.00440530518328254 0.00568295758198285 -0.0029814607213099 -0.000207878240145331 2.01898959988828e-05 -0.00100475096783023 -0.000300845128074972 0.000101597329529871 -7.9983901959805e-05 -0.0049557100968954 0.00232273247821361 -0.00245098408602671 -4.37197161858615e-05 -8.17427426062872e-05 -3.60384998151647e-05 -0.000235118789814568 0.000218123997832047 -5.31728814641134e-05 0.00814096681134135 -0.00453586173849867 0.0283519665958698 0.0525348779143701 -0.0236930919233795 -0.000913399076062331 0.000613546173809407 -0.000690126644013433 -0.000581782486502605 0.0479266159923859 -0.0287614546722485 0.0122861379315697 -0.000495884269711874 0.00106276020743017 -0.000302405004203255 -0.019636144987134 0.032627184855423 0.00707081903542255 0.00693931252298705 0.000827140855550083 -0.0422340504772742 -0.584179485778194 0.331274246913373 -0.10561428456915 0.0127515343113952 -0.0085734443820971 0.00312739921705959 0.00142933007491375 0.00163993397470382 0.00217901455856306 -0.212115958639919 -0.145082483072695 0.0862713825805584 -0.0338282447709514 0.0427647496198878 -0.264345113845569 0.479832960399335 -0.283319088372523 0.0977218855676453
  50 3033.72771735475 ""  29.9276198069505 0 0 -0.000326873970092387 -0.000135368515855403 -0.000216669530715256 1.36858192547656e-05 -4.23743667763338e-05 -7.90942008442222e-06 0.00270697352893563 0.0027955490207735 -0.00179987251546788 0.000798969357610081 -0.000518857505590101 0.00417907411306652 -6.88371572270407e-05 0.000249902128196641 -3.68060883136158e-05 0.00495572558615151 -0.00228290014728702 0.00156083761264797 3.43475298423013e-05 7.453586506572e-05 -4.9718413450091e-05 0.000383229254420547 -0.00161612629198622 -0.000329968591923886 -0.0056489106873064 0.00311315716469869 -0.0196310314773291 -0.0522454595456215 0.0226403813630506 0.000586793358627398 -0.00283231137126697 0.0176401506483044 0.00606103033233376 -0.0455959584932738 0.0257786970262919 -0.0137142599062704 0.00033582368986825 -0.00091554819167637 0.000299128962967124 0.00219427447737213 0.0307900876157874 0.0181518676001419 -0.00345824933981719 -0.000165712346391537 0.0628819893000784 0.544772390443571 -0.307015124523934 0.0997299159193874 -0.00818019158817667 0.0103030869254438 -0.00238818114679134 -0.000904656091772032 -0.00110317067616035 -0.000760614565717044 -0.323310782732292 -0.226912601309227 0.142409890933271 -0.0445944868952369 0.0689097842491091 -0.429430688185929 0.344635603914929 -0.203244002240088 0.0700431588139183
  51 3045.25688724517 ""  41.3330092418838 0 0 0.00395409963617353 0.0029396974051531 0.00153122608301694 -4.5288029634042e-05 -2.49997333418321e-05 -3.61812135073859e-05 -0.0321117374695796 -0.038474709523665 0.0223844991235629 -0.00805363393105977 0.00507896260797601 -0.0410333375639919 0.000871367371116947 -0.000317334938874646 0.000941309231198384 -0.0706070207072333 0.0346945229291532 -0.00753600307267047 0.000261622378812234 -0.000570124884030542 0.000608418968969765 -0.00348145321908169 0.0188528259894336 0.00493939625211768 0.0222310295855628 -0.0123858535036765 0.113960811832421 0.815942969605183 -0.404174400394608 -0.0211577835279744 0.0324793795002449 -0.221516273067591 -0.0730626785918618 -0.00583711101485834 0.0028982448823954 0.000394816117676892 0.00148301238953151 -0.000499082669589776 0.000243618183060236 0.00220212879143021 0.000303464710470176 0.000252071843366781 -0.00375242448702697 0.00375498510292465 -0.0157580825599124 0.0755340321920372 -0.0378775792847339 0.0133932190854153 -0.0239257233883356 0.00995655435621593 -0.00382626095322925 -0.00152905691994712 0.00548086115519607 0.000258445268878238 -0.0140667305280139 -0.00944796248732931 0.00670014933227885 -0.000405190216726341 0.00117998309237417 -0.00799477778767833 -0.00889406784510913 0.00441846477015882 -0.00228933590507918
  52 3074.02775681606 ""  33.8750789958883 0 0 -0.00330451750101811 0.0233469523913712 -0.0825952028491207 0.000447483085131115 -0.000899591586898315 0.00139880087521977 -0.160197394201956 -0.188261465536159 0.093796156885064 0.192996658717272 -0.0902300724569173 0.885781272039391 -0.00697505309068459 0.0103030314460691 -0.0114886922542803 -0.0030748507492573 0.00151871072507505 -0.00355412908720713 0.000286688877767553 0.000263468234088233 0.00063389723538066 0.00105107537808261 -0.00169318968237343 -0.00242844100573494 0.0121235760060651 -0.00743392833726834 0.0449334797775516 0.022795479726246 -0.0112694534848754 0.000302966467908061 -0.00692123740134148 0.0264671629491478 0.00909449087439629 9.01633227155284e-05 -2.62259821586e-05 -6.63596348964963e-05 0.000126391121653567 -0.000156688487241516 7.61793389711912e-05 -6.63010028733733e-05 -0.00014713937628668 0.000237818481250481 -0.000289243430612684 -0.000640605938209993 0.00166283218127719 -0.00090254836619785 0.00060242187712359 -0.000203247944067682 -0.00150090014081687 0.000620904020327604 -0.00111768358122448 -0.00224954090569365 -0.00351572264339439 -0.00068528284658682 0.00159374163059545 0.00115436316038729 -0.000653146851582952 -0.000176170884868755 0.000341238420957802 -0.00199753657142134 -0.00054638614667697 0.000288510729054649 -0.00010562814254338
  53 3089.19071613361 ""  40.2478856293125 0 0 -9.70866442846516e-05 -0.000160015950565805 4.03237892988453e-05 1.09195325928585e-05 3.44125361451888e-05 2.02113521578265e-05 0.00113816332355909 0.00157142920676638 -0.00078207245070832 -1.31895680682346e-05 -3.54021175741381e-05 0.000202647166662146 -0.000108308621650257 -0.000155629936981559 -0.000172155975456699 0.000113666894593645 -0.000199142172183558 -0.000460946286839422 -2.03446104823408e-05 1.15805010867732e-05 -3.37012798372215e-05 -1.64910954308165e-05 -0.000114242333893453 -2.7692629047245e-05 0.00134116003362707 -0.00106479934044489 0.00399525722512775 -0.00386775344146187 0.0034188423501644 0.000586111533190159 -0.000115500527781213 0.00179752875802442 0.000422593757825597 0.0145924586634401 -0.00844907151033327 0.00565900864793363 -0.000476169453598744 0.000276535836315934 -5.31136634689678e-05 0.0806916005314066 -0.00772344862184854 0.0270710979661818 -0.00305071885722364 0.00392020166913099 -0.0395990576351204 -0.160241612722337 0.0942372792336655 -0.0282522838939418 0.00119944912166306 -0.00686450493112236 0.000681244592556998 0.00050617678511815 0.00010394857343639 0.000701732241447992 -0.390739743934365 -0.298428885538429 0.180367142612054 -0.0228004441941243 0.0550791222537663 -0.394982010525363 -0.551014060146305 0.340048765917735 -0.106590834733771
  54 3102.52513797393 ""  29.8257382554546 0 0 -7.16497844460581e-05 -4.4911927061629e-06 -0.000249431747389667 1.19060256415936e-05 1.19787679208674e-05 2.88571343612965e-06 0.000131295802629415 0.000225764499462519 -0.000128435080631966 0.000664300903030032 -0.000297347818785074 0.00305182985036409 -0.000194402017310027 -0.000154387346283352 9.65622005374376e-05 0.000422732946399329 -0.000373511093546935 -3.4586803366242e-05 -5.86548110517459e-05 -9.45702286682807e-05 1.93425359577523e-06 1.43672631443399e-05 -0.000128401699294141 -6.55541376647221e-05 0.00100960329288479 0.00102218528228977 0.00193254709730826 -0.00558651298126497 0.00285904855303572 6.76580273023934e-05 -0.00019375478482273 0.00160565468030031 0.00055200887916233 -0.00143973340885427 0.00178081430128168 -0.00627276071040964 -0.000229177090786422 -0.000133989758001664 0.000263185324323249 0.0287623141601419 0.039045218824492 -0.0735117092190354 0.00646018093981137 -0.00712119226152559 0.0607200580270085 0.0164136157001617 -0.0102431426879975 0.00300997537218766 -0.000270157910761629 -0.000309657023467983 -0.00148816466397801 0.000811713372798403 0.00113291556324581 0.000275757386247858 -0.486445274199131 -0.346988865153412 0.195308903591557 0.0798934363197636 -0.0943986864246393 0.692996052868032 0.0615555156557212 -0.0242387196107804 -0.00598572176226198
  55 3491.47466189932 ""  12.7792579728881 0 0 -0.000232554437221775 0.000235570733832892 0.000274030007077058 0.000388179361819506 -8.68256035561856e-05 -0.000419242471568878 0.000183622709094617 -0.00117107203380292 -0.000215776870335005 8.16631942143786e-05 -0.000194368510564286 -0.000824970174694106 0.000492282478187479 9.43187847234532e-05 0.0040374066119838 0.00222844093724592 -0.00115303310300324 0.00141708162200831 -0.000696917644576504 -0.00122361232744476 -0.000285617011218115 -0.000118940542142161 -0.000425117230613098 -0.000308700392189254 -0.00167765271952985 0.0026062215752379 -0.00283446223771338 -0.0200229838060219 0.0118249565599267 0.00134638238986176 -7.36305679837237e-05 0.000972676980147623 0.000808667299200761 0.00159409773641347 -0.00141063665460072 0.00149169056827692 0.0593438928503253 -0.0343809769006381 -0.00138836793599061 -0.000147904060401506 0.000332518162136533 -3.8364938372958e-05 -0.00159928915194542 -0.000910224892299711 -0.00201660845693414 -0.0194823132726243 0.00857199210484887 -0.00303272987802375 -0.829909009977584 0.486033381603682 -0.0076717398260799 0.0125399840554954 0.0183685316572559 0.0063839968495983 -0.00132539189739475 -0.000178323079721022 9.88057547048796e-05 0.000182658431077202 7.83263339670476e-05 -0.000513251155731793 0.00139707318438988 0.00122535699473348 0.00114674853064835
  56 3627.67952309007 ""  166.872692307149 0 0 8.00853489134418e-05 2.35432628778399e-05 -3.95876194608543e-05 8.66844697784866e-05 0.000164205841729387 0.00056600514903718 0.000753811818156101 0.000203973514727549 -1.58609544737931e-05 -0.0028333743075058 0.00116374415167457 -0.00425741935161372 0.000372064756792438 -0.00249918018883113 -0.0105830690197093 -0.000248665579770932 -0.000507050358596394 -0.00140830562339093 0.030706481466292 0.0502591549381824 0.0107439674492105 0.000743170120952089 0.00229561634880638 0.00228102763858453 0.00265515847396501 0.00408068016257442 0.00790229883123479 -0.00126118696181918 0.00135593245346588 0.0011038142632824 0.00323963765671733 -0.0125227443925948 -0.00845179638377914 0.000786114295641243 0.000272531378893116 -5.7458940831169e-05 0.00114088562956019 -0.00134639150145139 0.000317021429850951 -3.03206564607548e-05 7.56709013630114e-05 -5.54836479825539e-05 -0.00179909054589733 -0.00265698769742282 0.00627605636162799 -0.00294274722480642 0.00103626057841235 -0.00077923760296176 -0.0205355575935404 0.0103177304036709 0.000747528359892513 -0.498092541842561 -0.807206762823206 -0.185436706234307 -0.000787431954135837 -0.000843968071507023 0.000401141568696183 0.000377223176859269 0.000393555301657681 0.000448102926824207 0.000451631661439373 -9.27846906501491e-05 0.000167667362040655
  57 3776.65067099991 ""  28.281086589187 0 0 0.000515836236435221 -0.000327242540735969 0.00254752999646822 0.0128245139462353 -0.0042220619710023 0.0582947416464015 0.000269096227992689 -0.00321002230568409 -0.00138946269750195 -0.000846081891204199 0.00240955865808425 -0.0134650626414063 -0.209699012610083 0.0752369066092613 -0.940932022424551 -1.16040653894187e-05 4.20491209803499e-05 0.000104610967766069 -0.000386411162114936 -0.000470347842185471 6.70396413814965e-05 -6.60466784148922e-05 -0.000312997968693427 -0.000398309029888129 -0.000205367789950769 -0.000217418085735032 0.000121357619213279 0.00051563610184607 -1.76675352641505e-05 -0.000251796147835309 0.00131037368185386 0.000174241298115748 0.00164188248343866 -7.29145309065142e-06 -5.17970582464087e-05 2.1372953069569e-05 0.000266695841737911 -5.80686773740858e-05 6.63876537937641e-06 -7.09537976995483e-06 5.57421931178093e-06 -2.44601592659088e-05 2.5636266189059e-05 8.59453955521766e-05 -0.000166638292202302 0.000278248292040062 5.36230966571967e-05 -8.48225186157054e-05 -0.00426731310619811 0.00032641184974206 0.00068386427974347 0.00634761208674658 0.00810031559349924 0.000488292326396637 6.2964141080526e-05 7.31790150663682e-05 2.27436289629994e-05 3.9451525071655e-05 -2.25510612841318e-05 0.000183838147805111 1.53762588169267e-05 -4.0817227820316e-05 1.25316702313425e-05
  :::
 } 
 m_exists[57] { 
  s_m_exists
  :::
  1 11111111111111111111111111111111111111111111111111111111111111111111 
  2 11111111111111111111111111111111111111111111111111111111111111111111 
  3 11111111111111111111111111111111111111111111111111111111111111111111 
  4 11111111111111111111111111111111111111111111111111111111111111111111 
  5 11111111111111111111111111111111111111111111111111111111111111111111 
  6 11111111111111111111111111111111111111111111111111111111111111111111 
  7 11111111111111111111111111111111111111111111111111111111111111111111 
  8 11111111111111111111111111111111111111111111111111111111111111111111 
  9 11111111111111111111111111111111111111111111111111111111111111111111 
  10 11111111111111111111111111111111111111111111111111111111111111111111 
  11 11111111111111111111111111111111111111111111111111111111111111111111 
  12 11111111111111111111111111111111111111111111111111111111111111111111 
  13 11111111111111111111111111111111111111111111111111111111111111111111 
  14 11111111111111111111111111111111111111111111111111111111111111111111 
  15 11111111111111111111111111111111111111111111111111111111111111111111 
  16 11111111111111111111111111111111111111111111111111111111111111111111 
  17 11111111111111111111111111111111111111111111111111111111111111111111 
  18 11111111111111111111111111111111111111111111111111111111111111111111 
  19 11111111111111111111111111111111111111111111111111111111111111111111 
  20 11111111111111111111111111111111111111111111111111111111111111111111 
  21 11111111111111111111111111111111111111111111111111111111111111111111 
  22 11111111111111111111111111111111111111111111111111111111111111111111 
  23 11111111111111111111111111111111111111111111111111111111111111111111 
  24 11111111111111111111111111111111111111111111111111111111111111111111 
  25 11111111111111111111111111111111111111111111111111111111111111111111 
  26 11111111111111111111111111111111111111111111111111111111111111111111 
  27 11111111111111111111111111111111111111111111111111111111111111111111 
  28 11111111111111111111111111111111111111111111111111111111111111111111 
  29 11111111111111111111111111111111111111111111111111111111111111111111 
  30 11111111111111111111111111111111111111111111111111111111111111111111 
  31 11111111111111111111111111111111111111111111111111111111111111111111 
  32 11111111111111111111111111111111111111111111111111111111111111111111 
  33 11111111111111111111111111111111111111111111111111111111111111111111 
  34 11111111111111111111111111111111111111111111111111111111111111111111 
  35 11111111111111111111111111111111111111111111111111111111111111111111 
  36 11111111111111111111111111111111111111111111111111111111111111111111 
  37 11111111111111111111111111111111111111111111111111111111111111111111 
  38 11111111111111111111111111111111111111111111111111111111111111111111 
  39 11111111111111111111111111111111111111111111111111111111111111111111 
  40 11111111111111111111111111111111111111111111111111111111111111111111 
  41 11111111111111111111111111111111111111111111111111111111111111111111 
  42 11111111111111111111111111111111111111111111111111111111111111111111 
  43 11111111111111111111111111111111111111111111111111111111111111111111 
  44 11111111111111111111111111111111111111111111111111111111111111111111 
  45 11111111111111111111111111111111111111111111111111111111111111111111 
  46 11111111111111111111111111111111111111111111111111111111111111111111 
  47 11111111111111111111111111111111111111111111111111111111111111111111 
  48 11111111111111111111111111111111111111111111111111111111111111111111 
  49 11111111111111111111111111111111111111111111111111111111111111111111 
  50 11111111111111111111111111111111111111111111111111111111111111111111 
  51 11111111111111111111111111111111111111111111111111111111111111111111 
  52 11111111111111111111111111111111111111111111111111111111111111111111 
  53 11111111111111111111111111111111111111111111111111111111111111111111 
  54 11111111111111111111111111111111111111111111111111111111111111111111 
  55 11111111111111111111111111111111111111111111111111111111111111111111 
  56 11111111111111111111111111111111111111111111111111111111111111111111 
  57 11111111111111111111111111111111111111111111111111111111111111111111 
  :::
 } 
} 
