# Supplementary material for: Cut-off Scale and Complex Formation in Density Functional Theory Computations of Epoxy-Amine Reactivity
Source: ACS Omega. 2021 Oct 25;6(44):29424–31. doi: 10.1021/acsomega.1c03229 (PMC8587129; doi:10.1021/acsomega.1c03229)
Supplement: Supplementary file 1 — ao1c03229_si_001.zip [file ao1c03229_si_001.zip › Final_structures/Primary/A2E1_A1E2_B3LYP-D3_CC-PVTZ-F_canonical/Epoxy_frag2_reactant-10_isomer34.vib]

{ 
 s_m_m2io_version
 :::
 2.0.0 
} 

f_m_table { 
 i_j_atom_total
 :::
 21
 m_column[68] { 
  s_m_data_name
  s_m_column_name
  i_m_width
  b_m_visible
  s_m_units
  :::
  1 r_j_Frequency  "Frequency"  10 1 "" 
  2 s_j_Symmetry  "Symmetry"  10 0 "" 
  3 r_j_Intensity  "Intensity"  10 1 "" 
  4 r_j_Raman_Act  "Raman Act"  10 0 "" 
  5 r_j_Raman_Int  "Raman Int"  10 0 "" 
  6 r_j_x1  "x1"  10 0 "" 
  7 r_j_y1  "y1"  10 0 "" 
  8 r_j_z1  "z1"  10 0 "" 
  9 r_j_x2  "x2"  10 0 "" 
  10 r_j_y2  "y2"  10 0 "" 
  11 r_j_z2  "z2"  10 0 "" 
  12 r_j_x3  "x3"  10 0 "" 
  13 r_j_y3  "y3"  10 0 "" 
  14 r_j_z3  "z3"  10 0 "" 
  15 r_j_x4  "x4"  10 0 "" 
  16 r_j_y4  "y4"  10 0 "" 
  17 r_j_z4  "z4"  10 0 "" 
  18 r_j_x5  "x5"  10 0 "" 
  19 r_j_y5  "y5"  10 0 "" 
  20 r_j_z5  "z5"  10 0 "" 
  21 r_j_x6  "x6"  10 0 "" 
  22 r_j_y6  "y6"  10 0 "" 
  23 r_j_z6  "z6"  10 0 "" 
  24 r_j_x7  "x7"  10 0 "" 
  25 r_j_y7  "y7"  10 0 "" 
  26 r_j_z7  "z7"  10 0 "" 
  27 r_j_x8  "x8"  10 0 "" 
  28 r_j_y8  "y8"  10 0 "" 
  29 r_j_z8  "z8"  10 0 "" 
  30 r_j_x9  "x9"  10 0 "" 
  31 r_j_y9  "y9"  10 0 "" 
  32 r_j_z9  "z9"  10 0 "" 
  33 r_j_x10  "x10"  10 0 "" 
  34 r_j_y10  "y10"  10 0 "" 
  35 r_j_z10  "z10"  10 0 "" 
  36 r_j_x11  "x11"  10 0 "" 
  37 r_j_y11  "y11"  10 0 "" 
  38 r_j_z11  "z11"  10 0 "" 
  39 r_j_x12  "x12"  10 0 "" 
  40 r_j_y12  "y12"  10 0 "" 
  41 r_j_z12  "z12"  10 0 "" 
  42 r_j_x13  "x13"  10 0 "" 
  43 r_j_y13  "y13"  10 0 "" 
  44 r_j_z13  "z13"  10 0 "" 
  45 r_j_x14  "x14"  10 0 "" 
  46 r_j_y14  "y14"  10 0 "" 
  47 r_j_z14  "z14"  10 0 "" 
  48 r_j_x15  "x15"  10 0 "" 
  49 r_j_y15  "y15"  10 0 "" 
  50 r_j_z15  "z15"  10 0 "" 
  51 r_j_x16  "x16"  10 0 "" 
  52 r_j_y16  "y16"  10 0 "" 
  53 r_j_z16  "z16"  10 0 "" 
  54 r_j_x17  "x17"  10 0 "" 
  55 r_j_y17  "y17"  10 0 "" 
  56 r_j_z17  "z17"  10 0 "" 
  57 r_j_x18  "x18"  10 0 "" 
  58 r_j_y18  "y18"  10 0 "" 
  59 r_j_z18  "z18"  10 0 "" 
  60 r_j_x19  "x19"  10 0 "" 
  61 r_j_y19  "y19"  10 0 "" 
  62 r_j_z19  "z19"  10 0 "" 
  63 r_j_x20  "x20"  10 0 "" 
  64 r_j_y20  "y20"  10 0 "" 
  65 r_j_z20  "z20"  10 0 "" 
  66 r_j_x21  "x21"  10 0 "" 
  67 r_j_y21  "y21"  10 0 "" 
  68 r_j_z21  "z21"  10 0 "" 
  :::
 } 
 m_row[57] { 
  r_j_Frequency
  s_j_Symmetry
  r_j_Intensity
  r_j_Raman_Act
  r_j_Raman_Int
  r_j_x1
  r_j_y1
  r_j_z1
  r_j_x2
  r_j_y2
  r_j_z2
  r_j_x3
  r_j_y3
  r_j_z3
  r_j_x4
  r_j_y4
  r_j_z4
  r_j_x5
  r_j_y5
  r_j_z5
  r_j_x6
  r_j_y6
  r_j_z6
  r_j_x7
  r_j_y7
  r_j_z7
  r_j_x8
  r_j_y8
  r_j_z8
  r_j_x9
  r_j_y9
  r_j_z9
  r_j_x10
  r_j_y10
  r_j_z10
  r_j_x11
  r_j_y11
  r_j_z11
  r_j_x12
  r_j_y12
  r_j_z12
  r_j_x13
  r_j_y13
  r_j_z13
  r_j_x14
  r_j_y14
  r_j_z14
  r_j_x15
  r_j_y15
  r_j_z15
  r_j_x16
  r_j_y16
  r_j_z16
  r_j_x17
  r_j_y17
  r_j_z17
  r_j_x18
  r_j_y18
  r_j_z18
  r_j_x19
  r_j_y19
  r_j_z19
  r_j_x20
  r_j_y20
  r_j_z20
  r_j_x21
  r_j_y21
  r_j_z21
  :::
  1 10.0962134534264 ""  0.753907957319189 0 0 -0.0011583682210778 0.0701228384712632 -4.78922885859303e-05 -0.0727695178131248 0.00287217959584271 -0.0175534491027294 -0.0630164693341504 0.156147408527455 -0.00791060159483671 0.090450211822409 0.116712125037672 0.0226437963050399 -0.0968376234650342 0.00481688020925384 -0.0434267649291673 -0.0552094359369439 -0.0314784029695055 -0.0305236162549392 0.0830834200841971 0.062809625811498 0.0278036649645272 0.0435979656822533 -0.0287735431986538 0.00470815579412558 -0.0506283243577119 -0.137710158045421 -0.0401773054357286 -0.164867405827076 0.0411130687108468 -0.061528055810264 0.11913863364706 -0.134897863378459 0.0213794685497816 -0.00278360044980934 -0.05236347983987 0.0481368893612578 -0.0596014807277322 0.0134279764651563 -0.0602568128044311 0.0730891881404356 -0.0464151168033507 0.0366191636420279 -0.0860883503397085 -0.0886843448053224 0.110188148385394 0.0639794881844671 -0.0748148867056219 0.0831111078285208 -0.124358713436594 0.0321129688999237 -0.0931880451129762 0.0138666020698841 0.0497137134111178 -0.118815357795776 0.112267642090719 -0.097726922624279 0.12115788338968 0.159668472677279 -0.0114358239483616 -0.023688962034548 0.00579226324713449 -0.0257282855604601 0.00358029461857486
  2 17.9289795898189 ""  0.0578211633410012 0 0 0.014393140787696 0.0563825282146459 0.0444450397037941 4.09730162641207e-05 0.0510670556300893 0.0462063949298408 -0.0479026411241323 0.0917115972578375 0.081528155156409 0.0893548159296509 0.102633435005149 0.0450976958845813 -0.0185158399868806 0.0442215691838373 0.0508481979758945 -0.0811736344778918 -0.0992503993673572 -0.00976387000768981 0.00461432109543755 -0.0439228592159208 -0.00354404375453287 0.0180276213723701 -0.0438775198867681 -0.00709197640214282 -0.0881437151727339 -0.183083920292593 -0.0499790244541599 -0.160755487800177 -0.0652398031175626 0.0269629851070843 0.0823059501488891 -0.0890994225529305 -0.0454074109136517 -0.00334793853688479 0.0110665241133993 -0.0839201986320465 0.00530733617257612 0.0414874724742681 0.0709185874120125 0.0391015213020424 0.0137595330404833 -0.0721715280196484 0.0799353995367174 -0.00526265248301238 -0.170067365711047 -0.128339400325836 -0.000595190822710263 -0.131549792745361 0.118861452157638 0.0555227367711985 0.116228227005543 -0.0697522210722908 0.053098238622279 0.151459847234914 0.0298576997807097 -0.0100311343817989 -0.193244988412136 -0.0473067967984441 0.0294384672504584 0.0121933438097596 0.167556214834937 0.0241239244894634 -0.0264623864536832
  3 26.6429889606088 ""  0.190243650038818 0 0 0.0152982272731108 0.00401970545835681 -0.00533926708263081 0.0144869728060943 -0.0381125112035115 -0.0335381169886451 -0.00369735904421915 0.0375086554236065 -0.013679652140395 0.0368981208654995 0.00189897439051743 0.0289861909786216 0.00645990686423229 -0.0315259216533659 -0.058358186006091 -0.0289158372222537 0.0557341166904343 -0.047356189944209 0.00110463052908019 0.0827903121106819 0.0252341563430401 0.0134105521716802 0.0108611396112547 -0.0038968678946587 -0.0332955302735553 0.0445281707264797 -0.0634107084766024 -0.058328152677942 0.0831684177744657 -0.0805859727008632 0.0390648528596775 -0.0338347142272624 0.011908714410466 -0.0197933171726986 -0.0265624302989248 -0.0855167796806423 0.012921365961584 -0.050357184192377 0.0251864284752843 -0.010976791657119 -0.0321271118419178 0.112352514345974 0.0975341960174914 -0.116296047049748 -0.237318240141537 -0.17029381394382 0.0868364820242828 -0.184904600938091 0.136168470993239 -0.127174999783353 0.0987491903964457 -0.0825741284882167 0.00381012267960458 0.144427132967189 -0.0369959157093914 -0.0133335405808303 0.0132826350883273 -0.133275923972823 0.059863542641168 0.265184059496418 0.144191048273741 -0.146831837443658 0.211866881706942
  4 55.10052183763 ""  1.1469725287322 0 0 0.0271105445857496 -0.001844420952911 -0.0260763580603014 0.0497251225173298 0.0476640427140512 -0.00168662243460314 0.0524487076323572 -0.0469793465638421 -0.0136407192934738 -0.00921380856076639 -0.0100206345348576 -0.0566666488409785 -0.0163035416782696 0.011579056819852 0.0507498982072012 0.016035821100163 0.0605301075976503 -0.0510709878452461 -0.0141163622983329 0.0446123237714586 -0.0187959814212809 0.011995122954896 0.0267323511528416 -0.0315120691414239 0.0103447483610685 0.0920438223886208 -0.0618647107221783 0.0347728735272069 0.0538546013197086 -0.0645426777498628 0.00350934666744518 0.0341134987724771 -0.0279721212345991 -0.0402197027765148 -0.0840362559736514 0.062054435831121 -0.0668768157403316 -0.0190565868454573 0.124684669503853 0.0185633169078021 -0.0762688904415807 -0.0682210580250596 -0.0531687449495178 -0.0485262386610092 0.0904555561855635 -0.0531280376413017 -0.182103533395547 0.0890256305922748 -0.0309507801782385 0.0249470868535853 0.128154983754974 -0.073942966252986 -0.0144141137804187 0.133785879607575 0.0362820918831344 -0.128420721295225 -0.111503555877778 0.0314567292770476 -0.116637698805134 -0.0990964814614245 0.0332650370873135 0.0225181866827732 -0.0970097634176917
  5 64.324295106144 ""  1.07370237628195 0 0 0.0193194544385582 0.0545215357736284 0.0362564156005393 0.0641352399620988 0.0387229449142781 0.00913793920296615 0.00916943479811565 0.0548585407408852 0.048068228439857 0.0204564351373657 0.0416776323456046 0.0660437025896143 -0.0110308083006749 0.0263200298944987 -0.01340160043538 0.0456785858984885 -0.00488686557023572 0.074645707642466 -0.0316718881351189 -0.0662241618038142 -0.0399894408925403 -0.0109471695312673 0.0717428274157384 0.00520524301477621 0.0439158858800884 0.0321218229405641 0.0777678946590406 0.107748637752314 -0.0650077941102637 0.152883133185877 -0.0524762132165772 0.165824499360483 -0.0457978101199634 -0.0483335113281697 -0.0520307731410723 -0.0524682494496265 -0.0885097309502459 0.0119956119282803 -0.0733345108138187 0.0500214350170387 -0.0483241968196977 0.0470414929921971 -0.0547366908003392 -0.144083892341174 -0.0883146049456166 -0.0868761821196446 -0.0179640309786901 -0.0794075598495474 -0.0828416246891612 0.0154045545072137 -0.0718583937187979 -0.0691081410898035 0.0520328357677932 -0.0752122193081511 0.0770653714554315 -0.100420956778484 0.058311214653247 0.0580051977976068 0.0458343898731688 0.0850504382104002 0.0916046726663742 -0.0871162311188365 0.0765836174438767
  6 120.808667198284 ""  6.83669367109209 0 0 -0.0113855418418127 0.12313234672648 0.0202103309565498 -0.0260126495664538 -0.00926760267337241 -0.0620373112851085 -0.0906268553907266 0.241346235080307 0.00372609273442584 0.0840663622261165 0.132954484573489 0.12803067589407 -0.00357358186989116 0.0223789015370662 -0.13027134077009 -0.0176095208980656 -0.0147431207210052 0.0575559878464936 0.00370401899602459 -0.0112322964222979 -0.0407628653609739 -0.0115293012955034 0.0830401628645134 -0.002084967179455 -0.0140506950156199 -0.0593275989205985 0.0596528535778967 -0.0314136886871947 -0.0287224555259073 0.127528115205886 -0.00447865220646444 0.111709077315197 -0.0460715182361736 0.0419400636279424 -0.0305017442815388 0.0306985867663218 0.0748894789965219 -0.0882015019473623 0.0276113077148946 -0.0555232916152511 -0.0371200989645167 -0.0239622961024653 0.0436730695400093 0.0327621949010934 0.0574641721615853 0.0800087089444321 -0.0379455719698176 0.0486484528525377 0.102167197330305 -0.167060646545322 0.0599207653105421 0.0390774954598221 -0.0553144475649285 0.0767327758427088 -0.0831874943945897 0.0221147093012603 -0.0177473955734186 -0.0605118141255691 -0.111041736211644 -0.0550876049558416 -0.103386719538428 -0.0271575440806444 -0.0459865681475399
  7 200.710045183904 ""  3.26576812274281 0 0 -0.0168365261259863 0.00344214691845803 -0.0186039535053554 -0.0274745797665899 0.151492277570628 0.0950958878278597 0.0463450710480757 -0.114019473462724 0.0172174478424486 -0.0852035079992055 0.0154738831464661 -0.140604821402427 0.0353006720478527 0.145829736365001 0.179394741518804 0.00159794024468402 0.00369774494492181 -0.0225394634745925 0.00938241750575668 0.0108264628240499 -0.00046920237976559 -0.000665975615546777 -0.0168856383902943 -0.00899585374112676 0.00378056365321452 0.00549904013937019 -0.0156288872621512 -0.00223864929329635 0.0130519267066586 -0.0444201014047273 -0.00155153696852995 -0.0313279181227538 0.00925923110781695 0.0338059935879944 -0.0407337762309836 -0.0289497072983347 0.0521330687407896 -0.0730288407257128 -0.0461814815814448 -0.0487027642287283 -0.0521732097119416 0.0203999078364065 0.0443969062045601 -0.0335587628888506 -0.0356992673519433 0.042372726929404 -0.00435322144339233 -0.0367793003218826 -0.0126773509453007 -0.0136511693162294 -0.0895533788049422 0.0830548147952946 -0.158507090868616 -0.113495111655172 -0.0775662465105375 0.017229892040959 0.0495053742028282 -0.066399285962072 -0.0667610250182026 0.0293305055921545 -0.0800873653897791 -0.114065227384426 0.0301417860316411
  8 251.927966543667 ""  19.2823224608339 0 0 -0.0927176971253817 -0.0357701069027802 -0.0141708770188677 0.11663035697779 0.0327908669143544 -0.0439464036182526 -0.0602976366552824 -0.135181816838436 0.039022217449303 -0.167531158480154 -0.0951663356105816 0.0119670806617617 0.0726262060137141 0.0180837714169811 -0.0372557693361311 -0.0540310972091041 -0.0433521246027122 0.0615791836541435 0.0994865363216725 0.0538604854818068 -0.017430758051304 -0.10195173154193 0.0042452880778249 0.00785522867669536 -0.0101967696411398 -0.172753715613383 0.170675304420866 -0.140105174195184 0.0239053253683574 0.00428466591957755 -0.0946200113739534 -0.0824742002220271 0.0971350881589659 -0.0026189960122447 -0.00116492432016754 0.000412177180956058 -0.00278250178192274 -2.79982197357253e-05 0.00163886290115516 0.000420274225744619 -0.00111398959199289 -0.0013706544331726 -0.00309170047200789 -0.00261137863841907 8.86260079340939e-05 -0.00281990929464142 -0.00241462732708547 0.000713059594636971 0.00805854599840003 -0.0158915854326231 0.0103149617607594 -0.0099998172843878 0.0112656358934257 0.0138441464479628 0.00342635797571496 -0.00386220499201212 0.00833099034560296 0.00956486084084342 0.000334390686835612 -0.00886596253094966 -0.00887030963967994 0.000617489564091981 -0.0055262708922323
  9 260.738913754706 ""  0.652400797000748 0 0 -0.00241736171930982 0.00289076758422103 0.000233898112227733 0.00129596790253346 -0.00329341540982192 -0.00569115124266405 -0.00629093911823967 0.00840211616190021 -0.000559982772844109 0.000868967350692792 0.00150424209564317 0.00779896629078674 0.00156467608326606 -0.00404836498721629 -0.00414241712571949 -0.00201995709179464 -0.00110525827486443 0.00329695603405449 0.00331465513716246 0.00154270276235465 -0.00302344849262829 -0.00307986321238523 0.00381363199812081 -0.00038546268274334 -0.000686619751095587 -0.00722161899012467 0.00620807997307895 -0.00561701203714435 0.00069234758453875 0.00363690955750377 -0.00246770237820035 0.00261633069245773 2.95880587859908e-06 0.0120238156436472 -0.00172381405035144 0.0608585874769403 -0.00467612584953901 -0.000600541893570842 -0.0333844946671605 -0.00188730387499057 -0.000948677340386529 -0.00365926422034559 -0.038117169741136 0.0257394294961478 0.120900409849962 0.0801466974228638 -0.0294619004625864 0.0982083544218193 -0.134383202876899 0.0659776613892305 -0.106737348351474 0.0880391643639543 -0.0613675435547535 -0.152423114779029 -0.0997573460233239 0.010384234520008 -0.543802936558923 -0.400464657081936 -0.0963870126142759 0.30445573285187 0.477775030198132 0.0844521790939664 0.150103091983491
  10 388.874228548496 ""  1.59469799950173 0 0 -0.059099858151338 0.032952003087298 0.0963785093301 0.00851253487493999 -0.019922592633381 0.0484389463483857 -0.25827037953324 0.140420180900022 0.222716180204333 0.156108667302009 0.123320571463938 0.192910923758326 -0.0287569531814331 -0.0127102765816745 -0.00618622614764302 0.0772108365970762 0.0389160259285142 -0.0689390499525787 0.0322080869794175 0.00265289121291673 -0.0525342571429203 -0.0828676034388142 -0.0805177034602 -0.0394743037443547 0.132055026219235 0.138144051356144 0.112068587921332 0.180429005453856 0.0450844133923842 -0.271928615986047 -0.0839939038622733 -0.0996340678917085 -0.0103271455266246 0.00457356434424117 -0.000449790901478803 0.0025726833053592 -0.000200299302741718 0.00355025444118385 -0.00783335656327843 -0.00267691237832219 -0.00112549533374382 -0.000878684888645345 -0.00370253009052687 -0.00104175530753999 0.00984530598748768 0.0143059453805622 -4.64023631590334e-05 0.0064501454149116 0.0319213704078236 -0.0435413951179732 0.0185463519777772 -0.0165242181676968 0.0601757291434231 0.0324007049903881 -0.00763747222672654 0.0063267997000485 -0.00847224703282618 -0.00905502290682201 -0.0104012223284074 0.000137427363240423 -0.00189939537495034 0.000404443918101573 -0.00119975764977551
  11 391.018322277485 ""  19.961794983865 0 0 -0.000937573702199807 0.00833802126585212 0.016948673185437 -0.00388558354967287 -0.0330683243527299 -0.0130058901063006 -0.0414578199919527 0.060368809448298 0.0136265021351698 0.0378116174570662 0.0108447737671738 0.0657969123646695 -0.0047636268293002 -0.0561597557723146 0.0418097779843144 -0.00243696541110318 0.00424263356047717 0.00220754227435404 0.0132734269550078 0.00749125472674609 -0.0274817111826036 -0.0127636008479309 0.0173941717523391 -0.00926329898221426 0.00452624519460879 -0.0172286885670746 0.0186582869881818 -0.0112702803646463 0.00979494684464067 -0.00397836897755425 -0.0103485425870443 0.0215290731701447 -0.0182447736416033 -0.00346027465530602 -0.000874919571774524 -0.03234451644149 0.0159331639677314 0.000615150643131398 0.086057878299115 -0.000370681681042522 -0.00199752135857048 0.0113619297600285 0.0810848324131596 0.00574167769118589 -0.107926832882518 -0.10969114892225 -0.00510181469906495 -0.073695379366735 -0.27488351810102 0.535568983779361 -0.179304762632474 0.190798020557426 -0.483473547503596 -0.295656460541406 0.0119951178923334 0.00297223609099764 0.0975378871255477 0.0356605151139683 0.0470894281005455 0.00429052179129193 -0.0420656517675363 -0.0572700478343074 0.0159788021249488
  12 423.885918246996 ""  1.09635069571747 0 0 -0.00204948377752999 0.00386911227568887 0.00288534641575228 -0.0111866580507915 0.00950061174427641 0.0175199847946667 -0.00233019359737644 -0.0012586109905347 0.00820794045992955 -0.00174352898785018 0.00290431883570853 0.00345812908624203 0.087996235263092 0.0405576825039081 0.0155242340411617 -0.0010127783506639 0.00131721627765506 -0.00334301067393755 0.00556321368999006 0.00388731093716307 -0.0103760941118226 -0.00283544989552111 0.00440006637629869 -0.00499014412960909 0.00166330337769664 -0.00551588231576168 0.00351165477678767 -0.00343568732732334 0.00266236024341243 -0.0024212596517247 -0.00282053508470037 0.00569664940243662 -0.00678030648078591 -0.0942582101684662 0.0521305827964498 0.0166385967493379 0.00410080409889837 -0.13955836544439 -0.0036480947264874 0.073200725330614 0.0900217805251717 -0.0114212638108455 -0.0704374111703184 0.071425560700957 0.0036271918443923 -0.0703864648196761 0.0725853149191573 0.0191595132144196 -0.0614093856551517 -0.261564823922241 -0.000954205820860037 -0.0472920177230539 -0.297084990427212 -0.0174049275580867 0.186621185389046 -0.14913389758774 -0.0339416174689484 0.167939155741456 0.220721877549726 -0.031459051960203 0.168856390104457 0.21787380593633 -0.0204738862009366
  13 478.371603781716 ""  2.509702223379 0 0 -0.0390926061905222 0.0531921490484982 -0.0496098847396513 0.0458512176685919 0.068356624036825 -0.108802780852045 -0.120047320372408 0.116052024052079 -0.0173285974573343 0.0691955412892587 0.12062563183491 -0.0420081093210581 0.00446285674344292 0.0555261343834062 -0.0997936719869469 0.0409678992005575 -0.010487851170557 0.00277134062965923 -0.0565424322674284 -0.0418056777253549 0.123378483007481 -0.00125878104027702 -0.0916675639300967 0.0341669377519622 0.0381645483065494 0.133728292074071 0.0254750187429217 0.126250840783199 -0.0219910552673978 -0.106943393116879 0.0051370299880571 -0.146668720901196 0.0953583432261446 -0.00507608977025046 0.00237050738191544 -0.00167246368051357 0.00415880312472983 -0.011544050768139 0.0117208455169696 0.00316292987610852 0.00419334774980053 -0.000111925386830084 0.00826810032141734 0.00585657367921518 -0.012650649393117 -0.0176935001753042 0.00231187436414036 -0.00672091060039059 -0.0406455532164993 0.0468171677064592 -0.0230078261547417 0.0250005652876735 -0.0819575055324818 -0.0394249914435424 0.011134415265682 -0.0100538178910149 0.00591525639871916 0.0115462249166329 0.0167403738717505 -0.00124551248938081 0.00655868238960897 0.00686984907849805 0.00031960093746493
  14 771.370831223884 ""  32.1233669448186 0 0 0.00484473812723776 0.00214269212651086 -0.0101246197122364 0.0320085741765388 0.0107505072479598 0.00130221001558039 0.00862027749161196 -0.0152119737321552 0.0101830521225241 0.00472938750577845 0.0293098900364066 -0.0625819840942751 -0.839553752131689 -0.289367251589228 0.153621992722402 -0.00133334512743222 0.00130235266666349 0.0218306292975607 -0.0103407075693166 0.0148502365782137 -0.012305878792365 0.00474370784397731 -0.0137109992344833 -0.00329803274118544 0.00206739099182366 -0.00556036078376452 0.0330821024313746 0.00486224101149134 -0.00523580399856544 0.0322201122761908 0.000911400615371003 -0.0172857641387921 0.00405788025628674 0.0292517326387535 -0.00571913954649825 -0.00953636153514064 -0.00835141406528343 -0.0636118211276142 -0.00196719690172479 0.000583992170714234 0.0478769700411286 -0.000266555175042575 0.0193057876989998 0.0274751085037182 0.0122517744569953 0.0506458495432842 -0.00785788310820197 0.00330119768821014 0.027177796525746 0.103631645645397 -0.022386108212415 0.0246868657592679 0.11557630483891 0.0297519374623817 0.00113180254672234 0.0514115471885823 0.00849728599736168 0.00326372176640506 0.0727358745339616 0.00889542250406108 0.0107630003222718 0.0381901034242556 0.00768377589284547
  15 792.184287602259 ""  1.88312247703568 0 0 0.00199093153854839 -0.00117369409783365 -0.000731656123401327 -0.00216886929169609 -0.000646473037671141 -0.00192130068317012 -0.00552245439691865 0.00813312303021863 -0.00158125205556844 0.0097854129751204 0.000617280907813342 0.00613238019485466 0.0472564228299907 0.00989889042681179 0.00738361213999911 0.000625825716223387 -0.00158230595186461 0.00135815453648799 -0.000584366759337602 0.00103054761777031 0.00114104883369678 -0.00183469451935821 0.000730194344255295 -0.00174884375826818 0.00120096530159031 -0.000656723972489766 0.00383085998990019 -0.000514273520708513 0.000530141050029184 -0.00289223389070902 -0.00149832898264338 -0.000456864269488766 -0.00060216028764206 -0.0151822957377083 0.00172495775446045 -0.0761546909379245 0.00275708580461058 0.00285649401365275 0.01317731527473 -0.00535550698950638 -0.00176941886881663 -0.029950820566053 -0.266179677656886 0.297982498714552 0.302779583737353 0.347296631125606 -0.307451212212247 0.179824393964406 0.131226070053267 0.088459132410047 0.0456491460945404 -0.109040386142285 -0.101911568346743 0.0820474744339684 0.0293593214613388 -0.00566370297029492 0.162146619213936 -0.0433396344536114 0.353261052894041 0.179794740692585 0.100586081245942 -0.363876405979709 0.141523486513782
  16 821.72343266881 ""  31.5973157371874 0 0 0.0950396141279964 -0.0236563929690962 -0.0499033412392093 -0.0192499974052467 -0.00315221719375555 0.0154320103199037 -0.0372113288292407 0.0561394156952417 0.0255020586464718 0.250004124279897 0.0733067320347685 -0.0526100841310072 0.0791780846749183 0.0096619959569569 0.0601413749920886 0.0322759907912242 -0.0767977646420652 0.107810656056337 -0.0663568231462801 0.105313212205389 0.000671507078208749 -0.0449019718353439 -0.0331053587571981 -0.100200895674157 0.0846579928620503 -0.0396613556929767 0.306275699110406 0.0349139984866166 -0.0224968321900006 -0.0256584356712594 0.00145033880432931 -0.124163770733102 -0.0535151080428178 -0.00563447721352415 0.00201492480060961 0.00257576471592415 0.00372113535255099 0.0122924089142798 -0.00264473697954481 8.46136026131382e-06 -0.00839306618747032 0.000963316258586227 -0.00221834877564322 -0.00759228897178777 -0.00451126377378736 -0.0106051172670803 0.00830970619492891 -0.0021504072930364 0.000366491478419476 -0.0319217386689888 0.00589781552109834 -0.00591458718323706 -0.0188211710785935 -0.00370294720592249 0.000228183838087434 -0.0110254023666837 -0.00500494681318342 0.000694603610441797 -0.0183520890237999 -0.0044968883548357 -0.00290183163235187 0.000666353535606336 -0.00355128136353859
  17 844.305733536426 ""  33.0939507275834 0 0 0.0207744589410255 -0.00230781133222671 -0.0199359462924535 0.00269039326551786 0.011074120241177 -0.0137386686314008 0.011112486507283 0.0340975332593528 -0.0381683904069006 0.0750014214098048 0.0378597816924459 -0.0409140559025605 0.0581023629651793 0.0227476597654265 -0.0042087748129405 -0.0799758399890119 0.108671046918465 0.0584510377865268 -0.0179797233134272 -0.00276387679399648 -0.119135757969413 0.0593789717328345 -0.119505928280693 0.108744806806678 -0.00187478802529182 0.0486964233181125 0.264643576628049 0.0439841448613045 0.0224520959559867 0.0843798309954149 0.0734960543125605 -0.135205439748711 0.08658058554073 -0.00880693522587635 0.00343663074136775 0.00150683772582597 0.0077869470175954 0.0121767464095567 -0.0011781306393369 -0.00145470497195623 -0.010883565681315 2.6855021635403e-05 -0.00697209576455966 0.00387089210692677 0.000768241175599214 -0.00546219450351496 0.00299133503685085 0.00248017659020882 0.000561137718894162 -0.0291954800922772 0.00471116064345691 -0.00284419005799485 -0.0280342624061822 -0.0051156626817342 0.00443093717915601 -0.0233464227092434 -0.000995447953324971 0.00232772645570131 -0.00592196105850884 -0.000809861307336068 0.00266424065385367 -0.00693256008785445 0.000171758510277094
  18 885.308248362469 ""  22.6838168866595 0 0 0.00819963132617546 0.000460729391172473 -0.0031601971194926 -0.00866338179108486 -0.00104837812378913 0.000530436381266508 0.00876355388867466 0.00562231631647336 -0.00962187438439932 0.0103418192614745 -0.00591894824324766 0.0103620636104767 0.211486709075258 0.0746827945014034 -0.0343348732095186 -0.00686188183621944 0.00385806499466413 0.00412297722940412 -0.00173518248029767 -0.000914980436291642 -0.00500260458851577 -0.000885681031933401 -0.00489010876432961 0.00463513159515284 0.00801457038946349 0.00612799786423291 0.0489990664338318 0.00524818256902545 0.00662554660793314 -0.0261063883255564 0.0120103547454569 -0.0153746729058592 -0.00173442437738744 0.0941236586493123 -0.0607440964996436 -0.0180752854918949 -0.103296277539026 -0.0703718452940853 0.0175260264756719 0.0526838220669515 0.125766657230658 -0.00736727817225931 0.0339002322378257 -0.135910978786307 -0.00106110265489614 0.0282481086941116 -0.136219661063714 -0.016348021562366 -0.0736982931285819 0.0272224204153785 0.00829814870097277 -0.0692679095556101 0.0262008610764638 0.0193641192110664 -0.119530297905521 0.490502925865172 0.0300655788230664 -0.100236188446517 -0.0511557812709477 0.0417476313476834 -0.108407643263042 -0.0508837764423444 -0.00587924828063997
  19 908.195211840312 ""  6.58617812755267 0 0 0.0422732042272728 0.0682518933873802 0.0316860748992601 -0.00553832838422586 -0.0153510842747607 -0.00117800905985372 0.33509956040532 -0.10621728187334 -0.139299066356381 -0.300417818743311 -0.116295323772781 -0.0374103936725148 -0.0385300911019346 -0.000337249604010281 -0.0749497949734371 -0.0427958938132134 -0.0209255293203118 -0.0150859130798285 -0.00129730893601975 -0.0345153162983759 0.012416490010067 -0.02577845145735 0.0370430328160654 0.00474175920873045 0.104539198563062 0.0872100421523533 0.443867153029754 0.0838193716104958 0.0656208731148321 -0.499708458099841 0.223795265568205 -0.131172103798072 -0.140484090447204 -0.00292265085118988 0.00280941475991763 0.000582074238060956 0.00409491490038984 -0.00355475264232138 0.00125950157274492 -0.00475795973507878 -0.00486403173717311 -0.000150687609993608 0.00445267058029076 0.0153577926632532 -0.000539422590290898 -0.000305343990118355 0.00774308947301078 -0.000105958025886804 0.000977779308869959 0.0288592015295869 -0.00729064402267579 0.0143385398791174 0.0226407013476221 0.000127924215427707 0.00948495066480745 -0.0336602648639324 0.000343485928372043 0.00826687506248569 0.0154490745318646 -0.00177317845166644 0.0106842800922402 0.00550040931667019 0.00210859500723244
  20 961.858199751838 ""  199.190591944897 0 0 -0.0126011450430915 0.00988326032333743 0.0120353618505744 0.00952797110772894 -0.00184180584267304 -0.00225370874101064 0.0300439080036011 -0.023091286918321 -0.00509992742778811 -0.0642022293043384 -0.00765432777543094 -0.0167677165899483 -0.235310887758045 -0.0807265229274912 0.0290080846796403 0.00527810967960507 -0.00796668265471148 -0.00303981210278518 -0.0030210638485439 0.00438921286222833 0.000331714301440152 0.00675832966955957 0.00286502159126095 -0.00413792260404682 0.00117416993279535 0.00994668288914755 -0.0118056639364753 0.0192697140922991 -0.0161323289386103 0.000639445547341523 0.0327150634443486 -0.0198850284768399 -0.0127048019934338 -0.0185380587216891 0.00702768568515865 0.00410747451022237 0.0222040139662506 0.0936028328152517 0.000978067175724592 0.0529676596142302 -0.00437533799090874 -0.011686723926229 -0.0538293231016684 -0.0841474955980298 -0.00313441468739123 -0.0704974359241696 -0.10044757512663 0.0169152134390271 -0.106412752439871 -0.522199927660352 0.0819351368740042 -0.110690869315886 -0.507378538482007 -0.0863886121666061 -0.0731511592873788 0.261008572785129 0.023101852798443 -0.0891274318975817 -0.158927393663976 0.0406364008545864 -0.0949839596023077 -0.179859306310986 -0.00701526865843463
  21 992.967770430751 ""  5.85967311123316 0 0 -0.107059824996171 0.0461810694610022 0.0575105849369294 0.0134618019171705 -0.0198988346774698 0.00630622713349133 0.0789953211210741 -0.126686252793115 0.00356389585210012 -0.314556576360251 -0.0538213176031385 -0.0183251000663641 0.0505098494160188 0.038609389882986 -0.135206213023542 0.0590353904263454 -0.0576702331788658 0.025948894414383 -0.0555172722499426 0.0778177497744757 -0.0424656366429785 0.0875756004187504 -0.025028200866405 -0.0244975758272861 -0.0140290944577741 0.0661155329307629 -0.163314976850498 0.137819530717002 -0.146263209042007 0.173648157768539 0.278289216119761 -0.249805273671348 -0.0247488443009333 0.0036582240483766 -0.00264828409209857 0.00445596654788356 -0.00295029469179673 -0.00984188402753917 0.00634356598366193 -0.00622283168001105 0.00204264509561843 -0.00779589004380926 0.0384831472905657 0.0306064755890151 -0.0136849986072334 -0.0273384915399244 -0.0161634966794128 -0.00428498087219693 -0.0393202803936754 0.0305668172169373 -0.0177061339924902 0.0508149212278208 0.0743818157655364 -0.0158945380184237 0.00900032309163662 -0.0193839657045508 0.0182638605502792 0.00272263658112495 0.0553499657103529 0.0104870297495752 0.0166601459415395 -0.023957867235225 0.0106577960677253
  22 1019.91700666118 ""  0.548334996616156 0 0 -0.0155992046144298 0.00284913341916374 0.00976747566636318 0.00125635318425982 -0.000411003289324787 -0.00546195875171859 0.00321842714423999 -0.000478658209348428 -0.0092458526951124 -0.0388942237934531 -0.0156338588885498 0.018515257532818 0.00337625380458238 -0.0140023163110125 0.0326350280265455 0.00626809663847403 -0.00838602459286811 0.00383353695013758 -0.00701798972196084 0.00789575713303436 -0.00586302924122331 0.0128947459767477 0.00239121998660818 -0.00172916663342029 -0.00272759720568726 0.0167865696013552 -0.0181263446139499 0.0207766066253936 -0.0166203570605415 0.00376272560746988 0.0547606171400514 -0.0438077280716571 -0.00535125187609838 -0.0118467909959479 0.00142896901244853 -0.0531565243546384 -0.0014949866754049 0.001027130692143 -0.0147533149588108 0.0156496826906459 -0.00132366995854597 0.0699852831191913 -0.287193980243045 -0.181075928649091 0.126258898434389 0.304878740009829 0.171384877963107 0.0238710453544642 0.323609155798001 0.285780614714323 0.0514414523104944 -0.285851176346047 -0.301568717041145 0.145028832197626 -0.030748648831652 0.0158664861687263 -0.151289428571266 0.0320274049235547 -0.314475154250487 -0.100625207229636 -0.0727303646028364 0.300985571474147 -0.0738848348465673
  23 1050.18855627123 ""  48.3221948655266 0 0 -0.00833687580026864 0.0112928262528047 -0.0215610537533989 0.0074209192058029 -0.00994368635952435 0.0159906915633125 -0.0119354640903606 0.0152101000897505 -0.0176049820722541 0.00214235249725262 0.0107610184870382 -0.0100039501756735 -0.00367782690449637 -0.00583341016224418 0.000884826222678309 -0.00237251684048969 0.000564820420492679 0.000142354644263878 1.72788453797386e-05 -0.00155039977468043 0.000918996233837382 0.00156167351690536 0.00150789436965009 -0.000164191925603825 -0.00175185751980143 0.00704420319384344 0.00424762174212791 0.00438707198520829 -0.00320739003251386 -0.000436083225729011 -0.00182274269333727 -0.00530324616213234 0.0116595820561362 0.0718212664616935 0.178873126700806 -0.00973558624314119 -0.0914264111128319 -0.0571812228281618 0.0155096145679962 0.0445394939471697 -0.108927493379721 -0.0100798017412163 0.0712690757755954 0.203476692966063 -0.00253244129969979 0.0682357685601299 0.205314223466642 -0.016131763367713 -0.105995978621405 -0.0154456853878088 0.00594500883368419 -0.102861642779435 -0.0219681462590804 0.0318463905706682 -0.0101242151625784 0.00504698458914184 0.00238351770074106 -0.0156971438940763 -0.204412616751876 0.00165582685027317 -0.0164737334590715 -0.205739181838742 -0.00285637153219696
  24 1071.75712458963 ""  87.8311291033762 0 0 -0.0596636854592572 0.0839744536210108 -0.163678371225899 0.0550855704857145 -0.0782129730855223 0.121512094295713 -0.0903652231270687 0.140737922237151 -0.159056529977084 0.0276690381577022 0.0917171841691069 -0.0823539494780769 0.0480076272584687 -0.0477071714582863 0.0142864046121469 -0.0299068990121064 0.00166682771235539 -0.00550693444718583 0.0104199557192364 -0.0178613153729029 0.0135955002896894 -0.000789435647257862 0.0250470725527487 -0.00534712204684656 -0.030127971009127 0.128337958627432 0.0272585576583976 0.0865283848178005 -0.0722618039231306 0.0165576460311353 0.0148892532896689 -0.087155161429889 0.099000208531707 -0.00934236145244478 -0.0220939631633943 0.000572131977339379 0.0106141433426388 0.0121852145406556 -0.000364582127754442 -0.00516917770072234 0.0127102297521661 0.00151650509862702 -0.0159075423071797 -0.0306088920493709 0.00316815147084641 -0.00535610167570744 -0.0223811047851257 0.00159415619000821 0.0142925067254002 0.010005500519218 0.000550591888696746 0.00858589781813453 -0.00693809673987329 -0.00475692465341325 0.000573314554287311 -0.000234647014514035 -0.00117966348393156 0.00149573949731959 0.0209016931895051 -0.000969028119611574 0.00130590342225704 0.0248328963426799 -3.08876904630303e-05
  25 1097.61090567292 ""  8.96743767316186 0 0 0.0270426835565504 -0.0681222136007786 0.00965645002342647 -0.0195687416755335 0.0307253090131295 -0.0260029546150679 -0.110715678177692 0.058420855544437 0.0440574162291491 0.125792629956989 -0.0749722275059043 0.16788007091918 -0.00925520370779521 -0.0189031886732956 0.136041546009146 -0.0696964855042973 -0.00693255242693732 0.00281005887668138 0.0438404176706785 -0.0200631039092703 0.00250921091432388 -0.0282264254823793 0.0801874074037565 -0.022175202565421 -0.124514468417359 0.44418772229313 -0.0515895736300071 0.305576101139244 -0.261756804393563 0.117338528446302 0.268029511436675 -0.380825554378631 0.107298092489683 0.00377715097660109 0.00295224843431507 0.00252243439420476 -0.00282096152400177 -0.000949185639958147 -0.00261972965786681 -0.00120667894055976 -0.00162695159735711 -0.00229429737039963 0.016106501431624 0.0104688770277653 -0.00569899459200251 -0.00956737463159418 -3.13327807449146e-05 -0.00177877717112714 -0.00569741199982443 -0.0217235797392309 0.0017013408343669 0.00434932701742266 0.0172502925555554 -0.0017542398585719 0.00233238113611699 -0.00616060670490907 0.00428904171157576 0.00065671215395908 0.0099987894018613 0.00196496801714234 0.00424584348290125 -0.00887542125896672 0.0023961474407865
  26 1135.18223522871 ""  6.33171896893247 0 0 0.0858021821378875 0.0850026476559927 0.0249735709863338 -0.00983419646819829 -0.0236930234629998 -0.00142447389023064 0.262901549404185 -0.198392444070172 0.0813872130616212 -0.120275391823321 0.0885633553094242 -0.26633132592092 -0.0177381073767287 0.0371827688362131 -0.195466178569218 -0.0242792185520118 0.0147617972571128 -0.0232767398058991 0.0417588157662321 0.0138151066086753 0.0154643361023054 -0.103157744067502 -0.075448341870906 -0.0156474532899169 -0.0708659630759417 0.160595790296366 -0.112866529051083 0.156614830588028 -0.217794025266188 0.360173670667167 -0.22688102536818 0.0165493267264587 0.0357597414810098 -0.00780661046381504 0.00219430213102061 -0.00415236928933632 0.00377904929969772 -0.00414549096976643 0.00443412615654674 0.00588696897484346 -0.00132787749164526 0.00297934445723086 -0.0238414060405558 -0.00339815407188592 0.00837131072807034 0.011785794862685 0.00465108180286257 0.00297454166561893 0.00413636351086862 0.0413559901575172 -0.00652051913966685 0.00405064777398742 -0.00869732393490828 0.000196104523715091 -0.0055902705942038 0.0179963849572022 -0.00644904193821758 -0.00397435498646605 -0.0261914207105554 -0.000968764771159763 -0.0109019361705129 0.00210323933352796 -0.00461765330863215
  27 1148.10805159862 ""  1.15092584244147 0 0 -0.0293297222054062 -0.0127246634796332 0.00383886296350025 0.000587152572450385 0.00225344481471757 -0.00110809256358817 -0.0687890062986433 -0.00581660964214373 0.034426240717673 -0.0287804699052825 -0.0363214256544585 0.0587895766200819 -0.00140497126374158 -0.00268422979248149 0.0214508218070038 -0.0097598384892853 0.0620532793931745 -0.0965490423133653 -0.00424842231374945 -0.0131053729409171 0.0525125761612089 0.020830564073154 0.00786303818347609 -0.0564483076789232 0.213186687497105 -0.292153706956454 0.504891203226505 0.0305557024040468 -0.142623743572203 0.493653780448412 0.132032180877535 -0.0403469692637186 -0.15513525697652 0.0231095107043 -0.00598645219209255 -0.00550451575282084 -0.0124331361506066 0.00650662330172479 0.00307609237711566 -0.0157037562065632 0.00288357119972226 0.00373937826993084 0.0247719974242576 0.005589856895643 -0.00139378743496511 0.0308227737327623 0.00687475318354572 -0.00689665054651813 -0.0126637585142502 -0.0345010708628133 0.0109025824963431 -0.0157074879517932 -0.0389064848921432 -0.00912404412238943 0.0130190502784934 -0.0554439418156656 -0.00503918218151865 0.0207702954648312 0.0343539428595043 -0.0123921167219703 0.0222720572449446 0.0397765456254783 0.00432181103679338
  28 1150.92280885236 ""  11.1226090843068 0 0 -0.00836369583742501 -0.0072394245500697 -0.000906666375828723 9.09705248940745e-05 0.00321294658231836 0.000688697289461204 -0.0268795001485667 0.0088703572602386 0.00365341096465156 0.00560949118369579 -0.00672141680736819 0.0182805262043429 0.00832016590175336 -0.00369699655237201 0.00972441303219084 0.00011343211826298 0.0111400542271197 -0.0134334186456637 -0.00249577631363111 -0.00449990539075924 0.0077681328974496 0.00662532377543627 0.00714317677496882 -0.00945466915944903 0.0368517035790301 -0.0547947216235332 0.0827422331764696 -0.00672456004822243 -0.00862582348936211 0.0652642715943447 0.0420313032095407 -0.0239585970801402 -0.0216316226394706 -0.142196668685411 0.0367713769319363 0.0292480235189541 0.0744230847790766 -0.0415023107385986 -0.0161526408702466 0.096089043046688 -0.0182158675155431 -0.0201326797295112 -0.161966848111046 -0.0304704346977344 0.014856808039971 -0.170990079737989 -0.0301567711463262 0.0415038004584811 0.0806785408423168 0.248706427916021 -0.0713260408536523 0.107111273634393 0.257661946349233 0.0532589944349038 -0.0792920038583751 0.335046750324763 0.0246051316118204 -0.124179887057475 -0.215983205246619 0.0729823929380512 -0.138120513384489 -0.231238885817012 -0.0289146762782512
  29 1176.20929637902 ""  3.03711607704618 0 0 0.036143776397322 0.0221979163308765 -0.00654397291179905 -0.00461003412486656 -0.00879544753357844 0.0060393965628255 0.052165668836445 -0.0509352523606437 0.0426958125605291 -0.00844568460224907 0.0225073662592452 -0.0647634993280355 -0.00948550208714591 0.00493739787049533 -0.0435307409398544 0.0690214580054158 0.0772822247157836 0.0284608383076286 -0.0153775943092436 -0.0551646993013699 -0.00778818843069005 -0.077854703812588 0.0302243843234639 -0.0228025510407428 0.0241941716874399 -0.241306635554699 -0.195971854660033 -0.313806379385107 0.281666600366903 0.0980425786987015 0.244641620159101 -0.539780034302217 0.195177290904875 0.00298076962101309 -0.000814161331213914 -0.000668083729201913 -0.00101676514356023 0.0011659315995988 0.000650740301810427 -0.00201296155170719 0.000433826501429701 0.000485071895545034 0.00292297008512479 -0.000589217420875471 -0.000399110569429025 0.00383823927504546 -0.00114788918744878 -0.000258759850983285 -0.00296125763354978 -0.00761589321487595 0.00151105884924044 -0.00511090346526777 -0.011036733092552 0.000209025670603707 0.00149384118072 -0.0066392910131465 -0.000365984170571896 0.00243364637981459 0.00401042519662801 -0.00151108611250833 0.0027596946993687 0.00498225812049646 0.000603049068703057
  30 1249.29331548905 ""  18.1649797196771 0 0 -0.0337101148550222 -0.0193183273467101 0.00256266695461736 -0.00347477202516084 -0.0188085983213103 -0.000231326805718603 -0.198681477994923 -0.34751805876518 0.49344996609041 0.11789877752008 0.261380253802595 -0.391222520108603 -0.0293194472109 0.0550390159661983 -0.243013881834006 -0.0423218216569908 0.0283652926354067 0.0486004642400553 0.0160080620558361 -0.032006633134272 0.0167275551499549 0.0674090631145545 0.0390128646873235 -0.0536697853404556 -0.0395004880639424 0.131566899465173 0.088605678660736 -0.0441746459098334 0.0906648729943233 -0.123719103911117 0.0911616720617302 0.0552001410178667 -0.0959736364232748 -0.000695397013349988 0.000254472367972348 -0.00741147108166052 0.00152741173506724 -4.55351995744454e-05 0.00664399405482646 0.000276230573255614 9.65293284900995e-05 0.00467832565002037 -0.0142540567292808 0.00172909603352194 0.00542794468072122 0.0153198356558247 -0.0102564797386074 0.00224208007107633 -0.0181077747894388 0.0056112593351376 -0.00387191739748444 0.00877476117386304 -0.0137786530077386 -0.00721879255011208 -0.00148208506021164 -0.00110268641340602 -0.00893547928031184 0.00418691946180535 -0.0119189510354035 -0.00507146915014203 -0.00429477247867876 0.014071092242557 -0.00243056842381371
  31 1271.99246183823 ""  0.449170866509245 0 0 0.00804722612503168 -0.00158448242529569 -0.00170585303332372 -0.00211147780994016 0.00110474765623473 0.00112500697724888 -0.00655633156734262 -0.0132039450210041 0.0270108573577031 0.0126940033527336 -0.0014361311234272 0.00698500949815486 -0.00637635061633584 0.0122071464264443 -0.0318837454459476 0.00437685528484595 -0.0183296006513947 -0.024183592702002 -0.0116182664845824 0.00625914409633607 -0.00892966444247091 0.00602021224729695 0.0198456597865673 0.0198016174250762 0.0298684268594457 -0.0538606315130016 0.0399855312776928 0.0287355766955065 -0.0352896579817922 -0.0211752701939125 -0.0580616976912801 -0.02975605831033 0.177869518448802 -0.0212047243753845 0.00319246387860769 -0.109016484098174 0.00733425261210391 -0.00142772462386238 0.0341739502345504 0.0185096217238774 -0.00204781755098566 0.0977433933755293 -0.0207823229783188 0.375099658343376 0.05903361494579 0.0305930762504554 -0.376637020067021 0.0354473386896306 -0.221314492399993 -0.168718157375447 -0.0237760163793614 0.200641703570807 0.179569537671423 -0.0890022034540095 -0.0336035690621379 0.00491552269517835 -0.186279311087904 0.0850246154669875 -0.251275602908594 -0.0907758246190224 -0.112389226430161 0.248537935858875 -0.0476852672581147
  32 1274.74025004364 ""  1.33474219111583 0 0 -0.0262607956307173 -0.00631970472507601 0.00153677782448364 0.00883175961595829 0.00275177424922741 0.0051303025280227 0.028839976660321 0.133799141432701 -0.198821107321811 -0.0441647845162043 -0.0501099963305914 0.0586128220641697 0.0261769221354655 -0.0168809536921078 0.0754238493990456 -0.0104769747829254 0.0621602591440261 0.0827751662818171 0.0393732262277565 -0.0198700663955171 0.0294288465118571 -0.028201209234339 -0.0720391715107801 -0.0636302663921209 -0.103455740666884 0.172901315279454 -0.157135131408369 -0.101959010300104 0.125942299416528 0.0710080584474057 0.208713169745264 0.0957340155909862 -0.62997946202728 -0.00538382893751538 0.000851898149307716 -0.0286706127707605 0.00110112845646103 -0.000483267677829932 0.00727681570341113 0.00498271936829679 -0.000675567240465359 0.0266747868312854 0.00105020520774956 0.108955065276456 0.0144452321590834 0.00256375061649534 -0.107423490644159 0.0098298585812632 -0.0568902404150463 -0.051086419286854 -0.0052824915588778 0.0530141944935652 0.0559737316951685 -0.0222446158952243 -0.00919826658886362 0.00133532092725429 -0.0505476126112212 0.023504021958615 -0.0676380038175078 -0.0245525254845938 -0.0305485212614677 0.0676670001181676 -0.0128315108206889
  33 1381.89646465534 ""  17.7505533511415 0 0 0.0331079869200809 0.0749230743713496 -0.0693091163208101 -0.0196807598332567 -0.000506820672288764 -0.00736042730591673 -0.0744098173846167 -0.256595249257975 0.354402403852002 -0.201895413400916 -0.350497417754159 0.52124535809283 0.000676580422864123 -0.0228108661468376 0.114347763945212 -0.0103917302925962 0.0184128091142304 0.0307936728623051 0.00250831134880611 -0.0141612058186613 0.0109867003426012 0.0464409440399833 -0.0421170071063288 -0.0605914553521906 -0.0290691019784015 0.108160098348223 0.0125466098963356 -0.0949768317580608 0.082927783977033 0.00602897291876867 -0.148850992760356 0.0346988839848535 0.120228677211937 0.00774839396769096 0.0158531811665367 0.000313145709879545 0.0033390546826042 -0.000667020360430682 -0.00344392964238345 -0.00604624801267321 0.00411195467092947 0.00222557988037659 -0.0325767067070657 -0.0637746802395457 0.0019010010461045 -0.054156239223695 -0.0916234117450084 0.0103643363172779 0.00290944455383402 0.00728518786745802 -0.00425413207670315 -0.00964570562316332 0.00396937637401707 0.00998427879912492 0.00833687295835829 -0.0291582418445842 -0.00264303468319621 0.00607787281019159 -0.0165286074518212 -0.0163950672993565 0.0100151610781319 -0.011568655340855 0.0123631070213673
  34 1388.54006327425 ""  11.5282285912639 0 0 -0.0044379459044744 -0.011542012834341 0.00920592990076076 0.00282353077576783 -0.000522168721550241 0.00139371630396392 0.0127192083987892 0.0358763759723994 -0.0522918234244454 0.0336447460587944 0.0510469417081395 -0.0740339197446567 -0.00247912934353058 0.0102662398868742 -0.0243347348419061 0.00220131898529405 -0.00344887456765982 -0.0054777188584696 -0.000657027210730544 0.00321300762985013 -0.00202090186944793 -0.00871608686393146 0.00608926150119744 0.0119082222899647 0.00507248701203571 -0.0199482253237602 -0.00381414730909341 0.0188144758827713 -0.0170307015213041 0.00161043452015142 0.0275159654009169 -0.00470290495646392 -0.0263785202799278 0.0561470279378969 0.105855731613651 -0.00268212126916248 0.018383586420592 -0.0175424606529637 -0.0103875213758243 -0.0440227032952606 0.0282287415442242 0.00970513798065451 -0.230541981481399 -0.473082759240266 0.00538016431305021 -0.283218698113143 -0.536520249251484 0.0678811437669946 -0.0158768998720495 0.0521300845691851 -0.0345702488118409 -0.0505177413577924 0.011293353814117 0.0599130916401423 0.0618095835592559 -0.205893105558448 -0.0108161415684778 0.0402319437898309 -0.100539513119419 -0.112844201475509 0.0790638975608203 -0.0923907267869074 0.0887784639506993
  35 1392.47751154621 ""  1.35861426748653 0 0 0.00270837466252635 -0.0056504653068154 -0.00419832075311945 -0.000688611204563895 0.00444521082210113 0.00460874270184867 -0.00167305911628171 0.0109459526784491 -0.014435928734888 0.00600877521453842 -0.0284308959344081 0.0463929874112337 -0.0207715606979065 0.0208743062706265 -0.0579258581731661 0.00056376728506946 0.000217835689247004 0.000904970000252979 0.000160822922321092 7.97195354955953e-05 -0.000173214872927046 -0.00118353081911971 -0.00124807608555516 0.000644827792928686 -0.00132249275175403 0.000269320594070103 -0.00460072559036378 -0.00199975559621356 0.00297260195912364 -0.00148770450774533 0.00310268552738129 -0.000366616876186375 -0.00746631184583343 -0.0061679265799325 0.0104578920844525 -0.0596866444845144 0.0158739021232884 -0.00345802306649585 0.0750392272720921 -0.00683906980886315 0.00354664939145636 -0.0177613560590292 -0.374159343792942 -0.432624867452504 0.0762952824382404 0.332677137481466 0.347017721341043 -0.037213257437707 -0.312138958503151 -0.201048460604512 -0.0150137296178747 0.280409982150595 0.2122788922247 -0.102660940200112 9.28357041991165e-05 -0.0192274178864007 -0.0384449558040996 0.0126944274445531 0.0668203803214351 -0.0112885417452053 -0.00509850345571481 -0.0904515192216783 0.00852891427294709
  36 1420.29384736543 ""  8.37929926554696 0 0 0.000282472963078704 -0.000146281393354285 -0.00106439950350201 -2.89808908652403e-05 -0.000113754262487819 0.000350384832392486 -2.96167950896353e-05 -0.00146101193487306 0.00101964274979987 0.00220727847482644 -0.000751210981006369 0.00256353513751398 -0.00288437392190722 0.00202086827043394 -0.00403435555354081 0.000431294402530015 -0.000459330008531302 -0.000552635391253538 -0.000174911115021802 0.000508781228768637 -0.000183376950672499 -0.00108501355538782 0.000175759819050699 0.00192942562039437 0.00047431327902306 -0.00271248319430311 -0.00149253510605352 0.00256991089121851 -0.00210212580554222 4.94060201629408e-06 0.0036727357947635 0.000299226307846456 -0.00519686271552046 0.0117914056456086 0.0402565094508181 -0.00177222666173771 0.0062611198160928 -0.00340823916468331 -0.000737656107011269 -0.00639568505321757 -0.124732435203536 -0.00111567551742244 -0.075625401362844 -0.142034971809087 -0.0058404371617229 -0.0655839394127484 -0.138066472157372 0.0271395162562085 -0.014132186718825 -0.00257445107509048 -0.00866260878681928 -0.00677467933027542 -0.00129903693681956 0.0119038102611668 -0.25096972096145 0.435888662494143 0.0523993786740417 0.154785538348314 0.45039876352076 0.112123545810851 0.108706308064004 0.454438692497901 -0.143662680464684
  37 1442.63848775157 ""  0.469751679505627 0 0 -0.0294618955020277 -0.0197034517826069 0.0800048249229654 0.00684985899742141 0.0034365413343604 0.00147215332267808 0.12861769817111 0.201000804230762 -0.317100310008719 -0.0563032076676846 0.0441397963130685 -0.0926280175117132 0.00541503299751389 0.00658649418384227 -0.0194347219092949 -0.0269028779236107 0.0180560394520493 0.026549002666122 0.010308097725175 -0.0288435082451991 0.0111794639979979 0.0705608479949489 -0.014122119152976 -0.138592780427613 -0.0184623403435177 0.251765870348386 0.150014757807151 -0.210669230155071 0.127485658422475 0.0527991148900495 -0.288394145052585 -0.0298780271788635 0.407505833231058 0.00167636599971747 0.00219756841030468 -0.000285317476990312 -1.30014123256272e-05 -0.00131501012736988 0.000269468664319242 -0.00139565551437917 -0.000934898326080597 -0.000216798377082206 -0.00747751783819588 -0.0132547748698664 0.00165297998410144 -0.0040149916860161 -0.00590858495947804 -5.75716966551856e-05 -0.00181645062862695 0.00110448051990914 -0.000952567675080108 0.000611396358273328 0.00248567686974261 0.00101357601926553 -0.00227057102165045 0.00220791556335814 0.00139173655334837 0.0042217026158243 0.00408014113687278 -0.002639812595175 0.00604144640855717 0.0024134765153844 0.00136149306086123
  38 1497.96161795847 ""  1.53467943789652 0 0 0.00866169863161627 -0.0125624814229292 -0.00511099526712205 -0.00028003599662187 0.00691419062185246 0.011753650878762 -0.0336333250220836 0.0441420169499344 -0.0142628187856758 -0.0193603836627848 -0.0499932463514408 0.0345124189569737 -0.0493661959932155 0.0533812705397228 -0.168681203792919 -4.52964551144596e-05 -0.000423936776512803 0.000505912914091453 0.000165641924900572 0.000487336280907285 -0.000235414641308685 -9.35431925510524e-05 -0.000970474133288373 -0.000139739123790906 -0.000821789449777776 0.00509008247535118 0.00087477694016054 -0.00305459221664896 0.000651435765729671 0.00248297757610609 -0.000346614803597018 0.000400598086474233 -0.00301961995380992 -0.0132955772956249 0.0309375994168758 0.00273616621616079 -0.00631667046683184 -0.00153353163028888 0.00206007430609855 0.0396423061126092 -0.00319016687753069 -0.00920801283115022 0.182740205177326 -0.166180689900072 -0.254828322424033 0.255075373728863 -0.184781666174123 0.171071424031463 0.00424717200567539 0.0135602897605796 0.0018615720123964 -0.00598114485062081 -0.012931184892194 -0.00287196666621964 0.141999724448346 -0.251515452362763 0.00271262534017766 -0.35831278546084 0.121877649169151 0.390607179032347 -0.438790303210721 0.165937119718424 -0.238330258583864
  39 1500.21146499398 ""  6.80009981922182 0 0 0.026278202087797 -0.0373177245585409 -0.0156005682039689 -0.000389596492903319 0.020944386308231 0.0341285319192622 -0.104810365385324 0.12753711745584 -0.0333384191119817 -0.0577735733354051 -0.14708424653246 0.0985669230664184 -0.153422437171909 0.153921950445863 -0.494860436788646 0.000865689802403211 -0.00213310114315537 0.000523843754628156 0.000327110862527452 0.00181042027199595 -0.00122749795699787 -0.00151536010713836 -0.00233541023875422 0.00271866495138552 -0.00133629659882261 0.0161754843023859 0.00191498166372776 -0.0116377737674859 0.00278565580317179 0.00853061852220562 0.00554624981640075 0.00152987108325274 -0.0168593212450254 -0.00421103270130889 -0.00658834714455545 -0.0161955918214472 0.00460097356389614 6.65408214740431e-05 0.00712128774342113 -0.0138316883796718 0.0016907511025021 -0.0331588065052395 -0.0284262490681535 0.0648182868271791 0.0339019875148594 -0.0130736338798995 0.00114581293819648 -0.0225203768725373 -0.0239174859767816 0.0136805243731553 -0.00988135918294752 -0.00113676712133059 -0.0222147717754182 0.000103982860298319 0.0617957720198997 0.0449200180022789 0.510143266761975 -0.176391019307953 -0.286556186472513 -0.00443311546203829 0.351324785335253 0.223137038556384 0.042421980226296
  40 1503.85957764529 ""  32.2510515782485 0 0 0.0412289212845455 -0.0407424685444252 -0.0153131672363755 0.00019437236964002 0.0210275928725978 0.0358586370952963 -0.193739892940582 0.20918720935734 -0.00172226124511356 -0.154433050646017 -0.188300791005107 0.0386043373236986 -0.157264758980191 0.158257399149157 -0.513848705574672 0.00359112226110686 -0.00653409762997758 -0.00259621881588785 -6.40180912902676e-05 0.00270420658171959 -0.00279469093411038 -0.00206727018846193 -0.00260516197413664 0.00750887728597321 0.00259608527456529 0.0442473516562497 0.0122717136008924 -0.0375654192043726 0.0115238210986299 0.0203130487339048 0.00883470081793806 0.00400422271111453 -0.0213427910898443 0.000663757984668036 -0.00537324713252152 0.0217917510014668 0.00179381938800783 0.000104949714576574 -0.00492198683071806 -0.000631863410045129 0.000540171755877088 0.0323160538729944 0.0376867207388357 0.0181045398798364 -0.000745559819001318 -0.0415865829783871 0.0234989965230497 -0.00172056919686652 0.0348545308482952 0.064659807581762 -0.0068233864497618 -0.0545361393554244 -0.0738088062086998 0.0197802611718685 -0.102773134728758 0.0515349736183987 -0.437939293163561 0.273358151557471 0.19836722378003 -0.129804605740733 -0.151853693682646 -0.24789524332121 0.0462015138641892
  41 1508.05717708798 ""  9.60101749782276 0 0 -0.062393035365992 -0.00896284819711085 -0.0114003191716811 -0.00330342842809853 0.0149710604258205 0.016613190114901 0.409903206866138 -0.35166068818994 -0.198395552475132 0.483497011074777 0.12092299849609 0.38955593860885 -0.101248974943764 0.0950836598976764 -0.291480198139576 -0.0160330562110405 0.0247892946720539 0.0190340812462299 0.00257019477485502 -0.00390464760906047 0.00831864924710837 0.00303621943150646 -0.000307810900613003 -0.0273754216410095 -0.0243083210677853 -0.154726833892141 -0.0580924227582507 0.146718089561954 -0.0516520716979896 -0.0620407218804877 -0.0192183089622271 -0.0134274242634251 0.0191691874591713 0.00075156894361485 -0.00261194480654099 0.00539262796697995 0.00134900410571527 0.00058256333134847 -0.000523688565181202 0.000751809833220643 0.00020416771185158 0.00607981032275962 0.0106748128579428 0.0193729221995348 0.0055257339727357 -0.0212079325071825 0.00318613478312458 -0.00450386937879783 0.0119942492372225 0.0299298501434699 -0.00374482876641032 -0.0217632898993112 -0.0371315518004608 0.00595155349817606 -0.0172927381971728 0.00844144978618252 -0.0781949277298508 0.0458430351068008 0.0340507660303931 -0.0200824089411153 -0.0309436058718162 -0.0422242984355057 0.00638264663075157
  42 1515.90213914868 ""  4.01184618028627 0 0 -0.00313521474516917 0.00419738910017271 0.00120643259768293 -0.000226379356164564 -0.00185768455477276 -0.00310440167059098 0.0142663545862919 -0.0154244565005475 0.00102674596536131 0.00814521746956974 0.0135796130441394 -0.00322863444310028 0.0165293150767867 -0.016837410216973 0.049517340736175 -0.00158486334979726 0.00241052201502642 0.0017348249496909 0.000119293367579326 -0.00051980969798637 0.00084580334921688 0.000836188765221336 -3.50077208114967e-05 -0.00260732324501335 -0.00209672775250278 -0.0162786158505149 -0.00576418349303853 0.0153165120897856 -0.00497693252193582 -0.00773086222150249 -0.00348598171422381 -0.00061802965756388 0.0046530008071374 -0.0713601654485375 0.0230557979648434 0.0121390058225525 -0.00469112442102754 -0.000100305313072966 0.000969528012336171 -0.0241695307951728 0.00520027283775692 0.00412078459138255 0.345987927801599 -0.147261103198007 -0.436541947256739 0.48389997555379 -0.157861860844899 0.283678689837061 -0.00929185916528522 0.00426418573311575 -0.00226458716570645 -0.00180811037007329 0.0144832753803139 0.00453769396572063 -0.0846344897690285 0.151494934239612 0.023590075815408 0.196878542730036 -0.099820129770381 -0.233222937545984 0.27087351401404 -0.100319862599167 0.146545600157186
  43 1531.24793872445 ""  2.4616618222642 0 0 -0.01743510767572 0.000608758003602909 -0.0180843850346255 -0.000459378149926442 0.00226374618135759 -7.99189956264588e-05 0.110255238168051 -0.157624276356641 -0.00520428980155161 0.191082410612117 0.07160025794503 0.0947288754071124 -0.0191147417970107 0.0110144310822959 -0.0350608585690479 0.0500974702856445 -0.0777262846719378 -0.0619742351423975 -0.00484054306385419 0.0103124265653545 -0.0196844861638436 -0.0204518617463548 0.00669217198859881 0.0714850770692139 0.0748484704533788 0.525551914620739 0.201122799098452 -0.501046730673742 0.162672989358913 0.240885098601021 0.0791757612942753 0.0231886037075278 -0.0885088382375428 -0.00211428328341507 0.000469032454343897 0.000558222182450453 -0.000301422073961596 0.000312798081186098 0.000445102452530984 -0.000133334892537319 0.000166656361104487 0.000452954273979263 0.0111590278963517 0.000948514689789898 -0.0116592267799737 0.0111052710011028 -0.0050088866136254 0.00738388609653709 0.00448754509363311 0.0033529452143639 0.00125603202438197 0.00120758847402131 -0.00631741229787506 -0.0037541159140142 -0.00194729232006744 0.00339040858742931 -0.00156111286930298 0.00453381708877038 -0.00281256982520852 -0.005053016430881 0.00392895695767833 -0.0029224386584233 0.00295961478698593
  44 1667.54578427185 ""  20.4906031578212 0 0 -0.000649599162279679 0.00134187214017427 0.00039333188513773 -3.77559731450866e-05 -0.000604891444006112 -0.00145058582850595 0.00236406850524828 -0.00291924129096229 0.000737655825517667 0.000901727030371546 0.00396875375800501 -0.00292996210422777 0.010498152784393 -0.00777730093449101 0.0248510565804731 0.000200865537141052 -0.000729751976747739 -0.000631518454617495 7.40018734360474e-05 0.000201394631714358 -3.6098128449584e-05 -0.000134697548027243 4.46582425619905e-05 0.000382186623673236 -4.66147331753698e-05 0.00453984827543542 0.00158172941946703 -0.00224049044626898 -0.000899968194119444 0.00282919157708892 -0.000440740938146364 0.000646059634559651 -0.000142861037781308 0.00645733617439708 -0.0249028579818067 -0.00168130556992296 0.0669100511264684 0.00479174196416163 -0.0131671556125873 -0.000305150642158575 0.00204834227013077 0.000178596644173314 0.0402428169699333 0.0415191953441356 -0.00324358180807431 0.03960238032081 0.0419585561444914 -0.0101096046259915 -0.606649880442424 0.0646247698151026 -0.284714109446055 -0.462882758020196 0.0421406812909661 0.491313924256191 0.00431745153738267 -0.0087907696200086 -0.00183287405566438 -0.00864768226294595 0.0127562651615893 0.0130006617629888 -0.0135715700881697 0.0123634518698942 -0.00861948718148773
  45 2986.97142850086 ""  46.9688293914768 0 0 0.0581314967855512 0.0248746193502921 0.0324688619081486 0.000103316401798454 0.000172789228879488 0.00201119328065184 -0.579833293467408 -0.493032640990837 -0.526303801793 -0.116294626240467 0.219557333852977 0.104658926494769 0.0044477856286318 -0.0261650753697835 -0.00501748315330812 -0.000671932880709972 -0.000689514240258603 7.93007364169535e-05 -0.000145619017948279 0.00022661176975253 -0.000760339053055347 -0.00247832856490307 -0.00161020512548735 0.000258661169063558 0.0011767701436295 -0.00140056695372881 -0.00178612759636796 0.00600559119486925 0.00637932171475183 -0.000504523449190049 0.029528611189045 0.0240698479622063 0.0202650984379835 -0.000675123708461198 0.000564646148686267 -0.000433062802818772 -7.94130910906582e-05 -0.000313479483165923 -0.000166918182120484 -0.000197005664137613 -0.000184710528014687 1.59315945590055e-05 0.00863935137823967 -0.00488936093715225 0.00978782752343821 0.00163995858079945 -0.00123333965066804 -0.00462781515433363 0.000226134243666541 -0.00102600141098534 0.000210812685939059 0.000455336424576657 0.000582724429988866 0.000518042494426883 0.00255259261184422 0.000997095574472011 -0.000377787133187304 -0.000787852034381104 0.000573569105289774 -0.000904920215483865 -0.000249448158671645 0.000284607694259365 0.000890485231570422
  46 3021.73013749914 ""  23.2386172364893 0 0 -4.82683882815377e-05 -0.00054237172784642 -0.000453484224779934 -9.77406888534161e-05 0.000309738107308263 0.000139380684099206 0.00318053394095812 0.00260199640722913 0.00283793570931863 -0.00272724877643982 0.00414225929688175 0.00217467337143032 0.0014249368853432 -0.00436860656176332 -0.00173937220222528 -6.15788953945981e-05 -1.1953633597697e-05 1.52942428253736e-05 -1.30643339901251e-06 -1.36080065065753e-05 2.04706908678694e-05 2.33888986952906e-05 7.841487701487e-06 -1.55363657919672e-05 0.000665091647126361 5.39713841525114e-05 -0.000213235642928777 4.5175264192289e-05 0.000125116647294559 -2.47599798693657e-05 -0.000167866619408985 -9.21737712934391e-05 -8.3912327182793e-05 -0.00182387819367514 0.00264009830281327 0.000699610896240484 -5.92118273410286e-05 -0.000265055896730384 5.49887523502222e-06 0.00845112200447297 -0.0477069827737945 -0.00382481008224954 0.0163247828708917 -0.0106842788137884 0.0180577218822497 0.010717474375319 -0.0113992991477324 -0.0272729871324697 -0.00200552635053767 -0.000544453187234885 0.00195015622953549 -0.00254490029351783 -0.000362295928300466 -0.0011106589749265 0.464382941220052 0.210019449343093 -0.0800567743129516 -0.361971665799577 0.180977453910387 -0.413588748510355 -0.202809080315446 0.171624402898928 0.539070254474296
  47 3045.24413729806 ""  16.0949962472227 0 0 0.000685237946615728 0.000821499113269679 0.000805361803257351 0.000143280218110537 -0.000818325431744804 -0.000252826725840295 -0.00919526632238812 -0.0074209059759644 -0.00862227182139988 0.00123177396393354 -0.00176344521375207 -0.00126596106880877 -0.00138580317369255 0.0110861477480857 0.00381764916152702 -6.40239363731939e-05 0.000141804170874821 0.000113731998671977 -1.19963928206491e-05 1.75097435330882e-05 -1.77589770062179e-05 -0.000155495021460105 -0.000139867422956578 -0.000112917266108862 0.00172756565071189 9.17092713417683e-05 -0.000540986391931098 -0.000915076003351082 -0.00178365512223657 -0.000499058921688668 0.00170952891578571 0.00142210591978209 0.00133463420870265 0.0561812385759807 -0.0332898514889525 0.00180189327018152 -0.000371990295046358 0.00132355550225225 -0.000292946775284774 -0.0176883208521178 -0.00352282327603557 -0.00203955778071313 -0.482084965210244 0.2319326444756 -0.534139612446157 -0.194194432316634 0.158052594743541 0.513604567451846 0.00458826044882329 -0.00262658634600893 -0.00963535554440129 0.0108953299912084 -0.0056478030704513 0.0114584790152139 0.16076220298244 0.0700339311425048 -0.0290651919289651 0.0493201714847051 -0.028217889153416 0.0615875169110391 -0.00324810965331688 -0.00232156394210582 -0.006438887344715
  48 3052.59177153849 ""  47.2887164775677 0 0 0.0238520458280895 -0.070404156925995 -0.0400506804784314 -0.000540654637737435 0.00182221861763844 0.00196179575239029 0.160566693148663 0.119858859592758 0.130228043986109 -0.447169963202461 0.718363004268639 0.341849165028498 0.00904726155238956 -0.023056481739743 -0.0176334060657453 -0.00073735038957968 0.000771655962849099 0.00128490845870667 7.26532848756807e-06 0.000327507864833618 -0.000156094543275459 0.00711654338413887 0.00478655655282225 0.00368489761311328 0.0147568431246445 0.00281340197432361 -0.00412428057075316 -0.00762789590198763 -0.0113399043824216 -0.00274175198892687 -0.080980727010196 -0.0676156579735306 -0.0587184800182477 0.000531367926982488 -0.000150827739394751 0.000866460230703737 -7.39806608723245e-05 -6.78991744511673e-05 3.46802717366026e-05 -0.000650559667645899 0.00026508561007706 -0.000273215907202917 -0.006758198119583 0.00341541356800043 -0.00729927114580836 0.00144243496157419 -0.00128312219336795 -0.00335611474298859 2.47911377362726e-05 0.000250286730853514 -0.000502292154538744 0.000220275805298935 -0.000325490208708316 0.000363511111553931 0.000848668971555624 0.000286679786843477 -0.000267923072745425 0.00569225691665037 -0.00296066060035536 0.00646872770684185 0.000891761296255305 -0.000831531125053144 -0.00276727334143088
  49 3064.84535342738 ""  0.577850392554436 0 0 2.29389980649457e-05 -0.000739155522503392 -0.000520406271909911 6.6156255967038e-06 -0.000109403900127 1.93939171655197e-05 0.00339917314206482 0.00252265768460516 0.00295036308261077 -0.00387430266404293 0.00632030064554982 0.00299982847963531 0.000109642648120216 0.00138939558564122 -0.000345398514238248 1.09878878621766e-05 8.37253382519584e-05 5.18093112407267e-05 -2.49990524164054e-06 6.18414503522567e-06 7.04962623140882e-06 0.000141523209834891 0.000104701344519768 7.80231176858493e-05 0.00065693670506074 0.000139970656776419 -0.000152645005763502 -0.000786939096170186 -0.00119605806849653 -0.000338032597899543 -0.00156495205384829 -0.00130641332650917 -0.00114864189945614 -0.004146647839429 -0.00338292007558877 -0.0629630391921988 0.000345369232625765 0.000122355854955097 0.00177129705031131 0.00482062769197342 -0.00266554499950256 0.0615557472745739 0.250880065540306 -0.122358656256376 0.261071642575426 -0.202587227998699 0.161580462612163 0.491993258169783 0.00459218470300969 -0.00527330964866146 -0.0146852450311167 -0.00717560058775879 0.00495670304264508 -0.00905049885610745 0.0634026639193822 0.0277820021681927 0.00478323531704009 -0.291651250911146 0.14937200471883 -0.315208233050837 0.16962158922056 -0.145415471102474 -0.426493452931545
  50 3076.93323851487 ""  33.5277753827069 0 0 7.16570543124824e-05 -0.00212326795178252 -0.0010530001372744 0.000165456451722133 -0.00027680446582126 -0.000279765173227669 0.00959883368050583 0.00662827070564182 0.00634963076268633 -0.0108359344936684 0.0188309377944612 0.008492384467382 -0.0018128758007418 0.00579952124931979 0.00145167749334518 0.0207676118426991 -0.0442018856828006 -0.0342034505475027 0.000605375931177725 -0.000883854054498288 -0.00139231100896037 -0.00281139559716945 -0.00172214913826486 0.00280699030422793 -0.617000544294963 -0.0642384938086795 0.190740798836651 0.365344853268303 0.598636206380951 0.184056727332934 0.0279770420284797 0.0239659312914384 0.0211601761344662 0.000116378343114181 -3.7416879577284e-05 0.000242018141740674 4.47488171073395e-06 2.85667445129516e-06 3.27519265898858e-05 -0.000616779697128658 -0.000101108143256081 0.000436510302669371 -0.00162563598511404 0.000813366976068652 -0.00190543056465813 0.000272181642533214 -0.000433639524764354 -0.000733953959598106 -3.4664743274493e-06 0.0010607187308392 4.68860650019143e-05 -0.000244942505011173 -0.000147550045989474 -0.000110302252989695 0.0057854395375779 0.00275288756758119 -0.000914369789379903 -5.58165714745696e-05 -3.95267842311166e-05 0.000195967085278362 0.00160841536359195 -0.00150743259216417 -0.00445715222683523
  51 3086.33329299013 ""  39.9337888270402 0 0 0.000399743222849974 -0.000303057295848447 -9.80753944538948e-06 0.000124750744397814 -0.000538271042924745 -0.000180444294223218 -0.00157956474412512 -0.00138338157567141 -0.00175803698554211 -0.00301131886837516 0.00499859604074339 0.00207099651890856 -0.00182564804996884 0.00756802619965124 0.0026043475858046 0.00019899379366908 -0.000285054096725545 -0.000234737223795454 -2.00422473073976e-06 1.15365885684314e-05 -2.84580436044937e-05 -6.34057187390397e-06 -1.20581630131013e-05 2.80933104555328e-05 -0.00484288924289062 -0.0005146696652932 0.00152257387237675 0.00247048201047651 0.00389439541963472 0.00126268749138817 -5.6437469591258e-05 -6.96940533215682e-05 1.16740335491143e-06 0.0122986828875115 -0.00690198917689421 -0.00450393474735079 -0.00083920507808763 0.000454237748411102 0.000227552585985703 0.0846194651889008 0.00940272602478406 -0.0114975606603409 -0.0771300542913966 0.0386974840242946 -0.0858106620943862 -0.0535173816474131 0.0448025070610492 0.136765805300894 0.000834846861935376 -0.00361220317406671 -0.00438989380940996 0.00170535184003346 -0.00369402372289073 0.0029144018162724 -0.699831553768671 -0.33767438354665 0.12045426722522 -0.221460437067183 0.126445324459939 -0.274886794568226 -0.0930846111494091 0.0999606130319252 0.292507191490109
  52 3093.54269858817 ""  47.8760130860824 0 0 0.000156593349202119 0.00029061681928415 0.000289056800246732 -1.11560337075765e-05 0.000106892340597824 -2.00490149618728e-05 -0.00256936196195505 -0.00186038157519495 -0.00232060078283657 0.00101787653780729 -0.00178456239178836 -0.000840459589978561 -1.77645098645828e-05 -0.00119219469487465 0.000196964156811665 -0.000202016913291042 0.000173150869146692 0.000172120304236556 2.62221056806151e-06 -1.44992227986935e-06 -1.15377145326179e-05 -0.000335608900090807 -0.000287504000292393 -0.000236938806714158 0.00356951962074749 0.000271666763446901 -0.00120652352674754 -0.00123189291028732 -0.00206927608961942 -0.000597594928669017 0.00384797324123593 0.00318544241050339 0.00267726448895026 0.00812113527774725 0.000992822628498402 0.063069400062535 -0.000372846519909676 -4.21080175169272e-05 -0.00220670996336898 0.0112611067267832 -0.00144283961427626 0.0620006327941821 -0.277594706089976 0.139846867739871 -0.294731620858308 0.182655140186164 -0.151336470142272 -0.447383773120429 -0.000955863612574902 0.00790156888944628 0.0128836619499102 0.00397202149186618 -0.00771587284597094 0.00953992707285908 0.00527760758793601 0.00145349251274576 0.0132108247903566 -0.306579790473623 0.161974251401326 -0.334422475813366 0.167680992207298 -0.146503382513021 -0.417700910134046
  53 3111.14374620964 ""  28.2244899660708 0 0 0.00123932509532574 -0.00922558042199888 -0.00807272436314445 9.21535285635011e-05 0.000277493950346351 0.000753086460481348 0.0451045265319712 0.037503935131567 0.0368624672365105 -0.0521223940557912 0.0772342703400289 0.0405013885348209 0.00138891255629829 -0.00457381290436113 -0.00347584344965419 0.00921941381321367 0.0107178966213035 0.00232863430587272 0.000949663804281591 0.000193717417740157 -0.00076519586130785 -0.0543240841918069 -0.047315420103561 -0.036355921877098 -0.066416278944648 -0.0041970099929826 0.0168999980141395 -0.0586838083244461 -0.0985457722450008 -0.0251336057896604 0.636437134048928 0.530922276133672 0.435656288340867 -0.000112524217983783 4.01224352050647e-05 -0.000399103618383008 5.75811808314083e-06 -1.31621534305458e-05 3.53623775160843e-05 -5.07374191626914e-05 4.11911263737261e-05 -0.000257340959551995 0.00237860525605964 -0.00107015188690221 0.00251556493528027 -0.000911887885596102 0.00075914931784786 0.00217319019025957 -2.74162414628664e-05 2.88577208362076e-05 -0.000277777627319919 -0.000111220128984715 -0.000150988161737541 -6.05731724394064e-05 -0.000438481806873691 -0.000208783934818645 1.37022290540301e-05 0.00159730953259695 -0.000864764314337753 0.00173811188163828 -0.000568323132063522 0.00050686933711991 0.00138173924502565
  54 3161.30359106875 ""  37.2942482410588 0 0 5.17886960264668e-05 0.00165137887437413 0.00131011700435144 -5.11157879460614e-05 7.22798817984967e-05 -9.1205728828281e-05 -0.0116296523818028 -0.00849535410600561 -0.00674956632770697 0.00357886057353283 -0.00780777263179463 -0.00384920998951349 0.000850682243384651 -0.00194869026524666 0.000768395577712869 0.0817888465261212 0.0476315000517147 -0.00497137412474485 -0.0010670642831654 -0.000694955387953211 0.000144819248500403 0.00772261500459779 0.00696464721399755 0.00532024346530658 -0.66128714911192 -0.0544187283923368 0.22222479636128 -0.297293046605803 -0.509542966465392 -0.169608181651919 -0.0829040796420889 -0.0774267464446166 -0.0626266172926251 -2.01876396014672e-05 -1.1608792039593e-05 0.000161787595743433 -3.90748962124641e-05 4.92346073159269e-05 -8.14784018384838e-05 -2.4385977468503e-05 -3.69421292104757e-05 7.82918211491457e-05 -0.000815966596175644 0.000257468317849387 -0.000660207658662919 0.00052088272555292 -0.000338722185651615 -0.00126795359541716 0.000406958625589649 -0.00104229371530851 0.000360626802176514 0.000597914440793773 0.00026665586155752 9.04101478049937e-05 0.000785718299080888 0.000426728513502426 -0.0001078087654052 -0.000539273464321973 0.000286197296930488 -0.000570388453257708 0.000133853907856082 -0.000169116690118862 -0.000334941850148693
  55 3458.82292860389 ""  753.742095149837 0 0 0.00217837928545648 -0.00219337393099193 0.00029272423838564 0.01486630733858 -0.0521141764942375 -0.0167186844104787 -0.0102029255008917 -0.0032612664429717 -0.0133100992827443 -0.0162690422630816 0.0287040546986874 0.00470690573693425 -0.230651338422769 0.807494251156553 0.269588091220772 1.61881705655892e-06 0.00054181193673068 0.000315504259159278 0.000193924062837179 5.77019597153944e-05 -0.000397509867771015 -0.0006758229400926 -6.38244182052094e-05 7.37637514779312e-05 0.00243381299012067 -0.000167408579379855 -0.00159171434611707 -0.00316457132991808 -0.00491100260607498 -0.00227938103751918 0.00184818584855351 0.000600288570319312 0.000941326389763454 -0.00150445044474904 -0.00113755989718408 0.000339421395845703 0.0208532022368176 -0.00760845430778513 -0.00250110385099135 3.50180734620516e-05 9.1483140640449e-05 -2.74086169616534e-05 0.00328291239613506 0.000997272230169927 0.00101328811418028 0.00319655296791435 0.00136362056650199 -0.00268387733395721 -0.0931354499041762 0.0568776741452214 0.243583056703167 -0.189992126404402 0.0729798476711994 -0.204870920304907 0.00422892759663315 0.00397262097236381 -0.000748357577723544 -0.000334334477329806 0.000138936413067685 0.00010156756591969 -0.000412777412608496 -2.00632623619806e-05 0.000112303711845529
  56 3472.58834475088 ""  151.39996130823 0 0 0.000888648791850939 -0.000922204757833506 7.4034981425747e-05 0.00652887168092906 -0.0228970354809151 -0.00731748263401659 -0.00418758396204973 -0.00122659460687942 -0.00547501291394625 -0.00681792861405505 0.011969597248195 0.00193999637806474 -0.102182742454519 0.355986935581335 0.118462289456759 -2.13918128067513e-05 0.000182174032790661 0.00011882133883851 8.37203385647602e-05 2.47647442709043e-05 -0.000158636742367283 -0.00028936488215047 -1.50627836245304e-05 3.29671434999648e-05 0.001102793627755 -4.76119055477562e-05 -0.000700063670509994 -0.00109522682639793 -0.00179886393691429 -0.000929182572627148 0.000785936867857137 0.000285294551396207 0.000418709499303792 -0.00221893041150328 0.00263096564356748 0.000424076304809057 -0.0459737997634449 0.018988183730997 0.00665220501258454 0.000393066538155263 -0.000232854083557644 -4.20378567852282e-05 0.00977480669745349 -0.00471383572538847 0.0126744983708449 0.00425527025949893 -0.00405251383424519 -0.0148520989256354 0.212366157892382 -0.11472872940272 -0.555966538868936 0.430857857677123 -0.162801263869743 0.464416214667764 0.00537081895654585 0.00449337830631694 -0.000900284067633969 -0.000941902647027418 -0.00184525019386691 -0.000560531997433101 -0.000599428207523738 -0.00191261774624075 0.000457670302693975
  57 3538.02461830926 ""  1.98714351058184 0 0 2.58989257061046e-05 4.00656470955812e-05 6.79315093954922e-05 -1.28648419608244e-05 1.54457337795711e-05 -3.49475614513774e-05 -0.000394509342658695 -0.000244870765872817 -0.00037437498432968 -1.50960978392503e-05 -0.000109031399076486 -0.000145835266440209 0.000676316536589084 -0.00130210367782643 0.00162541455300431 2.30401419184209e-05 5.19765532494299e-06 2.15069626313299e-06 1.69161149924191e-06 -2.89058991153787e-06 1.76766568280291e-06 1.1715079622696e-06 1.43636794428426e-05 2.39055581135742e-06 -0.0001328586221716 -6.15895043095311e-05 2.84677086872485e-05 1.77381285369811e-05 -0.00014104161628378 -0.000147525747237697 -5.94720688453346e-05 -5.76205377348395e-05 -1.72952262017326e-05 0.000547882195385465 6.59670306400399e-05 0.00308997282219614 0.0122543699584689 -0.00163153526746 0.0759717601073011 -4.7142605322091e-05 1.58104435958621e-06 -0.000306906605976679 -0.0121934527618393 0.00456796344438454 -0.0135383347769314 0.00674739807283465 -0.0044422696710799 -0.0177413231036243 0.270483246867122 -0.161477364316113 -0.625758068020832 -0.442138884637292 0.184330452215332 -0.434490645910156 -2.14510970415994e-05 4.58918438232048e-05 -0.000476708948704503 0.000735727438821901 0.00106716402229815 0.000947265581790278 -0.000352762229050308 -0.00121996841365946 0.00103689423274203
  :::
 } 
 m_exists[57] { 
  s_m_exists
  :::
  1 11111111111111111111111111111111111111111111111111111111111111111111 
  2 11111111111111111111111111111111111111111111111111111111111111111111 
  3 11111111111111111111111111111111111111111111111111111111111111111111 
  4 11111111111111111111111111111111111111111111111111111111111111111111 
  5 11111111111111111111111111111111111111111111111111111111111111111111 
  6 11111111111111111111111111111111111111111111111111111111111111111111 
  7 11111111111111111111111111111111111111111111111111111111111111111111 
  8 11111111111111111111111111111111111111111111111111111111111111111111 
  9 11111111111111111111111111111111111111111111111111111111111111111111 
  10 11111111111111111111111111111111111111111111111111111111111111111111 
  11 11111111111111111111111111111111111111111111111111111111111111111111 
  12 11111111111111111111111111111111111111111111111111111111111111111111 
  13 11111111111111111111111111111111111111111111111111111111111111111111 
  14 11111111111111111111111111111111111111111111111111111111111111111111 
  15 11111111111111111111111111111111111111111111111111111111111111111111 
  16 11111111111111111111111111111111111111111111111111111111111111111111 
  17 11111111111111111111111111111111111111111111111111111111111111111111 
  18 11111111111111111111111111111111111111111111111111111111111111111111 
  19 11111111111111111111111111111111111111111111111111111111111111111111 
  20 11111111111111111111111111111111111111111111111111111111111111111111 
  21 11111111111111111111111111111111111111111111111111111111111111111111 
  22 11111111111111111111111111111111111111111111111111111111111111111111 
  23 11111111111111111111111111111111111111111111111111111111111111111111 
  24 11111111111111111111111111111111111111111111111111111111111111111111 
  25 11111111111111111111111111111111111111111111111111111111111111111111 
  26 11111111111111111111111111111111111111111111111111111111111111111111 
  27 11111111111111111111111111111111111111111111111111111111111111111111 
  28 11111111111111111111111111111111111111111111111111111111111111111111 
  29 11111111111111111111111111111111111111111111111111111111111111111111 
  30 11111111111111111111111111111111111111111111111111111111111111111111 
  31 11111111111111111111111111111111111111111111111111111111111111111111 
  32 11111111111111111111111111111111111111111111111111111111111111111111 
  33 11111111111111111111111111111111111111111111111111111111111111111111 
  34 11111111111111111111111111111111111111111111111111111111111111111111 
  35 11111111111111111111111111111111111111111111111111111111111111111111 
  36 11111111111111111111111111111111111111111111111111111111111111111111 
  37 11111111111111111111111111111111111111111111111111111111111111111111 
  38 11111111111111111111111111111111111111111111111111111111111111111111 
  39 11111111111111111111111111111111111111111111111111111111111111111111 
  40 11111111111111111111111111111111111111111111111111111111111111111111 
  41 11111111111111111111111111111111111111111111111111111111111111111111 
  42 11111111111111111111111111111111111111111111111111111111111111111111 
  43 11111111111111111111111111111111111111111111111111111111111111111111 
  44 11111111111111111111111111111111111111111111111111111111111111111111 
  45 11111111111111111111111111111111111111111111111111111111111111111111 
  46 11111111111111111111111111111111111111111111111111111111111111111111 
  47 11111111111111111111111111111111111111111111111111111111111111111111 
  48 11111111111111111111111111111111111111111111111111111111111111111111 
  49 11111111111111111111111111111111111111111111111111111111111111111111 
  50 11111111111111111111111111111111111111111111111111111111111111111111 
  51 11111111111111111111111111111111111111111111111111111111111111111111 
  52 11111111111111111111111111111111111111111111111111111111111111111111 
  53 11111111111111111111111111111111111111111111111111111111111111111111 
  54 11111111111111111111111111111111111111111111111111111111111111111111 
  55 11111111111111111111111111111111111111111111111111111111111111111111 
  56 11111111111111111111111111111111111111111111111111111111111111111111 
  57 11111111111111111111111111111111111111111111111111111111111111111111 
  :::
 } 
} 
