# Supplementary material for: Cut-off Scale and Complex Formation in Density Functional Theory Computations of Epoxy-Amine Reactivity
Source: ACS Omega. 2021 Oct 25;6(44):29424–31. doi: 10.1021/acsomega.1c03229 (PMC8587129; doi:10.1021/acsomega.1c03229)
Supplement: Supplementary file 1 — ao1c03229_si_001.zip [file ao1c03229_si_001.zip › Final_structures/Primary/A2E1_A1E2_B3LYP-D3_CC-PVTZ-F_canonical/Epoxy_frag2_reactant-2_isomer33.vib]

{ 
 s_m_m2io_version
 :::
 2.0.0 
} 

f_m_table { 
 i_j_atom_total
 :::
 21
 m_column[68] { 
  s_m_data_name
  s_m_column_name
  i_m_width
  b_m_visible
  s_m_units
  :::
  1 r_j_Frequency  "Frequency"  10 1 "" 
  2 s_j_Symmetry  "Symmetry"  10 0 "" 
  3 r_j_Intensity  "Intensity"  10 1 "" 
  4 r_j_Raman_Act  "Raman Act"  10 0 "" 
  5 r_j_Raman_Int  "Raman Int"  10 0 "" 
  6 r_j_x1  "x1"  10 0 "" 
  7 r_j_y1  "y1"  10 0 "" 
  8 r_j_z1  "z1"  10 0 "" 
  9 r_j_x2  "x2"  10 0 "" 
  10 r_j_y2  "y2"  10 0 "" 
  11 r_j_z2  "z2"  10 0 "" 
  12 r_j_x3  "x3"  10 0 "" 
  13 r_j_y3  "y3"  10 0 "" 
  14 r_j_z3  "z3"  10 0 "" 
  15 r_j_x4  "x4"  10 0 "" 
  16 r_j_y4  "y4"  10 0 "" 
  17 r_j_z4  "z4"  10 0 "" 
  18 r_j_x5  "x5"  10 0 "" 
  19 r_j_y5  "y5"  10 0 "" 
  20 r_j_z5  "z5"  10 0 "" 
  21 r_j_x6  "x6"  10 0 "" 
  22 r_j_y6  "y6"  10 0 "" 
  23 r_j_z6  "z6"  10 0 "" 
  24 r_j_x7  "x7"  10 0 "" 
  25 r_j_y7  "y7"  10 0 "" 
  26 r_j_z7  "z7"  10 0 "" 
  27 r_j_x8  "x8"  10 0 "" 
  28 r_j_y8  "y8"  10 0 "" 
  29 r_j_z8  "z8"  10 0 "" 
  30 r_j_x9  "x9"  10 0 "" 
  31 r_j_y9  "y9"  10 0 "" 
  32 r_j_z9  "z9"  10 0 "" 
  33 r_j_x10  "x10"  10 0 "" 
  34 r_j_y10  "y10"  10 0 "" 
  35 r_j_z10  "z10"  10 0 "" 
  36 r_j_x11  "x11"  10 0 "" 
  37 r_j_y11  "y11"  10 0 "" 
  38 r_j_z11  "z11"  10 0 "" 
  39 r_j_x12  "x12"  10 0 "" 
  40 r_j_y12  "y12"  10 0 "" 
  41 r_j_z12  "z12"  10 0 "" 
  42 r_j_x13  "x13"  10 0 "" 
  43 r_j_y13  "y13"  10 0 "" 
  44 r_j_z13  "z13"  10 0 "" 
  45 r_j_x14  "x14"  10 0 "" 
  46 r_j_y14  "y14"  10 0 "" 
  47 r_j_z14  "z14"  10 0 "" 
  48 r_j_x15  "x15"  10 0 "" 
  49 r_j_y15  "y15"  10 0 "" 
  50 r_j_z15  "z15"  10 0 "" 
  51 r_j_x16  "x16"  10 0 "" 
  52 r_j_y16  "y16"  10 0 "" 
  53 r_j_z16  "z16"  10 0 "" 
  54 r_j_x17  "x17"  10 0 "" 
  55 r_j_y17  "y17"  10 0 "" 
  56 r_j_z17  "z17"  10 0 "" 
  57 r_j_x18  "x18"  10 0 "" 
  58 r_j_y18  "y18"  10 0 "" 
  59 r_j_z18  "z18"  10 0 "" 
  60 r_j_x19  "x19"  10 0 "" 
  61 r_j_y19  "y19"  10 0 "" 
  62 r_j_z19  "z19"  10 0 "" 
  63 r_j_x20  "x20"  10 0 "" 
  64 r_j_y20  "y20"  10 0 "" 
  65 r_j_z20  "z20"  10 0 "" 
  66 r_j_x21  "x21"  10 0 "" 
  67 r_j_y21  "y21"  10 0 "" 
  68 r_j_z21  "z21"  10 0 "" 
  :::
 } 
 m_row[57] { 
  r_j_Frequency
  s_j_Symmetry
  r_j_Intensity
  r_j_Raman_Act
  r_j_Raman_Int
  r_j_x1
  r_j_y1
  r_j_z1
  r_j_x2
  r_j_y2
  r_j_z2
  r_j_x3
  r_j_y3
  r_j_z3
  r_j_x4
  r_j_y4
  r_j_z4
  r_j_x5
  r_j_y5
  r_j_z5
  r_j_x6
  r_j_y6
  r_j_z6
  r_j_x7
  r_j_y7
  r_j_z7
  r_j_x8
  r_j_y8
  r_j_z8
  r_j_x9
  r_j_y9
  r_j_z9
  r_j_x10
  r_j_y10
  r_j_z10
  r_j_x11
  r_j_y11
  r_j_z11
  r_j_x12
  r_j_y12
  r_j_z12
  r_j_x13
  r_j_y13
  r_j_z13
  r_j_x14
  r_j_y14
  r_j_z14
  r_j_x15
  r_j_y15
  r_j_z15
  r_j_x16
  r_j_y16
  r_j_z16
  r_j_x17
  r_j_y17
  r_j_z17
  r_j_x18
  r_j_y18
  r_j_z18
  r_j_x19
  r_j_y19
  r_j_z19
  r_j_x20
  r_j_y20
  r_j_z20
  r_j_x21
  r_j_y21
  r_j_z21
  :::
  1 29.8908015832093 ""  1.00061457511577 0 0 0.00468680970836063 0.0125492203309434 0.0146476703806651 0.0214884215366155 -0.0192816642413777 -0.0474021205931093 -0.00615121944431679 0.0347419901904638 0.0585417032849756 -0.0040477390954069 -0.0343736280139461 0.0424501697343721 0.0240534252516403 -0.0246723047376749 -0.0562968117946592 0.00782088071260903 0.0858640381762447 0.0454544697463444 0.0115138553665457 0.0416920694661719 -0.0447975616242495 0.0120796441209948 0.080482673822878 -0.00886830645490687 0.0137251282694322 0.151435164655132 0.0497759696213556 -0.00180289425218672 0.0388427487957537 0.103988595238836 0.0204016455354828 0.141908843541513 -0.0455865771998253 -0.0213599773765289 -0.0383486927732522 0.0491277972995186 0.0327750652617376 -0.00868731661262583 -0.0477571368711109 -0.0728192028827166 -0.142882596162552 0.0513802206141695 -0.0216372363725824 0.0120143640279595 0.108282577292794 -0.0254603337615849 -0.0333537537437268 0.0647220952632509 0.0304388620918174 -0.0445398458249445 -0.110459195598412 0.0750400916782615 0.0599502137384049 -0.0481140608842401 -0.125749029079868 -0.16368242981846 0.122462685026771 -0.066703924132712 -0.207884086206993 -0.00839850561760348 -0.0626469124819187 -0.137545359489921 0.0386973768669051
  2 40.7748843530675 ""  3.64450578638607 0 0 0.0208310324378864 0.0276759423133981 0.0659672441254637 -0.0292351500423755 0.0457635902071945 -0.0197028245483427 0.0516291383505068 0.114072419474887 0.157365279052652 0.0678223028927395 -0.0874286551125907 0.103345333515597 -0.0655171299398979 0.00065052830419207 -0.0429665217803446 0.0196170539110169 -0.0365338764808059 0.0428984454695842 -0.0509251563802636 -0.0958440681564665 -0.0989807731892661 -0.0246045995809194 0.0527244955436639 -0.00585159621772679 0.00239059534801416 0.0224317392917431 0.0307840113495467 0.0876467084565892 -0.125248350352858 0.133452882498054 -0.0765043154074877 0.174175392621096 -0.0566769954199949 0.0382534739865272 0.00689215901225949 0.0145363082660503 -0.0619650717523201 0.0209151350950623 -0.010305420897895 0.0964224684831234 -0.0201752587974909 0.0173989726167851 0.0518600878469841 -0.0443352685760338 -0.00996551369977067 0.0622060605294921 0.0646514139032137 0.0551476556927759 -0.0761933789688073 0.064129064097079 0.0081672592427963 -0.0946250730777419 0.0364891620192987 -0.0121428441120177 0.184127498717659 -0.0318842179490194 0.036020596321209 0.07659641190438 0.0430164771711932 0.0413292990809097 0.0695186812373969 -0.0906604278432976 -0.0238975714332293
  3 63.1161669443245 ""  5.0690954758463 0 0 -0.00676629994879536 -0.0550314018585991 -0.00203391531781931 0.0118232373474645 -0.0885668367534704 -0.0651104493538962 -0.0138425105526893 -0.0376619707222062 0.0307278657503793 -0.0277973053215066 -0.0952229840064982 0.0275537963529059 -0.00249397982979316 -0.0508774448163365 -0.00565434772925737 0.014098031350385 0.00289476929865751 0.076095149805476 -0.00733219602458138 -0.0508851283550292 -0.0409021397638581 0.0112431329973845 0.0129845726161473 -0.0129587487390729 0.0363567385917586 0.0771591424174031 0.0922715353472084 0.001486843443522 -0.0587136602138229 0.152697393628942 0.0306557395121494 0.0930027281243923 -0.0632960605612055 0.0474063202493316 0.0467845159422154 0.00473205372157381 0.0315179761529534 0.0335130844316947 0.0466701228561362 -0.101136410008005 0.104373607775527 -0.00231136303565801 0.100991376424906 -0.00762867051282619 0.0829224177101322 0.115760769851378 0.0680432716550547 -0.096068290889519 0.00779515998374743 0.0655520863924934 0.0182834894789437 0.0730546218646345 0.00247885881216854 0.0492120848158389 -0.0873511631324506 0.113707189092785 -0.0326926948503527 -0.157447004951616 0.161205501250441 -0.0768920010994423 -0.167779925494201 0.0828802903980662 0.0986209197764478
  4 81.5982772294467 ""  3.36175078084515 0 0 0.00821304074580052 -0.0330723508032175 0.02209704654618 0.0464762230651862 -0.0692199206444565 0.00733287504270383 -0.0257542355511228 -0.0281462480940028 0.0660096131953824 0.0195061332591335 -0.0566787185571239 0.0286968079438739 0.0612425491432814 -0.0373734665246388 0.0349758200372206 -0.0127291201393936 0.0449682699884381 -0.0149741185926691 0.0156899454683319 0.0087016151042323 -0.0804178697589903 -0.00413699144419397 0.0292158439509112 -0.0244621543384454 -0.030431350060487 0.101835901238196 -0.0276388090741015 -0.0101853852203739 0.0101272097034696 0.0263062383168643 -0.0159422128652654 0.0756112027836619 -0.0466090317841845 -0.124136412071691 0.00250311710778591 0.00757450079519557 0.0017158655098058 -0.0237054626021768 0.0643363140481478 0.0605190723882642 0.0546818689206856 0.0115771101764708 -0.225756634329559 0.11795371421185 -0.125814989231277 -0.259690166641009 -0.119788594040483 0.0859632467121221 0.0461264482961058 -0.0951659180954 0.100283539708814 -0.0283400200871536 -0.0521799584499261 0.063705145501326 -0.0435187818816456 0.0772448956739828 -0.0355703937587073 0.168070479436575 -0.06342137304449 0.143693972538143 0.194721529406547 0.18942022753117 -0.0695802924481564
  5 120.484003982345 ""  4.2100945524673 0 0 0.0432062454042428 -0.0260437624441295 0.0481625394248435 -0.00771765508073302 -0.00429746379224123 -0.0240327148120232 0.0743172925558357 0.0368596116235496 0.105140655469781 0.070369922910897 -0.107357247161521 0.0771283444215885 -0.0651499442338479 -0.0351953044023878 -0.0139630646433407 -0.0108817894959614 0.0559185721920381 -0.07736956061517 0.0856378691257402 0.0602414744430765 -0.0351916045941076 0.02109779293922 -0.00808908981660592 0.00988634895515549 -0.0599049137703875 0.0655121841842232 -0.112401772550953 -0.012411846067919 0.0803271704335968 -0.106011528270678 -0.00736272167484148 -0.0403543313775048 0.0367181699832739 0.0272812119499381 -0.0433934856983287 0.0131332777880019 -0.116611887249238 -0.0467284981186276 0.0511324922608619 -0.0297689206540043 0.0105301790387799 0.00966320638893634 0.0926152371459253 -0.166026466560215 0.0406440242797188 0.119098540931762 0.0418734764751356 -0.0373000113416168 -0.12315139631398 0.0172911777918174 0.122676835722762 -0.182267117430042 -0.0750918829861525 0.049330972062418 0.126294591257665 0.010973501093767 -0.0203069585071398 -0.115673393487248 0.176112673027311 -0.0148239246148394 -0.139647030880786 -0.111635561095609 0.0612625302476589
  6 131.943985108131 ""  1.50231467809156 0 0 0.0206678953256248 -0.0730620960854056 0.0879162405581859 -0.0582663903291696 -0.034640838186894 -0.0152198767007727 0.0844109567885903 0.015511783361637 0.146162077876571 0.0446914619316416 -0.179576919956794 0.13181356841379 -0.0941410793894528 -0.06873402743407 -0.019729714003983 -0.0248577672588342 -0.00270025389463678 -0.0190576142740446 0.0729108281497288 -0.00338210467547302 0.00813798920470102 0.00569006702405638 -0.0645347867841167 0.0602243943805527 -0.0724055005370177 0.017598938684782 -0.0529325654786347 -0.0277274506029729 0.0135257682133136 -0.0375769742456991 -0.0192216131242029 -0.0901343336985127 0.0824570063705914 -0.0304168139112218 0.0792221789702771 -0.01320701929742 0.00881992992839047 0.100040714313771 -0.0851880519604626 0.00784047407948608 -0.00895718030134833 -0.00916086670573754 -0.0554160728256097 0.133614535140142 -0.0147854017522044 -0.0643765714730091 0.072017991166867 0.0410364383704805 0.000114795135494385 0.0819948325585859 -0.141020279253033 0.0480488290166256 0.150911563897085 -0.0851376777699404 -0.0430055309913039 -0.0255610513670153 0.049737944013754 0.0434588554488954 -0.0864559358381232 -0.00926841982061012 0.0515539141341566 0.0125984960239613 -0.0653675026790694
  7 229.820410491711 ""  3.5317199862928 0 0 0.00482500554613282 0.03410058622524 0.0409046923522102 -0.0734896732550321 0.0408848394579999 -0.123523676190114 0.068795199827773 0.131489893194363 0.114824786145018 0.00771669620877077 -0.111493674343536 0.111005946175403 -0.147231765721895 0.0372942405950315 -0.0753183154006602 0.00983196016123173 -0.0262418832222217 -0.043369798308813 -0.013676148120723 0.0106469842789463 0.0260139822341504 -0.0124508232380196 0.0163686299676028 0.0324158693964586 -0.0279020710823006 -0.0942367518380274 -0.0709305358995416 0.0714412359245719 0.00175816665881624 -0.0911562241795934 -0.0564127561569921 -0.010699710949736 0.0611969531191432 0.0242651049428366 -0.0408902303377177 0.0150034978783615 0.0667041605669758 -0.0560412532458217 0.0533049752332138 0.00214896923014941 0.0261331085281513 0.0129910280393432 0.0126072797736589 -0.0213624782461522 0.00825556246316745 0.00707978636167597 -0.0879113432397184 -0.0204930557364105 0.0413502730547449 -0.0462068832815568 -0.0129280746385108 0.158924785572513 -0.0867274791891249 0.0581870226515935 -0.24335111940975 0.0617091104190673 -0.0472929709634803 0.0962581926868673 -0.167923660473316 0.0252868914525944 0.126522115352836 0.242359752323125 0.0563289888236724
  8 252.403336520811 ""  1.15207193367657 0 0 -0.00894011104070757 0.0341411705964175 0.0596869031032424 0.0875041827992623 -0.0809160097430401 -0.0508758649313145 -0.0667188573149595 0.0409892955836118 0.134729687709769 -0.0195128645612196 -0.0279024436396839 0.095421101175079 0.120648248618781 -0.058194488868529 -0.045824557566385 0.0380574644440045 -0.0545617027175668 -0.0723681207365628 -0.0720484426125395 0.0255170362123395 0.0608366379394314 -0.0279633299160783 0.07145886831991 0.0298377367212167 -0.00374357891158877 -0.216828879591 -0.103897525146912 0.165386992662185 -0.0025565007740046 -0.164807429789649 -0.0891127679341929 0.0208363277802092 0.0765762714221776 -0.0235754114234635 0.0195688980224468 -0.00448030430987914 0.0033407998166689 0.0217464159973294 -0.0184892188853882 -0.00353889019928388 -0.00538346355922185 -0.00392044543673761 -0.0351292136898969 0.0415431174445115 -0.00946298229791359 -0.0401902190021546 0.0116418422173966 0.0150733179958671 0.0334824945713507 -0.0131659966381167 0.0294805977167864 -0.064263662419531 0.0401345011506627 -0.0223223489153087 0.188515832884116 -0.0259711907343651 0.0218428819134278 -0.0753548182981285 0.153635371284964 -0.000996451678225619 -0.0966150578476344 -0.163699627448088 -0.0312550207119284
  9 279.69916947414 ""  1.21844533634879 0 0 -0.000591819420366338 -0.000119469768411684 0.0089490564594353 0.0582626627118774 -0.0409153954081925 0.0264091161998994 -0.0446222316724612 -0.0287196815313574 0.0153044104562406 -0.000840091434291903 0.0255267622385336 -0.00323147652700719 0.0776138150284482 -0.0384291829425439 0.019823259909108 0.0116151237682571 -0.00915683642119979 -0.016209097170442 -0.0204916503255584 0.00767387518377205 0.00959034518341026 -0.0044988285260331 0.0214357494110005 -0.00399841881932852 0.00904493196821567 -0.0469974163236962 -0.0185020849422598 0.0373216871372881 0.00160931661915788 -0.035290542005992 -0.0122441271260958 0.0131630759790553 0.00282178193771108 0.0657021181051784 0.0168560390363133 -0.0110515136117708 -0.0952511137362358 0.0283217515962048 -0.0122292410818209 -0.00677166124938588 -0.0166990818361231 -0.0122338076439117 0.128924445638792 -0.086311843113754 0.0336024861792609 0.15338686024742 0.116171982117624 -0.0327079901314939 -0.100951879826821 0.100204844127115 0.0751422439025374 -0.193154302625527 0.0209925471410043 -0.0159511465059736 -0.452999093973084 0.00292512653722027 0.0094844931846871 0.147465314885503 -0.4055643092233 -0.0702856647023163 0.195692963163609 0.312834220476725 0.0296768918560243
  10 389.147762623765 ""  25.3648610614589 0 0 -0.0246752654151149 -0.00120683088664739 -0.00352002269540819 0.00834679062405597 -0.0255812595095663 0.0193630932387614 -0.0536463347327236 -0.0563154738215001 -0.0521587177625149 -0.0719375289982556 0.0647716817192889 -0.0165007684954459 -0.0436816654045454 0.0115707026740068 0.110010191470247 0.0355762402150827 -0.00590728856071831 -0.0140819507264812 0.0115300644093712 0.00499383133858749 -0.00369704392106488 0.00982138146992083 0.0287953702071358 0.0109371610169276 0.0110351350165987 -0.0380732397986993 -0.0324071091733379 0.0893677372701933 -0.00899809925675277 -0.0236641508843855 0.0115218241054381 0.0314758063096302 0.00841744449806937 -0.015549284082124 -0.0520947461444499 0.0372198515682706 -0.0641489420618135 -0.0216595555003261 -0.0549080331065021 0.0172631414403609 0.0543566643071943 0.0438879891347598 0.0093092746419346 -0.106073161423646 0.039741181483449 0.0340387994410764 0.00685029760341681 0.0296477231350214 -0.25585809386319 0.0877887559358189 -0.528872724223965 0.484977967278572 0.0380325758073725 -0.0316460033783744 0.0270891849864501 0.0988954418349021 -0.0832073221936301 0.0304046032607741 0.099302607148542 0.123979701898092 0.0360827016954151 0.113367770620852 0.0845600422176442
  11 395.523973587793 ""  3.8773773953723 0 0 0.107128496906126 -0.0249388336750232 0.00631175950241647 0.0623342055573084 0.0252438566539299 -0.0159792510208742 0.120261622403566 0.126098892513093 0.211955284653031 0.30565568346196 -0.216023092647424 0.0150256222884747 0.0199970502930152 -0.00694699604539155 -0.0186963921365751 -0.0781898457764345 0.0172450173866185 0.0251973142425246 -0.079622621911745 0.0218893337854412 0.0522341333770805 -0.0206549140188568 -0.0546527982604 -0.098430652125232 0.0616270444337354 0.0215753418218045 0.128336905464004 -0.254284345971727 0.0623099232648194 0.0125727396113202 0.00265088854113245 -0.0940423180343713 -0.081327523573834 -0.00381537119396857 -0.0145501702036941 0.013004483968524 -0.0108154327335566 -0.00581344647758303 -0.021767805548464 0.00350772292744932 0.019521511002605 0.0150168033173169 8.31351932422985e-05 -0.0228059656379486 0.0136808616910214 0.00563416170663442 -0.00341217826903025 0.0116135377142335 -0.0526611645432128 0.0154375370193506 -0.127407872222714 0.0999040175988865 0.0257586751133894 -0.0179762513810806 0.00598103466237295 0.0344589538200236 -0.0276380007952773 0.00667556145438886 0.0347909352597244 0.0390994233801408 0.00815851154117187 0.0386939725697414 0.0309989893954767
  12 437.591086292184 ""  9.47826609692465 0 0 0.00953888330543776 -0.00566022560660133 -0.00056989940907745 0.00512701562340658 -0.0053445661752079 -0.00564407037595296 0.00448748510986683 0.0053270715924799 0.02106240644334 0.023033996520473 -0.0245857638294092 0.00128155547607172 -0.087779100180924 0.0872170398498065 0.182600483878864 0.00603165285669059 0.00227151495145496 -0.00371988997946395 -0.00916294393073452 0.00823425104941597 0.00599320316170432 0.00322955726396285 0.00561530995590806 -0.0154846120943877 0.0216316796647879 -0.014467564870957 0.00754266320694011 0.000552892903458799 0.00919805412000353 -0.0109846310926875 0.00796108010223572 0.00206536483178083 -0.0148403881128965 -0.00974760992737194 0.069179819110759 -0.0555699761499784 -0.0265470055891017 0.0243610841055921 0.130224966002353 0.00683767897709384 -0.0732977258870384 -0.066427366759492 0.00170317270037938 0.0277690690292639 -0.0719942793833714 -0.00393226644266462 0.0621632955602359 -0.0763464691515099 -0.164892058698474 0.156746625520677 -0.130505624211173 0.405621109323707 -0.202180378622688 0.158305336255149 0.0308942604973177 -0.144924191189048 0.135955354598611 0.00877372330238204 -0.140947815705937 -0.136750544569342 -0.00435091185684329 -0.185204163650341 -0.192206272695203
  13 503.184183620197 ""  10.7055349174586 0 0 -0.00846918201827312 -0.0822209647554921 -0.00738117702013786 -0.105066561860156 -0.0169789730775572 0.0715564127162952 -0.0352175281700075 0.00437686027248106 0.154630928441882 0.117142797985709 -0.209840464386803 -0.000822830405032298 -0.0960757064864084 -0.0604171239992147 0.0116612883381825 0.117432494473193 -0.0100854835871311 -0.0119387404778869 -0.0357563975475323 0.061211532544664 0.0189519015514556 0.0339783831264371 0.0549787984194802 -0.101612216528999 0.179975069941567 -0.121576340643119 0.0281522206154657 0.148899250383816 0.0234514642533575 -0.0583529447296541 0.126579567040208 0.0725721052497846 -0.143160182630172 0.000984836447286573 0.0010446273286652 0.00110956454506309 0.0118324762234542 -0.000362782789600707 -0.00477892110730708 -0.00175317838332944 0.00097918981556776 0.00124060357982808 -0.00657848953806082 0.01614931355324 -0.000904153640123288 -0.0105110916032603 -0.0112486849613643 0.00510465565358889 0.0328016901072616 -0.0115713778407961 0.0513101912681183 -0.0705943878590076 0.0142452196928081 -0.00934996399094489 -0.000517576148732801 0.00178941527202491 -0.00150516505669522 -0.00405006679633741 0.00458397273646149 -0.000412150019274353 -0.0041293044199852 0.000880143080709835 0.00555063498711797
  14 760.5169365655 ""  14.7585064924843 0 0 -0.0784714746122347 0.0630975235398317 0.0110321642966536 0.00809956895562363 -0.006882562401828 0.00112947953232632 -0.155450460818913 0.140396502852307 0.206292180847519 0.0503600274398803 -0.0645309565315886 0.0181241652249857 0.0904485594245114 -0.0120661984425754 -0.0735603528706733 -0.0166008565949483 -0.110673241618291 0.0420704462281992 0.134723469594744 0.0081351456480028 0.0182658424506324 -0.0774684827953645 0.0517415254509013 -0.102261570215852 0.0659814800158066 0.0162244418246229 0.0940302921451849 -0.198804715518907 -0.0227525627190886 -0.00601263778942525 -0.0314970955825415 -0.110050047009792 -0.0153604603600472 -0.00158231341151192 0.000371568821763899 0.000143909339512583 -0.00251253981303356 -0.00134775110643444 0.00623161174891364 5.66368274972121e-05 0.000533790551256534 -0.00146624340933366 0.00295662434382564 -0.0079944125303746 0.00205558703585058 0.0047006667263607 0.00339752780280365 -0.00749969862972287 -0.0105214179433066 0.00407520580486868 -0.0137870722034828 0.0181933460871437 -0.000463385783744772 0.00689674774341593 -0.000887178242463209 -0.00141187734280483 0.00426015777746484 0.00300480665189325 -0.00423564009405644 0.000692634866101729 0.00230008235240229 -0.00212339064899403 -0.00946145836330496
  15 827.122192059293 ""  12.3458300832248 0 0 -0.003078081533912 0.000836981286209625 0.000237485082146988 -0.0026233028366493 -0.000515169359348889 -0.000776435351630024 0.00364060233820493 0.00966423376410013 0.00595018125657451 0.00190759479039421 -0.0110612051165209 0.00402672059248697 0.0141573995653754 0.0237133957659062 0.0153929892220907 0.00402757129080233 0.00114592450380581 -5.76819411712402e-05 -0.00362736303971529 0.00240128987293204 -0.00292344571052521 0.00121926903213915 -0.00590027853602379 0.00222897644456716 0.00935755824081031 0.00393510395345599 0.00359354658007884 0.000319363335222928 -0.00178750195715141 0.00452725619859178 0.00169393432223906 -0.00642015779713315 0.00187765302305583 -0.0710957339222869 0.00188926802216043 -0.00347318074439193 0.0156804599306396 0.0157561026526485 -0.00316346740928515 -0.0367048648683776 0.00045708018702131 -0.00267524966700932 0.188427613386991 -0.236956897665393 0.389505339577526 0.263768572567658 0.201899611102783 -0.342666197388329 0.119130402949349 -0.16457533817383 0.0528080392042819 0.0283138690543358 -0.0246192635281413 0.00134227368055733 0.174984461728962 -0.0090148886286726 -0.0131980311514711 0.151714967620666 -0.0440077560863301 0.398877017142098 0.181656683443325 0.0290816739665198 -0.374835284556291
  16 845.716240190503 ""  57.8092779274813 0 0 0.0301217955742088 -0.0484598220827617 -0.0436903356076487 -0.00445770159430404 0.0263298617406242 0.0230143887882741 0.032489997698417 -0.0365867682545052 -0.0316708127605045 0.0719839733570141 -0.0358925248920431 -0.0645739311355768 0.142251070364299 -0.295635210934846 -0.495062014087983 -0.0633315070242863 -0.000724803947058007 0.00707805113878925 0.0252085251794024 -0.0354329695902286 0.0485123957661703 -0.00540003157828939 0.069241437277875 0.00209543246280221 -0.340443442127076 -0.0353321292847851 -0.192793729838879 0.180692106154165 -0.00703078348616673 -0.0492030207009301 0.103457317733507 0.214831017724976 -0.112502699906321 -0.00341247771547326 0.0292178597105491 0.00379809405301842 0.00425707611423059 -0.0366568998654889 0.0243303389218851 -0.00483418541727981 0.0188899379412762 0.00045441255331229 0.00688777792915398 0.00453548424954813 0.0038704369467213 0.00434373054719756 -0.0168119064456963 -0.0727755631945238 -0.0966794660325506 0.0827852704445193 -0.109571684647404 0.0242949634456251 0.0764744378377735 0.0155587741599337 0.00671452014967089 -0.0206421681714414 0.112035176738877 0.0226555611400499 -0.0480902303112228 -0.00794424681986784 0.0107831550480388 -0.0404320749008301 -0.108250536826479
  17 859.457365926487 ""  18.4657079323044 0 0 0.0214746785856789 -0.0399121108398746 -0.0417233149201054 0.00910764812376865 -0.0002303006874537 -0.0119673390089781 0.0401120333435395 0.0207868308516421 0.0202259966335239 0.0766169254159168 -0.0931923779470317 -0.0424114036627394 -0.153747276412533 0.297514297137105 0.493517488811738 -0.063245756932022 -0.017665129025898 0.0156460708820726 0.0347006531898215 -0.0291305170769766 0.0468032444456428 -0.0143922515407554 0.0719727068626156 -0.0129248442745394 -0.329784609165857 -0.0271360312369221 -0.178364366921568 0.159248458208834 -0.0112405385500708 -0.0472824319646659 0.0914609234558729 0.206936230334899 -0.118853898801272 -0.000255529256401239 -0.0355760285431231 -0.00143170535949349 -0.00158460313216725 0.0464362052132331 -0.0211408191128674 0.00355959384616717 -0.0249085924087938 -0.00727504138014141 -0.00120393722570921 -0.0134184574202552 0.0197665267737978 0.00432121281161836 0.0237860770065084 0.0701761895240882 0.108762438076415 -0.087962306607839 0.121044654152577 -0.0174957564863107 -0.0804937713778385 -0.0110474329870885 -0.00129464356587028 0.0243153243083404 -0.148234077869907 -0.0201846873770525 0.0580038035411393 0.0285902519664038 -0.00067736673929967 0.0516531645435727 0.101800276592354
  18 890.903341466184 ""  17.2436003654956 0 0 0.00408450961436013 -0.000174356210685793 -0.000934729463861825 0.00299092340283622 -0.00535091700907643 -0.00739185365416862 0.00103370392806774 0.000177802790143673 0.00214295841173835 0.000244653590634688 -0.00202927984386033 -0.00045345019430382 -0.0840073341439715 0.116076227086091 0.209883601697055 -0.0053922836119759 -0.00513061128933913 0.00248750935056181 0.00503923962670014 -0.00111827399745061 0.00302875187476341 -0.00304023059411469 0.00777560691783315 -0.0051890398820415 -0.0193060474482112 -0.00223445482273047 -0.00785844352718457 0.00134291893126377 0.000819300617310612 -0.00573668318053916 -0.00193006509077597 0.0145222353883683 -0.0084662186893156 0.0113277685643932 0.0945325514776073 -0.0738389486638753 -0.000416764026416276 -0.105761929212532 -0.0624412341870027 -0.0036360686295563 0.0572029720030891 0.127755274878295 0.0174309052408556 0.0430156052989376 -0.107828169015254 0.00800286227339911 0.0300160876022667 -0.140834132177081 -0.0119412908226652 -0.0381350113355686 0.01136835227725 -0.0670394941645049 -0.201942474886621 -0.0652532065188615 -0.00350494619438752 -0.0532958564236563 0.449630735482016 0.0182620341166956 -0.0892598159572952 0.0184621649975262 -0.0200545571300402 -0.0816726837119053 -0.0169076737452354
  19 926.279476800405 ""  57.4212480906042 0 0 0.0476258290737235 -0.0533736029271997 -0.0128430975517474 0.0208533734928098 0.0230326749647597 -0.0139787276529423 0.0887223240476178 -0.0928926393144714 -0.119150272181581 0.0352490300584907 0.050865312536398 -0.0603484835353633 -0.031075869667715 -0.0170249350285851 -0.022269478822566 0.0260718351107849 -0.0962892916439535 0.0969349378165355 -0.00524090306711522 0.136751393397659 -0.0631529379740679 -0.099951874220046 -0.0369519075328615 0.0275488780339377 -0.16763893894884 -0.0686400228884146 -0.0520541822987293 0.244365352964306 -0.123523563029607 0.0877720051725971 -0.0994144946360582 -0.0704747746625038 0.0464841701908351 0.000236179633361038 -0.000345004094730348 0.000361531034492117 -0.00197227329727835 0.00152380339827259 0.000961385416319571 0.000524106223570009 0.00126455508175884 -8.5285127544423e-05 -0.000342122686751937 -0.0025869469143732 -0.00441870301598494 -0.000107218846620744 0.000985205493770458 0.00228880935736747 0.00608340778709229 -0.0138474573758344 0.00191121742451846 0.011777995443114 -0.00280624864784438 0.00218863008180647 -0.00117901675261507 0.000265632951411757 0.0032741672993012 -0.000462082826805073 -0.00301176028548692 -0.00772211274885055 -0.00280435762613639 -0.00332763632867986 0.000245794512510996
  20 955.473093471877 ""  143.805879383748 0 0 0.0391786345352202 -0.0140473948493705 0.0264727878775477 -0.000370714870635695 -0.00438495836825317 -0.0126609822233028 0.0158446383761109 -0.115260050407364 -0.100392243608427 -0.0681988927103185 0.125726081255323 -0.000563535218865482 -0.188993128782629 0.0798779491911116 0.25307709397231 -0.0120232087416116 -0.0191585577949516 0.000351253365588325 0.0091272998617224 -0.000953153222963722 0.00457997816516607 -0.00872743349006131 0.0348614145197938 -0.020268496541747 0.0530199340543146 -0.0367014235167772 0.0476392582217438 -0.105062121688435 0.0413133600522377 -0.0476315163655588 -0.0810743789124352 0.0420197780730244 0.00162811057127909 0.00846648227751024 0.00759543087531393 0.048557458378901 0.0473358610420608 -0.0656750052803953 0.0169303106761211 -0.022969809344881 0.00659074677455644 -0.0522032663627264 -0.0138460288404981 0.104966032311255 0.108186380060469 -0.039275891980823 -0.143397330756346 -0.071867967888191 -0.23385514882466 0.382409568776343 -0.152064862355403 -0.342023001688755 0.379100193389434 -0.0339629116296473 0.0712665831701731 -0.0150190584183046 -0.00976708311222431 0.0421069467340767 -0.0307365284520179 0.0601537000205183 0.0466857825182206 -0.00569102734608838 -0.196064427315677
  21 980.841783616222 ""  16.968153435093 0 0 0.0923716922662361 -0.0465541851636059 0.0643055522742017 -0.0246912880233498 0.00412093447833728 -0.0066161627727813 0.0686426986097387 -0.288302049344404 -0.272599407426555 -0.179848142133893 0.278977644802804 0.0147290893386711 -0.0940924134544625 -0.126099553261505 -0.105520940428968 -0.0221737321731449 -0.0415625614961647 -0.0078716757873143 0.0112097364848988 -0.00586157757099011 0.0119233610516271 -0.00911410190676092 0.0807231310099058 -0.0349338696207992 0.156762025211431 -0.0766579999513742 0.121757220032734 -0.309846391693481 0.123718846178104 -0.132434097578177 -0.193216209072599 0.144549026370644 -0.00828618867389035 -0.00365394120804558 -0.00491162273983661 -0.0271026017608245 -0.0119677121582858 0.0345813344200022 -0.00856106182223395 0.00452017548743575 -0.0129028812705681 0.025770387292628 0.0047471570025104 -0.0167029457041043 -0.0190601277375444 0.0109399353927301 0.0494496944834943 0.0204108531619928 0.0970309266262976 -0.114595680513514 0.0946406686627522 0.118924217676881 -0.195126240550691 0.0125832309340956 -0.0177053712317586 0.0142960333369386 -0.046227994154092 -0.0153406669739491 0.0318262784515778 0.0289554475753725 -0.00438131300356738 0.0219558037769998 0.085639100861095
  22 1026.98430902911 ""  7.04530128812125 0 0 0.0138197074799783 -0.00184710195883221 0.00440980654805583 -0.00833781342492554 -0.00622121689902505 -0.00296928011910163 0.0264049934868972 -0.017198224310467 -0.0329842840462236 -0.0211796714291907 0.0171104411083576 0.00811018705422446 -0.0104880912213089 0.0665171900189895 0.0881112824500872 -0.00330846158610978 -0.00847699657499049 -0.000141332129393165 0.00114749040984861 -0.000512928487830084 0.0021709124507735 0.00120617247672544 0.0101936721205342 -0.00237634407727216 0.011694967637844 -0.00605980049167109 0.0104498750714012 -0.0541044834062449 0.0238801101753961 -0.0258097677748466 -0.0250173190324677 0.0428013773694343 -0.0118598358486175 -0.0302162777822486 0.00551768658089078 0.0964809459102888 -0.0145777447806459 -0.0221392250063085 -0.000817498315261712 0.0393501500066861 0.0685339641869699 -0.0742435642923587 0.0311862644375865 -0.25717586174227 -0.0559147628007436 0.0729044439316304 0.120493310204247 0.0726583808014662 0.159738357430926 -0.443893578958911 -0.0811118953315351 0.0481795636568174 0.279893893585341 -0.00374418417334669 -0.0874288246420829 -0.0489173934183547 0.273421599650756 -0.00905291609479533 -0.11563936485091 -0.391646223601692 -0.0744460934364368 -0.12749353213397 -0.112957054394446
  23 1079.1741423118 ""  82.5171837491959 0 0 0.120814569620004 0.118922837681537 -0.0569378977760366 -0.0850502830398253 -0.109204917207232 0.0302437658645501 0.107635129912174 0.104432317730623 -0.0469699501353606 0.129472694476612 0.0689986796877201 -0.0524136388392168 0.0348467163739886 -0.0424359292491341 0.00986891515533781 0.00175499076590107 -0.0188445022066263 -0.00439898916020602 -0.00821856866258158 0.00345482891135166 0.00990046741393327 0.00103401098681356 0.0327166172118226 0.001183685271021 -0.11194643581178 0.221896185087712 -0.0861990352966877 -0.0176271171174038 -0.125773648014817 0.125855644313035 -0.0961220903547739 -0.160871157516546 0.145434307412109 0.00232548659009233 0.0357824952282895 0.0208734086816559 -0.0060789327010312 -0.0238103990133323 -0.00989791310858788 -0.0005158620977916 -0.013130793324001 -0.0156903872279772 0.00578488149327368 0.057820754757283 0.0587331879304223 0.000636196934380007 0.0551962742065556 0.0580197504447668 -0.00871549140225685 -0.0111291403697741 0.00346892811222862 0.0154197103709899 -0.0749709622140097 -0.00730917520310115 0.00713285775967811 0.0101645932618237 -0.0804731038187355 -0.00575979197912512 0.0271020981376867 0.0127352144341894 0.0106764819977947 0.0278539152221773 0.0141764314719216
  24 1085.00942191366 ""  7.8491797443292 0 0 0.0314264474816916 0.024559169993162 -0.0166797674361438 -0.0214943181711791 -0.0267567530615493 0.00763759007510795 0.0398634169372846 0.0279184899575452 -0.0180148671554332 0.0323710972253925 0.0109800583049285 -0.0140630771942633 0.0127186974837736 0.00384952089805868 0.0245899368143036 0.00074611836282 -0.0060848689806228 -0.00348797462113436 -0.00272477873980344 -0.000306150842335646 0.00348111588354551 -0.000452277912353934 0.0149975638900922 0.00254827083475993 -0.0207669446510712 0.0658790122081919 -0.0190126503714092 -0.0164570723114643 -0.0354983333883922 0.0352508325808357 -0.0341284221703698 -0.04987251447309 0.0510002822810893 -0.0082618902282651 -0.131946048621449 -0.0954957523663226 0.0141969504830142 0.0998681722720995 0.0391808318972388 -0.00125184349105335 0.0354486025845053 0.0659762329493763 -0.0205618622715606 -0.210164798391493 -0.231954738388996 0.000892510386673861 -0.202177759073014 -0.235416122634955 -0.00115124822235282 0.0802182406633901 -0.0397451857899708 -0.0528309282799866 0.300616725596658 0.028368836083584 -0.00559977396378219 -0.0362974136969611 0.261248855267977 0.0239750272776559 -0.0846092968750318 0.00409403658494131 -0.0356168934678495 -0.0785025766318218 -0.00592438665280783
  25 1093.05721932667 ""  14.0892892252565 0 0 0.0171745519555099 0.104716452987845 0.0186489633303169 -0.0309387931572788 -0.056962232026158 0.00568790697937664 0.0504000768924842 0.100257127570915 -0.0162577927888553 0.0129406830468257 0.0847534138434181 0.024879228196549 0.0671714872186971 0.00541407374840272 -0.0028286653267717 -0.0236487147344947 0.00475315932488773 0.0606350728003164 0.0145598895998826 0.0208917069584723 -0.0295067815962509 0.0125088074120087 -0.0995048546662002 -0.00421286512624253 -0.0418432793545968 -0.404301843480232 0.0510321693243399 0.040178871401869 0.260682731014483 -0.256907554877161 0.0917603810714063 0.397229256682835 -0.307386345403856 0.00193071642570283 -0.00378522724744956 -0.00633731241105925 -0.00150791499377436 0.00336484147772483 0.00210654744144735 -0.00237811086959933 -0.00154240732588219 0.00398282472041796 -0.00201108622446114 0.00272651931992446 -0.00977525142107955 -0.00250905045268036 -0.0108258466257082 -0.00859857390844236 -0.012738430638082 0.0196339346913689 -0.00827986776564027 -0.0012931775513233 0.0118940390687245 0.00134610096645946 0.00924591930022979 -0.000617876073423426 -0.000636660016771677 0.00099851469463513 9.16451094027916e-05 0.0129676849715604 0.00206924426673419 0.00356251770178925 0.00337415450037674
  26 1135.99755782468 ""  2.41526406590988 0 0 -0.00408236626974165 0.039182978499691 0.115046614261485 -0.000349697332320265 0.000412632050913863 -0.0228441494936967 -0.164829611236863 -0.172108818764468 -0.0172392051941457 -0.0616800407482421 0.294453284005975 0.0117857118142074 -0.10523150114418 -0.0565387987795399 -0.00760088584447257 -0.0024170097347139 -0.00645230582159662 -0.0326997473053754 -0.00687087806164706 0.0204006323378284 0.0456991554175093 0.024422226787808 -0.0753204823690219 -0.0995689463712616 -0.141825780137327 0.285788672534831 -0.141446197315334 0.185816822733824 -0.287369332107636 0.246991478608088 0.168625853455619 0.08992510218982 -0.245725022896936 0.000120797390938469 -0.00491273489355525 0.00113067233856869 -1.28702830574843e-05 0.00678680755984752 -0.00126781034502911 0.000204486370423737 0.003309032358152 -0.00034242660155833 -0.000928807829022461 -0.00753158727463387 -0.00447690546685899 -0.000854376729619414 -0.00844241416560646 -0.0023873741031382 0.016639711474919 -0.0197365997506669 0.0122922612922573 0.00552684157926684 -0.00473638433294688 0.000402606315701557 -0.00240141813400613 -0.0018359386987563 0.0138665649297293 0.000500341747797309 -0.00444796868812294 -0.00760227584400101 -0.00186085127719152 -0.0058345283067926 -0.00829604261098314
  27 1153.41610450521 ""  2.50831518892364 0 0 0.0243783638078358 0.00381129025574878 0.00532836443490713 -0.01019426253363 -0.00857648581212635 -0.00378380437567893 -0.0180805692146702 -0.0499961302133482 -0.0284008015785914 0.0701211942046756 0.0800989268568536 -0.0589400432522263 -0.0312404335107929 -0.0197996617526521 0.004472332365977 -0.0700097018819319 0.0968639199564968 -0.00981407604360817 0.0431643966041982 -0.0310685074321996 0.0163411023702082 -0.0556160509344346 0.00503710576132653 -0.0446113577104435 0.287405147144019 -0.34034560864355 0.247091949967952 0.550994572020987 -0.131618747913297 0.125683882678511 -0.191052049492407 -0.167224592825313 0.0919068201539755 -0.0130779157234283 0.00384577432479737 -0.00375739698537648 0.00569668148578802 -6.66491940517914e-05 0.0020583695538491 0.00893282523730587 -0.00396906250794422 0.00218677124038848 0.00834559581748932 -0.0441550400845129 -0.0035001179105344 0.0164528031363928 0.0394322206591508 -0.00808284577227593 0.0116276839993407 -0.0164008122279191 -0.00312828390684919 -0.0126588031060618 0.00881999360029705 0.000181567771992834 -0.0223318665321148 0.0022428540802951 -0.00970846097287868 -0.00853407843342871 0.0116946616783841 -0.0209218060530711 -0.00857063964368792 0.000142331756805196 0.0387442320870075
  28 1170.08744262709 ""  23.0421059287461 0 0 -0.00389422210107452 -0.0025944391639504 0.001168442650393 0.00119922210790525 0.0028714777857786 -0.000986429386413388 0.0147516309628971 0.00696388590170112 -0.00532465713370787 -0.0175026707487546 -0.0125160834219039 0.0126809769502359 0.0127811557305975 0.00982699459152041 0.00295516746767894 0.00472429671610738 -0.0116179714702138 -0.00502451387601174 -0.00301056578389192 0.00691307804913139 0.000608170504988452 0.00387990710656101 -0.00395677148167765 0.00552504171492069 -0.0100903044915568 0.0411429545333404 -0.0160457354494199 -0.0497325269667952 -0.0145265161959538 0.0094282330183946 0.0189418331655567 0.0471275178127331 -0.0275751424595728 -0.0943204548383214 0.065288094573369 -0.0656038956791295 0.0477830646443122 -0.0387201196621035 0.0401448752329403 0.0611328455101124 -0.0694415730838719 0.0362488846301874 0.0656164281778243 -0.281209466893888 -0.0559710233080878 0.120806498693907 0.32431077988974 -0.10019789221939 -0.0556210777448637 0.0240974562277834 -0.154096841594564 -0.142427933700745 0.254858665478106 0.00538602566698198 -0.13197689392135 0.0320019971625331 -0.206474655891779 -0.0858313594370668 0.147910357520874 -0.0713359054517133 -0.0358038449812471 0.0685064567054092 0.384440677233922
  29 1172.91496706744 ""  3.27076143767243 0 0 0.0022609162690989 0.00928440587056369 0.0439296335811217 -0.00211587653567218 0.0045221994920819 -0.0117459710849244 -0.170447494761478 -0.111715976601123 0.0570378366020661 0.0204634093069429 0.153675311897796 -0.0339058520007346 -0.0849768478663919 -0.0424156358847141 -0.001593368695489 0.0420112088892769 0.0456791137719293 0.0925831553843983 -0.0201390503546112 -0.0417354551679877 -0.0216978790087398 0.0239154789138312 0.011919979858994 -0.0724612071173213 -0.348638197941917 -0.086630062394694 -0.182376151179883 0.0632601588426943 0.344728592656058 -0.262137802620611 0.0424284192847122 -0.477129952521268 0.192593521274673 -0.00945303705731279 0.00165428705887417 -0.00222612266388055 0.00441118661878008 0.00220313327221378 0.000822685040237532 0.00629458886762997 -0.00200083781644484 0.00187882343305593 0.0053701843249433 -0.0332096018203599 -0.00411364762615782 0.0109528071947594 0.0237855047065755 -0.0091236161278721 0.0114799970929238 -0.0128831013623171 0.00224841653908145 -0.00539403446398323 0.00559417042576497 5.19122450041469e-06 -0.0141529341677649 0.00252489089627745 -0.00744356690667477 -0.00459948146243732 0.00461745550190886 -0.016511308444993 -0.00812573613124511 -0.00319537805718115 0.0261518649643276
  30 1269.7567430854 ""  6.88091860296826 0 0 -0.0234215446385935 -0.00987935127798035 0.0100812684032001 0.00480422322583937 0.00150086606117992 0.0133847869490359 0.364455325336809 0.150496849949678 -0.202842875257545 -0.333902719680021 -0.172424160665218 0.219159388741422 0.197933804471531 0.118165139636988 -0.00618572647355815 0.054841392958713 0.0368650323951993 0.0171280884047892 0.00639193129878284 -0.0166670554599962 0.0377298154080358 -0.0264164157038104 -0.0353395320928044 -0.0825983872320966 -0.113792960019037 0.147181912558358 -0.111015069392576 0.107012321633844 0.0699620972268232 -0.0286886612798069 -0.434746545614259 0.0509162078964956 -0.0206377904750987 0.0311761421443754 0.0192498359808365 -0.00642478288066007 -0.011569332717038 -0.0103708098075626 0.0105091591906679 -0.0282881312387132 -0.0141128971573651 0.00342486053094126 -0.00951233994097682 0.00214280842292076 -0.139711248002345 -0.0148698212944172 -0.00730640733190086 0.0402939440076641 0.00902753551089227 -0.0878299540555132 -0.0440400533413726 0.0162118643132463 0.105821014188655 0.00720623675873844 0.0580818570650444 -0.00178414236975612 -0.0435404717275579 0.00855474269951518 0.00294505886283633 0.105819815138709 0.034642133388883 0.0448108932580663 -0.0378340023231962
  31 1276.76336999044 ""  2.16705029329384 0 0 -0.00756973030144985 -0.000163721119358835 -0.0067450573557201 0.00413562628658975 -0.000530914590099251 0.00404845492169146 0.0754850955877589 0.0433695371926272 -0.0395264453959919 -0.0385854365839482 -0.0445489267657918 0.027048567589413 0.0233639168033332 -0.00579488815394488 -0.0148047242642978 0.0380977924932169 0.0185118289776366 0.00364765981958603 0.00500747996566928 -0.00954392318318873 0.0180400339613614 -0.0262376852881591 -0.0234242242905347 -0.0166184929108547 -0.0345465852470091 0.0946507087236855 -0.0522289477908413 0.0153032967623358 0.0493430152106368 -0.0243963728063109 -0.21597780881149 0.0836641737296167 -0.0236776306502681 -0.0822943151266917 -0.0573699362024563 0.0156656118504048 0.0234379611304693 0.0182391831989423 -0.0273650449286788 0.0818975114370008 0.0418813445689228 -0.0135658420275187 0.0234686263269825 0.0713770854678118 0.461285988800773 0.0342813040844033 -0.0145474039319237 -0.136245051519452 -0.08031387028605 0.313565715076044 0.0945588633151632 -0.0394343006049119 -0.295037993316411 -0.0191627264123305 -0.161107352998902 0.00202538973484134 0.134191657467342 -0.0116119042869105 -0.0157637962431874 -0.287436428877726 -0.107448062768859 -0.130968774206204 0.119804552408525
  32 1283.45500989491 ""  5.10606860342148 0 0 0.00880589905704911 -0.00555158032371858 -0.0298257161619895 0.00214075304436817 0.0043046361620553 -0.0143888387786148 -0.30570955282548 -0.127843671299299 0.149877477018196 0.364932141774898 0.0998176871091513 -0.236948784654463 -0.131404508691784 -0.0671102519304632 0.0087730883889013 0.0910864759205743 0.0426636507571415 -0.006810212915169 0.0171595181418652 -0.0304610900278471 0.0314407004811538 -0.0887469784158842 -0.0474475544960815 0.0371809119981639 0.0312583372050885 0.204970846378294 -0.0573464852085348 -0.0422450625105603 0.140408992936985 -0.0811057544147981 -0.381159740981482 0.268715538497396 -0.0531491639228189 0.0150243223232602 0.0120524596602325 -0.00299987395799765 -0.00308556151896998 -0.00143053533274856 0.00486097661209692 -0.0154595781681081 -0.00898537461347714 0.00404640717575588 -0.00388237678733845 -0.0227403816375623 -0.0964055201872497 -0.00628375582590918 0.00319892444120182 0.0231328314092486 0.0248538275600149 -0.0721397769537699 -0.012528244567477 0.00890835597755332 0.0599132666575788 0.00351347431593129 0.0274847855534567 0.00109132038509485 -0.0308418766962995 -0.00191059180973406 0.00706554437970138 0.0518892060688905 0.0241968935255251 0.0261938061282075 -0.0259756887734506
  33 1338.73958543071 ""  5.49805512752654 0 0 0.0043052714166037 -0.000888997051525045 -0.00220277440377908 -0.000655278328467962 0.000685190881629728 -0.000454138019998235 -0.0410108305671401 -0.0199472573829575 0.0219294346521221 -0.0139678427282424 -0.00686896570619129 0.00836361251962299 0.00189423322110908 0.0243901652905247 0.0123679480304142 -0.00438811437333589 -0.000949468757083079 0.000972703825422901 0.000171438055503613 0.000909066123549518 -0.000790025595395378 0.00604344142264196 0.000528940287261893 -0.000118533307284151 -0.00020588759760284 -0.0130982554604425 0.00452854576959197 0.00274409746670527 -0.00464587193636386 0.00357272080847005 -0.0141577128803004 0.000179572456761679 0.00647823467318153 0.0248885094601671 0.0500767525838913 0.00432860161546933 -0.0601192888238532 -0.00206527767036549 0.0105863822904328 0.0427386813240117 -0.0386245988903524 0.0113906168402958 0.00556235568946266 0.298595101364084 0.23004509989862 -0.0502549076675292 -0.440414266204187 -0.555696267253357 0.0759249896367265 -0.303828537317751 -0.0280429794479755 0.0859835927551621 0.216407498233354 0.0168224642575663 -0.0489200594667399 0.00461530816409178 -0.0906269365355291 -0.0518121315895594 0.0910629717187211 -0.0871407865983367 0.0150202569752567 0.0361796764774812 0.15894533926543
  34 1362.45977646156 ""  5.68130276348514 0 0 0.0552626327347096 0.0167642195727341 -0.068107029451563 0.00321076261783259 0.0193628696155657 0.012799109753417 -0.460309273196376 -0.125566441631121 0.303876027246054 -0.364950477158159 -0.170647431320785 0.209285522979059 -0.0900199371976244 -0.0436528751703201 -0.00670398268488167 -0.0358143784382885 -0.0152589851100209 0.0156127151172474 0.000468222255723259 0.0252453254933966 -0.00630323538253533 0.0939128132286004 -0.0217235701444396 -0.00988286499426643 -0.103013405796919 -0.145088647629366 -0.0224882285088541 -0.0162076876868131 -0.0997350339281884 0.100303550104172 -0.373031166405199 0.090918085822459 0.0695213533274765 -0.00344322871228064 -0.00211399608859887 0.00201214024576589 0.00421603055788735 0.00359315025429109 -0.00241735396786412 -0.00228410084968381 0.00190072219951807 -0.000570790608405549 0.000365087856586301 -0.0328636223517013 -0.0227052032123611 0.00362369977437658 0.0204614995608435 0.0219182177828978 -0.00088604981650224 0.0177220008886834 0.00763852975033486 -0.00466181666284662 -0.0165920104353062 -0.00239469415647136 0.00863451837128122 -0.000298997765509269 0.00267634971818604 0.00316312618974242 -0.00890770579497265 0.000398038071014025 -0.00125026192087167 -0.000362061446295719 -0.00527967300761489
  35 1412.24028027904 ""  2.37604073919569 0 0 0.00343835109475577 -0.00283319861925416 0.00233539333283323 -0.00440737342033971 0.00283668036940844 -0.00282999944234889 -0.0345799096939115 -0.0272126887012054 0.0106538836124957 0.0115442032963073 0.00623838328643283 -0.00559576482155668 0.0396413208186129 0.0212310431627524 -0.00795308075881869 -0.000980523835955347 0.000156853159920968 0.000442107177982218 -0.00015414047874522 0.000107225892175687 -0.000154796400203217 0.00195874410221495 0.000373132678221712 0.000579577307890672 4.37483746492263e-06 -0.00584985365200382 0.00143784668069162 -0.00103116302163288 -0.000339848510041108 0.0009810629122001 -0.00572305861842367 -0.000516790932653417 0.00341347462609223 0.0137249868387736 -0.0341041132567386 -0.0842145865814574 -0.0160865478456298 -0.0171103871738006 0.0274392549270668 0.000268337341231267 0.00998098302446338 -0.0831591364707768 0.0278274252079632 0.272812198582528 0.318405526951674 -0.0219672485041246 0.158730648548176 0.268162267912576 0.0158351289051093 -0.137768533877463 -0.0502577386988971 0.0254133520624232 0.200230014922286 0.0220537925853379 0.01989318454438 -0.142299214611093 0.396684359796779 0.134196991488627 0.0489612782255128 0.32144839790183 -0.134351407431485 0.111453086493722 0.339604324459177
  36 1436.08304136489 ""  16.2545641904471 0 0 -0.0127658685990046 -0.00391317720929451 0.00773374580671303 -0.00372026496689041 -0.00024417954739892 -0.0032353930568713 0.00425432768509357 -0.00346293578798468 -0.0107243685908469 0.0730982376844604 0.0209560314004782 -0.0399750553079548 0.0298072751693392 0.0269767432535833 0.0111695295312863 -0.008020149873731 -0.00416799399024684 0.00265783093758989 -0.00109335569033924 0.00449316148796706 -0.000935973216839511 0.0266853194214033 0.00302465720822666 -0.00438944460482311 -0.0215722683116054 -0.0317202178541178 -0.00496993036067859 -0.0109364145978568 -0.0204330845682647 0.020981798504826 -0.0785322613445779 0.00928823467598693 0.0227957160211383 0.0141909009773309 -0.0353679566876452 -0.0971727276752401 -0.0127906337772807 -0.016162028521966 0.0298182872690579 -0.00216276613142884 0.0260738110521841 0.0942579974850651 0.033203667765947 0.272820342531511 0.310549002509568 -0.0221398562724108 0.175462934841206 0.271693305195823 0.0102248552476143 -0.144963356218492 -0.0809480904182277 -0.0122043164542511 0.189995705491234 0.0203555846204498 0.0344082150128251 0.149377147187087 -0.304195661342855 -0.0697814806467583 -0.159909785030083 -0.305732820853067 0.0708243111797829 -0.156390455708018 -0.295863293489192
  37 1447.11434656364 ""  13.0302024608508 0 0 -0.0916482798859333 -0.0124313004438464 0.040390094834092 -0.00250523890400181 -0.00586979500195163 -0.0078187326584164 0.137915488884866 0.0453225527537474 -0.130531782887252 0.428557573765211 0.0762681812315434 -0.221144438005984 0.0363680030961384 0.0167925533334077 -0.00287388529416031 -0.0317702699834141 -0.0190143681750159 0.0123002964176671 -0.00519083972424306 0.0269429953485377 -0.00732609147498409 0.138241385139626 0.0137880359806788 -0.0207793662807309 -0.13592044414012 -0.195782200393854 -0.048000897445447 -0.104723803602343 -0.12250112722423 0.140043670699182 -0.416915676826111 0.0667297192160789 0.112436777985217 -0.00196422445249926 0.00650834437505354 0.0178573202506121 0.00240684195750945 0.00118825165719256 -0.00490481932027642 0.000946174031139516 -0.00497059211700682 -0.0157421902317641 -0.00781082263815614 -0.0445456813346903 -0.0576894560559201 0.00566308558113754 -0.0303096123776818 -0.0501979311019728 -0.00518440950064291 0.031142516026185 0.0142602766325817 0.00456065571839188 -0.0352298251655192 -0.00312696592141578 -0.0170319948776621 -0.0241519061644803 0.0495489357654231 0.00991552290906584 0.0347955760657923 0.0561522670387135 -0.0110635390295584 0.0224489413823119 0.0444884573566805
  38 1489.39361670178 ""  1.94144124225747 0 0 0.00707046756910948 -0.0741792021187649 -0.024899612496563 -0.00258717407637269 -0.00666983929306176 -0.000401908167471228 0.192718587134456 0.441473278814652 0.483490850711473 -0.259182614378193 0.574081664147279 -0.204963066158101 -0.00741309986386525 -0.0178526255072775 0.0027977584818959 0.00419850463358325 0.00412386755368989 -0.00237447808617499 -0.00069980953012884 0.00152066571163031 0.00152514021046741 0.00553672420534113 -0.00335670755971078 -0.000303437903800672 -0.0101959584149748 -0.035057153272836 -0.0113518968051018 -0.027900639697356 -0.0189654388745463 0.0288584138028452 -0.0466118621671348 0.0180754662987805 0.00368445846000375 0.00202412193199769 0.000258383034131046 -0.000870212167077844 -0.000713999524635135 -0.00126612051848796 0.000400450137799072 0.00336088785490111 -0.000482204891301199 -0.00100660074107983 -0.000655863348286316 0.00581237690622955 -0.00240016163894793 0.00032973290165005 0.00134234897271435 0.00353215605519108 0.00494145300565134 -0.00667173752786356 0.00821767164582733 0.0101344666084693 0.0088838483240926 0.00105898883755656 -0.0512378993287071 0.00222895955100669 0.00182687815703752 0.000320602963736937 0.029106562092889 0.0292648018089769 -0.00738046782758412 -0.0263748890690047 -0.0166995584722725
  39 1499.82966343704 ""  7.89604246931243 0 0 0.00152651907732223 -0.0108093323728396 0.00245783455279078 -0.0050044423506585 0.000979128017329665 -0.00247394753675547 0.00159030008444347 0.0163990385023743 0.0415441506170591 -0.00356785415573563 0.0560772306135684 -0.0261067534015755 0.0650458875490197 0.0373020228052828 -0.0169888447591012 -0.000192147900222775 -0.000176164928168501 -0.000787766057484535 -0.00024562500644916 -0.000165986993011146 0.000311913981522409 0.00147611271304523 0.000687641854109494 0.000346180498591023 0.00175056744460081 0.000836478619320464 0.000551219937863748 -0.000448016951058499 -0.00223384364242574 0.00159297157904755 -0.00693487340733608 0.00175676802331476 0.00233008591491095 -0.0227968726121945 0.00513630304931598 0.00599052935517621 0.00488570671071056 0.00490228590010084 -0.000167946210635166 -0.0437179965771987 0.00626618239571414 -0.000478337999580834 0.00724154552682064 -0.0416441131957298 0.0407465033639341 -0.00882721054350441 -0.0187748508022655 -0.0569567507212641 -0.0140754828930445 0.0206096944978405 -0.0295115037889536 -0.0298583090205361 -0.0607322131907703 -0.00159266379354478 0.677128681441684 -0.0382205559959356 -0.00651807697058204 0.0406358926505275 -0.407316465308056 -0.307653783980089 0.0442747329883048 0.341768953367898 0.30557014145449
  40 1510.3728342997 ""  3.79202384037877 0 0 -0.00859749166246526 0.00926757795124227 -0.00656424551659239 0.0120951418448966 -0.0014237012131282 0.00616166919173796 0.0480696795601959 0.0458576159204855 -0.020977205076387 -0.0152216212797937 -0.0190688642850568 0.00855033063305267 -0.149275147051228 -0.11830077238816 0.00359792026321269 0.00101889079549661 0.00142542988302672 0.000915680789297521 0.000589386346303385 6.29683533053337e-05 0.000144286915268115 -3.05304225099768e-05 -0.00099101324723287 -0.00207061233929974 -0.00701635785088858 -0.00877981174638836 -0.00434432485486249 -0.00313178139992738 -0.00182814723421407 0.0052748414456057 -0.0039122464617638 -0.00607219403317989 0.000363793579573366 0.000778982682470799 0.00381338858089803 -0.029666920190586 0.00258631627329848 0.00756168901637014 -5.34836737525762e-05 -0.00750257531726152 -0.0409456649665312 0.0105133991277649 0.153084254661229 -0.193357296946177 0.179362078274412 -0.200116938701051 -0.140178581625458 0.179657917608491 0.0061601566368535 0.0019637985611137 0.00293343967010519 -0.000702810644405341 -0.00336038144875771 -0.00012287842245957 0.0203119464643247 -0.114755820006126 0.277792855773623 -0.293022623302592 0.402325028304731 -0.228816565707735 0.378182926134557 0.39869415519838 -0.182640568931926
  41 1525.56530183285 ""  35.9816693913344 0 0 -0.0401410172713186 0.0343857079551809 -0.0244875699946573 0.0471292868017976 -0.00608118813607428 0.02184279727166 0.163391923916816 0.171668556582676 -0.0689265346183855 -0.0255178957441747 -0.0686278325913501 0.0142570928295697 -0.591467047206475 -0.441544112188479 0.0363740359165526 -0.0361742064901458 -0.034358232434501 0.0110864868138287 -0.00526393827399831 0.00435325396992874 -0.00316407371770408 0.0339030457221906 -0.00205024491733344 -0.00338436751873403 0.0807090769287862 0.225325244252472 0.0852410926963479 0.186000255328395 0.0909790224457328 -0.17666178010734 -0.0583343690335038 0.0157287770027716 0.0129192287276977 0.00170117703574815 0.0164744099975541 -0.0112178351124985 0.00268200154446521 0.00635578660541289 0.00258053967158245 -0.00116537969941308 0.0129094679689407 -0.00435716121326086 0.0507585015588931 -0.0565792864855887 0.0404266702297265 -0.0662204121700815 -0.0476825328424345 0.0317092757918263 0.0426829881950823 -0.0817418316315384 0.00136019809982288 -0.00736533498666394 0.0180507021661086 0.0025253639403149 0.0432017620989363 0.0313445739300703 -0.0790951381863026 0.0966188954653333 -0.151018626366208 0.0611599535304889 -0.117541584494391 -0.0925726428142127 0.0917210202706157
  42 1528.49008921529 ""  0.524304049263742 0 0 0.00844570079364709 -0.00561337352686376 0.00496411253331643 -0.00799341574420732 0.000265666809645853 -0.00390268907860858 -0.0245242660510425 -0.0341198972334226 0.00358101501754937 0.00424508860256239 0.00746899287906765 0.00131306482493481 0.107280034626561 0.0860698502342575 -0.00521108162265507 0.0177400559936374 0.0169744970154749 -0.00518666106591601 0.00326488197256931 -0.00233284575728098 0.00180778569817882 -0.0161416111558871 0.00070305530815047 0.000190988365677386 -0.0425271751079048 -0.113206179544746 -0.0438210812654856 -0.0924760131531106 -0.0455208429017122 0.0886491628375489 0.0246303514478721 -0.00468755897579355 -0.00865515388774521 0.0109168362159932 0.0668707889375858 -0.0333220506526549 -0.000764956938387803 0.00677197075193213 -0.00143091250311823 0.00389916387666805 0.0188833108564491 -0.00480760206518168 0.315336868617462 -0.445522832451626 0.226512538150476 -0.415384767890917 -0.366190814699773 0.21488047540043 -0.00264114721443489 -0.00238625109910423 -0.0243167929732938 -0.0120912445824963 -0.0208281976410394 -0.00350553536109766 -0.0336472324522966 0.0591073422200053 -0.129138115458771 0.129625640220712 -0.160117118278046 0.119590197245729 -0.168157791243618 -0.186056481525068 0.0676295677169918
  43 1531.14626705102 ""  8.00357817978151 0 0 -0.00451932965558033 0.0233462045456225 -0.0118066730415902 0.0259927810117545 -0.00360815800258829 0.0106908063979009 0.10044036624574 0.0621845486764686 -0.0829963495787065 -0.0474198814599462 -0.0651363550356842 0.0460598641487263 -0.318925637451707 -0.235209221162219 0.0255984578665531 0.0699868146691792 0.069632368729571 -0.0172503048252721 0.0153185483083061 -0.0107215623685505 0.00859249061946988 -0.0640011470540008 2.4873418353913e-05 -0.00723961345136923 -0.181132006993524 -0.460286800828279 -0.179721600068658 -0.35963498009168 -0.178660233968575 0.354645124274981 0.0848777959613278 -0.0302351765388121 -0.0382975618577723 -0.00102177416759665 -0.00901093774345365 0.00213757986658308 0.00114427589304096 0.00229053552049767 0.00261443107395007 -0.00186626025966624 0.00280635766498659 0.00011525801557782 -0.055341691134613 0.0911855664732849 -0.0342709008351729 0.0730494206857636 0.068870505104757 -0.0386112999738717 0.0258749706055234 -0.0537739473172604 -0.00279927514936555 -0.0102416429713295 0.0114668979821639 0.00258109327424841 0.0349726273267847 0.00409175924339518 -0.0154166921834359 0.019529958974561 -0.0469575848044549 -0.00264990231277936 -0.0206611488259927 -0.00544163428570199 0.0288664439622356
  44 1670.93431459145 ""  21.6664769102229 0 0 0.000448555495610386 -0.00153568992312491 -7.56976776604733e-05 -0.00109703122936729 0.00036576803721734 -0.00016984269458426 -0.00300607539110372 0.000562449180254976 0.00718008751638035 -0.000943689017510147 0.00578858081814864 -0.00383956158685111 0.0175883861023239 0.00674706268947835 -0.00614882616251436 -0.000627442147509055 -0.00108772705573289 0.000326947458039152 -0.000355213110083163 0.000972097707569838 -1.55249062525641e-05 0.00169841741333876 -0.00065871436182307 0.000804858524615366 0.00123182388823113 0.00803884712298319 0.00174696590617705 0.00360811313200395 0.00367491570382368 -0.00677030714548513 -0.00340576482864721 0.00118793991599271 0.00136504060635311 0.0187339762080421 -0.00681029388819962 0.00898372621240051 0.0229959651739128 0.0529036424062225 0.0397645688742429 0.00115435176983102 0.000597842438473285 -0.00503814948920259 -0.0120741865617368 0.0591762979350054 0.00676334300695792 0.0150162721766573 -0.0389678417253023 -0.0148494183748302 -0.0477135794825911 -0.294152099693135 -0.637671751336955 -0.487878170875468 -0.416675202110703 0.00393974334757027 -0.0374817113395121 -0.00740106677518617 0.0275203765625791 0.00243228401837729 0.0353517421467157 0.0269346079440102 0.00126076829534308 -0.00657589285697965 -0.0152854369593969
  45 2971.71346690152 ""  73.7804162032452 0 0 0.0143580309939338 0.0423074753073518 0.0552926175980292 0.00276343677911375 0.000172287998634688 0.000661863610362173 0.132991016535544 -0.162009257450106 0.131978212391292 -0.339938810090653 -0.3707139985103 -0.778759410408972 -0.014755098922252 0.0261913834206644 -0.0252968304582047 -0.000424546932797781 -0.000930148893524637 -0.000758390134871683 -0.000212174311041911 -3.75923601160591e-05 -0.000337155521195454 0.0010018806594594 -0.00165155961111925 -0.00176805931064522 -0.00229633715099575 -0.0018423408791813 -0.00117170156078887 -0.000354527882626911 0.0121449185632803 0.0115283530505255 0.00959430976278582 0.0174145629580888 0.0308331293939234 -0.00418977390015762 0.00397640685756947 -0.00315711106752134 -7.7210904054636e-05 0.000348163451046115 -3.76024283065253e-05 0.000367891110599208 -0.000263022440138942 0.000131340213173883 -0.0141382125333622 -0.00475073677086894 0.00376369962987961 0.0630142513026395 -0.0453413115590526 0.0321005726276426 -0.00138030470459563 0.000627780355947958 0.00127052776289127 0.000345568999096279 0.00130871047080268 -0.00124911356087954 2.8945461658937e-05 0.00150765906916186 -9.9978419756168e-05 -0.000971129715712072 -0.000705609852916571 0.000344277910079646 -0.00388358794024165 0.00197048593525022 -0.00212301938829593
  46 2978.84645854023 ""  84.2590397496735 0 0 0.0019099977940434 0.00348658294975353 0.00541153760155663 -0.000445814499536405 0.000878204514803261 -0.000664414164574807 0.00655549316351128 -0.008644384970615 0.00772248705995221 -0.0315422790647236 -0.0343745070942785 -0.0715810461552586 0.0073129117159989 -0.00953895632352145 0.00812957264386903 -0.000144034798673381 -0.000145570488670424 -2.22713463424043e-05 -4.87450324943528e-05 -2.83813744733479e-05 -2.88191035348616e-06 9.11065769455458e-05 -0.000173763870235382 -0.000185670239458088 0.000683498166240824 -0.000303664115530601 -0.00148337576255308 0.000141819782339447 0.00205687901374944 0.00195427952477143 0.000947659928788501 0.00174081618697609 0.00288387407985479 0.0471282643299544 -0.0452039504139413 0.034163651502823 -0.000274831720731653 -0.00159458080420773 -0.00127352303104184 -0.00525485371014066 0.00546308957264823 0.000335970036843078 0.144457396503799 0.0458323365511897 -0.0362672839788068 -0.703902721485079 0.514527803906083 -0.355852592992359 0.00237513049598104 0.000920695435802755 -0.00625197259435406 -0.00441761669826888 -0.00565398381196003 0.00839624075237673 -0.00528988688711512 -0.051215034679325 -0.0115303262294788 0.0302874776507786 0.0170689612584628 -0.0115405881571912 0.0433674076491522 -0.0282728716315057 0.0209665701782319
  47 3034.65718030143 ""  14.4623594769649 0 0 -0.00161268880833819 0.00115659347502733 -0.00177137131264012 0.000385253743362813 -0.000439911617695156 0.000321829420954373 0.0150035533112662 -0.0187726780530253 0.0129049121807891 0.00370396333152017 0.00449192364336086 0.0085056299649292 -0.00469085476044947 0.00618063147284492 -0.0046871583994448 3.44046312673505e-05 -2.12518307412631e-05 -4.50999403186591e-05 1.41461175633701e-05 -3.95477529083056e-05 1.29016489654743e-05 -0.000111178831152091 -5.92218410104863e-05 -0.000214948218058418 -0.000314041582110126 5.46692687682383e-05 0.00047151386743202 -7.15671003795219e-05 -0.000191966935064206 -7.94490135689923e-05 0.000452692517984528 0.00142418220477516 0.00213467680455489 0.00597104626080838 0.00309020661443164 -0.00389311024472043 -0.000280677426404453 -8.39948960383426e-05 7.46465971872343e-05 -0.0116569396269337 0.00113697684523429 0.0473107468424613 -0.081654914282118 -0.0351856755515783 0.031391484631418 0.00887247031654271 -0.0044550965442079 0.00597894116187266 0.00344201910133753 0.00224307883759663 0.000802917787820538 0.00107559829387894 0.00233101998122824 0.000440217225140803 -0.0356941117657531 -0.51975593453211 -0.165867070131402 0.553099848534603 0.25433210072871 -0.20935108565434 -0.377846486236072 0.252934644719442 -0.181773718610566
  48 3041.76613759272 ""  53.3733898645429 0 0 -0.048264906738721 0.0447461834132351 -0.0522288513425825 0.0026438164282118 -0.00153883880315751 0.00170844524501858 0.499933004773449 -0.636854386255471 0.440469063516252 0.0719629746942827 0.0990783013245131 0.185369866662375 -0.0279965508158351 0.0251933821813524 -0.0219218102146145 -0.000230878794914661 0.000112503848962341 0.000100168728040106 0.000712210217157617 -0.000424793816277876 0.000392648270619913 0.000428252141952281 0.0037359395328048 0.00379880341156474 -0.00268547156634254 5.96698708687048e-05 0.00323504379654987 -0.000442704025550516 -0.00159285225418114 -0.00178553993609494 -0.0212000388751538 -0.0348052493855305 -0.062008132516425 0.00148012225091981 -0.000312714530865294 9.95054747205261e-06 4.38503369656133e-05 0.000204241498289464 -2.27653607468981e-05 9.49603132157794e-05 0.000270547191307507 -0.00153713393993804 -0.00939768375056724 -0.00401604701052958 0.00369066359247983 -0.00870443420895173 0.00736263106248473 -0.00435240822476118 -0.000420735147629516 -0.0012572275577857 0.000342050073413163 -0.000297989699402248 0.000162995973319048 -0.00058207275369932 0.000889939445293604 0.0146776115238797 0.00473541993795533 -0.0167143004787269 -0.00770815987414991 0.00634524837577374 0.0147797865588366 -0.0100800148134569 0.00707254179802673
  49 3051.15218746388 ""  23.6735395662158 0 0 -0.000747193173765388 0.000793303807756497 -0.000780755560409895 -9.58758569712207e-05 0.000206306280942775 -0.000177576173241353 0.00821823735636626 -0.0106476464637391 0.00736821364015245 0.000695010120260806 0.00116975387489923 0.00202580414207538 0.00151887868992396 -0.00357836179072192 0.00253817721223911 -0.000111814930987926 -8.80171914565878e-05 1.23162123603766e-05 2.15378451718116e-05 -2.11560055922565e-05 1.59017555066232e-05 -2.40331623907797e-06 5.11240870201292e-05 3.12231489700759e-05 0.000955426206805933 -9.52077906288263e-05 -0.00139218518968585 0.000217438236295037 0.00137008514467512 0.00120746836998884 -0.000217507763339063 -0.000404430412783581 -0.000698018510123012 -0.0729629449044496 -0.0224201960232382 0.0201813526366101 0.0017609165617113 0.000381212869129564 -0.00105995290683351 0.0201606862545872 0.00989478222798736 0.00596516047776547 0.788914622748538 0.341877448942959 -0.290092154483872 0.0790942744144549 -0.0739652449590733 0.0550735425364356 -0.0213283373929313 -0.0051844669938664 0.00605530884570903 -0.00017619816142185 -0.00469122483839206 0.00201202314203914 -0.00470441760685699 -0.156984052956187 -0.0486138116599618 -0.110477788983028 -0.0500178071763374 0.043301041769502 -0.127032505059059 0.0930474846608163 -0.0640363078881634
  50 3088.5616820322 ""  38.2943225024211 0 0 -0.00042991053959009 -9.78550879678798e-05 -0.00138982769704468 -4.957119343991e-05 1.58988443853942e-05 5.73354509883179e-05 0.00133346126439629 -0.00320444697182262 0.00275966575045323 0.00471446100997392 0.00636603336416023 0.0131828870300127 0.000570116784439397 -0.000187239936665103 -0.000159595519012173 -0.0419364359066221 -0.042312612202983 0.00600734750811683 -0.00136054350647314 -0.000703903801233471 -1.32560349785914e-05 0.00311967969270115 -0.00182643659275318 -0.00250661162339003 0.3777711787316 -0.0179486009998951 -0.546031902362387 0.0914750204298962 0.529290299638106 0.464110395125147 0.0139093723016888 0.0228023077175559 0.0406367189017546 -0.000495090589599482 -0.000100827575587475 0.000108685752731219 0.000179954967612741 7.63353886466159e-05 2.90904936950703e-07 -0.00154162565226418 -0.00306967155873418 -4.35108591395932e-05 0.00436781731208893 0.00178223683243907 -0.001736782083561 0.00130736958344356 -0.00108859573745626 0.000667589791697488 -0.00244595455671449 -0.000135114987181827 -1.95270382370957e-05 -1.69982832334995e-05 -0.000254342818682706 -0.000405782931157595 0.00129684666737202 0.0271007538998749 0.00930463645822905 0.0196366202622983 0.00887598919163756 -0.00782233437452408 -0.00248595642882182 0.000931054234482551 -0.0010998314553973
  51 3095.59912451861 ""  39.598934335614 0 0 -0.00020043436354588 0.000282089701495221 -0.000105826425104858 -7.93159335831581e-05 0.0002034017073767 -0.000168645959044055 0.00239468846406797 -0.00304448032455513 0.00203863793977926 -0.000279326453899918 -0.000269162150703128 -0.000673511338045725 0.00112121101645978 -0.00283184150672334 0.00259770367875994 0.00161211475348575 0.00164379252582861 -0.000263936355648635 6.41612488189533e-05 -8.50123991188424e-05 4.19328223866203e-05 -0.000243538279663898 2.27637368358965e-05 -0.000137895966259016 -0.014471419928524 0.000620030518077859 0.0209159521685406 -0.00358763641484319 -0.0205857360042924 -0.0177442807731493 0.000161455792538668 0.000710638932947543 0.000748079806079832 -0.0182225731410342 -0.00676095802052644 0.00548790365459618 0.000600003127487695 0.000454139465341545 -0.000206215204458958 -0.0533549520669221 -0.0666581559232163 -0.00205582620298115 0.194534213412046 0.0831012013278519 -0.0747253249908361 0.0170680700883245 -0.0144819442850585 0.0114207341568857 -0.00465394535814601 0.00113182862595675 0.00480999780366493 0.000320206969180156 -0.0004309346872231 0.000195569321494117 0.0281637382799275 0.616010422915085 0.208178533608795 0.554692897847906 0.243796426464037 -0.222211148159856 0.054792170840761 -0.0609287286278137 0.034504759974677
  52 3106.48154435164 ""  24.1315443708608 0 0 -0.00015578059413114 0.000249455963810928 -0.000128071103373879 6.08389407832943e-06 -0.000119993302802224 -5.68036078387489e-05 0.00200192332359208 -0.00266402143972839 0.00175168755952269 -0.000233203102441338 -0.000196019392046789 -0.000142022051493734 0.000265348461733616 0.00132343702618124 0.00131715483951686 0.000363612487295694 0.000584626582456977 0.000197233109130387 -2.39340540517259e-05 3.85705777992336e-05 1.637884223628e-05 -0.000576860625716813 -0.00111736844635872 -0.00191727704118821 -0.00240369928683285 0.000126427216070637 0.00322594878615898 -0.00106014946558482 -0.00652335914085126 -0.00563983419670262 0.00665250878021692 0.0127927212718992 0.0223743289324519 0.0135952749870285 -0.00192615488468944 0.000556049055019536 -0.000362064475617925 0.000187716657132031 8.23818389471285e-05 0.0663094212462967 -0.0563961594008367 0.00748797773025155 -0.0859668033475957 -0.0365675270926505 0.0339249454945152 -0.0699467993949942 0.0515612344626901 -0.0399921329249711 0.00341483657019405 -0.000565873231593065 -0.0016615698667534 -0.00147796866300644 0.000580442473635263 0.000202082348524968 0.0373910131204487 0.385655685059962 0.131400200779691 -0.219991432680566 -0.119997749462486 0.0933456279161493 -0.610349195919448 0.410965480360313 -0.314383149126779
  53 3123.86174646553 ""  20.5358346717562 0 0 0.00595427896688766 -0.00125693157290472 0.00501000295263387 -0.00052359059237946 -0.000154148066138306 -0.00031195800844407 -0.0363525263423176 0.0419931703367473 -0.0252573534969788 -0.0158446106425767 -0.0201177365426678 -0.0424549779339611 0.00340776793725359 -0.0025089044588611 0.00310977686650144 -0.000430322655423104 -0.00942535577349548 -0.0100048129497953 0.000931453814459575 -3.04156685695574e-05 -0.000579462796309343 0.0194914520899464 0.0395405021870373 0.0681207436355363 -0.0290130518191586 -0.00112856586450292 0.0482403439198226 0.0104428150437189 0.088031901705819 0.0737247806240793 -0.236883351371052 -0.447274923940005 -0.794436585316848 0.000316988983453498 3.42968034933403e-05 6.2146796878436e-05 0.000121994123457972 6.15460923768977e-06 -5.73046899994565e-05 0.00170351582350621 -0.00180670117840555 0.000430385275896543 -0.00222009633402273 -0.00110523112858461 0.00072729547712519 -0.00143710117468422 0.000848395214698916 -0.00111590992755104 -0.00186954279914258 6.66449809949861e-05 0.000192351475254769 -9.4336203810182e-05 -1.29330625975061e-05 -0.000123749643326091 0.0008641626013145 0.0104865419224822 0.00332613982015103 -0.00144287116018753 -0.0015080339765526 0.00116869316540924 -0.0196373590341384 0.012567215924671 -0.00965127092701369
  54 3173.43179975692 ""  24.7997838347137 0 0 0.000968049491606831 0.000793230062358885 0.00114323340765598 -4.70010643694778e-05 3.96647126901116e-05 -0.000195115709026211 -0.00284616699161998 0.00268617463267076 -0.00109654714978854 -0.00412007565129679 -0.00730440441502894 -0.0153647458187792 0.00114967444295708 -0.00127689893405728 0.00140370221229422 -0.0265314580203929 0.040547994707733 0.0816643522020659 0.000400110633817262 -0.000604676929201617 -0.00102347072722889 0.00279692975507954 0.00533973187005655 0.00890844061281279 0.403913272305597 -0.00622828486836995 -0.554393417389529 -0.0983205104162819 -0.473414513943513 -0.405230464841078 -0.0343893353534421 -0.0613511456463017 -0.098082378609299 -5.25048368248391e-06 4.87667271194999e-05 6.98681626139677e-06 -8.86131357429831e-06 -3.10835222937416e-05 -2.23999492015151e-05 9.17826310552454e-06 -5.0216484215561e-05 4.1898324479252e-05 -0.000123380590609302 -8.57621468209967e-05 -3.434591246476e-06 0.0002590122232262 -0.000289980717655696 7.11819439213343e-05 0.000125606372867834 0.000185215205410318 2.27889522018224e-05 -3.47412753521843e-06 9.01266721393747e-05 0.000163488847825207 -2.56707807772111e-05 -0.000163630611287576 -8.04646448847684e-05 0.00061752885790106 0.000322942912116458 -0.000125419241329618 -0.00068766809832041 0.000424309569737126 -0.00026228472917746
  55 3360.64301365754 ""  860.735245320267 0 0 0.000470387039784853 -0.00471827420322987 0.00106529450837197 0.0292543678328943 -0.0426151410865943 0.034332716048278 -0.018006972041202 0.041051784385222 -0.0267516692186158 0.0141720635927639 0.0143798548525024 0.0165221689045707 -0.454706350263494 0.65349956591077 -0.535337109728515 1.04494629475703e-05 0.000201303071676776 -0.000156347859196802 0.000252808726026754 -0.000542918018107832 0.000340669835250219 -0.000202457540767792 0.00107090652345715 0.000157346232484508 0.00251922512327578 -0.000715584547062866 -0.000432810527450042 -0.000717431941122671 -0.00122393544597436 -0.000654906760391349 -0.000511006379370479 -0.00196104766249838 -0.00219556164098022 -0.000202260856643686 -0.00237934622535378 -0.000383944182784291 0.00368560265566853 0.00349591910262554 0.0010595890502462 -0.000130278022730795 6.39821463680751e-05 -0.000496568077241749 0.00634641646997773 0.00408915782515157 -0.00118720936133532 -0.0109708378125688 0.0162522558874149 -0.00178847953644107 -0.0586595428939073 -0.0256867404305313 0.0184022219982804 6.52992135818758e-05 0.00269305700778213 -0.0398958184967718 0.000251719898614624 0.00466569931380294 0.00372101862987009 -0.00221640586219146 -0.0006796997629005 0.000740149606529103 0.00356933657709462 -0.0013878303286302 0.00163185074063659
  56 3467.36547408529 ""  30.35067111545 0 0 0.000137837703232459 -0.000147194562422567 -3.94622087488064e-05 0.0021939870542759 -0.00339700375403067 0.00269295251228781 -0.001141851326347 0.00209902891950452 -0.00107570845649984 0.000785099496808542 0.000834326024526599 0.000868917606186013 -0.0371465769664137 0.0521651450405725 -0.0429347434452206 -0.000115014561026877 -0.000287105842061635 6.38582424669009e-06 -0.000170874036468969 -1.12959552568169e-06 0.000148684635544211 0.000187726800633467 7.58062766012029e-05 0.000115309746455865 0.000484003823566532 0.000424014882943681 -0.00108127010388788 0.000294045252791936 0.00125230174083435 0.000862071138162831 -0.000774692498712452 -0.000341185707954313 -0.0014994082719651 -0.00297838769699259 0.00105636271688217 -0.000505322503259887 -0.0448126094785556 -0.0265081769938158 -0.0205297647007645 0.000106249810762196 -0.000159973358396893 -7.35523361583745e-05 0.0150727854946808 0.00654690093425967 -0.0045851692501997 0.00766286468598637 -0.00156261934767615 0.00502146447853362 0.693902761662765 0.335386454672419 -0.243842855111918 -0.0566499070825847 0.0183405948902368 0.53374041390392 0.000431390416690987 0.00156566358621136 5.96670973645961e-05 -0.00154657980730391 -0.000448206875069963 -0.000433698686498598 0.000851549368497558 -0.00042230672920078 0.000962642123723729
  57 3546.72640934879 ""  11.1765925627511 0 0 -4.43975705721391e-05 -8.19970514075162e-05 4.38083792788654e-05 -9.36380421407151e-05 0.000191297765603764 -0.000135340874967244 0.000143587525334954 3.77246977392758e-05 -7.28236649816499e-05 4.96707622949626e-05 9.31052713947473e-05 6.74056128666395e-05 0.00343475361062264 -0.00278056421619998 0.00106560330174911 7.29750324264897e-05 0.000141999773700271 -2.82889259145803e-05 0.000117545158795863 1.43457401391667e-05 -8.33395235037706e-05 -0.000111944491898487 -3.99006341684533e-05 -3.7826020873393e-05 -0.000174684321625165 -0.000183759817440881 0.000526438738594736 -0.000150447066062106 -0.00049483818278291 -0.000360675362526479 0.00042093521800523 0.000128874414363354 0.000840096052530136 0.000886255530455085 0.00132195034560887 -0.00101939061921955 0.0360706089244216 0.0128777921071158 -0.0664045180471039 -0.000131742772440143 -0.000246437901334881 0.000391412237216589 -0.0129684376406457 -0.00763594651666715 0.00383686487509833 0.00186255158807507 -0.00131770004031681 0.00131013322385148 -0.458510799350984 -0.210612378590939 0.127957331093164 -0.0438397326235978 0.0261054679671931 0.79793417915455 -0.000164820476095718 0.000510967867582168 -0.000693300908509495 0.00033805558816357 0.000564291085603618 0.00121485213297559 1.10518599937358e-05 0.000347195615896753 0.000234977082806769
  :::
 } 
 m_exists[57] { 
  s_m_exists
  :::
  1 11111111111111111111111111111111111111111111111111111111111111111111 
  2 11111111111111111111111111111111111111111111111111111111111111111111 
  3 11111111111111111111111111111111111111111111111111111111111111111111 
  4 11111111111111111111111111111111111111111111111111111111111111111111 
  5 11111111111111111111111111111111111111111111111111111111111111111111 
  6 11111111111111111111111111111111111111111111111111111111111111111111 
  7 11111111111111111111111111111111111111111111111111111111111111111111 
  8 11111111111111111111111111111111111111111111111111111111111111111111 
  9 11111111111111111111111111111111111111111111111111111111111111111111 
  10 11111111111111111111111111111111111111111111111111111111111111111111 
  11 11111111111111111111111111111111111111111111111111111111111111111111 
  12 11111111111111111111111111111111111111111111111111111111111111111111 
  13 11111111111111111111111111111111111111111111111111111111111111111111 
  14 11111111111111111111111111111111111111111111111111111111111111111111 
  15 11111111111111111111111111111111111111111111111111111111111111111111 
  16 11111111111111111111111111111111111111111111111111111111111111111111 
  17 11111111111111111111111111111111111111111111111111111111111111111111 
  18 11111111111111111111111111111111111111111111111111111111111111111111 
  19 11111111111111111111111111111111111111111111111111111111111111111111 
  20 11111111111111111111111111111111111111111111111111111111111111111111 
  21 11111111111111111111111111111111111111111111111111111111111111111111 
  22 11111111111111111111111111111111111111111111111111111111111111111111 
  23 11111111111111111111111111111111111111111111111111111111111111111111 
  24 11111111111111111111111111111111111111111111111111111111111111111111 
  25 11111111111111111111111111111111111111111111111111111111111111111111 
  26 11111111111111111111111111111111111111111111111111111111111111111111 
  27 11111111111111111111111111111111111111111111111111111111111111111111 
  28 11111111111111111111111111111111111111111111111111111111111111111111 
  29 11111111111111111111111111111111111111111111111111111111111111111111 
  30 11111111111111111111111111111111111111111111111111111111111111111111 
  31 11111111111111111111111111111111111111111111111111111111111111111111 
  32 11111111111111111111111111111111111111111111111111111111111111111111 
  33 11111111111111111111111111111111111111111111111111111111111111111111 
  34 11111111111111111111111111111111111111111111111111111111111111111111 
  35 11111111111111111111111111111111111111111111111111111111111111111111 
  36 11111111111111111111111111111111111111111111111111111111111111111111 
  37 11111111111111111111111111111111111111111111111111111111111111111111 
  38 11111111111111111111111111111111111111111111111111111111111111111111 
  39 11111111111111111111111111111111111111111111111111111111111111111111 
  40 11111111111111111111111111111111111111111111111111111111111111111111 
  41 11111111111111111111111111111111111111111111111111111111111111111111 
  42 11111111111111111111111111111111111111111111111111111111111111111111 
  43 11111111111111111111111111111111111111111111111111111111111111111111 
  44 11111111111111111111111111111111111111111111111111111111111111111111 
  45 11111111111111111111111111111111111111111111111111111111111111111111 
  46 11111111111111111111111111111111111111111111111111111111111111111111 
  47 11111111111111111111111111111111111111111111111111111111111111111111 
  48 11111111111111111111111111111111111111111111111111111111111111111111 
  49 11111111111111111111111111111111111111111111111111111111111111111111 
  50 11111111111111111111111111111111111111111111111111111111111111111111 
  51 11111111111111111111111111111111111111111111111111111111111111111111 
  52 11111111111111111111111111111111111111111111111111111111111111111111 
  53 11111111111111111111111111111111111111111111111111111111111111111111 
  54 11111111111111111111111111111111111111111111111111111111111111111111 
  55 11111111111111111111111111111111111111111111111111111111111111111111 
  56 11111111111111111111111111111111111111111111111111111111111111111111 
  57 11111111111111111111111111111111111111111111111111111111111111111111 
  :::
 } 
} 
