# Supplementary material for: Cut-off Scale and Complex Formation in Density Functional Theory Computations of Epoxy-Amine Reactivity
Source: ACS Omega. 2021 Oct 25;6(44):29424–31. doi: 10.1021/acsomega.1c03229 (PMC8587129; doi:10.1021/acsomega.1c03229)
Supplement: Supplementary file 1 — ao1c03229_si_001.zip [file ao1c03229_si_001.zip › Final_structures/Primary/A2E1_A1E2_B3LYP-D3_CC-PVTZ-F_canonical/Epoxy_frag2_reactant-3_isomer31.vib]

{ 
 s_m_m2io_version
 :::
 2.0.0 
} 

f_m_table { 
 i_j_atom_total
 :::
 21
 m_column[68] { 
  s_m_data_name
  s_m_column_name
  i_m_width
  b_m_visible
  s_m_units
  :::
  1 r_j_Frequency  "Frequency"  10 1 "" 
  2 s_j_Symmetry  "Symmetry"  10 0 "" 
  3 r_j_Intensity  "Intensity"  10 1 "" 
  4 r_j_Raman_Act  "Raman Act"  10 0 "" 
  5 r_j_Raman_Int  "Raman Int"  10 0 "" 
  6 r_j_x1  "x1"  10 0 "" 
  7 r_j_y1  "y1"  10 0 "" 
  8 r_j_z1  "z1"  10 0 "" 
  9 r_j_x2  "x2"  10 0 "" 
  10 r_j_y2  "y2"  10 0 "" 
  11 r_j_z2  "z2"  10 0 "" 
  12 r_j_x3  "x3"  10 0 "" 
  13 r_j_y3  "y3"  10 0 "" 
  14 r_j_z3  "z3"  10 0 "" 
  15 r_j_x4  "x4"  10 0 "" 
  16 r_j_y4  "y4"  10 0 "" 
  17 r_j_z4  "z4"  10 0 "" 
  18 r_j_x5  "x5"  10 0 "" 
  19 r_j_y5  "y5"  10 0 "" 
  20 r_j_z5  "z5"  10 0 "" 
  21 r_j_x6  "x6"  10 0 "" 
  22 r_j_y6  "y6"  10 0 "" 
  23 r_j_z6  "z6"  10 0 "" 
  24 r_j_x7  "x7"  10 0 "" 
  25 r_j_y7  "y7"  10 0 "" 
  26 r_j_z7  "z7"  10 0 "" 
  27 r_j_x8  "x8"  10 0 "" 
  28 r_j_y8  "y8"  10 0 "" 
  29 r_j_z8  "z8"  10 0 "" 
  30 r_j_x9  "x9"  10 0 "" 
  31 r_j_y9  "y9"  10 0 "" 
  32 r_j_z9  "z9"  10 0 "" 
  33 r_j_x10  "x10"  10 0 "" 
  34 r_j_y10  "y10"  10 0 "" 
  35 r_j_z10  "z10"  10 0 "" 
  36 r_j_x11  "x11"  10 0 "" 
  37 r_j_y11  "y11"  10 0 "" 
  38 r_j_z11  "z11"  10 0 "" 
  39 r_j_x12  "x12"  10 0 "" 
  40 r_j_y12  "y12"  10 0 "" 
  41 r_j_z12  "z12"  10 0 "" 
  42 r_j_x13  "x13"  10 0 "" 
  43 r_j_y13  "y13"  10 0 "" 
  44 r_j_z13  "z13"  10 0 "" 
  45 r_j_x14  "x14"  10 0 "" 
  46 r_j_y14  "y14"  10 0 "" 
  47 r_j_z14  "z14"  10 0 "" 
  48 r_j_x15  "x15"  10 0 "" 
  49 r_j_y15  "y15"  10 0 "" 
  50 r_j_z15  "z15"  10 0 "" 
  51 r_j_x16  "x16"  10 0 "" 
  52 r_j_y16  "y16"  10 0 "" 
  53 r_j_z16  "z16"  10 0 "" 
  54 r_j_x17  "x17"  10 0 "" 
  55 r_j_y17  "y17"  10 0 "" 
  56 r_j_z17  "z17"  10 0 "" 
  57 r_j_x18  "x18"  10 0 "" 
  58 r_j_y18  "y18"  10 0 "" 
  59 r_j_z18  "z18"  10 0 "" 
  60 r_j_x19  "x19"  10 0 "" 
  61 r_j_y19  "y19"  10 0 "" 
  62 r_j_z19  "z19"  10 0 "" 
  63 r_j_x20  "x20"  10 0 "" 
  64 r_j_y20  "y20"  10 0 "" 
  65 r_j_z20  "z20"  10 0 "" 
  66 r_j_x21  "x21"  10 0 "" 
  67 r_j_y21  "y21"  10 0 "" 
  68 r_j_z21  "z21"  10 0 "" 
  :::
 } 
 m_row[57] { 
  r_j_Frequency
  s_j_Symmetry
  r_j_Intensity
  r_j_Raman_Act
  r_j_Raman_Int
  r_j_x1
  r_j_y1
  r_j_z1
  r_j_x2
  r_j_y2
  r_j_z2
  r_j_x3
  r_j_y3
  r_j_z3
  r_j_x4
  r_j_y4
  r_j_z4
  r_j_x5
  r_j_y5
  r_j_z5
  r_j_x6
  r_j_y6
  r_j_z6
  r_j_x7
  r_j_y7
  r_j_z7
  r_j_x8
  r_j_y8
  r_j_z8
  r_j_x9
  r_j_y9
  r_j_z9
  r_j_x10
  r_j_y10
  r_j_z10
  r_j_x11
  r_j_y11
  r_j_z11
  r_j_x12
  r_j_y12
  r_j_z12
  r_j_x13
  r_j_y13
  r_j_z13
  r_j_x14
  r_j_y14
  r_j_z14
  r_j_x15
  r_j_y15
  r_j_z15
  r_j_x16
  r_j_y16
  r_j_z16
  r_j_x17
  r_j_y17
  r_j_z17
  r_j_x18
  r_j_y18
  r_j_z18
  r_j_x19
  r_j_y19
  r_j_z19
  r_j_x20
  r_j_y20
  r_j_z20
  r_j_x21
  r_j_y21
  r_j_z21
  :::
  1 23.7307169948857 ""  0.76141526225254 0 0 -0.00465462792876789 -0.00793530071571151 -0.0246060882756281 -0.0189085348088979 0.0137287078154357 0.0287301851915016 0.00884156421361465 -0.0223037026094557 -0.0795941116989098 -0.00469111268482464 0.0418465138308607 -0.0365352578832951 -0.0281437379805987 0.0252186125890524 0.0583296106037128 -0.0022063151891644 -0.084082006160543 -0.0266535637539531 -0.0141898509710327 -0.0575613255302996 0.0580141946094829 -0.00623524994856039 -0.079357223829846 0.0019359924613231 -0.000443152776312575 -0.145629592463092 -0.0318608661801715 0.00247728526242426 -0.0343746509644943 -0.067467151930059 -0.00719082254079284 -0.137957376671231 0.0191571712680923 0.034768464394337 0.0851911050087249 -0.0388580024477873 -0.0373871757166997 0.0241839780085668 0.0690971076408223 0.0544351201220232 0.0964451821418902 -0.0794071758467923 0.0815376853429896 0.16962363251315 -0.0118971690835129 0.0321943101859139 0.0434878783767734 -0.120043694687638 -0.0314814359231357 0.0503191301848545 0.151033564514468 -0.0933456144314224 -0.0516431145141799 0.0481962772058704 0.111332268758043 0.144278645609047 -0.1624602668325 0.0091311375467864 0.0108702309992091 -0.109626367647049 0.0583498697515434 0.143713607596711 0.00146417146463196
  2 39.367034984306 ""  2.51392890365203 0 0 -0.0289072800978988 -0.011059033749174 -0.0665760456460434 0.0248485936346511 -0.055708442469599 0.0122828006665412 -0.076792413081219 -0.0742128039210218 -0.163032844829628 -0.0574046091375482 0.1099383536175 -0.0816830510408692 0.0675689374590059 -0.010119254205234 0.0559028952698221 -0.022884298320602 0.0565835911772678 -0.0413437234982968 0.0579043182351784 0.0746016434328603 0.0941005383819274 0.00970079439730527 -0.0441852274049309 -0.0110558058400037 -0.0166782476841665 0.00402163748224037 -0.0426168182373778 -0.0766351715881757 0.159843428062331 -0.105245141842158 0.0419132155477202 -0.1683557233449 0.0127642873932792 -0.0316236512525696 0.0251537987604951 0.0210146483283646 0.0664171773360978 -0.0100567085737315 0.0417585982148786 -0.0847591618446636 -0.0334716332038747 -0.0575302833852013 -0.0637863995261717 0.0539735275011987 0.0302384694084837 -0.040576122071299 0.0729370202686831 0.0575780389037528 0.0756804542457268 -0.0472371846316464 0.0150700498967752 0.0925972992797444 -0.0315616543380538 0.0368485123543712 -0.159903024427066 -0.00105159749051389 -0.0711630983016116 -0.057544090352047 -0.0637902819591328 -0.0683524520100566 -0.0776941465503572 -0.0814109887651837 -0.0934910289768862
  3 50.9882309860626 ""  1.63619032016221 0 0 8.61292676515025e-05 0.021980281416758 0.00971233829389908 0.000261614284000202 0.0283717287928951 0.0566279655831391 -0.0056292263337616 0.011695514269439 -0.00864881627683449 0.0191443198611967 0.0506770422822151 -0.00623721025786971 0.0214774061974325 0.0113375239078873 0.00681722347263819 -0.020120319096469 0.00700711158218143 -0.0502271536650113 0.000369258465942871 0.0211459040069433 0.0185037320114717 -0.0183609311827613 -0.010441966505555 0.00315872662408019 -0.0420914126772827 -0.0270794041130391 -0.0691210743308458 -0.00673022576793308 0.0468718841760551 -0.0860377322196495 -0.0385994639826922 -0.0570025551229553 0.0239043860134199 0.0818604682046423 0.0155234051094899 -0.101679080636213 0.00228009602467555 -0.0166986658698121 -0.0329466387190528 -0.0438068279943108 -0.0657150680946156 0.0860365336497239 0.320174549874624 0.0332957593139145 -0.0961794960441234 0.0114951062381459 0.0886081354469319 -0.313079466320058 0.0284180828898704 -0.0236241056952521 0.0851481588858118 -0.116134921273224 -0.0497165813712885 -0.0443993071138908 0.0239205098774077 -0.0364021739122677 0.0228188520099025 -0.285919425272422 -0.0826031089113408 0.0805388026301131 0.0328477925947007 -0.143115267992353 0.300898931491405
  4 74.1562551390019 ""  4.48621349499113 0 0 0.0102416636683808 0.0494970049580309 -0.0152373911446768 -0.0209725299663736 0.0896086033109482 0.0469721236059381 0.0341164223130011 0.0381858174949203 -0.0761311292687571 0.0173112427556287 0.101478047507991 -0.0307671247391841 -0.0282215718047985 0.052413679996751 -0.015559374208807 -0.00276551641981019 -0.0103196668585803 -0.0569585215608022 0.0224228892193274 0.0253031817088663 0.0920772231473209 0.00256741771080223 -0.0423802037277467 0.0131490730766374 -0.0172934753159593 -0.0968881665840658 -0.0761043131820451 -0.000309368792037046 0.0819989107034193 -0.130698344446036 -0.00728309630548121 -0.15094657902131 0.048040726261265 -0.0286879517697705 -0.0932093101724316 0.00358945253535535 -0.0499775286319619 -0.0242249100885703 -0.0870194603094839 0.0680865349162896 -0.00948703167180817 0.0037802116315538 -0.127182297057219 -0.162081226171508 -0.0185473677703288 0.012078894675854 -0.151577154350596 0.0990688857583801 -0.0601472895056701 -0.0162272883795091 -0.123814896412313 -0.0201232559739748 0.03893601039228 -0.0698003101301719 0.0800072741378995 -0.0721256622501144 0.0800704755489461 0.174742284373675 0.0617343990290415 0.0287289986795157 0.0249920837764731 0.0488789007565776 -0.0969101282495294
  5 120.584762622312 ""  8.20100018813077 0 0 0.0431180841530559 -0.057726515017018 0.0540105879051062 0.00207959188622726 -0.0249364384415576 -0.0134338119948779 0.0752440396311024 -0.00888778657613016 0.134697581960582 0.0673137848150454 -0.154078051268857 0.0650905851997371 -0.0517603453237052 -0.042831026150217 0.00236118528890118 -0.00940924511994511 0.0753299201362354 -0.0711844001633542 0.0975500722668626 0.0533785277288168 -0.045465253733956 0.0169172127563818 -0.0138055679950787 0.00741181318292647 -0.0653051953881196 0.111611494419526 -0.106206988413697 -0.0046711991934319 0.096621318383578 -0.0892931691108458 -0.0219456560586568 -0.036516482284848 0.0280995362991537 -0.0357064425545422 -0.0180349807001439 0.00302771073924651 -0.119696150633188 -0.0374575024447629 0.0579622587717633 0.0133766507130708 0.0257491114120043 0.00133037959827805 -0.0088930140484105 0.0214508872367904 0.0156803661998392 -0.0281545032813868 -0.0704865872650261 -0.0493435379248253 -0.102903846117239 -0.032420050996735 0.143931540183305 -0.194526640068237 -0.0655436056311958 0.0487943507170608 0.0946623246667569 0.0457907324601879 -0.0547860500913265 -0.022368217762679 -0.0258252715340032 -0.0169789057840786 0.00829492139939543 0.0930944625461774 0.0717199105798386
  6 131.131239637796 ""  0.339751395880164 0 0 0.00787121177474026 -0.0859257724690156 0.0656923885010539 -0.0602656888907189 -0.0252797110643007 -0.0124868835782326 0.076345871304304 -0.0266869227882282 0.12371438020126 0.0159730761732021 -0.184166000386936 0.0858275184804637 -0.0898225485638126 -0.0549787279050449 -0.03332070785964 -0.0238118256048455 -0.00347865070085766 -0.00899231096848865 0.0647491771555153 -0.0185637412106955 0.0148795991430444 -0.00229565431394203 -0.0763038979376414 0.0474765030734865 -0.0618299681989337 0.0232708561317365 -0.0324167110881591 -0.0277734823405626 0.0168493517083816 -0.0236055798438754 -0.0243686047494329 -0.104047010418012 0.0637573534536209 -0.00391122906232623 0.0562804420370065 -0.0237674740222239 0.0448150495307772 0.0954685280481803 -0.0970577922408405 -0.027585411603377 0.0456719778552746 0.0272555806104899 -0.0200966716745927 -0.00504006171420906 -0.0433993105841821 -0.00741870139346796 0.0921779334290877 0.0200271344155937 0.0256764647296039 0.1029414210988 -0.175571023799246 0.113168505764438 0.139899039970767 -0.0838874000750819 -0.073511472140019 -0.00153267495623504 0.105527902338513 -0.000291956825368373 0.129914136470947 0.0571086268052542 -0.0277214947964957 -0.000116511492647309 -0.035126338832389
  7 224.761170207683 ""  4.47598765799593 0 0 0.0102638154064921 0.0226877310940118 0.0467978751567745 -0.0847038298405284 0.0847035660058131 -0.117980273333615 0.102273950262526 0.105970547746735 0.138671782525535 -0.00361860930913177 -0.145306088648254 0.0915735938281224 -0.16867929192792 0.0722971182543512 -0.0800828808763517 0.00277939524005196 -0.0157626662446546 -0.0453875317132828 -0.00463695983381062 0.00602440391425003 0.0271760975026875 -0.00945520911031452 0.00448529866364444 0.0370100075888798 -0.0434814498722833 -0.0645539631364485 -0.0829105464396371 0.0610065757809027 0.0126277990236497 -0.0869452596346988 -0.0557561879134218 -0.0229724619474212 0.0619032059368423 0.0426388618194967 -0.0092810405140328 0.040297145767446 0.059846146622733 -0.0267379972608213 0.0630302369420832 -0.00236063924410625 -0.0660672242373755 -0.0341702253747271 0.03862371171092 0.0224922050018016 0.0501756308382755 0.0352329936645658 0.00738090703536436 0.0356510394595615 0.0373785053766861 0.00761902164654566 0.02491781352851 0.115343885165874 -0.0509776112264715 0.0583260682605541 -0.0340743567168878 0.00838833630163089 -0.119065991917233 -0.0378939200883069 -0.166360499924554 -0.0696707042002226 0.017716420335539 -0.0937192968026523 0.0124034955488546
  8 252.807340518904 ""  1.72029829430008 0 0 -0.00268265082331623 0.023977087982223 0.0647602022607861 0.0824730253977723 -0.0831024612513119 -0.0639950988846925 -0.0632883188447171 0.0201850402461461 0.140384723591861 -0.0195863182230932 -0.0374522067525937 0.0871836230880463 0.111879867001028 -0.0646354750224858 -0.0490782489985127 0.0306053789163623 -0.0437877689783273 -0.0845033878327171 -0.0694359450898552 0.023470315236069 0.0674102582941315 -0.0181633088085096 0.0688585099029023 0.0421659669948461 -0.0313905637946561 -0.192964669463421 -0.14448777152931 0.162945871110778 0.00993902276667099 -0.1710648120336 -0.08523089794736 0.0176104568542006 0.0809966970593756 -0.00600042333759113 0.0122698579465587 -0.0214276703748023 -0.0160555620866497 0.00635681104969725 -0.0125689378632232 -0.00177358840256653 0.0238725184117949 0.0101289604661824 0.00992393685282002 0.00984772513323773 -0.0221610821494746 -0.00872068819693015 0.0133892460097473 -0.0336174065536209 0.00877656270069963 -0.0261935141322643 0.0470688827508975 -0.0930119063715269 0.0113992484896693 -0.0137469150541835 -0.0709699755141624 -0.0536680173462256 0.136410459710732 0.0929331698769345 0.150383755953166 0.054875704471638 -0.0217269680524928 -0.0141041202948412 -0.124780101121453
  9 265.643922011976 ""  0.532855514317517 0 0 -0.00341637066065991 0.00401236722824658 0.0142441089875639 0.0316630719590245 -0.0334787170330226 -0.00571587786622104 -0.0302559052674495 -0.00672294284312241 0.023660501650111 -0.00827636868061445 0.00643398569444883 0.0161657729473889 0.0486590383831942 -0.0270748215350306 -0.00450004610779829 0.00970975199549229 -0.0138129850538437 -0.0190223477972521 -0.0190870465191927 0.00485526562840082 0.0203406516363407 -0.00411697695519517 0.0181435547574023 0.0102040540788168 -0.00342952255802897 -0.0554784907954491 -0.032813141372217 0.0432601563601134 6.33035306449803e-05 -0.0412964217250647 -0.0178734845799421 0.00330810275042559 0.0194615654217999 -0.0465165651610321 -0.0208874303108235 0.0349667200366051 0.0173666885911506 0.0246137828572719 -0.0501789777680108 0.00204081424213635 0.0193728521823947 0.00646789111828392 -0.132289337870348 -0.0653018411660849 0.0209730175798138 -0.0230540446138522 -0.0316546377703013 0.127818240007507 -0.00510531964435657 0.0219528782905872 -0.1675754060173 0.125946834155267 0.0825846281241282 -0.0322687828620148 0.316788554879316 0.209335715343867 -0.356436995556632 -0.295945275867254 -0.322328606689088 -0.114518178244486 0.0443362437359279 0.215861053538999 0.448469325319444
  10 395.278942021166 ""  2.45477767342638 0 0 0.104925965292745 -0.0371108097017265 -0.0012365525992025 0.0620567869173316 0.0256090993061867 -0.0148905479356264 0.146873973264482 0.0753368286296548 0.230981398039438 0.281083668992873 -0.25552604418701 -0.0341961702367225 0.038694755895901 -0.0109178171660309 -0.0587355776273768 -0.0821432256090804 0.0224867907475677 0.0346255578955112 -0.0749761200710767 0.0181207381753653 0.0557967945858992 -0.0314776496925697 -0.0382194915274682 -0.104479970767245 0.0589067581731163 0.000297805826590384 0.133287930725856 -0.257879283861421 0.0884964597955178 0.0410460266586149 -0.0150220096955193 -0.0807690671111874 -0.0958090052775163 0.00644395517158633 0.00183851916069059 0.0104184278721831 0.00263396264206395 0.0137859900552955 -0.00751447714330641 0.000527641354722226 -0.00773392810775567 -0.00570567143577048 -0.00469978831657707 -0.00964790681105414 0.00634631437654655 0.00775543134206727 0.00533855305966888 0.0222488868580493 0.0243140436882305 -0.0161654425364868 0.0446511241160754 -0.0834537936025068 0.0518547067101851 -0.000867342193116028 -0.013659303443059 0.00872762712590808 -0.0218601650284492 0.00380754962141337 -0.0284675587973102 -0.0133326087546078 0.00223918932691111 -0.0147355233749099 -0.00820989019160986
  11 409.275387571315 ""  31.9823862576034 0 0 0.0203745893393315 -0.0049854356677259 -0.00347083137835893 0.00557573824388352 0.00535983393103349 -0.0124936207154959 0.0239022838145094 0.0132565517613991 0.0395168916268184 0.0444755950496515 -0.0484600567986706 -0.00707914498249145 -0.0849960413686495 0.0594789459438732 0.154778867159432 -0.0021016508862797 0.00449935787248159 -0.000772475687557509 -0.014181266797049 0.00988042173514083 0.0145289450417 0.000896871747835262 0.00360396510144216 -0.0233825099981478 0.0236838474208857 -0.0191297350760646 0.0152861755710355 -0.0233770324228252 0.0202413838401988 -0.00650767860089714 0.0062497531293889 -0.00621609335738183 -0.0219952251469267 -0.0422556798686239 0.00178610311770618 -0.0614624718351268 0.0093912584896421 -0.0855725272206907 0.0441517437385083 -0.0106647280128032 0.0619669727456206 0.0358401758295645 0.0179003097143531 0.0698740681536654 -0.0384400628722224 -0.0515483626891265 -0.0120672430895734 -0.125216515661151 -0.143912146629931 0.12406374390589 -0.309903778508282 0.564696134286617 -0.313394719499063 0.00436884536078401 0.0917410647890407 -0.0421554542237933 0.133205807696782 -0.040701978656975 0.191762826041207 0.0835427033063527 -0.0201602937338399 0.113625429565061 0.0666974085695357
  12 451.629288205009 ""  19.9679575892895 0 0 -4.09533759878711e-05 -0.0177023118131148 -0.0042058555495 0.0125833000948271 -0.0257141197790728 0.0218355866856045 -0.0274108459767286 -0.0263189590502987 0.0108001153687002 0.0173227565327059 -0.00586470133005837 -0.0154093746519186 -0.051149699305932 -0.0128468532606737 0.104777191809242 0.0228117720449377 -0.00188829757032909 -0.0080938182088154 -0.00779147460828425 0.0128453884409304 0.0104348650035529 0.00926216401536471 0.0206906992619379 -0.0196968922500593 0.0351589451584627 -0.0408149668716036 -0.00383286335248961 0.0327969749212746 0.00866141288674712 -0.0201854759277874 0.0240638518981723 0.0158971602845682 -0.0237120979307497 0.0677002861785105 0.00717714254109345 0.0375705753356377 -0.10993545058252 0.0764328607990054 0.00872881957909246 0.0148644888995469 -0.0797226707500131 -0.0265641496141188 0.107836310052219 0.016084247148482 0.0408429802033371 0.06734329383572 -0.0403601349689723 -0.0382235057423022 -0.286544096142435 0.392790962193323 -0.248298640847341 0.263019840296046 0.0681939201587347 0.0181448149731437 -0.164315149700543 0.00509450722586607 -0.0710728650852081 0.0227658399970477 -0.169435180976462 -0.0584104463978914 0.0460480187275262 -0.218141654001515 -0.07893059114088
  13 504.731937613185 ""  11.8443222624453 0 0 -0.0183703880620419 -0.0770006013690697 -0.0217084681521372 -0.106156859086414 -0.0158436442634937 0.0686521513754848 -0.0297077389686697 -0.0182885727654475 0.15485375317335 0.0910515531860754 -0.220173264371833 -0.0427668844738064 -0.0922447512818352 -0.0482641727856597 -0.00197200692402372 0.11333313641445 -0.0219448367371857 -0.0170288330229508 -0.0280122362088254 0.060133714661976 0.0309213937467798 0.038450695878417 0.0673358859008254 -0.0899876501793764 0.161365112186922 -0.14344866076291 -0.00084494255909595 0.146840073295526 0.0153904039114828 -0.0566078653284719 0.131483250536995 0.0820922920034186 -0.130897747165228 -0.00716021008851799 0.000443234860373829 -0.00218677866242356 0.0218457113406826 -0.00820214181415136 -0.00443734391072852 -0.00348424967773764 0.00987110011449061 0.00213185477639134 -0.0203496375325726 -0.0063760828921201 -0.00462727957203974 -0.00690856882134763 0.0117167019709421 0.0173313343943026 0.0580562349401938 -0.067113817349183 0.0646868397013203 -0.0840812102400062 0.0104825529508905 -0.00326019165742246 0.0192761266590002 0.00135316838405009 0.00488475786581224 -0.00310761964036269 0.0188975489993198 0.00520509919003595 -0.00763314844484535 0.0283382795049682 0.00872463623753567
  14 759.542903465018 ""  15.1227120409527 0 0 0.0695330478129997 -0.0679524608436357 -0.025324284396239 -0.00742741556122975 0.00732681767302693 0.000422945622336561 0.133670060275016 -0.11498669048579 -0.231718518556839 -0.0419475313147473 0.0709601750091488 -0.00410688260567962 -0.0882814378627339 0.0146398862597576 0.0819348348813437 0.0303097694186204 0.113812619666152 -0.0212937435465606 -0.134849958438905 0.0119017693422216 -0.014960100351124 0.0715284449650744 -0.0797607259687137 0.0879385330377873 -0.0664629653447791 0.0115018831388128 -0.0917252624410218 0.198145375917901 -0.0040824035540364 0.00398250792187035 0.0453726298752338 0.097007605373433 0.0355441693265628 0.0025519779791302 0.00197966498323113 -0.00393145634197582 0.00216543961576708 0.0038273756311725 -0.00420528274098411 0.00147804703780765 -0.000765863913008828 -0.000472539931837364 -0.0337042352510013 -0.0082424765423611 -0.0067825966774896 0.0126730624001186 -0.00665309100567289 0.0307417999797694 0.0111676115944125 -0.00692613244157552 0.021489276520706 -0.0201166186252366 -0.00814292655543474 -0.00750557284139503 -0.00328652615245392 -0.00365616658243693 0.00501265533365605 -0.0170695823901375 0.00657812701568515 0.00233717713936777 0.00932487650181872 -0.017152593185896 0.0103827321906572
  15 792.067466261529 ""  6.14154885150618 0 0 0.00423724850705466 -0.0067727294752396 -0.00393162446483259 -0.00310375790961397 0.00410899042779821 0.00570482992180661 0.0088539661939995 -0.0106767888990472 -0.0193151956380733 0.000667056232574696 0.00510340273456879 -0.00389678261509021 0.0395580419113542 -0.0573061539006606 -0.14150365112496 0.000985695912694175 0.00992032252935945 -0.00172276766068922 -0.00885937209739826 -0.00105296530213827 0.000789492335844202 0.0056988824120029 -0.00454805164421671 0.00749169061853961 -0.0144350675850631 0.00241160816029243 -0.012585366330558 0.0213840062541738 -0.00196606217738632 -0.000443769062996994 0.00981464435518874 0.0115645250382394 0.000425187398612646 -0.0409061921094208 -0.0281396319297518 0.0590640605492753 0.0102360155841066 -0.00711656012132597 -0.00861666527852516 -0.0218985796540697 -0.0050788116878808 0.0209355328397756 0.489820289351948 0.014365484708624 0.0662806256356262 -0.208317192375342 0.183166344847619 -0.404173535565076 0.00717547759004445 -0.0645162025563503 -0.133613604205356 0.0520534639249723 0.170356695947543 0.035986072323608 0.0854428356470612 0.0693064002442175 -0.115094417260364 0.343747986158455 -0.169823605269518 -0.0423673946534495 -0.170363401915347 0.310594331537642 -0.187462662146033
  16 844.854848384256 ""  50.8396205649725 0 0 0.0227129993908118 -0.040075966797401 -0.0473998932380142 -0.00156158356482691 0.0218840206090742 0.0257210696603482 0.0199192765004361 -0.0380075702277382 -0.0408264759650732 0.0591990256412396 -0.0199912095560194 -0.0658902022435488 0.108347142177607 -0.223867690557264 -0.515916179409427 -0.0585260208517281 0.00674107594998174 0.00714971556734267 0.0192132225785 -0.0449557332527106 0.0373141219114106 0.00459612172819908 0.0639063118035638 0.0133172095923681 -0.314155454906731 0.0399862567859358 -0.167915914818077 0.159461226688789 -0.015586890633724 -0.0527816046925962 0.117581851585604 0.201065229811221 -0.0671838081925011 0.0411563483484781 0.00838494694709963 0.024143480237713 -0.00026164289894252 -0.0654864864955678 -0.00257310713487451 -0.0241129728745925 0.0530320928203684 -0.00501863036708692 -0.0283142679698858 0.0256321755026697 0.0273433278123964 0.0653277492390267 -0.0540199640092931 0.0491625394883999 -0.0997707272736569 0.133289205712353 -0.0750967322853675 0.0121388662846405 0.054055668475911 0.0214355625182398 -0.118960506912237 0.0759957027781692 0.000683533617075241 -0.102565318155651 0.0538526147525655 -0.00402626229337422 0.0140438997020631 -0.0516373678690552 0.0193195601465749
  17 857.095012086048 ""  5.98718471855141 0 0 0.0174304381412427 -0.0366274913241682 -0.0538972203089367 0.00774449047247065 0.00250780459424474 -0.00646373178187083 0.0473159484357636 0.010675967982749 0.0174325949451261 0.0695150095946586 -0.0949635228938445 -0.0676962231355474 -0.0915386833931353 0.183192088494441 0.411278676691072 -0.0686046617760259 -0.0102982371567396 0.0142548406141567 0.0310550558534175 -0.0450952324477718 0.0420150544246695 -0.00377433052357034 0.0776919284591682 0.00449497009052617 -0.357595257199624 0.0514467990454155 -0.183109526986209 0.171353901640537 -0.0236461644047607 -0.0580402780057527 0.128329912657247 0.228127302095409 -0.085421703929984 -0.0439586323280049 -0.00486281055576406 -0.0300133365830351 0.00302348940342855 0.0664382456851539 0.0101888831076481 0.0263847580034753 -0.0587825506381353 0.000829751832502644 -0.0021946597681301 -0.0114692526140819 -0.0294289832850801 -0.0609267943848078 0.0515507635732603 -0.029449477947266 0.0901577087397179 -0.107930643666289 0.0745447964029574 -0.00425550337719986 -0.0547030462705572 -0.0147027184474353 0.139967369100362 -0.10282134983554 0.0155640652832541 0.0820964091865036 -0.0303175171510198 0.0107253907479952 -0.00649960677361448 0.0451222438088284 -0.00151168362419374
  18 893.878026872595 ""  24.1923512921411 0 0 0.00453765012802861 -0.000260844074588663 -0.00485543936921309 0.0045421262084852 -0.00784823204843624 -0.0152481039332043 0.0120084682668276 0.0114521190760469 0.011289788261638 0.0048077982189744 -0.0177173210286342 -0.0044326346714064 -0.127028660280802 0.178917796967071 0.436444187663989 -0.00995452940816142 -0.00938670385706818 0.00419352089253623 0.00788089210828689 -0.00209812384567412 0.00440797834547256 -0.00465788338756329 0.0135125753321937 -0.00428472651625963 -0.0410533440266488 0.00606343639899727 -0.0167704501013814 0.0115208586760887 -0.00256093249723299 -0.00754922692983309 0.00461918918515853 0.0278123963269619 -0.0106775795550926 0.0738664363133462 -0.00872349712059462 0.0573121325464874 -0.00738267592351825 -0.0732759992704618 -0.0696001570381133 -0.0415663422960219 0.105713939290046 0.0353133830456862 0.104453660892785 -0.130774141585786 0.0154778440861644 0.081236443205951 -0.062463031530705 0.019336476889298 0.0115812649192992 -0.0852571336621896 0.0068397957247903 -0.0825211146026707 -0.0721366598405817 -0.0709148303439611 -0.330382496732391 0.311075426653703 -0.125781083350359 0.0161530672214602 -0.137162798381398 -0.0529874728399084 -0.0246131784663832 -0.0521396687831733 -0.105162486009572
  19 925.526892060775 ""  58.2655909574299 0 0 0.0415322238839973 -0.0552760769745197 -0.0251344841806637 0.0227254548490954 0.0225690289787593 -0.00951861014735035 0.0758747580189582 -0.0789811451631806 -0.138554002427715 0.0414457342519582 0.0566971667118162 -0.0520298018886802 -0.0273240379271754 -0.0145019748032538 -0.03752167745238 0.0141239109690661 -0.115009352600369 0.0764118382737965 0.0112495069700092 0.145276260446713 -0.0360802560631454 -0.103152877035815 -0.0288057412972102 0.0244630947198905 -0.180092352941943 -0.0362878959246392 -0.0604593879080663 0.229390266017189 -0.166093339593935 0.0530930473091245 -0.106429631314381 -0.0631247387110905 0.0360037643653248 -0.000583321028113938 -0.000588202867616619 -0.000501303814806619 -0.00239467601731724 0.00323865149941833 0.00240172953688175 0.000824934426459745 0.000288492327993108 -9.8095179691325e-05 0.0014060661355919 0.00130552983563616 -2.87839866389882e-05 -0.000343593673793187 -0.00284528344084437 -0.00413609314097166 0.00575372508175001 -0.0170060262153703 -0.00144224917412869 0.017992681550574 -0.00923438790996368 0.000577761299173481 -0.00197382119456081 0.00078595551698204 0.000446499404283527 -0.00159199173901577 -0.000566966512841098 -0.000433481426096328 0.00261608879123564 -0.00485933199694679 0.000109423427413808
  20 961.375167502122 ""  165.927425659878 0 0 -0.0453841219533997 0.0279771473258208 -0.0247185518481061 0.0043572001561568 0.00150793346044269 0.0126488522066052 -0.00825991545303335 0.110751938816201 0.146519946970041 0.0619496462849029 -0.151106625243696 -0.0298809081719531 0.180749906966448 -0.0465492138881656 -0.233801934425443 0.0156232348465089 0.0208268808580555 0.00300287124893059 -0.00909535731367863 0.0012596561249025 -0.00370731347714006 0.00525556611038462 -0.0436892025359622 0.0132783565785123 -0.0578839530649208 0.0601887009038259 -0.0447409517230205 0.117508085801984 -0.0731085170935665 0.0407646238768831 0.0896690034003235 -0.0609896486637206 -0.0158215318613744 -0.0135622456011634 -0.00413565826173887 -0.0123174936496482 -0.0450825724946295 0.073450300035902 0.00877065886200997 0.0290002495397517 0.0197319052782073 0.0324787500768446 0.0221442092627744 -0.0842195088679047 -0.0369227192794277 0.0148318420034903 -0.0918915061945674 -0.0290953223128516 0.180148345656505 -0.42819449988103 0.0262932322470049 0.292397728255021 -0.377975585363472 -0.0753938288718605 -0.178621142586164 0.146602811330396 -0.0584400407115044 0.0326743079970966 -0.163116260673498 -0.0324124337283464 0.0622459721064754 -0.151463130488109 -0.0604343013878697
  21 980.756852446634 ""  29.1017134568439 0 0 -0.0834965696761228 0.0670105285116795 -0.0499661186531911 0.0233478946877401 -0.00829214265727371 0.00446263104901072 -0.0246262096716488 0.232995984643201 0.312495314969267 0.140646512379833 -0.280807734810727 -0.0708069977208975 0.0990723637508164 0.0926924766050206 0.122260094338531 0.0267170617752853 0.0344992661489245 0.0150850152226109 -0.00940838274009741 0.0100056961759443 -0.0102288135820212 -0.00233325737087256 -0.0838742296987484 0.0183535894900992 -0.143630069190438 0.11201912826473 -0.0966204092720163 0.287289030661938 -0.179515668569081 0.0928342008992654 0.166091214684178 -0.16048884095772 -0.0249723278003666 0.00892364763016346 -0.00306388275051513 0.0110328385801551 0.0148679214495217 -0.0408685866026038 -0.00257550309541096 -0.0117511986502938 -0.00212231394948155 -0.0214459890629183 -0.000261481938651383 0.0733554710472334 0.0348422572705618 0.000148625876663687 0.00757188463438018 -0.0124431115295701 -0.0974368394467884 0.187999494552925 -0.057505673725327 -0.11675178733617 0.234190068891689 0.0530063974084673 0.0625927805194223 -0.067767485777923 0.0380119835239688 -0.0524420870975458 0.0998719754391512 0.0152202218824642 -0.0109895971515848 0.0402978703469716 0.0417543690531522
  22 1032.55986862155 ""  3.4132349232063 0 0 0.0141682271149396 -0.00382194843356564 0.00222315833957295 -0.00976176799650322 -0.00521011200985459 -0.00323288880253593 0.0301112492135935 -0.0100622613170599 -0.037411110885025 -0.0181432952202104 0.0137279250528842 0.01146170812252 0.00414793804572555 0.0503840027433938 0.0902218652114749 -0.00419340978353834 -0.00744879024341488 -0.0014706117769902 0.000787757940211699 -4.8239866084462e-05 0.00148989583153848 0.00172397069882106 0.00971346408588864 0.00109280252612576 0.0125539893755018 -0.0122707477661193 0.00969330049653661 -0.0483266838006435 0.0319804874401877 -0.0171032528260982 -0.020409349173358 0.0421146862028877 0.000282913400546617 -0.0399932762579072 -0.0272820404162624 0.0380927180737044 -0.00506882838489371 0.00173600165782975 0.00607219444819082 0.0462803974238134 0.0321834708624328 -0.0458603168523023 0.111254489750959 0.293103168757396 0.138113577174371 -0.0198427158319528 -0.262500071972438 -0.266005514891181 0.0978040422776617 -0.369147643179264 -0.232691213948961 0.0504060616985696 0.393376833021113 0.10770673598571 -0.115276821166984 -0.03482700371678 0.0999139989172522 -0.261528920127545 0.15131025066936 0.00124290742048132 0.175947004364397 -0.267674671717058 0.108382665053768
  23 1052.45017158835 ""  45.3854628159547 0 0 -0.0124359091778548 -0.0136128127322906 0.00233880283181998 0.00949186067452574 0.0100028149443907 -0.000847262903778609 -0.00539376535810459 -0.00990935556538073 -0.00189048562153764 -0.0119418133277789 -0.00584443304520897 0.00225085836728015 -0.00181343065159244 0.00486868586699677 0.00683327838700394 0.000359937957865682 0.000967837933223391 -0.00149373072989994 -0.000349298735398512 -0.00156915195263164 8.49528537934478e-05 0.000179987745814272 0.00151845801233433 0.000647883294407688 0.0125834090941405 -0.0116025211129674 0.00554805111741178 -0.00674395267366784 0.00998195185330284 -0.00602246520679266 0.00502292966823304 0.00835503401076567 -0.00352369531421281 0.0716322379747637 -0.1749563788587 -0.0378421750216286 0.0139699069982237 0.0929285966484875 0.0601477061595041 -0.0924995656377499 0.0604489795245366 -0.040100996215505 0.0914213414347898 -0.189679986919576 -0.0388594610887134 0.0829364136643989 -0.193591831901426 -0.0322810108282203 0.0424531140686337 0.0520182047184095 0.0825869150125982 0.0574960419981021 0.0651673118745335 0.0619209721563828 0.0214297690862816 -0.0089060625114594 0.0101100169425274 -0.114426268356242 0.175374799585082 -0.00210798014507872 -0.122118529465106 0.174638895607838 0.00209974553509917
  24 1080.68567997455 ""  69.103648411364 0 0 0.135159379253324 0.110180399243133 -0.0425689464888068 -0.0984864967884153 -0.102818621016943 0.0138344838641373 0.123371741257386 0.0986273003666223 -0.031633754333515 0.139442002421271 0.0581532379922856 -0.047887487052049 0.0336945429724896 -0.0482233413329599 -0.000439738249557602 0.000835541410983667 -0.0179486433216943 -0.0117129114882136 -0.0085520463877704 0.000622799513249624 0.0120782145416354 0.00551139697144706 0.0385017133789347 0.0101681897179978 -0.0763154777308996 0.270603798918352 -0.03616367567924 -0.0421773410748346 -0.158505211796057 0.111427935537233 -0.127492930349003 -0.197338416741919 0.133297170527886 0.00830644427172019 -0.0128222016797552 -0.00450469847476464 -0.00276145994615055 0.0109776372853848 0.00421506577575481 -0.00926663383933663 0.00296360720922139 -0.00197282917287383 0.00160203455098012 -0.0239625030634869 -0.00756563456100283 0.00879473714587792 -0.00672071562446261 0.00608861289101037 -0.00246536847876643 0.0133139356545372 0.00920317461103439 0.0119771339899501 -0.00706100442422117 0.000975466913089778 0.00856217326577639 -0.00198022662196141 -0.00205239026795446 0.000642138790187598 0.00978204813204709 0.000121986432174784 -0.0159460076535056 0.0234693834084304 -0.00280989263357143
  25 1093.88511008393 ""  16.1146955680184 0 0 -0.035873760396868 -0.101321668010944 -0.0364546860324842 0.0414821104449769 0.0573407557196474 0.00330924558680431 -0.0645767428744679 -0.0969581699998413 0.000995460328997188 -0.0299292169992462 -0.0841777442001365 -0.0374750409994688 -0.0638006776005421 0.00859904226428788 0.00919176072910475 0.0224441418092026 0.00386704352821462 -0.060736275105178 -0.0162151206028265 -0.0235578013769082 0.0250024060685896 -0.0001847120712375 0.0959577395264887 0.023356615206758 0.095973697702747 0.388796139046108 0.0263356964776981 -0.0708664487576316 -0.291582928180035 0.200273645120144 -0.137493823526284 -0.423552200339406 0.225925150391708 -0.00503279328811048 0.00400594495292864 0.00249777782379753 0.00243399182248067 -0.00303641926953306 -0.00164247712520036 0.00497036142795434 -0.000363254425457121 -0.000179018541714673 0.00352135024848941 0.0127146867539301 0.0050806965279225 -0.0045712880112344 -0.00387421892553283 -0.00728867633730957 0.00828385067199805 -0.0181414984998977 -0.00350341884187371 -0.00549598840892493 0.00474874947947153 2.23640272414879e-05 -0.00684887875630798 0.000563788875456729 0.00286724702097754 -0.00639060415337304 -0.0015090155653274 -0.000334040160534174 0.0102174391166567 -0.0151472983643434 0.00292768957308828
  26 1135.15576266731 ""  2.29517132332468 0 0 -0.00307266594748704 -0.0173395418385312 -0.119826852987429 0.000542857394892476 -0.00439089309138384 0.0222973413404482 0.186923181946806 0.145975585613563 0.0419320728498691 0.0233779864505039 -0.291561106538495 -0.0673151412917527 0.118813536256023 0.0424262281952777 0.0103128987087974 0.00271875493349697 0.000875106079973211 0.0326958370600656 0.00437063513009983 -0.0122734865019057 -0.0485214402978926 -0.0139408636071412 0.056753104477653 0.112148304802412 0.111390633521707 -0.329756262672289 0.0830509040439634 -0.145862701252996 0.347775975635551 -0.181309402600445 -0.177581970118121 -0.10742000300405 0.227882591769594 -0.00141783210741867 0.000240933041606667 -0.00589307194522331 0.000953956602387584 -0.00439510352876715 0.00262657565832548 0.000931211432396327 -3.77474521016518e-05 0.00458155346305833 -0.0104997635456508 -0.00908874529442726 -0.00879440290153435 -0.000332852704687577 0.00421089334521946 0.00551254721914916 -0.0172078814149102 0.0374182318902977 -0.00232357124611722 -0.00599560045756684 0.00790234572987205 0.00415500623219753 -0.00677639771079978 0.0105848809264645 -0.00677549797858443 0.0105543181838418 -0.0148055712659692 -0.00113941575170022 -0.00203824684272941 -0.000249119786176821 -0.00774821725550822
  27 1151.43988647743 ""  7.45243128826741 0 0 -0.0162609849290049 -0.0019097052469441 -0.00791713948521369 0.00789119626346466 0.00365901967695046 0.00414291863265944 0.0199134456797576 0.0290493445540102 0.0245085357344962 -0.0520390667485236 -0.0660029128783133 0.0274426789899804 0.0276100486350797 0.0212498504676197 0.00314035316301532 0.0340652012493421 -0.0647454996107915 -0.00700188761564096 -0.0233677218614234 0.0234331558848903 -0.00672040591015075 0.0335883006952679 -0.0103492429632161 0.0300623549025553 -0.139330002635943 0.240799540138983 -0.0963558288835654 -0.335073962072 0.145644230174757 -0.0539441889394586 0.122362072880708 0.102303508416341 -0.0338943656443594 0.0792278645465304 0.0338529701744958 0.0852454908387708 -0.0527314385955131 -0.00736016601902706 -0.0485325632943151 -0.0492751131439506 -0.0257531684197646 -0.0558551822643826 0.0539152162253767 0.0934661675846892 0.105574995672945 0.0575561296142494 0.0989139457226045 0.0830857417760308 0.0514803645642884 -0.211759397864053 0.00445307060646102 0.108068425753015 -0.159098520002768 -0.0696145403231386 0.201374931840144 -0.179543157285027 0.0642235269265028 -0.0343953243477044 0.209508966479355 0.0325757205743652 -0.0717136843465565 0.168196488910964 0.0937849487459606
  28 1154.86121565466 ""  8.09374618046026 0 0 -0.0190402383550273 0.0018423439695411 -0.000760820777286005 0.00798694778061223 0.00540384080069721 0.0031435268995333 0.0192599460139163 0.0322024584743268 0.0271713169853911 -0.0606388876765038 -0.053885332858136 0.0371728859928665 0.024270303266854 0.00414497839712166 -0.00676694108962645 0.0452788655550203 -0.0832743818047204 -0.00806576148501946 -0.0314038352506866 0.0314640193101683 -0.00674511410920813 0.0445369157959515 -0.0176564369263189 0.0296636943952892 -0.202220619276917 0.332424817450443 -0.13783530137802 -0.416171935738738 0.170566093226921 -0.0607508142228835 0.175333008059522 0.118592407025753 -0.0564481260934373 -0.0570669121903217 -0.0237198116036928 -0.0683648999892114 0.0392064690887129 0.000150770889080472 0.037626502655877 0.035269063790235 0.017916293321102 0.0451134224972158 -0.0533593462265693 -0.0719466731488081 -0.0847513950186246 -0.0412849667779599 -0.0616311722834184 -0.0517031874829703 -0.0591338983528705 0.195898454714741 -0.00745702054067136 -0.0797390012616538 0.138202487291807 0.0582662493719215 -0.146921061394785 0.138372029766747 -0.0536339787397741 0.0376854456944412 -0.164406878416033 -0.023831644886266 0.046646577854842 -0.11681723606677 -0.0763206128664602
  29 1173.31234688512 ""  2.85068717030499 0 0 0.0040346440927328 0.000405520735206174 0.0429232751035892 -0.00158869220073523 0.00671036767273755 -0.0102221690798727 -0.181933421412432 -0.0984018284895106 0.042743810759898 0.0409990983174764 0.149293052114926 -0.00759722310710527 -0.0918178918693459 -0.0305665584059713 -0.00339206833598182 0.0491327777369873 0.0225863228122519 0.0981826247765217 -0.0252812922831741 -0.0349955541978284 -0.0282626188226777 0.0237384989747583 0.0233593386701067 -0.0690827165816632 -0.357193586344199 -0.00778297241320487 -0.182091680030036 0.105256310365926 0.380328615390291 -0.195536809205073 -0.0258760922239663 -0.509251691348494 0.102526581086615 -0.00218948311112077 -0.00100105585876576 0.00461609790530583 0.000854252964468107 0.00409153946777257 -0.00171591676348614 0.00144339109816594 0.00115288355882219 -0.00334722055783107 0.011188389977354 0.000561226786379167 0.00475615349509328 -0.00419364213068132 -0.00534738766413785 -0.0114528002243653 0.014749273338763 -0.0252732091843609 0.005010952300612 0.00177244777977301 -0.0109991244970114 -0.00450605176148521 -0.00113559913389105 -0.00504839090846326 0.00565866006915835 -0.0104530475689134 0.00826192286203857 -0.00042962943350106 0.00639258985531214 -0.0074198728461062 0.00625715475624092
  30 1269.57164905052 ""  5.29476135126481 0 0 -0.0240398687645992 -0.00773836335853127 0.00821155666441036 0.00538142969944465 -0.00184846227783032 0.0128735013171698 0.374951108585975 0.142458408604404 -0.182424678807028 -0.345737318848837 -0.167310730042435 0.192359235439803 0.205793301027177 0.0877466561939328 0.00586050412853802 0.0637494951922749 0.0268677117548109 0.0219053804526469 0.00507686502460409 -0.0253392051059893 0.0352792961648545 -0.0354280350621899 -0.0184460795588366 -0.0871460165831827 -0.0966540077862643 0.190075522875776 -0.0803900789030684 0.112895055268613 0.066706786877579 -0.0205626080018393 -0.440837096515641 0.126494744212581 0.00145263635278589 0.0199886378103361 0.01186485093313 -0.0218087797090338 -0.00852124090856567 -0.00783511812403275 0.00661259040988442 -0.0162105301740595 -0.0110518383191031 0.0191577754926093 -0.0770389446766543 0.0692389648991716 -0.003413211587713 0.0599198499720359 -0.0703962856321143 0.0283604525426037 -0.00647313644898509 -0.0398002613106518 -0.0506731547090659 0.0189743271573749 0.0766049699746585 0.0274981658371141 0.0303377666835728 0.0194074640334363 -0.037187751669396 0.0684275346573896 -0.0309129143245263 0.00982918781336802 -0.0481075151290108 0.0522225934312918 -0.0362056533273745
  31 1277.61820799754 ""  2.68297388510784 0 0 -0.00565776457127079 0.00136607461312758 -0.00767549497545823 0.0041213970740382 -0.00127395553468217 0.00282422686125447 0.0527598653541728 0.0296300884926707 -0.0200751295551174 -0.0282448044211884 -0.0360275653990486 0.0104137851262052 0.0113195907641947 -0.00288021229471837 -0.0080224231460886 0.0360153272038655 0.0113267895510561 0.003860114877708 0.00412661018433168 -0.0124549594509109 0.013805694168701 -0.0278096502099308 -0.0149728591133272 -0.0144353016570398 -0.0134905599756335 0.094810147327607 -0.0254170508271894 0.0157044217228127 0.0452495717218131 -0.0132961638741669 -0.181915560705153 0.110740335061297 2.09441954728382e-05 -0.0617171458618062 -0.041848103798549 0.0729975780450246 0.0196171813414901 0.0121075595594027 -0.0196552688153276 0.0566721911259057 0.0379443693586423 -0.0684671795095142 0.263445795122371 -0.286908519210093 -0.00471753076476476 -0.21667213069371 0.317132931342992 -0.0627070797567904 -0.0354322873422609 0.230216183676773 0.158888712899409 -0.0527006073765637 -0.25395954925025 -0.0869786598070294 -0.109544829171166 -0.0683911788544113 0.130586569869322 -0.242782495127708 0.112256611991007 -0.0345013738559829 0.16381560738135 -0.168579067868285 0.12833873601323
  32 1283.21968260018 ""  5.54852944590045 0 0 0.00775222491802802 -0.00109679297976995 -0.0303278193778402 0.00229797767086111 0.00673762387571471 -0.0136446058424766 -0.319481949865934 -0.118961412053879 0.133428229988575 0.38311736632985 0.102155260696166 -0.233242368815006 -0.140138801311776 -0.0533484503754991 -0.00103200878597866 0.0949010392858434 0.030677751502163 -0.00307824286240966 0.0133075308961576 -0.0372629310068612 0.0238010038814235 -0.0943601137868001 -0.0416378205724295 0.0338189602337022 0.0601453319844104 0.204374054563491 -0.0169248298239014 -0.0315998736110355 0.157869554813451 -0.0520356530537028 -0.325471492037908 0.319086033377656 0.00834875711802258 0.00970181365787066 0.00813864514482657 -0.0138696765803652 -0.00141807876661709 4.00630980088947e-05 0.00326605159474249 -0.0102789180386458 -0.00704451842388682 0.0134053103451437 -0.0479938382149398 0.0597838709588552 0.00240119807526026 0.0416091076074464 -0.0705832345936538 0.00752710468403574 0.014909816430482 -0.0548283974548251 -0.0262316835457075 0.00937652276377959 0.048635102603272 0.015745542296425 0.020295496050478 0.0136657024261875 -0.0249683840560074 0.0454523303940259 -0.022602217701344 0.00648785992689647 -0.030061117353978 0.0291876694493866 -0.0254600125575182
  33 1362.59492071119 ""  6.19168937277119 0 0 0.056477259098737 0.0223027226470711 -0.0658991391176161 0.00467864143859041 0.0162788731947922 0.0157349747462274 -0.477913495362262 -0.130490517242319 0.293676309994241 -0.37093251879545 -0.162470802716279 0.182302524795065 -0.0845387994052406 -0.0242297372606514 -0.00949045723781394 -0.0367416159286628 -0.0132900497051215 0.0136207439723063 0.00375827433554269 0.0255817069670747 -0.00131642822960963 0.0901598039192863 -0.0313346088328865 -0.0162875166572845 -0.119866455560059 -0.123549484891159 -0.0454071155620663 -0.0283709458889085 -0.113201583883852 0.0798152768497342 -0.360883218337113 0.126501443452479 0.0986308911487351 -0.00142031836613188 0.00158394240109783 0.000148393460197101 0.00129407686866736 0.00288119667132901 -0.00012009022010485 -0.0016788841273698 0.000879322077258828 6.93214079897255e-05 -0.000513227310244128 -0.0089387891318542 -0.00357591052280032 0.00362405549779453 -0.0209044600739944 -0.0120903928916142 0.0027789925132325 -0.00306974566442766 0.00234555240167816 -0.00119369243797097 0.00426431327748504 5.17556240804372e-05 0.00629362881764681 -0.00241660031057788 0.000564620451201569 0.00675210542023535 -0.00353276071160039 -0.00127269483157443 0.00127864912168891 -0.00589761696921431 0.00109569060640987
  34 1388.23577668706 ""  16.5053003625182 0 0 -0.00114119103581519 0.000641318515661377 0.000154718023938188 0.00131166737557713 -0.00191443377669984 0.00079201630193943 0.0215333132553841 0.00970569840598181 -0.00778419838885102 -0.00313602522221348 -0.00218198369305229 0.00167216366760389 -0.0057923569945542 -0.00176516096729798 -0.00496982311500091 0.00230815861717702 0.000211315396929794 -0.000852076295770751 6.76067573730703e-05 -0.000244201534953029 -0.000102250361008893 -0.00445266551879535 0.000157932157856636 0.000943265763910956 0.00270079300603426 0.00631648713132972 -0.000141782685868817 -0.00206102775830822 0.00293971166592643 -0.00154362034947562 0.0149985228106931 -0.000817522867778675 -0.00534766156765381 -0.0374732053834761 0.107801451356408 0.0377041754340994 0.0253897079916078 -0.000852668389393065 0.00948399329891404 -0.0454335645903169 0.00251799143936229 -0.0322309280351481 0.17817441055062 -0.461728653870211 -0.142800432427219 0.161457677779338 -0.580267432565174 -0.157546006722113 -0.0104498566661164 0.0517482208316069 -0.0370681903444743 -0.0736975662218054 -0.0517955655925555 -0.0139840978945873 0.171901702988731 -0.139796922890036 0.0637586202782918 0.163798020425636 -0.0201123320048095 -0.0292667813306011 0.0321877638763254 -0.0917255044480798 0.124203802487475
  35 1397.39426492612 ""  0.440486464741821 0 0 0.0016388861042767 -0.00416938435883796 0.00311255340200609 -0.00409812538693196 0.00190870055136818 -0.00312877013452593 -0.0304142670979832 -0.0223573981668511 0.00281418892095091 0.0206431115832437 0.0088598565137052 -0.00895143764961612 0.039031262294508 0.0359486462640639 0.0186961980407408 -0.0022501447745673 -0.00011011444428078 0.000152559134776203 -8.03301498520718e-05 -0.000326168004115929 0.000160056270296328 0.002907966320844 0.0012912454937955 0.000257477439123692 0.00233666077039933 -0.00394510321270045 0.00287746631633072 0.00229070675604567 7.92532237572999e-06 -0.00110183028674829 -0.00435957537146405 -0.00141741454360906 0.00378249666746181 0.032689379715831 0.0360008329599757 -0.0398971611712089 -0.0437733292905015 -0.0318751158625218 0.0541920172298383 0.00329894189852157 0.0078397629944335 -0.0155676508446231 0.0491600180508594 -0.526178495785236 -0.225116495540823 -0.0343357800316912 0.400131594242227 0.212202837553813 0.00532667960686585 -0.298706235047325 -0.229971056173762 0.08831332901402 0.356207673432902 0.155131325227945 0.050810652109394 0.0008332244739745 -0.0249651909467323 -0.0155160770577102 0.0640458430861042 -0.000290387214070066 0.0453770859735656 -0.082083877086769 0.00751179858250537
  36 1417.81179787081 ""  10.099361605797 0 0 0.00100201449430564 0.000231613753645197 -0.00053884727420302 -0.000251212531928639 -0.000312295896965014 0.00015127553449919 -0.00359659549048385 -0.00142914821657976 0.00203561322532653 -0.00332702738047045 -0.00115943404188487 0.00192185154776455 0.00257468852639986 0.00211087922574334 -0.001883867536292 0.000200659235673066 -0.000104953572288598 -1.98543486739877e-05 -3.6742635148062e-05 0.000431796650581064 -0.000156627850838134 -0.000131507110487312 -0.000298742366657676 0.000284770372301939 -0.00105608918406691 -0.00108926722252094 -0.000857263925978032 -0.00195496609009449 -0.000589906670158145 0.000882377157594406 0.00095906775828017 0.00110448625549988 -0.000293673396728967 -0.0176873249318589 0.0412766032705128 0.00649223783513296 0.00497668818060204 -0.000129831465749475 0.00554822827669916 0.0725168255077099 -0.100845232422974 0.00302552908021436 0.0597914313560542 -0.157359242760108 -0.0591959223731427 0.0424122061808443 -0.161184542829254 -0.0319418944311004 0.0027445336327737 -0.00864194238944256 -0.0198422457716542 -0.00953071835235369 -0.0070802277168173 0.00229156691652495 -0.398705795337579 0.212927933680972 -0.199925264483586 -0.284749454320126 0.363483641983715 0.153917789246261 -0.135738740241805 0.470136546272494 -0.0341779157306552
  37 1445.97538113691 ""  16.4554992585718 0 0 -0.0938812000738422 -0.00812012941965845 0.0414287057675899 -0.00287573376048106 -0.00415150749387377 -0.00893392525779635 0.14475277869802 0.054576752086295 -0.129003923693836 0.439532728125175 0.0645515983512064 -0.22165976116001 0.030366124855769 0.00876109284963162 0.00143047419235286 -0.0347851593800917 -0.0175560165784244 0.00990568867816301 -0.00186757776933456 0.0285175904389422 -0.00178872533979744 0.140764719915459 3.79469153492753e-05 -0.0233359505143697 -0.159643202003618 -0.161959889924603 -0.0774574112759586 -0.114236568789189 -0.132440895377748 0.116020042843739 -0.412588620978449 0.098736297017027 0.139027489172772 -0.00148247572766248 0.001650269466982 0.00134367664461977 0.00108789614347185 -0.00114983674872873 -0.000642317621133799 -0.000285857398765777 -0.000588110933040943 -0.000537174062511749 0.0067041434212819 0.00196670185308702 0.00174566028826601 0.00359562336374403 -0.0133081549730876 -0.000138044672349846 -0.0023006176783028 0.00940676304664869 0.00437588035929825 0.000342010652302697 -0.00861899831302612 -0.00262006591751924 -0.000293689405535889 -0.00205899823824991 0.00176521883381417 0.00147730471245073 -6.47245624607865e-05 -0.000141360444632864 -0.000541694702095889 0.00234397682840678 0.0027810703407827
  38 1488.74833348645 ""  1.80470679478174 0 0 -0.00235207148262083 -0.0697338897438119 -0.038063396327845 -0.00407552713659845 -0.00551069206525226 -0.00200952388047419 0.246374607448895 0.313742701650426 0.55289312405996 -0.186789983519734 0.632700731028436 -0.0879554882647389 0.000973732088758368 -0.0119370997519874 -0.0012365701065903 0.00477568427411363 0.00406081029193439 -0.00176057419150218 -0.000471546503535359 0.00136892543894416 0.00182812834090197 0.00565240151093156 -0.00394512176225924 -0.00107376615265515 -0.0159310963587994 -0.0325638136541843 -0.0184313659357966 -0.0316013669863126 -0.0220180635556598 0.0274157806856463 -0.0463296193948142 0.0233987132806545 0.00957882941332881 -0.000500648195211744 0.000861257170085919 -0.00069999179319267 -0.0004464894524467 -0.000958820805908872 0.000365828307015462 5.16679683944692e-05 -0.000118431282155514 0.000644137228853958 0.00708128933645905 -0.000319960869526102 -0.000953693393460159 0.00183580876197059 0.000719560787251219 0.00883636610719642 0.00316168307976464 -0.00733930502323567 0.00302365806294572 0.00788589353985954 0.0029175922192689 0.00194767592201633 0.00586094614495372 0.00126562728877369 -0.00348420584693585 -0.00426597736604645 0.00189257843433232 0.00103524085548677 -0.000700665625302378 -0.00331693313994045 -0.00724602447890656
  39 1498.29738863563 ""  0.698429316275235 0 0 0.000324500906550754 -0.00301680534323089 0.000864455136442822 -0.0018538661413171 0.000782614162509199 -0.000967256101105631 -0.00369582599277124 -0.00282882399623778 0.00748702619008047 0.00433847928268393 0.012012574402071 -0.00398044538586691 0.026758990285355 0.0152525990253286 -0.000202910663552545 -0.000588517115680785 -0.000378116094409333 -0.000307878215223316 -9.89810700005253e-05 -0.000187030428651451 6.528048979755e-05 0.000542585913479352 0.000236647221841787 0.000167374848881746 0.0026765381222076 0.00342976899572127 0.00215652409533269 0.00268915582603581 0.000524375971351359 -0.0018573170393873 -0.00172550486867304 0.00123835603566591 0.000786882635216564 0.0261764491522215 -0.0198156753966141 0.0179866231622111 0.00405265145323078 0.00539427545928325 0.00357278104840365 -0.027183137803618 -0.0211029200964057 -0.0213108102838978 -0.374959002380652 -0.0575198953568108 -0.00568782796413821 -0.117118985858287 0.121315289226276 -0.356526120409557 0.000631655274965811 0.0117356686425286 0.00109974424364131 -0.00500261318034104 -0.0180717841440133 -0.00298605665016876 -0.156450463294084 0.178207817135352 -0.200314849500439 0.473671286274767 0.286352710450862 0.0947743337199392 0.131540021658567 -0.11123521855952 0.460885109779057
  40 1501.52705094935 ""  5.52366746281547 0 0 -0.00282657977728994 0.00500687031841245 -0.00149139547445649 0.00449986683086129 -0.00158349641866129 0.00214735413775494 0.0174548617481187 0.0128490005447597 -0.0114696703589318 -0.00426062443564334 -0.0146434305892509 0.00297441800252794 -0.0587432137893343 -0.0361083357469824 -0.00536148904436336 -0.000436360759436334 -0.000417502478715717 0.00022188939334673 0.00011732565227509 8.14304163048776e-06 1.83854503747317e-05 0.000355191085556546 -0.000208249703256237 -0.000503341215487684 0.000480624145373274 0.00272498244232223 0.00100642421571114 0.00280999637311419 0.00129658688557259 -0.00203298579706502 -0.00109615974684215 0.000216332769875282 -0.000363421134238673 -0.0232302149596527 -0.00833778992905822 0.0141254346712203 0.00531400632785618 0.0035360093620902 -0.00665008494594751 -0.0226803942263612 -0.0158588519029514 0.0383232549583307 0.125972832624403 0.0209117307254807 0.0288334181945246 -0.00941394850853005 -0.0201531201894444 0.0587588648747921 -0.00431308468074857 0.0410369804411796 0.0257099393036053 -0.0116706954433949 -0.0535893136769022 -0.0203770711730774 0.416543649543012 0.246434107703781 -0.469671830588673 -0.071101952422514 0.41028132743921 0.16918889629783 0.0314966869542607 -0.399445354140689 -0.322557315243806
  41 1514.59541215954 ""  3.10168926624083 0 0 0.000320404887707558 0.00254132979371674 -0.00121636461781357 0.00160224860544875 -0.00035862460636364 0.000917700501880606 0.00315379331040855 0.00377693169489408 -0.00314334476519215 -0.00687336614213961 -0.00738088228091905 0.00417876509518578 -0.0259456424402012 -0.0187446218834004 -0.00208048745839805 0.00167127373419517 0.00127624823636094 0.000257192238165919 0.00025163165580248 -0.00011547689828271 7.46507349993357e-05 -0.00148002660802655 -0.000278519899861155 -0.000260714448594085 -0.0056151706962456 -0.00788005534968777 -0.00535069629563711 -0.0067967176607677 -0.00294753930122641 0.00590731385234138 0.00226551965199378 -0.00195201749285894 -0.00135330340344635 -0.0508729638742424 -0.016949225002372 -0.0518398672931887 -0.00220983365438496 -0.0017462026629236 -0.00191630545660646 -0.0163299696619001 -0.00897571963257561 -0.0214000754021513 0.504839589550079 0.212816482690336 0.0345068533935746 0.104338266708059 -0.0537738760644296 0.543337121920049 -0.0053854182573929 0.000163337710819727 -0.0108553336787958 -0.00995612861341054 0.00671454602352986 8.77690188837281e-05 -0.178423185948646 0.0766957490521653 -0.0582336358425497 0.334039593523869 0.111396823260517 0.0295686811926766 0.0857223086025 -0.020553276129059 0.360887215960693
  42 1528.57302018212 ""  17.7658246253306 0 0 -0.0299617149335551 0.0263939309818249 -0.0142626587464289 0.0300287514473974 -0.00952994187027434 0.0143649731610233 0.112116644649284 0.117425100921922 0.00598430943552053 -0.015571015664149 -0.0261305110122672 -0.0122210507267203 -0.4233045548029 -0.251243436417287 -0.0267797782799658 -0.0744407051022634 -0.0587785791034222 0.00831065718131088 -0.0110671876774747 0.0115501587758944 -0.00470783385258143 0.059860960338986 -0.00979661489621401 -0.00159979604148006 0.220482157957243 0.370775723928074 0.239600173346274 0.363682169203668 0.18969815155202 -0.311152760579414 -0.0879751159277636 0.0334348206797978 0.0379626867019119 0.00168385900253795 0.00227858901897931 -0.00258049228960287 0.00226030423937641 0.00308701098982266 0.00255409494416742 0.00159029247538342 0.000159100758350554 -0.00129542104129483 -0.0153487177283456 -0.00959316549400199 -0.00787400486109353 -0.00277598490314759 0.011430948576182 -0.00591455835886162 0.020540464741024 -0.0502425181175768 -0.00869160095673444 0.000874393871366491 0.0177270834197906 0.00698920629932004 -0.022335103886366 -0.00673690990066755 0.0173178126725199 0.00808318954291169 -0.0150710886630028 -0.00607196456865075 0.000555006200324275 0.0167913980992448 0.0181660276166969
  43 1532.51774447003 ""  25.9124938291886 0 0 -0.0174051284440991 0.0428644460397177 -0.0175220930685415 0.0452652138189166 -0.0146979767948976 0.019292478696988 0.180331787539597 0.136570409363562 -0.0786982693836768 -0.0746370917897725 -0.0908973371475504 0.0337787242070503 -0.622140929735225 -0.364446408283886 -0.0287073677681281 0.0495390747597009 0.0401260894803432 -0.00287451025212764 0.0100230243353119 -0.00958110253201454 0.00411022183197171 -0.0401780612871087 0.00562805526786831 -0.00600844417540969 -0.159101302311482 -0.252696949585289 -0.166844251398763 -0.2380846104212 -0.126413122714795 0.210232834768172 0.0430439146143055 -0.0198142339002308 -0.0313133354788455 0.0061332262451943 0.00205846548561617 -0.00249897581403652 0.00344941289865918 0.00608311264056764 0.00584964864081878 0.00217393613109139 0.000725571835568774 -0.00117096787172281 -0.0444371272090284 -0.0213592256922476 -0.0125831463249326 -0.010480132282993 0.0311236867883922 -0.0248438079194898 0.0331937162800434 -0.088709957336957 -0.0353036412922042 -0.0182717496780088 0.0179865907381176 0.00886681859346828 -0.0245426533290045 -0.00819441438970783 0.020989740186885 0.00605506723690096 -0.0192006161746695 -0.00761834809305755 0.000547238274622315 0.0185418542651544 0.0174469100266442
  44 1670.89004260249 ""  18.5806129496412 0 0 0.000695505738089111 -0.00212851184577809 -0.000103086229726317 -0.00207144647966282 0.000873315469431705 -0.000489358069190422 -0.00624328718506567 -0.00328016158813492 0.00807536948003442 0.00101451266643169 0.00685801099383713 -0.00275992242500437 0.0325440595893316 0.0127740141041561 -0.00390888391855713 -0.00102007692821799 -0.00164784186471853 2.68344678028996e-06 -0.000325277965222345 0.00154699753797316 0.000105289286151683 0.00216337583599902 -0.00134217685016414 0.000837457101238687 0.00274992352459245 0.010541168550108 0.00400425858969086 0.0050940237641099 0.00480495258802633 -0.0076597864769518 -0.00387507712395847 0.00260415837292032 0.00213812526788778 0.0204186308197438 -0.0155870491538568 0.00470290851135205 0.0296184861515588 0.035476771420216 0.0494345473560187 -0.00134115106532617 0.00139391352951131 -0.000479596061552344 -0.00503043337627375 0.0471124348077488 0.0247510820225745 -0.000909048087521445 0.0609635487557741 0.0299304253566714 -0.0911274699314186 -0.0915502689268207 -0.686442497816657 -0.534938899209667 -0.35599800074787 -0.0961046816302644 0.00614487054185827 -0.00573189909338104 0.00560702589775527 -0.0200075587607662 -0.00197763675998277 -0.00157380201022378 -0.00795409631656397 0.0114815674630581 -0.015884415736801
  45 2971.44835287929 ""  65.9140664033496 0 0 -0.0197493573338275 -0.0299432364300244 -0.0613820610047852 -0.00279087939556468 0.000319322390964114 -0.000764955280939572 -0.118964583502742 0.20783616697897 -0.0985068567806999 0.39309053426182 0.175161472420173 0.8222385990886 0.0117917095623862 -0.032732718111729 0.0219635224021788 0.000586462724955157 0.000736652942465982 0.000914900771271044 0.000216885709431899 -4.34291511490113e-05 0.000322328713539136 -0.000737930668473782 0.00138833456822182 0.00218222535711031 0.00235063175831743 0.00129219882816737 0.0017618199901261 -0.00148808219657651 -0.0100485615329246 -0.0140992538488224 -0.0123599704331171 -0.0101206609615106 -0.034139853100412 -7.03480594951188e-05 8.97826449857105e-05 0.000106137072936887 8.65676848164636e-05 -0.000278692028248835 0.000117060932989712 0.000129624096113901 -0.000358627148811534 -6.51354267290759e-05 -0.00017317854231642 3.73069784845762e-06 0.000189181180751123 0.0017206148454991 0.000674882670411373 -0.00041644258186354 0.00130462310207344 -0.00066256508387592 -0.000876295081500713 0.000158778179137371 -0.000990085112500763 0.000279074201416669 0.00131336438696237 0.00347020376047278 0.00291714533382833 6.99834203468388e-05 0.00105677211750184 -0.0031364952998152 -0.00291615122254403 -0.00101900830497592 0.000724708607628169
  46 3020.93668309287 ""  27.5073278008967 0 0 0.000841040531069108 -0.000588939673564035 0.00100895644378803 -0.000253947370747033 0.00044809799811046 -0.000254739324132524 -0.00555758164382831 0.00953391991473032 -0.00359025854568102 -0.00416973229989066 -0.00206557983681065 -0.0085804531402148 0.00319102382592264 -0.00662685822755281 0.00366193887284137 -9.75335724279092e-05 -6.36031863659378e-05 1.05793952257486e-05 -2.39433476678457e-05 -3.6757070232263e-06 3.08114281736833e-06 -5.94415259616233e-06 -5.36371268349699e-05 -9.35330114837539e-05 0.000734071921245013 3.60015657038335e-05 -0.00120840278895642 0.000304499896298424 0.000788456203959098 0.00111570143670262 0.000493862946627984 0.000414673204443341 0.00121503547303193 -0.000482917405540721 0.00183962758661435 -0.00192398251854669 0.000175625558342123 -0.000226436200054195 5.06718814051199e-06 0.0291197916290599 -0.0372829600474457 0.0106505359427621 0.00181112714780856 -0.0102904434960601 0.025775086597034 0.000501344978881403 -0.00272232765780862 0.000153707490107198 -0.00202356684958071 -0.00166429439397927 -0.000388114743632513 -1.9715360029677e-05 -0.000906126819432545 -0.00272826105094438 0.132175361521606 0.416436016708834 0.33426706401411 0.0103695119632214 0.196142011136639 -0.583984558414626 -0.485596473125008 -0.17255651695321 0.123283773818248
  47 3038.70870571424 ""  51.1225198861396 0 0 0.0420925290928215 -0.0570204550654763 0.0408683144344014 -0.00251076094624938 0.0023569691181707 -0.00151281877305005 -0.410105277522702 0.73813316609576 -0.287378282007944 -0.0882545464223739 -0.0537560071444247 -0.201994795610088 0.0259291838660123 -0.035335293693639 0.0187632247706521 0.000179661675141176 -0.000130759743810007 -0.000112408210498809 -0.000644560549976538 0.000559294917938907 -0.000271835858284169 -0.000987634967208869 -0.00291041243637561 -0.00462045596009346 0.00274155186262873 0.000229038183371565 -0.00360991934899635 0.000732925748576652 0.00137741703892619 0.00232478307640865 0.0267758100590014 0.0200310412927726 0.0687096051404819 -0.0138971686782985 -0.00129989753744488 -0.00702495231646698 0.00022993488051136 -0.000382380106471931 -2.2438099213867e-05 0.00171938684742709 0.00280425610828491 0.00135447535065853 -0.00396082416994887 -0.0415528447427409 0.12649825076993 0.170048006294789 0.0602837998288597 -0.0402659349281908 -0.00324997132676994 0.000124821887490293 0.000537170597410308 0.000232180367754472 -5.25275077908835e-05 -0.00186370190246113 -0.00975953609335839 -0.0292219562404832 -0.0241083141910667 0.000649141399437694 -0.000556100320449542 0.0046957322737147 -0.0114655691340099 -0.00344349174143435 0.00358649032960771
  48 3040.59605765643 ""  27.946917014137 0 0 -0.0102649633248965 0.0141370447210164 -0.00994730477633768 0.000222554741388918 0.000410106341807201 -9.27783212871195e-05 0.100877088681471 -0.182255528503154 0.071007198452023 0.0208066890286044 0.0129460929662384 0.0480522337494913 -0.00129302079696608 -0.0063356348663607 0.00169145913332936 -0.00015265316149616 -1.98067654511741e-05 5.76438301259818e-05 0.000158629988218155 -0.00016717611060991 8.83933336125355e-05 0.000325582836408446 0.000796500513318189 0.00137199959160586 7.47956385814967e-05 -6.76795249072462e-05 -0.000263706047960801 0.000117285039612719 0.000457740167991331 0.00045478311006378 -0.00767097006415791 -0.00593188615547938 -0.0199422129956019 -0.0568718371197948 -0.00609652248847271 -0.0282334991301553 0.00131735117361695 -0.000620499849588058 -0.000126571210804247 0.0102239088356891 0.0107860753436186 0.00808498016320628 -0.016075999383051 -0.165300251233115 0.505085648619885 0.693492156938377 0.246705829803589 -0.163601331168558 -0.0170556636683801 -0.00564909431498348 0.00339738799727306 -0.000147880669933955 0.00178633964543412 -0.00970405671098123 -0.0373925702279441 -0.109833464095685 -0.0911085299260703 0.00365908984750569 0.0134886024711263 -0.0272681895494633 -0.0881514109613889 -0.0286581346164703 0.0253508311384979
  49 3062.8477261901 ""  0.837545059835078 0 0 7.04389142258877e-05 -2.5016990481356e-05 0.000110311266056015 7.68235406796031e-05 -0.000189825582214586 5.27489157588218e-05 -0.000307314947931165 0.000649951684168584 -0.000254401103383778 -0.000491970290828237 -0.000246331857767415 -0.00103062608376207 -0.00122136035230255 0.00272552457313676 -0.000414463344262727 -0.000230594111616923 -0.000174630877621987 -1.5915060536755e-05 -2.81059201424708e-06 -2.04691092543924e-05 -4.39311416225184e-06 -6.94563566782938e-05 -3.76852580499571e-05 -0.000205626450860347 0.00190211426075119 0.000189897714912992 -0.00289388026571196 0.000768228510422768 0.00196024550578589 0.00276532393672077 0.00093079867434767 0.000837987669013041 0.00245722436891762 -0.032106758522078 -0.0264846350188873 0.0540258651731115 0.000986630193387583 0.000884429999997016 -0.0012471236735582 0.0265215744297637 0.0118597736793746 -0.048035537468702 -0.000932574135146682 0.182528917683636 -0.570877750843453 0.383979939239599 0.131698668699868 -0.0776092080452183 -0.0114204020255386 -0.00191433170707854 0.00352857187592445 -0.000849311983975032 -0.00670093579705848 0.01532846074604 0.0432358241860593 0.122352569380437 0.08221189640414 0.000892371989277509 -0.142522532803035 0.415157459035737 -0.36213379222659 -0.123549078214617 0.0781905185409401
  50 3083.65064450923 ""  45.0488377508679 0 0 0.000217996048770755 -0.000570180916786684 0.000237508216930937 0.000351353193668189 -0.000773032007399325 0.000381324923474852 -0.00320322011633073 0.00654150352895643 -0.0026050117501751 0.000194567138341621 -7.18741025323631e-05 -0.000131187976586971 -0.00484470978326333 0.011456438754123 -0.00560620108522168 0.0010094873790264 0.000772832920951321 -2.28503299836022e-05 2.31457675637007e-05 2.7327026302036e-05 -1.53610020314134e-05 -0.000236496404454976 -0.000132031774412857 -0.00046501670619341 -0.00771047341695506 -0.000792134602131246 0.0116744000419608 -0.00337601108993157 -0.00868709293325895 -0.0114659130174941 0.00194748678016166 0.00176564063863974 0.00557706375933714 0.00114413608370661 -0.00660121869494078 0.0233439199626797 -0.000488717477539212 0.000224576504173551 -0.0010194876542575 0.0371870015850862 0.0435455491150343 0.0611079394621535 0.00103157545362774 0.0892456003976687 -0.271085642346949 -0.00734221832979459 -0.00301928731977715 0.00451892596933289 0.00255453362807291 -0.000738670582926461 -0.000133512256887283 0.000498753951241148 -0.00587195755042748 0.00729870481259882 -0.167306564781309 -0.574498745985351 -0.44364353770809 0.0117595030402889 0.145119145703367 -0.376743804274964 -0.291558183162439 -0.0924647075140854 0.0881298786981135
  51 3085.21794143018 ""  35.5344308542378 0 0 0.000511246039371185 -0.000210121543450553 0.00144636401599743 3.91521903864415e-05 4.75893687327405e-06 -7.40802087581645e-05 -0.0010916999779278 0.00394782290213902 -0.0021048392200944 -0.00604783054279109 -0.00336752502380258 -0.0148733633959464 -0.00042773605153589 -1.7091586456665e-05 0.000347748640322703 0.0469026740627574 0.0371619994984445 0.000602171170970828 0.001447131059035 0.000510666541911944 9.3463824312025e-05 -0.00268907242349179 0.00183627649122498 0.00333081409708235 -0.365883692884286 -0.0404625801718738 0.552641309464903 -0.163848469668616 -0.415349174943173 -0.552022323572783 -0.0189094450342969 -0.0142172505559222 -0.0486593728575084 0.000440938401933824 0.000478289684538712 -0.00124447445203724 -0.000190834822196479 -5.24175669995215e-05 2.10515776720511e-05 0.000626717734400089 -2.97533120310131e-05 -0.00238922225646998 -0.000122162748007682 -0.00449881399272583 0.0131423094846893 -0.00518669454435932 -0.0015348565219203 0.00100446820752378 0.00257132727109737 -7.2917770763148e-05 0.000257108363615764 0.000108883733039794 0.00044157414089478 0.000257928260032646 0.00334100552262276 0.0108485881609553 0.00790491314574017 2.71071446169599e-06 -0.00663252065237667 0.0186245088406259 -0.0106865616292371 -0.00372167806025698 0.00209428844003065
  52 3092.75580177913 ""  51.4024254646574 0 0 -4.61161460401921e-06 9.95815193025864e-06 8.63368609520648e-05 7.87532161993811e-05 -0.00012924166962006 3.28839191271936e-05 0.000205814467174829 -0.000114193688967484 -1.19370055920651e-05 -0.000347594902161846 -0.000165604749930234 -0.000852210100235599 -0.000982831790660938 0.0020591346165898 -0.000500081156280512 0.00116239164477514 0.000927411049524167 -4.43758398380573e-05 5.89374607665729e-05 -5.4108069346794e-05 7.44519913152616e-06 -0.000168648930676922 3.72236528252242e-05 -0.000105108108573359 -0.00900987882623138 -0.00101863131958253 0.0135961670768975 -0.00397175039261626 -0.0100994015611478 -0.0132122550364264 0.000356623955430385 0.000359990043677706 0.000940830077365383 -0.029912724115977 -0.0213368347526475 0.0399175181651873 0.00105202561996513 0.000775329637331187 -0.00123161873468405 -0.0487048401422888 -0.0348758678069786 0.0380069566941156 -0.00228617691545363 0.130720007651549 -0.397042562553451 0.352029054975784 0.117650824606592 -0.0745461789608321 -0.00885115882011221 0.00224981467264066 0.00456981090376055 -0.000751004759271078 -0.00792608946125213 0.00908796295203802 0.0201098739660136 0.0925179804187647 0.0870545592996687 -0.00879751630797859 0.136777033526641 -0.407265240010921 0.569802536599778 0.186837036219244 -0.132427866689809
  53 3117.25078986365 ""  23.0968019934148 0 0 0.00612269575914924 -0.00311710089834151 0.00480603778182752 -0.000533230791612084 -7.29247292468976e-05 -0.000319064584724368 -0.0333854411299806 0.0536961075884614 -0.0171293479506546 -0.019924467529025 -0.0102820896670161 -0.0473644725547733 0.00295720389123434 -0.00289719716990894 0.00226176320631796 -0.00215888427273632 -0.00726898079307948 -0.0110347652280802 0.000922526347740885 -5.75907252424521e-05 -0.000615446657433734 0.0251222101823485 0.0231393079284338 0.0736621248224189 -0.0237461664465931 -0.00623907231877799 0.0414877114529261 0.0224489456902574 0.0705367206737381 0.0888757325953418 -0.300699554447288 -0.254821366064317 -0.855889216689409 7.67600345794979e-05 -0.00010417540990339 0.00057143609069247 0.000130334028439868 1.71762342972745e-05 -5.26595659031621e-05 0.000166713340867519 0.000201015774368274 0.000338815607515718 0.000165217022741432 0.00172091804622539 -0.0061794099269244 -0.000856900977037802 -0.00045914982520865 0.00011744005633729 -0.00199393359356199 0.000262954521045735 8.0983450614698e-05 -0.000109369307682195 -0.000152600755851974 -5.68612214139985e-05 -0.000864442888803525 -0.00324836700969674 -0.00238338196291244 -2.60257836335699e-05 0.000993843939055369 -0.00242628291643055 -0.00117564702078578 -0.00028152120598065 0.000412263285245586
  54 3169.68980741846 ""  25.5880093915354 0 0 -0.00106599123956535 -0.000444264985233383 -0.00125272374211336 4.2696222906099e-05 -7.89971246431327e-05 0.000187297590682375 0.00250106528394328 -0.00312908274410764 0.000496523863330729 0.00523129265945796 0.00377054084129292 0.0163907959369884 -0.00100254523505768 0.00158357206921524 -0.00115155771562391 0.0202036191029295 -0.0271385908166337 -0.088802950295699 -0.000299967138072737 0.000447744988009795 0.00113436464484626 -0.00339648230281359 -0.00300763554943751 -0.00918850646314869 -0.39395704029052 -0.0504293266686084 0.560458336493681 0.162858624911295 0.371359143058735 0.483321815040813 0.0411114221986402 0.0351862987090456 0.101230318165006 -1.96891416557068e-05 -1.3866903521003e-06 -9.85535350383844e-05 1.26553314730667e-05 2.55767085816091e-05 3.14385384866116e-05 -2.0625390727141e-06 -2.14730378455918e-05 -6.70959922171213e-05 -1.83785283945401e-05 -0.000267655100485905 0.000943897561774443 0.000168468616662275 0.000103573590323829 -1.22566082083138e-05 -0.000162820753279553 -0.00021278089602769 -7.91664076485797e-05 -1.35174835004461e-05 -1.0433810512877e-05 -0.000205797645389962 0.000148391101059437 0.000596925042348056 0.000410553734943748 -1.28610605898567e-05 -0.000192164182410411 0.000465781055701687 -0.000112992858088708 -5.83510803898049e-05 -2.59846264859058e-05
  55 3347.38772175975 ""  1006.73162149638 0 0 0.000172889581076672 0.00518808294713948 -0.000161403187931434 -0.023921893947057 0.0502495848838404 -0.0272085121249368 0.0140393909393425 -0.0491601315291424 0.0187879461942515 -0.0172682968292187 -0.0101043134370165 -0.0201498343302625 0.370953101193131 -0.774640716245125 0.426976030093164 -3.61439428047935e-05 -0.000243545368697745 0.000101278441742126 -0.000188127045196821 0.000640074592517433 -0.000247239058142907 7.78443606846335e-05 -0.00102847012418827 -0.00029986222134866 -0.00253322867245463 0.000937630242766277 0.000762509084745265 0.000867054703356377 0.00096710110367883 0.000862449099304141 0.000668430249155598 0.0014597512588637 0.00184839267520496 0.0012291085441637 0.00127317552149598 0.00225564244065707 -0.00393116469868104 -0.00258887237047145 -0.00171208001384501 -8.55651853071983e-05 7.87440214400992e-05 7.22298819174046e-05 0.00030643097982307 0.00135053510558916 -0.0151405758414203 -0.00812082959031606 -0.00476283602206318 0.000898923903827582 0.0609569569312345 0.0234635269477488 -0.0127830051841563 0.00101386343982317 -0.0152933989301777 0.0402299966238278 -0.000688192182449827 -0.010826533611545 -0.00652034650169246 -0.000237048366184967 0.001206837207329 0.000141534543169296 0.00113581471643329 0.000992402954430082 0.000185640768666377
  56 3463.90104053783 ""  39.2099215183392 0 0 0.000118120747093403 -0.000171826662650026 -6.61859227469987e-05 0.00178592590264956 -0.00401867964297245 0.00215287777716718 -0.000939032417860674 0.00245236475455505 -0.000659590654393423 0.000965166323307914 0.000595399394352465 0.0010420058096304 -0.0306162864525945 0.0623814284489561 -0.0346206248961357 -0.000149965126441374 -0.00028406045321442 -3.97671243574367e-05 -0.000164599137859469 3.00186546464991e-05 0.000143145894552689 0.000201294413784992 6.23346961600177e-06 0.000116181979513155 0.000556073298062406 0.000610677511208589 -0.00107841294239708 0.000495163179113331 0.00108014158141599 0.00114437270895209 -0.000826671395578537 0.000113226677041855 -0.00145530619202787 -0.00255214663133451 0.00131438514436165 -0.00140804462880136 -0.0452579183883923 -0.0127998516872813 -0.0287316362125455 0.000398220495004129 -1.88153670604406e-05 0.000169804692097131 -0.00142553593212824 -0.00565885309095865 0.0129668138831775 0.0148741615123574 0.00618704461239318 -0.00392513098590706 0.692614406962362 0.300380322896617 -0.167467364737989 -0.0497908959617852 -0.138240715530599 0.568668502962503 0.000260999416393276 0.00479406766104173 0.00283320182512915 0.000912170471230231 -0.00157528122773982 -0.000250039102111317 -0.000353163802126988 -0.00204343500242834 0.000191144464393343
  57 3540.18989317216 ""  13.666978499547 0 0 7.27467158045694e-05 0.000102181145039113 -3.57455495312438e-05 0.000128352545435241 -0.000371787758049111 0.000176944150076826 -0.00016357340913991 -3.45013964679804e-05 9.985764313531e-05 -7.52379799749059e-05 -5.35075269052547e-05 -0.000122073715828191 -0.00443931776975437 0.0057215939075534 -0.00195835378153302 -9.88884460799314e-05 -0.00015776701943373 2.78339282044133e-06 -0.000131966114693486 -1.95120050556804e-06 9.72866724781824e-05 0.000130597088306272 1.37584449525588e-05 3.61805057077926e-05 0.000200367552504273 0.000307476444197471 -0.00055310186777302 0.000249106033353664 0.0004533420112726 0.000517703203688793 -0.000484752509969443 0.000158017567621414 -0.000904331580173695 -0.00131761922948483 -0.00145557431476833 0.00203491979872564 -0.0396061963314739 -0.0280203393867002 0.0598962210262565 0.000153461924428187 0.000113159735942314 -0.000238248828341119 0.00121229510774335 0.00523071119480146 -0.0175996268300678 0.0151877863078269 0.00764051731370614 -0.00281195165377518 0.523974596502684 0.206780504344023 -0.0960916834360116 0.0288690450110558 0.185729701729795 -0.739604426903449 0.000166972497053912 0.000165108816104381 -0.000356443827950415 -0.00103915305871598 0.000920029543126169 0.000937176550907442 -0.000680730105382962 -0.00128114289950618 0.000444965503024544
  :::
 } 
 m_exists[57] { 
  s_m_exists
  :::
  1 11111111111111111111111111111111111111111111111111111111111111111111 
  2 11111111111111111111111111111111111111111111111111111111111111111111 
  3 11111111111111111111111111111111111111111111111111111111111111111111 
  4 11111111111111111111111111111111111111111111111111111111111111111111 
  5 11111111111111111111111111111111111111111111111111111111111111111111 
  6 11111111111111111111111111111111111111111111111111111111111111111111 
  7 11111111111111111111111111111111111111111111111111111111111111111111 
  8 11111111111111111111111111111111111111111111111111111111111111111111 
  9 11111111111111111111111111111111111111111111111111111111111111111111 
  10 11111111111111111111111111111111111111111111111111111111111111111111 
  11 11111111111111111111111111111111111111111111111111111111111111111111 
  12 11111111111111111111111111111111111111111111111111111111111111111111 
  13 11111111111111111111111111111111111111111111111111111111111111111111 
  14 11111111111111111111111111111111111111111111111111111111111111111111 
  15 11111111111111111111111111111111111111111111111111111111111111111111 
  16 11111111111111111111111111111111111111111111111111111111111111111111 
  17 11111111111111111111111111111111111111111111111111111111111111111111 
  18 11111111111111111111111111111111111111111111111111111111111111111111 
  19 11111111111111111111111111111111111111111111111111111111111111111111 
  20 11111111111111111111111111111111111111111111111111111111111111111111 
  21 11111111111111111111111111111111111111111111111111111111111111111111 
  22 11111111111111111111111111111111111111111111111111111111111111111111 
  23 11111111111111111111111111111111111111111111111111111111111111111111 
  24 11111111111111111111111111111111111111111111111111111111111111111111 
  25 11111111111111111111111111111111111111111111111111111111111111111111 
  26 11111111111111111111111111111111111111111111111111111111111111111111 
  27 11111111111111111111111111111111111111111111111111111111111111111111 
  28 11111111111111111111111111111111111111111111111111111111111111111111 
  29 11111111111111111111111111111111111111111111111111111111111111111111 
  30 11111111111111111111111111111111111111111111111111111111111111111111 
  31 11111111111111111111111111111111111111111111111111111111111111111111 
  32 11111111111111111111111111111111111111111111111111111111111111111111 
  33 11111111111111111111111111111111111111111111111111111111111111111111 
  34 11111111111111111111111111111111111111111111111111111111111111111111 
  35 11111111111111111111111111111111111111111111111111111111111111111111 
  36 11111111111111111111111111111111111111111111111111111111111111111111 
  37 11111111111111111111111111111111111111111111111111111111111111111111 
  38 11111111111111111111111111111111111111111111111111111111111111111111 
  39 11111111111111111111111111111111111111111111111111111111111111111111 
  40 11111111111111111111111111111111111111111111111111111111111111111111 
  41 11111111111111111111111111111111111111111111111111111111111111111111 
  42 11111111111111111111111111111111111111111111111111111111111111111111 
  43 11111111111111111111111111111111111111111111111111111111111111111111 
  44 11111111111111111111111111111111111111111111111111111111111111111111 
  45 11111111111111111111111111111111111111111111111111111111111111111111 
  46 11111111111111111111111111111111111111111111111111111111111111111111 
  47 11111111111111111111111111111111111111111111111111111111111111111111 
  48 11111111111111111111111111111111111111111111111111111111111111111111 
  49 11111111111111111111111111111111111111111111111111111111111111111111 
  50 11111111111111111111111111111111111111111111111111111111111111111111 
  51 11111111111111111111111111111111111111111111111111111111111111111111 
  52 11111111111111111111111111111111111111111111111111111111111111111111 
  53 11111111111111111111111111111111111111111111111111111111111111111111 
  54 11111111111111111111111111111111111111111111111111111111111111111111 
  55 11111111111111111111111111111111111111111111111111111111111111111111 
  56 11111111111111111111111111111111111111111111111111111111111111111111 
  57 11111111111111111111111111111111111111111111111111111111111111111111 
  :::
 } 
} 
