# Supplementary material for: Cut-off Scale and Complex Formation in Density Functional Theory Computations of Epoxy-Amine Reactivity
Source: ACS Omega. 2021 Oct 25;6(44):29424–31. doi: 10.1021/acsomega.1c03229 (PMC8587129; doi:10.1021/acsomega.1c03229)
Supplement: Supplementary file 1 — ao1c03229_si_001.zip [file ao1c03229_si_001.zip › Final_structures/Primary/A2E1_A1E2_B3LYP-D3_CC-PVTZ-F_canonical/Epoxy_frag2_reactant-4_isomer28.vib]

{ 
 s_m_m2io_version
 :::
 2.0.0 
} 

f_m_table { 
 i_j_atom_total
 :::
 21
 m_column[68] { 
  s_m_data_name
  s_m_column_name
  i_m_width
  b_m_visible
  s_m_units
  :::
  1 r_j_Frequency  "Frequency"  10 1 "" 
  2 s_j_Symmetry  "Symmetry"  10 0 "" 
  3 r_j_Intensity  "Intensity"  10 1 "" 
  4 r_j_Raman_Act  "Raman Act"  10 0 "" 
  5 r_j_Raman_Int  "Raman Int"  10 0 "" 
  6 r_j_x1  "x1"  10 0 "" 
  7 r_j_y1  "y1"  10 0 "" 
  8 r_j_z1  "z1"  10 0 "" 
  9 r_j_x2  "x2"  10 0 "" 
  10 r_j_y2  "y2"  10 0 "" 
  11 r_j_z2  "z2"  10 0 "" 
  12 r_j_x3  "x3"  10 0 "" 
  13 r_j_y3  "y3"  10 0 "" 
  14 r_j_z3  "z3"  10 0 "" 
  15 r_j_x4  "x4"  10 0 "" 
  16 r_j_y4  "y4"  10 0 "" 
  17 r_j_z4  "z4"  10 0 "" 
  18 r_j_x5  "x5"  10 0 "" 
  19 r_j_y5  "y5"  10 0 "" 
  20 r_j_z5  "z5"  10 0 "" 
  21 r_j_x6  "x6"  10 0 "" 
  22 r_j_y6  "y6"  10 0 "" 
  23 r_j_z6  "z6"  10 0 "" 
  24 r_j_x7  "x7"  10 0 "" 
  25 r_j_y7  "y7"  10 0 "" 
  26 r_j_z7  "z7"  10 0 "" 
  27 r_j_x8  "x8"  10 0 "" 
  28 r_j_y8  "y8"  10 0 "" 
  29 r_j_z8  "z8"  10 0 "" 
  30 r_j_x9  "x9"  10 0 "" 
  31 r_j_y9  "y9"  10 0 "" 
  32 r_j_z9  "z9"  10 0 "" 
  33 r_j_x10  "x10"  10 0 "" 
  34 r_j_y10  "y10"  10 0 "" 
  35 r_j_z10  "z10"  10 0 "" 
  36 r_j_x11  "x11"  10 0 "" 
  37 r_j_y11  "y11"  10 0 "" 
  38 r_j_z11  "z11"  10 0 "" 
  39 r_j_x12  "x12"  10 0 "" 
  40 r_j_y12  "y12"  10 0 "" 
  41 r_j_z12  "z12"  10 0 "" 
  42 r_j_x13  "x13"  10 0 "" 
  43 r_j_y13  "y13"  10 0 "" 
  44 r_j_z13  "z13"  10 0 "" 
  45 r_j_x14  "x14"  10 0 "" 
  46 r_j_y14  "y14"  10 0 "" 
  47 r_j_z14  "z14"  10 0 "" 
  48 r_j_x15  "x15"  10 0 "" 
  49 r_j_y15  "y15"  10 0 "" 
  50 r_j_z15  "z15"  10 0 "" 
  51 r_j_x16  "x16"  10 0 "" 
  52 r_j_y16  "y16"  10 0 "" 
  53 r_j_z16  "z16"  10 0 "" 
  54 r_j_x17  "x17"  10 0 "" 
  55 r_j_y17  "y17"  10 0 "" 
  56 r_j_z17  "z17"  10 0 "" 
  57 r_j_x18  "x18"  10 0 "" 
  58 r_j_y18  "y18"  10 0 "" 
  59 r_j_z18  "z18"  10 0 "" 
  60 r_j_x19  "x19"  10 0 "" 
  61 r_j_y19  "y19"  10 0 "" 
  62 r_j_z19  "z19"  10 0 "" 
  63 r_j_x20  "x20"  10 0 "" 
  64 r_j_y20  "y20"  10 0 "" 
  65 r_j_z20  "z20"  10 0 "" 
  66 r_j_x21  "x21"  10 0 "" 
  67 r_j_y21  "y21"  10 0 "" 
  68 r_j_z21  "z21"  10 0 "" 
  :::
 } 
 m_row[57] { 
  r_j_Frequency
  s_j_Symmetry
  r_j_Intensity
  r_j_Raman_Act
  r_j_Raman_Int
  r_j_x1
  r_j_y1
  r_j_z1
  r_j_x2
  r_j_y2
  r_j_z2
  r_j_x3
  r_j_y3
  r_j_z3
  r_j_x4
  r_j_y4
  r_j_z4
  r_j_x5
  r_j_y5
  r_j_z5
  r_j_x6
  r_j_y6
  r_j_z6
  r_j_x7
  r_j_y7
  r_j_z7
  r_j_x8
  r_j_y8
  r_j_z8
  r_j_x9
  r_j_y9
  r_j_z9
  r_j_x10
  r_j_y10
  r_j_z10
  r_j_x11
  r_j_y11
  r_j_z11
  r_j_x12
  r_j_y12
  r_j_z12
  r_j_x13
  r_j_y13
  r_j_z13
  r_j_x14
  r_j_y14
  r_j_z14
  r_j_x15
  r_j_y15
  r_j_z15
  r_j_x16
  r_j_y16
  r_j_z16
  r_j_x17
  r_j_y17
  r_j_z17
  r_j_x18
  r_j_y18
  r_j_z18
  r_j_x19
  r_j_y19
  r_j_z19
  r_j_x20
  r_j_y20
  r_j_z20
  r_j_x21
  r_j_y21
  r_j_z21
  :::
  1 16.0649071029089 ""  1.22448294102723 0 0 0.000639015130505728 0.0609353049108488 -0.0181047255656949 0.0166497521487767 0.0341504960991133 0.0638114170943384 -0.014406490480837 0.0663576647039542 -0.0852400639485964 0.00744852511406421 0.136973164238676 -0.00779744013550044 0.0265434380129743 0.0349069208145397 0.101523615354831 -0.0207546851832874 0.0209911622398294 -0.0842942134681057 0.0126011600253952 -0.00224808274816032 0.0291639072257542 -0.00802598464732205 -0.0175882333963079 -0.0369625992524498 -0.0369458684441762 -0.0371035944300874 -0.129431985547906 -0.0235821222374025 0.109216018657868 -0.105821134424192 -0.0143868535044721 -0.104659797764254 -0.0461277732468633 -0.0165867952210858 -0.051308772940933 0.0282324139483856 0.0314334530999862 0.0295161681677439 0.105020651580913 -0.023196315529464 -0.082681450754129 -0.105300803698348 -0.0721788610228531 -0.125098666566011 0.0859154950328808 0.00440302807099599 -0.0226046145583688 0.0117235419178832 0.061406187064651 0.0994578099902844 0.0643453366013476 0.0438119187627218 0.0281926339445228 0.170670228776465 -0.0580559647163783 -0.145889059158447 -0.163563316239138 0.0314555133474663 -0.00935393706930332 -0.165361914673868 -0.0477245150289572 -0.117482661170876 -0.088620100563131
  2 39.8094814254014 ""  1.79365883799209 0 0 0.00391792759525045 0.0294158251592335 -0.00369635421412836 -0.0473020412317343 0.0826931229459034 -0.0469444365535176 0.0496990082992026 0.0499864870048601 0.0290948883732883 -0.00949986824289235 -0.0374784234235716 -0.00722549003779754 -0.0882044476835346 0.0544637408348452 -0.00668942428395524 0.0535575428985013 -0.0569004902560864 0.0364776862326868 -0.0375225362879967 -0.0313890152963593 -0.0354562627041745 0.0187143344311009 0.0356337297457628 0.00707137970475075 0.0914556477784932 -0.041603798188084 0.064821354488288 0.0680178290224734 -0.134218927954502 0.0499731658976158 0.0294848051961439 0.117623687812168 0.0129178524792062 0.0152188141476452 0.0260315409611811 0.0181064885242187 -0.081775439569741 0.0264177684676904 0.0338062206281324 0.0898710920560631 -0.115720385742617 -0.0044567233502071 -0.0401027566936725 0.0425214780060557 0.0293896951921736 0.0908480280007328 0.109424375919938 0.0113136683415315 -0.0828738111373748 0.0157498946904512 0.03861650897813 -0.111314447039786 0.0705627165785791 0.00876752579027208 0.164318979784912 -0.115085530337782 -0.0148973098110531 0.149860243258864 -0.138856435270372 -0.0147137991014663 0.012288527110429 -0.203500220139657 -0.000370039391502974
  3 46.9579056926708 ""  4.14152295027972 0 0 -0.0386397955854371 0.0617198054962927 -0.0432327489329698 -0.018418150634426 0.0361769072739497 0.00211502224967825 -0.0617367108871517 0.070016355251694 -0.146053453085559 -0.0739117381391939 0.143737608978196 0.00102979314946637 -0.00984568649832921 0.0353544430875387 0.0480517574576992 -0.00238086761439835 0.00940225001493019 -0.0069623953987906 0.041757552338576 -0.0159152366181179 0.11128199632046 0.0135523592715368 -0.0296596195118574 -0.022458573369065 0.0239022546920068 -0.0580801601731534 -0.0374749526385929 -0.0538937318444796 0.108031345056654 -0.00964985980460895 0.0535283945085927 -0.125981344945649 -0.0611437201964983 0.0347400354992292 -0.0552107487589355 -0.0896255347000508 -0.0583006991873899 -0.00508845505228411 -0.022824720370367 0.0369599572886267 -0.00829829755355289 0.0664093319558722 0.187323513685317 -0.108491601378135 -0.116451832126384 -0.0359520526229691 -0.0775230430999398 -0.229626185275375 -0.167051805805734 0.0378209873299239 -0.0117886563775695 -0.0601194581578515 -0.0238536204111499 -0.0955717668593717 0.113683909348242 -0.0474681324331401 0.0159064852132215 -0.115349982302263 0.0473896827130004 0.0939242303338815 0.112401045698157 0.0106860520131168 0.207796563281815
  4 74.0786606761406 ""  2.91079297208435 0 0 0.00498253520377787 -0.00862014212573048 0.0114158677193753 -0.0100929359027363 -0.00292527427460682 0.0691772082854521 0.0164829761540183 0.00750068676423933 -0.031090107322228 0.0095538850997793 0.027736033252154 0.0159864496895206 -0.0255160779851877 -0.000956675514281076 -0.0151078318907319 -0.0179659755679068 -0.0182441112898205 -0.0379938164241334 0.0395607123744844 -0.0441360834943661 0.0722144119274863 0.00331238098495155 -0.0772527402348138 -0.00121211935693095 -0.0369689389655212 -0.0688152817296719 -0.0796312206945295 -0.0313902714255256 0.0752742776706548 -0.0562105300249391 0.00147641244694707 -0.171112958295882 -0.0140651162880738 -0.0182441585173902 0.122804501781685 0.0145931840165574 -0.0387881388309398 0.0199792173588371 -0.0885588449556523 0.0371319532313455 0.00553761802014553 -0.0415223930195088 -0.150679287509716 0.236396337220115 0.00331455460328786 0.081480928496826 0.179680506949688 0.145487090673902 -0.00281347608959097 -0.0716216514705052 -0.0566337118521522 -0.0551794009874071 0.0417583965430781 -0.108752608777959 0.0454306468152619 0.092388066091152 0.0441008978056136 0.177867315443189 -0.12070148300644 -0.0268893019468274 -0.0682258098842487 -0.0466710259694902 -0.182495513595776
  5 97.2962503886175 ""  4.3078270322457 0 0 -0.0352508750449869 -0.000483970436272479 0.00174393422706407 -0.0402180363298695 0.00353152964555591 0.00784638265825042 -0.0276564311375584 0.0100106530551438 -0.0258752374875178 -0.050517032810645 0.00946055501994298 0.0158870767081592 -0.0272934646527565 0.00753160485976392 0.0228503533832436 0.0125851254252402 -0.107562929834905 0.0198177526619348 -0.0583070538750154 -0.0933150158089962 0.00995147510453243 -0.0157712116940488 -0.0357721715135577 0.00868076550453849 0.0471082295189656 -0.124334334327977 0.0259400010225904 0.0189807991768002 -0.136074201998499 0.0242420575640002 -0.000717197190814139 -0.00467994952846515 0.00437105401446311 0.0493181959871711 0.0316139181886256 -0.0370242000570709 0.0727949748411263 0.0938026129217869 0.0283707331890149 0.0143233003169947 0.0941924835285679 -0.0414176547407095 0.102050723042108 -0.0380374454820317 -0.0198415896127717 0.00279755057336553 0.00530194703682294 -0.0993322243135317 0.108918560346044 0.150052730089871 -0.00749285449306248 0.0656149249720376 0.122230690049041 0.088651135084464 -0.00733176501075929 0.0294213405740223 -0.1030007169282 -0.0496931701241241 0.185314022486569 -0.0662195691229114 0.0698579945856352 0.119878884680513 0.0370647186282331
  6 134.163567730122 ""  2.98004845558016 0 0 -0.0459655929866248 0.112529152988178 -0.02070204700427 0.0747556469389154 -0.00554888844834652 0.0282942661042893 -0.155240371615165 0.0695492427308023 -0.12777542701495 -0.0672409869062115 0.259030179918994 0.0261132712625888 0.143685245529778 0.0400249162604826 -0.00931114060871369 0.0305015240435433 -0.0455235122067844 0.0171914132629626 -0.0944411795013762 -0.025751649945268 0.0263928987959802 -0.0179933418601774 0.0764710885633987 -0.0043530250834399 0.0952421251107965 -0.0914949905347158 0.0190601391811494 0.0345528827515688 -0.0744121383732108 0.0226307668781551 0.0135260046314248 0.116116525185871 -0.0176646531153901 0.00348772672426238 -0.0129279785608136 0.0152215553730634 0.0428625819006974 -0.0758346925972056 -0.0566922925734067 -0.00289612716769791 -0.00778734027806602 -0.00357213486595393 -0.0461217801222444 0.0479825215747394 0.00169958881143016 0.021906629784536 -0.0259870178267272 0.0999520352873534 0.0233351985750672 -0.122184859092287 -0.0295524895198726 0.0568807417277698 -0.110558438664651 -0.0867978536545382 -0.0446467960002322 0.0673398400051428 0.0778834702714299 0.0648174221914408 -0.100256896824013 0.0205098319305288 -0.0324927706761159 0.0135880718601383 -0.122046377562398
  7 222.850549228552 ""  3.75359652733206 0 0 -0.0206882285461933 -0.0102724820380886 -0.0586788389991096 0.0874961682387974 -0.112878391173072 0.0457868725867854 -0.110156722574088 -0.0409511655283986 -0.158688579661561 -0.019921359227883 0.147952680932427 -0.0243666746532347 0.151621454957642 -0.0894294459162832 0.0820067082077939 0.00490773875901818 -0.00485389040985918 0.0623023052320579 0.0136499013421803 0.0102602803765076 -0.0418484986052215 0.00562750761469483 0.00221609608736238 -0.0437546692775135 0.0620755531943834 0.0482873895001653 0.124695904702891 -0.0562796928899062 -0.0704505300768234 0.106461879376351 0.0511650254743156 0.0530088375981129 -0.0636647674139621 -0.026902569023378 0.0504625138621392 -0.00190526129499217 -0.0760052789019879 0.0735561020836898 0.0342178086143514 0.00466293774315027 -0.00631331560566007 -0.00480662964368004 -0.0232956462586157 0.0287223082882647 0.00803187046094526 -0.00907841698340033 0.0875239040344251 -0.0463291052943305 -0.182284153895776 0.101465254001872 0.0513811118706277 -0.0683926751805512 0.0397370648788103 -0.0397581438909231 0.0755401932427577 -0.0949977058168733 -0.104646347560086 -0.0375951177573602 0.0922924662216044 -0.0421280053052363 0.0030772998198271 -0.068507909400966 0.126817772820082
  8 257.704373805154 ""  1.41762403770622 0 0 -0.0084225889448863 0.00946293768132509 -0.060894033857595 -0.071193609605953 0.0441868471007043 0.104889660116556 0.0411989390294618 0.054611429187337 -0.126264958146449 0.00380817725266245 0.0619608142970476 -0.0589913112550773 -0.109759023649537 0.032208023057686 0.0649767852788508 -0.0150838980372407 -0.00218974071797832 0.0920737891437895 0.0496478486090079 0.013868657961756 -0.0754644759649683 0.00751229786719928 -0.0415817533431193 -0.0667915544850736 0.0503201694571392 0.104515524111279 0.193642279514566 -0.119265517399955 -0.0944923367734277 0.162698612228725 0.0586274246312489 0.0217581327178951 -0.0877497599350839 0.0151751707547467 -0.0342289042853956 -0.0139959384621378 0.0278820004950494 -0.0202318167534331 -0.00392810313879194 -0.00375205346274601 0.0044142034442018 0.00225355069992926 0.0349971021822178 -0.0429795483862975 -0.0166080623741954 -0.00566100521031854 -0.0546780273095657 -0.0198796664241916 0.057378864985805 -0.00781808761451182 -0.0178692672146108 0.0245127363103067 -0.00530199010814525 0.0264609651858612 -0.0759899092702419 0.155490163071416 0.164589681456935 0.0766844087679908 -0.173414824113971 0.0679383331020563 -0.0278808166087008 0.07137031946003 -0.201526024791066
  9 273.035202763025 ""  1.44336496484773 0 0 0.000965473185803835 0.0130951053013771 -0.0171477056781811 -0.0347410992236466 0.0353630171729346 0.0412324459348516 0.0262681357933375 0.0312546416691881 -0.0304147660674211 0.00891527238920012 0.0192455504502662 -0.0219265478409264 -0.0682577306122727 0.0333300261666513 -0.0481726079191946 -0.00543297606196184 7.44878775191071e-05 0.0269957750459619 0.0121212063266043 0.00449534053900628 -0.0186694863076845 0.000859839133879466 -0.0100648616806008 -0.0224129816001294 0.0172614617351026 0.0283932575479759 0.0566889257779708 -0.0396419517134197 -0.0243358014684621 0.0486617358417862 0.016402394148385 0.00663869464290856 -0.0290642897553254 -0.00832259993474052 0.0261271890666499 0.0461348982309816 0.0307625771382655 -0.0679381644763264 -0.0602206592438686 -0.00107068035320039 -0.00300924254380565 0.00175044165659068 -0.0899742790102047 0.106731293941242 0.0338278148684763 0.0350950741224288 0.0290893519065657 0.158745420870313 0.166990223141923 -0.165050583698076 -0.0536788540500757 0.011738422950587 -0.017274797581846 0.00102414225759018 0.105606714596127 -0.320316862928177 -0.331836795992138 -0.17829086808856 0.379810345886721 -0.138038976621298 0.0742552371076655 -0.108368459006226 0.412266907572046
  10 362.780319439122 ""  15.8658511010194 0 0 -0.00695957071402261 -0.000165649535431703 0.00693642285815488 -0.0247294228802476 0.0143412765507912 -0.00964031456118022 0.0100712896353825 0.0119308928219308 -0.00141985577437131 -0.0232812135138374 -0.0189207275823601 0.0140906114910441 -0.000335177978394867 0.0140386596609738 0.0955695987750402 -0.00261581108139381 -0.000682784218819383 0.00213481554022423 0.00859137058715159 0.000262929317806628 -0.0105112078202459 0.00255083970036457 -0.0143932387903715 0.00983162434982834 -0.0188330413300512 0.0177660093281476 0.00576273930510258 0.00518481913152453 -0.00918290934549193 0.00111355512183854 -0.00356045620790098 -0.00859174025962237 0.013962774139888 0.0690721483499962 -0.00605113878500166 0.0562203364456544 -0.0195995591685854 -0.0464032342328227 0.0407759441592956 0.0194224359283762 0.0634081450590994 -0.0693573151499325 0.0518242824595541 -0.00558596759867578 0.0624329635328237 0.0621818930230167 -0.0127304521681282 0.054618295698863 -0.539818445121502 -0.0772351815295396 0.201642957037185 0.0356098341281969 -0.27478295274433 -0.389559727594348 -0.140585211708875 -0.00494505239168328 -0.11763796233941 0.0720671417953237 0.165957713859165 -0.146466835530158 0.0478701917505876 0.11378508911344 -0.109498474245345
  11 396.99371524709 ""  2.51659018660273 0 0 -0.10403483236668 0.0221193880647059 0.0379379725993783 -0.0583680743035939 -0.0362387626137577 0.0149841384199073 -0.191874883110767 0.0237584654424965 -0.211247030453763 -0.271649056824942 0.185268862230074 0.20111153672278 -0.0172482024110304 -0.0147458631606857 0.0266188576651612 0.0716047883479542 0.00322835585532464 -0.0531503375413688 0.0633646350869377 0.0159528753275161 -0.0737925176041421 0.0519757303648425 -0.012176845666351 0.103624551608395 -0.0890354498262041 0.0557094737614621 -0.100942860734128 0.24254196856183 -0.0362980042794821 -0.119398489835018 0.032902964248492 0.0288788882713237 0.118704072531646 -0.00871762378779496 0.0016961703397291 -0.00354977792282991 0.00740243362216413 0.00178223606248294 -0.00825208594158681 -0.00327317747696666 -0.00817007525918051 0.00726275669428918 -0.0124596059340729 0.0059946738765504 -0.00435502310036076 -0.00640344767443104 0.000979893370704688 0.00494217677358687 0.0291698726786219 0.0047722344742053 -0.0156633578108605 0.0114104803269804 0.00199190601093821 0.0127076117201026 0.018187872165606 -0.00583487556100585 0.00674390604996988 -0.00958289338272019 -0.0143156045918592 0.0131460211113675 -0.00806539236968899 -0.0187112618820161 0.0187030435344479
  12 473.248561398979 ""  26.0547943127652 0 0 -0.00844164364966207 -0.019356085269753 -0.0207120908191661 -0.0129921750381986 -0.0329398689388628 0.0295117507338703 -0.0295005209448345 -0.0409018407217157 0.0149111503576842 0.0177708739970485 -0.0144762170783874 -0.0399944753911483 -0.0763299208968886 -0.0609178740858105 -0.0174170778016941 0.0452068334235154 0.00621583987849392 -0.0223564617878029 -0.00657794822653408 0.0151063222797702 0.0220420351103883 0.011173091799883 0.0484905022297618 -0.0160802389405608 0.0592909227774165 -0.044156227482009 -0.0491434378712432 0.0652585597055723 0.0289341267039482 -0.0373823271521302 0.0401384147120628 0.0611336163830851 -0.0324452750151282 0.0677587672824849 -0.0288231920477504 0.022321833911006 -0.116064268253881 -0.0663277573534903 0.022958927470964 0.0278126626013485 0.0606417149882651 -0.038451233455363 0.0817950732998449 -0.00594227638906704 0.00450927166057619 0.0808297519305949 9.29639144891409e-05 -0.0143714332022375 0.274700832026315 -0.145930478593315 -0.051248301729826 -0.279724023261339 0.281483853726479 0.234144188425649 -0.166475021852948 0.0369386505252836 -0.0351919384008269 0.0513106248539187 0.131174210542666 -0.0857309491789277 0.0954185396263385 0.177412759066876 -0.131510242973636
  13 506.330641638327 ""  13.1420392128731 0 0 -0.0205234664695827 -0.0582683719080214 -0.0473919744208106 -0.0873017709368195 -0.0511767008759488 0.0652713335436626 0.0105129975960344 -0.0826052451033521 0.132963597737083 0.0792732223010659 -0.169924282033535 -0.150578778138341 -0.0814274781069443 -0.0449556207692368 0.0401154525272779 0.100731468990071 -0.000785557645394136 -0.0419857387168281 -0.0203500540742857 0.0340075270764968 0.0564451392489936 0.0154934245767024 0.0959290212086963 -0.0528691636034939 0.152550536522875 -0.103398634479506 -0.0870502595281762 0.120381067616471 0.0502812800252499 -0.0630341761473472 0.0935296824084452 0.134498591772527 -0.0969568002686407 -0.0223270268655324 0.0104796709721561 -0.00694738616748255 0.0484534176723827 0.0248427604745835 -0.00573219321452256 -0.0110504462391642 -0.0196828480919203 0.0113753806753492 -0.0281064423355204 -0.00110495293230799 0.00144293937500597 -0.0305001136659991 -0.00434386633415315 0.00758285991514211 -0.138481823483991 0.057480267327019 0.0324306685707817 0.11113648716672 -0.117673093940988 -0.111946464047999 0.0584600026602627 -0.010281801559495 0.0110625459061483 -0.0172275912234419 -0.0471406245496185 0.0285510793377126 -0.0368973631718813 -0.0630035312452253 0.0443195042240307
  14 760.187861143837 ""  13.2934449867203 0 0 -0.063500389729811 0.0418990614960926 0.0652414389345632 0.00726169528816356 -0.00642291865138493 -0.00355621029840272 -0.0829434474892012 -0.0156930776365094 0.279018986175747 0.0434675353129633 -0.0601450438097454 -0.0386299139669853 0.070722568276694 0.045133566872268 -0.12810530955556 -0.0230911124533287 -0.113699419756153 -0.0273177378460007 0.134565247214496 -0.00261613137381838 -0.0170357864912876 -0.0895177645678984 0.101154840292248 -0.0272436755305663 0.0827071022325004 -0.0410843743608455 0.0628731832462191 -0.194355214811392 -0.0166155992283996 0.0343873883028236 -0.049112708174013 -0.0766648009448706 -0.0665755905916074 0.00169633470311456 -0.00233405620350466 0.00556434397473522 -0.00537023108181058 0.00418813305299284 0.000708536164254289 9.60281411096602e-05 -0.00155100008916733 0.00127720409359558 0.0223046795861553 -0.0137812864496485 0.00355314163866701 -0.00800833722933986 -0.00227523654682395 -0.0202629096436678 0.0123022458042075 -0.0213475994727601 0.00617525184838469 0.0054110726558878 -0.013790751006729 -0.00670570382756511 -0.0125944542929439 -0.00748574663518848 -0.00293389276804973 0.0110506935073899 0.00552525462855163 -0.00687247912483602 -0.00167085135839141 0.000229501412249533 -0.00758324446141562
  15 805.732857517537 ""  39.4976781750375 0 0 0.0034603842524864 -0.00561592687069632 -0.0151989122741053 0.000911780922166336 -0.00181174473037202 0.0239519026370213 0.00122491245062604 -0.00140425956011517 -0.0419045866229237 0.00473882704717443 0.0186874890283374 -0.00736883493950163 0.00188964879803195 0.0799497337192206 -0.544479486112381 -0.00102794065560905 0.0103171077569159 0.0049270869434963 -0.0111727785250778 -0.00362647835831604 0.00297348441296663 0.00958432158929737 -0.0101135271891969 0.00835565647365996 -0.0500405646299452 0.0160514854953763 -0.0149161886255956 0.0422771256233675 -0.000324454746667028 -0.0133198354017432 0.0213033570288476 0.0284380114099649 0.00502490735161782 -0.00564040991035784 0.022155232242935 0.0530775823902417 -0.0183260899591377 0.0353243793656888 -0.00650829289027277 -0.00650918773878886 0.00638282238103466 0.0206524450619178 0.386449887444215 -0.136873234579315 -0.0104203931579972 -0.248933234252276 -0.115190050415071 -0.272050474500047 0.122839817867228 -0.205250167403339 0.0542095682718072 0.0828936474070184 -0.145247485779289 -0.0714648598026691 -0.0279483283621352 -0.0988786462737109 -0.0821689248931884 0.279873152424595 0.0436369754464964 -0.11189315086833 -0.197508044286487 -0.16344999663067 -0.0812199829430587
  16 839.015585201578 ""  16.7030503481694 0 0 0.00360509122666042 -0.00573750657139713 -0.0327836069232486 0.00208706844705986 -0.000750821608251264 0.0280464913814773 0.00824604559192325 -0.00249484868924522 -0.0343937010915572 0.0229138600002525 0.0075981475454968 -0.0411118010819035 0.00923589113304302 0.0926824397683323 -0.600659953961627 -0.0201459027397635 0.00185838514448027 0.0102536865485239 0.00476279050778829 -0.0202568305326577 0.00543647815007694 0.00641272339742089 0.0106670148152259 0.0193508901275477 -0.160859954267413 0.0396186735435199 -0.0346268137312778 0.0822690095105779 0.00547038122119782 -0.0389003364030971 0.0516361833312598 0.0979578434874683 0.00372651791392459 0.0220832303033321 -0.0448120373851404 -0.00971709584015251 -0.017885751682481 0.0485433396546322 0.012819320046054 0.00703465032998965 -0.0351898905683814 -0.0157411006480621 -0.275166295872637 -0.00172904350942151 0.0749771876055337 0.242354729048797 0.160556793108868 0.0949033854607373 -0.00946801253400693 -0.0183576764116567 0.0332112256930675 0.0746435920294872 -0.119929005367407 -0.0535608751344551 -0.102702713817442 0.0614743350179036 0.0962579831353403 -0.290077072300937 -0.0171332638392993 0.091032241724355 0.260665198137199 0.224960711009162 0.0406083450960313
  17 852.941842186475 ""  37.4946530089614 0 0 -0.013015935209103 0.0116593953064856 0.0857013910948004 -0.00686669452241078 -0.0104023140712315 -0.00720838016783401 -0.0438747082177529 0.00392018225282401 0.0195527837521304 -0.0649833902401795 0.0265216558126694 0.129580370523072 0.0173788805520047 0.0316020120697702 -0.199604501517881 0.0830442912096227 0.0221127929756226 -0.0262217589952361 -0.0502336887158952 0.0748091738852637 -0.0125722930590204 0.00154604311015147 -0.0860482247134874 -0.0526134912421461 0.491964153500924 -0.105292029671274 0.0944246323314966 -0.193461475715815 -0.0368280230972511 0.11687554615728 -0.130505745759148 -0.324497204860019 -0.0107030518635315 0.00879751482836733 -0.0137281261275399 0.00446837381565344 -0.0111843963623439 0.0225447141353452 -0.000947095627189256 0.000434062185886665 -0.0135577724604062 -0.00133666520178517 -0.0494039410489547 -0.011804410930672 0.0238409318585372 0.0604453695217401 0.0461501185564099 0.00262028137007928 0.0285798203727103 -0.033615448951604 0.00942854116127619 0.0346860092542892 -0.0554525236574394 -0.0206518576255463 -0.0519762237661252 0.00516152684923208 0.0245555872134798 -0.0685163682234364 0.0035675843165675 0.0165446160725891 0.0691491448964516 0.0624691320900865 0.00158635674246066
  18 893.920667090806 ""  6.24070810703891 0 0 -0.000338089611976606 -0.00357520491587191 -0.00396480636553187 0.00247300794219892 0.00247864193032628 -0.00673067793428184 0.00786052217296063 0.00158564283975529 -0.000668666873629975 0.00172535070504128 -0.00416007686280132 -0.00605773961491491 0.00137387154646561 -0.0309392264121518 0.194407380610265 -0.00349681417584333 -0.00322199062265625 0.00115473344147647 0.00199888066293281 -0.00162933970311287 0.00130415028519055 -0.00203029347659607 0.00458154790450146 0.00221847454532535 -0.0180864858330573 -0.00102137528536411 -0.00477075821526935 0.00991819362814753 0.000440374878963167 -0.00577399950878347 0.00279555158874805 0.0118198876434582 0.000802556907426328 0.102941194185736 -0.0181029860539407 0.0566634650649746 0.00474851492399765 0.0847771465074564 -0.0842305026419524 -0.0865723120927388 -0.0955986538309436 0.0610926161956299 0.136822608547034 0.053364803596018 0.0040346327546709 0.126885096239676 0.0411541922613031 0.0023292236802767 0.00353669601558458 0.0315426116111464 -0.0602809527785154 -0.0372514627289632 0.147598724993852 -0.135854964552802 -0.44614308218121 -0.186935678593704 0.0202838716409394 -0.0249208800569807 0.0826010553232078 -0.0596317120990939 -0.0265312024164981 0.0417539369713504 -0.0874252587065515
  19 926.777568575797 ""  58.2164716011047 0 0 0.0350720955749273 -0.0339897517990165 -0.0542440391315731 0.0206273297699665 0.0272275430045147 -0.00447676665610507 0.0459778446832485 -0.000258741761015508 -0.168041940968399 0.028328568643625 0.0759418628791837 -0.0265551430570573 -0.0388253127670327 -0.00856899872348302 0.0308373905651402 0.0319875179989908 -0.135216686443605 0.0118402470327997 0.00193801994136167 0.146064434334906 0.0323047958746686 -0.0962697437672319 -0.0459804048389854 0.0266294585979616 -0.188013757175259 -0.0256585166285428 -0.0360760716782115 0.238661228581827 -0.145452789787702 -0.0708980678163737 -0.0962375721507118 -0.082850342000589 0.0216996462651063 -0.00282835641732395 -0.00143319767157327 0.000484885016719004 -0.00295978561599336 0.00180804067003805 0.000351487862045505 0.00318754879082143 0.00208972635458781 -0.0019959936744722 -0.00452374877512686 -0.00543196538621 0.00305238801814478 -0.00166949171259776 0.00184257997381505 -0.00374688866262538 0.0187577456678325 -0.0150482214765302 0.000832203704217573 0.0125644071864787 -0.0227523413901504 0.00222787773243741 0.00837123576243618 0.00618852458878934 0.00125274307253408 -0.00227606849089653 -0.00154465568862394 0.0022458313543156 0.00540391735674402 0.00257832033411651 0.00245011641834225
  20 971.33129063273 ""  105.17372752538 0 0 0.073409118798152 -0.0530409762555852 -0.000558290688558085 -0.0138553775188366 0.00495555627547288 0.0090028501503386 -0.0448838985177002 -0.0547118785080894 -0.302287571074823 -0.0904746922212325 0.177804681408938 0.170193919383222 -0.13890873252927 -0.0188336254327054 -0.30806731773617 -0.0182196348499816 -0.0210219827897003 -0.0159213862604668 0.0089306567654416 -0.00166090588942543 0.00222103082848233 -0.00826595906715755 0.0569999729171522 0.0159010796897858 0.129505145634622 -0.107124939862714 0.0026007486796731 -0.205254231167433 0.110284367036051 0.0362516753228451 -0.127439335157477 0.0526440132161592 0.0906145254763224 0.0385523669146475 0.0194744591982201 -0.017616967548556 0.0452935627594562 -0.0434832548242401 0.0164735602670079 -0.0475680674218196 -0.00148797402121943 0.00462254667747329 0.0190960604896718 0.06023634143421 -0.0310627727176545 0.00300471131283351 -0.066934354946468 0.0905327887116132 -0.278646526057747 0.201445876552362 0.0127686259676524 -0.205915826429662 0.349159373252499 -0.0259114595744238 0.0511936758630345 -0.0148806287429999 -0.0204441152762306 0.00548842110012694 -0.0540082502238418 0.0111545557975266 -0.119292476721063 -0.0941938392687948 0.0282474459710417
  21 983.803689923039 ""  59.0764558278985 0 0 0.0745540521358991 -0.0578158270456231 -0.00146514556577499 -0.0201581835568309 0.00538264376078796 -0.0089960303597075 -0.0194778260316649 -0.0439660500368424 -0.296863202464942 -0.102442269835104 0.152298894537781 0.172361287099663 -0.098743672953375 -0.0768286310650129 0.254876779894212 -0.0265013082092248 -0.0237843845117794 -0.0201219010386408 0.0116676823867819 -0.0147573811603678 0.00168445851058032 -0.00125964738873212 0.0738816327107417 0.0175457123188627 0.125438833230474 -0.0970901955289436 0.00772078255151438 -0.256985306928519 0.147295724698296 0.0424289010497529 -0.129666711045937 0.113454759710534 0.104980801127032 -0.0279069669102227 -0.0100123479623907 0.0181386780213717 -0.0319698678089645 0.0482361571974936 -0.011663192129002 0.0325482683281329 -0.00179177170319296 -0.0142318707324841 -0.0174062152265535 -0.103275713817289 0.061616782373104 -0.0063931348909502 0.0650005825158839 -0.102111165730357 0.247708123662826 -0.259433399941907 0.0334913477463112 0.185706924263998 -0.311524760701162 -0.0458752877046636 -0.0100347484311995 0.03851056357715 0.0312734459396732 -0.0570389044945349 0.0108471692568285 0.0151295429739979 0.105865300140092 0.0757383053256275 0.0006642028969239
  22 1018.72228911744 ""  1.12001726323173 0 0 0.0160803634469547 -0.00620784894493916 -0.00229422228507712 -0.00915757099385195 -0.00321458574618795 0.00253514048094579 0.00914238785799542 0.00113697309147755 -0.0542081609541875 -0.0165469497330153 0.0182580627649491 0.0266585530093626 0.0163503635594735 0.0217117986033464 -0.0772943152752219 -0.00300781592792641 -0.00675759457244633 -0.0037875142857198 0.00063678761947762 0.00118909105340207 0.000581160824563089 0.000464580221164126 0.00802001582001262 0.00447564128451548 0.0178779809112486 -0.0163292714587815 0.000321350862606153 -0.0490378688987638 0.0292578607388715 0.00816079630683312 -0.0239639543094106 0.0279168739838563 0.0224595027620179 -0.0791887283486922 -0.0628851998656307 -0.00399403703736972 -0.0108690111241166 0.000933596394548054 -0.0224403742644876 0.0890069980961421 0.0117155351722397 0.0624258356659949 -0.0613983056336769 0.207325189101426 -0.147846080794288 -0.0247482134053794 -0.0523594583675007 0.127234708562207 -0.110013727417765 0.418059162217835 -0.182532168499222 0.12417779818354 -0.164288576458149 0.222115225383379 -0.247367680583758 -0.142902121630265 -0.0534587036083125 0.299702307578731 0.244044003960383 -0.14695868516257 0.0739860083497562 0.0954966504963943 -0.158929480131135
  23 1079.48295664535 ""  80.8161886454281 0 0 -0.119512177780493 -0.127977413078078 0.00796525998564074 0.0908410890384024 0.10447401332628 0.017887424934466 -0.113451500159096 -0.114349892192371 0.00467285455169737 -0.119006103430634 -0.0809165427661494 0.0355267852378314 -0.0358155684824793 0.0347572043695362 0.0112221361046958 0.0016221769620895 0.0134122959963363 0.014893306865597 0.0051211674535083 0.00277179426741616 -0.0112653439207107 -0.00635047913127771 -0.0255590783587343 -0.0210292247613082 0.0904881550085909 -0.220277634735186 -0.0907395275230957 0.0158693616158801 0.164625632019272 -0.0291867457012927 0.0878019625204616 0.210807225089427 -0.0491400620650065 -0.0118789838652607 -0.0421855509989276 0.0328196965236377 0.000470076135899509 0.0217733918770661 -0.0267693851025892 0.0170595698371518 0.0183079815549069 -0.00882137275399549 -0.0424282461173881 -0.0627223147627548 0.0527848487842023 -0.0391605393694163 -0.0797045458307841 0.0631549960683488 -0.0272914029690913 0.0218835898121409 -0.0187086296411317 -0.0306098541773484 0.0707716897664782 -0.0446902444027232 0.0720096694097059 0.0278051589468937 -0.00538123383627917 0.023548486863257 -0.0148286841348927 0.00806445722901895 0.00614928863451773 -0.0097058936928565 0.0217407543603123
  24 1087.83439583699 ""  5.21980644612936 0 0 -0.0270386162682902 -0.0237641358415223 0.0199756784316399 0.0172836028291131 0.0213762143724846 0.00118642002399024 -0.0191935211292029 -0.0140072348031352 0.00369286908000252 -0.0383933497736818 -0.0181211541728288 0.0334634529668939 0.0160570011662517 0.0264012778741856 -0.00277922495717377 -0.000999400497553651 -0.007561863855947 0.0167861853798062 0.00414336414967296 0.0117530443444482 -0.00688877559929654 -0.0023590765859251 -0.0277930207384273 -0.0226663681845893 0.0049562390707847 -0.155441523747106 -0.0739864279006024 -0.00798852695933251 0.153961020475771 -0.0204356599617916 0.0455920480457531 0.212808810395494 -0.0187427494422314 0.0248009271635504 0.116137679626263 -0.0990409696071421 0.00681324407972162 -0.0715264784637793 0.0779696837375103 -0.0398829052698097 -0.0488863722910808 0.0282672697956613 0.108969985859738 0.206056665872502 -0.171346607702692 0.111715746528271 0.225354222613911 -0.163580658752978 0.0607876956461806 -0.0410766144921614 0.0480924006162039 0.109539856545602 -0.230567811094754 0.134884285752883 -0.221008282988407 -0.0832039673419744 0.0133586903777038 -0.0491239796762471 0.0589457770637049 -0.0309598111385638 -0.0151265146648192 0.0300893524890909 -0.0696404667199079
  25 1093.99897196652 ""  16.8215999801928 0 0 0.0442202838297215 0.0794202412082101 0.0696901885851411 -0.0425028638746116 -0.0556304077321718 -0.0221328280016842 0.0669124296895556 0.0966152525064323 0.0313561475812621 0.040535292367528 0.0605863200032463 0.0612449699993885 0.0642489136512582 0.00197633125651586 -0.0126246024787797 -0.00922503650086767 -0.0314371445285091 0.0528781693692579 0.00995477121229765 0.0326514825615922 -0.0124662889040737 -0.00358024787365309 -0.0720548370801617 -0.0623435247992572 -0.0911474994493772 -0.326128311187345 -0.171725297262575 0.0269715635258203 0.32948248051091 -0.0541795146147653 0.0723124959404723 0.470044058829359 -0.0298820417284776 -0.00259332036743749 -0.0297909752556389 0.0277581592601323 -0.00419524596337841 0.019173029207129 -0.0209166227761446 0.00680408684351132 0.0129911113579905 -0.00905820112880487 -0.0250047095808494 -0.0601771255056928 0.0504083799210087 -0.0281927085015899 -0.0605240243240803 0.0416757888369293 -0.0119293536896573 0.00735875209584536 -0.0128628597553869 -0.0401698193553875 0.0763321940121491 -0.0340967458619788 0.0693508122691855 0.0248006285436902 -0.0039759578451485 0.00719030470035885 -0.0234943647691725 0.0118417299241246 -0.000415546149425255 -0.0119255671309256 0.0228120111586288
  26 1136.14224704205 ""  2.55507763774064 0 0 0.0281432463692562 -0.0378963464924869 0.1114676390641 -0.00554416539927128 0.0138068106011517 -0.0172395069881297 -0.188597975570317 -0.128517381642726 -0.0702454618902325 -0.0135634717042238 0.225852852217538 0.198929634466008 -0.109387498014823 -0.0419100630203435 -0.00672018075063691 -0.00972526503017229 0.0134444459630935 -0.0298380470164489 0.0058600661838332 -0.0110146717597112 0.0491347246380186 -0.00915258280021508 0.000878064863715215 -0.125583508451746 -0.129774308424031 0.321979967271342 0.0994581643835036 0.184618566856775 -0.378156625177238 -0.0244647638703326 0.122217624449421 0.215764258824236 -0.182010410431406 -0.0052276903079005 0.00107852139609041 -0.00153180871179425 0.00297996780157454 0.00226544772226958 0.000576666641335304 0.00423704665123026 -0.00209996746009885 0.00229941147375281 -0.00357492125859832 -0.00275914761279072 -8.3153525338958e-05 -0.00601640433452486 0.000457574038417276 -0.00267182207757249 -0.00563617676969392 -0.000749692645115312 0.00419980762202259 0.00726590549706862 -0.0089087348211194 -0.00693975089054966 -0.0156718573757498 -0.00484285945437574 0.00185616119342745 0.003650172534745 0.0101796506703343 -0.00429054758119266 0.00952596420253682 0.00867181355560525 -0.00701829690345699
  27 1152.90211690394 ""  3.66593622220137 0 0 -0.0243239257844892 -0.000452919252855903 -0.000798522738333542 0.0110253446998223 0.00407248655651341 0.00528702677483002 0.036142223750073 0.0258858394748763 0.0414248192511769 -0.0660469904319379 -0.100228859108546 0.0160701384717156 0.0387317157301889 0.0234146032680565 -0.00422651217745456 0.0521610194142675 -0.0801262703452475 -0.0671929765141309 -0.0391161398900962 0.0337025626236704 0.0170727747130992 0.0611357748220571 -0.0294965873103371 0.0176063610073134 -0.265418771351631 0.400535976832099 0.084250374825585 -0.52732498314478 0.160479454498787 0.124096566526697 0.183296598930941 0.196239572760384 -0.02115725354798 0.0303315151898049 -0.0181769352212856 -0.00476074093058216 -0.0156960805281361 0.00743928537868796 0.00200821909726119 -0.0214318865585084 0.0174112780897768 -0.00177873279005044 -0.0134633637608917 0.0565229137239204 -0.0272122163153739 0.0499103590309123 -0.0269351303203376 0.0714487692044096 0.030162885727904 0.0236195110411806 -0.0213924988505993 0.019261116876472 -0.0432191195358831 0.0186549790204131 0.0676019863069261 0.0040324379374168 -0.0252527164815332 0.0255243324437213 -0.0391319350488455 0.0103742589940436 -0.079820020330366 -0.0643267793692751 0.0279437183328259
  28 1166.22850307495 ""  27.0088425500014 0 0 -0.00477247625916091 0.0001726640415788 0.00598059342217305 0.00339366782046335 0.00322135821719482 -3.82067903227039e-05 -0.0255452163088138 -0.0174489828740824 0.0263231681309898 -0.00324369713791786 0.00291544683774245 0.00761859431408908 -0.0259723042856865 -0.0155661520991393 0.00337741091093486 0.0290799734959176 -0.024558612522518 0.00348902166331419 -0.0168795869966042 0.00621394998851853 -0.00516888373969321 0.0173556763012096 0.00107140310099412 -0.00406928477265348 -0.154698854896196 0.0973569537496499 -0.00638905346985514 -0.123339431965049 0.144244480934588 0.0275762867772762 0.056588241331707 -0.067887912211588 -0.0369957392737904 -0.0985752778721204 0.0679108814836774 0.0376891537932435 0.0570284572365549 -0.0355947951134408 -0.0182873749276895 0.0688122099323163 -0.0632018399843613 -0.0067891203616282 0.0782739212249882 -0.233613317891805 0.127972199428925 -0.200656842833581 0.0752866322386092 -0.259208485444882 -0.143999017706232 -0.0288814164263769 0.051724393526306 -0.1394522356817 0.266915539433399 -0.0440214253716061 -0.197285527739846 0.0133621178759409 0.0998929202036553 -0.129261486889988 0.107211468344564 -0.0197315199300422 0.288557897891441 0.222459052170016 -0.073629463915501
  29 1173.5666915071 ""  2.84376865858136 0 0 0.0145167892661116 -0.0190479878183727 0.0378953425366564 -0.00465251392682249 0.0100850366598705 -0.00592518140505511 -0.16872622470786 -0.125759431377343 0.020201187920588 0.0365293713104512 0.144760654427662 0.0582630502531897 -0.0845792973304329 -0.0319878274982082 -0.000716302802061709 0.0644067440023982 -0.014013710663252 0.0873513721617701 -0.0277928181400784 -0.022716098385006 -0.0351479509853386 0.00575635587454011 0.0536706863525271 -0.0556543158412567 -0.369266545886357 0.0179599945240094 -0.0982189780093679 0.0735048736610067 0.419347044971287 -0.0225183696147248 -0.000585844549401047 -0.488430734811144 -0.133089261192038 0.0195887310999922 -0.0165556897722909 -0.0122789595254591 -0.0113225514363709 0.0114595505342548 0.00556052879334399 -0.0131670880315647 0.0143157846906688 0.00449182547071227 -0.0261973709499847 0.056674126049319 -0.0332559974585894 0.0464142656196073 -0.0174628549282751 0.0628041280392855 0.0305533809968061 -0.00212969254738894 -0.00457674835888727 0.0430680370117189 -0.0761742683584047 0.00241995814145887 0.0340478158330113 -0.00908580173721226 -0.0242280177529498 0.0377446499733702 -0.0167755854641712 0.000636525075138256 -0.064986987306629 -0.0484120384100763 0.0109746084345043
  30 1266.78948286137 ""  0.847746570195208 0 0 0.0160277738222696 0.0148241683809222 -0.00830102027638344 -0.0037368916946481 0.00413005965658445 -0.00783159327771454 -0.253241814433622 -0.18846008106231 0.134175930202342 0.223967277001235 0.200361926647842 -0.121671383676824 -0.173906124303193 -0.0874996350357257 0.00721705303491798 -0.0453584692661169 -0.0152991656376571 -0.0160663969539676 -0.00875695828123613 0.0276981170080991 -0.0130518715920073 0.0363721897973648 -0.0188577834215106 0.0598327105374468 0.0855530028893342 -0.135064354279915 -0.0229088380138485 -0.0876718899383489 -0.0562038693232279 0.00992714233661243 0.309121893094314 -0.026464983213663 -0.0920461321880761 -0.0182674370923788 -0.0194712532314218 -0.0766209393285724 0.0220405639355275 0.0179345483471738 0.0215022995654263 0.0122581731779842 0.0218698753866172 0.0645862465086309 -0.283141313232142 -0.14057776894388 0.0764867486365449 0.0746839492617155 0.0450724460078467 0.0222485801614757 0.0335822675059091 -0.229129014792778 0.126521043384339 -0.06238571884082 0.110279660310622 -0.161204925907284 -0.0730451734007055 -0.116896249668079 -0.0666914552851717 0.188056009123975 0.100107146553965 -0.0522355151288235 -0.101815805462371 -0.0282182563309454 -0.106127132981325
  31 1272.35372166976 ""  9.11593198520603 0 0 0.0187433848407615 0.00406467245398081 -0.00191870216057585 -0.00908241789018059 0.00583435858475609 -0.00658946661709536 -0.228224525159358 -0.176591074700881 0.104080899226884 0.192059791662021 0.192974739576841 -0.0874755163077562 -0.11385537717285 -0.0523337966039453 -0.00570184078668787 -0.055302491633283 -0.0175751140044567 -0.0112786168138197 -0.010446423470705 0.028492277820893 -0.0137409349181043 0.0433048787270908 -0.00554305821157047 0.0511914477105413 0.0796261288116318 -0.158289749083544 -0.0293874215934961 -0.0591261251108772 -0.0678687307332729 0.000102458296323453 0.329156345915945 -0.0721159079500471 -0.117702372284779 0.0169902984984864 0.0186161668521786 0.0750346768344902 -0.0212821823583235 -0.0106299149348534 -0.0185162571081569 -0.00961317148474197 -0.0241644422517054 -0.066825062434772 0.297865296316131 0.17754333074138 -0.103254543967902 -0.0889814484427178 -0.0717844127180971 0.00359162440600675 -0.034906153016768 0.227168456462633 -0.120562740135072 0.0898733178321776 -0.151456475387572 0.151590094577381 0.0608964903088926 0.119877790082977 0.0718144212642352 -0.195553942987615 -0.0998013893521237 0.0522725958118596 0.108650243120463 0.0285134731847945 0.110421875175928
  32 1282.97341478754 ""  5.8354528359835 0 0 -0.00123095747971644 -0.015149282845913 0.0290419243010851 6.76781833338951e-05 -0.0117333192785442 0.00908848002158224 0.281057111698847 0.196561434354289 -0.124985492389688 -0.311749431504407 -0.225784161966437 0.219824968629889 0.137288629301395 0.0634761232703761 0.000139937134213102 -0.0941751759600381 -0.0404373467589399 0.00522464296687391 -0.0195761704280006 0.0436078354698961 -0.00232914530132021 0.0856801772541144 0.0638926857494451 -0.0241853142790175 -0.0465098709313967 -0.204322235660448 -0.0680948637936468 0.0405119992422544 -0.161595686316112 -0.0317419041468887 0.347106378519257 -0.252468817686597 -0.222080401981131 -0.00104034621366532 -0.00215301730969155 -0.00710835712843876 0.00090239356782237 -0.00186895004880783 0.00111833959487781 -0.00057130922014456 0.00377645277861256 0.0075773546533821 -0.0341541519293736 -0.0285452922901832 0.0180940760197091 0.0182156467480932 0.0209640538930923 -0.0109402813046427 0.00714020726745728 -0.0229285039046207 0.00915979937051786 -0.0157213811297354 0.0241931024141344 -0.0098587744577588 0.00027996302826229 -0.0132328576582396 -0.0100328104496861 0.0237075327025641 0.0094475570159804 -0.00537224723968263 -0.0151018771253609 -0.00389732725303558 -0.0125461800531065
  33 1337.11606014459 ""  8.33916961083045 0 0 0.000446677554928685 -0.00768094082982371 0.00344912794518759 -0.00529415035366536 0.0033595194216054 -0.00199131041465998 -0.00993186393814487 -0.0107893108310877 -0.0121362223315389 0.0498070224176379 0.0482507036132102 -0.0211975085446263 0.0276268002342267 0.0122500217051277 0.00334413184471217 0.000979220569578566 0.00166929507783566 -0.000690759922281094 -0.000342579742893478 -0.0019393499986608 -0.00131723712064305 -0.00447884403850972 0.000479272512918022 0.00502987440277928 0.0134539408675942 0.00263258278432505 0.00521866156227009 0.00135375903648748 0.00983548174252694 -0.00210913736611751 0.0238862649210126 -0.00353398926626637 -0.0121377642652919 0.0126456701211597 -0.0166090344956207 0.050430047616955 1.60922308085258e-05 -0.0436879100403076 -0.0445169422283412 -0.0326375066731605 0.0464880522424393 0.0108486224864632 -0.0883272284049405 -0.303823490226749 0.240175214391546 0.306030397656295 0.492715075756224 -0.407941673170218 -0.0970422061989429 0.255460645321806 -0.144250752501228 0.0534857897088041 -0.0823194126154685 0.183582249624152 0.083218106934635 0.00285646129637005 -0.0462186619531277 0.127277247550382 -0.0469559367680377 0.00565144512822711 -0.127212347855156 -0.0819941524040826 0.0566951609274812
  34 1361.59437320192 ""  6.19194983267316 0 0 -0.0397374205840418 -0.0550550393675018 0.056437362277164 -0.00910166543734547 -0.00739837531997988 -0.0200379642538346 0.389987328456019 0.286040516820075 -0.280722896492176 0.332376696975857 0.26786769965166 -0.158800242827219 0.0957561131339521 0.0334023506827422 0.0010410230012377 0.0338385730688463 0.0227854175669281 -0.0128457634390535 -0.00276889988339049 -0.0242370057686887 -0.00998578298612902 -0.0860898848699074 0.00935376552324415 0.0465318161124309 0.12616743809513 0.10467997271635 0.0738959628135291 0.00671051232176998 0.140168740380222 -0.022615233595492 0.333242470613973 -0.0267597716933581 -0.207215254229235 -0.00277203158269702 -0.00159814249519021 -0.00381163957338189 0.00129115779269355 0.000298172749547925 0.00443654129268488 0.00147612745899851 -0.00230328895840642 -0.000343316808657047 0.00687468964302012 0.0318619513803218 -0.0252549533770626 -0.0129577823352382 -0.0221555356764234 0.0207607212804769 0.0105048603657007 -0.0254883184725044 0.0130093171011992 -0.0104780477652555 0.0173980438628994 -0.017659187229908 -0.00039988361427687 -0.000206751358224987 0.00143044926441163 -0.00439744928620674 0.00383749259754357 -0.00171256948296776 0.00779192651809066 0.00659599850055685 -0.00491304687975448
  35 1409.57985744026 ""  2.10397182804574 0 0 0.000920913408688441 -0.00150193836144305 0.000860201010788623 -0.000712859018293164 -0.000576644047573146 0.00019070572056605 0.00139049462962282 0.000519265081325806 -0.00899110200244875 0.00304724123417467 -0.000277234491011871 -0.0010054897624256 0.0123134184754926 0.0145997237542619 -0.0130875850878164 0.000651995914644422 0.00079651153141437 -7.06334154561237e-05 -5.38420973436033e-05 -0.000860958626933528 -0.00062765967615763 -0.00375727253599185 0.000191377530392063 0.00166769198461435 0.00728813009810879 0.00272745044764919 0.0038512754882765 0.00379128465319955 0.00674995431026272 -0.00252413697287699 0.0133812043053381 -0.00250961667793914 -0.00896571369404447 0.0536280694780951 0.0658879228056782 -0.0243256932455303 -0.0272633984526842 -0.0125885536924786 -0.01569377777596 0.0828721781806485 0.0302226922708796 -0.00559128249888033 -0.165477598497369 -0.290480435525198 0.236077991293762 -0.163904614540897 -0.227175878619253 0.122490684239098 -0.0107048490020029 0.128124362007461 -0.0828868002868607 0.057713365439359 -0.118139770452024 0.123511486240006 -0.425203281998918 -0.0663309528251868 -0.0123069304168608 -0.303452595741649 -0.0738347393968037 0.182167955635985 -0.23848311403617 -0.314498487066249 0.0136161232598383
  36 1433.35368713194 ""  18.7285301266978 0 0 -0.0054255271477359 0.00335338735196538 0.00106766166325018 0.00333061586061271 -0.00174854967546099 -0.000319173769589741 0.0246279799417127 0.021236055453354 0.0102266696249995 0.000802607440819037 0.0062294619568176 -0.00184679329757175 -0.0445916022987583 -0.0347126391769678 -0.00173302720300645 -0.00119290580470075 -0.00145429758003008 0.000376724003695827 3.41667480996098e-05 0.00165618710721407 0.00100322714945219 0.00700730879175252 0.000506747882071362 -0.00365230227686709 -0.0135601157291244 -0.00549807094627102 -0.00733918123985024 -0.00585360233608213 -0.0119369006974968 0.00441201762692423 -0.0238557661003997 0.0028715219738564 0.0147302928757692 -0.0712017523526401 -0.0791682573137199 0.0284174754621449 0.0319224959387946 0.0130593528087604 0.0133084620020765 0.0718072673027797 0.058895090766144 -0.0296403025486367 0.171064407049135 0.301622984406203 -0.256320392822731 0.174727212291838 0.260186583917821 -0.141498513326075 -0.01741729948496 -0.148243596011034 0.102726549298654 -0.0634558017613428 0.140908805542843 -0.0955157379316635 -0.318915587589706 -0.050296449100934 -0.06934893372803 -0.209548383910168 -0.177156383691464 0.194122057955036 -0.182807970114185 -0.272453510674839 0.0924654134696379
  37 1446.14549775468 ""  13.5760140515388 0 0 0.0814655855398166 0.0379046288853117 -0.0487940178715581 0.00678370949419413 -0.000993627053959966 0.00877415984002396 -0.104175050169732 -0.111264578475675 0.113756955251211 -0.386216956987712 -0.207185421366977 0.244888057783973 -0.0553492487766083 -0.0266325418591726 0.000806176176114495 0.0312689381933237 0.0236851080481603 -0.00677927426284673 0.00276212975698078 -0.026114479397418 -0.0115950928984658 -0.132170539411591 -0.0259179958191502 0.0450992743711305 0.169763693148728 0.130072638527872 0.113554700769281 0.0866876367186713 0.183672150923066 -0.0634050942731448 0.370635807246234 0.0198822142274589 -0.239927718614362 -0.00428880780019546 -0.00452655888312188 0.00286630311542437 0.000955396701304077 0.0021740677075623 -0.000450727720811223 0.00123578112250594 0.0024854306400441 -0.00163332059863116 0.017465961831735 0.0096706244263796 -0.0114562297116151 0.0170167850739283 0.0215437082436988 -0.00635165364671921 -0.00240933839585577 -0.0028495480696988 0.00284438792282396 0.00270024235891736 -0.00136209114161925 -0.00237207163948323 -0.00548767650576938 -0.000477384223026665 -0.00306491185522542 -0.00331500279693581 -0.0084099607949107 0.00592725389170105 -0.00431769074095231 -0.00707569332228046 0.00586439507019052
  38 1489.71050049313 ""  2.05912864367157 0 0 0.0102162362199594 0.044979769505396 0.0642823428153264 0.00408357060192721 0.00488459054611376 0.00352631916352032 -0.361400146115683 -0.0613885158820013 -0.576221437158427 0.205830318325327 -0.580692660429878 -0.249414392913469 0.002616487877481 0.0116915309729567 0.00824386032135072 -0.00406811037362816 -0.00476281642393857 0.000555033436218002 0.000139984078883395 -0.000280201021829192 -0.0022660197643066 -0.00502395769675882 0.00213849891111329 0.00379222422910742 0.0175124555119466 0.0213155705126804 0.026303218454076 0.0230257611257887 0.0331626719538879 -0.0185152294543728 0.0426830852830567 -0.0109170935873544 -0.0264502156137194 -0.00359142794410031 -0.00159617988061412 0.000728027282185296 -0.000192815683655782 0.000641895082187852 0.000409644925839712 0.00112794914971373 0.000934659253600806 -0.00011156409984821 0.0186246372973998 -0.00133181462126285 -0.00627552155748915 0.01192668775773 0.0116678005048091 0.00740327741091538 0.00694101020521814 -0.000590384498680908 -0.0011464281961324 -0.00468062811449697 0.00604478393920402 -0.00786755532135188 0.00097671079645632 -0.00348191842611148 -0.0046473328336153 -0.00863115074150747 -0.00224824338260305 0.00497960544564062 -0.00383011591685784 -0.00166794320767171 -0.00658648182878568
  39 1499.89767891897 ""  5.33714700741579 0 0 -0.00503717539859295 0.00772106061278249 0.00289772622151412 0.00766085828490214 -0.00317864393730552 3.26205285099455e-06 0.0254004124862487 0.0304119443921103 -0.00834784771958079 -0.00584679639990507 -0.019882927934187 -0.00362951686257785 -0.0945004947294309 -0.0580172167421266 -0.0156242636936741 -0.000486276414148921 -0.000675723670932269 0.000380431057210182 0.000208629580049875 -9.1299012238291e-07 6.49933194229713e-05 0.000401139624616385 0.000235610113604739 -0.00130156628289789 -0.000452494137270035 0.00194435443021421 0.00184572985164969 0.0028888855856204 0.00283051076046609 -0.00181455125522447 -0.00253225339763875 0.000437118298538962 1.69385787409486e-05 0.00505408400794383 -0.0158413856264642 -0.0133951760228075 0.00209493210846157 0.000314006132615762 0.00715289131571047 0.00478891420143001 -0.0311544741799281 -0.0340636783071335 -0.0773501231364441 0.0188568684670854 -0.00700312058589429 0.0209295926020876 0.0127663390854651 -0.0403194898286544 0.0234425062620398 0.00108518454243858 -0.0031541884070453 -0.0101908631271587 0.00705451052491105 -0.0524473720252841 -0.16930793087926 0.452302010540352 0.475881175892098 0.158712543847022 0.364101189914647 -0.280622243011611 -0.0814035884013586 -0.294912259329882 0.376300227100579
  40 1506.68644146377 ""  3.94163702829587 0 0 0.00432531347210744 -0.00611529172088605 -0.00284309685818318 -0.00634983707670744 0.00220537295686353 0.00036369326590058 -0.0178012233295303 -0.0237783534262092 0.0112859053696757 0.00286431538017164 0.0202449463538035 0.00513882867421398 0.0766254016482126 0.0480116890611373 0.00186024862948061 0.00153267743090712 0.00150596693764797 -0.000101508853944035 -2.84736158995774e-07 -3.04333597250968e-05 3.47500201012408e-05 -0.000848020536568516 -0.000345097480144651 0.00097622842939764 -0.00492639758077361 -0.00577751115039998 -0.00737815096428978 -0.00710844776200837 -0.0082032492124239 0.00570407725283602 0.00124573801106852 -0.000183833459566675 1.24526825173756e-05 -0.0202073736087822 -0.0164366276593861 0.00437725478465414 -0.00249545049427098 0.00135317813087553 -0.00281984454470022 0.0264075215992212 -0.0239906283167684 0.0274256200114847 0.212516164652118 -0.100880134317048 -0.0237164349823904 0.162695948047199 0.104849431751193 0.155923123883561 0.00218506339801507 0.0159695815845902 -0.0114503980665039 -0.00676943928924561 0.00616190407198198 -0.0121539077009375 0.300564514569592 0.116899587728387 0.102077602826616 -0.427888357711699 0.434314457132411 -0.0595740286026233 -0.292226534231705 -0.120596048559923 -0.490107246066966
  41 1525.87946448133 ""  28.4742340087128 0 0 0.0409626146425726 -0.0409043316275566 -0.0141965569020718 -0.0501166949895876 0.018117996134621 0.000959800574290572 -0.177920975236848 -0.187169171266579 -0.00637442882482575 0.0254528863140298 0.053519134815723 0.0245293253151285 0.633861830185203 0.387117799510235 0.0640284530487685 0.0380133092656049 0.0355112244614461 0.00159365592942567 0.00527212721022846 -0.00560759643589528 -0.00158505241049052 -0.0329107295240725 -0.0012405331662844 0.0138297552511301 -0.130553232038842 -0.131996917079159 -0.177248473545802 -0.155521240636386 -0.184289876482456 0.134293141702109 0.0536528621087356 -0.00250693135137701 -0.0354445636896929 0.0112589818124139 -0.00953636361597414 0.00646252607033202 -0.00122147953389348 -0.00479063738593317 0.00485199237107345 0.0041910039274954 -0.000758134691257072 -0.00483877568194267 -0.130980584748944 0.120901594231827 -0.017859104463564 -0.0778016131294142 -0.0388824418207052 -0.136282635256744 0.0368185776218625 -0.0389406591685247 0.0105675471438068 -0.0502561413294289 0.0737520999848507 -0.0277230995069972 -0.0375692614040097 0.037423294738123 0.0423836965748352 0.0135245123193943 0.0186886066134924 -0.0165939809352541 -0.00647083305113125 -0.0380424139773842 0.0502903798904968
  42 1528.01692962546 ""  4.256603486937 0 0 0.00658684784911728 -0.00442734955179801 -0.00194723903003289 -0.00448439406998986 0.00113744722714835 -0.000303622093732277 -0.00818586228146963 -0.0131148915060424 -0.00659960621119269 -0.00237054945228574 0.00620272419127188 0.0075428154302595 0.061527535488449 0.0410413936964336 0.00354925264557167 0.0259644619451907 0.0237859699560793 0.00237069799568911 0.00469910998005422 -0.00396491312358601 -0.00110286404846919 -0.0208918254127191 0.0006490819676344 0.00539293100113819 -0.0985043184470582 -0.0935941800500408 -0.126234381504757 -0.106252509815406 -0.129771058562092 0.0940454550406627 0.0240372171870763 -0.000743871489854967 -0.0216599335962446 -0.0575767864815192 0.0204070150315408 -0.044619642671485 -0.00526496280301123 0.00357962475792959 -0.00444215750047056 -0.00960261723616359 0.00699969883364163 -0.0119128032467298 0.452797383593116 -0.385224728193928 0.00478749538062417 0.280552130894142 0.127216515490874 0.514233436137553 -0.00902785137105673 -0.0184205221149743 0.0071553608413246 0.00188233983090211 -0.00374909833288357 0.0194204725061618 -0.126011054118234 -0.0022770217816678 9.73311174226133e-05 0.167604377151662 -0.116009785748341 -0.00687116281872639 0.0927628694857486 0.0190265684971147 0.198443702807156
  43 1531.48920401443 ""  11.2570862783037 0 0 0.00561553131542455 -0.0268122417658595 -0.00763229713933459 -0.0285809407879518 0.00980624373740423 0.00175313434804377 -0.0946380603698061 -0.108652841416662 0.05493190106477 0.0420127245192151 0.0805885268731816 -0.00681817418092671 0.356687589597636 0.22089805252131 0.0280485072283901 -0.0707718686704176 -0.0646306265749499 -0.00843378991791059 -0.0146247856378785 0.012956216954089 0.00359949810649779 0.0601607649926532 -0.00365732012827291 -0.0104496627955078 0.273661081110615 0.254960243978929 0.345353236194875 0.283102484807398 0.350027811123042 -0.255458641946013 -0.0644822232774164 0.000782593264042768 0.0667783656612513 -0.0158674045449938 0.00194660742194912 -0.0135158489958561 -0.00152277964174661 -0.000930589100135527 0.000835287212353208 -0.000583508294536966 0.00164735749532881 -0.00573203005613973 0.099605136947961 -0.0779479699640729 -0.00967302531207921 0.0634116888978736 0.0262412155847121 0.120651860675855 0.010107814901787 -0.0330683037808479 0.0133186684624901 -0.0317732923316741 0.0478063354295742 -0.00463624009776272 -0.0595684573111047 0.0179027063473916 0.0214878495937634 0.0589548967681106 -0.0248813405254471 -0.01118544762569 0.0251425068024481 -0.0134349406866826 0.0855448951458919
  44 1673.56734799313 ""  23.4381960481697 0 0 -0.00026675349722156 0.000298081214135407 -0.000784076025248867 0.000333530178602322 -7.37269525424455e-05 0.000370167342218483 0.00327394006816762 0.00124058116847477 0.00734198221028374 -0.00383638561922512 0.00594738373495908 0.00190108297700505 -0.0100883902668099 -0.00504741221584646 -0.00610122005877174 -0.000454461168764604 -0.000472392654133274 0.000373672667736643 -7.61118351900855e-05 0.000111511480348714 0.000578081044995761 0.000851632114219672 -0.000233769309124324 -0.000322565990828946 0.00132578864636703 0.00111294089499212 0.00216900957760222 0.00166330978040746 0.00488872345836358 -0.00202566523103435 -0.00168220034230468 -0.00157263807553154 0.000502721669691845 -0.0167517972466061 0.00995555638408765 0.0095796387392472 -0.0121646953719457 -0.0345458642822201 0.0607196262784788 0.00487251499771888 0.00256902355511592 0.000537778055060584 0.0208942700124998 -0.0375888009982612 0.0200284454381625 -0.00465617162715269 0.0426076172296134 -0.01584321060752 0.427196988955558 0.406927503886938 -0.29842878074755 -0.111303521173013 -0.0330100958454735 -0.675937688137574 -0.023106808952622 -0.0305260364259056 -0.0277613824222078 -0.00568459011983543 -0.0304089520345566 0.0271676892144883 0.0108306135620864 0.0105527759343019 -0.00346113770360775
  45 2969.33730599016 ""  58.5447474137221 0 0 0.0329906722702991 -0.000335052573790545 0.0632189157903935 0.00289142962295414 -0.000199829769494964 -0.000224926219306349 0.128037533941503 -0.19955454698533 -0.0278470214335322 -0.558102322729482 0.172469456266185 -0.72364654195788 -0.0160523169170446 0.0362855089202889 0.0016583728270248 -0.000717039550885401 -0.000311424396825118 -0.00100681124366447 -0.000297457881800664 0.000186145825256734 -0.000226999482857096 0.000342123092886649 -0.000274369696466818 -0.00261384829420119 -0.00272043217522108 -0.000752274893770426 -0.00145110005902711 0.00407844636036843 0.00280462296338041 0.0160847146717726 0.0189835821808689 -0.00442968202501516 0.031704110071152 -0.00480043500722514 0.00307836979106914 0.000672344259777485 -0.000121224161633977 0.000422838892402328 -0.000268694588098997 0.000189975637753634 -0.000354527903267068 -0.000202781646746331 0.00424573379317577 0.00968390042134122 0.0163551906567858 0.0520886748511232 -0.0481941874587304 -0.0216618803054733 0.000679997647670911 0.000284568595950266 0.00119819523680391 -0.0017270052238766 1.27025721353845e-05 0.00058420963508259 -0.000591252368716266 0.00103989413795279 -0.00116768757823653 0.000840950185709653 0.000968888203128731 0.00243215741125043 -0.00269973952747498 0.00225529651704619 0.00144577771088528
  46 2978.45771511842 ""  84.889827268941 0 0 0.00329075427776837 -0.000502181801660217 0.00506147683285814 -0.000467489110200023 0.00108687548904433 0.000145616565575493 0.00515593028427737 -0.00903392339638001 -0.000549046404033993 -0.0461549185322747 0.0139026617639958 -0.0595040169960385 0.00712355669238745 -0.0130048148361132 -0.00229386111527596 -0.000174523534204266 -0.000117246666315338 -6.68598849121859e-05 -5.63774751152344e-05 -2.85360195359571e-05 -1.20218065213891e-05 1.03771291955861e-05 -1.79313112627989e-05 -0.00025325286433762 0.000327193036135091 0.000686004141866049 -0.00158944683467605 0.00100341551080008 0.00046866290346995 0.00282664871152217 0.00166996056255102 -0.000292920532745518 0.00272269993068917 0.0578820496577352 -0.0441771745927529 -0.013006966679342 -0.000261907971119615 -0.00128414621658389 0.00148008042067534 -0.00275321027218206 0.00726982523134173 0.00119609117364222 -0.0237291222109077 -0.072861578778275 -0.125028042105898 -0.662252823680879 0.618568006691701 0.262216188478994 -0.005339667320329 -0.00456370889340308 -0.00278695174404436 0.006352272972584 0.00224145124020882 0.00604312286255274 0.0103043320557453 -0.0325817485981361 0.0375178200016337 -0.0152320733606427 -0.0184918213079093 -0.040971244041487 0.0390874975059658 -0.0369520887226045 -0.017113410923714
  47 3029.12806667848 ""  20.716717097034 0 0 -0.0011599830167705 0.00130450240761578 -0.000186521624143311 0.000252695321065931 -0.000430882985225701 -6.29987782173272e-05 0.00955351495844052 -0.0149222755238249 -0.0033965225486547 0.0041080525264238 -0.00109230571539134 0.00555271860693675 -0.00310057154087471 0.00650258934624871 0.000932785516480813 8.64942137942077e-05 6.46334360018609e-05 9.62424175559615e-07 1.4675067559215e-05 2.47958181737516e-05 -2.29435423309913e-06 8.51668286930052e-06 9.69059602585272e-06 4.60105983679035e-05 -0.000490721625137115 -0.000617156105765666 0.0011448748138966 -0.000501207975717983 -0.0002471504444496 -0.00122884834377439 -0.000404787261317951 8.55542682439204e-05 -0.000539458405179812 -0.00462744675899594 -0.00429826235961341 -0.00744697451467229 -4.10848330630171e-05 0.000173326263633896 0.000210910414915925 0.0398613689515621 0.0292226431119185 0.0120724477221422 0.036785519922668 0.054658526848468 0.103153748496569 0.0123950966163567 -0.00929659900956587 -0.00704138745982252 0.000727964823342347 0.000108856909086078 -0.00500146697512387 0.000443159757279058 0.00140586213446786 -0.00292465463121498 0.0565434210947099 -0.318754727299496 0.330672680315245 -0.217868115680301 -0.322533304426244 -0.614226252482908 -0.308707675491726 0.295550989345029 0.137594433537705
  48 3040.72988472327 ""  55.2038767067096 0 0 0.0509312435016217 -0.066603244463592 0.000102956669456889 -0.0026978222951721 0.00219704397871748 0.000351785202404154 -0.483753476891797 0.768856317396461 0.171066245801639 -0.119915847994778 0.030718062273611 -0.173416675183624 0.0279163285570618 -0.0327811384262639 -0.00645174594594553 0.000190939648387744 -2.67380819512786e-05 -0.000163725466281084 -0.000711235164346763 0.000567891709940446 0.000135262812626356 -0.00188756315992482 -0.000714391788557828 -0.00506324516455324 0.00195623161493321 0.00206720338092724 -0.00337874938125636 0.00103239079191857 0.00015369930321072 0.00191403873915194 0.0399983283712994 -0.00911699526541685 0.063357068077776 -0.000611735669727724 0.000444912626502803 -0.000157482392405516 -4.78864684392478e-05 -0.000195413856141841 5.86417268631433e-05 0.000964852813534185 0.000340022466217187 0.000453806220093738 0.000881921023533674 0.00173563592254353 0.00321114268953592 0.00679289687800245 -0.00698413846215019 -0.00222740239552869 9.2147559906176e-05 -0.000394351405731049 -0.000161978387682103 0.000640696041294905 0.00129971221259456 0.000297305662862892 0.000680700945886608 -0.00439643244980623 0.00451066907382422 -0.00463026530227875 -0.00692156677262653 -0.0130454316746871 -0.00735517534919035 0.00710944538943594 0.00326339815200843
  49 3053.73721464155 ""  14.0179977955297 0 0 0.000309396083921844 5.6742144210371e-05 0.000497647545189967 -0.000225531993726584 0.000397804992363077 2.89308979522288e-05 0.000737157081358995 -0.00160939088375177 -0.00039433864724141 -0.00430864783717819 0.000981704601753826 -0.00534012522023531 0.00327936522902081 -0.0061916424602042 -0.000186967933446555 -0.000110065891699257 -8.0545713878913e-05 -7.1058318502501e-05 -1.54108474129356e-05 -2.13518468757102e-05 -1.18789488217112e-05 -6.79769273688342e-05 1.7844992703261e-05 -0.000123891199454665 0.000331298826003407 0.000469720581614882 -0.000957942898489869 0.000829479240558562 0.000368414545911943 0.00200716224786534 0.000845430112858491 -0.000162212414434158 0.00128594827368168 0.0148255710341551 0.0382678734587435 0.0640134941676609 -0.000657153469828704 -0.00123793722116869 -0.00133660358985661 0.00802383261780498 -0.00383285518562183 -0.0279721692760555 -0.25712764070064 -0.389256201859747 -0.746111406898857 0.083941170385368 -0.0635155047252783 -0.0177049994499747 0.00396375829395601 0.0123884168244088 0.0185185257222349 0.00222840193125868 -0.00269830185665117 0.00252440505672081 0.0300067695343675 -0.165192824863508 0.157879863004307 0.0413483422529993 0.0601983975691501 0.110918329617961 -0.166748161770872 0.155504258126382 0.0631201041663257
  50 3085.3920894645 ""  34.209667346378 0 0 -0.000768845552413226 0.000786994998867309 -0.00101098255096905 -4.28484997333622e-05 -6.64091872852673e-06 7.41099848269356e-05 0.00154487096837648 -0.00448077942864537 -0.000177786270483841 0.00856035596192677 -0.00288827534577478 0.012688609018667 0.00064947258350158 -0.000242835507598562 -0.00046613157984068 -0.0452769787358217 -0.0382171035947644 -0.00845122748547859 -0.00142912389936337 -0.000588545271931179 -6.08243519883785e-05 0.00207407134499051 9.39944959703716e-05 -0.00403095510749146 0.240119434803795 0.321102405321495 -0.532868614552849 0.268933827646437 0.146157156880078 0.638119301586056 0.027285459225311 -0.00620625264526744 0.0431949958080218 -4.20065989101665e-05 0.000414341266973117 0.000457340964034689 0.000154938464069816 2.76430797892615e-05 -1.68435588886669e-05 0.000283441891826037 -0.000123210160485683 0.00233680559712088 -0.00179777152577643 -0.00262580536294181 -0.00486214939191473 0.00234406188219071 -0.00224976705040517 -0.000732972162687202 0.000169769013219142 0.00028915086194741 0.000168608264048521 -0.00240258202490553 -1.13704565184725e-07 9.79832025534548e-05 -0.00199649765229884 0.0126707626924373 -0.0122311205017556 -0.00538357890792142 -0.0079626010439159 -0.0144538115771655 0.00387107948136911 -0.00341282541209269 -0.00106235281225313
  51 3088.82053625211 ""  45.1241913938044 0 0 5.21334217279468e-05 0.000193669908910506 0.00027200447435535 -0.000232177121647792 0.000439607592926545 2.43773595224396e-05 0.00151930523797802 -0.00267740258089889 -0.000602544171036301 -0.002118015706148 0.000435283055965046 -0.00248219173545312 0.00329535382806507 -0.00662091464293388 -0.00010612745908511 0.00123148318275428 0.00105869346825628 0.000184122678445903 3.78389446101098e-05 -1.30889263250197e-05 -7.94200250508461e-06 -0.000118450534695533 1.84424654586677e-05 3.31871800887968e-05 -0.00672413248889944 -0.00898321354242048 0.0147731548584358 -0.00716223570872482 -0.00394150700186259 -0.0169658788969643 -0.00019378262629858 7.769895514287e-05 -0.000360592115570681 0.00480565028286533 0.0151081367004402 0.0246901863853632 -0.000218495243840065 -0.000343515288816871 -0.000881207351645518 0.00206521417552761 0.0043951429637969 0.0814919752120334 -0.0958336026379113 -0.143392381679366 -0.269040462883517 0.0445709388734726 -0.0365751533058218 -0.0140658782087398 0.00374546554426754 0.00759086636364968 0.00436602963622414 -0.000664451474888925 -0.00162539680304533 9.49591619947609e-05 -0.0640617550845071 0.420557823491885 -0.402129383229057 -0.187700253776434 -0.274056967681034 -0.498452768640063 0.221763664565533 -0.200138450848829 -0.0731643431834592
  52 3105.03582480415 ""  30.1652167346453 0 0 1.13017767029881e-05 0.00019888512627989 0.000105836895114718 -0.000185995138941174 0.000187843954456356 5.53010389887797e-05 0.00119201750537139 -0.00228076728479507 -0.000420658372312877 -0.000812478351459307 0.000202490008085151 -0.000903685345341024 0.00283414482924442 -0.00245103507563495 -0.00124356680600235 0.000153423331586146 0.000127432006311713 5.35485297498225e-05 3.54284088969258e-07 3.95041670678398e-06 3.23921173994885e-06 8.07193040792196e-05 -2.73662276320511e-05 0.00015007991369655 -0.000830466160306743 -0.00107550427950639 0.00177061104928885 -0.000992289971808481 -0.000539958730289598 -0.00233398704400136 -0.00112301645964336 0.000288778839886986 -0.00185867761789346 0.00445942023662239 -0.00785024142603192 -0.00619027115913938 -0.000140208223119793 0.000355144087558742 -6.26804695309422e-06 0.044947777751399 -0.07519258813723 0.00571341135581045 0.0189898237169634 0.0279547801401752 0.0513723020703511 -0.0652108427379506 0.0559778994900079 0.0250502879011902 7.48653501850914e-05 -0.00213354068217371 -0.00161749297827936 -0.000664047487547658 0.00136771531428616 0.00080372830650597 -0.0546762716076966 0.382826104125797 -0.39811514218809 0.0461159569686937 0.0360097288660277 0.100709353111541 -0.53120854514337 0.481092084944198 0.227938079306758
  53 3119.34984636997 ""  23.4097247998561 0 0 -0.0067720932475079 0.00406982624072177 -0.00147415184594926 0.000581602472743593 -1.52378641867083e-05 0.000200305814704976 0.0352206089219466 -0.0497864111358262 -0.0154050320443802 0.0278264767267816 -0.0095539997945652 0.040051266133546 -0.00329408963543791 0.003311283636002 -5.80475387711626e-05 0.00423078998659961 0.00175026897446946 0.0128121469997632 -0.000771990045515927 -0.000328529652145122 0.000726983080844977 -0.0398854760620791 0.00878971651975172 -0.0701797567757615 0.0156264979786971 0.0281678000745287 -0.04056438493255 -0.0397234041882952 -0.0265428103118592 -0.105802193833948 0.472330874524687 -0.11377976075489 0.807507997095047 4.38047159354627e-05 -9.97037615709846e-05 -7.81456508394675e-05 -0.000116256888929296 -5.32526152121089e-05 6.93639690691533e-05 3.01334343702587e-05 -0.000166961518312094 -5.1672499049351e-05 0.000362756879040328 0.000426766154195571 0.00105101884744732 -0.000688756085484876 0.000680849877949992 0.000210301730070737 -0.000308100791412864 0.000317514081733627 -0.000564923324907551 0.00191934121479003 5.84246205858148e-05 -0.000532207281609089 -7.73491875943392e-05 0.00086339464994997 -0.000890898517883095 0.00045392426512548 0.000634078164937974 0.001210124346594 -0.000723853599368009 0.000617233539669093 0.000270961945452043
  54 3169.80748815194 ""  26.4893851042992 0 0 0.00129163237750108 -3.42838355623749e-05 0.00107738543484094 -7.40519018748327e-05 0.000132073466834986 -0.00011625303099996 -0.00248275719825112 0.00265326293839393 0.00145779565036761 -0.00840324508780232 0.00341642017735188 -0.0148131402428879 0.00108785935380957 -0.00165151226564244 3.71556151232632e-07 -0.00116722405087491 -0.0168787305056012 0.0934744420439255 6.81425768950863e-05 0.000137428184901596 -0.00124685163817841 0.00535043872336836 -0.000988176227352336 0.00900195584510078 0.263553732616725 0.333758943970946 -0.535699887391328 -0.256101705808137 -0.137975263269746 -0.562764469870324 -0.062821312187122 0.0086927911727105 -0.0995568038149166 2.13831489456679e-06 5.92253990408729e-05 6.78469035558287e-05 -3.72771753235296e-06 -7.06688691985685e-06 -1.25252738019093e-05 -3.06040835412454e-06 3.8999137959892e-05 3.15515218320019e-05 -0.000251181179431191 -0.000329380424118679 -0.000745743313029025 0.000266955858516334 -0.000269703207235425 -6.99812903638052e-05 2.12124298749792e-05 -0.000109931825776366 7.20828532161292e-05 7.77775438748738e-05 8.35615108001093e-05 0.000145529154375341 1.22445386029129e-05 -8.30175429231969e-05 0.000101056425846998 -0.000177145430162845 -0.000243031399554291 -0.000438637555471392 0.000186057348936047 -0.000145270205895803 -6.13590291775582e-05
  55 3362.33037438837 ""  961.118246687951 0 0 -0.000100619876213096 -0.00451319837703368 -0.00216528715373731 0.0294938969981821 -0.0539051329113395 -0.00786145966400661 -0.0169894109213932 0.048230126189291 0.00850421072584748 0.0203865461263326 0.00153466130893447 0.0180291836338865 -0.458447548308256 0.834555051954617 0.120337888181665 1.08361005408279e-06 0.000250499245749482 -6.49340974755547e-06 0.000242433861399166 -0.00063455694343672 -9.91551286691355e-05 -4.48239130304516e-05 0.000782672353645041 0.000714455322316578 0.00222525808516556 -0.000270633665296003 -0.00145965744080228 -0.000879306333054116 -0.000512675113188433 -0.000785052849587006 -0.00102947488021654 -0.000624406302357153 -0.00209254230900083 0.00064326255985958 -0.00131143515317442 0.00197582443213113 0.002592895352213 0.00250729215641 -0.00353404509239009 -0.00024036878185461 -0.000222967591862904 0.000190244667277955 -0.00281426743823574 -0.00301727456430245 -0.0102148523836532 -0.0106293510790512 0.0166043025736047 -0.00174752310677085 0.00976127286597811 0.0186839265265446 0.0337658291203957 -0.0543427984845195 -0.0291281859490961 0.006646893524475 0.000333601770743359 0.00567511196741499 -0.00482285886648017 0.000192695377327858 -0.000132664798896453 0.000712909892771612 0.00119072174298362 -0.00114412563392518 0.000130674221580194
  56 3472.33404997457 ""  29.244165337422 0 0 -0.000141527522192178 0.000112495450432278 8.51970166759868e-05 -0.0020308504866185 0.00393863934898061 0.000553802841323965 0.00101551051004239 -0.00221426086786325 -0.000580871094609049 -0.00066948326183017 -0.000176279030274164 -0.000383962152701002 0.0342109235888379 -0.0618354047716785 -0.00964501881506623 0.000124018185798518 0.000194532757612032 0.000110250667154324 0.000113947436148651 7.47277523387631e-05 -0.000116154067874956 -0.000176994773470064 -1.09707279946336e-05 -8.75887570088109e-05 -0.000229113097357167 -0.000844936583602754 0.000628718850010243 -0.000497750382178485 -0.000265968326769953 -0.000967812480362049 0.00104600460594037 -0.000597923693073491 0.0011334719781139 0.00105606509518883 -0.00267950527237045 -0.00173329946702302 0.0253980398540415 0.00675047960149964 -0.0484174536057744 -4.38300199829734e-05 0.000112525441873837 3.50296098126266e-05 0.00388701502266185 0.00846584412596777 0.0128546663232724 -0.00620613908412879 0.00372152114778357 0.00537568959706057 0.206863072502222 0.27946970088397 0.604335236434511 -0.571730992048165 -0.355140829217721 0.0710881161936047 0.000383197202856244 -0.00141542773651899 0.0020809050001998 0.000746204194689076 -2.26782843915096e-05 -0.00150905992162243 -0.00102165167928999 0.000407549325467348 0.0003099265006058
  57 3541.59131958333 ""  24.5276556384677 0 0 -3.44899567824549e-05 -9.87670675044162e-05 6.46118339116511e-05 -0.000478083607859889 0.0009843494350958 0.000122132313833671 0.000220101954551545 -0.000192167879576507 -0.000273313596035197 -0.000405522468893906 -2.88321340600183e-05 -0.000405134244872967 0.0100413698083131 -0.0143835124983666 -0.00122204303121758 0.000119984934659266 0.000200393577800645 7.26870509214502e-05 0.000142118780443314 6.1258838253323e-05 -0.000132891076603911 -0.000170091182192859 1.65641011579747e-05 -2.73776954121176e-06 -0.000143515733809674 -0.00073241461503413 0.00052646053627221 -0.000514035678400666 -0.000357775107145268 -0.00087757657374295 0.00078394942385875 -0.000472586332562289 0.000618572311780785 0.000621372521088364 0.00086182637611133 0.00151059535294982 0.053780142596903 0.0435687073273219 0.0343882342694576 -0.000278014899343635 -0.000214274243431747 -0.000143416820310837 -0.00449388527059126 -0.00661568807376774 -0.0142491094493679 0.00119041114042918 -0.00184895222641236 -0.000581174610345995 -0.16564726138475 -0.266817596977086 -0.585563101754869 -0.584797910025143 -0.337891925299959 0.104479620078536 8.7169933075162e-05 -0.00112781252361608 0.000651675332738267 -0.001061235155007 -0.000773195406125878 0.0010119584213585 -0.000248797581365863 0.000171448925835189 0.000370787145520612
  :::
 } 
 m_exists[57] { 
  s_m_exists
  :::
  1 11111111111111111111111111111111111111111111111111111111111111111111 
  2 11111111111111111111111111111111111111111111111111111111111111111111 
  3 11111111111111111111111111111111111111111111111111111111111111111111 
  4 11111111111111111111111111111111111111111111111111111111111111111111 
  5 11111111111111111111111111111111111111111111111111111111111111111111 
  6 11111111111111111111111111111111111111111111111111111111111111111111 
  7 11111111111111111111111111111111111111111111111111111111111111111111 
  8 11111111111111111111111111111111111111111111111111111111111111111111 
  9 11111111111111111111111111111111111111111111111111111111111111111111 
  10 11111111111111111111111111111111111111111111111111111111111111111111 
  11 11111111111111111111111111111111111111111111111111111111111111111111 
  12 11111111111111111111111111111111111111111111111111111111111111111111 
  13 11111111111111111111111111111111111111111111111111111111111111111111 
  14 11111111111111111111111111111111111111111111111111111111111111111111 
  15 11111111111111111111111111111111111111111111111111111111111111111111 
  16 11111111111111111111111111111111111111111111111111111111111111111111 
  17 11111111111111111111111111111111111111111111111111111111111111111111 
  18 11111111111111111111111111111111111111111111111111111111111111111111 
  19 11111111111111111111111111111111111111111111111111111111111111111111 
  20 11111111111111111111111111111111111111111111111111111111111111111111 
  21 11111111111111111111111111111111111111111111111111111111111111111111 
  22 11111111111111111111111111111111111111111111111111111111111111111111 
  23 11111111111111111111111111111111111111111111111111111111111111111111 
  24 11111111111111111111111111111111111111111111111111111111111111111111 
  25 11111111111111111111111111111111111111111111111111111111111111111111 
  26 11111111111111111111111111111111111111111111111111111111111111111111 
  27 11111111111111111111111111111111111111111111111111111111111111111111 
  28 11111111111111111111111111111111111111111111111111111111111111111111 
  29 11111111111111111111111111111111111111111111111111111111111111111111 
  30 11111111111111111111111111111111111111111111111111111111111111111111 
  31 11111111111111111111111111111111111111111111111111111111111111111111 
  32 11111111111111111111111111111111111111111111111111111111111111111111 
  33 11111111111111111111111111111111111111111111111111111111111111111111 
  34 11111111111111111111111111111111111111111111111111111111111111111111 
  35 11111111111111111111111111111111111111111111111111111111111111111111 
  36 11111111111111111111111111111111111111111111111111111111111111111111 
  37 11111111111111111111111111111111111111111111111111111111111111111111 
  38 11111111111111111111111111111111111111111111111111111111111111111111 
  39 11111111111111111111111111111111111111111111111111111111111111111111 
  40 11111111111111111111111111111111111111111111111111111111111111111111 
  41 11111111111111111111111111111111111111111111111111111111111111111111 
  42 11111111111111111111111111111111111111111111111111111111111111111111 
  43 11111111111111111111111111111111111111111111111111111111111111111111 
  44 11111111111111111111111111111111111111111111111111111111111111111111 
  45 11111111111111111111111111111111111111111111111111111111111111111111 
  46 11111111111111111111111111111111111111111111111111111111111111111111 
  47 11111111111111111111111111111111111111111111111111111111111111111111 
  48 11111111111111111111111111111111111111111111111111111111111111111111 
  49 11111111111111111111111111111111111111111111111111111111111111111111 
  50 11111111111111111111111111111111111111111111111111111111111111111111 
  51 11111111111111111111111111111111111111111111111111111111111111111111 
  52 11111111111111111111111111111111111111111111111111111111111111111111 
  53 11111111111111111111111111111111111111111111111111111111111111111111 
  54 11111111111111111111111111111111111111111111111111111111111111111111 
  55 11111111111111111111111111111111111111111111111111111111111111111111 
  56 11111111111111111111111111111111111111111111111111111111111111111111 
  57 11111111111111111111111111111111111111111111111111111111111111111111 
  :::
 } 
} 
