# Supplementary material for: Cut-off Scale and Complex Formation in Density Functional Theory Computations of Epoxy-Amine Reactivity
Source: ACS Omega. 2021 Oct 25;6(44):29424–31. doi: 10.1021/acsomega.1c03229 (PMC8587129; doi:10.1021/acsomega.1c03229)
Supplement: Supplementary file 1 — ao1c03229_si_001.zip [file ao1c03229_si_001.zip › Final_structures/Primary/A2E1_A1E2_B3LYP-D3_CC-PVTZ-F_canonical/Epoxy_frag2_reactant-5_isomer30.vib]

{ 
 s_m_m2io_version
 :::
 2.0.0 
} 

f_m_table { 
 i_j_atom_total
 :::
 21
 m_column[68] { 
  s_m_data_name
  s_m_column_name
  i_m_width
  b_m_visible
  s_m_units
  :::
  1 r_j_Frequency  "Frequency"  10 1 "" 
  2 s_j_Symmetry  "Symmetry"  10 0 "" 
  3 r_j_Intensity  "Intensity"  10 1 "" 
  4 r_j_Raman_Act  "Raman Act"  10 0 "" 
  5 r_j_Raman_Int  "Raman Int"  10 0 "" 
  6 r_j_x1  "x1"  10 0 "" 
  7 r_j_y1  "y1"  10 0 "" 
  8 r_j_z1  "z1"  10 0 "" 
  9 r_j_x2  "x2"  10 0 "" 
  10 r_j_y2  "y2"  10 0 "" 
  11 r_j_z2  "z2"  10 0 "" 
  12 r_j_x3  "x3"  10 0 "" 
  13 r_j_y3  "y3"  10 0 "" 
  14 r_j_z3  "z3"  10 0 "" 
  15 r_j_x4  "x4"  10 0 "" 
  16 r_j_y4  "y4"  10 0 "" 
  17 r_j_z4  "z4"  10 0 "" 
  18 r_j_x5  "x5"  10 0 "" 
  19 r_j_y5  "y5"  10 0 "" 
  20 r_j_z5  "z5"  10 0 "" 
  21 r_j_x6  "x6"  10 0 "" 
  22 r_j_y6  "y6"  10 0 "" 
  23 r_j_z6  "z6"  10 0 "" 
  24 r_j_x7  "x7"  10 0 "" 
  25 r_j_y7  "y7"  10 0 "" 
  26 r_j_z7  "z7"  10 0 "" 
  27 r_j_x8  "x8"  10 0 "" 
  28 r_j_y8  "y8"  10 0 "" 
  29 r_j_z8  "z8"  10 0 "" 
  30 r_j_x9  "x9"  10 0 "" 
  31 r_j_y9  "y9"  10 0 "" 
  32 r_j_z9  "z9"  10 0 "" 
  33 r_j_x10  "x10"  10 0 "" 
  34 r_j_y10  "y10"  10 0 "" 
  35 r_j_z10  "z10"  10 0 "" 
  36 r_j_x11  "x11"  10 0 "" 
  37 r_j_y11  "y11"  10 0 "" 
  38 r_j_z11  "z11"  10 0 "" 
  39 r_j_x12  "x12"  10 0 "" 
  40 r_j_y12  "y12"  10 0 "" 
  41 r_j_z12  "z12"  10 0 "" 
  42 r_j_x13  "x13"  10 0 "" 
  43 r_j_y13  "y13"  10 0 "" 
  44 r_j_z13  "z13"  10 0 "" 
  45 r_j_x14  "x14"  10 0 "" 
  46 r_j_y14  "y14"  10 0 "" 
  47 r_j_z14  "z14"  10 0 "" 
  48 r_j_x15  "x15"  10 0 "" 
  49 r_j_y15  "y15"  10 0 "" 
  50 r_j_z15  "z15"  10 0 "" 
  51 r_j_x16  "x16"  10 0 "" 
  52 r_j_y16  "y16"  10 0 "" 
  53 r_j_z16  "z16"  10 0 "" 
  54 r_j_x17  "x17"  10 0 "" 
  55 r_j_y17  "y17"  10 0 "" 
  56 r_j_z17  "z17"  10 0 "" 
  57 r_j_x18  "x18"  10 0 "" 
  58 r_j_y18  "y18"  10 0 "" 
  59 r_j_z18  "z18"  10 0 "" 
  60 r_j_x19  "x19"  10 0 "" 
  61 r_j_y19  "y19"  10 0 "" 
  62 r_j_z19  "z19"  10 0 "" 
  63 r_j_x20  "x20"  10 0 "" 
  64 r_j_y20  "y20"  10 0 "" 
  65 r_j_z20  "z20"  10 0 "" 
  66 r_j_x21  "x21"  10 0 "" 
  67 r_j_y21  "y21"  10 0 "" 
  68 r_j_z21  "z21"  10 0 "" 
  :::
 } 
 m_row[57] { 
  r_j_Frequency
  s_j_Symmetry
  r_j_Intensity
  r_j_Raman_Act
  r_j_Raman_Int
  r_j_x1
  r_j_y1
  r_j_z1
  r_j_x2
  r_j_y2
  r_j_z2
  r_j_x3
  r_j_y3
  r_j_z3
  r_j_x4
  r_j_y4
  r_j_z4
  r_j_x5
  r_j_y5
  r_j_z5
  r_j_x6
  r_j_y6
  r_j_z6
  r_j_x7
  r_j_y7
  r_j_z7
  r_j_x8
  r_j_y8
  r_j_z8
  r_j_x9
  r_j_y9
  r_j_z9
  r_j_x10
  r_j_y10
  r_j_z10
  r_j_x11
  r_j_y11
  r_j_z11
  r_j_x12
  r_j_y12
  r_j_z12
  r_j_x13
  r_j_y13
  r_j_z13
  r_j_x14
  r_j_y14
  r_j_z14
  r_j_x15
  r_j_y15
  r_j_z15
  r_j_x16
  r_j_y16
  r_j_z16
  r_j_x17
  r_j_y17
  r_j_z17
  r_j_x18
  r_j_y18
  r_j_z18
  r_j_x19
  r_j_y19
  r_j_z19
  r_j_x20
  r_j_y20
  r_j_z20
  r_j_x21
  r_j_y21
  r_j_z21
  :::
  1 23.1285334818392 ""  2.01801636584311 0 0 0.0133282530485207 -0.0558914613183613 0.051262931885072 -0.0114831731483791 -0.00136961076143518 -0.0320192231557859 0.0409242325005511 -0.047525163103021 0.156561650113489 0.0145397465613218 -0.167730245398108 0.0284686167598406 -0.0398071533302668 -0.0147613802660938 -0.0823758886866373 0.0190819462077872 -0.0577727712629808 0.0695087111749599 -0.0293728989480514 -0.0249396085474946 -0.0801967140420285 0.00524863537024286 0.023428136370646 0.0407743306172399 0.028393985175904 0.00656939726173914 0.110438927501019 0.0350799762723077 -0.179969654074948 0.0977727390421361 0.0030749775002923 0.147467386557987 0.0577500837500531 0.0229159117259459 0.0663298312940481 0.00165133532205622 -0.0535704319440046 -0.0180734314511375 -0.0892179668473662 0.0431250081292689 0.0742130769312198 0.0568495697558339 0.0319303489795768 0.0448084310524299 0.0818778032588894 0.0602968132272251 0.150961644341801 -0.0489494968002438 -0.099365228869538 -0.0937272747659086 -0.045471663270266 -0.0621867746262505 -0.0051986436035853 -0.168591159980064 0.103104973190505 0.140007341347126 0.125480892623525 0.0357659539579347 0.09967683915019 -0.0239518762133937 0.00625479657235096 -0.0109082810196508 0.111502922522532
  2 43.6436173162733 ""  0.937028735733497 0 0 -0.021652544597728 0.0433751635186727 -0.0480140690336453 -0.0296467112839088 0.0471608447051536 -0.0304082969982456 -0.00453771349341272 0.053239169668846 -0.124405258742114 -0.0594399410674046 0.0937841422172831 -0.0201576539636218 -0.0508532388760215 0.0421400339374322 0.0310625050416156 0.0109395246269389 -0.0491064648773925 0.0194882229379361 -0.00920961911925382 -0.0518981633404158 0.0881001832697486 0.014622989872404 -0.0400592789911376 -0.00919880659536386 0.0462624125175883 -0.108513198918598 0.017573132908095 -0.019635031807146 0.00598096031640557 0.0130799984545107 0.05333722984003 -0.093800534340575 -0.0296496010142018 0.0730586138079198 0.0128784361925696 0.0446851743917516 -0.0826896629421554 0.00937912584294867 0.0228880748680892 0.0598028743074518 0.020300731626246 -0.0849141471398806 0.0800583350811376 0.00437236743499737 0.196212701356994 0.208565868081765 0.0178914421335758 0.0140214044650623 -0.195054235588601 -0.00266508533923876 0.0513542532968894 -0.0907575873135866 0.0152728175475032 -0.0995157956877205 0.187234187230753 0.0223455043818784 -0.0604597676347291 0.0566176560961645 0.0308809976349303 -0.241767835850433 -0.0747149586767367 0.0141011366631602 -0.0527946497031234
  3 52.1490477080084 ""  1.24818940657796 0 0 -0.00962709400225325 -0.0128931184113178 -0.00461642185515574 0.0206951587566021 -0.0500830436032855 0.000674610636015348 -0.0426063512370348 -0.0265813981263557 -0.0171059810461687 -0.00662614347289272 0.0127594700432454 -0.000874023401652813 0.0557807187530453 -0.0380175035190048 -0.0221751419142263 -0.0178015088109645 0.0629071128968528 0.000682635287642889 0.0303672841387513 0.0465625755762032 0.0221820184279784 -0.0044898659388948 0.00920241207586817 0.000493651430408074 -0.0291559466637673 0.0728670354565644 -0.00351719453801899 -0.031399763333464 0.0895140627110035 -0.00265274897740664 -0.00505202903832082 -0.0189586658931286 -0.00309079764548989 0.0643410653060135 0.0603074389415635 0.0424529337906915 0.0240173226692471 -0.0385078039601248 -0.058373188204427 -0.106012686708298 -0.0627850876113129 0.00305870808986245 0.0306494577245908 0.18523026074826 0.227356678665627 0.266799213230604 0.116855993307497 -0.0283805061338764 -0.0928399134174135 -0.102116289234115 -0.00528719239373688 0.0379924543762047 -0.0912533042078903 -0.175788912162036 -0.0669876246159426 0.0230907282563979 0.0856435358638584 -0.0699525860358922 -0.189455209456211 -0.184953086479229 -0.314480007656464 -0.118600551399452 0.0781933801556412
  4 64.5836617328423 ""  6.19566887672568 0 0 -0.00668878814683188 0.00235380783289595 -0.0103573971059576 0.00503207630513365 0.0115789876136949 -0.0889802832769028 -0.0121210530609061 -0.00200962502748517 0.0521543225852802 -0.0232148568710416 -0.0636648696266386 -0.0161639128200742 -0.0101430134198704 0.010025747341618 -0.00659261336090526 0.0167795025217772 -0.00885474443135246 0.0609569142115446 -0.0363721289267437 0.0262884359880467 -0.0990158725072585 0.00743019117296123 0.0800685940569791 0.00178061998024648 0.0458192237085526 0.0525600080026524 0.116420132995271 0.0119888245259957 -0.133646980805177 0.095603003382861 0.0280352782673641 0.20607878823176 0.0110695692054584 0.0275238038500377 -0.0449358770829979 0.067888755704613 0.0103725416898927 0.00494872441920301 0.113855500229784 -0.0206109831408498 -0.0672176947444247 -0.0400491854703166 0.0187992096044064 -0.0141878120377266 0.100533003451145 0.0884963148375682 -0.101282551783328 0.0837532607716166 0.00831718778414167 0.0409083309825052 0.0976083858530716 0.00707104580667902 0.0144571323018145 0.116755293700976 -0.00712567186797864 -0.106562798682798 -0.0722970217615137 -0.0102612503938525 -0.103597879999352 -0.0738773819799037 -0.083319780881773 -0.00938441974485134 -0.0584411361031373
  5 109.448570476973 ""  2.17304458924638 0 0 0.0265786737239802 0.0284461188089597 -0.00268410642985856 0.0305071183077831 0.0225741559464897 -0.00378790972144434 0.0150718178138098 0.0231888581360174 0.00637978474933115 0.0331453358192752 0.0261014943195596 -0.00681998283989813 0.00658286311225605 0.0166820360218597 0.0148211656266086 0.0141059535240725 0.0771102203477906 -0.0173073786069425 0.0395362881535651 0.0663880995488825 -0.00196606636890567 0.0205463124684069 0.0452918890694466 -0.00813636534377806 0.00163759844753544 0.0823323123101218 -0.0248488185404631 0.0139760576778616 0.0931131980486568 -0.021495342060201 0.0116235873518165 0.0317667230110826 -0.00695205406114009 -0.0432136213621509 -0.0940704747369551 0.0123838412028372 -0.125555654630892 -0.106188730093839 -0.0132853789385464 0.0456585182463785 -0.0312256195927398 0.0361748513011068 -0.0200183935639907 -0.166060553068794 0.0272925207100479 -0.0696558488516475 -0.0587022709693402 -5.86867656927144e-05 -0.206337650751064 -0.118625108978028 0.00915111603283876 -0.119939196809004 -0.127878841623668 -0.0965235053951248 0.113137218061074 -0.0144769760390804 0.062934947668858 0.0224762603067203 0.0499701885918035 0.0124798114089299 0.0729976273615253 -0.0781280833339141 0.0562839909895198
  6 126.039533086959 ""  5.16912572832009 0 0 0.0266236685998731 -0.123671452622919 0.0308142704808855 -0.0425409580187068 -0.0199073126397498 -0.0395799369968784 0.097785279826448 -0.0967370750470724 0.145337084674362 0.0367686127704555 -0.255918678809491 -0.00025816031305311 -0.111057177511746 -0.0464682377394857 -0.0130404913209642 -0.0182902191062476 0.0627958284215417 -0.0247585682119486 0.110913494058565 0.0228024618968846 -0.0124536415516381 0.00932062832087022 -0.0711572378298466 0.00845592551279874 -0.0743158129553469 0.122796256248697 -0.0392612902443529 -0.0214689365311305 0.0913696061895977 -0.0312896696500996 -0.0283646540876745 -0.104830305424944 0.0172478465380177 -0.0210637639760673 0.0214347165147744 0.0278115042202331 -0.0526451027028902 0.0543729979333845 0.0558905393257065 -0.00729091660887976 0.0433035404641515 -0.0444314669552563 -0.0162247322755906 0.00722963833012175 0.039611321029748 -0.00453375393640938 -0.0081263751548102 0.039141907007767 -0.0351200157281178 0.0670316415878493 0.0459878517786746 -0.0593925070515214 0.0759225090728973 0.0646261484496602 0.0276048716214604 0.00628352392704374 -0.0710910981036304 -0.0125196673724946 0.0612400641369185 -0.0618803699863512 -0.0254035297511012 0.0800471682637848 -0.0607795753192565
  7 201.969579737612 ""  2.9713392833292 0 0 0.0130692820965504 0.00229398261096046 0.0513721960178079 -0.0911336951851701 0.144751168869351 -0.0522145433959281 0.119589390393871 0.0429411766864413 0.165908867341369 -0.00139880190875716 -0.164345130054078 0.0235088028245407 -0.173631967717197 0.11777559693864 -0.100082832802182 -0.00233181711019468 0.00374342619796379 -0.0447326764355286 0.00234015986832621 -0.0065647091945753 0.0242278156311997 -0.0110029400970483 -0.0191952615160132 0.0301058285942684 -0.0462175642541385 -0.017483997952189 -0.0916669884123052 0.0464831340449406 0.0432497895493982 -0.0686137887117827 -0.056029987605801 -0.0534682524893929 0.0413677257168467 0.0423878759994644 -0.0273395773494003 -0.0124984518868555 0.053697725977597 -0.0392531577030428 -0.0280045299839253 0.00330760799147343 -0.068894327621122 0.0370625853942583 0.0351941384251581 -0.00494434490390052 -0.00338672618057164 0.0511026893945495 -0.0114097584933128 -0.0223629023025868 0.144746693522563 -0.0716834834806601 -0.0324036967651881 0.0333561988664675 0.019377062332402 0.0306603098795466 -0.0314681921712 -0.0241087791780082 0.0708384502708004 0.016050642568478 -0.113915808637376 0.0274743347650063 -0.0155808781696096 -0.107197424809843 0.0620313771516423
  8 254.144385191202 ""  1.15936920537121 0 0 -0.00297589801326469 -0.00368629115546483 0.0745899365234106 0.0758664218635222 -0.0483308007308799 -0.102681857252597 -0.0614169813423031 -0.0325791785277357 0.152808002968513 -0.0275846495179276 -0.0824989637436173 0.0695784504895881 0.100347034012813 -0.0395812744059429 -0.0520645740508586 0.0338319263719311 -0.00830732301724425 -0.100792984771134 -0.0705904058972204 -0.000829519560563088 0.0727133564878228 -0.0160765870049001 0.050207418079666 0.0712429068566843 -0.038895251494508 -0.124151871299203 -0.221585389253881 0.18000095955985 0.0719567523475364 -0.162897813613837 -0.0914642208938199 -0.010993168499477 0.0889314512571773 -0.007232604758141 0.0108643258163629 0.0119591744244717 -0.0117000149620042 0.00625343940670922 0.00936849537033962 -0.00136956398882203 0.0210873959592081 -0.0136998235888556 -0.00638781014559336 0.00931878490420867 0.0175457904106629 0.000658086124942468 0.00737406176120377 0.0120641413013195 -0.0513144847536998 0.00842360159387312 0.0164804701743796 -0.00223879109473216 -0.0225488511666851 -0.0208824322270557 -0.0293910174170418 -0.0260101760939601 -0.0603912337114448 -0.00207731047875038 0.0238055325521197 0.0416666886459472 0.035042614700437 0.0753583371741705 -0.0513571227485079
  9 261.450325007634 ""  0.646475959680605 0 0 -0.000501402100802226 0.000535242414690219 0.00716193392615273 0.0140354874559862 -0.0116915484626774 -0.00822987967330275 -0.0130692429662421 -0.00508529590624048 0.0108723260815292 -0.00206559407418647 0.000297939088782996 0.00798741779072673 0.0196605078497265 -0.0101438678997557 -0.00672943099480353 0.00491382338336195 -0.00171295992087362 -0.0116307046545414 -0.00940607589073661 -0.000221975254750711 0.00752824335493265 -0.00141683991713796 0.0079653354759328 0.00721363925923663 -0.00199666190308437 -0.0166600828937113 -0.0251424527773207 0.0217387327495255 0.00684244035422303 -0.0186410188973468 -0.00900610461520175 0.00114300459951339 0.00896223989767376 -0.0488013147032234 -0.0269654776470972 -0.0299960700213691 0.0257136629286585 0.0197324056136042 0.0247217113240399 0.00215815195695155 0.00873451137712358 -0.00282517819087366 -0.043361631214069 -0.0523826858064865 -0.114714912937981 -0.127932424207994 -0.0531186677943672 -0.000433760215905898 0.158740593214036 0.0560578388841422 -0.0195291342343526 0.0184525986850821 0.0558242332965659 0.157051763805088 0.395547999669678 0.254088549116788 0.283153879960015 -0.0327013429191991 0.130776657540731 -0.496936544568862 -0.295049916753676 -0.316478763178996 0.239857288550313
  10 394.667103750218 ""  3.11392512619156 0 0 0.100012036761708 -0.0359170213312893 -0.0177335344100662 0.0619949883508235 0.0241988555890648 0.00257439298352403 0.132795849824151 -0.0307566017118914 0.227263335763243 0.261943997111016 -0.217373461262478 -0.129598410830737 0.0196488494669842 0.00552842347789222 -0.0773038281790107 -0.0717876066027617 0.0115038688018268 0.0355192487554875 -0.0748368587007971 0.00139215986636577 0.0595864186042932 -0.0262677578395508 0.0150623167542775 -0.108999568284208 0.0623732257436463 -0.0604601715272807 0.111009636161574 -0.233869034461824 0.078363224655258 0.0626250253372287 -0.00882247466451625 -0.0273453045444385 -0.118287197365814 -0.00870759471238899 0.00518872451422323 0.0229966288473456 -0.00279539876186096 -0.0277959672789577 -0.00773097662562631 -0.00466838208389767 0.0184063206895984 -0.0152183784105146 -0.00777723361226735 0.00394397616127842 0.047304164348113 0.0125035706637846 0.023790663367647 0.00866446828662656 0.179680699209282 -0.103312350432623 -0.0122156488839019 -0.0341303943654214 0.0692460078412797 0.103904289512681 0.0176001348667101 -0.0233498386254108 -0.048470630127709 -0.0085004441285044 0.0315892269013609 -0.023736103077756 -0.0148289923949231 0.0605917634298555 -0.0368259558022873
  11 411.294668848139 ""  16.0037297957072 0 0 0.0311694348411577 -0.0167136489395094 0.00122410141121713 0.0227680524056112 0.00920258320316236 -0.021251043075627 0.0581905610561491 -0.00806529527626526 0.0907205266883124 0.0749328069194982 -0.0992172050792211 -0.0367063532333702 0.0238137614661001 0.0139392896438861 0.12923269009926 -0.036441301754406 0.0022575019668614 0.015195112171825 -0.0221605853909105 -0.00490456048626283 0.0154661043624966 -0.0152703245124815 -0.0105837535085631 -0.0298126269252683 0.00373520300870756 -0.00600324211292328 0.0448988153263791 -0.0951645279842341 0.0193803441440621 0.0270970905199202 -0.0185139216879837 -0.0243369425847267 -0.0298164790441706 0.0317048510489663 -0.012137284579137 -0.0696114135140629 0.00287635306182368 0.0948721576055491 0.0301361492843318 0.0149820430322247 -0.0578450711059867 0.0429614338463489 0.0297882771982092 -0.0110884266475613 -0.137215957771 -0.028055648811043 -0.0725379599806776 -0.025289980966785 -0.501697045579201 0.314148151504672 0.0376784705490696 0.0825514686244977 -0.157390863061365 -0.27605230846861 -0.0648847139124006 0.0697862636589661 0.142649522467974 0.0297996914050562 -0.109219777097733 0.0748377576005388 0.0445975934770302 -0.184380339848863 0.107844988242241
  12 448.722327805691 ""  18.1572671342315 0 0 0.00454792488882953 0.0126694119034877 0.0113720156042504 -0.0064100121841379 0.0325673588608742 -0.0152187520535632 0.035507646673388 0.026101152744112 0.00851522725293405 -0.0112003719129518 -0.0101129407687172 0.0134239247070419 0.0402780826495233 0.0520551851970554 -0.0117677878716909 -0.0269062849903238 0.000328717889949652 0.00981416088214853 0.00523029711208812 -0.00851779424403619 -0.0118153695155294 -0.0118380396536265 -0.0280102333079089 0.00708244185555555 -0.0328086012753039 0.0358493697887089 0.0238756470412027 -0.0441102227366442 -0.0113474703421104 0.018029712909559 -0.0276509152142572 -0.0270145391274672 0.0127992938637135 -0.0608573420268776 -0.000838952715819189 0.052195022364744 0.109500229228185 -0.0697626594522979 0.0153427056094202 -0.0156869246172837 0.0719862048773814 -0.0354393210329411 -0.0730502687658204 0.0326057779212094 -0.0424779671639945 -0.109689529153729 -0.0175244988069399 0.0711061649977596 -0.274963903811737 -0.042611568709003 0.0835596196268396 0.240784845357718 -0.448042699469048 -0.219883896809522 0.14992637683213 -0.0279782247812898 -0.0958280614769984 -0.0520644772398397 0.203496222247777 -0.103179635489944 -0.0251001233696947 0.153755419254983 -0.0783949008235865
  13 503.265245122229 ""  11.7757753079181 0 0 0.0214309769437239 0.0612089632786187 0.0497687208566973 0.107985257587755 0.0355646114560316 -0.054368074760173 0.0324153528067959 0.0759878624508177 -0.137029125521316 -0.0797021253762962 0.193323828961928 0.126284098785127 0.108162506909124 0.0372301866836173 -0.0189484421521267 -0.112521939892911 0.0183791619873984 0.0238960840310886 0.0255258734117516 -0.0436530564843012 -0.051933840900217 -0.0428395394282436 -0.0942141412540575 0.0563666058191309 -0.155937301197203 0.138212129392299 0.0555232924282154 -0.14785716675112 -0.0298730669369833 0.0457355836060003 -0.136961750172576 -0.11872494313593 0.0883023246120467 0.00704055802303914 0.000411778290160997 -0.00389646190637236 -0.0239610397561128 0.00445899097368971 -0.00660752475836607 0.00283495538946965 -0.00786191339079738 0.00287201726034991 0.0102040806721657 -0.0074379397686063 0.0241720426055023 0.0246978420778805 0.0106045415203724 -0.0128457037132988 0.0975727122653774 -0.0205400471092338 -0.0210006191299314 -0.0519237613287595 0.0901430176971029 0.0676186687304467 -0.0199188396685863 0.000816117356378923 0.00667826888812748 0.00783129533404343 -0.0262943101620783 0.0120563364756011 0.00252319861489083 -0.0141757180931063 0.00628523710026357
  14 759.410733428577 ""  12.4367266294525 0 0 0.0668869229502593 -0.0561223981089834 -0.0488007661227411 -0.00645645377536396 0.00772666059105905 0.000915309446330365 0.132516516958231 -0.0213756398490059 -0.257863026172951 -0.0401716864722936 0.0692349364703736 0.0264629087638549 -0.105473286058582 -0.0222209987938461 0.135341752585546 0.0351352867561452 0.110880149143789 0.0242945292932502 -0.133054111517512 0.0230704381067349 -0.00946289780046115 0.0662706927060433 -0.109358143434835 0.0496719418165978 -0.0613006733252709 0.0460692158546288 -0.0793907094323417 0.196542047121262 -0.0132794471433206 0.002925819333593 0.0465048442107021 0.0742731677524121 0.0698881952830625 0.00214430539114967 0.0015368804778525 -0.00488353441864863 0.00549210910219193 -0.0088452919539268 0.000204276640741638 -0.00408588656969298 0.00605851345464603 0.000125157866971589 0.000560008189708311 0.0059629470582087 -6.42383492349866e-05 0.00525152495377755 0.00542214883926765 -0.00697236507760844 -0.00208569260899099 0.0130963936346706 -0.0068613824003561 -0.00464663011285422 0.014639508303197 0.00628697313096988 -0.00334671729926228 0.00631449936305859 0.000415793643530841 -0.00484489808316253 0.00893605024598739 0.000230413169976026 -0.00239741642132109 0.00673496163118647 -0.000568559223650625
  15 793.111145338061 ""  6.20471788174266 0 0 -0.00337263853644274 0.00365652287688643 0.00509740418604171 -0.000533707626515331 -0.000134436343862031 -0.00892026804714684 -0.0009171127926196 0.00403930175602384 0.0240666494859567 -0.00208120386366335 -0.0150105038688672 -0.000520345553066269 -0.0316368609865983 -0.00285070181974563 0.209457873597917 0.00104584672415906 -0.00463029560534561 -0.00148458551476402 0.00446487388538299 0.00121466573750081 -0.000715044978424439 -0.0023469899965722 0.00324119907534845 -0.00475826905890722 0.0170038081224955 -0.00641065989147905 0.0102858598676233 -0.0157811304987684 0.00177438309822018 0.00218863240514261 -0.00715214082963134 -0.00950827257119266 -0.00417113002885081 -0.0495251038836533 -0.0343046960827106 -0.0463893997205682 0.0173109721843248 -0.0126977336248624 0.00788072009805383 -0.0284496119048059 -0.00392273944688029 -0.0147773482827305 -0.122681491890801 0.253281700326535 0.389484833139286 0.463252094848751 -0.0223513221484726 -0.153028167645428 0.0332113870817409 0.166350761998412 -0.0733201471153517 0.0313809599945131 -0.0395345948818891 0.132171277751611 0.108357956387427 0.0807345588583641 0.0839153147447147 -0.125659502483974 0.350173102554305 0.159255536124657 0.333869566481624 -0.173235350348925 0.00557640892846847
  16 816.729181165072 ""  59.1882657119254 0 0 -0.00686694007573943 0.0113788203823141 0.0240075456167444 0.00574839646069572 -0.00131500885652708 -0.0346850215944671 -0.0128442306629947 0.00833056941084463 0.0526357763432936 -0.0175383584021549 -0.0167288450731733 0.0182278076175953 -0.183350731327737 -0.0372814016842058 0.792196084300373 0.00530064823669318 -0.0151020555293858 -0.00609382558996594 0.013540911606077 0.00772847229311932 -0.00277853266091071 -0.00872022141609971 0.0100124836491095 -0.017362670471877 0.0843810093468561 -0.0388904305822236 0.0456706435951652 -0.0719814520142226 0.0109138200584055 0.0109253911351275 -0.0449506034875221 -0.0503626531411174 -0.0102018009693039 0.0353550987425142 0.00972203012558702 -0.0219965438542934 0.0186926825422876 -0.0768915694267665 0.00286743545756212 -0.0215866332337968 0.0496337939500059 0.00765704114590522 0.052362221948542 -0.0646273517810777 -0.101707368479652 -0.0956018010997476 0.0441459363926302 -0.0102969253832857 -0.0262865464425322 0.0620329610383036 -0.0400574409066984 -0.0873271581813531 0.184255971066143 0.0287479190473581 -0.0777185193478789 0.0302948038212441 -0.0196834412246248 0.006485680426169 -0.0545143248464261 -0.0460592076111358 -0.132946515439596 0.107378391647254 -0.0014880477672208
  17 852.419073624113 ""  38.7597186232728 0 0 0.0270968854331201 -0.0214354090221477 -0.084254645012979 0.00646310912035441 0.00990425083594465 0.0117232483020869 0.046582833072516 -0.012309272852106 -0.0138145569071128 0.0863928951872139 -0.0466687663940231 -0.117378710198475 -0.0369627836874347 -0.00335691390109993 0.103027582441983 -0.090947014187918 -0.00733154774130021 0.0117267263081375 0.0350333511070548 -0.0817427711663105 0.0272567302747221 0.00258186445705317 0.0904041714274265 0.0483888818638398 -0.461392621744049 0.171586303861522 -0.201397982274425 0.22535312699468 -0.00268845631068639 -0.0816018922049901 0.182720077482066 0.312861001640089 0.0168284197651698 0.00853878127306059 -0.000696900185549202 -0.0100124359282385 0.00632347829753876 -0.0191490630360344 0.0068968030570307 -0.00790715614990326 0.0140345345306336 -0.00056851308519432 0.00907776521600789 -0.00509950896697235 -0.00838865663518736 0.002943360900814 -0.000247691677605842 -0.0082588064275379 -0.0219439428089391 0.0259614486221147 -0.00499789516167212 -0.0173052509246005 0.0360671479649574 0.00509462936104753 -0.0227242223693387 0.0236939390786169 0.00542390257067253 -0.0052461955186602 0.00392767219677814 0.00169570463572351 -0.0119445267253781 0.00975365292116211 0.00270603989347955
  18 889.714516909844 ""  7.65403738885425 0 0 2.89216947457326e-05 0.00284099196198008 0.00499529356804462 -0.00429743544968991 -0.000384975579533753 0.00880054194444208 -0.00925516068905387 -0.00155629642063379 -0.00832412732038605 -0.00428933539476636 0.0113348916389777 0.00959629324747614 0.0511875255226964 0.0117130419805104 -0.265456694312008 0.00595591688407108 0.00424721991189716 -0.000780935908169126 -0.00297999336581052 0.00287936233346393 -0.0022249394677433 0.00202233241863363 -0.00713279356313717 -0.00169789065823013 0.0272981380176395 -0.0072371919834921 0.0112411495110549 -0.014605200097536 0.00223319944997961 0.00532585603709527 -0.00790955857732274 -0.0184224794331616 -0.000207380068340419 0.0731196020963421 -0.0258590539682358 -0.0763959730253154 -0.00730140623318101 -0.0742014787136794 0.0818234451324612 -0.0486263941283201 0.121057720019411 -0.0437440319515761 0.0959093775796846 -0.106366425937667 -0.0209674861010079 0.0945406453996725 -0.126836318733838 -0.0255601922465075 -0.0311087011012877 -0.0470612514299283 0.0747795333519636 -0.0150221806540958 -0.0599510089702713 0.053236536030695 -0.341679881411744 0.379094368149063 0.135353823817531 0.00417149985004416 -0.0687378638907999 0.11129637674638 -0.0192672408764411 -0.109796437710119 0.0789664371900786
  19 926.152619850161 ""  58.875610758483 0 0 0.0387872018774355 -0.0437070239149618 -0.0443153957433679 0.0250848551465244 0.0235211095754227 -0.00167661578654333 0.0741583191039749 -0.0224276842960902 -0.157617410049337 0.04375623495456 0.0701858407458777 -0.0242399439403506 -0.0438731825299548 0.000517885593734873 0.0130803253005396 0.00824343861513376 -0.136990067546351 0.0256701403051507 0.0183983463474398 0.146700661412326 0.0233790883420886 -0.105404031264254 -0.0291437014936205 0.0104168270550294 -0.179181379875406 -0.00332222958324021 -0.0699636781478992 0.220972021412134 -0.181422226791801 -0.0148101776240123 -0.11034128270281 -0.0653464895931509 0.00798154140377143 0.0012070479492229 -0.00182969878407031 -2.59023729521146e-06 -0.0021537451091623 0.00281856779942099 0.000189193023502511 -0.000661552247304182 0.00273739833795263 -0.00232163768939942 0.00203629912990008 -0.00387583942728888 0.00143935165977095 0.00404772012174063 -0.00664203103739926 0.00176299774320441 0.0151912576239616 -0.0184293196068748 0.00498389845141935 0.00872171426658955 -0.0229805206849531 0.00170850799539048 -0.0107432572631618 0.0132355735284903 0.00519840066309941 0.0013208741786358 -0.00401429784562574 0.00573804848518796 0.00229642745580268 -0.00845331268256326 0.00332410614123178
  20 974.715269875282 ""  60.7791291775585 0 0 0.0810941813214411 -0.0824428258461768 0.0216753510704987 -0.0193430886311021 0.0101682837306823 -5.61218045880823e-05 0.0104891678017212 -0.0932674899438627 -0.381633980350078 -0.121760265856554 0.252407816429561 0.178763174289154 -0.136025034565569 -0.0413235984728742 -0.196755663536955 -0.0263709495495094 -0.025281076723426 -0.0248561738786322 0.0108813682210457 -0.00928627299759065 0.00547335380367159 0.000873345846963089 0.0820013472706802 0.0137219450992085 0.137778879131041 -0.154409772951239 0.0443734813181869 -0.257947556475726 0.196214320543037 -0.0162174538717679 -0.166853217773358 0.123254994967184 0.0812835100216426 0.010278609282149 0.000496419172884039 -0.00834712143829569 0.023582951073139 -0.0331696384759441 0.0121338030037796 -0.01761494752913 -0.00689776258613746 0.0165965224741394 -0.010420810325182 0.0609447263646465 -0.0435753392937674 -0.0130554181939891 0.00668312277881474 -0.00623801495585988 -0.163278660886782 0.151509446668334 -0.0214301326720235 -0.0921055949007186 0.237277865540799 -0.0457958863219147 0.0843815631330687 -0.0689176020012229 -0.0219471680973382 -0.0475652763219473 0.0993927031017306 -0.0240129900336405 0.008359683615901 0.0595996505214881 -0.0251157907106826
  21 987.877181269773 ""  123.069450684388 0 0 0.0357649715943278 -0.0423797039475884 0.00976972262379102 -0.00908552277068711 0.00455298266549586 -0.0118374459278841 0.0201874119520407 -0.0386055074701763 -0.16953465356842 -0.0677004615060008 0.101443347236449 0.0834770188190955 -0.114147523344746 -0.0236101193138747 0.276583355777748 -0.017002565311347 -0.0125885457350241 -0.0156045023077317 0.00521454673051058 -0.0137484547693636 0.0029932527339111 0.00695138837551733 0.0485222435691728 0.00768805667208646 0.0636058938780131 -0.0635224174924277 0.024041193426223 -0.152440974917628 0.121865290529803 -0.0114623787959632 -0.0726486367468191 0.0988817919692024 0.0440104149966853 -0.0180384451913812 0.00985987891862046 0.0241721310134121 -0.0309050359348764 0.0728409245567878 -0.0175284767594918 0.0229330495718566 -3.8787582745697e-05 -0.0448184249408878 -0.000426626505416459 -0.0454994033577741 0.0122617686319737 0.0112527396463925 -0.0983636415660769 0.0721154430288981 0.263875352644112 -0.40386505080607 0.114217285640083 0.17249152223881 -0.414420048907687 -0.0299003104358169 -0.123922881059376 0.150964319388242 0.0666304492146847 0.0548926114299946 -0.109792846570211 0.0799112107801063 0.071373201866665 -0.181800779615926 0.0453249955266415
  22 1028.83415314444 ""  4.52509553363597 0 0 -0.017508160895587 0.00859084723406277 -0.00101612919340436 0.0126538506823265 0.00242104345700268 0.000942155781942891 -0.0271451376804059 0.00220517193163832 0.0540314346464405 0.0214677987584878 -0.0200061504292519 -0.0234925519982533 -0.0376614962332912 -0.0148324941034826 0.0291516469610997 0.00402202429039511 0.00857079032985085 0.00494675290936292 -0.000670159562371648 -0.000830101135694976 -0.000670135652377877 -0.00191520621345241 -0.00987480970518687 -0.00526608998494316 -0.0146437804160592 0.0178480108297527 -0.00538681895731367 0.0573868934824356 -0.0482697094171119 0.00438090007597768 0.0252599773096275 -0.0457232229080952 -0.019654211753693 0.0443917782906144 0.0265284135788281 0.0292013236129336 0.00972829487661577 0.00049543145447056 0.00489997308431108 -0.053678683445078 -0.0329561918208907 -0.0349435882346001 -0.0221940666976824 0.204207168406417 -0.293751028885657 -0.0865788200605934 -0.275338861480257 0.207495488795382 -0.0467020087027249 -0.361704928308315 0.180767141377642 -0.132859145350305 0.334639788653482 -0.283918197995287 0.11723798939219 0.0606543106887736 0.0776331340870002 -0.139250070604162 0.281907377339829 0.100713380888154 0.254282394932136 -0.17794812514662 -0.016096087253283
  23 1052.8209900401 ""  51.9316973957858 0 0 0.0152457189743226 0.0145353544315749 0.00337058209466834 -0.0114796467132729 -0.00981023389483834 -0.00310976337000259 0.00640161580128969 0.008994803648742 0.00639806541502641 0.01471902056783 0.00718332062910672 1.2273730419102e-05 0.0020720963421118 -0.00175119328194086 -0.017888156247421 -0.000159221714978508 -0.0021112651081574 0.00123681348976976 0.000531706480080301 0.00221752974645066 0.000527595654970113 -0.000674242686866906 -0.0010904581818185 -0.00123931430542048 -0.0139598688460552 0.0164637977137697 -0.000353502452574372 0.00749798599468065 -0.0135736769119143 0.0020257518992266 -0.00820239113360473 -0.0121699961638404 0.000414462194469228 -0.0709304249591229 0.169662464610725 -0.052647264896664 -0.00302119815988817 -0.0852390656858685 0.0780763842240329 0.0795118765262693 -0.0699805143980948 -0.0464975911356139 -0.0810285475671357 0.190687486082851 -0.0497755628578014 -0.0892451728023492 0.18358709941198 -0.0521740125620892 -0.0593305281144068 -0.0440244015304046 0.0805060197494493 -0.0374244944842131 -0.0157194693014779 0.0949916721686299 -0.0201190564377147 0.0169888482555767 0.0153296474603412 0.111344791739806 -0.172276384764356 0.0114137757489468 0.109221770843924 -0.181390582248294 0.00565745998993137
  24 1081.16986580648 ""  65.5614424479857 0 0 0.140961969233529 0.107551607195729 0.0019030580602014 -0.102385395910062 -0.0922861637414634 -0.0279789725957246 0.129218407420416 0.0939310565325259 0.00819480190744222 0.141820409583354 0.0601953222975291 -0.0236981541418362 0.0243091815627126 -0.0458985037910514 -0.00260859553726997 0.000741972625571129 -0.011951633608015 -0.0185704097484603 -0.00934958662789113 -0.00424572666647208 0.0116854310621203 0.00692766640751192 0.0338184249622187 0.0259945164666761 -0.0647838196481987 0.273849304184865 0.0745057407391545 -0.0517979051683109 -0.193201200531096 0.0427073146093321 -0.14579406583868 -0.241346425184772 0.0495561698639922 0.00958121404341603 -0.0136656742650397 0.00533519422997428 -0.00347760028473566 0.0117379850056226 -0.00722604521091501 -0.00955196639938522 0.00408529263184251 0.00385726683138925 0.00844687354160239 -0.00989890528625561 -0.00769558159797471 0.00364566418127215 -0.0268921516893622 0.0129522263845281 0.0136706429411903 -0.0119293725215397 -0.00145023817933627 -0.00165691798495076 0.00766956295986502 -0.0132912275020164 0.010406513274995 -0.00367166313000286 0.000299961412223359 -0.015971993121767 0.0272054513557129 0.0012159773236987 4.19196373499294e-05 0.0120362649375183 -0.00220687610633301
  25 1093.61012835167 ""  19.2399762097002 0 0 -0.0434229588173749 -0.0790053741835248 -0.0740859278219564 0.0472217346291603 0.0511448647600482 0.0268568393199016 -0.0760047301663256 -0.089604866997013 -0.0372240599292379 -0.0352929656651089 -0.0598412057311109 -0.0675896088301407 -0.0695943540662025 0.00607038315397775 0.00195438320228015 0.0238404391119174 0.0269020714992366 -0.0530073190375751 -0.0172837050803292 -0.0312368165840771 0.0127167070894537 0.00288160657060835 0.0786939642309662 0.0589867142132773 0.111079827946712 0.333420566788233 0.17197535088921 -0.0829548458902262 -0.33207606868758 0.0699527821116718 -0.154595631025282 -0.470247893778668 0.0446646766470826 -0.00612140419818481 0.00388277969451442 -0.00243519843286715 0.00304645678644603 -0.00354058336749348 0.00256815909180694 0.00556260232044829 -0.000371353136749038 -0.00109308451605667 -0.00399780277046974 -0.0022386824070208 0.0127572847099494 0.00259348248123755 0.0159361246997265 -0.0102079364629249 -0.00686455376886229 0.0104333488150808 -0.00140603615506941 0.00861939113555665 -0.0178525833489016 0.00602539753067468 -0.00919034119154065 0.00185329687949227 -0.00154638622204505 0.0106058801607238 -0.0190497776913109 -0.00222446623439368 -0.0063616795917511 -0.00198411387206995 0.00206829444176693
  26 1135.66053209953 ""  2.73624505089938 0 0 0.000618564559381777 -0.0310553889359537 0.116664301186698 0.000198961263252755 0.0126317406328446 -0.0185461355040219 -0.189036316620127 -0.104372893032508 -0.0952577170646446 -0.014278977331679 0.239581475062092 0.178142046110221 -0.112940646461353 -0.0264990013497297 -0.026885597218521 -0.0010794458260416 0.0104208061622562 -0.0327665447879035 -0.00561368303921964 -0.00673399159535183 0.0499576435991436 0.0149339252601374 -0.00942338666730859 -0.124217383180763 -0.0985892985857765 0.352456802381873 0.0536548249146757 0.117443349123188 -0.396928778795145 0.0343704973784987 0.188905136351881 0.180933285290958 -0.16797717219375 0.000370171088458869 -0.00156939040401132 -0.00597073907478247 -0.000227248592023505 0.00374527478038337 0.00283077257487537 -0.000150633013097413 0.000979294987590046 0.00457778360304485 0.000987746712133946 -0.00231783167345859 0.00707128786800876 0.00852805012209642 0.00705466167558543 -0.0119393603278638 0.00431970247509207 -0.00182846307257326 0.00310596440558143 0.0132946675376359 -0.0314903819926976 0.000289020912220605 0.00477572363413368 -0.0114921941931297 -0.00597993614825517 0.000494652474748069 -0.0010288508116019 -0.00810952629370497 -0.00975281155266566 0.0152137114888519 -0.00167493549723629
  27 1152.07169636912 ""  7.26577870524351 0 0 0.0199496355394018 -0.00212024893775395 0.00969127443893453 -0.00985035178652198 -0.00278398742008025 -0.0067793155899002 -0.0235807651130188 -0.0181380503587279 -0.0412687661563502 0.0672024616137709 0.0805351967347556 0.000409856907205404 -0.0326123774349577 -0.0178396677785643 -0.00826753974502974 -0.0402692012863327 0.0725823931107898 0.0380007990338419 0.0279617494902892 -0.031269141357345 -0.00304213725038596 -0.0400375701018619 0.0271950027175933 -0.0290909312940191 0.162578141360685 -0.330385421934152 -0.00363373199596655 0.404735861622514 -0.210895913406926 -0.00625594822150497 -0.156543203167141 -0.118917385716978 -0.00896625140427192 -0.0567411305043662 -0.0172135602475327 0.080802274869953 0.0378564499769019 -0.000555943017544621 -0.0455576172326216 0.0349585482523445 0.0142283510530696 -0.0519505836679447 -0.0394591573413123 -0.0741257160611041 0.10886896895456 -0.0180773041094317 -0.0542813935727322 0.0926841235975175 -0.0987649527690725 0.134340159207663 -0.0665695187639865 -0.0346091421967212 0.169111227264698 -0.0247153789772962 -0.153370029058673 0.158392077048355 0.0520078771454696 0.0753960520721259 -0.141663848792833 0.0792393086041396 0.0116961654629683 -0.155201473433558 0.050321317532971
  28 1155.85718027308 ""  8.20792039070474 0 0 0.0147101689031382 -0.00328376639491349 0.000214657126157154 -0.00597109234371768 -0.00185270053741232 -0.0038170450615506 -0.0209804503680574 -0.0169567022494507 -0.0304083724822088 0.0505576066412362 0.0494642009610929 -0.00960369311615785 -0.0217213638155976 -0.00265691653610195 0.00536660936221106 -0.035152950092824 0.0623819470958368 0.0321413927344776 0.0250433706763403 -0.0274710554436657 -0.00453070168804201 -0.0354130675814949 0.0243955745913227 -0.0178560809587612 0.155177195800509 -0.301488481805177 0.000341163341943309 0.337278232543975 -0.164556106417218 -0.00676690245339975 -0.149717838320852 -0.0980596584429712 0.00485709251002822 0.0587211166042841 0.0155864248506297 -0.0968810555326754 -0.0419887214567375 0.00741837570397424 0.052993995741521 -0.0357834711934419 -0.0130600163118078 0.0623301153446416 0.0430068897487592 0.0699352928366256 -0.0988083060876051 0.0369443956866758 0.0670499515744123 -0.119621284044596 0.119665100925343 -0.170089549473094 0.0843909719454961 0.0631241816715506 -0.239206017125269 0.0227080947392769 0.164659689651117 -0.184557926673335 -0.0648448463436961 -0.0758665604993016 0.142362406139941 -0.0982838278825333 -0.0294605659795085 0.186847929845839 -0.0544155596843246
  29 1173.17184392926 ""  2.82445795450897 0 0 0.00313472130655111 -0.0166676098102764 0.0410415045601827 -0.000994815358794024 0.0102689824338826 -0.00705479240938629 -0.189584438611763 -0.097797806756287 -0.000285656479090113 0.0480466719151345 0.141233256543582 0.0546093074116458 -0.0938157645496899 -0.0224658270676036 -0.0160402685873752 0.0475644620889611 -0.0188787681629316 0.0997470414188974 -0.0258800556149797 -0.0202841358056534 -0.0395080676290045 0.0261548542205583 0.0466147395333334 -0.0559757102503666 -0.354717430267395 0.07524750959697 -0.173863460825376 0.124638526608784 0.42133038694384 -0.0332440441425835 -0.0438696570261232 -0.50273633453889 -0.103259843013333 -0.0023765987860139 -0.00218616755388395 -0.00321810000854106 0.00158116975363528 0.0037732703620291 0.000999963188218615 0.00154966577868696 0.00151389228708781 0.00244344399575289 -0.00146996078069419 -0.00407070060243693 0.0106410968812298 0.00874378147888769 0.00294909726164884 -0.00810904577900745 -0.00310500010992971 -0.00511455760423029 0.00508521757853099 0.0115989073183169 -0.0218142216859649 -0.00292686668655271 -0.00213192554192231 -0.00489895202033993 -0.00389194182671251 0.00382715701798642 -0.0069749641021729 -0.00502461213078523 -0.00884819873904288 0.00784930733908928 0.000774448777273495
  30 1268.55771581907 ""  4.11074854252353 0 0 -0.025147912323217 -0.0111362420586516 0.0044354466891296 0.00418859638817462 -0.00606831980019336 0.0113312274005101 0.380249191088952 0.177688403604373 -0.113381419053356 -0.346768933982811 -0.206714883460818 0.106485744610182 0.219336244592562 0.0719149237115591 0.033332282632889 0.062114509265741 0.0135259098294776 0.0299433338316018 0.00322563887664964 -0.0364738789191216 0.0219688346127492 -0.0326513217693655 0.0192955138327215 -0.0852661983318057 -0.0854289590932571 0.204090814644477 -0.000767380014508008 0.114355726849639 0.0625027759174918 0.00665976229269432 -0.424202954299399 0.125790722429168 0.0473717551589303 0.0287371646114607 0.0177052871001662 0.021493918388938 -0.011362372595507 -0.00933790565499534 -0.00710909990160463 -0.0239061788301975 -0.015834926711465 -0.0182886964491135 0.0624340141235564 -0.0940859962126584 -0.0332880849392458 -0.0919236235020651 0.0868790193230653 0.0117282618373254 0.0184577348157562 0.08477991488614 -0.0538076877373485 0.00585596996365683 -0.0431539421561559 0.0730003033843953 0.0448560523515151 0.0310643782031518 0.0350898002125713 -0.0465103448119258 0.0715658566757643 0.0455729166389499 0.0805904102934783 -0.0478740927456319 -0.0199723428760801
  31 1276.14733526987 ""  3.52508897217695 0 0 -0.00876240897336815 0.00355272243454539 -0.00370995816675758 0.00462448429988218 -0.00383059323284921 0.0035918826935428 0.110915002255651 0.0587863919597842 -0.0227756155025693 -0.0839514407948758 -0.0668590590879336 0.0140487328104596 0.0304553683126843 0.00544233663816297 0.0097091428547122 0.033697390053008 0.00626285059968108 0.00969616815959186 0.00243631148062227 -0.0158810073710319 0.00893471621688732 -0.0226188148747325 -0.00203362227926548 -0.0257818071068241 -0.0238882076961016 0.0974497199501509 0.00606923626386289 0.0239948418315271 0.0405200606103121 0.00507345523340408 -0.177813349656676 0.0894139590194855 0.0336475649819374 -0.0740812125703948 -0.0470131868291447 -0.0577966736063557 0.0218554069423414 0.0142988815560862 0.0166138324319432 0.0672296938202838 0.0438215319064627 0.0522656780157047 -0.184982766747537 0.317420823761317 0.0512915719002504 0.257221528251738 -0.29160214850635 -0.00319734877678687 -0.031904164568223 -0.241250506297474 0.139832485581989 -0.0581956109881351 0.194049297965968 -0.189473058431879 -0.12688230659593 -0.0876542505160464 -0.0980927272727482 0.127697442121168 -0.191215562207502 -0.130597529970534 -0.224391302240213 0.135006807830445 0.0563788686146881
  32 1283.05418683371 ""  6.58216109017903 0 0 0.00843082655314224 0.0122255476150191 -0.0287525714787007 0.00363896462705866 0.0107823156745769 -0.00964641681723879 -0.32761067812394 -0.142577741732736 0.0807371056732207 0.381915810980284 0.16035256840013 -0.170328489780281 -0.147312126052827 -0.0439385290971256 -0.0242677038103922 0.0979608632603333 0.026176650447091 0.0102783623979965 0.0118632860872651 -0.0451476792992087 0.00835025597977535 -0.0972131316392561 -0.049004921549366 0.0117197118451364 0.0651335485295644 0.198788183703008 0.0635856730468719 -0.0214977762754438 0.167529405327987 0.0133574345746982 -0.331374634903224 0.315041223963482 0.133707304780806 0.00669986171563785 0.00436442005066357 0.0067539481229795 0.000328580949065692 0.000539702893682076 -0.00164394789795828 -0.00715091337101164 -0.00454218062701555 -0.0062073828881264 0.0208643548308801 -0.0420894595043659 0.000923408252426328 -0.0280142528812041 0.0385954799649285 -0.00339851345163992 -0.00316855241391737 0.0307503952910006 -0.0143663256639769 0.012428053954858 -0.0299263317852432 0.0170369647563493 0.0131194465661942 0.0106627107745287 0.010990979563316 -0.0131341491606179 0.0187828972376737 0.0152453057895564 0.0241366425910587 -0.0157049875338987 -0.00589375989832552
  33 1361.87372049543 ""  5.84828440915986 0 0 0.0570356497219551 0.0439694113589993 -0.0511151523036497 0.0067024763026122 0.00762426470859891 0.0210550291528377 -0.475290250555481 -0.200927753761285 0.218906336172287 -0.391847930244043 -0.202064116654977 0.106675098863373 -0.101385774431017 -0.0209308403668355 -0.0193629697805693 -0.0386493772006948 -0.0166710148942861 0.0073610297605595 0.00463093181605684 0.0245364233458937 0.00893370833143949 0.0910107877382589 -0.0257067441504535 -0.0284288361215745 -0.125950733994033 -0.0924212632567085 -0.0912788509500298 -0.0333720131972791 -0.136191656744899 0.0296459920697158 -0.358563961194343 0.0928894638859105 0.138105159823622 -0.00118960543659788 0.0020436074740142 0.000530053672741823 0.000956675219458915 0.00259219157690119 -0.0019855106354525 -0.000973207545495704 0.000991178408764949 0.000319019208496515 0.00360652252116988 -0.0130822992015915 0.00752983268934659 0.00375608518198689 -0.0166785312445237 0.00934879068504865 -0.00448090358613232 0.00573062583759761 -0.0020529657553704 0.00334645007038706 -0.00685384776108725 0.00376916583750959 0.00492302401514164 -0.00265174690526774 -0.00121081480488801 0.00151005446708321 -0.00611258922366796 3.24161239340101e-05 0.00376782757204144 -0.00222192734402168 0.000897520411764188
  34 1386.90990638601 ""  20.6419825030653 0 0 -0.000632097444445106 0.00112504164264362 0.000254552327065054 0.00165343516419196 -0.00178479156976501 0.000329299825016773 0.0193135057461768 0.00988518878116645 -0.00407669924782721 -0.00523174623514118 -0.00564311987692135 0.000314028008622944 -0.0112643584885868 -0.00246924922020144 -0.00295205880233062 0.00311603200564126 0.000734150860483522 -0.000401739987057624 7.57188308400751e-05 -0.000307070626300688 -0.000207921744427889 -0.00571018491584538 -0.000253384178894709 0.00101043773660151 0.00267711982196776 0.00605070606346265 0.00177900542138657 -0.00219886778779739 0.00455269269984664 -2.07948336352845e-05 0.0170157422355067 -0.00104996687919488 -0.00661226566345861 -0.0438573298299081 0.0993327796497539 -0.0502832541481361 0.028260469847431 -0.000130597496048248 -0.00783938397333476 -0.0387691780607485 0.00563063585512698 0.0367261403541385 0.183521756385954 -0.608105448858539 0.246041147728136 0.177865342193979 -0.382666265889859 0.146132127673045 -0.0705139131932175 -0.0713798620113294 0.0526907232554011 -0.00553654205951309 0.0766116853969422 -0.00173111386316045 0.141107096751528 -0.150019667850591 -0.0641069799263874 -0.00416263380971793 -0.086234437483266 -0.107496004682602 0.159537787394808 -0.0234198076072235 -0.00182066583802388
  35 1392.04811152717 ""  0.128972808286323 0 0 -0.00229186151687061 0.00741437241947793 -0.0014213235356184 0.00510580016386785 -0.00412806183400321 0.00143099446687245 0.0350511820215828 0.0243928263930848 0.0104097046858059 -0.0268720632623425 -0.0158312520212808 0.00503461481269106 -0.0604754798753137 -0.0302597312092224 -0.00622116181867872 0.00145837410643763 -0.000510723859055446 4.25924354014483e-05 0.000200296365862264 0.000861043356699951 0.000808854315951593 0.000496351109323058 -0.00132643290025552 -0.00173117460959135 -0.00830302040460186 0.00357949734590776 -0.00530728141855506 -0.00676534627145076 -0.00332760500948692 0.00244623614820316 -0.00649107797522383 0.00683059085615727 0.00168343660735185 -0.0330694448536616 -0.051271377565485 -0.0226014908578877 0.0489617976660684 0.0382355618858526 0.0425565979000007 -0.00452472635588181 -0.0110046136079121 -0.0176104125052475 0.04677928044502 -0.304959007655446 0.241643466062202 -0.100755530735902 0.539112214727169 -0.314604641208451 -0.0460905294801992 -0.308458328453689 0.215491462735498 -0.036901633573537 0.233459171201826 -0.277183665903053 -0.061917241622244 0.0168711663615419 -0.00443083785587357 -0.0421095834004071 0.0938418501857322 0.0160327215772836 0.0019886553612941 -0.0595571215947135 0.00398700139948397
  36 1418.24489996158 ""  8.8774477322785 0 0 0.00119085192236789 0.000177070832637581 -0.000403886753901952 -0.000175296116373825 -5.0576762784213e-05 4.78264555910488e-05 -0.00421746321321569 -0.00235466102037413 0.00103379500114374 -0.00365055861154201 -0.00153146465975102 0.00135927742535256 0.00158895378648194 0.00163511408999515 0.00270036803894163 0.000389565356974967 9.92024931290564e-05 3.02049937777125e-07 -1.83830597788462e-06 8.51888432060484e-05 -6.93738492653825e-05 -0.000993218452499799 -0.000228132685541351 0.000182992713173216 0.000277144536827193 0.000295943248388661 1.53358984852487e-05 -0.000234065075293888 0.000255483851016059 9.70193963470452e-05 0.00263285274323766 4.25881532849416e-05 -0.00091380537036167 -0.0166573169317459 0.0376154493399782 -0.00863025444270741 0.00351408269441998 -0.00103090826599383 -0.00558206125683368 0.0683599607600505 -0.104361345513716 -0.000513213325828307 0.0393471125154914 -0.145417699771782 0.0428468900049984 0.0617489493429815 -0.134497304618788 0.0650519636261676 -0.00736635675936772 -0.00657851296654448 -1.84964960802248e-05 0.00617772501455834 -0.00631581739417631 0.0170395655606743 -0.351370428923685 0.268764065604905 0.233338701497828 -0.11231139688872 0.47952365842978 -0.0151878411789345 -0.301243310909075 0.354111837543596 -0.157965430955984
  37 1446.04581609052 ""  14.3879180390448 0 0 0.0943482868285487 0.0209288302000512 -0.0349548237668149 0.00440241382647683 -0.00097921225230097 0.00999973679682606 -0.141640448778934 -0.0864595601058039 0.101832411075131 -0.453635949567109 -0.124339115614862 0.179650016224824 -0.0524747915095142 -0.0156789895777555 -0.00827380991999161 0.0352529014486251 0.0185181778571915 -0.00195484955958361 0.000791560730343894 -0.0271570021430292 -0.00927578404699739 -0.140377553654141 -0.00307569271556856 0.0202415008207135 0.163637827832709 0.113822714387243 0.135500438336595 0.123484983462288 0.163023309248613 -0.0559852040959741 0.405801842361283 -0.0536444994810508 -0.164638081900957 0.0013993836389191 -0.00231945427044051 0.00179360142002921 -0.000888902338393511 0.00174963552264617 -0.000860192373654715 0.00016483983263353 0.000778169771053303 -0.00137436733877312 -0.00384461759437841 0.0134491414469553 -0.00215456173473656 -0.00767600347958917 0.00602354483682505 -1.02122956386778e-07 0.00167716423840688 0.00435261625492248 -0.00280494862355373 0.00390878070216358 -0.00974384506650855 0.00236880594324383 0.00192260525774525 0.0020090868475643 0.000516773407268333 0.00110983405880776 -0.00254916153436605 0.00645165075447891 -0.00266525646306766 -0.00274836025242729 0.00147209741853066
  38 1489.20941079447 ""  1.97061592496666 0 0 0.00591429473726779 0.0487979329681668 0.0620433672931479 0.004252561534366 0.00444596156754045 0.00403675090034272 -0.256609312973035 -0.0593180445350729 -0.62956666228888 0.150262139620586 -0.624717440463006 -0.16871130220595 0.0004362116601567 0.0106878976064522 0.00658645988372794 -0.00457458617576921 -0.00398008354935739 5.93854180734554e-05 0.00051409679591017 -0.000647718545753957 -0.00221759823162402 -0.00602000637968787 0.00319263315516085 0.00269742379983312 0.0161154664872579 0.0213964867966312 0.0283729327918576 0.0313788059520382 0.0286864295251355 -0.0158903747710257 0.0466325061196424 -0.0195130587678057 -0.0179589290930106 0.00133485269354878 -0.00106188565809178 -0.00161552813446227 -0.0002126284252416 0.000993814843146907 8.50689596414075e-05 -3.91898590208256e-06 -0.000139561808835146 0.000117645626143135 -0.00125134331133615 0.0070027697943798 0.0274335730577638 -0.0265977474444273 -0.000142274635341875 0.00497808507826716 0.0077771512762532 -0.00168516825907967 -0.000560646192386947 -0.00171797777435471 0.00445335778868499 -0.00861842193157017 -0.0063665337057502 0.00173763162632026 0.000267421058981383 -0.00023107210750309 0.000665628829134997 -0.00870925874194787 0.00735601788734737 -0.000690661833844487 -0.00140569758170393
  39 1498.12234229574 ""  0.478616545415483 0 0 -0.000510067386005608 0.00283086257883017 0.00209358016964475 0.00110100043247087 -0.00054451655852101 0.000475774598140903 -0.00265368570637426 0.00230528985586425 -0.01964694930404 0.00373999405471396 -0.0216889698569019 -0.00569861769610595 -0.0145200639747866 -0.00663758880893568 -0.00596304817098792 -0.000564372113279474 -0.000433262735702716 -5.88183785137869e-06 7.79665742543402e-06 4.8924583110011e-05 -0.000110575493471096 0.000210941134764643 5.2007024423303e-05 -0.000134770635524112 0.00120352652584598 0.00186776165906128 0.0025019450965534 0.00304639993416701 0.00193380547494995 -0.00141464815057352 0.000352094056079248 -0.000331347163793628 -0.00027175797823183 -0.0245029572368683 0.0210808021464633 0.0154599590283734 -0.00223978804718805 -0.00360854568100415 0.0061399158175281 0.0178518547056358 0.0123237293770958 -0.0348914060479707 0.0415733693180316 -0.179951761758488 -0.335164671184214 0.367687807942719 0.0358643281500299 -0.0879007378434764 0.00241532355326244 0.00641254909295771 9.8950469796287e-06 -0.00309610615314563 -0.00156177342176707 -0.00395050213757936 0.203849449011179 -0.163145710502791 -0.132032204331464 -0.0257868278658542 0.126724921194346 0.522709574167312 -0.474813229995197 -0.170696785419532 0.183829341922885
  40 1500.9817970071 ""  4.50237610529207 0 0 -0.00428524071082923 0.00704788430461199 0.000906643584962626 0.00637235644749588 -0.00363808753468337 0.00139109893509626 0.0297294553858873 0.0232401461723812 -0.00274778900439214 -0.00577000346497129 -0.0138995285923966 -0.00367293799028525 -0.0884267282717445 -0.0396679432379032 -0.0202605556864891 -0.000417612615555116 -0.000425120429889858 0.000177765725633206 0.00020940143159029 -3.8679458880805e-05 8.86304787005598e-05 0.000723066182826832 0.000111702022612077 -0.000902376997283559 -0.000746440090792266 0.00158168127589938 0.000816632191905787 0.0020447438081602 0.00119098624803831 -0.000805624168395899 -0.00274099471967524 0.000824500454425956 2.82763019197944e-05 -0.0194309138060992 -0.0126288006988386 -0.0126825309953311 0.00633443902986885 0.0044613003532018 0.00443345914448243 -0.0335784160883303 -0.0222081534000684 -0.0250536792416057 -0.0284076384417042 0.0112044262355273 0.0194302763207025 0.0406638622568353 -0.00565788233919364 -0.03188893145662 -0.00561569488107423 -0.041457046154472 0.0259472826412659 -0.0055626472996368 0.029113348039718 -0.0322743460570311 0.480504211576846 0.319345127163891 0.366835816310142 0.084319892209831 -0.371783977876133 0.291292925898528 -0.013902553084548 0.416943765835199 -0.250634276250884
  41 1515.16468949181 ""  2.83054984552168 0 0 -0.000268664540473165 -0.00282139898625446 -0.0013689991413074 -0.000895314801708095 0.00027334019197576 -0.000396236262213708 0.00481965029317053 -0.000978303165795077 0.0138177706588336 0.000423479892277129 0.0184587599970674 0.00314979054213089 0.0154707284758737 0.00903463398534922 0.00286702140262582 0.00209316702880938 0.00151127616114089 0.000348356237879791 0.000265960514698515 -0.000185443413173227 0.000115905597920374 -0.000842529029734676 0.000248936782372795 0.000142952869158582 -0.00678906057520131 -0.00711326579520404 -0.0106792411767014 -0.0113864405244429 -0.00834227685344135 0.00609635968963059 -0.000467667657908854 -5.51662792782408e-05 -6.95954550576394e-05 0.0416792519067583 0.005824279569966 -0.0628122672780768 0.00168801731353268 0.00115952376708641 -0.0027279769866046 0.0130699127885542 0.00461368292509584 -0.0232211057735568 -0.00199029047175588 0.150206871880883 0.546506554157116 -0.506536080536555 -0.180075685783328 0.162169761421603 0.011298709736585 -0.00579354329334783 -0.00154491282667177 0.00432019759580551 -0.00542902644753611 -0.0106688065896618 0.144168377185852 -0.097342391055677 -0.0802192409635232 -0.017121057907667 0.0864274491867831 0.33940445970517 -0.313257254465311 -0.088151542238113 0.106357737241653
  42 1521.83357389914 ""  42.2439124296891 0 0 -0.0358759097237582 0.0541126301127258 0.0035762059766612 0.051442221454457 -0.0285040524539972 0.0116169723981656 0.230142055940369 0.180416041625471 0.0198909146852515 -0.0472884521662376 -0.071345528976919 -0.0237571337797117 -0.740359470359506 -0.329530000320381 -0.182984164972524 -0.0257084957873029 -0.0182782953936879 -0.00294452006661223 -0.00182297169635776 0.00303883112775078 0.000207144248798735 0.0213853646199428 -0.00177099188719892 -0.00753306300697858 0.0644215483166907 0.076616455189351 0.112315769467785 0.125698204723064 0.0895366126850792 -0.0672097968649078 -0.0412602886262202 0.00965173067713168 0.0124900740755513 0.00725766180745198 0.00468922445763158 0.00332126773750854 0.00174555241699602 0.00192743408428767 -0.00252698304154597 0.0041261217138402 0.00198353644411512 0.00241731101023685 0.000211786514075942 0.0268917631409499 0.00158184583086013 -0.0237176802298291 -0.025329820117882 0.027126975260125 -0.0181431326136446 0.0609079051606789 -0.0264836668591684 0.0381514897153467 -0.0923377433632971 0.0313635349615293 -0.0518572288236515 -0.0302992802874999 -0.0362562717492935 -0.00742128229209145 0.0380785203049712 -0.0316306028616303 0.00277396457072038 -0.0409233662438746 0.0248512392698428
  43 1530.59892719253 ""  5.84806431272103 0 0 0.00624513475614845 0.0156033322391921 0.0034332136680476 0.0147674191615206 -0.00785407973043589 0.0020938610964423 0.0717695666480598 0.0496705259262875 -0.0472052550710244 -0.0477978215755307 -0.0570725109449491 0.0102379073567121 -0.204400257172156 -0.0913288023419685 -0.044190486829141 0.0886022362578675 0.0627851976850845 0.0198926635713471 0.0141503592814066 -0.0167571935320813 6.75629203560721e-05 -0.0688280133990627 0.014237073266084 0.000338905631091069 -0.273900136294848 -0.278768004223389 -0.428777167766659 -0.431745335371306 -0.325249440494513 0.247397534741169 0.0888979692477107 -0.0190523223387122 -0.0590354090740846 0.00165112448478554 0.00106580693521332 0.00318883314800362 -0.000805256026536924 0.000377503573393631 -0.000685572187796966 0.000797287789036824 0.000545009645591378 0.000586509404664205 -0.000871877262707643 0.00844245982750917 -0.0164089769342691 0.00492475158642515 -0.00255475373789941 0.0048654371343467 0.00174572609534249 0.0216728584830319 -0.0117022999183387 0.0144256430435099 -0.0356872173677203 0.00763695347352823 -0.0145089163087221 -0.00476617253358157 -0.00683624481737371 -0.00114868655164684 0.0069403536732679 -0.0118544728172966 0.00589089500308054 -0.00895028013844881 0.00436982047837638
  44 1677.590037676 ""  18.4033553886853 0 0 5.03999096319279e-05 -1.43401887858209e-05 -0.000795115819164496 -7.02789009198059e-05 6.16126941801577e-05 0.000389537994762864 0.00108904626330552 0.000532500988430812 0.00692299329098719 -0.00276720989304728 0.00608339295152042 0.000774885867473304 -0.00356270059958016 -0.00144543890228996 -0.00668069226070726 -0.000499428013331806 -0.000368548855975327 0.000363740874128112 -0.000144636406518806 0.000157191010100004 0.000468110946861805 0.000738561847362701 -0.000444865913750102 -9.83222720356849e-05 0.00107696831786419 0.000943710243879287 0.00228904814417586 0.00260025882032087 0.00464660698154114 -0.00188967683571045 -0.00166402299806465 -0.00153476188336858 0.00012081176576786 -0.0176176484489217 0.0171918423660165 0.00613603751624174 -0.0233780988515023 -0.0269007563403493 0.058627582483893 0.00128463573109544 -0.00130787770649668 -0.00051827591903343 0.00410631596323967 -0.0501624564594492 0.0316801359960329 0.00881762165643394 -0.0404602231814825 0.0298331881914495 0.518734461807233 0.317699040643202 -0.243588127324685 -0.0257321493178838 -0.0370880423043086 -0.693187327665778 -0.00641460507119387 0.0055052934974224 0.00400060108465863 0.00406576273441611 -0.0119677101768157 -0.0152226946501452 0.0189115639343844 -0.00172766440823684 -0.00383953408723581
  45 2971.02883925611 ""  57.1401277019365 0 0 0.0203824513704873 0.00116490930752526 0.0684093866907141 0.0026812711596596 -0.000400960612150096 0.000389269470143459 0.10115991734183 -0.225265765723423 0.00880256137262617 -0.384688154188174 0.186458280564858 -0.827280989878282 -0.0085396668094644 0.0346122348803159 -0.00444335572795347 -0.000586180784573755 -0.00030924163296224 -0.00112387085530238 -0.000220664678198423 0.000198282369260085 -0.00028936976280255 0.000750774346979874 -0.000537487554003126 -0.00249460019407997 -0.00239286036050348 -0.000409654014049765 -0.0020753120170516 0.00156135359155986 0.00371125806452915 0.0168075041175484 0.0120331961095948 -0.00424399230742742 0.034970911000814 0.000116900108620817 -0.00036223910628835 -0.000474650839084235 -9.35799354758994e-05 0.000344264961364703 -0.000192027626133608 -0.000103989098500237 0.000265214897386277 -0.000197480053003359 -0.00398521904687888 -0.00133305716325604 -0.00022485958692405 0.00195422891924763 0.00457318014034001 0.00786051044512323 0.000246352996895365 -0.000186996723696794 0.00092250753620996 -0.00111527432089194 0.000362251426777209 0.000788939530526783 -0.000696732722748679 -0.00226584319584302 0.00292747177195976 0.00224213027475866 0.000695726468076834 8.1731832210188e-05 -0.00033452304596798 -0.000907575133249489 -0.00150638761835446
  46 3021.20171248542 ""  26.6960893925476 0 0 -0.000724564700031926 0.000955281137335612 -0.000553864592778713 0.00021553750498812 -0.000487985721268285 2.1671215861392e-05 0.00498094783120255 -0.0104564224919966 -0.000457547753768248 0.00326341919700386 -0.00136828988229127 0.00700293002023384 -0.00259965043403171 0.00716649563616447 -0.000409941213434658 8.95585777692543e-05 5.38417163671483e-05 4.13085630832343e-06 2.46224893645718e-05 3.14830712327495e-06 -2.09490962019187e-06 -6.24253345728427e-06 1.65346270907907e-05 5.75474545023385e-05 -0.000690925549127969 -0.000417505093331186 0.000990598936400953 -0.000265900860137999 -0.000238132472785918 -0.00110160711792756 -0.000261620766864603 6.15449351104379e-05 -0.000666395765145412 0.000809865371943 -0.0017318336869235 -0.00127278244115567 -0.000192948489060417 0.000225689494882215 -1.1559304400145e-05 -0.027428382117336 0.0390743550748771 0.00787936237642045 -0.00842625771480919 0.000212705340836857 8.50659166993517e-05 0.00232131849878851 0.0117901626916869 0.0187567161825922 -0.000333775497320963 0.000365311080622566 -0.0027674516236312 0.00225323057794352 0.00162902060084694 -0.000991037500332092 -0.0812548200984996 -0.354528631485614 0.417159844387158 0.52568152013314 0.165600467392057 0.0038387971734452 -0.121220748205948 -0.272101146270705 -0.514393090543927
  47 3038.48575263712 ""  25.8013567775229 0 0 -0.00677783563787422 0.0120554201514799 -0.00306025090749697 0.000658669885255378 -0.00129014416745166 0.000132032928157002 0.0623048890046273 -0.13755018993647 -0.00475687696967698 0.0177630996328967 -0.0071374002865039 0.0411485699719185 -0.0073034820601111 0.0188536111531509 -0.00208328040112603 0.00016088167138005 0.000118147182088154 0.000100929850522274 0.000114996415826162 -5.42118168652744e-05 1.78612991668397e-05 0.000179236646228716 0.000122550635767864 0.000901702228679855 -0.00181307176187131 -0.00101485505307118 0.00243342227917459 -0.000813992876654233 -0.000687868314003649 -0.0034098245021754 -0.00448010182364486 0.00151747559066009 -0.0118038261229417 0.0443556541461338 -0.00682398577663501 -0.045769454859162 -0.00104020051520502 0.000937515145136345 0.000198209444968477 -0.00593484582232444 -0.00764936695943728 0.0130090168923014 -0.660054962331602 -0.211847185396993 0.00203085918795326 0.131962627771585 0.28515464285012 0.55029896208301 -0.00208810103958524 -0.00510140175207175 -0.0116552485387469 0.0147365817204336 0.00453542832455291 -0.000798249206067032 0.0247933132170236 0.0965807459697657 -0.117120977591026 0.0584792543098031 0.0164877712565622 0.00451268789641959 -0.0121289744715714 -0.0255570717907317 -0.0393565023175719
  48 3040.38772515618 ""  55.9314573883678 0 0 0.0385040591785144 -0.0719618197108924 0.0141541807590973 -0.00216198995670388 0.00221792765104927 -0.0003096676451624 -0.373189242273946 0.829523888350555 0.0285175116906219 -0.0818446163427774 0.0331538539666435 -0.197859481809068 0.0209253254148516 -0.0312941687305125 0.00107406880993524 0.000226699275329992 -5.6640819152071e-05 -0.000116594825952684 -0.000618976100374996 0.000670254934799607 -3.78409021258898e-05 -0.000995914256813823 -0.0008891407745081 -0.00523515732075421 0.00265734197613152 0.00137400693534665 -0.00283941095922536 0.000592763956574093 0.000122827751974677 0.00178358035610062 0.0256951289420218 -0.00892953833821543 0.0696029803194522 0.00722750257644654 -0.00128309431258535 -0.00805673511883215 -0.000245778200967842 -3.81034196722387e-05 0.000105145412642736 -0.00151347404503578 -0.000935736068737522 0.00287042679884066 -0.108183841773812 -0.0349141686642175 0.000328195999213191 0.0227949784712479 0.0494388604931054 0.0954434213779225 -0.000471601999916953 -0.00127940273668042 -0.00210673602974315 0.00319882323023255 0.0020203729334014 0.000269645636171259 0.00384897200271382 0.0141659817719413 -0.0173562244425646 0.0186353725943073 0.00556153784621834 0.000917421101388396 -0.00444681046505948 -0.00973463110684204 -0.0167772112394939
  49 3059.74338113721 ""  1.29163903745913 0 0 -0.000256496656242108 0.000317777188719838 -0.00028933366497241 2.70181715180074e-05 -5.00378912679164e-05 1.39758763984792e-05 0.00147588234840797 -0.00322445545399776 -4.62812365364921e-05 0.00158766241842114 -0.000547303491746812 0.00334247729751665 -0.000451614085323221 0.000714260774115546 -0.000290776808089981 -3.11760992469747e-05 -1.34122705660772e-05 2.27339802048983e-05 8.71447961448611e-06 3.20150707828504e-06 6.83454583402861e-06 3.77832294736114e-05 -5.14135310993307e-06 0.000113469705556277 0.000351745364498591 0.000212013550068599 -0.000390261485341729 3.52066549855668e-05 5.56785958394409e-05 0.000103563833796379 -0.00048464521918541 0.000162527378442835 -0.0013024070559757 -0.0504727303640845 -0.0340666780268309 -0.0402608631772467 0.00142214049834954 0.000984426338770202 0.00108821937154154 0.0349609691215854 0.0204502109734554 0.0305628354151571 0.500818552331197 0.153176597512642 -0.0159403203819802 0.101507118331693 0.253355600064984 0.497733635281913 -0.00330023919849442 -0.00934624978415224 -0.0134282742346909 -0.0147168358794725 -0.00277458143813406 -0.00120361513268344 0.0168029374849557 0.0425276329183709 -0.0354054287752437 -0.365908153125211 -0.109108267372325 0.00687870205469254 -0.0703731632611419 -0.179571953448271 -0.338205343408406
  50 3083.31680015932 ""  49.9765042814574 0 0 9.73692405176681e-05 -0.000538300468092479 -0.000134587513319564 0.000228109396489226 -0.000628731180066818 3.8274353584354e-05 -0.00242929806115734 0.00628988167619769 0.000181453794160648 0.000938042648353548 -0.000235890861334542 0.00124258295803677 -0.0030673724353746 0.00933624791006668 -0.000701078434174666 0.00339104969031883 0.0022418716532688 0.00108580346669124 0.000100333794581101 6.80603710305785e-05 2.6574982107771e-05 -0.00020158939084489 2.6047187077828e-05 0.000171181538204352 -0.0263928083387972 -0.016471917700503 0.0345427257117753 -0.0118497905762053 -0.0114937097441185 -0.0474662970403131 -0.000923937130002766 0.000283078977783432 -0.00225312331182668 0.000794122089410567 -0.00629268917527401 -0.0162159608156519 -0.000410899566174487 0.000278027620312331 0.000917451940346108 0.0251419298723765 0.0306878879906608 -0.0756484031129029 -0.0431756543115026 -0.0137068587806216 -0.00121183340856632 0.0388921914676214 0.0943188567213243 0.180181399052422 -0.000294148851695057 -0.00599784372978671 -0.00462356208511036 0.00335451955781127 -0.000810281693103352 0.000186323995891387 -0.101243828431388 -0.497121801088558 0.562109368828871 -0.292717380567812 -0.083023213787917 -0.0186129124230599 0.0914541720295195 0.212604968901737 0.363097396591636
  51 3085.29499904677 ""  32.8597095307903 0 0 0.000447155213310637 -0.000767775389325512 0.0012342885014956 3.50881514268334e-05 5.32364351462861e-05 -6.84752674629542e-05 -0.000629669452306895 0.00417878521083572 -0.00039786786757518 -0.00584767239905232 0.00307139849827044 -0.0147926915679194 -0.00036896939434666 -0.000478821096390891 0.000375559565408453 0.0481067167411537 0.0320574357471591 0.0149917300095396 0.00146514946847546 0.00038264854548678 0.000294314738783119 -0.00275843212364342 0.000555181008753894 0.00352916793423333 -0.377373677279955 -0.235715403321951 0.492117244259038 -0.167364813115453 -0.162586119288319 -0.668603551397671 -0.0176087064097126 0.00606165196116385 -0.0475808113534837 -0.000122144536450115 0.000507749088254347 0.00145684764196739 -0.000142771515699634 -3.30344131564553e-05 -9.37883665272611e-05 -0.00148241754724139 -0.00203605494751293 0.00535987583107729 0.00468558672305054 0.00167188905814988 -1.97345164708571e-05 -0.00348870335364017 -0.00825016932946975 -0.0158511921406452 -1.58194443266298e-05 0.000352446740840339 0.000263176694348749 0.00212941063218389 -0.000307549163859877 0.00020444012183198 0.00712577059160703 0.0350832202104748 -0.0395095020533821 0.0172870483387318 0.00482496775909964 0.00135585830076265 -0.00652913847175585 -0.0153389110837071 -0.0262292151448061
  52 3090.84429436376 ""  54.7230864405404 0 0 -0.0001317999206532 0.000107540506176927 -0.000183605175221999 1.79233395316137e-05 4.15757073987711e-06 1.12844374221323e-05 0.000525141390379893 -0.00111223228144368 2.14154969033638e-05 0.00100621412436708 -0.000299483462578489 0.00205744669517592 -0.000114900330930403 0.00017101969567984 -7.68913012436504e-05 0.00014706716287272 0.000116767190128681 8.82217307675612e-05 2.73305209018236e-05 -2.05603543432509e-05 6.72725907918653e-06 9.59725708817022e-05 -2.14451354028313e-05 0.000382191197950959 -0.0010166395216717 -0.000673058829247378 0.00141804111871952 -0.000679333950766591 -0.000560845772010506 -0.00256998940887834 -0.00147061375773521 0.000486913542494216 -0.00439865403833685 -0.0369230257536371 -0.0237671721598351 -0.0266356269694007 0.00128256837868522 0.00082583755296426 0.000883913273462951 -0.0562663696527728 -0.0377639635145737 -0.0272384043076523 0.367192735349629 0.10910261850724 -0.00905872983734691 0.0653814336262716 0.168620233677069 0.323473146045664 -0.00203361856518918 -0.00861835760901022 -0.00624646538178773 -0.00996892412612125 0.00143406725059837 -0.00305890487166177 0.00257340155603849 0.0612028453425266 -0.0860145461206182 0.587874091339596 0.169438800158635 -0.00547093988537928 0.0804579998840072 0.219818569112768 0.41541170233945
  53 3119.17813577269 ""  23.7795191057111 0 0 0.00568487756721891 -0.00485494094513871 0.00302158610179373 -0.00052251950355663 6.50591384148753e-05 -0.000311515257206998 -0.0290790134132155 0.055420411652444 0.00536523612240622 -0.0184757994640758 0.00997385202964468 -0.0455920190088594 0.0025750692372734 -0.00349779710311315 0.00088704929716962 -0.0020050108724608 -0.00223109968644309 -0.0132853319300322 0.000934644480774428 0.000151235053357433 -0.00058158125333077 0.0246511212724421 -0.00805195211005135 0.0769416847812488 -0.0272838033066059 -0.0223390557173643 0.0389095041083754 0.0233078233163098 0.0298393508776837 0.109508623944117 -0.294800370949732 0.107098750496328 -0.888627742391502 0.000219983407536777 0.000128773321990187 8.60227975120351e-05 0.000130573751757456 3.30618711173337e-05 -6.2157906832346e-05 0.000213529352327898 0.000190252407374657 3.29613882069597e-05 -0.00251747389344314 -0.000862409330823374 0.000111959902531171 -0.000230059290570386 -0.000643586031124508 -0.00148030971869584 0.000157053507182422 -0.000340890442632372 0.000631373917260198 -0.00192713925258373 0.000223496690060573 0.00030459592488403 -0.000156255141870593 -0.0009896633557206 0.00115600634940804 -0.00214632639327017 -0.000560622937221007 2.19094739943765e-07 -0.000272647213009049 -0.000767054334340903 -0.00147628454897182
  54 3169.75712782721 ""  26.4474503587909 0 0 0.00105576018492722 -0.00012124362495262 0.00131477291002052 -2.49729913548131e-05 0.000119066163700985 -0.000136419632725493 -0.0022317973735949 0.00304769264967158 0.000810605815493807 -0.00499652614494368 0.0032911385560799 -0.01644339209432 0.000725076859702504 -0.00159395156842583 0.000326286651655977 -0.0208977842397114 -0.00844075785520276 0.0922749862759056 0.000311288328595007 2.05425501016372e-05 -0.00121659577188161 0.00343420633886054 -0.000931089495755917 0.00992748934578073 0.405698562647563 0.246617365583236 -0.495058398451852 -0.166745193311428 -0.149122242422934 -0.590404231475439 -0.041685538899192 0.00861180606462291 -0.110319739267094 5.19833401965178e-05 4.9772902683305e-05 5.53650555599133e-05 -4.07339393411215e-06 -9.3916146954134e-06 -1.27391353656897e-05 2.94620056031697e-05 3.32500305943578e-05 3.51155592642287e-05 -0.000453490446282029 -0.00014968710569942 -4.38449987541369e-06 -0.0001225555839486 -0.000323768761585818 -0.000734871989351836 -6.56355622918059e-06 -0.000101706748213493 7.96249551231775e-05 8.52886484046986e-05 9.6421584774762e-05 0.000123525716241343 -1.76839332227663e-06 -8.50755637838601e-05 0.000108679541159939 -0.000242913013916144 -4.27959397794588e-05 3.57778926963179e-05 -0.000114697596809954 -0.000286329450513405 -0.000508625790981967
  55 3383.84562022568 ""  999.455991991101 0 0 -0.000373349438587978 -0.00432954450188176 -0.00168251247668901 0.0211278194973201 -0.0580004597076622 0.00204103668937974 -0.00928521938762191 0.0470502964491989 0.00196455835064409 0.0156520609770693 0.000554911557537209 0.019622234832926 -0.329456814771173 0.8990603980245 -0.0350646414372377 4.8705804938487e-05 0.000243084102702217 -3.35063556638133e-05 0.000155903688509668 -0.000640911208869618 -1.9761945828129e-05 -4.89396109236735e-05 0.000813602772689384 0.000619293978250418 0.00222587489778863 -0.000729891030656426 -0.00086131537021711 -0.000769269371861117 -0.000430224305321566 -0.000823970564438525 -0.000666359587704128 -0.000653049704896226 -0.00206481785840051 -0.00103810934422678 -0.000654885661217058 0.00223613538854142 0.00444208577705951 0.0022499570328587 -0.0039904279865675 0.000134670683852442 -3.18440381187708e-05 -7.79559654522073e-05 0.00710092242482067 0.00343948801140969 -0.00108995116515193 -0.00200961954693706 -0.0028288646648518 -0.0101736880439145 0.0116725025920106 0.0228496538331113 0.044512306537752 -0.0774360112807806 -0.0285946417406648 -0.000100222867728986 -0.000432647638178252 0.00814960449897689 -0.00651199442827923 -0.00117206175252783 -0.000879938034438692 0.000397717966944622 0.000273895528425505 -0.000422194403261488 0.000920533518207366
  56 3465.2522808518 ""  43.1868798930238 0 0 0.000130909360467176 -0.000213258434922862 -8.90968318771992e-05 0.00195182470445702 -0.00567406009687985 0.000194454074948169 -0.000915131190919182 0.00329737760523099 0.000297157226683622 0.000936630722252449 0.000156673961397965 0.000926090431300622 -0.0332470535334974 0.0892079073082032 -0.00277501509000074 -0.000148087800751756 -0.000198831789240523 -0.00013309413478195 -0.000144929947277756 -7.18738741389388e-05 0.000106901511074024 0.000171507642007236 7.23307073770897e-06 0.000146422894982058 0.000571673283380633 0.000810567993006267 -0.000714592312004339 0.000368303318520735 0.000343807364024466 0.00116637616355373 -0.000788925745268523 0.000642577963861634 -0.00149280608380618 -0.00202575445796514 0.00179152954449413 0.00158452310873816 -0.0371331987453377 -0.00389037940660525 0.0403072821981004 0.00032736624588849 -0.000107921187814124 -0.000267220268632697 0.014914776571727 0.00585771778270579 0.000240872694934305 -0.00409665971955899 -0.0076492722336492 -0.0116995488916981 -0.152741711662976 -0.247546781727598 -0.558727683634075 0.680088284085736 0.284036315371128 -0.00402627795616835 -0.000122755558445718 0.00431284220666195 -0.00365671576178168 -0.000375194133697725 -0.00197324928719437 0.000213422885639027 0.00105754863929235 -0.00147591979647317 0.000639749421402912
  57 3534.21946489454 ""  18.9128655993921 0 0 -4.02174147565883e-05 -7.90599366493703e-05 6.4306963348508e-05 -0.000290499812454643 0.000907906909819654 -4.48276974553378e-05 0.000182337262205536 -0.000206474137121306 -0.000195161808818524 -0.000324337175496629 -2.58413175950273e-06 -0.000505121326281571 0.00674214746455108 -0.0134234450590452 0.00174621898790578 0.000124781899205804 0.000168791611434933 7.64079578073779e-05 0.000147745282534969 3.63695909706932e-05 -9.49720077489349e-05 -0.000144979029055487 3.3331012468921e-05 -3.54381997100855e-05 -0.000322949700951005 -0.000583168488492505 0.000487097853758975 -0.000356643199098013 -0.000353843905240375 -0.000872785076078726 0.000505728187762307 -0.000432538173719006 0.000687825445772895 0.00168861674268973 0.0015099887601159 0.00154530854296662 0.0513701516140081 0.0363374973920693 0.0444271696002743 -0.00021671733812351 -0.000133291933531644 -0.000181355359129741 -0.0163046766540706 -0.0076386947382703 0.00139455582465704 -0.00453810501308838 -0.00765822503666966 -0.01630728228158 -0.140086386468175 -0.291980582952415 -0.651966868255517 -0.575578252838644 -0.215685518740011 0.0321824539909545 -0.000245643556889731 -0.000351909964587607 -0.000172041305760366 0.000872831412519224 0.00141208627267205 9.83850533355462e-05 0.00115837992230148 -0.000824750543296848 0.000860920979839878
  :::
 } 
 m_exists[57] { 
  s_m_exists
  :::
  1 11111111111111111111111111111111111111111111111111111111111111111111 
  2 11111111111111111111111111111111111111111111111111111111111111111111 
  3 11111111111111111111111111111111111111111111111111111111111111111111 
  4 11111111111111111111111111111111111111111111111111111111111111111111 
  5 11111111111111111111111111111111111111111111111111111111111111111111 
  6 11111111111111111111111111111111111111111111111111111111111111111111 
  7 11111111111111111111111111111111111111111111111111111111111111111111 
  8 11111111111111111111111111111111111111111111111111111111111111111111 
  9 11111111111111111111111111111111111111111111111111111111111111111111 
  10 11111111111111111111111111111111111111111111111111111111111111111111 
  11 11111111111111111111111111111111111111111111111111111111111111111111 
  12 11111111111111111111111111111111111111111111111111111111111111111111 
  13 11111111111111111111111111111111111111111111111111111111111111111111 
  14 11111111111111111111111111111111111111111111111111111111111111111111 
  15 11111111111111111111111111111111111111111111111111111111111111111111 
  16 11111111111111111111111111111111111111111111111111111111111111111111 
  17 11111111111111111111111111111111111111111111111111111111111111111111 
  18 11111111111111111111111111111111111111111111111111111111111111111111 
  19 11111111111111111111111111111111111111111111111111111111111111111111 
  20 11111111111111111111111111111111111111111111111111111111111111111111 
  21 11111111111111111111111111111111111111111111111111111111111111111111 
  22 11111111111111111111111111111111111111111111111111111111111111111111 
  23 11111111111111111111111111111111111111111111111111111111111111111111 
  24 11111111111111111111111111111111111111111111111111111111111111111111 
  25 11111111111111111111111111111111111111111111111111111111111111111111 
  26 11111111111111111111111111111111111111111111111111111111111111111111 
  27 11111111111111111111111111111111111111111111111111111111111111111111 
  28 11111111111111111111111111111111111111111111111111111111111111111111 
  29 11111111111111111111111111111111111111111111111111111111111111111111 
  30 11111111111111111111111111111111111111111111111111111111111111111111 
  31 11111111111111111111111111111111111111111111111111111111111111111111 
  32 11111111111111111111111111111111111111111111111111111111111111111111 
  33 11111111111111111111111111111111111111111111111111111111111111111111 
  34 11111111111111111111111111111111111111111111111111111111111111111111 
  35 11111111111111111111111111111111111111111111111111111111111111111111 
  36 11111111111111111111111111111111111111111111111111111111111111111111 
  37 11111111111111111111111111111111111111111111111111111111111111111111 
  38 11111111111111111111111111111111111111111111111111111111111111111111 
  39 11111111111111111111111111111111111111111111111111111111111111111111 
  40 11111111111111111111111111111111111111111111111111111111111111111111 
  41 11111111111111111111111111111111111111111111111111111111111111111111 
  42 11111111111111111111111111111111111111111111111111111111111111111111 
  43 11111111111111111111111111111111111111111111111111111111111111111111 
  44 11111111111111111111111111111111111111111111111111111111111111111111 
  45 11111111111111111111111111111111111111111111111111111111111111111111 
  46 11111111111111111111111111111111111111111111111111111111111111111111 
  47 11111111111111111111111111111111111111111111111111111111111111111111 
  48 11111111111111111111111111111111111111111111111111111111111111111111 
  49 11111111111111111111111111111111111111111111111111111111111111111111 
  50 11111111111111111111111111111111111111111111111111111111111111111111 
  51 11111111111111111111111111111111111111111111111111111111111111111111 
  52 11111111111111111111111111111111111111111111111111111111111111111111 
  53 11111111111111111111111111111111111111111111111111111111111111111111 
  54 11111111111111111111111111111111111111111111111111111111111111111111 
  55 11111111111111111111111111111111111111111111111111111111111111111111 
  56 11111111111111111111111111111111111111111111111111111111111111111111 
  57 11111111111111111111111111111111111111111111111111111111111111111111 
  :::
 } 
} 
