# Supplementary material for: Cut-off Scale and Complex Formation in Density Functional Theory Computations of Epoxy-Amine Reactivity
Source: ACS Omega. 2021 Oct 25;6(44):29424–31. doi: 10.1021/acsomega.1c03229 (PMC8587129; doi:10.1021/acsomega.1c03229)
Supplement: Supplementary file 1 — ao1c03229_si_001.zip [file ao1c03229_si_001.zip › Final_structures/Primary/A2E1_A1E2_B3LYP-D3_CC-PVTZ-F_canonical/Epoxy_frag2_reactant-7_isomer37.vib]

{ 
 s_m_m2io_version
 :::
 2.0.0 
} 

f_m_table { 
 i_j_atom_total
 :::
 21
 m_column[68] { 
  s_m_data_name
  s_m_column_name
  i_m_width
  b_m_visible
  s_m_units
  :::
  1 r_j_Frequency  "Frequency"  10 1 "" 
  2 s_j_Symmetry  "Symmetry"  10 0 "" 
  3 r_j_Intensity  "Intensity"  10 1 "" 
  4 r_j_Raman_Act  "Raman Act"  10 0 "" 
  5 r_j_Raman_Int  "Raman Int"  10 0 "" 
  6 r_j_x1  "x1"  10 0 "" 
  7 r_j_y1  "y1"  10 0 "" 
  8 r_j_z1  "z1"  10 0 "" 
  9 r_j_x2  "x2"  10 0 "" 
  10 r_j_y2  "y2"  10 0 "" 
  11 r_j_z2  "z2"  10 0 "" 
  12 r_j_x3  "x3"  10 0 "" 
  13 r_j_y3  "y3"  10 0 "" 
  14 r_j_z3  "z3"  10 0 "" 
  15 r_j_x4  "x4"  10 0 "" 
  16 r_j_y4  "y4"  10 0 "" 
  17 r_j_z4  "z4"  10 0 "" 
  18 r_j_x5  "x5"  10 0 "" 
  19 r_j_y5  "y5"  10 0 "" 
  20 r_j_z5  "z5"  10 0 "" 
  21 r_j_x6  "x6"  10 0 "" 
  22 r_j_y6  "y6"  10 0 "" 
  23 r_j_z6  "z6"  10 0 "" 
  24 r_j_x7  "x7"  10 0 "" 
  25 r_j_y7  "y7"  10 0 "" 
  26 r_j_z7  "z7"  10 0 "" 
  27 r_j_x8  "x8"  10 0 "" 
  28 r_j_y8  "y8"  10 0 "" 
  29 r_j_z8  "z8"  10 0 "" 
  30 r_j_x9  "x9"  10 0 "" 
  31 r_j_y9  "y9"  10 0 "" 
  32 r_j_z9  "z9"  10 0 "" 
  33 r_j_x10  "x10"  10 0 "" 
  34 r_j_y10  "y10"  10 0 "" 
  35 r_j_z10  "z10"  10 0 "" 
  36 r_j_x11  "x11"  10 0 "" 
  37 r_j_y11  "y11"  10 0 "" 
  38 r_j_z11  "z11"  10 0 "" 
  39 r_j_x12  "x12"  10 0 "" 
  40 r_j_y12  "y12"  10 0 "" 
  41 r_j_z12  "z12"  10 0 "" 
  42 r_j_x13  "x13"  10 0 "" 
  43 r_j_y13  "y13"  10 0 "" 
  44 r_j_z13  "z13"  10 0 "" 
  45 r_j_x14  "x14"  10 0 "" 
  46 r_j_y14  "y14"  10 0 "" 
  47 r_j_z14  "z14"  10 0 "" 
  48 r_j_x15  "x15"  10 0 "" 
  49 r_j_y15  "y15"  10 0 "" 
  50 r_j_z15  "z15"  10 0 "" 
  51 r_j_x16  "x16"  10 0 "" 
  52 r_j_y16  "y16"  10 0 "" 
  53 r_j_z16  "z16"  10 0 "" 
  54 r_j_x17  "x17"  10 0 "" 
  55 r_j_y17  "y17"  10 0 "" 
  56 r_j_z17  "z17"  10 0 "" 
  57 r_j_x18  "x18"  10 0 "" 
  58 r_j_y18  "y18"  10 0 "" 
  59 r_j_z18  "z18"  10 0 "" 
  60 r_j_x19  "x19"  10 0 "" 
  61 r_j_y19  "y19"  10 0 "" 
  62 r_j_z19  "z19"  10 0 "" 
  63 r_j_x20  "x20"  10 0 "" 
  64 r_j_y20  "y20"  10 0 "" 
  65 r_j_z20  "z20"  10 0 "" 
  66 r_j_x21  "x21"  10 0 "" 
  67 r_j_y21  "y21"  10 0 "" 
  68 r_j_z21  "z21"  10 0 "" 
  :::
 } 
 m_row[57] { 
  r_j_Frequency
  s_j_Symmetry
  r_j_Intensity
  r_j_Raman_Act
  r_j_Raman_Int
  r_j_x1
  r_j_y1
  r_j_z1
  r_j_x2
  r_j_y2
  r_j_z2
  r_j_x3
  r_j_y3
  r_j_z3
  r_j_x4
  r_j_y4
  r_j_z4
  r_j_x5
  r_j_y5
  r_j_z5
  r_j_x6
  r_j_y6
  r_j_z6
  r_j_x7
  r_j_y7
  r_j_z7
  r_j_x8
  r_j_y8
  r_j_z8
  r_j_x9
  r_j_y9
  r_j_z9
  r_j_x10
  r_j_y10
  r_j_z10
  r_j_x11
  r_j_y11
  r_j_z11
  r_j_x12
  r_j_y12
  r_j_z12
  r_j_x13
  r_j_y13
  r_j_z13
  r_j_x14
  r_j_y14
  r_j_z14
  r_j_x15
  r_j_y15
  r_j_z15
  r_j_x16
  r_j_y16
  r_j_z16
  r_j_x17
  r_j_y17
  r_j_z17
  r_j_x18
  r_j_y18
  r_j_z18
  r_j_x19
  r_j_y19
  r_j_z19
  r_j_x20
  r_j_y20
  r_j_z20
  r_j_x21
  r_j_y21
  r_j_z21
  :::
  1 19.3197133584524 ""  1.21406135425994 0 0 -0.00342041029955079 0.0630562976574592 -0.0149786578125695 0.0547557134158079 0.0287677046654764 0.039174293842081 -0.0554158199049852 0.0762407050184473 -0.0589895072112085 0.0182675923893257 0.136228321301486 -0.0101290326923201 0.0858781726724165 0.0250051215102979 0.0636511575969319 -0.0639203332863098 0.0288052189751067 -0.0530698846713913 0.0271986157214756 -0.00694489037759762 0.0155651396681259 -0.0312339692513796 -0.0130620721258082 -0.0245345604876665 -0.11087488973694 -0.023566063619992 -0.0788274192116404 -0.0675058195754311 0.117551827441427 -0.0675063581746986 -0.0531486397344415 -0.0971521618191714 -0.0287002069885905 -0.00110809820642501 -0.0513928573258334 0.0330477411096819 0.0919220373822229 0.0185370225545347 0.0639890705635659 -0.0919598588081744 -0.0738334219297201 -0.0692322191219999 -0.0185115801702834 -0.123424484362673 0.113391418313291 0.0101333933889489 -0.0226849164874542 0.007324383075056 0.0985384991168207 0.0875666896202711 0.0132044727522016 0.141434813855424 0.0125457664269524 0.107670584832002 -0.161164759611067 -0.128261493432125 -0.0932001243934192 -0.0763797137562026 -0.00292513176513567 -0.150872307947463 -0.107266471732978 -0.108231595692646 -0.0416446263183943
  2 40.5203362403382 ""  1.74681926923198 0 0 -0.00298541778294296 -0.0291708144096243 0.00518993569932807 0.0566254649665692 -0.0912090128978433 0.00834615623351838 -0.0606449532571429 -0.0419752399310231 0.00864507310991152 0.0191962762532273 0.0351355637203072 -0.00204978129479073 0.0669724529954075 -0.0642454197439268 -0.0495338767284615 -0.0576869795455505 0.0661422979554396 0.00319786665354989 0.0536828249697156 0.0249937555634294 0.00304823290962054 -0.0240806674644437 -0.0321087217955257 0.00616797425975415 -0.107937481415784 0.0579750711922508 0.00500067952935306 -0.0658701032072916 0.145094015504277 0.000253199732802526 -0.0478035632854394 -0.111536558190286 0.00984680500816704 -0.0249930447413636 -0.02239598216081 -0.00207335222659765 0.0415457819822335 -0.0312852254424061 -0.0769981641974692 -0.0564422335282455 0.120906439221162 0.0584133494295313 0.00630338335064173 -0.0407065035627813 -0.0413790275185161 -0.0846014886537556 -0.0985786459625641 0.0510510260934974 0.0424065797412709 -0.0211781911704562 -0.0836093323588587 0.0761189171329231 -0.0793206784256943 -0.0741767546538747 -0.108853561844245 0.126604596506372 0.114454734165259 -0.0913380601804172 0.146568934335049 0.0997256072492591 0.00690347506642222 0.200887914700855 0.00663005341254647
  3 48.4102263625826 ""  4.21066045602657 0 0 0.0484465870611651 -0.0685480676929693 0.00957079684721308 0.00705609026189266 -0.0354451225929598 -0.0128080771033567 0.13015033287828 -0.0875154036922041 0.0753537902070644 0.0368153784077489 -0.151349859571126 -0.0470693388237835 -0.0280379816778206 -0.0308124451799255 -0.0418571055331503 0.00570400710110597 -0.0118299310063722 0.0034186441801968 -0.099729251096651 0.0287320551296907 -0.061649815592752 0.00777268468517881 0.0289725720841288 0.0255858730222834 0.0140811833252971 0.0551877154586184 0.0435257735714493 0.0339938933905409 -0.116546713180517 -0.0265166329088096 0.0140471453885494 0.126780737159478 0.0808127973876719 0.0351810402154082 0.0518978435696326 0.0924389043472603 0.0597754288434882 -0.000746976079698246 -0.016364145667955 -0.0670169797093951 0.0139518207142509 -0.0304775357986813 -0.0623333801105404 0.116199232766078 0.209221681717073 0.180284134703182 0.0592317757836751 0.157783857953822 0.131864475068838 -0.0520396015332351 -0.0928119365596127 0.108356198196526 0.0128684666552049 0.0392906165459243 -0.0903083442813452 0.0552926549208537 0.0554251712074652 0.0293325358423347 -0.0526040098646194 -0.147575887719322 -0.216240798218618 0.0102423863924095 -0.0935858813754321
  4 75.1212967875317 ""  2.85430276311248 0 0 -0.0101198029195258 0.0100720028264738 -0.00550991282335383 -0.0343420759365688 0.00734768035492738 -0.0600012041658674 0.0045537917953946 -0.00821538186883361 0.0347062614370992 -0.021376647699454 -0.0246288308613029 -0.0062060495364844 0.0288962675474153 -0.00280794694889109 -0.00399197230280774 0.0391825319538105 0.0120246652565729 0.0185766832402615 -0.069984679460788 0.0533205218381896 -0.0315262225929078 0.00818108341077218 0.0763590578138564 0.00326857807201362 0.0864191394173173 0.0561809870976302 0.0392035712722838 0.048065082543542 -0.083543199204849 0.0243270305923545 0.0303483527488858 0.168143680681663 0.0122465699098361 -0.0089882598670285 -0.122688633237815 -0.0237221612877666 0.0830834145706711 -0.02984251334582 0.0446725148718779 -0.00533428976330991 -0.00410346979231537 0.0556718575581773 0.0888566772519849 -0.248087916828313 -0.0975995425557023 -0.174277831335893 -0.161772244850789 -0.0646940647720127 0.0465825533124145 0.066819057144454 0.0414926318741032 0.105620941329239 -0.0534697850850883 0.0508005239362681 -0.0751045664007446 -0.0830711196004956 -0.00608429572825595 -0.109911755111561 0.134543717643901 0.132069347471207 0.169759697986148 0.0290993092476326 0.100719346181974
  5 98.1522521989857 ""  4.32552988078057 0 0 -0.0264675659095262 0.00279442385810782 0.0232459939783789 -0.0255647292593977 0.00661428894309494 0.0316574167369778 -0.0367952821741041 0.0149861824831143 -0.00385495151916205 -0.0280939423413851 0.0139034290379886 0.0442496798554075 -0.00631960472584474 0.0081564205606434 0.0347416609159215 0.00726395060609073 -0.109342583286372 0.00808290634292272 -0.0496822928522832 -0.0875691890089791 0.0445108978701698 -0.0116065454855778 -0.0358458452873979 0.016415152649551 0.0351429667197987 -0.130711491431709 -0.00881864445196811 0.0105549643639475 -0.136923722322433 0.00810040514491238 0.00144876392129124 -0.00799786034333142 0.00305928796329306 0.0202775327669574 0.0299046906697009 -0.0596818317654735 0.0855908701820558 0.0836606951754094 -0.0241108446172867 -0.00327055169694953 0.0960116385098208 -0.0413572883390921 0.0634331918612911 -0.043814775191409 -0.0788763057303082 -0.0561344287294398 0.0117910586740949 -0.0788578937923296 0.0982970526666272 0.137610699059839 -0.0745731307848792 0.120553204981239 0.108270125249236 0.0271153532640805 -0.0652567805670142 0.0394325929468001 -0.0748844707267089 -0.0570807111443198 0.192185019217013 -0.0211792622006937 0.0895980177972747 0.111711191084127 -0.0154884005076399
  6 134.288224895424 ""  2.96548239655952 0 0 0.0331119244464192 -0.117907252838745 -0.0122370587579875 -0.074247317214581 0.015916396658509 0.0240852914211251 0.189273719597404 -0.0963912137379492 0.00367034165255881 0.000630841332436935 -0.261031984933577 -0.0619056405519368 -0.110675489243263 -0.0249310542823608 0.097119159316115 -0.0281439846859519 0.0501638670865748 0.00527172126481469 0.0611406518820811 0.0176656342757871 -0.0790457197188359 0.00629944610697717 -0.0780146725770858 -0.00770485518824428 -0.0736249252200202 0.102433179835932 0.0438208586181355 -0.0306598637861455 0.08029738241522 0.00336502487874965 -0.0155570877396331 -0.115660776848617 0.0222678385614725 -0.0102687729694739 0.0134949163080624 -0.0102589897432144 0.0112146503045293 0.074955053689971 0.0716448237639352 0.0053651959060646 0.00738201237675836 0.00080310768305773 0.0306232112947024 -0.0533866275221804 -0.0310604793202917 -0.0764603221196528 0.034102195649958 -0.0657315055876842 0.0140017150106942 0.121708742169085 0.0392808386922881 0.0226269750082314 0.107819254538909 0.102747261529628 -0.0210475512305569 -0.064669902751937 -0.089168296943277 -0.0519933750408611 0.107041949516245 0.0245970075278231 0.0992813815902639 -0.0248158988066691 0.0750662351092358
  7 222.100682198431 ""  3.77931931035833 0 0 0.0523001450762279 0.00303834421587442 0.0322432756225824 -0.080774709525525 0.126133291570281 0.0210539660220512 0.187700561859905 0.0161755459772944 0.0532121579151675 0.009037598090093 -0.149817938191377 0.00589487131367934 -0.15917053234075 0.112853000354277 0.0310288991134476 -0.0405617949643478 0.0104455291492846 -0.0439108706099734 0.0136285964770467 -0.011941636431613 0.0393134062074104 0.021256352980444 -0.00621548970376504 0.0365631327344344 -0.127778798121062 -0.0287088804175234 -0.0564236419818816 -0.0123457705951485 0.0706809070329886 -0.113828699206437 -0.00801254715605598 -0.0520956599802918 0.0793198775794885 0.0161928005812009 -0.0527374418917139 -0.014922569073677 0.0287457262917362 -0.0788852803096689 -0.0755439443770081 -0.000168180111884646 0.0060126814537467 0.00729870389098848 0.00882876088678482 -0.0282135872685997 -0.0201619763765904 0.0269288982457088 -0.0918613402904677 0.0320496697468197 0.0971191810971093 -0.116393920304146 -0.154547191751083 0.0726013768592888 -0.0506992758967401 -0.0137825741142844 0.0158626071348471 0.0922636414848105 0.129673936116672 0.0443872777366802 -0.0979726822569346 0.00975533194309084 -0.0725689503764912 0.0773457899835969 -0.0962814877188348
  8 257.638812070848 ""  1.42810599211805 0 0 0.0439683739105065 -0.0155458334788105 0.0437183501788377 -0.0165855651971372 -0.0414928194749384 -0.12766941439949 0.0409678942835961 -0.0607265057102179 0.126770078546333 0.025224086919542 -0.0685261015508824 0.0499208970433198 0.040932920768209 -0.0376137859732254 -0.118180402489904 -0.0457267430971969 0.00845986323097692 -0.083335310351469 0.00610718213238661 -0.0152904948819088 0.0914779062315889 0.0419493633436906 0.036532107259645 0.0583411590570533 -0.176543665808139 -0.0831213069921916 -0.122892483158346 0.00554358503050638 0.0963075450301467 -0.206090140091787 0.00559792889563864 -0.0237996749766638 0.107865991829177 0.000208605887576556 0.0324504628052476 0.0186709166682838 -0.0151321954508959 0.0234180399551795 0.021265870546942 0.00102873787440233 -0.00419984170004136 -0.00428643923286029 -0.010556644747252 0.0395763543687818 0.0316333781343168 0.0187984341450642 0.0501791969415744 0.00916188700548926 -0.0316587091729674 0.0160937400183591 0.0499181326381045 -0.0322817650679389 0.010316883987346 -0.00375748114572035 -0.053954411421327 -0.136540370517428 -0.164117921600554 -0.0750988403178481 0.168726998742691 -0.00480085978554042 0.126300631398385 -0.0820444320036297 0.129259630280458
  9 273.781362991802 ""  1.36200098486983 0 0 0.00719618099967466 -0.0135068560251496 0.0130521383386939 -0.0032725881265177 -0.0325957673268751 -0.0493213276574866 -0.00554606437958356 -0.0282349281640068 0.0365218691112106 0.00332432109523568 -0.0187314623433912 0.0213755195823077 0.0754518473851136 -0.04173515378929 0.000242270842934429 -0.0112391268446496 0.00144586408318906 -0.0222596748713469 0.00138170405932766 -0.00435434700785894 0.0196738211079095 0.0134328162572159 0.00697467869447917 0.0166380162071368 -0.0476069889571062 -0.0190930050667096 -0.0303019112259279 0.00397995376427833 0.0214617165843618 -0.0572253749085675 0.0040620294684394 -0.00693422446106419 0.0303408112254324 -0.0237761540311861 -0.0251380099908504 -0.0424456088614416 0.0217208969720243 0.0635437843631665 0.0651954854242561 5.31728599256827e-05 0.00395376256737435 -0.00237872632537536 0.0388136917625611 -0.113160107885171 -0.0842993072730377 -0.127866659422096 -0.0171400500695127 -0.103254956613 -0.0756091852842468 0.171821955996783 0.144574276571394 -0.00830570176261499 0.0174992043429206 0.00600574918464092 0.158555199082578 0.308587652463837 0.335874999083409 0.184133955795587 -0.408516764357089 -0.0056436040221897 -0.304512552587974 0.150499763370894 -0.284289576883774
  10 364.481032259649 ""  16.1239546989352 0 0 0.00132945889200233 -0.000190588333762412 -0.00975389417533619 0.0227528114135367 -0.017160536498896 -0.00754272167849653 -0.00749800948110699 -0.010901615473435 0.00742644851266723 0.0120131077214551 0.0164434115744138 -0.0258410287941569 -0.0588463999531874 -0.00638847221859246 -0.0727074173896132 0.000740716665041185 0.000518500551045317 -0.00321415139595846 -0.000257549706522268 -0.000324156463082435 0.0134707448843957 -0.00612696623022762 0.0151976429326004 -0.00612842377178892 0.00864687821777785 -0.0191413097801636 -0.0161013347990246 -0.0035608954383238 0.00966600546870174 0.00251334165592099 -0.00475662856221572 0.00908765532620685 -0.0130706561583092 -0.0882614904250776 0.0161779821665196 -0.00166965153560705 -0.00364175048387334 0.0483184473392209 -0.0437332655463275 0.0202639444462384 -0.0666222862166659 0.0662819395736083 -0.0783332194888582 0.0145644556161768 -0.0175751756356283 -0.0816464324293351 0.0216692534911459 -0.00458873984354502 0.301692589187537 0.0441184771368533 -0.493113708492632 0.248407281024851 0.246506328319703 0.324690858398239 0.184340288196475 -0.0141741223836038 0.00702736790421039 0.0158797710483659 -0.172605702650788 0.159053383887448 0.0151839414875893 -0.116931469506496 0.113900884889798
  11 396.971650931285 ""  2.53494526740658 0 0 0.0543712256704576 -0.0299297547561119 -0.0943076207219909 0.0410489609607448 0.0308013017992587 -0.048066761073778 0.27580808294486 -0.062379318095963 0.0463997245103409 0.0615394461444725 -0.195941501253362 -0.326365069748854 -0.00115803080173808 0.0149908698208843 -0.0318575994532206 -0.0233547329916116 -1.58322110865326e-05 0.0859540642739919 -0.00590601650791176 -0.0152345118078131 0.0973928828722973 -0.102367686719537 0.0265906287596874 -0.0488805923136203 0.123177683533757 -0.0733871139774712 0.0236570806206379 -0.109720825479457 0.0521300757828828 0.243657172763129 -0.102427620926373 -0.0149797882314158 -0.0726650544233327 0.00891152719186529 -0.00272337294983551 -0.00261573566329166 -0.000921016353451931 -0.00186367484133381 0.0110559547568531 -0.000997226573169774 0.0084699920952283 -0.00774855854513602 0.0118041305269686 -0.00734857916856636 -0.00427629510003516 0.00201595026656401 -0.00118843774595747 -0.00782197080474514 -0.013498092771176 -0.003548851545439 0.0305058395895809 -0.0172006314543811 4.10016739586883e-05 -0.00278169910234147 -0.0179483459097461 0.0077756264381949 0.00588172339806713 0.000935691803040265 0.0147576796635498 -0.0163067825237208 -0.00294232300062104 0.0194395368535619 -0.0196006460973
  12 473.466256494998 ""  26.8123516054242 0 0 0.0219946964079216 0.0165930907174924 0.0110450635521039 -0.0032731417714309 0.0335209818971301 -0.0317910512606939 0.0188041803673776 0.0387147698039141 -0.0301664255336869 0.0129299928622781 0.0134678705700366 0.0428127832756863 0.0775378834455127 0.050861094619025 -0.0356728350656568 -0.0223501189174862 -0.00324004178243402 0.0458977861453961 -0.0105598442596159 -0.0139082668236936 -0.0213589621340475 -0.0054398020058109 -0.0484148261293319 0.0197506853958456 -0.00987235239001432 0.0460734286294097 0.075754071703664 -0.0318480932641482 -0.0248956116540656 0.0702464589296919 -0.0196931561026586 -0.0593574892822811 0.0507332950702165 -0.0627867903761818 0.0357476992407351 0.024557848032522 0.0839995235204561 0.0575245130150616 -0.0893549055014794 -0.00498382986717609 -0.0605070589157737 0.0468218493594102 -0.0648325412749344 0.0119919638084266 0.046707437677312 -0.0547882480843215 0.00561367290009385 0.0607099725846865 -0.165937230813222 0.169117443504931 0.215441643870793 0.03608882384556 -0.287892384852063 -0.357394549763851 0.146315731449741 -0.0530088401513276 -0.0743898191640038 -0.00197084258317605 -0.131929268127477 0.0972579855287216 -0.0143775124374138 -0.17701037514839 0.159935007034329
  13 506.250420449184 ""  13.4136992061062 0 0 0.0531653835535564 0.0514697490353892 0.0242347631225576 0.0345817812714249 0.0468948047554028 -0.105214779983352 -0.0783557444223215 0.0942380761969272 -0.0975367515704997 0.0545581980528055 0.163872917942192 0.166904414986245 0.0448961875493082 0.0389292604796924 -0.0806575735018943 -0.0522204586451192 0.00809816027773979 0.0954309315019648 -0.0235989669635901 -0.0310494457480754 -0.056789851126775 0.00728214381928184 -0.0976983252217648 0.0509485132144231 -0.050576158229971 0.111216081527623 0.162765762519902 -0.0615971794407486 -0.0420424377048213 0.124214756828843 -0.0314601337545056 -0.131135739940642 0.134054661757719 0.0204597500395711 -0.0127887364265059 -0.00852731559967787 -0.0373587460691078 -0.0210485407309146 0.03459562007341 0.00388302214417415 0.0195649487201123 -0.0157300828225521 0.0208787653777439 -0.000664466163690483 -0.0185168208530926 0.0200433147928717 0.00231085784759545 -0.0247437102870759 0.0816749752461755 -0.0688498777212968 -0.113988429507061 -0.00197005307014835 0.119803985248299 0.157929461459125 -0.0512133644365613 0.0160876208620647 0.0273419458644806 0.00118582198470538 0.0476028491190335 -0.0326885914897018 0.00890212471385989 0.0629384546726406 -0.0572771856835803
  14 760.033924230493 ""  13.1559120266595 0 0 0.00339673115600478 -0.0427776947376695 -0.0904753816733151 -0.00267950242322173 0.00686557177411016 0.00720110158475243 -0.105034511594855 0.0303140421467444 -0.269769945450022 -0.00174495708706351 0.0608225286572882 0.0573056069151208 0.0198309513759343 -0.0483728746455575 0.147789395966216 0.050300186301293 0.107921350032354 0.00704530865178804 -0.0935685869404675 0.0153995392707859 0.0968509856116311 0.0723945899636323 -0.112004174425127 -0.034289699014949 -0.097073173449557 0.0549501192781436 0.00196090770206791 0.131802249356223 -0.00118741860700393 -0.147309463524615 0.0895389650265013 0.0653587914133937 0.0217862335247061 -0.00453836107602677 0.00294342723753058 -0.00332846652731615 0.00332106467793165 -0.00468732336366455 -0.00405260517060037 -0.00068701329390006 0.00166496273469405 -0.000915113375086599 -0.0181775622513036 0.0160297482106657 0.0111229849773829 0.0190765846978293 -1.46389890963656e-06 0.0111944335045154 -0.0109750259048449 0.0229947059007222 0.00288640921618073 0.00147844369226766 0.013986157064104 0.00844790474266311 0.0126563822947556 0.00615339297059025 -0.0055834936425904 -0.00501442787573734 -0.0051280898045534 0.01223230325979 0.00588672987633359 -0.00106693235503915 0.00505964296687003
  15 805.387973066447 ""  39.7400240952325 0 0 0.00760407618266631 0.00501473051441267 0.0148061183451858 -0.0158925482044959 0.0040504193083767 -0.0189612919699615 0.0272816309410467 -0.00158146253439296 0.0350624994947984 -0.00202376807055654 -0.0200021465254712 0.00857237683566035 0.335488938333216 -0.128397582025238 0.447360722092114 -0.00373798186681011 -0.010468529063925 -0.00475711367168287 0.00769437910896268 0.00290031770743377 -0.00964950512341776 -0.0117586567258246 0.0121597970525485 -0.00059401060416031 0.0478242871941257 -0.0234838876531991 -0.0201940929634475 -0.0254915711525936 0.00369772709353182 0.0380825443891562 -0.0245337579163427 -0.0267256235258199 0.00946171867239161 -0.030428822876213 -0.0173688995743318 -0.0443338425396368 0.01381242186824 -0.0376747346346761 -0.00735430353861212 -0.00811805599470552 -0.00480512101649038 -0.0195220388385825 -0.2737754950961 0.165815959354287 0.241250713848348 0.365715766857963 0.0700091268082985 0.0613882944487177 -0.103516427619099 0.216041831395088 0.0328350041365293 -0.00400045777420255 0.14820255734443 0.106029783582721 0.0826160756563882 0.0873031931131568 0.0452032664334007 -0.149779204796941 -0.027718582808413 0.253125862590659 0.215336720311702 0.134166697885935 -0.0541792664175277
  16 838.056203322012 ""  15.9410921808986 0 0 0.0168252006108289 0.00336338530809637 0.026168116156351 -0.0182157644315393 0.0034240899735859 -0.0202362720187291 0.0166435052982334 0.000910663459276002 0.0308572809308929 0.00548842647134203 -0.0094684688633814 0.042215525222632 0.343458269216555 -0.137508054014837 0.471001710617906 0.00801972138617084 -0.00362558679383945 -0.0188860476191789 -0.00341511873538141 0.0193624218215831 -0.0016988537687296 -0.0173663124424248 -0.006690072649723 -0.0101155285247545 0.130096726951094 -0.0551204948851754 -0.0668893909000532 -0.0381510371040498 0.00023772162013494 0.0757981687363796 -0.0519783768876556 -0.0839682447030037 0.0270017148978469 -0.00537338599016261 0.0464311857046449 0.0232378135011305 -0.000246093916204211 -0.047441711864815 -0.0210956673647448 0.00863058085240911 0.0346392509491367 0.0173413672732181 0.178350044841278 -0.0214796625801984 -0.237171606178257 -0.278486289743571 -0.1338174004641 0.0720000814128671 -0.00610812141782772 0.0100242378332902 -0.0340492466909161 -0.0088153247178959 0.113028608886606 0.0822606568498877 0.0117298614870629 -0.0652370166869624 -0.141454366027828 0.177609388813219 0.00024251992020117 -0.259343788646015 -0.260949329038036 -0.202823389037629 0.129578384580706
  17 852.956268506306 ""  36.4624886612475 0 0 0.0446961297609183 0.00551485306415172 0.0755990953193664 -0.0115229267678536 -0.00876476042252413 -0.00186724433118652 -0.0218647304840696 0.00685944096980025 0.0425835237184356 0.0332346308220742 0.0225692823319388 0.14326441882759 -0.0972759758159072 0.0423492054821945 -0.156499312952395 0.0516363505010697 0.0149183589947666 -0.0725223117768542 -0.0365453968234353 0.0813045622493678 0.0214149019182164 -0.043534735611787 -0.0811698056155511 -0.0423573091641696 0.428337751180466 -0.166587900236965 -0.232922573265358 -0.0839456001846672 -0.0257162644733303 0.213134457687396 -0.153923427182361 -0.308668692316451 0.0738357480185056 0.00777828985056265 -0.0137844490663578 -0.00187577707146776 -0.00642314176167865 0.02195442631552 0.00571854727028012 -0.00195848063530005 -0.012620349930072 -0.0010432537497862 -0.0230511219496827 -0.00856515927369031 0.0452419452016606 0.050216399765019 0.0375490632193039 -0.032653618051345 0.022324743207014 -0.0336547674185295 -0.0103715798665585 0.00673865337873301 -0.0514596193875797 -0.0340501255882628 -0.0240728961185801 0.00670096036575784 0.0484146568984947 -0.0397607073999767 0.00781577035671776 0.0510444007121438 0.0572176683537436 0.0520845275618558 -0.038250062378407
  18 893.692376141197 ""  6.79011965240513 0 0 0.003327832171867 0.00304558825284746 0.00288892133015324 0.00184289056586552 -0.00272710563062782 0.00677751714899808 -0.00652637100088529 -0.00103276350042131 0.00534491802418699 0.0030879911017445 0.00409350003142346 0.00631954449659944 -0.11580561270325 0.0463561244485812 -0.151202095134651 0.00243193694789295 0.002992499607013 -0.00308751257906108 -0.00215812646675768 0.00189022471732851 0.000195681198369253 -0.000416853737315523 -0.00447237338990507 -0.00305611691111888 0.0175527531682894 -0.00163610401445496 -0.00778218529808066 -0.00445183113388529 0.000358293711180342 0.0110874932182165 -0.0044475519330255 -0.0114729507600193 0.00133790617955826 -0.113316889973086 0.0313629331675692 0.0186604653567934 0.0390838919346761 -0.091013820618966 0.0683640992135825 0.0406036539722633 0.0920034628796378 -0.100659521854542 -0.116554566056327 -0.0398561752052349 0.0817081690577892 -0.103598920807367 -0.0303174788385207 0.0774401136099843 0.0275626463144594 -0.0306834725159271 0.0516173555035675 0.0938991994705371 -0.154855562867618 0.084775240747843 0.357672948330779 0.149347389051439 -0.290735718170348 0.0459320820193818 -0.0892290573796374 0.0320273881386414 0.06980183732691 -0.0507571688309324 0.0526193816611172
  19 926.437982210268 ""  57.779580104802 0 0 -0.010658119499229 -0.0330473301537996 -0.0648152489913648 0.0169688000265227 0.0250821359276534 -0.0162196676903486 -0.0688428828876712 0.00908426688818973 -0.161532520547138 0.0163094506781821 0.0752580761071625 -0.0377945012084677 -0.0139459552060526 -0.00669159833958126 0.0475736478507082 0.0133136143900667 -0.138397284548563 -0.0104002899181283 0.0414149653219996 0.141578859960076 0.0241317346575341 -0.0643110742515213 -0.0371840418475988 0.0808173408161326 -0.172419982268102 -0.00220915034154796 0.0887213254719636 0.121399883421429 -0.163218212857073 -0.203635039662805 -0.0722175701954977 -0.072255445274485 0.0772746502283619 -0.00212901306622261 -0.00119128368418583 0.0021064526341553 -0.00174511051952642 0.0019362364961415 0.00216551520091734 0.00148100098575239 0.00199818897729339 -0.00357120079784109 -0.0023772684233363 -0.00526920808046908 0.00526691120469932 -0.00340341790840329 0.00218542173465709 -0.00180160003233043 0.0129737315075856 -0.0163825891334169 -0.010639218325916 0.0082114966512451 -0.0235929135850548 -0.00592746203696541 0.00832483571765405 0.00544089199059923 -0.00439866643414282 -0.000616166617747594 -0.00165602596929937 0.00329749384885304 0.00609648772694659 0.00187077968080749 -0.00132288169102515
  20 971.966516453583 ""  95.7633444792133 0 0 0.0526763347654334 -0.0649825152704032 -0.0489659492384507 -0.00607849954418817 0.00627542200211232 0.0157319022947944 -0.242501405650261 -0.0253131185816882 -0.222613472786966 0.0622064345155024 0.181099408963927 0.203145490719228 -0.288521635723972 0.0133639281686545 -0.129811016875985 -0.0293906499219112 -0.0183922138113055 -0.000947237383202752 0.00862537730991771 -0.00449785465961627 -0.00434003911277421 0.0125993409882282 0.0612987302184356 0.0182000481437797 0.0935650048209141 -0.127607182807483 -0.0832647370763479 -0.132384395827022 0.14009900480129 0.169005934403938 -0.0371750672431308 0.0667551579503131 0.160656603019026 0.0209660230061058 0.0169039828938899 -0.036239801735989 0.0377975691259102 -0.0451527843919039 -0.0146133884557534 -0.0332055529913714 0.00174856112985378 0.0318763495744562 0.00304837457867865 0.0575608774116004 -0.0341942690010893 0.048566056887148 -0.0690672169544551 0.0645102664394183 -0.171773961760818 0.208333417822998 0.172684345620055 -0.126993876390182 0.345625391684613 0.09896297941124 0.0235787311536872 -0.0167884800235949 -0.0441457177197544 0.0039665587607719 -0.0524462997327389 0.00572152333829871 -0.0827171494726865 -0.0816950801151571 0.0911462569926609
  21 984.612593388331 ""  69.831649618993 0 0 0.045494629831134 -0.0606955016451617 -0.0439555903872257 -0.0198760870641401 0.00776318750636751 0.00454909122340673 -0.187463488816273 -0.0143201168635572 -0.2050567029924 0.043464625350377 0.135160540736939 0.184906060462604 0.0844078666922374 -0.0860472985344617 0.266121636508327 -0.0342575584459341 -0.0175647398181081 0.000684062495560939 0.00743081026850082 -0.015874640502538 -0.005602776727737 0.019170550167058 0.0676969471693966 0.0131287351298282 0.0831479474154353 -0.101528379392335 -0.066387896897752 -0.144600464957042 0.160568940020997 0.181950630235171 -0.0179251918611411 0.113019446804491 0.151709839041009 -0.0135938622105542 -0.0103632870002576 0.0349653264207423 -0.0285786443864147 0.0551750068298402 0.0116821824351999 0.0188992664344586 -0.00341905543776693 -0.0344394763646281 0.0127864285833604 -0.113528385808532 0.0629725757007268 -0.0659457104409726 0.0779275009881596 -0.0808990459881333 0.194195857828113 -0.299973602036018 -0.138676455873708 0.0863734639648475 -0.34851963326064 -0.159642461570519 0.0164216078509101 0.0391639736483698 0.0330113824889152 -0.0351343760292351 0.0173382431284902 0.0484714156797039 0.0996398241350747 0.0727318707476638 -0.0714306949064651
  22 1019.09316242169 ""  1.0937163892837 0 0 -0.0100110955233613 0.00766525230791801 0.0116141222508192 0.00596344519278134 0.00231534793661957 -0.00750503760648929 0.0256277986382298 -0.00464910356724078 0.0474620559090785 -0.0058520325872381 -0.0170597267757066 -0.0307813507382068 0.0288640091179987 -0.0251669094368318 0.0676993110277781 0.00555208759656068 0.00591926751407761 0.00107591496108395 -0.000957599078225906 -0.000975262614976683 -4.33321227440383e-05 -0.00421762223417484 -0.00747913662343425 -0.00315452694046023 -0.0116937254289783 0.0179680766426651 0.0107821420945608 0.0287726854048319 -0.0334136534247171 -0.036484903081826 0.000872039130778797 -0.0282077996056802 -0.0321259248746866 0.071895066172117 0.0559175273027999 -0.0465298573735065 0.0223995876450014 -0.00386682212785184 0.0109761435205172 -0.109831646485956 0.000731213088981344 0.00679459274180187 0.115069702368516 -0.219370960781304 0.0753162856866727 -0.0511389420060556 0.058759353696671 -0.114276270622239 0.148908883041496 -0.437779706347625 0.0745797783032916 -0.212739482438345 0.18933460826183 -0.095342157581475 0.242049469015633 0.116232163301032 -0.110701668239253 -0.171100120364092 -0.228921057589872 0.298803803875945 0.0267011005253833 -0.10246902867179 0.171943922386625
  23 1079.75260704687 ""  79.7138027721998 0 0 0.104797869570222 0.114126401917183 -0.0811224123744375 -0.0956651602440151 -0.0918985442825966 0.0425731576933357 0.100793068924242 0.101082053187049 -0.0746346512612825 0.0809610582373095 0.0698266292305997 -0.102256361869401 0.016011183765641 -0.0372599254360611 -0.0310110390140539 -0.0124392331142164 -0.0115254812638113 -0.0111877627830455 0.0024369622819112 -0.00353900365643704 0.0121674460635955 0.0221371142985027 0.0236075332267411 0.0130859582405714 0.0180786079084214 0.223381341911523 0.12819001201623 -0.0177053820683342 -0.166640327176094 0.0340313194900544 -0.0680566281840248 -0.208845261534964 0.0947508210680314 -0.00618302002210057 0.0425145617638966 -0.0320505386060045 0.0134246766726863 -0.022960695114939 0.020757357927766 -0.00954628552264444 -0.0172387595654821 0.0169224851497307 0.00761918628128329 0.0614204047021082 -0.0660095549232687 0.000479729212805747 0.0793248304162094 -0.0721232262592627 0.0295366704174079 -0.0246794988907623 -0.00257036755938189 0.0425488328852353 -0.0757939960044482 0.0152630849312982 -0.055666496977532 -0.0216115857792867 0.0483819606593032 -0.0212576206837776 0.0175531419199854 0.00799574817524605 -0.0162653565325387 0.0122321917342025 -0.0137545339351508
  24 1088.14673700716 ""  5.14322177076837 0 0 0.00930574708657637 0.0199797454329988 -0.0323007575350676 -0.0151238228524822 -0.0174332291025697 0.00931735444628671 0.0118144071432127 0.00941856438488743 -0.0136975554582218 0.00957830849339164 0.0152639057331053 -0.0497841611756872 -0.0167913599440092 -0.0237631553394862 0.0119501031127299 -0.00869183987567724 0.0096784886407627 -0.0145708286173924 -0.000732484880459133 -0.0124053792591131 0.00814761169490315 0.0203606354672376 0.0264871800196529 0.0171063796514908 0.0670833887946481 0.152095728701199 0.0614798800249702 -0.00250688512633447 -0.160251175545697 0.0115839109689976 -0.0547063246667489 -0.215580263497733 0.0437211501328822 0.0288592695537247 -0.120380056727374 0.0912569142064054 -0.0449869112736221 0.0768150754986026 -0.0563010479625105 0.0185678731276535 0.0477544844608726 -0.0458748313860554 -0.00345908418819603 -0.206413939329203 0.19969767778476 -0.0105190858759259 -0.227478376387769 0.196791129492741 -0.0718916941758137 0.0496929241581576 0.00075149938961305 -0.141181684931431 0.249976149019588 -0.0362422012920478 0.174815754191175 0.0647439473079422 -0.148356138417935 0.0511014666842569 -0.0664527665630897 -0.00658952468986503 0.0489306574895574 -0.0387603193887148 0.0478315534011147
  25 1094.05484941851 ""  17.5241565902313 0 0 -0.0891322537354978 -0.0692403034719181 -0.0258250157609668 0.0553035723800811 0.0496815490661919 -0.0096790830510909 -0.0857752718793167 -0.0869572281494605 0.0181774354642928 -0.078150005194434 -0.0509875692685908 -0.0212761567264413 -0.0416477255781368 0.00442868003115288 0.0506089037706071 -0.0205736097411107 0.0345312837466499 -0.0466983397772089 -0.00461782092815524 -0.0320928805297579 0.0156437391679948 0.0503204243566636 0.0650552725103754 0.0461791131883149 0.219253190610996 0.293798618744823 0.0759106886983293 -0.0322090058112878 -0.323349588750707 0.0583286237780384 -0.100789638888041 -0.455283621694905 0.0669747055475112 -0.0123954024537237 0.0336088453908741 -0.0244749905911515 0.0147702229450372 -0.0222784541290667 0.014611787461475 -0.00129658469069521 -0.0140430927177969 0.0118334568379008 -0.00442721123826003 0.0645050558408925 -0.0580141500279333 0.00278965145120057 0.0654298048548949 -0.0536741550811321 0.0174948847095173 -0.0102725423669313 0.00271420452622 0.0457339523846226 -0.0867031025572258 0.0020593419066852 -0.0580292128271887 -0.0201672780892587 0.049139681933208 -0.0113431594129125 0.0265652101157254 -0.00448817693572677 -0.0124223617126198 0.0150995746131264 -0.0199487037547951
  26 1136.05210268122 ""  2.58876389977297 0 0 -0.0853109672846711 0.0497473272398077 -0.0699845745483144 0.0130366207045083 -0.0155791912394029 0.0101250638557215 0.206879655728513 0.100871850185377 -0.0631068580765031 -0.143059973926676 -0.208028357839119 -0.163965321775468 0.0953967379118413 0.0297667259572468 -0.0638656377042628 0.0237453964659929 -0.0163926755704523 0.0176562961427283 -0.0330098036358782 0.0155800360090568 -0.0350111409578596 0.08402174267718 -0.0125059366139685 0.0929738105038449 -0.0026267661478218 -0.327193052688475 -0.160550949295493 -0.0753443823371771 0.390387649793065 0.132098408126444 -0.0127975998086802 -0.214614351669856 0.220162843475371 0.00492718145188294 -0.0016546289860185 -0.00204835994950175 -0.00295681622995085 -0.0019571735014969 0.00140550915993578 -0.00450529475323084 0.00263927674967284 0.000829715847284995 0.00314022964045675 0.00248039183045318 -0.00213896933276326 0.00630825752877714 -0.00120114193570693 -0.00162356090642984 0.00179744333521469 0.000586436986844368 -0.00680531510141245 -0.000284095607884539 0.00913731935932545 0.00997814985165418 0.0117337085602317 0.00364846766815191 -0.0111965524842291 -0.0013464199880793 -0.0102189907011169 0.00555975401040501 -0.00412997100872249 -0.00840881057900996 0.0114362747845737
  27 1152.98547264452 ""  3.47215741380121 0 0 0.0200823656491779 -0.00240396998400918 -0.0141815751408045 -0.012579718995506 -0.00241688806231039 0.00267720317799058 -0.058411726310654 -0.0188295534461338 -0.00944141164681688 0.0564475744201372 0.0952564485501069 -0.0534267646839673 -0.0315731467167848 -0.0195642952892266 0.0277644925265774 0.0120140232815556 0.0795447319060465 0.0853318650191738 0.0153825627498238 -0.0363681500545701 -0.0376652791427585 -0.0549895584512002 0.0375268858729436 0.0237577234361598 0.0988030629710503 -0.417995264177889 -0.230586425135569 0.31277273378947 -0.206741743287848 -0.42707508545859 -0.156804876035438 -0.176448315083983 0.129551936846479 -0.0176677541748699 0.0192745625703086 0.0213528280978938 0.00958049551768226 -0.00804871456201389 -0.0107352396316144 0.0150048155538696 -0.0182406269518958 -0.0112924819949832 0.019828816804903 -0.0564184731634115 0.0121512594180129 -0.0756206160029722 0.0343023031026964 -0.0237178568686091 -0.0119094279040847 -0.0216822459718889 0.0337839780211267 -0.0197935601964285 0.0424547025155356 -0.00324522511137552 -0.035915857707253 -0.000271579421872375 0.0584163967869553 -0.0206954772566678 0.0396355467182551 0.00749574468426244 0.0495667767856005 0.0560418967284722 -0.0670659766832956
  28 1167.38332222899 ""  27.1611030081233 0 0 -0.00170836293630105 0.000701725947809035 -0.00829870639689025 -0.00262604627604402 -0.00316151361748821 0.00216104425125649 0.0127535925028242 0.0218442595999017 -0.0421267097678333 -0.00720459111385157 -0.01006711074286 -0.00780771656095731 0.025433013080522 0.0141993218331547 -0.0205904996335406 -0.0263690453860815 0.0280161489598509 0.0127023224748686 0.0174565746146291 -0.00722329109128659 -0.00532698465471068 -0.00946091113874168 -0.00264886223691385 0.0156971725448984 0.125835649657505 -0.109959502390466 -0.0946485486813923 0.0499210824258376 -0.170902135165183 -0.0893507868958585 -0.00277925595999629 0.0954274774874074 0.0670620001900409 0.0441791493827409 -0.0725236998027405 -0.0904924210072728 -0.028219852130682 0.0387134224871757 0.0499861483860418 -0.0410904014813122 0.0674323320492449 0.0479683923057322 -0.114853718209075 0.248511551778187 -0.0508791225633035 0.305783713251814 -0.107635391805578 0.0765778647474368 0.0836607624062285 0.0162837532141644 -0.129486421303734 0.10281816296913 -0.282157015419911 -0.0527825344080922 0.0883345477744666 -0.0232410701477901 -0.197671714213871 0.101081235104502 -0.116066713159319 -0.0665749072133097 -0.20387378405041 -0.199098114653034 0.230989491853411
  29 1173.64743905021 ""  3.24349048610482 0 0 -0.0315581899880283 0.0233606574522049 -0.0202346423439787 0.00589440997194427 -0.0107438475144181 0.00170120496158766 0.13397381809542 0.106334166575515 -0.118594485898712 -0.0830500198679838 -0.132777761485041 -0.0223844211870082 0.0687270506892875 0.0220132691205574 -0.0516494927725693 -0.100732171330874 0.0274888422773984 -0.0288024046307832 0.0457005251786633 0.0165704486125338 0.0105010207809827 0.0224288585257936 -0.0569018572943553 0.0463682255135494 0.340291002343276 -0.0612889337245592 -0.148630054485445 -0.101556907272269 -0.404443684875233 0.0652780108527331 0.148446597135038 0.467525974155707 0.100928389618663 -0.00761369405679113 0.0207588196357992 0.0263435136361101 0.00527779752909395 -0.0139007443582789 -0.0139932641234389 0.00764922612104256 -0.0182640110930137 -0.0141271894832471 0.0407443278358437 -0.0736486240767981 0.012140214960156 -0.0880432749038255 0.0305091067244931 -0.0237639546428026 -0.0251286036477579 0.00477749887556558 0.0289485608963391 -0.0308825761235598 0.0947071633845781 0.0278855669658403 -0.0144038499272229 0.0114918115055159 0.0494716195046688 -0.0331618289274763 0.0250569906868034 0.0267133942593819 0.0595426530865366 0.0527715732873757 -0.0592546913554448
  30 1266.79239128052 ""  0.914985142318138 0 0 -0.00955935017169127 -0.0139631086818657 0.0167759547604952 0.00729451220906905 -0.00520300427590828 0.00386709150778668 0.14267317406038 0.174036064999766 -0.267905553926481 -0.129461298725951 -0.188801099677151 0.239976112946654 0.146454292035298 0.0698097323825886 -0.115605766690746 0.0481384843621619 0.0090524410215637 -0.0159306935834259 0.0113359128773282 -0.0300685683103979 0.00491228070136414 -0.0638023184984331 0.0282152369937492 -0.0248498071655621 -0.0347540427914299 0.144099570794756 0.0726720764525054 0.0710340026699933 0.04781581846938 -0.0634514887193247 -0.183480536909379 0.053375905355013 0.269950324951147 0.0622378998616689 0.011143159374112 0.0474848925987541 -0.0319402552524564 -0.0139191205147102 -0.00290530191983911 -0.0507159843866315 -0.0150435937558642 -0.0420250598541271 0.185004363486995 0.119231932583753 -0.228673049617182 -0.0736644550325861 -0.0350130660668677 0.0264601971489068 -0.0755663284668718 0.234994617260554 -0.0770103019510246 0.132203737537956 -0.12423346729267 0.0853079160573845 0.109416405855668 0.102401781999924 0.00666592751581736 -0.122347034202536 -0.0859720214087075 0.152335895465254 0.143737109459087 0.0103951088521278 0.021118708454778
  31 1272.46849988156 ""  9.07620068424972 0 0 0.0137308552690354 0.00187967321713887 -0.0126937454887975 -0.0101597720269592 0.00710778586902603 0.000543396995584785 -0.133565046958074 -0.154562216456599 0.216774864394975 0.11890803241058 0.17349155421414 -0.182440038264408 -0.095566626940079 -0.0376789395820564 0.0642303344408883 -0.0512576613217713 -0.01027382935049 0.0252093359527429 -0.0124804230722038 0.0298392959278413 -0.00416001293531007 0.0629922971524865 -0.0137770334082102 0.0126138770801523 0.0213922000932792 -0.159778447337983 -0.0709202828200346 -0.0535366515541652 -0.0598255644355411 0.0353083937302872 0.169291326083899 -0.0961732479075392 -0.291208637904171 0.0629544649326121 0.010886251155858 0.0491815495017758 -0.0299946939080538 -0.0073931674298037 -0.00102498782954552 -0.0526544669057352 -0.0181037206471178 -0.0474485594832382 0.19267589583822 0.163922791133614 -0.270444621763961 -0.0749494895500633 -0.0646549574963455 0.0575189192405219 -0.076531756014204 0.243500601638496 -0.074831244226315 0.148956595849 -0.174090251227549 0.0639392467219919 0.10849629909261 0.1108046010478 0.0185690370158702 -0.133926510398885 -0.0890038121034998 0.164117053498763 0.158575289472808 0.0103198746724702 0.0211801551073883
  32 1282.9385892802 ""  5.91619337078469 0 0 -0.0148753952656197 0.0173807938491602 -0.0233672108550342 -0.00397830718238441 0.0123239151162819 -0.00712731012084251 -0.167546376062878 -0.174317604468524 0.272166174501443 0.137684698628553 0.208382428277884 -0.365906612305268 -0.115666822741278 -0.0481685776491357 0.0854892068544419 0.0755232044980839 0.030270097317757 -0.0626226993871491 0.0106957807147594 -0.0455015119244414 -0.0103246328513427 -0.0605292577513368 -0.0560601569011003 0.0720715004111117 0.105656417747889 0.191859990584349 0.0247104997253253 0.0102388821922098 0.162004127835482 0.0500811239958939 -0.0986018158594566 0.268680940495623 0.389743939736146 0.00563783329042414 0.00144719868999157 0.00508922400457305 -0.00126082103480636 0.00200670835651304 -0.000276967471719767 -0.00484981831905492 -0.00326058271169266 -0.00647856076795888 0.0193786777920978 0.0278089906810294 -0.0363669686339234 -0.00987210225519305 -0.0203839300609637 0.0199694664148887 -0.0087703595718472 0.0249828888768443 -0.00294406347440886 0.0158822034657358 -0.0268030249786152 -0.00184010023628006 0.00797557786681019 0.0127864947819104 0.00800930525251883 -0.0167066098065086 -0.00812830249571088 0.0193448446251981 0.0204604065147157 0.00168554652215763 0.000633182448785241
  33 1336.68318585452 ""  8.20457212766605 0 0 -0.00147449452945263 0.00788167019798836 -0.00234070920502285 0.00488727592220216 -0.00406344321254909 -0.00171800458570844 0.0170500551295522 0.00902124208299482 0.00262329803512667 -0.0322527360047484 -0.0441922555738532 0.0474693230290648 -0.0250468475681921 -0.00882611977345367 0.0142703807968136 -0.000560328353350594 -0.00160056650780025 0.0011509829623045 0.00134626218497527 0.00175353752201832 0.000818384715109375 0.000310805350158472 -0.000473626188051674 -0.00669709178983312 -0.01391629703826 -0.000688095558986983 0.00425811121344024 -0.00107430975543203 -0.00968814250102624 0.00244039440791925 -0.0105899217040964 0.00487380577893664 0.0241522007518649 -0.0391095950098666 0.0214268208543116 -0.0311210635321059 0.0325393085357368 0.0400859632177323 0.0348062655639366 0.0135762017946345 -0.0483010746449694 -0.0291795691741673 -0.043923010250109 0.31297157635002 -0.241893401556527 -0.0448793948804822 -0.493181237517243 0.506359021445598 0.134056023413267 -0.273963553710368 0.0531866184451747 -0.145651412549548 0.0999391650292268 -0.109883899617229 -0.0369717439071305 0.000758906893715153 0.0879277491857892 -0.0978567203830934 0.0579314280983517 0.0749338058534481 0.0745623119833713 0.0755732423401146 -0.123280132740502
  34 1361.65223946697 ""  6.14395522384157 0 0 0.00359843843330617 0.0550518708040925 -0.0687949006026543 0.0204078526181656 0.00460726809088616 0.0100410276465355 -0.169082958777444 -0.265053323895635 0.462702903879174 -0.196769087158602 -0.242270888786343 0.329833776439343 -0.0795289170328421 -0.0229811509926629 0.0590813749156605 -0.0215784224208914 -0.0200268750543474 0.0311664429877354 0.0116379220401984 0.0228848185358077 0.00610844009748708 0.0370950535616257 -0.0145356268836493 -0.0901301449583674 -0.158040354689111 -0.0842210031044524 0.0203401543775029 -0.0105962536767496 -0.140453013330691 0.0219736592013424 -0.127705834975768 0.0447310147213698 0.36981793359202 0.00467359155380526 0.00104087609794093 0.00124234355296433 -0.0037341970286599 0.000184916490305702 -0.00263167717809889 -0.000695203480662374 0.00235787649269884 0.00116891989080731 0.00653173976615177 -0.032446195004232 0.0234510150309899 -7.02827961645152e-05 0.0219965274092925 -0.0237491520535294 -0.013006988122753 0.0271681761806944 -0.00378547907511607 0.016867528997599 -0.0196036762241258 0.00710589313254443 -0.000488859976560339 0.000349505472480037 -0.00130712018645944 0.00394787337261364 -0.00427955511048552 -0.00132298615965326 -0.00373290636405179 -0.00625684698089683 0.00860899195661122
  35 1409.76010116339 ""  2.04689114322903 0 0 -0.00105442683472086 0.00171754005023109 -2.29578665097928e-05 0.00056835533021578 0.000442082977506182 -0.00062267478833355 0.00473349101224678 -0.000704385132300655 0.00745003872646751 -0.0017594295687428 0.000392382367759192 0.00264741691651077 -0.00455954357161341 -0.0143052860296357 0.0177221883973571 -0.000557587420371601 -0.000718990703903296 0.00045205074016162 0.000552565645585443 0.000800467474807174 0.000455951939747628 0.00184744734503132 -0.000445173442528236 -0.00364773537142709 -0.00845166038317588 -0.00156439296816679 0.00152104974076598 -0.00231613634617142 -0.00648926034607541 0.00434399073615068 -0.0045544963476662 0.00313339887151509 0.0152951191471532 -0.0343143589482623 -0.0620122849500411 0.05173655573664 0.0323048015035637 0.00870082105003368 -0.00474335063008532 -0.064837712717009 -0.0237359374688553 0.0559277459286281 0.0170888359148457 0.288711136838447 -0.282900844237635 0.0773725863323388 0.220449692177162 -0.195597853077082 0.0442554203711011 -0.134022783275587 0.0584865276458525 -0.107551070984674 0.132328138329412 -0.0603314087396225 0.348536593068862 0.0284263520904609 -0.253912692593418 0.134179231330762 0.062449041859393 -0.332311988593653 0.214165591937336 0.294983974796444 -0.157476326917478
  36 1433.60317011496 ""  18.5094241845658 0 0 0.00319767776554107 -0.00384936612340975 -0.00436340867868639 -0.00220331288000439 0.00211817445485531 0.00235876333753114 -0.0288728543300894 -0.0180354478062776 0.00784937414370311 -0.000456867876749392 -0.00641711469550055 0.00241220275044148 0.0414457692349731 0.0297148128771018 -0.0264406522912702 0.000910197660911451 0.00136503458722902 -0.00105211631623849 -0.00089356467754227 -0.00159992573417511 -0.000778979542478917 -0.00336017935359235 -7.55481684707708e-05 0.00737358109384328 0.0161794918693948 0.00347325966480169 -0.00270592068176858 0.00357590347986878 0.0118561860629462 -0.00730931934561156 0.00927107419422087 -0.0041596949175135 -0.0269280946550951 0.0474477512822507 0.0748674996106286 -0.066483366412207 -0.0348534431389232 -0.00902224719672453 0.00959499345873429 -0.0442885821731558 -0.0543905462200155 0.067019560709484 -0.0104706272695966 -0.304542303859183 0.305769515399111 -0.078588512368185 -0.256413545786726 0.219472656849243 -0.0327837030544873 0.154253408417189 -0.0924168943576066 0.092921919180128 -0.155198666786335 0.0353176624444725 0.295182985190764 0.0170211078917113 -0.141571270870434 0.0639232839230942 0.171871689685465 -0.278760378925309 0.115569404680508 0.260374061832214 -0.182776007827008
  37 1446.06201624341 ""  13.5599900013731 0 0 -0.0383953552403545 -0.0330321994563881 0.0890432264538411 -0.0105499555883949 0.00249339071632134 -0.00269745449992477 0.0260686620956915 0.109092104429832 -0.154885862928132 0.177963943513646 0.184407778651956 -0.432475589431904 0.0461586491424255 0.0205066391363949 -0.0350017037890322 -0.0233719673119573 -0.0206560177667 0.0247495357351949 0.00855828465112034 0.025147540305566 0.0107910210985562 0.0783422866798086 0.0153123057584226 -0.117343376883553 -0.219095503330284 -0.100813455260583 0.016414739049387 -0.0533616533889101 -0.177688487010389 0.103188664584908 -0.142560798436226 -0.000306057133059415 0.417336589643425 0.00217906959842181 0.00445039808831758 -0.00499014341858695 -0.000782250028881104 -0.00211552219204592 0.00096202011198731 -0.000275033931152914 -0.00254362997163493 0.0021056083741199 -0.00781220462782739 -0.00939507390018114 0.0202911286743064 -0.0120358707372026 -0.0208265900899984 0.0156521600857602 0.000384322251055793 0.00303137070937108 -0.00387347138218654 -0.000285863478086291 0.0011577421769238 0.00360244605699035 0.00645186994342478 -0.000264862965617808 -0.00112728254732464 -3.71590191910249e-05 0.00869065358035963 -0.00689489773792021 0.000613440255012621 0.00735225218578988 -0.00742211448459258
  38 1489.72325712867 ""  2.05029776574105 0 0 -0.0536975575508761 -0.0381853009777917 -0.0440268066275951 -0.00612373045604883 -0.00399901939159246 -0.000123887472188565 0.643181908648537 -0.0280316063277062 0.227024827837353 0.0740254579205013 0.576466131085961 0.322853164950806 -0.00682490856084623 -0.00946855677054179 -0.00613978205921998 0.00341968299707479 0.00430997741163825 -0.00293803307167454 0.00132535111064945 0.000113975351971901 0.00187811789731795 0.00132248561788757 -0.00232097848487613 -0.0061436561746627 -0.0325494980670794 -0.0170017621835311 -0.00974689469631685 -0.0110280333385538 -0.031877679928257 0.0287100821419109 -0.0153831328519751 0.0132037156742697 0.0473070675851351 0.00254152030178185 0.00134163316574757 -0.00277878442717754 -0.000209390918981615 -0.000630144712132888 -0.000435596524124676 -0.000846521809787787 -0.000797143347839231 0.000845979457054333 -0.0104389402480709 0.00232025774284333 0.0163611930344082 -0.015016490351793 -0.0101079167258466 0.00164585075376289 -0.00463901271231127 0.00103622548375111 0.00534311718643822 0.00785067243549077 -0.00683815378617452 0.00345289132962486 0.00224030965439677 0.00236416984771709 0.00325153359953283 0.00377060455358647 0.00143297858947577 -0.00848525666390123 0.00659554859572886 0.00141613743100652 0.00200096553977268
  39 1500.00406886353 ""  5.42355320544688 0 0 0.00125297932799772 -0.00796051005806389 -0.00535564954750087 -0.00560468121096054 0.00405843075120791 0.00481227312505958 -0.0206057106440062 -0.0284888757166377 0.0222620559250518 0.00954079007311378 0.0176757091252983 -0.00153359951328502 0.0921688104304774 0.0465231221310784 -0.0471288653813009 0.000237594170980624 0.000645324927391755 -0.000599613861710632 -0.000207673901063731 3.52489643360692e-05 7.71210732326552e-05 0.000446944946204268 -0.000308275587431984 0.00128222327939603 -0.0010685419527257 -0.00181014009971247 -0.00171566901418236 -0.00151528424961998 -0.00264337407910194 0.00322184979604418 0.00194471862533421 -0.000725312827820821 -0.00172702836478763 0.00598933034097788 0.0149528763659238 0.0138838216766219 -0.00609169573919918 0.000414584006321189 -0.00432677426333143 0.0209612664840656 0.0286852901460437 0.0298963642608845 0.0633811918231526 -0.0260810724117348 -0.0435768184412243 0.0083873262129738 -0.0132362902045909 0.0443479905083662 -0.0164908607664908 0.00109089390960756 0.0172673848379846 0.0396305526601812 -0.011691422975851 0.0346168430726958 -0.209646734507615 -0.427074052620616 -0.482258329770661 0.00492816616497716 -0.366765843720947 0.317914902397058 -0.137733815504857 0.313675684269661 -0.344813318462887
  40 1506.72547747376 ""  3.87885058235282 0 0 -0.00083971966970973 0.00625673917678875 0.00485642322527526 0.00443350950896374 -0.00286450448717066 -0.0042121573580096 0.0107816947612582 0.0226157296397952 -0.0197837220132919 -0.00816951457866466 -0.0188139734558956 -0.00191580395558413 -0.0674922609261095 -0.039022963133223 0.0460104174906756 -0.00133089524377679 -0.00132602669317359 0.00102547194537296 -1.66240871126463e-05 2.71286440696997e-05 -2.68320528392149e-05 0.000109486503929141 0.000335223136655249 -0.00128092535668524 0.00914451000227938 0.00454630036308681 0.00270226149846359 0.00312532976336877 0.00781703348947605 -0.00886096965393517 -0.000959505719257437 0.000327068486457709 0.000813826319065977 0.0148198823550263 0.015103205942409 -0.0157970931354142 0.00347283579277206 -0.00173896345935047 0.000613085516017657 -0.0346107889284036 0.0283908691084106 -0.00483617538119249 -0.138975735515786 0.115250119315419 0.149763025964038 -0.233123968588791 -0.0786294550907807 -0.0216544246367216 0.00319820955080229 -0.0165559791469212 0.0107714911998481 0.0127449387140175 -0.00794927134494918 0.00575348767355561 -0.312370439622335 -0.0855316562630047 0.102211456498869 0.321749492569369 -0.475217318733658 -0.219125552502025 0.542183712691464 0.059780253240965 0.202965753407776
  41 1525.21626652238 ""  29.7069097383177 0 0 -0.0175782083284205 0.0452910631899944 0.036956362812094 0.0370838995445224 -0.024225887273454 -0.0327936671649129 0.172786763370256 0.171780054158428 -0.111433804627761 -0.0448885774278211 -0.0518144102095403 -0.000804361462145197 -0.602801244093649 -0.31834763812368 0.353155203595418 -0.0322809702193033 -0.0284570602865083 0.0207088679679068 -0.00201434449669696 0.00531073358972118 0.00397733041530233 0.0154188984507391 -0.000685618275862171 -0.0292202352707434 0.208138685331307 0.0930602633252961 0.0533756679066481 0.0586209816170828 0.162330554789304 -0.185331727369943 -0.0191888327781655 0.00516904730278631 0.0571066998602148 -0.00830911544755871 0.00982666497539133 0.00180384500752159 -0.00136316618096583 0.00483989454244085 -0.00453146854127159 0.000446312975725112 0.000401770997610056 0.00673006860552313 0.0870290214753465 -0.115641588120807 -0.0554489872288366 0.12584421960199 0.0186517398049375 0.0497464855229271 -0.0313066523346918 0.0461234111864787 0.014058546310268 0.0484659031530304 -0.0828011419869931 -0.0103213211661034 0.00384922996799503 -0.0388403890232149 -0.0625855500364447 -0.00836815005198888 -0.0130956884392072 0.0278360192969877 -0.0321247705442708 0.0423115265782645 -0.0493564194950685
  42 1528.20589122622 ""  3.53482274645517 0 0 -0.00289824048470499 0.00309058660378089 0.00434184368654719 0.00204334885787647 -0.000700649535609011 -0.0012019749413465 0.0061570920565153 0.0044948628733238 0.0053829367329585 -0.00161199271663122 -0.00273237736918654 -0.00791029619723635 -0.0315550854003683 -0.0207342378761905 0.0210671127793784 -0.0254557097285737 -0.0209570851373616 0.0144944155862552 -0.00252942130139512 0.00447306049769606 0.00392633949531993 0.0132177198276141 -0.00260588058103308 -0.01733414795135 0.171131199471763 0.0730027117057667 0.0384603712911449 0.0432602749150009 0.12793642603733 -0.142749668692392 -0.00486967816650572 0.00133609756346963 0.0321731015188802 0.0699263937876893 -0.028690357305683 -0.000817648084149135 0.00644934822276105 -0.00447923166713221 0.000342676733061252 0.0138391573421787 -0.00857288588068295 0.00309607179494467 -0.314873491128676 0.423152801710522 0.279340478735161 -0.550564307415297 -0.0644754316629641 -0.231729871395677 0.00562869976000153 0.0157428398148637 -0.0110687108407601 -0.0145703879822173 0.00873192010815721 -0.013039050925559 0.0973280004968735 -0.00696224567464494 -0.0748502423768755 -0.11174012739676 0.127912236064558 0.10747242591771 -0.192772942132975 0.00240767460586589 -0.0955616825737338
  43 1531.25981255495 ""  9.94408667526217 0 0 0.00472492593878 0.0242067044075201 0.00746262057219822 0.0179174868707795 -0.0115288102369072 -0.0173420889452271 0.0468596362709511 0.093465205435596 -0.0961469283518945 -0.0374269374029447 -0.0727711978184715 0.0320036098192412 -0.293233517522898 -0.160747153250422 0.180473075108018 0.0702520651213389 0.0568258283939391 -0.0382048971106394 0.007431446416989 -0.0142891670281435 -0.0120397361861724 -0.0403251383084444 0.00920386493647139 0.0467995079799538 -0.467897877265173 -0.197504660712662 -0.102983995057646 -0.113169913183407 -0.344454981602366 0.383626555203763 0.00980899437839585 -0.00217948629126444 -0.0946040428903594 0.0227177592841705 -0.00549200727182274 0.000539747012276432 0.000931637067335212 0.00047277029278439 -0.0013037728796856 0.00407654940969499 -0.00231140238556394 0.00385890073454467 -0.0753022100876059 0.101319135160022 0.0795954458237199 -0.146395664459335 -0.0146486360005733 -0.0636547057699953 -0.0107059865203168 0.0330113547774914 -0.00490935257431136 0.0194012207552996 -0.0465629857974342 -0.0154578296495481 0.0333645904947927 -0.0194995680658554 -0.0525625161311628 -0.0385953908282526 0.0324336469915991 0.0467270980264884 -0.0735863206547746 0.0198050590327153 -0.0512450987768083
  44 1673.92430757446 ""  23.4265496924271 0 0 0.000678177341093864 -0.000384779964446088 0.000424150785299647 -0.000502470506120951 0.000147761151017485 -5.47515264078533e-05 -0.00740918278503854 -0.00035933729103771 -0.00361830973509877 0.00100182387437871 -0.00625302932184819 -0.00388698094545182 0.0126593854446964 0.00353901691147984 -0.00164899840352257 0.000166338681603973 0.000418014218083997 -0.00057524687016233 -0.000321256134157841 -3.33518881292794e-05 -0.000490250748054481 -0.000413548113025264 0.000268067422449539 0.000754343596100674 -0.00243830214839978 -0.000680983386627068 -0.000799277923261816 -0.000721177507779105 -0.0047551479508564 0.00254885282789345 0.00124364237307904 0.00146936749317685 -0.00139919004670796 0.00583248829600085 -0.0106483836565879 -0.0179610214333872 -0.0242065087703795 0.0374630298342951 -0.0549979360887624 -0.00440530604855286 -0.00211621594676776 0.00259017008953747 -0.0243922927287226 0.040525967407884 -0.00290010284491237 0.00935854445209076 -0.0435358937145588 0.00925826955788051 -0.194520072821251 -0.384963210090241 0.500603770254027 0.510274984937076 -0.0275093386443494 0.458170295287739 0.0386143153208081 0.026376385848544 0.00782839896077483 -0.00880294006634495 0.0320844365796684 -0.0249097791571343 -0.00758655272982386 -0.00988009727949085 0.00939855079770194
  45 2969.44588794336 ""  57.537077130354 0 0 -0.0644243259974006 0.00921020816838982 -0.0290838493383327 -0.00208002057009435 0.000468636957528044 0.00194388025092065 -0.0548617069536666 0.210016654551372 0.101779974827033 0.854329360083981 -0.292925557221228 0.220394560828887 0.00639304405741137 -0.0371044477807372 -0.0108618180237091 0.00121722610779168 0.000143186835277686 0.000348042916586505 0.000343783982594378 -0.000236152498133037 -6.26737061354426e-06 0.00137927772679861 8.75728215900923e-05 0.00225800750141774 0.00309303819148407 0.000360489852131764 -0.000615889261826211 -0.0134083093987165 -0.000949172035569969 -0.0100562775911857 -0.0335691855682019 0.0090981072018709 -0.0130284063814461 0.00305365467945713 -0.0034807281730028 -0.00357406784846421 0.000211247935197852 -0.000453815424302716 0.000139533225861641 1.6693964007622e-05 0.00037588698853116 0.000282287271548066 -0.0148154803365026 -0.00823539650473866 -0.0105373021350907 -0.0223608845568042 0.051649506734863 0.0504421909448203 -0.0012953457986799 -0.000114660180502432 -0.00050453322967116 0.000971909663598112 -0.00012138050387051 -0.0015324794907296 0.00115550566156323 -0.00131420097536579 0.000642052275640621 -0.00238130727233429 -0.000754558116893088 -0.0014718315690716 0.000984715157477369 -0.00243278607488567 -0.0028790041322969
  46 2978.29864976983 ""  84.2307608092611 0 0 -0.0056888998253417 0.00128338212908546 -0.00197418157992356 0.000115933340585407 -0.00109023546800949 -0.000386682162439828 -0.00254269135901099 0.00993719004122193 0.00388166845566312 0.0717483627362366 -0.0242793752248937 0.0182863680415409 -0.0022366371171753 0.0130883962898709 0.00599888901450614 0.000195732148981843 9.12213352714852e-05 -5.34060730977229e-05 5.6616490224016e-05 2.15614273374569e-05 -2.55098327819742e-05 0.000154261139282924 -3.56789680739945e-06 0.000208884351672036 0.000634192977921258 -0.000769853963479277 0.00143446498703786 -0.00260464444482939 -0.000115647767153893 -0.00160678553883757 -0.00299072297225266 0.000718565533066712 -0.00112249331881486 -0.0322159697328447 0.0478352806717402 0.0462992681590118 -0.000537900442032016 0.00137491276832478 -0.00132150911790145 0.000541715058659727 -0.00744218226159764 -0.00272206519192654 0.103254028888108 0.0610207254674922 0.0839468285247164 0.286443378530918 -0.651140150875845 -0.619366640639818 0.00629225215057767 0.00376649747194628 -0.00117085493778128 -0.00908519276855978 -0.00129557333233725 -0.000765617280323536 -0.0276355420512646 0.0365110525382702 -0.023174991036507 0.0399766948283515 0.0143403732983673 0.0233808699407623 -0.0158088236639739 0.038796525047276 0.0379702887996145
  47 3028.34507076901 ""  20.798028026358 0 0 0.000803393646218542 -0.00135697840719656 -0.000538489377931989 -9.52129228479017e-05 0.000437562728774181 0.000198978113606282 -0.00308098103733568 0.0146489949342977 0.00811355051691122 -0.0062609783422472 0.00194722218324762 -0.00173908674921427 0.000911812645142751 -0.00653528267188382 -0.00256141295645958 -7.77807391826494e-05 -5.46329334314743e-05 5.29182704616354e-05 -1.37852678843091e-05 -2.3977893653331e-05 1.02036342571962e-05 -3.23374834410923e-05 -4.20400832511934e-06 -2.80409993626751e-05 -0.000240021199203118 0.000653007396966295 -0.00119881216190261 0.00118250413307598 8.71970287051817e-05 0.000654261631990873 0.000571160861167395 -0.00015752003824155 0.000149684017615578 0.00875841349597873 0.00328410998600376 0.00298754820405323 -0.00011761250652782 -0.000160309992224032 -0.000190384638434576 -0.0421674668881022 -0.0248941297905535 0.0144392142573911 -0.0991231754537774 -0.0438653121670439 -0.0592370595024947 -0.00464002240911458 0.0105974788416723 0.014084710396584 0.00258206109277597 -0.00042340902311959 0.0044396923544591 0.00129539177221864 -0.00160633656763142 0.00261191378391604 -0.209566758380486 0.343909938233586 -0.221033805429967 0.587680236361382 0.257019316517582 0.351936272257736 0.121593963255749 -0.306447108459543 -0.298276487233586
  48 3040.45361548345 ""  54.7537283917512 0 0 0.0304739372848943 -0.0715146261217974 -0.0315042955880457 -0.0015692124347369 0.0023908620015742 0.00191859538445697 -0.163925534640655 0.799202519288404 0.434245443472163 -0.196535442963596 0.0585409358737536 -0.0616472136681208 0.0130978141305469 -0.034201758898408 -0.0219561508263741 6.25984842019729e-05 -2.67812912353744e-05 -0.000246640790065751 -0.000388534869200493 0.000627507363191785 0.000545080721370419 -0.00461949161183507 -9.04923488536245e-05 -0.00277207980428173 -0.000234201890970677 0.00202538609856801 -0.0037023407069999 0.00172172430753614 -0.000147746001429014 0.000714447060043844 0.0679902585381262 -0.0184827517600002 0.0245075678627877 -0.000558761705176706 0.000472720898847546 0.000220640139538314 -2.50877174856252e-05 -0.000190548819736811 7.71228434433711e-05 0.00103485313207408 0.00020406807411883 -0.000189983859259071 0.00335305537622989 0.00163413474017619 0.00228968484212022 0.00305980930202436 -0.00718608526023634 -0.00585181372768797 -7.54952191216253e-05 -0.000389399961759655 -0.000174104588625962 0.000831223212292465 0.00121675523572288 -0.000161603373205159 0.00248084621502267 -0.00422344294512587 0.00275392083664526 -0.0119067718437324 -0.00527274271072679 -0.00711883921046509 -0.00269638041490879 0.00687838459493674 0.00662372285271741
  49 3053.29835145081 ""  14.0437979438184 0 0 0.000599845747296713 -8.11701367024412e-05 0.000179004804955703 -0.000105145621289951 0.00041922181349837 0.000162872178848712 -2.47619383346464e-05 -0.00101460756953209 -0.000430334102674295 -0.00690096276270503 0.00201536591145892 -0.00162075131728984 0.00158960392691332 -0.00652525736410124 -0.00216585589113541 -0.000141630315304307 -6.2221753472421e-05 1.07351943634065e-05 -2.29857441480427e-05 -1.83735576794595e-05 8.53332327077821e-07 -0.000133491255363663 3.5579677918766e-05 -5.84294192898045e-05 -0.000268736701843153 0.000504900440974415 -0.000947197268140133 0.00194608218985372 0.000103315433954521 0.00106869192983245 0.0015118316505102 -0.00038374040992662 0.000512253954956092 0.0551482007245445 0.0319530692998552 0.0413255012184352 -0.00147367201201037 -0.00108083870247402 -0.000647917795380922 -0.0112563806150972 -0.00227036658681853 -0.0270815275855918 -0.70222539744738 -0.308928329484334 -0.429448122397496 0.0475001088066812 -0.0687585387500208 -0.0660555501878032 0.0160938218911335 0.0106524420164174 0.012005840049085 0.00280457299886175 -0.00314900895326948 0.000778027705811538 0.102644436385538 -0.180407989841931 0.105422709305381 0.105689605321681 0.0472216689558061 0.0610083543415535 -0.0743297692870763 0.16518242386548 0.155111841583152
  50 3084.89033545314 ""  33.9786639908243 0 0 0.00107563740422991 -0.000903076427781645 0.000335934073501981 -8.18806004805256e-06 8.14278447493034e-06 -8.45561928640431e-05 -0.000358135875301668 0.00410275626492384 0.000810376300682257 -0.0137842305840348 0.00477969736015327 -0.00455493769831838 -0.000193737589267332 0.000283223674042314 0.000767316135802651 0.0457625147687324 0.0322085216545254 -0.0212911482743758 0.00122257166254285 0.000424404192686876 -0.000836007942012658 0.000637895728645375 -0.000161586326434235 0.00435405783981129 0.0971087264116842 -0.336637734345799 0.565170616414328 -0.623051942224769 -0.0616640693248069 -0.33396113774162 -0.0443568874366311 0.0120402928769932 -0.0158969869839198 -0.000361706632511258 -0.000424255475501652 -0.00044319615609568 -0.000115012551677528 -1.71202136451444e-05 0.000119086625732088 -0.00179213997349437 0.00032221546723705 -0.00186030514783676 0.0055268576494264 0.00246687564130445 0.00322882053226228 -0.00120479472723004 0.00251558224949667 0.00217812093516513 -0.000307978910986923 -0.000279429320407397 -3.91263196109604e-05 0.00186586142805858 -0.000179945103299018 -0.00166164349717119 0.0084015434585274 -0.0150898323370649 0.00912900944808081 0.0154018387617159 0.00699655219723881 0.00888604153166865 -0.0023659311474282 0.00442945038797559 0.00399344066967634
  51 3088.04057256873 ""  45.2240680118738 0 0 -0.000243764813589654 -0.000156129513605424 -0.000182506378847884 0.000105190499426106 -0.00045463371053579 -0.000158693794340561 -0.000431115714154912 0.00272703130747074 0.00140150199046056 0.00321773180537492 -0.000910724970223148 0.000660096945301998 -0.00156008108095152 0.00684103018795978 0.00206992373903801 -0.00136043903940188 -0.000999622131748396 0.000681521486566108 -2.63789918788851e-05 1.60251751246797e-05 3.20098007786685e-05 6.7451492798554e-05 -2.84188723258283e-05 -0.00011326523021746 -0.00293103861058387 0.0104576376206669 -0.0174731161664372 0.0185023114212208 0.00188384148871061 0.00989845193396079 0.000494613255576031 -0.000163317865436104 0.000211871373910585 -0.0207267293842386 -0.012830093429784 -0.0165914346401058 0.000754801798890727 0.000257792439769485 0.000562732424456121 -0.0518801709557197 0.00218357501777072 -0.0628243232018089 0.257542737776002 0.114847440238468 0.153886251598561 -0.022154755952122 0.039223835611279 0.038973629826322 -0.00660336787577139 -0.00697908137411646 -0.00112783812179612 0.000759044668001687 0.00166357953678163 -0.000590763828077744 0.250424701249806 -0.455872506421014 0.274730168180197 0.479940532191017 0.216879194789886 0.274948332725422 -0.106123818782797 0.213647203449229 0.197600021069239
  52 3104.52302456388 ""  30.1618605046789 0 0 -9.26777921519763e-05 -0.000186245112987664 -7.3942149312553e-05 8.17526641937338e-05 -0.000189498236849775 -0.000151249013784107 -0.000347522643750464 0.0023064288725858 0.00105531241571737 0.00107204897260863 -0.000335539336863955 0.000181244065375803 -0.00104532283543305 0.002481540183413 0.00261063366110023 -0.000167634072963856 -9.9880006366285e-05 4.52401830702838e-05 -2.72817498866247e-06 -3.57838251747915e-06 -3.25136189036915e-06 -0.000115928690872306 3.94935458943793e-05 -5.26880477464182e-05 -0.000275905161113012 0.00105292440433779 -0.00178395678166998 0.00223270638389779 0.000225648321104838 0.00118948081412516 0.00156602675885852 -0.00045051532132738 0.000596581335804641 0.00120927367372094 0.0077560307424546 0.0077131141774037 7.6912997279853e-05 -0.000365249716863209 -8.41509236135648e-05 -0.0301336398584046 0.0788977304503407 0.0238907877694707 -0.049752455093608 -0.0224155867216149 -0.0289304359419802 0.029427016985333 -0.0596598954616339 -0.0606885810061566 0.00114771200779788 0.00198973540166316 0.00131370922714576 -0.000179252920174955 -0.00137675152182761 -0.000986734874053824 0.243087309716436 -0.414131303618807 0.275686707121566 -0.10085173373499 -0.0237744309694522 -0.0501086031749134 0.22047384426285 -0.50660797016633 -0.511847250663979
  53 3120.30812716501 ""  23.1655107766214 0 0 0.00556792942633216 -0.00482879713742093 -0.00301907385218039 -0.000566661361664988 7.3248329894223e-05 0.000194181704576684 -0.010834925236976 0.0511010499736824 0.0335267329606814 -0.044738962034623 0.015832840901551 -0.0140700963031044 0.00205313994342358 -0.00331454177248925 -0.00182813780872432 -0.0114497751561126 1.35950943340796e-05 -0.00775552272713229 0.000204825088377717 0.000298392203054939 -0.00104610336790203 0.0729168845888808 -0.0189248139964774 0.0302370767850078 0.00955464230146896 -0.0320436454845727 0.0455327133650844 0.0995027307166798 0.0130076502725557 0.0581866882224529 -0.84775872692474 0.231813576938676 -0.339571318310814 2.67862895252965e-05 9.02255626137006e-05 8.435700382938e-05 5.54254285809949e-05 4.99999137648749e-05 -0.000131488857364151 3.4833668135448e-05 0.000127315237861579 4.44310545558589e-05 -0.00095805277591535 -0.000307249586504031 -0.000596314047432555 0.00030119858399091 -0.000650976508027985 -0.000538325546083027 0.000557519980760164 -0.000372778716120949 0.00026308905919416 -0.00119207903728953 5.63132506748674e-05 0.00167296774223936 0.000412611776941234 -0.000765105945501689 0.000534341170838235 -0.0010577948235496 -0.000457124110369272 -0.000610803476550812 0.00022277961254198 -0.000414847573137344 -0.000423844695706057
  54 3169.2502004674 ""  26.5608092831252 0 0 -0.00167265525431277 0.000266223887136621 -3.72765407463188e-05 0.000112142850102909 -0.000142892370188 4.74533803951083e-05 0.000660524961300504 -0.00278397553995026 -0.00270823739574074 0.0152750712865063 -0.00559438468411253 0.0064285856438066 -0.000609369038877557 0.00167522336944265 0.000638513935842411 -0.0541305956649471 0.0246336583953597 -0.0740163845189736 0.00069833863140708 -0.000234786612844835 0.00102176422842126 -0.00982000856892635 0.00238612398603368 -0.00383477581221741 0.0793658493976217 -0.348576717856032 0.584783579981371 0.562065585472268 0.0609638879812588 0.28103211992923 0.111806779784448 -0.0245999708612746 0.0402243336626076 -5.21760008141234e-05 -5.41676777268083e-05 -5.32701152513257e-05 1.34910371123908e-05 6.56591577817729e-06 6.55853065224983e-06 -2.13623230349355e-05 -3.72261463651097e-05 -2.72332657340939e-05 0.000710963296380426 0.000259133547330329 0.000447646186076555 -0.000133105648127177 0.000279089931096047 0.000217139955919123 -4.63755133060313e-05 0.000118054722952337 -4.63996292595868e-05 -0.000187488554947744 -8.42022378816271e-05 -4.93527858210624e-05 -6.26250944479313e-05 9.04914521177142e-05 -7.13569354741199e-05 0.000437674532412098 0.000193801887259113 0.00023644597393254 -9.33466729261215e-05 0.000160787173103338 0.00016940989310794
  55 3366.9540102566 ""  949.000172817479 0 0 -0.0020066181326212 -0.00422289146698232 -0.00160683471491255 0.0107866631408393 -0.0559445049657055 -0.0241934771652171 -0.00120282087890697 0.047952780670499 0.0168284783430039 0.0268027894603532 -0.00212202622806123 0.00141927298635264 -0.168943261325321 0.86691942000555 0.374939792758465 3.34936096668329e-05 0.000251578882731639 -9.98771686334551e-06 4.18071101810304e-05 -0.000642499186974855 -0.000227236145966885 0.000487109243695741 0.000717539418793901 0.000574048341621891 0.000795308564799126 -0.000421651330945167 -0.00244912455302338 -0.00124475078480424 -0.000338500149337754 -7.88023466917682e-05 -0.00189933931043742 -0.00039600050979707 -0.000887151566797908 0.00154451732752381 -0.00147451031450142 0.00115056771733993 0.000164825255771764 0.00258049409649886 -0.00465483059640881 -0.000100257351112208 -0.000202836579190077 0.000289190999504862 -0.00869900790065165 -0.00193502692916119 -0.00624948448584697 -0.00737575628837953 0.0172367052149565 0.0051287622036165 0.0325993015377863 0.0157317119791594 0.0211962151952182 -0.0439609020368943 -0.0259857035593665 0.041693625146292 -0.00196460242185751 0.00576963605636631 -0.0038080564095567 0.00056197112291988 -0.000204714755090252 0.000426210812347921 0.000882422712980601 -0.00127009726312168 -0.000636277262366197
  56 3470.2892908107 ""  31.886041643988 0 0 3.59667029630953e-05 -0.000133089129405227 -0.000162392844795439 0.000752736580314383 -0.00432855220835445 -0.00178199091686323 -0.000124063411523262 0.00241718428118575 0.00114859515249356 0.000881375220164092 6.07290501162567e-05 -0.000107553469769476 -0.0130641234819456 0.0681082238011575 0.030177170370664 -0.000199524306596447 -0.00017603471196229 -1.25439079570835e-05 -2.49604066465468e-05 -7.1536223414875e-05 0.000166682874660806 0.00020032465902013 -1.80901113097654e-05 -4.38040826028388e-05 -9.07500950762926e-05 0.000894311153729444 -0.000653612843666626 0.00109327635652024 0.000140066664630737 0.000482827478170604 -0.00146651153727119 0.000822532188570189 -0.000242098007526751 0.000590012693171559 0.00262819549121948 0.00205615474401668 0.00930129454595701 -0.00789925825882703 0.0537110878219637 -6.21081972389128e-06 -0.000111710453234651 -5.4977911248421e-05 -0.0121003233440786 -0.00725810657015214 -0.00786680069431457 0.00119364999720921 -0.00376599548286062 -0.0080978446020516 -0.566511350614252 -0.21338426226976 -0.340817053348164 0.442569968024739 0.304350296154071 -0.415184773218632 -0.00144036082905517 0.00168521151575516 -0.00147907717080071 0.000318794540835635 -5.09448129180845e-05 0.00167375712392028 0.000565630856811289 -0.00049886381951366 -0.000901253552444527
  57 3539.28053681665 ""  25.5265694915384 0 0 2.11223422250616e-06 -0.000100338563603392 7.54178759312571e-05 -0.000174692396701876 0.00107968550312045 0.00041362277447742 -2.72264988336607e-05 -0.000223363187810425 -0.000368623413639955 -0.000601313098800368 5.73976868420182e-05 -7.28740099674741e-05 0.00529551547551161 -0.0161922415170398 -0.00755968701044645 0.000172347615730735 0.000185603041435631 -1.5096032054622e-05 3.4884187775243e-05 5.39265819052318e-05 -0.000196274396889583 -0.00013589818882616 3.80002748759637e-05 0.000106807410628413 0.000110238587052336 -0.000771518720655464 0.000508036054139911 -0.00104525616309019 -0.000234243918329271 -0.000393783427755093 0.000949219709743261 -0.000620035037753722 -3.26172721558834e-06 0.00150964918748442 0.000697034547883857 0.000799287622680617 0.0682311099385782 0.0356328507623938 -0.00666405385964493 -0.000332052566582201 -0.000184690232774248 5.30625241847359e-05 -0.0129183873091594 -0.00510744919547022 -0.00849063167999726 0.000312328841338119 -0.001786679285736 -0.00108463681874765 -0.525412027877841 -0.207670662390339 -0.354479150423909 -0.427017112085883 -0.286369632314283 0.446552194496824 0.000324249203305278 -0.00116189490243258 0.000439091199424927 -0.00029349622623783 -0.000764576786810677 0.00148089819835119 3.459609312702e-05 0.000190255259308562 0.000476884045367835
  :::
 } 
 m_exists[57] { 
  s_m_exists
  :::
  1 11111111111111111111111111111111111111111111111111111111111111111111 
  2 11111111111111111111111111111111111111111111111111111111111111111111 
  3 11111111111111111111111111111111111111111111111111111111111111111111 
  4 11111111111111111111111111111111111111111111111111111111111111111111 
  5 11111111111111111111111111111111111111111111111111111111111111111111 
  6 11111111111111111111111111111111111111111111111111111111111111111111 
  7 11111111111111111111111111111111111111111111111111111111111111111111 
  8 11111111111111111111111111111111111111111111111111111111111111111111 
  9 11111111111111111111111111111111111111111111111111111111111111111111 
  10 11111111111111111111111111111111111111111111111111111111111111111111 
  11 11111111111111111111111111111111111111111111111111111111111111111111 
  12 11111111111111111111111111111111111111111111111111111111111111111111 
  13 11111111111111111111111111111111111111111111111111111111111111111111 
  14 11111111111111111111111111111111111111111111111111111111111111111111 
  15 11111111111111111111111111111111111111111111111111111111111111111111 
  16 11111111111111111111111111111111111111111111111111111111111111111111 
  17 11111111111111111111111111111111111111111111111111111111111111111111 
  18 11111111111111111111111111111111111111111111111111111111111111111111 
  19 11111111111111111111111111111111111111111111111111111111111111111111 
  20 11111111111111111111111111111111111111111111111111111111111111111111 
  21 11111111111111111111111111111111111111111111111111111111111111111111 
  22 11111111111111111111111111111111111111111111111111111111111111111111 
  23 11111111111111111111111111111111111111111111111111111111111111111111 
  24 11111111111111111111111111111111111111111111111111111111111111111111 
  25 11111111111111111111111111111111111111111111111111111111111111111111 
  26 11111111111111111111111111111111111111111111111111111111111111111111 
  27 11111111111111111111111111111111111111111111111111111111111111111111 
  28 11111111111111111111111111111111111111111111111111111111111111111111 
  29 11111111111111111111111111111111111111111111111111111111111111111111 
  30 11111111111111111111111111111111111111111111111111111111111111111111 
  31 11111111111111111111111111111111111111111111111111111111111111111111 
  32 11111111111111111111111111111111111111111111111111111111111111111111 
  33 11111111111111111111111111111111111111111111111111111111111111111111 
  34 11111111111111111111111111111111111111111111111111111111111111111111 
  35 11111111111111111111111111111111111111111111111111111111111111111111 
  36 11111111111111111111111111111111111111111111111111111111111111111111 
  37 11111111111111111111111111111111111111111111111111111111111111111111 
  38 11111111111111111111111111111111111111111111111111111111111111111111 
  39 11111111111111111111111111111111111111111111111111111111111111111111 
  40 11111111111111111111111111111111111111111111111111111111111111111111 
  41 11111111111111111111111111111111111111111111111111111111111111111111 
  42 11111111111111111111111111111111111111111111111111111111111111111111 
  43 11111111111111111111111111111111111111111111111111111111111111111111 
  44 11111111111111111111111111111111111111111111111111111111111111111111 
  45 11111111111111111111111111111111111111111111111111111111111111111111 
  46 11111111111111111111111111111111111111111111111111111111111111111111 
  47 11111111111111111111111111111111111111111111111111111111111111111111 
  48 11111111111111111111111111111111111111111111111111111111111111111111 
  49 11111111111111111111111111111111111111111111111111111111111111111111 
  50 11111111111111111111111111111111111111111111111111111111111111111111 
  51 11111111111111111111111111111111111111111111111111111111111111111111 
  52 11111111111111111111111111111111111111111111111111111111111111111111 
  53 11111111111111111111111111111111111111111111111111111111111111111111 
  54 11111111111111111111111111111111111111111111111111111111111111111111 
  55 11111111111111111111111111111111111111111111111111111111111111111111 
  56 11111111111111111111111111111111111111111111111111111111111111111111 
  57 11111111111111111111111111111111111111111111111111111111111111111111 
  :::
 } 
} 
