# Supplementary material for: Cut-off Scale and Complex Formation in Density Functional Theory Computations of Epoxy-Amine Reactivity
Source: ACS Omega. 2021 Oct 25;6(44):29424–31. doi: 10.1021/acsomega.1c03229 (PMC8587129; doi:10.1021/acsomega.1c03229)
Supplement: Supplementary file 1 — ao1c03229_si_001.zip [file ao1c03229_si_001.zip › Final_structures/Primary/A2E1_A1E2_B3LYP-D3_CC-PVTZ-F_canonical/Epoxy_frag2_reactant-8_isomer29.vib]

{ 
 s_m_m2io_version
 :::
 2.0.0 
} 

f_m_table { 
 i_j_atom_total
 :::
 21
 m_column[68] { 
  s_m_data_name
  s_m_column_name
  i_m_width
  b_m_visible
  s_m_units
  :::
  1 r_j_Frequency  "Frequency"  10 1 "" 
  2 s_j_Symmetry  "Symmetry"  10 0 "" 
  3 r_j_Intensity  "Intensity"  10 1 "" 
  4 r_j_Raman_Act  "Raman Act"  10 0 "" 
  5 r_j_Raman_Int  "Raman Int"  10 0 "" 
  6 r_j_x1  "x1"  10 0 "" 
  7 r_j_y1  "y1"  10 0 "" 
  8 r_j_z1  "z1"  10 0 "" 
  9 r_j_x2  "x2"  10 0 "" 
  10 r_j_y2  "y2"  10 0 "" 
  11 r_j_z2  "z2"  10 0 "" 
  12 r_j_x3  "x3"  10 0 "" 
  13 r_j_y3  "y3"  10 0 "" 
  14 r_j_z3  "z3"  10 0 "" 
  15 r_j_x4  "x4"  10 0 "" 
  16 r_j_y4  "y4"  10 0 "" 
  17 r_j_z4  "z4"  10 0 "" 
  18 r_j_x5  "x5"  10 0 "" 
  19 r_j_y5  "y5"  10 0 "" 
  20 r_j_z5  "z5"  10 0 "" 
  21 r_j_x6  "x6"  10 0 "" 
  22 r_j_y6  "y6"  10 0 "" 
  23 r_j_z6  "z6"  10 0 "" 
  24 r_j_x7  "x7"  10 0 "" 
  25 r_j_y7  "y7"  10 0 "" 
  26 r_j_z7  "z7"  10 0 "" 
  27 r_j_x8  "x8"  10 0 "" 
  28 r_j_y8  "y8"  10 0 "" 
  29 r_j_z8  "z8"  10 0 "" 
  30 r_j_x9  "x9"  10 0 "" 
  31 r_j_y9  "y9"  10 0 "" 
  32 r_j_z9  "z9"  10 0 "" 
  33 r_j_x10  "x10"  10 0 "" 
  34 r_j_y10  "y10"  10 0 "" 
  35 r_j_z10  "z10"  10 0 "" 
  36 r_j_x11  "x11"  10 0 "" 
  37 r_j_y11  "y11"  10 0 "" 
  38 r_j_z11  "z11"  10 0 "" 
  39 r_j_x12  "x12"  10 0 "" 
  40 r_j_y12  "y12"  10 0 "" 
  41 r_j_z12  "z12"  10 0 "" 
  42 r_j_x13  "x13"  10 0 "" 
  43 r_j_y13  "y13"  10 0 "" 
  44 r_j_z13  "z13"  10 0 "" 
  45 r_j_x14  "x14"  10 0 "" 
  46 r_j_y14  "y14"  10 0 "" 
  47 r_j_z14  "z14"  10 0 "" 
  48 r_j_x15  "x15"  10 0 "" 
  49 r_j_y15  "y15"  10 0 "" 
  50 r_j_z15  "z15"  10 0 "" 
  51 r_j_x16  "x16"  10 0 "" 
  52 r_j_y16  "y16"  10 0 "" 
  53 r_j_z16  "z16"  10 0 "" 
  54 r_j_x17  "x17"  10 0 "" 
  55 r_j_y17  "y17"  10 0 "" 
  56 r_j_z17  "z17"  10 0 "" 
  57 r_j_x18  "x18"  10 0 "" 
  58 r_j_y18  "y18"  10 0 "" 
  59 r_j_z18  "z18"  10 0 "" 
  60 r_j_x19  "x19"  10 0 "" 
  61 r_j_y19  "y19"  10 0 "" 
  62 r_j_z19  "z19"  10 0 "" 
  63 r_j_x20  "x20"  10 0 "" 
  64 r_j_y20  "y20"  10 0 "" 
  65 r_j_z20  "z20"  10 0 "" 
  66 r_j_x21  "x21"  10 0 "" 
  67 r_j_y21  "y21"  10 0 "" 
  68 r_j_z21  "z21"  10 0 "" 
  :::
 } 
 m_row[57] { 
  r_j_Frequency
  s_j_Symmetry
  r_j_Intensity
  r_j_Raman_Act
  r_j_Raman_Int
  r_j_x1
  r_j_y1
  r_j_z1
  r_j_x2
  r_j_y2
  r_j_z2
  r_j_x3
  r_j_y3
  r_j_z3
  r_j_x4
  r_j_y4
  r_j_z4
  r_j_x5
  r_j_y5
  r_j_z5
  r_j_x6
  r_j_y6
  r_j_z6
  r_j_x7
  r_j_y7
  r_j_z7
  r_j_x8
  r_j_y8
  r_j_z8
  r_j_x9
  r_j_y9
  r_j_z9
  r_j_x10
  r_j_y10
  r_j_z10
  r_j_x11
  r_j_y11
  r_j_z11
  r_j_x12
  r_j_y12
  r_j_z12
  r_j_x13
  r_j_y13
  r_j_z13
  r_j_x14
  r_j_y14
  r_j_z14
  r_j_x15
  r_j_y15
  r_j_z15
  r_j_x16
  r_j_y16
  r_j_z16
  r_j_x17
  r_j_y17
  r_j_z17
  r_j_x18
  r_j_y18
  r_j_z18
  r_j_x19
  r_j_y19
  r_j_z19
  r_j_x20
  r_j_y20
  r_j_z20
  r_j_x21
  r_j_y21
  r_j_z21
  :::
  1 16.0545148221266 ""  0.161958991222745 0 0 -0.028561335875092 0.0334867820761319 -0.0249532963696552 -0.0963349137638835 -0.00155960689885342 -0.0159387244020965 -0.0350011931785816 0.0845544443230384 -0.0481649883250783 -0.0027529681019451 0.0391038603689566 -0.024443621700538 -0.100136529155027 0.0063455331907524 -0.0281118762663188 0.0190228500607396 0.0255713623697924 -0.0120588659783052 0.0902961851012339 0.0501574968069088 -0.00269087135015485 0.0226038507024991 -0.00333701292210837 -0.00186763698090389 0.032386099251933 -0.0159482415458466 0.00405697113589094 -0.0216947893102719 0.0753089208597825 -0.0373743995612901 0.0385818502462935 -0.0665863248224146 0.0225049166661917 0.0419880190401058 -0.0222775051197739 -0.00122183554268349 -0.0759050847554054 0.0120910975294799 -0.0441286211116547 0.0419575340995036 -0.0967305505037838 0.107109450769085 0.107663689208196 0.00337089090445266 -0.042411217122194 0.0692494035517878 -0.0178418088384452 -0.0093302421318299 -0.142445887567515 -0.00491026787292314 -0.0087445584021471 -0.0767591334436584 0.0578592833681098 -0.120300580630417 0.131479749280989 -0.117507888506339 0.143606758391298 -0.0247235242394578 -0.130513156946612 0.151147761886388 0.0195516928875517 -0.0989704051152077 0.108518214067563
  2 21.0859027143655 ""  0.276400341636942 0 0 0.0454367626267896 0.0740412903639455 0.0390079512716528 -0.0115272234051221 0.0340829826749281 0.0312263306221143 -0.0114604856310895 0.158894793264642 0.10735246029909 0.169878032405669 0.112263835095143 0.0285073296210933 -0.0419108256851485 0.0383377899543381 0.0243064652132909 -0.123249546386762 -0.05112584301218 -0.00982495595269722 0.0517014226144084 0.0125593566549178 0.00143228648395016 0.0266594989239734 -0.0443096103742529 -0.0284984253117875 -0.168743489166282 -0.161054123477194 -0.068361511328178 -0.223926535224065 0.0339157611580761 0.0561432194005566 0.0886209702032232 -0.151386700662048 -0.0999782704847691 0.0145050955388399 0.00875406354193101 0.0103964413776158 0.0149789647062292 0.030860648756981 0.0333123802736909 -0.0230136849940318 -0.0757102709507424 -0.0844947518409924 -0.0464772025353583 0.0575113682972674 0.0436423595930557 0.0977894647537179 0.00716899264802723 0.0311421784631902 0.0637222468948687 0.000509073059552802 0.0106568450933242 0.035453510668687 0.0774661497849492 0.0843398631612562 -0.0249665880362889 -0.0910330124181826 -0.100567739599279 0.0360896323849443 -0.125666326335313 -0.119045957990717 -0.109401692442667 -0.0739913116467861 -0.105182243923782
  3 34.7598077175321 ""  0.685687237835328 0 0 -0.0129265788248005 0.0239116354561387 0.0333789620861688 -0.025936991865598 0.0400266653431732 0.0671735543559925 -0.0154347403748466 0.0209152061606914 0.0409351771347802 -0.00516831637415805 0.0481050417365563 0.00685651376499172 -0.00112239149272694 0.0377477602183334 0.0704741357319401 0.0110737417392848 -0.102714287333049 0.0426665528144876 0.00173221831259583 -0.0845192873192703 -0.0340628699206631 -0.00509616513772277 -0.0265394806827122 0.0170638926878804 0.0178269306671787 -0.137200759991582 0.0506755982522328 0.0157188516093189 -0.117428351736709 0.0759410397327556 -0.00965235409272885 -0.00555010925196187 0.00637583880512119 0.005741635039123 0.00584744610407854 -0.107130808653721 -0.00838832754596472 0.0856641318418321 -0.0370429225555141 0.0369508866701542 0.0432427114929171 0.0199902677009437 0.0639625728430738 -0.125125886467301 -0.132971839845177 -0.0603717301961423 0.0418698005651015 -0.228163797510732 -0.0446671992278437 0.184656985984909 -0.0260702186634237 -0.0204480773321553 0.0792180776996353 -0.0994846490099544 0.0478296580574792 -0.0168869651104634 -0.0311283120318287 -0.0191199098984021 0.172745408089414 0.0481283798811747 0.105752425151654 0.00259916622225865 0.136558612334399
  4 54.7838256753304 ""  0.376161476831009 0 0 -0.036785455305646 -0.0321148355215749 -0.00577829471385275 -0.0922764523628901 -0.0624334679240434 -0.0016311242655326 -0.0510914463792764 0.0168494098444716 -0.0103711808161754 0.000802611796171631 -0.024265469883574 -0.00483729948897343 -0.0254668745446604 -0.0368776552866273 -0.0407252669987052 -0.0662413122327982 -0.00617714335826575 -0.0159163851679322 0.0559151904868477 0.0243763588492913 0.0407311006944584 -0.00486254322273213 -0.0720104305192347 0.00154359122718132 -0.0742292933216798 -0.0567885543926071 -0.026653206372827 -0.136279785738654 0.0720367982950159 -0.0344117059667839 0.0310537060482772 -0.172134595719956 0.00597997555995135 0.0234275115559785 0.0396857240065344 0.00714119520387617 0.069727377985812 -0.0295295756750536 -0.0313909325926856 0.0471511865210254 0.136789020233983 0.00494503111473128 0.0341040361408286 0.0426871412329587 0.000477528811696058 -0.0385625047024638 0.023142347318891 0.0451497691593835 0.0840444540679856 -0.0598113627031051 -0.0362172891563928 0.0663216096317712 -0.0620126927634163 0.000506450544398833 0.00871415982858063 0.185361775709082 0.0276323477947478 0.0391412948753546 0.145043883568789 0.00948544900313188 0.113962105353088 0.153154526420582 -0.0243770253622273
  5 71.8065291080814 ""  2.07606978441791 0 0 -0.0135309376367235 -0.0146026652043246 -0.0407161923835071 0.00577459142056235 0.0458205530968382 0.0262124689893888 0.00900754095295805 -0.0708261732591847 -0.0509917858235402 -0.0647766040190599 0.0111884782800321 -0.0848231934684771 0.0220749287739299 0.00532125357204016 0.0885736167943941 -0.0292681513995882 0.0522963312917021 -0.0572626600183393 0.0226861465816151 0.0528112960176164 0.00879035684114345 -0.000687529518751217 -0.0189022891024728 -0.0339199667974416 -0.0347235101254229 0.0531463466771163 -0.0643107875360507 -0.0600376178435353 0.093190541609249 -0.0888741193407589 0.0147720126337844 -0.0701845752231743 -0.0218393916092232 -0.0378897695001565 -0.108828766756664 -0.0481779824481201 0.0446539230766571 -0.0137635448875582 0.0994097563815507 0.00111126050753593 -0.0068367309149411 0.0306847092812047 -0.0198594508922097 -0.320236996316151 -0.0444197236446351 -0.143301584719704 -0.0584656684349837 -0.220413111177935 0.0861687151786809 0.110456769293931 0.0683321919826024 0.0422243116765083 -0.0332272274095135 0.114853089554481 -0.0622651834452186 -0.0879057295184847 -0.0873594047324118 -0.0119154139575006 0.215057744954731 0.0264548937957472 0.106205165059859 -0.0681747127910885 0.206849553478558
  6 121.97717586518 ""  6.91824831947913 0 0 -0.020145812480261 -0.116869259746461 -0.0417144682672951 0.0467274901672126 -0.00603204543366831 0.052445170130712 0.0343118152653767 -0.245098194893716 -0.0733914794074624 -0.145162493000346 -0.0886968416984302 -0.108876850508199 0.0688320053652985 -0.0433365860746618 0.105122486811333 -0.0029006603977445 0.0225909048971432 -0.0570209278088918 0.0163176937582059 0.00139361822559539 0.0416732494186255 -0.00445151468954198 -0.0859577739321611 -0.0165469838538363 0.0013002800765466 0.0631153169787447 -0.0517314896469883 -0.0143435081172018 0.0536635177563433 -0.122577057507047 -0.00017469103198171 -0.127128477451006 0.0202688649531946 0.0146923489738103 0.0792808488305854 0.0107163042898556 -0.0360988854671234 0.112697645184019 0.0118811695460375 -0.0139814675526763 -0.0202578848278623 -0.0120055054446589 -0.00153823413328689 0.123799538893017 0.0175809749789369 0.0884332942518736 0.0821007710912334 0.0177375562914644 -0.0972254127743071 0.163707097277319 0.0394125375484272 -0.0495023518212292 0.108768942753108 -0.0638857652872445 0.0302064499383443 -0.0390126928318965 -0.00260280388905085 -0.00131022015942938 -0.0822612971550871 -0.0165551509562158 -0.0938797108819986 -0.0186020582201157 -0.0313127278384505
  7 215.151968236123 ""  2.76855306302279 0 0 0.0328475587520401 -0.00854946044600102 0.00679835393615475 -0.028952105026107 -0.113671846704628 -0.101667359571132 -0.0102148202375406 0.110901045662559 0.0147253336879542 0.125689895544523 -0.0447102431452257 0.0762784027337552 -0.117493417655042 -0.0970139959139953 -0.137680815557864 0.00908363766517344 -0.000396473054454485 0.00920411676095627 -0.0198984315413557 -0.0107670387115008 0.00443567504117894 0.0160200405572673 0.0131238911905534 0.00287490743718959 -0.000912158045805219 0.0162220808050928 -0.00317742882818776 0.0255898682322981 -0.0227616637787397 0.0255792495269307 0.0119192544424943 0.0408762038647406 -0.0172743663194679 0.000952476052286323 0.0354871978600873 0.00337699039151655 0.000574805018693314 0.0989338157280471 0.0658387351555729 -0.00836165275192978 -0.0087764892091438 0.0183536101712066 -0.00733975994262449 -0.0186808866652473 0.0116266492676998 0.0243764931912719 0.0616090941830349 -0.0685401846623514 0.102876392001618 0.0514251880355661 0.0172552972459029 0.0442973911980421 0.200812535385362 0.1704818891264 -0.0483346613012503 -0.178975437554015 -0.170828550498841 0.0390824906121385 0.214817685507466 -0.0243341367639946 -0.0240256979030729 -0.101993338961633 0.25072736104608
  8 253.301324063238 ""  19.3321481510899 0 0 0.0954896423468519 0.0203419759600387 -0.0165403112230797 -0.0972853508358161 -0.0213983235488331 0.0806165456209689 0.0702939733770189 0.125874860050003 -0.0390871359478771 0.161295318311445 0.0752212082316515 -0.0616052778885887 -0.047700433114082 -0.0139028154227584 0.0707115127619711 0.0359346459518847 0.0467192948749627 -0.0675214198482182 -0.0953087164927121 -0.0424790358784884 0.0442427685100423 0.0901415787108641 -0.0162482625092024 -0.045259727190256 -0.0147293751419053 0.199429348623439 -0.130127708316947 0.118100549963899 -0.0417333666937594 -0.0562257248463054 0.0724756898397793 0.0864680506945533 -0.109470031238713 -0.000232623539371611 -0.00590327477533402 -0.00617583957611226 0.00263726384532567 -0.000189549478825855 0.00153544615853908 0.00271730970085012 0.0030616836422736 -0.00287676482251803 0.00102531716522801 -0.0134055244197064 -0.00629007737694132 -0.00597962604320995 -0.00450339507105379 -0.0116568189061255 -0.0121972786141952 0.0254338047214929 0.00716456308461065 -0.00359030999799337 -0.0117001235958893 -0.0171605239343076 0.0242711019690845 0.0587034848545625 0.0643718267608261 -0.019170979226419 -0.0751503829711505 0.0154702408226238 0.00813904186420528 0.0344911205775161 -0.0814405371156613
  9 278.822125906577 ""  0.450628623032685 0 0 0.00375474532834146 0.00544258758924796 -0.00433727565394713 -0.00445050249924298 0.0317253659601669 0.045978416268057 0.0144973941686816 -0.019558541713486 -0.00868561782115877 -0.0151053447602836 0.0262755006174862 -0.0344859956773378 0.0236044338578364 0.0366675879633176 0.0440177696683463 0.00526491106568602 0.00757953987048313 -0.0149514982412268 -0.00867250209356982 -0.00462646337296904 0.0064951166773008 0.00894980291027803 -0.0091995573030535 -0.0080761566210306 0.00227521247126884 0.0297281589226087 -0.018615887258815 0.0154743514356968 -0.000726785202699646 -0.0211262067214462 0.00693207015852016 -0.00140666872313923 -0.0103927546445027 0.0252962363558106 0.0278366325794112 0.052965001638606 -0.0281967085493271 -0.0583234373412922 -0.0643912071551474 0.00746241495004571 0.00179325373361531 -0.0122342120941887 0.017887381336439 0.152408379231641 0.049254220761464 0.0654206820244749 -0.00793671191294315 0.167558368477642 -0.0893125402122232 -0.141439711023983 -0.0261811868141905 -0.0384182022098447 -0.0708665804696529 -0.104865496280633 -0.151254827557568 -0.281891839617961 -0.386577586955423 0.164480439552268 0.419832187098288 -0.136584876248473 -0.0204454216941403 -0.159110625431828 0.389421195202477
  10 342.371937255296 ""  12.4606329269186 0 0 0.00582353793660983 0.00466286685176701 -0.00178392910034974 -0.0207182839873291 -0.0256291302736483 -0.0304235575371381 -0.00570392229124806 0.0476726456328903 -0.0118040597624276 0.0256646411402204 -0.0155194746205248 0.0276728324052666 0.0815756778428154 -0.020866543079228 -0.0407933570284031 -0.00900342392558178 -0.00510091771995375 0.0161116992783293 0.00188696493112428 0.0059377754334947 -0.010130358504155 0.00448719934167416 0.021820918513519 0.00369835688775169 -0.0190378070719833 -0.0298364796714834 0.00387322807057137 -0.0190657497956805 -0.00350843784762066 0.0422518623580783 0.0054791707746421 0.0254067617387903 -0.00571268917796087 0.0293217416141835 -0.0323728217836466 0.0419596394435887 -0.00224509760744212 0.00692496927247021 0.0655976454562839 0.0316630554122841 0.0161382239452097 -0.0510299148268649 0.00657735571251868 -0.0632889874586533 0.0580643201994041 0.0173382155684706 -0.0197979842656534 0.00238037922309402 -0.430786839344228 0.415073040165382 0.251912242210271 -0.162587341758965 -0.289790757303286 -0.439505140136025 -0.0677110482951799 0.0535738211371543 -0.0805724672599809 0.109894311337171 0.0271735755498899 -0.103085277169829 0.0467227210861124 0.0287073957793193 -0.0791342514945147
  11 390.395555895478 ""  1.84428212704285 0 0 0.013796643391102 -0.0194269189160934 -0.116023595806458 -0.0179933714751422 0.0348351094565418 -0.0354650599234271 0.135421151012588 -0.127232565791195 -0.321183883961351 -0.238145849650019 -0.056372951805483 -0.143135091443054 0.038863372860259 0.0179111125945635 -0.00636820107891333 -0.0555278460279182 -0.0432855163899452 0.0846109531942306 -0.0116861485697787 -0.0107358062887637 0.0611147983048417 0.105244447186351 0.0550827363165634 0.0187337569471037 -0.186940785290306 -0.0883470286141709 -0.0755316882344896 -0.0828305039277842 -0.0815025365450306 0.305378170294783 0.100568345263272 0.0783316984589392 -0.0029729124158457 -0.00589987351589564 0.00843655000910058 -0.00435854830810164 0.00916787254456035 -0.000804973873025592 -0.00679357196529443 -0.00896657505271434 -0.00625217610740549 0.00820256083020069 -0.0056878854197544 0.0095831536523657 -0.00452135764824472 -0.00482709277170932 0.00723580574347135 -0.000634977679958845 0.0268752965040669 -0.0135988594742054 -0.0149614361345139 0.0101547993117242 -0.0116792187618082 0.0145811456081546 0.0109582922916472 -0.0229239009556863 0.00511027830001963 -0.0191777246150143 -0.00524427605553338 0.014776432929607 -0.0208065926107132 -0.012612720335889 0.0219711491343001
  12 429.642425392444 ""  2.36342908915395 0 0 -0.00405061575651237 -0.000297386123572176 -0.0122838473957318 0.0146147469936088 0.0144964422161308 -0.00956410280554671 0.0104292330451208 -0.0264259131899653 -0.023408813044323 -0.0317505873325284 0.00601639817042293 -0.0268406851718345 -0.172663202288363 -0.0268111248952099 0.0510854815595043 0.000766791109297695 -0.00416188513102296 0.00387260576596986 -0.00268101425401331 -0.00670333697512358 0.0180213903323704 0.00747394732971345 -0.00776541284129082 0.0026182733225791 -0.0067406367389844 0.00830982557280618 -0.00511351680433912 0.00436811447301015 -0.00899948513010958 0.008899508894584 0.00701284469440196 -0.0109807817092567 0.00838774564192804 0.0454078600625503 -0.0854176379404935 0.0296519940103281 -0.137631695351242 0.0114684059406649 0.0306574692271061 0.0817930605368648 0.0467269445413136 -0.0574541227121308 0.066573267432051 -0.0717993514731298 0.0153741117384836 0.0601590317835037 -0.0761995441748991 0.00608071849232538 -0.0273934086848786 -0.194040982295052 -0.00885282243680257 -0.0312718339551154 0.355449400078825 0.144098287590849 -0.111950240305365 0.189717368663907 -0.0449933840602749 0.171303009308202 0.0782522043526589 -0.116879814967298 0.220379750212484 0.100724378578598 -0.1680146589082
  13 476.953965245227 ""  1.71038061887317 0 0 -0.0418946264728681 0.066766682088925 -0.022340594169269 0.0189982949047607 0.0835762684711152 -0.105689079084691 -0.0936495258445337 0.131190950964331 0.0471025020400091 0.0747664540766293 0.116612182389459 -0.0443386204135654 -0.00356228639067255 0.0833408833703657 -0.102100517101351 0.036443652622651 -0.0160705191060457 -0.0144055207369362 -0.0189992099900556 -0.0612243469046589 0.12775854236583 -0.00850307965692453 -0.0966970191355487 0.0167603980979433 0.0714624637010901 0.118473347071621 0.0309737590335934 0.0754572069006984 -0.0137996718138528 -0.147472844900035 0.00597808288053852 -0.164232069776654 0.0617413164670404 -0.00293110175582862 0.00349783668519839 -0.000879443277524998 0.0144582762423958 -0.00246135261460899 0.00227890217906907 -0.00548610325480119 -0.00344065879197688 0.00254804094466897 -0.00608077160564568 -0.0055508223791394 0.00160395200264311 -0.00946847745654893 0.00409218500029517 -0.00483419802013338 -0.0227115704001569 0.0382151573362101 0.0177005012491637 -0.00639560548380018 -0.0562988968956038 -0.0406237866315249 0.00617261295219147 -0.0119497177510237 0.00190423849239004 -0.0104373575184891 -0.00704208745229678 0.00582998723166104 -0.01603431452063 -0.00655025425566109 0.00869024728706028
  14 790.851519611494 ""  43.6336575114208 0 0 -0.00777668476481747 0.00243523097901131 0.0220483435944427 -0.0277414877799453 -0.00832395153226088 0.00890428235079033 0.00474910332164926 -0.00207613280851309 -0.0156279002848829 -0.0332614539965082 -0.0406808330214942 0.0624058592188314 0.741179543481792 0.247597374093037 -0.362847029131539 -0.0112453108608746 0.0106404473041992 -0.0323835355228258 0.0159789423651659 -0.0302131486675119 0.00343203850364628 0.00555690499239845 0.0172139939021189 0.0129703412705276 -0.0283588098598898 0.0268098716581707 -0.0560405671144032 -0.0174798780071954 0.0151116310496781 -0.0298606798693139 0.00517771970991484 0.032429770649285 0.000456020137843133 -0.0071770487634044 -0.0155906961291475 0.0261551032832753 -0.0283204473561416 0.0479921577376465 -0.0026285111527808 0.00642196487114436 -0.0130874264466631 0.00715071941558089 0.0433131727574557 -0.111505616588328 1.21800592337811e-06 -0.0170600716988149 0.0275883697752144 -0.102637382933745 0.053743046867907 -0.229300773470294 -0.0309044242158523 -0.0398499914326153 -0.0731857961303122 0.0628630387067408 -0.0899614176913473 0.0274087799720854 -0.0156504813006297 0.0873451365087181 -0.00641550078166491 -0.0455787471911137 0.039955428977461 0.0118223066798581 -0.0537868304821628
  15 821.06819343529 ""  35.9737347820805 0 0 0.0358285103998585 -0.0128039416414454 -0.0452982179007766 -0.00346425689469553 -0.000972949850425241 0.0108498450512721 -0.0038219659671987 0.0226214093530918 0.0221994621861086 0.116473582316583 0.0335471712447401 -0.0775838468886465 -0.0335563236121049 -0.0236482294767032 0.0461768695702462 0.025742524706149 -0.0503853639181317 0.0457156340315669 -0.0247753636232965 0.0628609212827685 0.0167921164428955 -0.039733921692404 -0.0113743518597446 -0.0412485451959708 0.0976517828791035 -0.0648834629780406 0.142583117930465 0.0171858528914933 -0.0150248445820423 -0.0140486825690891 -0.0183454488983974 -0.0687681553465382 -0.03767529780929 0.0151583361279332 0.0353698379434298 0.0452077346774832 -0.000877274447559346 0.00688374795433313 -0.0163743243089372 0.00750154655436724 0.0186337441258196 0.023729416090841 0.227132441679857 -0.340738186505556 -0.0609911006147884 -0.315758654092371 0.102975766941378 -0.231732715110551 -0.0214763235648676 -0.182490600992489 0.00567821588779783 -0.0134905501308969 -0.0483808387872199 -0.023329556877183 -0.0475551713229267 -0.0816180969396298 -0.107471635385688 0.267885592015818 -0.193682657088935 -0.134166164107265 -0.3417704945193 0.0270437970037196 -0.0754796425470139
  16 823.639264448127 ""  19.5578396918152 0 0 -0.0548589912001812 0.0187164675529865 0.0679139373950162 0.0168712068868421 0.00579019749822818 -0.0190152803543047 0.0112166756562021 -0.0460991426050569 -0.0357814207632848 -0.186099462903878 -0.0342737747392948 0.0950600031842104 -0.234596042209097 -0.0333076613373858 0.0356497410280845 -0.0415069190040597 0.0908275366256029 -0.0537535947723995 0.0283104687335519 -0.0877698343015374 -0.0412867472574411 0.0720655092746753 -0.00666743772853593 0.0684510917460648 -0.14242307695329 0.0984346308114654 -0.192030185669091 -0.00795219547909098 0.0111351535324954 0.0491746813432548 0.036933528012797 0.0819410585271584 0.0639130410177753 0.0124309434931385 0.0278489246338516 0.022095787226339 0.00700548817717243 -0.0119473090095475 -0.00729889146624865 0.0035867078566106 0.0166222301782537 0.0130916136826867 0.13717172828814 -0.197306472880351 -0.0398789476818353 -0.209788346549755 0.0594825031831458 -0.124654214821695 -0.0338214713511074 -0.0453634343674391 0.0166636616351465 0.00332884088597052 -0.00362603271213642 -0.0353937300484354 -0.00174882679663644 -0.0639587611701102 -0.0673273251748739 0.151805544143946 -0.128719824763491 -0.0756257525567671 -0.239808300792268 0.0142941080684489 -0.0339298092551554
  17 844.96438163279 ""  33.5939593692095 0 0 0.0120133762117734 -0.000982133093357378 -0.0263979691279089 -0.00136398177934833 0.0129787957321939 -0.0110241146490131 0.00299128614086108 0.039639218970856 -0.0316548875042554 0.0654987618309922 0.0357187370882597 -0.0586720311728342 0.097005756594407 0.0312903962274687 -0.0380391464926831 -0.0309973470571297 0.101817997065447 0.100639327151502 -0.0565905189100116 0.0268986715228089 -0.101798438473513 0.0654545499602647 -0.147326587139478 0.0567045110850884 0.0978871485383788 -0.0149906853976577 0.249967249618978 0.0728599353707719 -0.00391667746167204 0.0650529459547367 0.0673151806232657 -0.158248682905957 0.0288333908409516 -0.00265683290368387 -0.00899986805685341 0.00212426994045571 -0.00085265171775404 0.0119020882365908 -0.00235469116382739 -0.00260754341489447 -0.00547687865838284 -0.00028226148372719 -0.0170212369645813 0.0155965276677345 0.00902940272509964 0.0381508413159191 -0.00604388451446097 0.00484752934613179 0.0120619947977445 -0.0320493256621211 -0.00745826006687579 -0.00694457401638651 -0.0241359539985031 0.00475925633924413 -0.0223903110262331 0.0206377578795596 0.0119864771698462 -0.0150600718355054 0.0243057716624744 0.00646886153396601 0.0486371155084986 -0.000130107075067519 -0.00291060227665776
  18 885.699845775626 ""  18.7400439724113 0 0 0.00333037530256154 5.53073855366506e-05 -0.00440843442843774 -0.00509301281681446 -0.000514545026080723 0.000864465528092453 0.000279993148280569 0.00926455565089082 -0.00516463742914801 0.012322063222223 -0.00563735529424806 0.00373560303785209 0.121840818212102 0.03117869497051 -0.0411801173208557 -0.00290676767612961 0.0035935521523099 0.00458533663950855 -0.0019107377660659 -0.000544244112065301 -0.00311381470201731 0.000316309942276937 -0.00369583480361109 0.00322764518495075 0.0135828673329255 -0.00397306018822796 0.0246694260512356 -0.00258664669529701 0.00834648041098487 -0.0132374759449598 0.00329990848963426 -0.00761286108068642 -0.00251933287133801 -0.0511726022611795 0.0951458728682178 -0.0590244328976225 -0.0714914661698418 -0.0809967584721239 0.0787778675951808 0.124978470351473 0.0181002498888861 -0.0522586951474211 -0.0929285521564813 0.063243440793904 -0.0276027415884685 -0.140867610127204 0.0561357492965853 0.0110343780443016 -0.00757684912403218 0.0353348648173454 0.0417940484953907 -0.058946526699273 -0.0652506258195157 0.164245420470903 0.434392161105203 -0.180514876723566 -0.0458483596575484 -0.00870432804598585 -0.0972810165690907 0.0394713484582279 -0.0572291211401224 -0.0488757618005448 0.0762257366291794
  19 908.819827697819 ""  6.20946090953462 0 0 0.0629608064901949 0.0527858860851669 0.0241161199943979 -0.00839160792152862 -0.0128187264051898 -0.00258936147513655 0.240401109869242 -0.11345733146923 -0.268214841946077 -0.31172861004736 -0.068374934031835 0.059219131351328 -0.0714569843693587 0.0135687617272972 -0.0452107573166289 -0.0498333469662318 -0.00906177686239566 -0.000917822105184794 -0.00407023940227588 -0.0372995422076936 0.00546817673282716 -0.013136312493668 0.0374284602974828 0.0211931014417736 0.264434482741433 -0.0311462651809402 0.382466960417843 -0.0771002184751341 0.166992840446044 -0.476094612681727 0.13284462834032 -0.126234442111566 -0.233172197778793 0.00358497208119443 -0.00177533114645713 0.000166941384157282 0.00383740109989178 -0.00400800055305043 -0.00085216003462398 -0.00498442799437407 0.00176400429391735 0.00165005642215814 0.0053254134401669 -0.000698018678471845 -0.00105601299689776 -0.00352849376440805 -0.00393351812926835 0.00468062875318782 -0.00707261517076555 0.0270133328687736 0.00345540541453342 0.00824965627515109 0.0228701588147976 -0.00900119698175516 -0.00554173822507525 -0.00120854443259286 -0.00138269388780247 -0.00163594622203204 -0.00195873535081582 -0.000449171696809335 -0.0119618263828131 0.00153367639300272 0.000715213601533686
  20 950.855594639678 ""  144.875167118796 0 0 0.0091628718798075 -0.0111643669626012 -0.018432030250389 -0.0114006728481602 0.00468679822125814 0.000824994511432913 -0.0244909826675148 0.0433112819972862 0.0156331426201167 0.0801525257440705 -0.0105392902002211 -4.03204613450601e-05 0.262659727025013 0.0481609356287897 -0.0621639246035323 -0.00576199332416712 0.0109975554369156 0.00613042836562538 0.00392286092207544 -0.0101020399771424 -0.00255707276433087 -0.00752136764130296 0.000133601539819577 0.0102643924847485 0.00556792646704533 -0.0133804818352634 0.0194778744238908 -0.0217720529711536 0.0294592481906589 -0.00544728335537677 -0.0237497415258696 0.0269523693446834 0.02790987602137 0.0474592750653796 -0.0162734466831768 -0.0173694346714516 -0.0077294300407839 -0.0854520327527188 -0.00587501498673407 -0.0472031238033561 0.0331782047732785 0.0312887604362947 0.148703255215831 0.0676179697910926 -0.0829978616469902 -0.0812490648141317 -0.0801629649609304 0.134965620781553 0.00759580741260702 0.511798565559037 -0.0352585754046787 0.139660988229524 0.528576455941515 0.0594868210462896 -0.0710847649857516 -0.0401773584398142 -0.0529198943946289 0.0694360010278894 -0.07263890573326 -0.0402750660622869 -0.219343905534199 0.0333798325345879 -0.0107298780477878
  21 994.21460482277 ""  3.64223402637191 0 0 -0.0702795081005062 0.0455646149563799 0.0990839176939097 0.00999221047397505 -0.0223594108655999 -0.00283453620344505 0.0482625441789724 -0.130305655946252 -0.0477481718042627 -0.305820785542773 -0.0107602935212462 0.0933478464449869 0.0213169982656782 0.065437935844839 -0.136675014997746 0.0499556463906306 -0.0685071804835864 -0.00715391517537134 -0.0487829807621215 0.0911016364142714 -0.00551014335841789 0.0678253487076942 -0.0296814334936516 -0.0584739883877708 -0.0530564524026367 0.105552452415391 -0.129656191982315 0.154346926079828 -0.198824471515321 0.0800801976867003 0.198203351800227 -0.27589312945309 -0.170315614131536 0.013735755920261 -0.0031074786727929 -0.00367912199294042 0.000351323244705374 -0.0156914823766935 0.00570503616617284 -0.0113276346485018 0.0099921283644551 -0.00208653260674134 0.0057784045471882 -0.00414591319039717 0.000851088619953512 -0.00812287091777475 -0.00976719705193845 0.00909754855320215 -0.0256939735437345 0.0559502661967884 0.0171038038332121 0.0232223312199887 0.0994908990773925 -0.0148382423254499 0.0242653436371394 -0.0157425832016393 -0.00315127063778244 -0.0291759895531789 -0.00997053410408506 0.0101797673784137 -0.0370347169882007 0.000622768739934679 0.0151882356809335
  22 1014.3137068982 ""  0.96308137272987 0 0 -0.00898361078546423 0.00452617791651866 0.0108199282762479 0.00268067647657011 -0.00089916248596261 -0.00381430728274651 0.000745453175020207 -0.00214721884842937 -0.00747057526655402 -0.0317447285677121 -0.00532576451154822 0.0161212117519877 -0.0519720231963405 -0.031698816133461 0.0396089286113847 0.00510256521548895 -0.00715984566931177 -0.000359832328125266 -0.0051035290095634 0.00701924453547078 -0.000606229645737623 0.00856788857484058 0.000407636813999179 -0.00487529654452125 -0.00649136259281506 0.0113151831523053 -0.0143867902639749 0.00922424877588539 -0.0107873649393268 -0.00306622288145919 0.0265680514679205 -0.0325711952199043 -0.0216571083665312 -0.101689586734716 0.00910529024661191 -0.000873128305947436 -0.00764851583649702 0.0162164112946814 -0.0262056920537763 0.0754322931827914 -0.0578859147047487 0.0572542411791537 0.0979587718687163 0.195935272966896 -0.131972060128487 -0.0511557038197439 -0.0251321854022944 0.1179715198584 0.213212126366699 0.35619441123635 -0.164437278778779 -0.0394468238895052 -0.256373548963382 0.214456413578288 -0.27582239935054 0.0762128989232513 -0.0463772548762765 0.387936421831794 -0.0197363734121312 -0.14728144057849 0.12254721324466 0.0289955667092087 -0.155058650994134
  23 1070.4141868111 ""  107.598327749478 0 0 0.0925526497542945 -0.127214292397884 0.114504441869345 -0.0766583570764489 0.109904365637609 -0.0784831258506662 0.103286011715621 -0.174651221993008 0.0913869949528227 -0.0100612277780304 -0.108314111294603 0.0756204947958378 -0.033987189745927 0.054871166518161 0.0125227287077194 0.0274269053890493 -0.00719155930949395 -0.00612161706724417 -0.00955496790973233 0.0212542132022171 -0.00592237194182723 -0.00276607633704228 -0.0225612908203405 0.000292247069832905 -0.00917222035128596 -0.10851259902182 -0.0558273322255081 -0.0615788472144844 0.0754072347444447 0.0280964332417494 -0.0208191869108537 0.0955113798438077 -0.0752334758474918 -0.0156943640171098 -0.013668723099614 0.0137840663970784 0.00593370432669019 0.00731581949569463 -0.0127198693039641 0.0116940019435061 0.0036530827522873 -0.00556476190623565 -0.0332670380264385 -0.00647875466323473 0.0235711470949402 -0.0338971052388749 -0.0202255049450084 0.0334541249705857 0.00249614399793457 0.00442497576959797 -0.0110245360835821 0.0104005020803685 0.0268051877183413 -0.0175637816377944 0.0433214601089789 -0.0155698278431511 -0.00280950189901152 -0.00568239537189851 -0.0115362639670941 0.00750480565333483 -0.0132250280501085 -0.00672665657593467 0.014771406057347
  24 1079.74576613502 ""  7.88884540397468 0 0 0.01115039065156 -0.0193889886681673 0.017018925705212 -0.0107610809392446 0.0166368618714426 -0.012230307455414 0.0107840576888848 -0.0216494725281267 0.0153354054827057 -0.000177497801384442 -0.0227547235604222 0.0192993370108673 -0.0201789261836835 -0.00110937688897553 0.0210910645677674 0.00389969320717877 -0.00166176106520376 -0.000598027570395165 -0.00212415862224071 0.00317190275364362 -0.00109213949060344 0.00220213886328468 -0.00167838321931773 -0.000417665020357501 -0.000371611663530589 -0.0143406790661251 -0.00652604312289795 -0.00905829993393911 0.0118588707431745 -0.000614191657903222 0.00377688117472296 0.00781444604247944 -0.0152638901440025 0.109703873820293 0.0780603997001161 -0.100171731366419 -0.0453731409665512 -0.0612823490284782 0.0758304586345994 -0.0717903450893541 -0.0136559557038494 0.0322066592726303 0.235550406008964 0.0800742254281999 -0.172024495124655 0.257551556981398 0.105267053669344 -0.171346951208554 0.0162141940850876 -0.0879826472392877 0.0451437466826695 -0.0867188756120608 -0.261105755022129 0.12754698842834 -0.259090855415452 0.111137121656544 0.0253438935288715 0.011105676149556 0.0910247684621477 -0.0312947434866339 0.0186925586097517 0.0426443325374816 -0.0801674585226076
  25 1098.09381634917 ""  9.62440480085162 0 0 0.0128455454897277 -0.0670931702853407 -0.0154296125113015 -0.0184734651108723 0.0347515573047221 -0.00947437189610803 -0.0779062470898625 0.0676790146369056 0.0863059393049789 0.157404308188469 -0.121168178246532 0.0922651016390473 0.0361036487271156 -0.0494798994909821 0.123721586592252 -0.0650524478891438 0.00213058189198602 0.0275171041533639 0.0377560090464766 -0.0261598061822789 -0.0174747864973874 -0.01849426084859 0.085902449104872 0.00420405945625682 -0.0418553854593733 0.464460657356322 0.0702410095083651 0.26839741543215 -0.326221662932003 -0.0485509121555384 0.199288974878996 -0.430166662118056 -0.0595236084932598 0.000387116135092554 -0.00244832725870738 0.000988648003774181 -0.000868193058316704 0.00363897117713682 -0.00258589166371095 0.000395076327407615 0.00195370416176715 -0.00127722616881347 -0.001950363467796 -0.00119828908802571 0.00257409373276557 0.00156472888097568 -0.00321481961777148 0.0045003881738988 0.00448840828757844 -0.0222976140651918 -0.0039464056310743 -0.00202267531309683 -0.00539904667410975 -0.00112126341045798 0.00834930804539731 -0.00226577470813657 -3.72133178618922e-05 -0.00547889178843829 -0.00043385412321218 0.00287959315764539 -0.00783500925036801 -0.000650277999857056 0.00377901859642842
  26 1136.85457514238 ""  6.81815896089603 0 0 -0.105181096993784 -0.065595110572843 -0.00618809082442916 0.0150672307827632 0.021083482135816 0.00265237079931094 -0.233833583308523 0.245573987850253 0.0564311321749455 0.185695581812841 -0.157887274299902 0.183670678027855 0.0730082848808105 -0.0773231977567547 0.157628879921309 0.0270305310576695 -0.0231053721249515 0.0110595971577594 -0.0461252322782538 -0.00492149996643989 -0.00167570509490542 0.11528863829326 0.0570537859428499 -0.0109307613408834 0.0644073171937406 -0.180529364714092 0.0451448368467985 -0.219488244707849 0.315628195936167 -0.236831287630969 0.196212517059288 -0.0484498030508846 -0.116922096399096 0.00271306919036147 -0.00449203222890308 0.00353493058363945 -0.00220796802301888 0.0070915006711082 -0.00406191011742463 -0.0008940398250232 0.00394316320654789 -0.0032441564339182 -0.00299424254662157 -0.00932155902046271 0.00768620211449471 -0.000311340037193969 -0.00472229792049576 0.00387799619703172 0.00849181869864147 -0.0357255256227341 -0.00722256247748197 -0.00390435534976254 -0.00917165156832557 0.00170244148651392 0.0174523385673978 -0.00550908648081986 0.000147023826866178 -0.0136733553958808 -0.00257683789858679 0.00569002762149457 -0.0113269699470629 -0.00167267914910332 0.00861825008801696
  27 1148.34920659945 ""  1.20157860393243 0 0 0.0309945792599467 0.0113513512719456 -0.0117347076013699 -0.00113365429525443 -0.00308438509601408 0.000374407166222365 0.0604114530350835 -0.00171550786533787 -0.0596005365884049 0.00831656851538318 0.0481200934980836 -0.0626254929817003 -0.00675026163289062 0.00813345106671143 -0.0206976528882602 0.0289753278439178 -0.083879581699479 0.0744788602031206 -0.0109441081476105 0.0248166799496666 -0.0481096931411758 -0.00380632736862104 -0.0200837205730333 0.0593637176590353 -0.309014790873034 0.432017842909793 -0.337923092825891 -0.164968162703114 0.256307791941099 -0.415884802011846 -0.0654163746294227 0.0223088600986693 0.202666446381858 0.000393895143711285 0.0012806831555614 0.0010195241949164 -0.000137075953859069 -0.000584222188640671 -0.00045177937166958 -0.000143264531443869 -0.000875525395091342 -0.00074732113252154 -0.00177976479529785 -0.0053276465111221 0.00280420726132124 0.000337497116757784 0.00316237941439055 -0.00470500542593509 -0.000105563733175338 -0.00446166760613609 -0.000142837892854735 -0.000279714595788009 -0.00144420284588057 -0.000108578706327458 2.28008711487674e-05 0.00181106511375682 0.00194050594170708 -0.00303480696597001 0.00292208242619664 0.000975271660704922 0.00413421835330932 -0.00073395339867863 1.38106857967682e-05
  28 1169.26924240801 ""  22.9790279901081 0 0 -5.29534821287425e-05 0.00589164241346653 0.000519300334507607 0.00179741757782429 -0.00371178817532747 -0.000477646039561304 0.00729726340502486 0.00721991333884611 -0.018203963065903 -0.0119347631952872 0.00362704513538646 -0.000119459097301803 -0.00214146818330848 -0.00788224642775911 0.00947132992677906 -0.00382964395327835 -0.00342240983197907 -0.00207514974562632 0.00207022901660944 0.00336848452523029 0.000571978197149631 -0.000435552130194198 -0.00597571510730708 0.00109818566687081 -0.000475054704898143 0.012034921144839 0.00291536265020022 0.0120532142489257 -0.0189421776707931 -0.00780804625849041 -0.0191501958848078 0.0361953013813331 0.00820233895936022 0.0292355941380399 -0.119764056363925 -0.0494433115682501 -0.0191613766106053 0.0658860406716953 0.0248540727409682 -0.00884772071229786 0.0989057381939255 0.0138556540151192 0.117795012635956 0.243125007724272 -0.125509247028461 0.0989292045251136 -0.221387917999247 0.259611256826913 0.124731654238271 -0.0830406919315711 -0.0542728976335518 -0.0920360132264709 -0.296231045837697 0.0391956602912724 0.14411673585977 -0.149709973794736 -0.118741790813896 0.0180787942009249 -0.181266193444114 0.00829372017227618 -0.383751312804846 0.0363703172920362 0.0793228885537512
  29 1176.64998822065 ""  2.49548780113685 0 0 0.0365011674023657 0.0192739819955913 -0.0157142574352082 -0.0041683735670719 -0.00950745986444063 0.00557339155238984 0.0552707366354328 -0.0638467517145054 0.00691940929228396 -0.0271985112687731 0.0362282397903595 -0.0513840864760622 -0.0182492513030058 0.0128408946558272 -0.0316121030039044 0.088895833404506 0.0592041759140211 0.0122720503434439 -0.0277653959972394 -0.0491887053898593 -0.0101793440728004 -0.0745135087823779 0.0437077782801413 0.0132970111233116 -0.0937444663318083 -0.192450713872522 -0.227433705453688 -0.192360039897459 0.286872543247371 0.258547754683943 0.1743658932089 -0.596611620199482 -0.00370758587474266 0.00228452619499004 -0.00603670330843573 -0.00172423996967795 -0.00118307132393772 0.00302623225644677 0.00125389219749849 -0.000863724781475784 0.00512406866897497 3.62002842570467e-05 0.00620403758957479 0.0095125182548941 -0.00500033884774418 0.00594881673605166 -0.0101477155978948 0.0106534275490657 0.00716630377548374 -0.00375454431195647 -0.00344463233096855 -0.00550228782174316 -0.0186679743264771 0.00343710176941449 0.00915785774136341 -0.00743670179915494 -0.00510783570151895 -0.00188906164405364 -0.0083672661110848 0.00136088330559578 -0.0186981846190021 0.00135187300091461 0.00520923869239699
  30 1248.99523533811 ""  20.242354912566 0 0 -0.0329778652650601 -0.0158367874123928 0.0122323729580464 -0.00768177439173068 -0.0177927983904931 -0.00179366406391329 -0.0829272030944385 -0.416329512450175 0.461576171332198 0.0324270623673335 0.325917415593808 -0.362280559360756 -0.0937624928624448 0.115109861827306 -0.20777605779771 -0.0156563881629106 0.0228301672045152 0.066222040944607 0.0145611857304585 -0.0377862278205912 0.00383393533799171 0.0488693716542578 0.0412214304089396 -0.0678121482133147 0.0182114502339211 0.116779247230807 0.114278871648306 -0.0642159859153635 0.124167897820399 -0.07698629408024 0.063747594580633 0.0610593600879239 -0.123572564091208 -0.00267094271265933 -0.00275613333009186 -0.0086342154824962 0.00395105775375992 -0.000913645152366343 0.00593553639046069 0.00172215743207247 0.00176400650978956 0.00595797100542144 -0.0154062521830887 0.0210469182192382 -0.00348118391766611 0.000747865996299475 -0.00958370244252352 0.0114877025375603 -0.0128128718739049 0.00317091060398866 0.0134403752896279 0.00119574784807277 0.00401623116605077 -0.0167277236992049 -0.0124570919800879 -0.00380820064738303 -0.00858141026948347 0.0210963696953669 -0.0136215430493605 -0.00650633589218992 -0.01142531206049 0.00457669964215276 -0.0045720489327105
  31 1269.35230190993 ""  1.1468997918519 0 0 0.00614922940169887 -0.0022233755702724 -0.00420392756483859 -0.00141468256548554 0.00196743010821764 0.0015465818481106 0.00353370419019412 -0.00593292718829808 0.00787777254091612 0.0139674826467336 -0.0171787782514675 0.0158675764980211 -0.00234042171543521 0.0194264763648385 -0.0194103043205571 -0.00447257133403303 -0.00969385347714801 -0.0207347541596247 -0.00986765778853847 0.00800294181822433 -0.00250243896946363 0.0105182090874556 0.00871385348984259 0.0158634136599773 0.0209915256962638 -0.0506537998142769 0.00792219966582146 0.00688899251689123 -0.0225110275994963 -0.0226553218309055 0.000127686214236526 -0.0497833182297775 0.131651321274016 -0.0382376217550002 0.00524007550099336 -0.106045270379812 0.0369899215609773 -0.00742471052235128 0.0291753303805945 0.0320959315858327 0.00430993331599259 0.0920465518846283 -0.434811769420312 0.115873003175015 0.119330542967445 0.119662207628032 -0.0264016026414903 0.0289137183978873 -0.181313484216295 -0.276827481292664 0.156140529508171 0.0553474421153963 0.225782564414808 -0.215953085288032 -0.180659932152674 -0.0461849950518733 -0.0982719860574835 0.294745004704696 -0.079975311852933 -0.0808870003219246 -0.123104577336128 0.083723413843254 -0.145990071367694
  32 1274.33683016085 ""  1.53552617480139 0 0 -0.0249012552330546 -0.0022872832320093 0.00945800287264941 0.0108883303642584 0.000886202491582894 0.00188581253232826 -0.0131749702844486 0.17766837837408 -0.17940235739005 -0.0328130833669784 -0.0647448785622298 0.0721080392108633 0.0457548588005031 -0.0388727935075116 0.0625436181484544 0.0320684175306891 0.0424892889873474 0.0903765773782583 0.0424411181026305 -0.0312511650862549 0.00899289294761701 -0.0640322909994767 -0.0528754960245902 -0.0594188634402972 -0.114279596941728 0.219403457921428 -0.0794228575114649 -0.0433090222498298 0.119359598811616 0.12688374024774 -0.00192363440628957 0.215119482349083 -0.645594983824434 -0.00671299061340114 0.00149746947194854 -0.0196542197671964 0.00584759255703524 -0.00156270299234982 0.00401669260306531 0.00623328945969228 0.00123054036202512 0.0178567491789775 -0.0914460504414398 0.0162297812099474 0.0294221130246579 0.0300805127028238 -0.00162604801311093 -0.000415212143110281 -0.0324470476140363 -0.0594241004320127 0.0271186262399238 0.0108486828093819 0.0459043007224927 -0.0391180698758165 -0.0334056424981486 -0.00926396669333338 -0.0186895701505787 0.056461393075578 -0.0143973407925332 -0.0151021926713228 -0.0251768813578212 0.0166899948781379 -0.0286140196108226
  33 1337.51352273481 ""  5.31538254652516 0 0 -0.000628260322270382 0.000350004903319551 0.00356961544744648 0.000140975280325837 -3.03727621328761e-05 -0.00156827921733419 0.000403016389159165 -0.00178771638619979 0.00201122119683781 -0.00544157733410301 0.023925219042017 -0.0237173741968477 -0.000364809670077817 -0.0187931490214061 0.0154208405788236 -0.00125688767048196 -0.000353030406219641 -0.00126968909697456 -6.01657585331645e-05 2.69000808741345e-05 0.000168737590339145 0.00123546741892952 0.00196346271821487 0.000326457432767375 0.00240124256441033 -0.00262488412411164 0.00315946830918684 0.00288478913409171 -0.00473431118075727 -0.00292964485359932 0.000652660111894644 -0.00112363886099951 0.0073939303363237 -0.00347347001226785 -0.024005626439321 0.0452049925077989 -0.0281015351855853 -0.0284554387187525 -0.0457900393651493 0.00795059460982349 0.05667934447666 0.017450448320265 -0.287897589719403 -0.171369857433192 0.232448923687081 0.573901394823219 0.173217347595836 -0.396245350671345 0.0932245189893279 0.247807994933948 -0.119601062408013 -0.0185968758999945 -0.103220682326162 0.169925242032516 0.0620523373683954 -0.057680294815896 -0.0548351090057625 0.0696334059647647 -0.129007221535416 -0.00652328057716163 -0.149255165785226 0.0284331874886575 0.0546272807542172
  34 1380.65158502956 ""  14.0076181007864 0 0 0.0220182603190384 0.0847945281341823 -0.0623714472829546 -0.0211747952094337 0.0036208415448742 -0.00122549828215687 -0.000710742052204346 -0.323836091467885 0.319973319749484 -0.0844107401143688 -0.423630247563165 0.492875127626876 0.0448680239839786 -0.0588235139320452 0.115697779364485 0.00442181570930586 0.0124462534383409 0.0360467334673931 0.0030466850588522 -0.0173762540955734 0.00693034579834561 0.0148372262922694 -0.0324768146808149 -0.0821699504055304 0.000980486197211262 0.107315277568977 0.0427726883327621 -0.0698580376835712 0.0945237870940777 0.0542613462800955 -0.090578139311179 0.0256248560991304 0.179424200260299 0.00348332535713403 0.000101811264995399 0.000866680769523979 -0.00175851824617852 0.00242806989738072 -0.00258657592357182 -0.00185835738150505 0.00136313131519531 0.00106562789039121 -0.0185705394824574 -0.0122523650319466 0.015490714350549 0.00139817924204577 0.000810581512341805 -0.00245071950340007 0.00555798766465933 0.00295626193844565 -0.00612101059936529 -0.00220445726604918 -0.00671385340105735 0.00865244524492037 0.00560588245366665 -0.00772660033440335 -0.00286376046334118 0.00439469457566005 -0.00490095293278825 -0.00245489832939878 0.00483715106487411 0.00264850705745427 -0.0010387985546385
  35 1410.21667557926 ""  1.65771709508527 0 0 -0.000320946795123774 0.00204901535660708 0.000510444458778462 -0.000623153320478436 -0.0025537771234258 -0.0012063558158494 0.00152412569141431 -0.00505796319015221 0.0023922834018866 -0.00282640705504627 0.0109220599120287 -0.0102758975547125 0.0142121156067628 -0.00201808091853081 0.00704346868732672 -0.00024300461324806 -0.000254311891423555 -0.000848660262212412 -6.57192023430876e-05 0.000589898096810767 0.000132277790178419 -8.38718432792882e-05 4.23035784429178e-05 0.00156220214998893 0.000196529417256247 -0.00258721236737313 -0.000500648905619147 0.00336701992542806 -0.00486031708567111 -0.000449601217553934 0.000983667703625046 0.000972447542289618 -0.00316168144997821 0.0831880063946737 0.0102105039490187 -0.0227531328890936 -0.0272487679390197 0.0116326877548631 -0.0166796975044246 0.0818708447879053 -0.0331791550851696 -0.00654253003677054 -0.325917360384407 -0.111085053312833 0.231121652420717 -0.266352891907559 -0.0599480346881325 0.11352422079843 0.0735740525539472 0.101954601661946 -0.0733159372332254 -0.0405632608137817 -0.128313439986686 0.118758996370047 -0.354260668646733 0.242347884051448 -0.000617157269784004 -0.272716060895309 0.140804152760035 0.193902402256823 -0.39929797161609 -0.0619806312771654 0.00462250083942045
  36 1435.01570209195 ""  14.4239632739391 0 0 -0.000454395684513846 -0.00289818769437704 0.00208151089645727 0.00112198681052834 0.00162182871221672 0.00389369737339103 0.0008345312135543 0.0204089901011239 -0.0233683278642625 -0.000142139311746467 -0.0206078596492863 0.0222548291629128 -0.00898448174365438 0.0224113721971727 -0.0349676475158175 -0.000628571764542002 0.00165203048431433 0.00441020592655148 0.000672275326169561 -0.00348301852945679 0.000338880467725479 0.0015753786794663 -0.000109890317885054 -0.0153830823544206 0.00708095695901485 0.0211635136630798 0.0164013876336204 -0.0166035826913567 0.01772148475638 0.0136448149061399 -0.0133905613638749 -0.00670289961227586 0.0432691079369945 -0.105864473504585 -0.00932515848009406 0.0267208650608624 0.0312117062163026 -0.0148302763077191 0.0141964404573518 0.0916351823481179 -0.00419423338372559 -0.0285905866026022 0.337085849958855 0.119823887168302 -0.251355968591174 0.306992740369677 0.079711934589752 -0.138601830695631 -0.110125323302468 -0.0995455808989487 0.0947748338668866 0.0537011773538597 0.153978514105351 -0.0917858937628091 -0.265372543689008 0.181604074760947 -0.0622976682821284 -0.273856431601858 -0.00197969734929934 0.193233773066001 -0.315800137069941 -0.0752729387359141 0.0825046122241779
  37 1442.63139612605 ""  0.852354262509852 0 0 0.00359118452926621 0.0346464182722418 -0.0801834729502346 -0.00793071011607997 -0.0022949935299595 -0.000458749248777694 -0.0493242975597418 -0.254627265653363 0.306374230348493 0.0761334017828919 -0.0681724493073285 0.0583399886218827 0.0101042044675545 -0.0187681919971039 0.0302453808600062 0.0118738386460561 -0.0147739614058115 -0.036859470388241 -0.00720496430622626 0.0314624453986591 -0.0015103379111078 -0.0148099231386052 -0.00876680072363127 0.153920043214433 -0.0857463999153586 -0.208965014457462 -0.184075245647194 0.147465924134095 -0.137716275001751 -0.14777259366069 0.133613014252941 0.0833524876955532 -0.470345096611808 -0.00986839086187082 -0.000911081826292598 0.0027351820412236 0.00294050993823999 -0.000375736908189999 0.000898592719720483 0.00724578104811431 0.000874743524702494 -0.00269808589285246 0.0292115887625652 0.0096495269310582 -0.0216775932300181 0.0318461033489764 0.00830825787610534 -0.0148876810973051 -0.00956364069585008 -0.0105814155711351 0.00816042499911803 0.0043448018722551 0.0121039812921581 -0.00834912974808282 -0.0232151393091227 0.0153727425041805 -0.00660994899247423 -0.0201010364238688 -0.0113485908626009 0.0147480782024019 -0.0219840610962385 -0.00809627198399457 0.0150836580352456
  38 1495.74952971039 ""  42.4807424162166 0 0 -0.00648717238673013 0.0472123097146534 0.0444040040982977 -0.019247328182188 -0.0189835819896349 -0.0541625839346394 0.0609482352662363 -0.117089099989474 0.0338564552222513 -0.0640450272747574 0.236364789691476 -0.176015748037537 0.405715366048915 -0.427963836411385 0.579933383889395 -0.00063785441646726 0.000559813206387555 -0.0030184763749027 -0.00105235867705853 -0.00234738448739477 0.000621546420381928 0.00412054172818993 0.00357192894701727 -0.00197002964883575 0.00694447765078991 -0.00458626695597088 0.00412276083802134 -0.00381562013875348 0.00516162640942657 -0.00347735320001556 0.00304648042942319 -0.00378780158766869 0.0239043935654546 -0.0148370958534112 0.00583101180643818 -0.000445346019564248 -0.00166997023594942 0.00321920985091478 -0.00406767883727322 0.00368206102494842 -0.0115035776227931 0.00605188983603802 0.0439187192536368 -0.0739713700295553 -0.0262739027438554 0.0722788009232184 -0.0107163049427688 0.0588729417647906 0.00186006782377805 -0.0704115487278642 -0.000528450058603617 0.00781844039860858 0.0420318465570149 -0.0184710451878673 0.070094361556315 -0.0293835775901153 0.0229845353415006 -0.00911907863143154 0.165720027832829 0.00141469345740265 -0.0816763325146513 0.0386380438657019 -0.130139530812291
  39 1501.37399531329 ""  5.12298926723346 0 0 0.000451265001632076 -0.00223562580198434 -0.00468296621820371 0.00117364683080068 0.000595227820297088 0.00475172261218892 -0.00598343397874876 0.00741334917020356 0.000814792427493426 0.00279202003555622 -0.0208913169439801 0.0167316222950878 -0.0208183757563143 0.0373193920642078 -0.0513640170887248 6.73025992252913e-05 -2.79438497175481e-05 0.000330454248020556 4.77458507432546e-05 0.000124048124260746 0.0001359054611598 -0.000147854843569669 -0.000501206933285416 -8.4374444087033e-05 -0.000484295520093486 8.42826463259412e-05 -0.000275487269904181 0.000268094804021097 -0.000224750602669012 -0.000175044771668369 -0.000583515848798206 0.000847028864338308 -0.00148052263313331 -0.0134426103202656 -0.0158213010550856 -0.0109903928104271 0.00079671076198045 -0.00131476399393954 0.0070866788129624 -0.0153536472024206 -0.0320670040113451 -0.0282473313204923 -0.0192710282520829 0.0310565820278164 -0.0137032308370867 0.0648027351206787 -0.00959324540715175 -0.0182275812230114 0.0251619497582539 -0.0131846280893919 -0.00849085552551863 -0.00135795190637657 0.0235862137810614 -0.0566503003072165 0.259385731163634 0.357283513166832 0.513910389353514 0.346570450918556 0.335656766593391 -0.257685023292691 -0.342478455346081 -0.139383261459099 0.220586362417305
  40 1507.94123302678 ""  2.11417581248033 0 0 0.0538362173111101 -0.0236417967003577 -0.029122769225954 0.00566710835150491 -0.000770119894686129 0.00952152409797663 -0.231809345049799 0.340948231047328 0.310250859807014 -0.469745727907149 -0.0787446903689783 -0.0893106812600862 -0.0568833086309538 0.0611887276664149 -0.0927085057183227 0.00254406921459052 -0.0167406859328836 -0.0196221704191398 -0.00297584783084771 0.00586046813126618 -0.00483549295178816 0.00404018229458577 -0.00574112251618116 0.0219105757730685 0.0528188261141208 0.0997274448177745 0.0500090645270526 -0.0746558100449068 0.0385198577436209 0.089763859611305 0.0111396486753278 0.0144609817307849 -0.0313704380041773 -0.0134868631794722 0.00356519059053261 0.00470901279181995 -9.07610480403274e-05 0.00155682223170585 -0.00281153411985236 0.00416890221148046 -0.0172751332046232 0.0215637666931196 0.056228248408401 -0.148504651081519 -0.0192976753576534 0.110872768441976 -0.0288079050005612 0.103727959952766 0.00260630578468692 0.0213622392258433 -0.00535204794843911 -0.00191218607230267 -0.00929535146833698 0.00701344261970017 0.144020600570758 -0.1525356583999 -0.0369628437186672 -0.0694614415425593 0.327035596693857 0.0376711063200999 -0.12313857677413 0.124654426299294 -0.352053686761273
  41 1510.38244295899 ""  10.6198012920231 0 0 0.0414286608452996 -0.00320379672801298 -0.00752718281929847 -0.00263195328383919 -0.00631662040140096 -0.0120900627407813 -0.162631239470389 0.238785242549862 0.254946542615544 -0.397620807850178 0.0187833698136288 -0.132196172276658 0.104415810500455 -0.105731761544368 0.136430948334277 0.00251636379331295 -0.018218976260625 -0.0231369903417133 -0.00340246610134347 0.00472333747026459 -0.00487448681929845 0.00489101193837061 -0.00407107139401156 0.0206739960057178 0.06442461394665 0.115151696521506 0.0615316998468508 -0.0892479737444758 0.0477893229516703 0.1055521660068 0.0114157624937779 0.0109062777772409 -0.0177580819584123 0.0159983998538277 -0.00521064174340739 -0.00521073951621388 -0.000110580013299144 -0.00239963353287254 0.00312751931769574 -0.00428462232926159 0.0204328081312994 -0.0257064930167411 -0.0661287072902109 0.192480972573166 0.0212205678274799 -0.139248799338412 0.0373189397876773 -0.133801859595951 -0.00491878035700078 -0.0362328597458909 0.00791138497181828 0.00416636333331326 0.0184215655253451 -0.0093047456742609 -0.174118723053896 0.181321639577347 0.0420221097425824 0.0795852033381714 -0.389353179424423 -0.0423234590147741 0.146258066277176 -0.14871021101267 0.418631281834186
  42 1527.27492401515 ""  1.51644959501656 0 0 -0.000316037520502595 -0.00131835883842067 -0.00135210018770144 0.000601195993925405 -0.000240160104353212 0.00129015561797536 0.000165377878043649 -9.66128091400565e-05 -0.00308216171160558 0.00661350039395486 -0.00327562368176689 0.00205892675479151 -0.0111064735384484 0.0176352884963867 -0.0195939282446372 0.000479219151846303 -0.00398771725429728 -0.00507441962393445 -0.000508527549363918 0.000993076810087036 -0.000895940433803176 0.00030595616424103 -0.00059133418164596 0.00385504240494502 0.015052694567164 0.0274877861794669 0.0152891347811592 -0.0204205465190674 0.00958760384817329 0.0269692567140782 0.00216521374777786 0.00151584445399349 -0.0048931451631911 -0.0284808083514818 0.0596854593325354 -0.0427564258639476 -0.000156813417145541 0.00675837903763246 -0.00491033495605478 -0.00283968365562062 0.0126229095945878 -0.0132979822834771 0.0650992921521871 -0.61801520742045 -0.0314471017847274 0.298908690657988 -0.140591330038185 0.532812127397512 -0.0229208206321512 0.000697342026087896 0.00776086640094708 -0.00221737422645072 -0.00895406897866127 0.0221569277101587 -0.0944820516620047 0.102162666660135 0.020048027594275 0.0526592806119092 -0.208805542870986 -0.0292077582126639 0.0785331109326696 -0.0759446734224376 0.221146636306319
  43 1531.10146135021 ""  2.27205914080382 0 0 0.0238364237106836 -0.0085103300621081 0.00872878027305548 0.000488028298852251 -0.00209475683549818 0.000398432615561938 -0.0778458490145093 0.179068083629912 0.0812385661122074 -0.237452081566784 -0.0277234216972503 -0.0311892159454569 0.0201648425984951 -0.0126615202974966 0.0134106918829883 -0.00869830604818371 0.066431997791625 0.0872111839622999 0.00880662329070191 -0.014871262825219 0.0142325534428258 -0.00643059701960697 0.00718166818068398 -0.0728220482173632 -0.244240557803025 -0.444266492552839 -0.240377934098596 0.34036463943374 -0.167120386306988 -0.430384982016736 -0.0472004918883098 -0.0311749743097649 0.104618675405053 -0.000621932798065364 0.00289380706255779 -0.00315707460034655 0.000113681493443885 0.00026378749901611 -0.000688836633235224 -0.000311903527821214 0.00207221890571733 -0.00251535632314155 -0.000129918239271919 -0.0203682202482809 -0.00130797374842405 0.00618658690531392 -0.00601405615015764 0.0217101565756547 -0.00777528111286961 -0.00738101705353688 0.00428591287259519 0.00202313024917192 0.00370467730825577 0.00679117003730414 -0.0180181309994679 0.0183062395659078 0.00374654980400229 0.00787486912255547 -0.0383652374663542 -0.00398571444328837 0.014395918694243 -0.0147096742379334 0.0410902664414573
  44 1662.18696647284 ""  25.1352190996449 0 0 0.000443609719863709 -0.000148720871342495 -0.0005940704946368 0.000340774362343826 -8.73980266663601e-05 0.000647794600013028 -0.000988506490102318 0.00249549910981298 0.00136894677688316 -0.00267287287252832 -0.00305216181542367 0.00195505318053979 -0.0108480751765042 0.00401646148854521 -0.00397560818734881 -5.0357001536634e-05 0.00060587677666129 0.000798905666515084 -2.0724408441884e-05 2.40307140522357e-05 0.000210859245715234 -6.48607557134271e-05 -8.00568343949495e-05 -0.000867554226060741 -0.001434765190513 -0.00467852202897343 -0.00186130809887083 0.00317122767510592 -0.00209302665344864 -0.00387356742408721 -0.00075788193308875 -0.00033236611795623 0.00150757373830489 -0.00448919875839067 0.0181946246352983 0.0112658614816007 -0.0345007636361768 -0.0177889105549001 0.0589503477386556 0.00554390518089789 -0.00142026956515448 0.00054955680250666 -0.0134024515238144 -0.0475887465819655 0.0206402956275431 0.0254904884717078 0.034869306365111 -0.0121125200057864 0.606628730331262 0.00654566338552687 -0.304396120492222 -0.0977269644829211 0.079367428002419 -0.656100723424703 -0.0389776769818582 -0.00580620862578363 -0.0309993607756665 -0.0273076285793076 -0.02106596355604 0.0273372226012272 0.0166443307300221 0.00127425027890614 -0.00498740225203228
  45 2986.04244851844 ""  84.2542473210067 0 0 -0.057663477674479 -0.00844363153641159 -0.0105604948460117 -0.000576456989866379 -0.000120116952302468 -0.00190918512382095 0.673173020320697 0.239553082305792 0.289798585811344 0.0225755249151089 -0.164874582497834 -0.140606556160428 0.00106227012665574 0.0255263174823056 0.0138609113145422 0.000689114427835808 0.000528347715971612 -0.000182440483904931 0.000276485796644497 -0.000315965199918794 0.000479424233830613 0.00214702707554513 0.00103332792645917 -0.000716121635175213 -0.000542494441133356 0.000957936968995692 0.00226011663648472 -0.00596929821381156 -0.00503034198247477 0.00138402428077176 -0.0327425943669437 -0.0122019772907271 -0.00990506244097081 -0.00699745759291896 0.039373427157993 0.00919790301875163 0.000820413180916918 0.00053436423638281 -0.000696836449451523 -0.00142222904684064 -0.00396672207261994 -0.000662806926606967 0.0420269452257949 0.0164682047828816 0.0786385124630461 0.0318186991945109 -0.492299864417417 -0.178502445815108 0.00372352928271587 0.000769645706290058 0.00207617526703284 -0.00567788665022677 0.00261665553584799 -0.00289433359529863 0.00869204798838374 0.0183013067498013 -0.019265429509689 0.0104337371857529 5.76956942629229e-05 0.0185652008201674 -0.00214038273254384 0.0300129154138256 0.011778834712894
  46 2986.96491112639 ""  44.7551166214889 0 0 0.0386386139363062 0.00603721921610756 0.00764862593779913 0.000379239864663499 -0.000854264961368257 0.000564481365987768 -0.451617121884531 -0.160468811755903 -0.194508997142764 -0.0139411314877457 0.104925505230018 0.0886212540291527 -0.00111783712162042 -0.00510278954174243 0.000652938695887378 -0.000359048591748879 -0.00030836306205499 0.000105876164639495 -0.000190761541958506 0.000258636873757412 -0.000356367770119623 -0.00144214228678309 -0.00070103449030483 0.000502841604189025 -0.000217811438596603 -0.000658036316413412 -0.00101268089486187 0.00346875514542191 0.00264446348829901 -0.000958025898418793 0.0216851956295014 0.00799798257469707 0.00652213894737118 -0.0102921181476908 0.0590239748191224 0.0134765087576604 0.00100154573089479 0.000390179266343799 -0.00121967411776658 -0.00312682389212303 -0.00582475165472938 -0.00166884429618085 0.0628649464721158 0.0249792847978254 0.118141252289227 0.0466327126671116 -0.736532511360298 -0.266119859056041 0.00617424166338891 -0.00112426839577937 0.0026980972087362 -0.00715824753756164 0.00411909343682042 -0.00453385827788721 0.0146648312526895 0.0313416991737902 -0.0329446638351203 0.0246124423433281 0.000263337645179372 0.0423437578584395 -0.00179793218949709 0.0383473660433256 0.0158316968804734
  47 3029.43192740435 ""  17.4448717216331 0 0 -0.000803836532907117 -0.000187351177221888 -0.000350577961280705 4.6898461011536e-06 0.000224279552260023 0.000191226094449445 0.00924209344910744 0.00306066387086678 0.00400745743126525 6.25995339765183e-05 -0.000526766097935761 -0.000168895394245497 -0.000139025712557727 -0.0029596982607152 -0.00256673014635397 3.30238570393624e-05 3.19134442906173e-05 4.46313037677587e-06 1.12218620591482e-05 -1.83858459275603e-05 2.3229666893847e-05 8.85026969687748e-05 3.8025529997427e-05 4.35384711180001e-06 0.000183257239462435 8.30437718023051e-05 -4.7297429843509e-05 -0.000659585960335738 -0.000500946019422484 -0.000113111256687085 -0.000982719590797994 -0.000316296618595936 -0.000321445163015238 0.00612822469266827 -0.00120492945940053 0.00697684977403916 -0.000148489105892382 -8.97588294167173e-05 -0.000200296238618821 -0.0492817260562462 0.00603123500161381 -0.0156772238219868 -0.0617902394235779 -0.00801078589028889 -0.101398228758843 -0.00307833096990685 0.0227231878861542 0.0107368462574629 -0.00101755298388215 0.000143088536228986 0.00511806716985605 -0.000334248321360918 -0.00131528532298454 0.00276426426745432 0.171419870295475 0.279158267900192 -0.295706975078672 0.392937805652531 0.0393867440570217 0.644914691609921 0.0179122019869748 -0.38901374601473 -0.16017607320598
  48 3054.31116872119 ""  43.9795064275451 0 0 0.00442359044828857 0.0622236446089542 0.0565259192697223 -0.000401557037368444 -0.00143276165997423 -0.00232235266192707 -0.204869603230615 -0.0631025699071221 -0.0749215749878304 0.155758480269767 -0.678674233757823 -0.594534148377551 0.00100656190518716 0.0198669606223502 0.02395934703034 9.70381345452444e-05 -0.000597555755342777 -0.00166300533848327 -1.06220163328287e-05 -0.000359607884004066 8.68653657637155e-05 -0.00895276250767765 -0.00287200225527037 -0.00159672852544452 -0.0137955116304777 -0.00170016950634099 0.00960151143082414 0.0112055430215125 0.0100655590461471 0.00180277803157317 0.109976793328875 0.0413098417564157 0.0353133035025285 -0.000351870388836297 -0.000680422755625214 -0.000690940803405224 3.09889891367171e-05 9.16603201292575e-05 -5.53229411691791e-05 -7.64306536298967e-05 0.000450814376609273 -0.000371213218295073 0.00413689118532883 0.000505081812032007 0.0066184176108112 -0.000288907192270396 0.007696458549801 0.00221295535964583 0.000221354676587469 -0.000338950650552977 0.00022864340672958 -0.000238873714370737 0.000117246740281415 -3.59315593920784e-05 -0.00134862393188172 -0.00189110976106982 0.00213664117253097 0.00215980755615682 0.000134876573822316 0.00343302954952184 5.94630693347401e-05 -0.00365728276057009 -0.00115194852801153
  49 3062.2609826332 ""  10.4911702413957 0 0 7.29433324563707e-05 0.000479609397095843 0.000444424735208343 -3.39819060914298e-05 0.000233049675960289 9.42534104375765e-05 -0.00194122040178829 -0.000518280305372806 -0.000773175416984649 0.00123561035819282 -0.00527035238751901 -0.00452005452435003 0.000149602176561087 -0.00383385450074825 -0.00102086802760651 -3.63255317699856e-05 -0.000135837900441882 -0.000151771913276752 -6.60036884973647e-07 -8.91295346272963e-06 -1.07383670047592e-05 -0.000133944195495274 -4.37942036622504e-05 -1.42973995111946e-05 -0.00155753908790928 -7.51497581701185e-05 0.00115301004062969 0.00190944515827399 0.00178561367517485 0.000463961628869039 0.00161997605150107 0.000603242014865129 0.000522493928262666 0.0357889218947057 0.0145821013471127 0.0640476758574491 -0.00146839893470079 -0.000348639479206768 -0.00140338528397702 0.00398841583752661 -0.00517285335826731 -0.0328000489906626 -0.438897459266818 -0.0586182336162229 -0.734089737445421 0.0171931858276292 -0.114999880247527 -0.0299657532526126 0.0114811235275753 0.00537584724737849 0.0192144592322135 0.000949403938817033 -0.00378932564335344 0.00212238828099607 -0.111606288785087 -0.17981540992696 0.17518059478642 0.0822230849538247 0.00890869317522582 0.129926072243702 -0.0142697797371639 0.235927914785979 0.0845858206506476
  50 3077.61205924851 ""  32.7104073304577 0 0 -0.000698929198329339 -0.00197497566403284 -0.00147354836433078 3.52241397991238e-05 -0.000217587241173227 -0.000364715452149624 0.0126812740456932 0.00391690275419188 0.00347700711697906 -0.00383282269499909 0.0194051417896145 0.0162704613863588 -0.000428688839336788 0.00527832175503586 0.00309416545977705 -0.00139516802070262 -0.0372862417758509 -0.0464348759845311 -0.000103771688196726 -0.000611629057591333 -0.00164731569098068 -0.00220309952123224 -0.00200554771574551 0.00326260888842686 -0.517756104659111 -0.0223745175031202 0.396004953126473 0.521219211695993 0.482265749518987 0.130324171838012 0.0402122663383362 0.0153031732043102 0.013589508707192 5.02343249416853e-05 4.33576905850383e-05 4.39868762196826e-05 -1.65180341298157e-05 -6.85862820334875e-06 8.59692635095476e-05 -1.9566509288499e-05 2.42795752850728e-05 0.000746988496938596 -0.000295255807608141 -0.000154749597258463 -0.000265030732155587 -9.18577810016647e-08 -0.000433357238073408 -0.000123333556595782 0.00028333868398349 0.000842536762440714 -0.000341862262622638 -6.82057988048712e-05 8.2483837427761e-05 -0.000235715325034249 0.00237616781106087 0.0037313122100739 -0.00362710823059643 -0.00247980661855707 -0.000197362921662163 -0.00389515867735854 0.000206953373050096 -0.00385911624238088 -0.00136208365999534
  51 3091.22192708684 ""  40.348743822598 0 0 0.000228529714588358 0.000453917661230824 0.000424474841458165 -1.08765253802661e-05 0.000352716699193848 0.000151530540990226 -0.00338465274888481 -0.00102206130513593 -0.00131276833364074 0.000981449783218308 -0.00447660280596681 -0.00374398987791925 9.14167032151452e-06 -0.00476516373719062 -0.00200971045810514 -0.000124333442891168 0.000273083762647018 0.000437709629847806 5.05741417870444e-06 -8.87051841738371e-06 1.97509641052132e-06 -0.000479697644136548 -0.000179680810311975 -0.000156175358279283 0.00508612362679411 0.00015838142206133 -0.00405929279533788 -0.00352505273448125 -0.00323695811309003 -0.000888921429631675 0.00549553377359407 0.00210907180579514 0.00166344031631035 0.0157239610102033 0.00658535473799877 0.0286661952781389 -0.000533668737456557 1.39863801821979e-06 -0.000997222397906695 0.000728448661279509 -0.0107748830499656 0.0788688609743163 -0.19095149639902 -0.0250007625561587 -0.312182059834038 0.00768750457810078 -0.0592886209935411 -0.0184043864936006 0.00855791893862059 0.00296276941754683 0.00579618218376222 -0.00050977278512349 -0.0011901385555125 0.000148919959817903 0.264409603852253 0.40585231299679 -0.405055822737287 -0.296102695514327 -0.0318437290900726 -0.460915294122368 0.0183287349491342 -0.242367876966892 -0.0764246068844947
  52 3110.32857566582 ""  29.4870254454041 0 0 0.00332666526961017 0.00743045046180599 0.00943429086177367 -0.000375577177318017 -9.798852203696e-05 -0.000725579099454558 -0.0606582673494066 -0.0222004828692876 -0.0229312970417977 0.0195126604680386 -0.0741057932443556 -0.0699828264749088 0.000573761606017507 0.00400254878958742 0.00482808314248278 -0.0109985723980614 -0.00844600968124067 -0.00079536083730755 -0.000659629735793682 -0.000237272871648969 0.00101297785399022 0.0718621065549594 0.0297649722352431 0.0208681331112188 0.050964248789902 -0.00119363121080764 -0.0354514352943476 0.0821953884429078 0.0802548171592137 0.0170293885127448 -0.840362785159471 -0.324005011135156 -0.249274153512395 0.000312467256010117 0.000569586909803696 0.000761038513188213 -2.77552848811162e-05 -6.08233027244822e-06 -3.24459726210806e-05 0.00129979280742799 0.00576608104639512 0.00088189379353776 -0.00429498571928735 -0.000549155722023586 -0.00696604384871452 0.000690931318768127 -0.00549235559762702 -0.00204013282640376 0.000356978355248738 -6.90549114748032e-05 0.000339897819487674 -8.32839578825697e-05 0.000158859895647866 -2.8138370232686e-07 -0.0125810440989959 -0.0189399234249083 0.0209332013863741 -0.00683428448412582 0.000426948903996084 -0.0113331322585821 0.00383719621694409 -0.0506344635097466 -0.0201593385639622
  53 3111.28761671253 ""  21.8846261908202 0 0 -0.000201833063865034 -0.00072643675338481 -0.000781799557644618 7.19600281952429e-05 2.43217526906254e-05 -3.38661730109493e-05 0.00456153792622601 0.00140449905161225 0.00178061309753012 -0.00168975103807519 0.0071067142312831 0.00648455367176099 -0.00142539805041335 0.000196284181915354 0.00125320800489165 0.000914253893530847 0.000690894588390906 6.20774181134684e-05 4.53460989527638e-05 2.92471858447008e-05 -8.25632658882076e-05 -0.00487486923614311 -0.00202604016975526 -0.00139467486088502 -0.00386330043780001 0.000106518256687514 0.00277029275060546 -0.00715878663605773 -0.00693468171312985 -0.00150401955656035 0.0569565292621493 0.0219544891743616 0.0167766937932658 0.0029388843357691 0.00872062748371837 0.00825434387585202 -0.000190458646271122 -0.000336105150905216 -8.08032360150644e-05 0.0186902857879984 0.0851121984669663 0.00694877900717691 -0.0424616342779293 -0.00532432553043277 -0.0675267616236878 0.00973395042075484 -0.0878447585976528 -0.0318097053318984 0.00200907367676896 0.00160278898505642 0.00208145359669966 -0.000836069276547686 -0.00120947732482963 -0.000786213138655559 -0.202779351754944 -0.307119359636845 0.335339750834203 -0.0749194361440923 0.00983368707774277 -0.126779418561352 0.0546839389398502 -0.722657069291227 -0.290955136169176
  54 3162.30464496143 ""  35.4580019378977 0 0 -0.000825785318776861 -0.0012823100075558 -0.00142566533763225 7.26472301064011e-05 -7.66579641562079e-05 5.8933113129004e-05 0.0146069341497292 0.00522777241450621 0.00325537315532854 -0.000384606120383453 0.00694406025266409 0.00588368030169593 -0.000840633960865924 0.00184911215844407 -0.000158980250016147 -0.0834733988248723 -0.0361589261473164 0.0269742639461798 0.0010682797549858 0.000557204684284074 -0.000412234211004595 -0.00992772095795902 -0.00426594675933723 -0.00301607955857829 0.541353431654122 0.0142503417671631 -0.439276673172072 0.440078437062645 0.413637963359385 0.129022845990181 0.108704579745214 0.047083861418276 0.0378941065698481 -1.12721146671221e-05 7.19691142695599e-05 -8.2649302517559e-05 9.51165360584519e-06 -5.49348568336389e-05 5.31434998169974e-05 3.56804074801033e-06 0.000180018363850675 -0.000161459413461757 0.000571649746044464 1.10727850458766e-05 0.00112825724629977 -3.37653786667847e-05 -0.00101527403241393 -0.000210126170218099 -0.000102204133798373 0.00114812501487791 -9.42574088457123e-05 -0.000140121235831032 -0.000251044491900046 0.00012037471879758 -0.000829418896953505 -0.00135861236162714 0.00139271558900953 0.000747023846130344 0.000212368832620742 0.00109101228764626 6.45436742001928e-05 -0.00100317800745452 -0.00056386194705556
  55 3453.11355496517 ""  761.167562647704 0 0 -0.00175944211975482 0.00250396933968412 0.000962120382707251 -0.00113165592313462 0.0512082265092645 0.0324526714235179 0.0151567777721365 -0.000708647127735714 0.00939034388994572 0.00839114411290253 -0.0312093463804214 -0.0160724137512976 0.0126394228203217 -0.788023953345896 -0.514018831889843 -0.000183135999296746 -0.000436670469740261 -0.000383172579790595 -7.37315563844357e-05 -0.000114891079869893 0.000442924119471226 0.000661886901851349 -1.74331842408877e-05 -0.000352764529616534 -0.0019829992950372 6.73230647694309e-05 0.00269244490525485 0.00473901380161501 0.00375682933370923 0.00174702609219723 -0.00248328481088807 -0.000249894818087086 -0.000359984238403382 0.000612404646399121 0.00184511414561509 -0.00109471255900402 -0.00485167778420064 0.00163195185530182 0.0108889090433 0.000233818501546586 -0.000222170091706609 -9.92165442320942e-05 0.000811231526922425 -0.00143451817760513 0.00448578794818438 -0.00277909170861232 -0.0155445442633459 -6.76496334913417e-05 -0.0754139483450241 -0.0112196122368005 -0.136221217370467 0.136515503306892 -0.0328093453126728 -0.0162231252277051 -0.00302872056621827 -0.00173606468537958 0.00250741070230948 -0.000105695821529963 0.000516488436189662 -7.47395648271166e-05 -0.000744931363069583 0.00130054748765714 0.000366442516022889
  56 3475.64469877269 ""  34.1388833267889 0 0 -0.000344943794888628 0.00049050385302292 0.000206530004909276 -0.000253637298731989 0.0112743662973631 0.00711834179330039 0.00316720136334506 -0.000215663572759196 0.00194267586459027 0.00174938445830776 -0.00623895148554123 -0.00314376548682526 0.0029665486053656 -0.174175411905511 -0.114008075201634 -3.52197165597282e-05 -8.56583003058299e-05 -7.27640625957056e-05 -1.85389397513761e-05 -1.43939992120474e-05 8.5485634421794e-05 0.00012557787157918 -2.541415482399e-05 -8.60538306112124e-05 -0.000517616693305278 -4.38762386674155e-05 0.000627995277390396 0.00114116903865272 0.000871883641830565 0.000454308518598737 -0.000411819444933461 -2.82540569990707e-06 -4.68738492004826e-05 -0.00073721354487945 -0.00267619716891903 -0.00217213415959157 0.0168453655274437 -0.00998401962224959 -0.0503246570775878 0.000107816951550364 0.000183596969284886 -1.71505173519252e-05 0.00895335189552451 0.00259785906319833 0.0138653608602249 -0.00252888346836667 0.007245278359871 0.00683605541606279 0.357423677631817 0.0254581515815849 0.637567744062089 -0.590514014205979 0.130428072520585 0.0657745587358768 -0.000255766709059908 -0.0012463553297486 0.00168007065231895 0.00043854777771661 -0.000367404068064198 -0.00156916916459619 -0.000822129875540137 0.000867915900114208 0.000416895602366335
  57 3544.54562281254 ""  2.12799597465878 0 0 3.54106902548898e-05 2.81643772000087e-05 5.4633103630296e-05 -3.07158047599786e-05 0.000479820334719894 0.000278094793213893 -0.000345510339266592 -8.41774936819509e-05 -0.000164541861995012 -1.51096106374424e-05 -0.000243974810085896 -0.000199564781341174 0.00177002895281959 -0.0082149174089733 -0.00429600853791495 8.24201249361595e-06 -2.3397642827059e-06 2.98018680241025e-06 7.45535287237609e-07 -5.3732713518796e-07 2.55902338140045e-06 8.19172197622874e-06 4.50050661350531e-06 -5.15721243798365e-06 -1.7434648761916e-05 3.605622313598e-06 1.43067503669325e-05 -3.56561708700483e-05 -6.97994294148037e-05 -9.10942189160139e-05 -6.840539653035e-05 -2.56805495977314e-05 1.40995140367862e-05 0.00134532026137242 -0.000407379210887485 0.00162607557025835 0.0700059530492255 -0.00940141951371148 0.0304483685559495 -0.000356237942551772 0.000189935297001908 -0.000239090478932327 -0.00820886894372528 -0.000842143930110843 -0.015181583807545 -0.000537548967854376 0.000266495196557109 7.41644958754678e-05 -0.27243183900776 -0.0427336072077096 -0.542238406837574 -0.70319799864812 0.177838365742494 0.115738808048013 0.000139730138159537 -0.000821183702131986 0.000160111194461315 -0.00143523666834175 8.81511525234101e-05 0.00110888115890173 -0.000221869789754039 8.69048609113869e-05 0.000407171891407018
  :::
 } 
 m_exists[57] { 
  s_m_exists
  :::
  1 11111111111111111111111111111111111111111111111111111111111111111111 
  2 11111111111111111111111111111111111111111111111111111111111111111111 
  3 11111111111111111111111111111111111111111111111111111111111111111111 
  4 11111111111111111111111111111111111111111111111111111111111111111111 
  5 11111111111111111111111111111111111111111111111111111111111111111111 
  6 11111111111111111111111111111111111111111111111111111111111111111111 
  7 11111111111111111111111111111111111111111111111111111111111111111111 
  8 11111111111111111111111111111111111111111111111111111111111111111111 
  9 11111111111111111111111111111111111111111111111111111111111111111111 
  10 11111111111111111111111111111111111111111111111111111111111111111111 
  11 11111111111111111111111111111111111111111111111111111111111111111111 
  12 11111111111111111111111111111111111111111111111111111111111111111111 
  13 11111111111111111111111111111111111111111111111111111111111111111111 
  14 11111111111111111111111111111111111111111111111111111111111111111111 
  15 11111111111111111111111111111111111111111111111111111111111111111111 
  16 11111111111111111111111111111111111111111111111111111111111111111111 
  17 11111111111111111111111111111111111111111111111111111111111111111111 
  18 11111111111111111111111111111111111111111111111111111111111111111111 
  19 11111111111111111111111111111111111111111111111111111111111111111111 
  20 11111111111111111111111111111111111111111111111111111111111111111111 
  21 11111111111111111111111111111111111111111111111111111111111111111111 
  22 11111111111111111111111111111111111111111111111111111111111111111111 
  23 11111111111111111111111111111111111111111111111111111111111111111111 
  24 11111111111111111111111111111111111111111111111111111111111111111111 
  25 11111111111111111111111111111111111111111111111111111111111111111111 
  26 11111111111111111111111111111111111111111111111111111111111111111111 
  27 11111111111111111111111111111111111111111111111111111111111111111111 
  28 11111111111111111111111111111111111111111111111111111111111111111111 
  29 11111111111111111111111111111111111111111111111111111111111111111111 
  30 11111111111111111111111111111111111111111111111111111111111111111111 
  31 11111111111111111111111111111111111111111111111111111111111111111111 
  32 11111111111111111111111111111111111111111111111111111111111111111111 
  33 11111111111111111111111111111111111111111111111111111111111111111111 
  34 11111111111111111111111111111111111111111111111111111111111111111111 
  35 11111111111111111111111111111111111111111111111111111111111111111111 
  36 11111111111111111111111111111111111111111111111111111111111111111111 
  37 11111111111111111111111111111111111111111111111111111111111111111111 
  38 11111111111111111111111111111111111111111111111111111111111111111111 
  39 11111111111111111111111111111111111111111111111111111111111111111111 
  40 11111111111111111111111111111111111111111111111111111111111111111111 
  41 11111111111111111111111111111111111111111111111111111111111111111111 
  42 11111111111111111111111111111111111111111111111111111111111111111111 
  43 11111111111111111111111111111111111111111111111111111111111111111111 
  44 11111111111111111111111111111111111111111111111111111111111111111111 
  45 11111111111111111111111111111111111111111111111111111111111111111111 
  46 11111111111111111111111111111111111111111111111111111111111111111111 
  47 11111111111111111111111111111111111111111111111111111111111111111111 
  48 11111111111111111111111111111111111111111111111111111111111111111111 
  49 11111111111111111111111111111111111111111111111111111111111111111111 
  50 11111111111111111111111111111111111111111111111111111111111111111111 
  51 11111111111111111111111111111111111111111111111111111111111111111111 
  52 11111111111111111111111111111111111111111111111111111111111111111111 
  53 11111111111111111111111111111111111111111111111111111111111111111111 
  54 11111111111111111111111111111111111111111111111111111111111111111111 
  55 11111111111111111111111111111111111111111111111111111111111111111111 
  56 11111111111111111111111111111111111111111111111111111111111111111111 
  57 11111111111111111111111111111111111111111111111111111111111111111111 
  :::
 } 
} 
