# Supplementary material for: Cut-off Scale and Complex Formation in Density Functional Theory Computations of Epoxy-Amine Reactivity
Source: ACS Omega. 2021 Oct 25;6(44):29424–31. doi: 10.1021/acsomega.1c03229 (PMC8587129; doi:10.1021/acsomega.1c03229)
Supplement: Supplementary file 1 — ao1c03229_si_001.zip [file ao1c03229_si_001.zip › Final_structures/Primary/A2E1_A1E2_B3LYP-D3_CC-PVTZ-F_canonical/Epoxy_frag2_reactant-9_isomer32.vib]

{ 
 s_m_m2io_version
 :::
 2.0.0 
} 

f_m_table { 
 i_j_atom_total
 :::
 21
 m_column[68] { 
  s_m_data_name
  s_m_column_name
  i_m_width
  b_m_visible
  s_m_units
  :::
  1 r_j_Frequency  "Frequency"  10 1 "" 
  2 s_j_Symmetry  "Symmetry"  10 0 "" 
  3 r_j_Intensity  "Intensity"  10 1 "" 
  4 r_j_Raman_Act  "Raman Act"  10 0 "" 
  5 r_j_Raman_Int  "Raman Int"  10 0 "" 
  6 r_j_x1  "x1"  10 0 "" 
  7 r_j_y1  "y1"  10 0 "" 
  8 r_j_z1  "z1"  10 0 "" 
  9 r_j_x2  "x2"  10 0 "" 
  10 r_j_y2  "y2"  10 0 "" 
  11 r_j_z2  "z2"  10 0 "" 
  12 r_j_x3  "x3"  10 0 "" 
  13 r_j_y3  "y3"  10 0 "" 
  14 r_j_z3  "z3"  10 0 "" 
  15 r_j_x4  "x4"  10 0 "" 
  16 r_j_y4  "y4"  10 0 "" 
  17 r_j_z4  "z4"  10 0 "" 
  18 r_j_x5  "x5"  10 0 "" 
  19 r_j_y5  "y5"  10 0 "" 
  20 r_j_z5  "z5"  10 0 "" 
  21 r_j_x6  "x6"  10 0 "" 
  22 r_j_y6  "y6"  10 0 "" 
  23 r_j_z6  "z6"  10 0 "" 
  24 r_j_x7  "x7"  10 0 "" 
  25 r_j_y7  "y7"  10 0 "" 
  26 r_j_z7  "z7"  10 0 "" 
  27 r_j_x8  "x8"  10 0 "" 
  28 r_j_y8  "y8"  10 0 "" 
  29 r_j_z8  "z8"  10 0 "" 
  30 r_j_x9  "x9"  10 0 "" 
  31 r_j_y9  "y9"  10 0 "" 
  32 r_j_z9  "z9"  10 0 "" 
  33 r_j_x10  "x10"  10 0 "" 
  34 r_j_y10  "y10"  10 0 "" 
  35 r_j_z10  "z10"  10 0 "" 
  36 r_j_x11  "x11"  10 0 "" 
  37 r_j_y11  "y11"  10 0 "" 
  38 r_j_z11  "z11"  10 0 "" 
  39 r_j_x12  "x12"  10 0 "" 
  40 r_j_y12  "y12"  10 0 "" 
  41 r_j_z12  "z12"  10 0 "" 
  42 r_j_x13  "x13"  10 0 "" 
  43 r_j_y13  "y13"  10 0 "" 
  44 r_j_z13  "z13"  10 0 "" 
  45 r_j_x14  "x14"  10 0 "" 
  46 r_j_y14  "y14"  10 0 "" 
  47 r_j_z14  "z14"  10 0 "" 
  48 r_j_x15  "x15"  10 0 "" 
  49 r_j_y15  "y15"  10 0 "" 
  50 r_j_z15  "z15"  10 0 "" 
  51 r_j_x16  "x16"  10 0 "" 
  52 r_j_y16  "y16"  10 0 "" 
  53 r_j_z16  "z16"  10 0 "" 
  54 r_j_x17  "x17"  10 0 "" 
  55 r_j_y17  "y17"  10 0 "" 
  56 r_j_z17  "z17"  10 0 "" 
  57 r_j_x18  "x18"  10 0 "" 
  58 r_j_y18  "y18"  10 0 "" 
  59 r_j_z18  "z18"  10 0 "" 
  60 r_j_x19  "x19"  10 0 "" 
  61 r_j_y19  "y19"  10 0 "" 
  62 r_j_z19  "z19"  10 0 "" 
  63 r_j_x20  "x20"  10 0 "" 
  64 r_j_y20  "y20"  10 0 "" 
  65 r_j_z20  "z20"  10 0 "" 
  66 r_j_x21  "x21"  10 0 "" 
  67 r_j_y21  "y21"  10 0 "" 
  68 r_j_z21  "z21"  10 0 "" 
  :::
 } 
 m_row[57] { 
  r_j_Frequency
  s_j_Symmetry
  r_j_Intensity
  r_j_Raman_Act
  r_j_Raman_Int
  r_j_x1
  r_j_y1
  r_j_z1
  r_j_x2
  r_j_y2
  r_j_z2
  r_j_x3
  r_j_y3
  r_j_z3
  r_j_x4
  r_j_y4
  r_j_z4
  r_j_x5
  r_j_y5
  r_j_z5
  r_j_x6
  r_j_y6
  r_j_z6
  r_j_x7
  r_j_y7
  r_j_z7
  r_j_x8
  r_j_y8
  r_j_z8
  r_j_x9
  r_j_y9
  r_j_z9
  r_j_x10
  r_j_y10
  r_j_z10
  r_j_x11
  r_j_y11
  r_j_z11
  r_j_x12
  r_j_y12
  r_j_z12
  r_j_x13
  r_j_y13
  r_j_z13
  r_j_x14
  r_j_y14
  r_j_z14
  r_j_x15
  r_j_y15
  r_j_z15
  r_j_x16
  r_j_y16
  r_j_z16
  r_j_x17
  r_j_y17
  r_j_z17
  r_j_x18
  r_j_y18
  r_j_z18
  r_j_x19
  r_j_y19
  r_j_z19
  r_j_x20
  r_j_y20
  r_j_z20
  r_j_x21
  r_j_y21
  r_j_z21
  :::
  1 -13.8113420436921 ""  1.00996758348121 0 0 -0.0182574877116365 0.0430373329727822 0.0788680543175894 0.0381424858956034 -0.0122896055733562 0.0213782734134779 -0.123829583894157 0.109533582443435 0.0381033387634084 -0.00494895038951534 0.0654538613297323 0.208071108235002 0.0399781358921108 -0.0170077396049536 0.0166230450234184 -0.0176999726336422 -0.0185772328486956 -0.126616521771422 -0.0312284113813029 0.0390006002731723 0.038904366170672 0.0491306687628608 -0.0184735176217958 0.0229171775974807 0.0503532683158512 -0.0837251756514713 -0.195395894092869 -0.118567630919842 0.0259024946742575 -0.199648050676911 0.166877232755213 -0.0844186880949625 0.0612676508774781 -0.00720262117143982 0.000526880942507225 0.015121813380706 0.070343365591746 -0.0343364858277986 0.00761135433532568 -0.0880870913519833 0.00253018319671952 -0.0615895116131955 -0.0293761270420539 0.037201919679884 0.0833185518238571 0.0140884797962355 -0.00921538592502742 0.0126762954227275 0.0959238093632802 -0.0684721157323531 -0.0556046891678855 0.125020040363568 -0.0380828742986842 0.0599375672715587 -0.148302122238819 0.0325345291379873 -0.0576585527850277 -0.0702040670990053 -0.0383627515519789 -0.129687843580795 -0.106372078997278 0.0141374837778518 -0.0555417501437988
  2 22.7510356748728 ""  0.486495006005405 0 0 -0.0613892637110052 0.00840339221382541 0.0508791733988469 -0.0931682923756264 0.0411636860448479 0.0810660016931508 -0.0423196479981296 0.0548801060761733 0.0334404881702094 -0.0891853142864657 -0.0303351766617664 0.0764170904551018 -0.0823454185851582 0.0310802526609541 0.0727290349593681 0.0490695938141367 -0.00666994144315457 -0.0516785113190845 0.036678665824545 -0.0618489985981389 -0.0410228396043088 -0.0118998394970787 -0.0418588977177717 0.00395498665022896 0.0785936081048834 -0.0319374292830023 -0.0791953396733431 0.0578513739312533 0.0576856229655815 -0.0590640723384889 -0.0267639390041665 -0.0925162200744863 0.0165292059507481 0.0432343116904993 -0.0200605170673897 -0.0246763240854007 -0.027940864705395 -0.0178361764528136 0.0277143489911703 0.073043852826058 0.0951179945717254 -0.0532922717441077 0.0176835718233586 -0.0553973229078134 -0.0037112650482568 0.0991760064170153 -0.07158111981001 -0.0632710275275464 -0.0139032389883204 0.00898797412403735 0.0209864298758912 -0.052076000450652 -0.0837737843089735 0.0364353762596277 0.12493743778074 0.0927103074317701 -0.0898923949429552 0.100512256949613 0.133526361038239 -0.0750938187820021 0.016464196969253 0.146853729662885 -0.0161116763400723
  3 38.8785270572584 ""  0.750686586991799 0 0 0.0707398191115537 -0.0337153622398166 0.00350291790976873 0.0792819433782491 -0.070993992818405 0.0449043753715992 0.0924058737597894 -0.0367324224413476 0.00690732989012267 0.0919228408574658 -0.00436307297551519 -0.0287213279160861 0.0718344172701645 -0.0280004285550347 0.0914883871453376 -0.0611889459726899 -0.0525049699593891 0.00713748077612363 -0.0413646862736853 0.0134577792462893 -0.0387654433930266 -0.00696490259172466 -0.0275015857067855 -0.00659926125558535 -0.120033680470228 -0.0654142941187774 0.012685016492994 -0.0392963381469381 -0.0766942564756823 0.0259020785129023 -0.0267376152977948 -0.0229981311095423 -0.0110964871350137 -0.030696456278636 0.0737568883880935 -0.0561942144111328 -0.0290393086606729 -0.00639836390783355 0.0647866170744444 0.0176991071411036 0.107066861537553 -0.027455815160907 0.0198420612405343 0.151651438635284 -0.0916122243807241 -0.113483693989825 0.0396727468808115 -0.136200193929585 -0.0766454578116925 -0.0782132240330714 0.0988567440903902 -0.0615672952847746 -0.0223110083905778 0.0419291970641528 0.0208895692083124 0.168100118228357 -0.116186000910969 -0.030864263142027 0.0330947436304337 0.00629450626942094 0.0974080229094069 0.14528034432621 0.050045159462152
  4 48.895368358467 ""  0.666152467362693 0 0 -0.0178270742647424 -0.0542642269512188 -0.0440107269363085 -0.00380935591239494 -0.0441008238665224 -0.101812565241704 -0.0531846761829805 -0.0833971421592237 -0.0360775980438717 -0.0187011409498282 -0.0556782348492301 -0.0297740068324193 -0.0635243956366922 -0.00541141956584154 -0.0728036659679808 -0.010434665687442 -0.0388056046945188 0.0155403786357238 -0.0178613310876942 -0.0279269178533056 0.0802612809027609 0.0187649130689753 -0.0237805309879453 0.000207996304229429 0.0257263924498075 -0.0139264787348233 0.0254068483295328 -0.0609681529794501 -0.0762793603756857 -0.00903967931854021 0.0772490953582741 0.0123130337249354 -0.00107866588512832 0.0428695820143092 0.0039614294433747 0.0704947578826329 -0.00268318190832102 0.0636974117262898 0.0151840992884116 -0.00705227362085975 0.113852548498902 -0.0304714820422089 -0.0454383007267871 -0.0907719608520978 0.16319508538962 0.196532347801622 -0.0300678095043641 0.0978779492196973 0.0519132712477519 0.138093054093414 -0.0291053790868866 0.0142137633231602 0.0270303645718235 0.0478105523460012 0.0230363739553676 0.0675592935327914 0.0116878446590291 0.0810685771229412 0.210435690902837 -0.122268037195686 -0.16010602094959 0.146725747621231 -0.0548052251233003
  5 91.1733485454209 ""  9.50216521772646 0 0 -0.0847305630397198 0.0463605774680363 0.0440634925714082 0.0582520027854033 -0.111745650502871 -0.0689864378037691 -0.259582833468394 0.0637389042384284 0.0157358521256801 -0.00704976945902377 0.159667109579877 0.176551267905934 0.0313923578839405 -0.0629611682775379 -0.020939645494699 0.0488368124861448 0.082230484818272 0.0249191252092281 0.0333458414227154 -0.0438246480929308 -0.0384672707563928 -0.0840488052263933 0.0265562918887193 0.0210838702313971 0.0695809061838695 0.0900446013898865 0.0250833949799061 0.111434136149325 0.154183480754029 0.050576399872886 -0.163655058203175 -0.0101011424791629 0.018780531283797 -0.00159731284955807 0.0140103133785798 -0.00174532833354464 0.0134449469208564 -0.011916120803969 0.0263329657295596 0.00076277841908882 0.0152395441587853 -0.000346682600008518 0.0119219550946532 0.0428752996077358 -0.00537326911674446 -0.0264068548819693 0.00749682690620616 -0.0212060357724388 0.00901353528770578 -0.0344209476760093 0.0196353515658944 0.0172449624247485 -0.0173904573684367 0.0322263152828297 -0.0121069856275341 0.0413796880277316 -0.0273480259120019 -0.0165670323914374 -0.0207368966880029 0.00388953041158401 0.0323197424612984 0.0252189823743193 0.0243801886654161
  6 98.4110365979233 ""  1.10433973991717 0 0 0.0553125021288421 0.0349793970554743 0.0106929869824063 0.0747446227689233 0.000389091937853692 0.0155064620940255 0.047384618157221 0.0362690916538901 0.00886453740166824 0.0757335309198074 0.0641736388477018 0.00633391062213199 0.042407949477816 0.0167954211251247 0.0232789486179851 -0.000137575363590108 0.0308169281981929 0.00102777329521484 0.0115878485591296 0.0510904581776075 -0.0511620109847291 0.00767746538492271 0.0345530892283407 -0.00389420789318493 -0.0422573400103433 0.0176222544888893 0.00185950235971411 0.0342884475625949 0.0354101243150898 0.0220109769284718 -0.0290888362718924 0.0245388387968807 -0.0068366548665502 -0.0114655893220778 -0.124073261341013 0.0510026118337734 -0.109986891645257 -0.0423968124134555 0.00632398834434737 -0.0253284305686453 0.0130843194566036 -0.0295442914605457 -0.102407926450591 -0.251352588931659 0.124867095144386 0.155776517803922 -0.165821152157423 0.0755870876289873 -0.102522375482995 0.0360615024687371 0.0430511935804081 -0.150278821455569 -0.0596273197549233 -0.0227038202118412 0.0490186800805527 -0.0624717945058415 0.0194739324010739 0.0747918568833749 0.158708473138881 -0.104607315896597 -0.205081448141594 0.0484348842605295 -0.0618576302252636
  7 170.279077754315 ""  10.8235941634775 0 0 -0.00586125859387123 0.0135748239251493 -0.0865287836412737 -0.0304620512674435 0.0202144935132639 -0.0504446480517592 0.0264577183425866 -0.00338700116475896 -0.0769727518188681 -0.017466907729398 -0.00238172794325905 -0.11952661861568 -0.0182486224004883 0.0507734112478994 -0.0198410593084897 0.0281853978432199 0.0442235835252616 -0.0276817694488523 0.0070969534416048 0.0173832000201588 0.0624397075589849 0.0242798488288423 0.0444935908401997 -0.0489985381729493 0.0993654608008015 0.0826671813957806 -0.0167862862093738 -0.0377620887971179 0.0130897456558696 -0.0633782039865887 0.0982593531156353 0.0929467628568781 -0.0513973088077173 -0.0227953734143165 -0.0328139543997125 0.00764684242724019 -0.00913745442994962 -0.112980300903244 0.118780841619702 0.00918093717753676 0.016381643854234 0.0135713593938234 0.0160169267403168 0.043424881779113 -0.00788845518080214 -0.0886238893615767 -0.0764472101748286 -0.0755232487667803 -0.0164839833538308 -0.172826935499963 0.093625088582923 -0.00678483659116395 -0.167842857623567 0.146404891507478 -0.0158276800408001 0.128374110956062 -0.125404286005027 -0.0567707943247232 -0.11990287371637 0.0299809083827236 0.122848452078541 0.0822811131668195 0.136615607780874
  8 264.500158824131 ""  2.54340481587518 0 0 -0.00275231857915472 0.00622933902156445 -0.0470098892139571 -0.00351426457437539 -0.0430157776255997 0.0560480502788742 0.0544607939941368 0.0177257524226751 -0.0446308074090857 0.0182956407817953 0.0338621547265954 -0.0921452934916005 0.0973775952343154 -0.0618716405834042 0.0610732689016308 0.0186186690047521 0.0387679273380189 -0.0288330685040652 -0.00957383801213027 -0.0239804955040825 0.0531782776428086 -0.0234354746912432 0.0197623437986283 -0.0393195810486941 0.103903530297587 0.0717233872523791 -0.0265388885027495 -0.0362098396714901 0.0388555850848781 -0.0636839060567402 0.0286933248995328 0.0525488661623108 -0.0409488652462312 -0.0143485270212685 0.0365225756802948 -0.0330316704460012 0.0277798778498984 -0.0230058556611046 0.0221702358681744 -0.00334039795933415 -0.00186409237108058 -0.00402731229167853 0.0241210370285156 0.0970484314808577 -0.0590719605278198 -0.0857033891116481 0.0410782041272887 -0.0598222755325369 -0.0764878999565729 -0.115658368007426 0.13585372141205 -0.0256290249218949 0.0731829612619573 -0.0727165404181854 0.155088160212133 -0.306636866388392 0.304252860811884 0.158101646996025 0.395562735611295 0.00990586764428726 -0.293533977897051 -0.138244520602433 -0.280593713740294
  9 292.269851001992 ""  1.67164694110486 0 0 0.00628096872658363 0.0050786790596694 -0.051976894075214 0.00875978368315041 -0.0628821966906066 0.0963207065969327 0.0955366418491715 0.0231316875471772 -0.047965065157874 0.0424628619550735 0.0514863945831969 -0.124537016407182 0.0977827267662666 -0.0744664783512682 0.111020944145884 0.020288738123143 0.0499018287256438 -0.0378634669517577 -0.0172134031910978 -0.0394649285966069 0.0642161565247477 -0.0420578665996181 0.0211442014438728 -0.0485649671541732 0.133159469217095 0.0893981793394905 -0.0382139501155994 -0.04673372198331 0.0597555187490774 -0.0824729664659229 0.0161362175691431 0.0599421283021441 -0.051278669588531 0.0368489620847206 -0.0199562672889663 0.0250689580673237 -0.0140167011553657 0.0565723513910552 -0.0463320459557743 -0.00829651707078782 -0.0144248473079599 -0.0221479310283458 -0.00982028603126267 -0.0906584293420555 0.0600478897892509 0.115784778108636 -0.00675263871743938 0.0767169803436885 -0.0849148737406006 0.103400471384569 0.0999235576279831 -0.0975484537934288 0.15779001561083 -0.170568912053732 -0.142490478530882 0.170711777059984 -0.181500883458759 -0.0902372976966633 -0.262161669578928 -0.06855916330322 0.144246241523377 0.0596762978007654 0.126492775961184
  10 334.676135403641 ""  11.0156698810403 0 0 -0.0151724688825817 0.0027062701219119 0.019153675464544 -0.0209091001677078 0.0347835784400081 -0.0425589521400761 -0.0581727623774757 0.000218605585596406 0.0154009228233589 -0.0393215245339834 -0.0266128483067709 0.0619534234962071 0.0972136294398923 -0.075132950837873 -0.139216870934957 -0.00781282997948471 -0.0261142358949614 0.0189875542411682 0.00799272342912424 0.0120824597494556 -0.0228472661191235 0.0204211643988356 -0.0114646476039606 0.0174178528584978 -0.0552633219602705 -0.0361742249840473 0.0244820315232616 0.0185070418511628 -0.0396874941057146 0.0385725458664622 8.61179999124197e-05 -0.027534431035331 0.0193872870254086 0.0473595222502676 0.00453395557586267 0.0130252242209516 0.0344469808617093 -0.0119003935843629 0.0491020238810995 -0.0151132106533996 -0.0169550217637516 -0.0412877632011844 0.0548160511010245 0.0426575360703671 0.0280974778021632 0.014653320261169 -0.00218858395844551 -0.00955397538044253 -0.303094628687408 -0.114101538582734 0.539182488023225 -0.234905982693602 0.337651607037641 -0.364692430227403 -0.0976389278504305 0.0177464503648878 -0.0298835248825574 -0.00593945077431151 -0.0728409604522504 -0.10813363003212 -0.0179863056392263 -0.0193332256269479 -0.0448075838558087
  11 398.146826241051 ""  2.4422243211229 0 0 0.026074063109985 -0.118006953031921 0.0125063427524892 -0.035176948709444 -0.0343175252962131 -0.015434684531342 0.142627790557812 -0.318356546693336 0.110239373924242 0.010519244919322 -0.146893702368817 -0.22245127265543 -0.0440724709392115 -0.0565126524697476 -0.0401645262627158 0.0227280050913995 0.0801495928725104 -0.0613052853531038 0.00609600500183186 0.0666842357169948 -0.0203563714845644 -0.0268596677779918 0.015115038796252 0.121498918018529 0.03639079761457 -0.0869399114694155 -0.199157814385311 0.0458789251444809 0.302361084894379 -0.0924606822520657 -0.0520905844157874 -0.0105770801332127 0.122400677985837 0.000790061864449287 0.00243052754650884 0.000738003135877535 0.004774766544027 -0.00102147969929259 0.000980041316634786 -1.89184816763065e-05 0.00205533262069929 0.000118774003606014 0.00326609066191532 0.00795012798462697 0.00020978037980925 -0.00434224533161585 0.00288281616423563 -0.00127526861973839 -0.00860986951684591 -0.0046847151118938 0.0202299790552646 -0.00391247433695772 0.0222664605897722 -0.0182604784772004 -0.000980964048570682 0.00324422517601015 -0.000770703851901852 -0.000273323802020905 0.000807958608899455 -0.000538044275059912 0.000346210019768287 0.00233810497453751 0.000584322839462093
  12 425.89110079621 ""  1.46824411386649 0 0 0.000426233907438888 -0.00396062726052119 -0.00258141223123898 0.00259193998232746 -0.00999039421469742 -0.00421302644440011 -0.00419346121921795 -0.00551341932979805 -0.0034903635392724 0.00230642225064551 -0.00236278387300667 0.000263431061341124 -0.126772652521774 0.123439028897775 0.112057491394018 0.00120335990308009 0.00128883081176338 0.000213890688692609 0.00232299463279361 0.0076921040996655 -0.0015828735901305 0.00381224083493423 0.00225521366103686 0.00029906925081125 -0.0036262066367908 5.65808730311718e-05 0.00042768692331583 0.00186150813200327 -0.000207225338012734 0.000998201221884505 0.00642721441984597 0.00614905823446072 -0.000451110621088393 0.0920060416727872 0.0476792617955706 -0.0285854081020011 -0.0701684815683098 0.0654432392671578 0.103019368980763 -0.00271455044880464 -0.0896429971983558 -0.0753557700546144 0.0954890999249385 0.0338872113648028 -0.0467319018576309 0.0725631171669671 0.0328242414394802 -0.0553696499322502 0.0291175845598928 0.164734485108073 0.00189967716398405 -0.112202240093429 -0.240886797188056 0.209855642535889 -0.196628740197527 -0.100119694148782 0.0844534715216554 0.00758162038587164 -0.16585096962826 -0.160339554976959 -0.00295486626298637 -0.214350285310002 -0.220736569850916
  13 485.244934788759 ""  2.1394453543187 0 0 -0.0715240992315696 -0.0211558911767733 -0.0267243205695364 -0.0729951850937314 -0.113721600829631 0.0439224588118785 -0.128446084523442 0.0474987400186928 -0.0627700199733132 -0.0943521591803899 -0.0458960078114321 0.0910688425330734 0.00213840954536852 -0.0821523267329669 0.107245548918054 0.0257405508240566 -0.0156521452642366 0.0329341432676741 0.0464891071862923 0.128104902462825 -0.0320770248073847 0.091351723683159 0.0196191999683561 -0.0311929363035639 -0.101805497809816 0.0236426507334895 0.097824134691764 0.0423347719447219 -0.149143370567584 0.0732467814933549 0.159391546107803 0.068449512722853 -0.0311452354741927 -0.00338037004526924 -0.00229429312463519 0.000182002734726802 0.00124999320912805 0.00599625871365687 -0.0145749956077889 8.59551585372724e-05 0.00221761695174287 0.00293399269653392 -0.00814357465780207 -0.0105138205128308 0.00355394943819156 0.00788940172972111 0.00465535203033184 0.0130852525108468 0.00650300907709085 0.00916362709894146 -0.0208293836394909 0.00889665609858738 0.0120690191143936 -0.0100932145573934 0.00679784847972793 0.00411839078651842 -0.00455143266528668 -0.00156647743793699 0.00311347467519578 0.0070578036561809 0.000318575814108493 0.00898470611684483 0.0111894634308663
  14 794.347952162702 ""  69.0070548971082 0 0 -0.0110877811317834 0.00764356780319878 0.00404879092620911 -0.0149486049638719 0.0173234996416105 0.0167576636772358 0.0206913698679203 -0.0122332224998802 0.0201517631779254 -0.00814216842493188 0.0128028934653541 -0.0384137047108752 0.519066299234406 -0.557043743460341 -0.489668515745802 0.00140556983173916 -0.00290426545472188 -0.0012244106158039 0.00235451168851259 0.00142766145369746 -0.000978120859169243 0.00200230873756242 0.000259747229204256 -0.00226466653722377 -0.00262539913728538 0.0113693496169157 0.0116276880190552 -0.00257973196820947 -0.0308391835084134 0.00189150283464722 0.0125067728619097 -0.0179070093971996 0.00548032764975121 0.00824277178461438 0.0232200203099561 0.007171714498224 -0.050227642625785 -0.00722918341409548 0.0264865395254956 0.0145720489007844 0.00922774073683532 -0.00639816038622978 -0.00216066987150832 -0.00656200287596915 0.00361662125116148 0.0361133612863137 -0.0344459747755522 -0.0487406083903604 0.101751276471049 0.0987309185469692 -0.166301255549647 0.0610382589630428 0.0106760191631543 0.111677908759187 -0.0661310334620105 0.00884086610867561 0.0545434923736025 -0.00787941129757164 -0.0537936342589061 -0.0140142750845227 0.0559000577206807 -0.0726177625251945 -0.0861719899887139
  15 818.423244927159 ""  17.3253269158306 0 0 0.035318807689388 -0.0745896628939384 0.0570887729865382 0.00629564047533186 0.0201783923039531 -0.00410674680563926 -0.03195178580351 0.0386532913025698 0.00220884802364503 -0.00852091190694492 -0.132845107652743 0.200997226991396 -0.07255144818539 -0.0236676843104413 -0.0743931269223661 0.106302958174393 0.0757580716537756 0.0249297738204238 -0.114680392825108 0.0362610147237006 -0.0138765670251317 -0.0106188698866522 -0.0781275791061146 -0.0776590971511545 0.127869659752586 0.237853518519545 0.13477995808061 0.0286789348898461 -0.0483080916023728 0.0130303821802743 0.102141470100616 -0.0625489484790468 -0.0604717740390231 0.0106530582035212 -0.00993455540997964 0.0158908237941476 -0.00609706095244215 -0.00765769350192385 -0.00211926435884536 0.00376832746831699 -0.00409932230819197 0.00829131487856722 0.0992135744267667 0.0625964030081546 -0.0978437756934896 -0.142152114429713 0.0277266141138674 -0.00784057342353642 0.0326390083854532 0.0726460221357018 -0.0206079472609218 0.00100144140592469 0.0344894926708457 -0.0181579450714731 -0.031869520520059 0.0356990599606296 -0.020570616364574 0.0632992356856384 -0.000563587578651749 -0.107800338909779 -0.0944801784276876 0.0523719816740141 0.0316839218398544
  16 823.084139115513 ""  14.0918819030792 0 0 0.00996895818397609 -0.0238562772007065 0.0164074862425505 0.00180373585574916 0.00734238905295613 -0.00348453079863125 -0.0119252893306732 0.00988154480718929 -0.000235167421005258 -0.00542431972786692 -0.0445628838332344 0.0635252561180664 -0.020121824478887 0.0157194633957343 -0.00144505073107585 0.0357398603120654 0.0228080859954274 0.00853301538577917 -0.0372578510165643 0.0124737253710712 -0.00419047586773246 -0.00481411117977979 -0.0269946842409662 -0.0230280430928819 0.0403330087506031 0.0696287197670612 0.0401343939994012 0.0109846615028175 -0.0123304581719072 0.00394275727622504 0.0301845878624307 -0.0208102871944275 -0.0180456562186896 -0.0256589400693643 0.0412942105702693 -0.0460921556633978 0.0176579086774455 0.00693754503707164 0.0101493354725571 -0.0125520274515018 0.0202519208770533 -0.0253668691160051 -0.302703672806016 -0.172753923515645 0.31741825966004 0.44506921269384 -0.101615249645194 -0.00428650823797789 -0.0837543986197731 -0.189064148853362 0.0635703386147422 -0.00286852267356739 -0.0590745369790868 0.027229142563564 0.0790556167485265 -0.112214397865373 0.0911821021018368 -0.211142869927579 -0.00660962460800688 0.349430663128556 0.317696347981491 -0.186000543817142 -0.12355197761116
  17 856.412671737063 ""  30.6361378067452 0 0 -0.00453471938453258 0.0263213367239884 -0.0164965384303055 0.0118053721260223 0.0135421358858119 -0.00524375149407008 0.0218470381490945 0.0474760465380572 -0.0246126761241082 0.0216642325234116 0.0667622781503598 -0.0591210994905188 0.00970789325828404 0.0140493925495943 -0.00539611831947312 0.109957105336709 -0.0976842652030588 0.0108998317354077 0.0331539077070043 0.103727704635384 0.0505764420034951 -0.150698390540662 -0.0655530442952163 -0.0295662011494888 -0.0222158057349234 -0.288254371230199 -0.110730110911269 -0.00639260747947728 -0.0372474844216369 -0.0699077012648233 -0.196023296853185 -0.0242789465229952 -0.0393485897829061 -0.00106280779129434 -0.00167089223393375 0.000406662459101185 0.00058130425676542 0.00145661356445588 0.000868337170247057 0.000445563955299419 -0.00116835619158539 -0.000304201573300448 0.00256101104808044 0.00104645664895067 -0.00431064961401567 -0.00723317492848127 0.00199566880196716 0.0017435772370333 -0.00142430641767929 -0.00241044828308393 0.00226617689789686 7.41168973649457e-05 -0.00310691379909217 0.00288945559349894 0.00302408310568524 0.0011627294853979 -0.00549561734295764 0.00401854730309449 0.00151112646582901 -0.00534703152708893 -0.00477792631548059 0.00393977302752597 0.0033014437246357
  18 885.821438012373 ""  17.7779457410033 0 0 0.00285177763110671 0.00103043265968185 -0.000350075254452871 0.00114602162914491 -0.00379563501650944 -0.000833807429648603 2.42597365587888e-05 0.00731779364459266 -0.00408591585237605 0.00425032703241586 0.00352496818341724 0.0025898418252846 -0.07496049119443 0.0561871455266947 0.0441927627772661 -0.00293238681341437 -0.00274224462349811 -0.000673144206397701 0.00506424658367241 0.000586568466916569 0.00181724813453188 -0.00238635478694184 0.00304422342552735 -0.00077464849471317 -0.00364354583369925 -0.0110570149811851 -0.0067335714592512 -0.0026593299161759 0.00438952892107218 -0.00233184247895704 -0.00984854468756695 0.00780934145973248 -0.00339258309413584 0.110857183674808 0.052534159572114 -0.0102931678299492 -0.037359047195014 -0.111533138540873 -0.0670332737084058 -0.0422559868151046 0.0860611240969666 0.0947026000120769 0.0998559701303972 0.00499296010871377 -0.0334214866209687 0.119512579790054 -0.0429187317743801 -0.108768354163328 0.00838726809495108 0.0463587810595585 -0.0562783558937425 -0.0841178639449784 -0.0594621226636708 -0.144299645197395 -0.341116053529987 0.0890479748209504 0.317262151458751 -0.0737477118457182 -0.0883326047328113 0.0122303145399768 -0.00886762081773444 -0.0833424052539182 -0.0848291914854462
  19 918.031105297345 ""  8.57535788452313 0 0 -0.0304093906463735 0.0140343108651723 0.0714844311547796 0.0101673344982353 -0.00425903750953406 -0.0118813163370374 0.135074224262245 -0.263546715563212 0.206402159037296 0.0277984819873265 0.0825322317303457 -0.290309383832922 -0.0747126756446677 0.017668571010844 -0.00897840212570748 -0.00437453033843676 -0.00889053422240794 -0.0541727350294446 0.0505608469874482 0.016098879531561 -0.00606766038627322 -0.0580625178634301 0.0210138969386513 -0.009364374945189 0.0618956748396872 0.381788038522818 0.240704878861686 -0.163861996350002 -0.499538299364899 -0.0509673379554179 0.130649731140584 -0.210011526659622 0.0952405946712622 0.00121982167435993 -0.000907414636372421 -0.00136304560260235 0.00413308987028166 -0.000263765148128985 -0.00109463580712134 -0.0027607999525347 0.000253663871971743 0.000838336604058637 0.000522049856812496 0.00420004306574058 0.00348123632627328 -0.000451583976981684 0.00126386395802493 0.00035505430844696 -0.00637725017648869 -0.0020649591164201 0.0154955821910564 -0.00965433046768958 -0.00737216331457185 -0.00985337300510363 0.00527826936712299 -0.00171941117340808 -0.00222963668981226 -0.00358622648054129 0.00588878743013801 0.00704539538926239 5.35292410752313e-05 0.00299866017268979 0.00530600042109304
  20 945.070492391395 ""  106.490051286404 0 0 0.0092217647132665 -0.00635820186174884 0.00578158972094005 0.00183544766568094 -0.00575634700171818 -0.000345116649617435 -0.00118551460137802 0.0207478250224731 -0.00732797598837522 0.0120996969503756 -0.00109102175178541 0.0264422678680353 -0.162949583590363 0.0898620273906285 0.0678996541275225 -0.0110502184360767 -0.0020108179642771 -0.00361047118832149 0.0141310948317958 0.000856498532493357 0.00439824846579003 -0.00549288114281585 0.00976773453846759 -0.00780207441047897 0.000189717641502016 -0.00123738789797245 -0.00536067086270093 -0.0178735064178124 7.03430220796434e-05 -0.00914160811598865 -0.0304704014776418 0.0244513560112394 -0.0164241551503713 -0.0332514620861463 0.0140063535724632 0.0432503135698493 -0.0285885338579769 -0.0728590453082016 0.036833465167072 0.031092844671031 -0.00149419525050002 -0.0645710154450195 -0.0266022976266541 0.139499152688935 0.122312977913134 -0.0630183921183371 -0.114857937701396 -0.122936979876853 0.245480792136997 0.431036861114288 -0.149875892994201 0.111707007583432 0.536728164525518 -0.150644398151569 0.0696042874586265 -0.0789372179342632 0.0132110945148146 -0.0548947297277862 -0.0214376912573516 0.0930822997748613 0.174607578522441 -0.100375608533818 -0.116431051322792
  21 996.633593507444 ""  29.1956369380978 0 0 0.0657029164857354 -0.0985631802047137 0.0575761247432658 -0.0189081649758454 0.00753619418552229 0.00208873432449051 -0.123255190228259 0.080709196707216 -0.0392808118983894 0.0300633330048165 -0.131222987824531 0.339134553941319 -0.077383687006355 -0.0732481288912163 -0.103079794644501 -0.0790660027729164 0.00574710564815784 -0.0251858675884873 0.0931089449826368 0.0131944065927296 0.0278589815715241 -0.0356806649868037 0.0517950217966439 -0.0686053487771189 0.106715914385702 0.0988051381468674 3.30830707709646e-05 -0.210046057512444 -0.0333385444377607 -0.103947002280259 -0.336980725035174 0.186013576801074 -0.161183789469829 0.00212479848194351 -0.000805313297323376 -0.00481114130808053 0.00515011597106294 0.0102656161796631 -0.00115005535476178 -0.00320489480283671 -0.00131523101893254 0.00446163600269488 -0.0007972381521675 -0.0124934123663299 -0.00816180542121398 0.00677412392228729 0.0125149682770842 0.0126061051354277 -0.0280359983397692 -0.0475505799505582 0.0229130770522594 -0.0124850688902605 -0.0581700567085366 0.018246572858686 0.0021384308750165 0.00516269108969105 -0.00834394505952379 0.004117495742165 0.00562468974535749 -0.00472728313117789 -0.0131870068235029 0.00922930979138139 0.0118467194146481
  22 1016.86644069042 ""  2.30845596793228 0 0 0.0023379310997503 -0.000871939600926889 0.000871305894820171 1.48156645327532e-05 -0.00164594207697263 -0.00357137696204958 -0.00297022136061935 -0.00388834987515272 0.000994486988202764 -0.000536800384238923 -0.00428185572219672 0.00534232276271522 -0.0442051267027802 0.0688334888362005 0.0625377819164765 -0.000602436654943801 0.000183275599234956 -0.00140546917714849 0.00136755588386795 0.000452217962976892 -0.000135581041956116 -0.00229433997569492 -6.80274266573556e-05 0.00119824848719304 0.00566346847867056 0.0115077333679888 0.00589491736639629 -0.00751780492483366 -0.0104878719267455 -0.00339775223522886 -0.00273911668247712 -0.003795571442375 0.00231510148046948 -0.0724729410715857 0.0514570741226575 0.0544939570459086 -0.026745885600589 -0.0113309693066907 -0.0128522844934745 0.11124563246105 0.0058721682444223 -0.0121998205666889 -0.102921385535894 -0.212499189277278 -0.0824376046804412 0.0476865544785022 0.0516622784886246 0.112529603581023 -0.120409258099423 -0.4209899184583 -0.108617181498475 0.211983238116668 0.231834655104727 0.0958584312053165 -0.2458314207095 0.090318811425849 0.129542359172592 0.174135903470556 -0.200897161053561 -0.312557949132878 -0.0176662829967109 -0.0945349973438813 -0.182094446984746
  23 1067.70853840037 ""  109.367333062681 0 0 0.139345809955483 0.117082878420078 0.0633453008814023 -0.120217556345263 -0.0782646428784435 -0.0518629905149398 0.177917453744895 0.0781086098696932 0.0693310463520215 0.102746340314265 0.0869629494084107 -0.045529677143354 -0.017522656076813 -0.0480112564951941 0.0122631390098847 0.0167124348564418 -0.00718846783731823 0.028316590076671 -0.0267823532723653 -0.00745063912454216 -0.00663793463444925 0.026549599606731 0.00092886797215243 -0.0055505584329137 0.145615629461575 -0.045534474252737 -0.0333979860983336 -0.117158129894006 0.01470566203625 -0.0601376312386894 -0.135406282943361 -0.0847666818592209 -0.00511688994059842 0.00386175405210535 0.0149353411045912 0.0099863432867018 -0.00495763222586425 -0.0050191949268869 -0.00813607557438738 0.000930326083033169 -0.00769573821137464 -0.00651551162060145 -0.00280614971836465 0.0168481622290212 0.0231331765115079 0.00514155237635291 0.0286396424176936 0.0290070604797168 -0.00736345691535142 -0.00793986944684826 -0.00580000416232387 -0.0138698349071465 -0.029385811109322 -0.00489251932668796 0.0272407337306786 -0.00938197486224638 -0.0230627205983588 0.00513010704825939 0.0124733514338369 0.00369140349071061 0.000874216633921494 0.0116293673488061 0.015369739702513
  24 1080.4370675739 ""  7.74866230652802 0 0 0.0138121212321192 0.0122546657667278 0.00533996419386154 -0.0120318540483654 -0.00812689166876412 -0.00597606147515354 0.0185368947828322 0.00726975320786434 0.00680117256179334 0.00991857917865608 0.00840912346416728 -0.00350978411651339 -0.00867639228229484 0.0109935032483337 0.0214578534783923 0.00217241801361832 -0.00133790899686993 0.00451272037439736 -0.00369811591701722 -0.000224849845726152 -0.00213629482413512 0.00467461233525641 -0.000413748272467318 0.00159989560651441 0.0342165037783203 4.02777958634036e-05 -0.00241956790696276 -0.0284329940708017 -0.00268150392927141 -0.0142368411062336 -0.02950067948961 -0.0111480083149564 -0.000707158872650229 -0.0239890689668132 -0.12603964893747 -0.107997942834283 0.0438108034830359 0.0777139971663768 0.0626683920517549 -0.0209337315724449 0.0511454064433197 0.0568456677977311 0.013044642833907 -0.20441827439422 -0.226904390123111 0.0247008929466729 -0.234418456305461 -0.229921540828556 0.0721212988304032 0.0527714629773726 -0.000989960854693946 0.137869710585251 0.268003008829262 0.0582971516205429 -0.208924653266916 0.0541104549005678 0.186134784285749 -0.0526916298281119 -0.0836548442005276 -0.00206863614868928 -0.0523556734092403 -0.0458184041947665 -0.0612232249465066
  25 1100.46535007307 ""  2.21256727110625 0 0 0.0737848655846174 -0.00492279712618647 0.0308796353658641 -0.0406219337916829 -0.0119557629902659 -0.0144281070723011 0.00269100544339404 0.093648722851623 -0.0246133908057707 0.1081691295975 0.0552674648322741 0.100236570666499 -0.0646308465917957 -0.0379660726146759 -0.0492137437830982 -0.0209211834434217 0.0225756383025567 -0.0618064936964579 0.0336437458777649 -0.0149407069044112 0.0406816089594835 -0.0784189751122398 0.00225372521102951 -0.0312627016993089 -0.492356969344849 0.00131843219143126 0.0386664221277319 0.42296803053592 0.0448606116452821 0.209497156967829 0.423472184215584 0.0125109014753934 0.0496862901607814 -0.000752131558257879 -0.00334626022906393 -0.00446698156842445 0.00304953371116261 0.00549807264307587 0.00192934575425753 -0.000855242158009739 0.000883618848888991 0.00228316865983413 -0.00134473819636194 -0.0117820165476682 -0.00951717028145039 0.00406664110106268 -0.00521420787181522 -0.0049728701911184 -0.0043012841559356 -0.0113403787508162 0.00445290363137956 0.00380212995347816 0.000501830495836488 0.00557887259488727 -0.00615515524963663 0.00218421117774963 0.00415372942166249 -0.000192217256219131 -0.00180370297116491 -0.0015171081780813 -0.00438907456838742 0.000586725940322716 0.000575928652679223
  26 1147.75166356503 ""  1.24207127882495 0 0 -0.0471759915648505 0.0224055602803246 0.0581502848824565 0.0194246431091487 -0.00904393629917616 -0.00928512966772619 0.212022202256875 -0.0316256327298349 0.110935291023555 -0.118454698804543 -0.0853935287687258 -0.180243317109085 -0.0468998992334865 -0.0104865843615057 -0.0282149254763415 -0.0670785734629003 -0.0717260017605029 -0.0160674707670768 0.00746284909490887 0.0371392524731015 0.0317232999765128 0.0322469139119487 -0.0292798451873593 -0.0791612753713831 0.24010496841445 0.210654797073349 0.119978983712468 0.38041262358403 0.474764024340002 0.155484671066652 -0.126450531457365 -0.0698853977461016 -0.0986094913948602 -0.00164374651478847 -0.00147224725299313 0.001065842194796 0.00196222278610587 0.00154163496305408 -0.000425406167021661 0.00114022724993391 0.00144756199917332 -0.000222789419733328 2.95748741109753e-05 0.00166558760057813 8.90514093418622e-05 -0.00501146055851306 -0.00208505970272218 -0.0013105964226327 -0.0048503474328239 -0.006405110733788 0.00669095800109786 -0.00227677635946046 -0.00656834869709002 0.000251141871973819 -0.00407024533279947 0.000876727987962242 0.00427937494522512 0.000503212812788395 -0.00263803739650569 -0.00254461298253262 0.0033999236763217 -0.00401243808471669 -0.00553703111567623
  27 1151.36644502227 ""  3.55175762103942 0 0 0.0534634555461791 -0.00958592842411996 -0.0918537333375972 -0.025248058277548 0.0117624341760443 0.00710698041531732 -0.220313544637032 0.115561241319659 -0.182948211328075 0.163725048675883 0.156583698111808 0.15285849130443 0.0844962862313346 0.0234300632678344 0.050355362060987 -0.0512986516467767 -0.0432906720559467 0.0019920151236695 0.0257891793513846 0.0328161185524349 -0.0218719888655425 -0.0549859083646623 -0.0545155544249675 0.0798489900624537 0.397017411443865 0.311729520316298 0.166643267996343 0.00149572671706526 0.170013312333804 0.000857367975452817 0.210770548446195 -0.199108446456565 0.172325744343698 0.00294555185256926 0.00303225215034012 -0.00211335270862617 -0.00354872126473605 -0.00325123412711117 0.00105684883499778 -0.00213692360309325 -0.00283626192842309 0.000774743986162763 -0.00060988612079686 -0.003364085525826 0.000159446910559703 0.00991508246987617 0.0045010036926345 0.00291151600514301 0.0088490529969682 0.0110879434569778 -0.0119622394911066 0.0037134493716037 0.011448825936153 -0.000569635981837059 0.00761851197449187 -0.00057962586510953 -0.00926897588669448 0.00026801229378182 0.00541043245154458 0.00309374265163734 -0.00692286396840077 0.00733228943427887 0.0103497179021486
  28 1170.32015811375 ""  23.0903658981024 0 0 -0.00221646142414696 -8.77878898051747e-05 -0.000612041273452901 0.00199208643985496 0.00133740572976822 -0.00107487552724586 -0.00467460792784483 -0.00979595771212333 0.0033621436601071 -0.00951142934791798 -0.0106645187021351 -0.000180144987146579 0.0073981176096178 0.0120730529755993 0.0155004122001862 0.00348999395607256 0.000116916592267353 -0.0106250791302015 -0.00353672925746007 0.00046091897435628 0.00519723724819487 0.00638443270228739 2.70590505691749e-05 0.00212600816149206 -0.0294002434274105 0.0180501936507256 0.0112014368822043 0.0371708082760219 -0.0225125933373441 0.0143797034861015 -0.0671490424490398 -0.00170474574238827 -0.00991757642710802 0.0411111472501132 0.0831915662944209 -0.0938328435016509 -0.0261119491088358 -0.0443854996475546 0.0516018969915731 -0.0408120497754921 -0.0762646737726579 0.0486407649668071 -0.108458673095477 -0.271120015481646 -0.0765831982700866 0.322206672180208 0.131300383073408 0.0880602426439754 0.084626550975629 7.74167126845735e-05 -0.133851110525149 0.0901216586598582 0.295120788180415 -0.0253491094306899 0.0897552701998007 0.0482923116154041 -0.21500339805125 0.104277455527675 0.135206683558261 -0.0683718615305881 -0.223782750108625 0.180697621604854 0.260931546531444
  29 1175.75504895263 ""  1.88110577738663 0 0 -0.0208480789671069 -0.00732614224040602 0.0468879212707042 0.013415305303128 -0.000548166774180731 -0.00407683955728691 0.111295496794157 1.39615103142366e-05 0.0615560994288974 -0.0492424517174098 -0.04828277191291 -0.0629184850917697 -0.0728201760422209 -0.0241659986074729 -0.0538156960832768 -0.0344173782613465 0.00650084236865205 0.101254963863633 0.0368680120455449 -0.00713616244030131 -0.0365401594591011 -0.0503138837736458 0.0121037468260484 -0.0702995099138995 0.182360329059957 -0.239483664608193 -0.141899670967998 -0.32033634557897 0.244133643818697 -0.121089160853622 0.593272948514124 0.0493599408381635 0.0262602194334415 0.00298084690782551 0.00846162452209404 -0.0100808189603448 -0.000402398332039301 -0.00287726523255639 0.00568770310691756 -0.00352280536216044 -0.00756070364127672 0.00560063593826553 -0.0133497213839766 -0.031111976211765 -0.00922606968343791 0.0328417639875376 0.0132499879974491 0.00871290103066663 0.00307445886979568 -0.0088380844489967 -0.00628687538770959 0.00738416256331596 0.0250067127321536 -0.00213366692317131 0.00657160200252521 0.00681484225454247 -0.0213240822536813 0.0129704597394387 0.0132362352993059 -0.0106215118527448 -0.0228960672332068 0.0169831370409227 0.0248573483153768
  30 1248.16354702617 ""  1.98102060084827 0 0 0.0121629949920752 -0.0243737071426455 0.0211253931615418 -0.0191941298689407 0.0187710848323887 0.0221765441860353 -0.424631412990655 -0.479261044934988 0.146740293835363 0.339254465135567 0.416036111106632 -0.0361286314508173 -0.0591653804932655 -0.0142916334917169 -0.0260514367658605 0.0278484354111094 -0.0592373369744056 0.00794851747500692 -0.0370372801902939 -0.00665723056579468 -0.00637275404548504 0.0237177378271847 0.0625055002408924 -0.0502083502939496 0.111515599676166 -0.0926394194996887 -0.0373708373610455 0.122323320333342 0.0775565787739342 0.0329189307996342 0.0315283121874565 0.149520677243365 -0.0791638876529251 -0.00372928177687644 0.0010727605083522 -0.00265316278332136 0.0029709366934353 -0.000595004291091105 0.000577784581440749 0.00297346623719916 -0.000751763699305236 0.00170729230439353 -0.0107599392258418 -0.000852386305924331 0.00833557604544368 0.00482889475930017 0.00128444927726194 0.00153763821193948 0.00170582517469516 0.00712825195118204 0.00665721200642761 -0.0070979495768123 -0.00329577308928103 -0.0074122274803326 -0.00788341265176909 0.00449554262670755 0.00228409944906204 0.00647801122795955 -0.00337308386158388 -0.00822639579980133 -0.00675520681433417 0.00118131138891861 -5.94232117051364e-05
  31 1269.72766263715 ""  2.38789243210561 0 0 -0.000838681520720168 2.07389203851341e-05 -0.000725009545601023 0.000321373183839076 -0.00102413295893436 1.41122018230476e-05 0.0286092213448195 0.0390615986546816 -0.0125457398985739 0.000576950839075742 0.00209630437851002 -0.00230320897741655 -0.0119829951286677 -0.0251551379335579 -0.0259327896885282 0.000889053451793976 -0.000951878915381246 -0.00172193278858283 -0.000703218294530251 -0.000115215133523797 -0.00132731744981773 -0.000519750170002511 -0.000757907175211043 0.00635168880137234 0.00502143267995336 0.007121136020834 0.0036943742206905 0.000197576572500027 -0.00870386616167248 -0.000583038840642521 8.19077141730094e-05 0.0184889873449583 0.00160307664975605 -0.0924994811614992 0.016057528530995 -0.0643679555205248 0.045794198347252 -0.0131808334040109 0.00163561756086893 0.0757584196681766 -0.022187023229145 0.0607921475018737 -0.271438079874928 0.157605642218433 0.361672141522033 0.107464871350095 -0.0504373152712416 -0.0510602356648394 0.0972212275655667 0.334974415495186 0.121237452181721 -0.19765127968228 -0.225595692533387 -0.121736305533832 -0.160735158690554 0.146002473091984 -0.00394286779994717 0.186753598127282 -0.101186407352195 -0.242153157049446 -0.209417988482265 4.329783218961e-05 -0.0337506379132802
  32 1276.61795481646 ""  1.99433907500847 0 0 0.00673345774519746 0.00559112916085241 -0.0251948582011339 -0.00226314065513058 0.00852503029135406 0.00874079474851836 -0.199379409337284 -0.214354813090571 0.0321469070717778 0.0442877536550825 0.0457279605454034 -0.00933888321168321 0.0764838062182775 0.0374738681195103 0.0594574143403928 -0.0426202289058752 0.0901073649986856 0.0396202099809869 0.0405817125623678 0.0121880825375895 0.0354702712079139 0.0361012074421615 -0.0587833523523105 -0.0769683221286717 -0.236113340970778 -0.0943272199429758 -0.0627156617364525 -0.133870290881143 0.124737146556873 -0.017026789191132 -0.150333634152593 -0.661263245657945 0.0521064798169707 -0.0040690205772956 -0.000289083308229776 -0.00180732761556071 0.000666040833448599 -0.000937868790144552 -0.00101121899133942 0.00394034203007328 -0.000644936221820323 0.00164144509986535 -0.0101009550532258 0.0120316540920858 0.0183622837176347 0.00297327394947721 -0.00604048051355194 -0.00506292944630421 0.00712684325729324 0.0202038291549039 0.000819310767737539 -0.00726351282600457 -0.0070008978285923 -0.00564161882860233 -0.00852483124000152 0.00393395086416907 0.00422125182282142 0.00557949562924118 -0.00670650054378849 -0.00724374767139382 -0.00928404893779164 0.00146263508628815 -0.00103191859061047
  33 1336.42662521601 ""  8.5190704692559 0 0 -0.00492824911812513 -0.0050907748635707 0.000194975304143492 0.000200091301582703 0.00129050702605988 0.000625753445470661 0.028353192741896 0.0397759313595686 -0.0142121475503095 0.0354190538177863 0.0489337253455102 -0.0147012276700202 -0.0346778027444962 -0.0313729540513239 -0.035083733859609 -0.00129139883364477 0.00403941493959689 0.00118806338619383 0.00112210987368343 0.000853236597425724 0.000275580930701713 0.00474310103460141 -0.00547885910638323 0.00139408959464958 -0.00881686997980645 -0.000172009688389982 -0.000653386595107758 -0.00863727208969183 0.00195946493159944 -0.00242069205802999 -0.0106454710484908 -0.00727801520621074 -0.0011295651750813 -0.0365376336952179 -0.0225128590876237 -0.0296739274283416 0.0345733906528789 -0.0380017074777766 0.0321022930227107 0.00994178044491231 0.0517447028212913 -0.0283904201661554 -0.026947351600067 -0.303458611005714 -0.268391959960163 -0.0650703855898004 0.461386748413675 0.537504521955456 0.118111732128604 0.257590257903961 0.0593345531133784 -0.139055196946111 -0.100631302533318 -0.108425626465646 -0.0354468412305248 -0.0140709859637466 0.0946868848347088 -0.101089998566641 -0.0677050638707778 0.0799654116553417 0.0813973787748921 -0.0612752742900944 -0.128522917810459
  34 1352.7869487031 ""  60.212521085307 0 0 0.0532605271605788 0.0562630806376976 -0.00788007563088601 -0.00376890155186807 -0.00153047568305436 -0.0101643017190477 -0.235912097069759 -0.35122355222045 0.127270254684522 -0.3438390106697 -0.483712356677346 0.162031994373525 0.390403991792546 0.144025178688106 0.248155549326655 0.00901795232081363 -0.0307264856425897 -0.0102288677850712 -0.00844657895145204 -0.00826437003119302 -0.000494319617691869 -0.044984392973686 0.0463258266756681 -0.0125071655571975 0.0714528713476362 0.000452560614384516 0.00176548808788943 0.0758719999978926 -0.0189941969441187 0.0239161763129002 0.0912534673588211 0.0247330663504816 0.0202065090732054 -0.00551709603651844 -0.00867550072438129 -0.00681878608711011 -0.00279858841249412 -0.00585589856400658 0.000221099539062144 0.0080791333777293 0.00581095826274464 -0.00573406414192466 -0.00662517790763204 0.00830189407863323 0.00810974824332912 -0.00661436081072443 0.0522895911461451 0.0672272384364448 0.0328492434666426 0.0669625786008186 -0.016338222814121 -0.0142154329659243 -0.00657774843685045 -0.0125943242002745 -0.0214164513987722 -0.00671866429978061 0.0338474016715639 -0.0208829769365714 -0.025226447853246 0.0236654684658142 -0.0159964233622469 0.0109573848695947 -0.00716985896931862
  35 1411.10763065291 ""  3.58724217957895 0 0 -0.00617677630234791 -0.00481031403867224 0.00510415475217942 -0.0011979749531998 0.0027465843755229 -0.00311033836625855 0.0205905680988007 0.0175021237313665 -0.0013078504157333 0.033002954365572 0.0481194218725988 -0.0191218376123249 0.0156820963954321 -0.00108035924571462 0.0056741269846223 -0.00258342622583265 0.00546370052435913 0.000171824925586339 0.00348980033109903 0.00098082904626379 1.06613461391343e-05 0.00373437240511847 -0.0158317877773145 0.000884976699511655 -0.0208282583918242 0.0124539079742272 0.00863327778631467 -0.0197094632873326 0.0119603687299991 -0.0105135363888191 -0.00301349523880886 0.044566272825407 -0.0178899693749457 0.0389611467066031 -0.0568058792282656 -0.0584519707025837 -0.034659842074759 0.00548105956157765 0.00475085296848707 0.06237166064197 -0.0175334095616223 -0.0540081754153736 -0.0279654478946866 0.281881249928565 0.316762253681693 -0.0831012690274607 0.205916097568692 0.208253960852843 -0.0423708823600097 -0.131835472904332 -0.0636917824906329 0.106916885791105 0.13699583129834 0.0732817819129641 -0.335817044845522 -0.000183966169577449 0.247008854240519 -0.122745223551863 0.0369783587699405 0.323077182555923 -0.22214904482105 0.267285448324656 0.178703888290936
  36 1433.54658018309 ""  3.88015286509373 0 0 -0.00594254174277256 0.0246018280287135 0.0216867970692942 -0.01275220264033 0.00634874637894183 -0.0176983965555067 -0.0501522976480328 -0.125548432384113 0.0723397230911421 0.0646701858030571 0.114599859563954 -0.095012985437951 0.238885134939927 0.104629843762608 0.161219972196929 -0.0199032233273965 0.0392713541464374 -0.0050171745587946 0.0316426323330248 0.00508651011784384 0.000202583214134188 0.0127861479766342 -0.147302647631354 0.0105940860613099 -0.197908293637794 0.150914077738957 0.111403850329178 -0.178665813891964 0.129881324035287 -0.110943413486152 0.0101040193720988 0.454947094972874 -0.161200714029834 0.0141587803367548 -0.0215667812015798 -0.020805604083794 -0.0133022182291218 -0.000482801321826711 0.0016530308807882 -0.0229380569151279 0.0215040055686211 0.0319219421642625 4.88500200878004e-05 0.0950013326556371 0.0956348366459304 -0.0178135412764872 0.0680513845955466 0.0717701902694744 0.00299723193812314 -0.0247858990228608 -0.0421920920844187 0.0232045766592718 0.0510005369147026 0.00861131898631391 0.154335838607828 -0.0064290218718274 -0.0736915809453334 0.0318333809715088 -0.0767833163852059 -0.14436964769866 0.0635135454536268 -0.11612858176929 -0.0958506341051827
  37 1436.07330280296 ""  13.7560043292081 0 0 -0.00119609322078976 0.0128250817594989 0.00787928024422205 -0.00433835795714181 0.00216570477925294 -0.00521632754176175 -0.0347594024660848 -0.053901001857322 0.0279885740523658 0.0167805519811137 0.0356790462122578 -0.0476264665018274 0.0987832317163639 0.0314033292240793 0.0486857894788013 -0.00824218440002698 0.0162858320122909 -0.00250939683173566 0.0135160578352049 0.00227419054546617 -6.80725602705226e-05 0.00501509214147457 -0.0631288897920622 0.00574501696039945 -0.0844881470968063 0.0666450992257873 0.0494842494682284 -0.076610164305128 0.0553739379998196 -0.0481633478129657 0.00421494706126989 0.195179367559741 -0.0674983326049221 -0.0476838037839915 0.0617724958400413 0.0664080633486224 0.0321137316017569 -0.00546761503746324 -0.00946426125894257 0.0422664386802183 -0.0440261538273826 -0.0644199271147442 0.019195141284287 -0.263505305754627 -0.303834302556602 0.0827574796211986 -0.223887732914188 -0.218065489343227 0.033487126403357 0.14682187127854 0.0845216210778832 -0.085308393538617 -0.149281834478476 -0.0465703749655833 -0.270889616792081 -0.000655637178979472 0.129182676015124 -0.0602719947043625 0.138400523564804 0.26727537609421 -0.117577201736105 0.220976493362331 0.183971440881283
  38 1501.32310581983 ""  4.65352827212348 0 0 0.00353863818050809 0.00791731495530591 -0.00405897464605589 0.000956390357788117 -0.00165751865692616 0.00211164854047742 -0.0118239382569438 -0.0255086126859608 0.00775960859583626 -0.0133096500326298 -0.0154933108673482 0.00913193045926142 -0.0301969307140849 -0.001159584885433 -0.00625259415495997 0.000460503212696804 -0.000257487755375067 -0.00041876408456458 0.000611448652762291 -0.000229121868170708 -4.90863799651447e-05 -0.000354798562783152 -0.00393879299745173 0.00124963260320902 -0.0106536217580529 0.00847357442174637 0.00847502478209265 -0.00827860475561725 0.00950726130061894 -0.00738040425214126 0.00113327691954055 0.0108421023091826 -0.0023273304752757 0.00995512776117983 -0.0194089966108453 0.00846713280806924 -0.00496681702367252 -0.000543339983516848 -0.00467692279037961 0.0151116039148831 -0.0330508775957004 0.0270320941777323 0.0380480749162927 0.0137490708805419 -0.012561992068011 -0.0349229766455898 0.0270581588749486 0.0471752502899911 -0.0214803127915956 -0.00654464238778323 0.025975833541448 0.0474388106363898 0.0233994835498107 0.0355616114474738 -0.28614266557315 0.452966544111209 -0.421759932968003 0.0508179342639985 0.43029673576656 0.294736027414315 -0.0183592891100772 -0.309770051889537 -0.330531294956524
  39 1508.38955655137 ""  1.94215985435223 0 0 -0.0128381731973672 -0.0254246067669421 0.0129621972437622 -0.00610476172964812 0.00398969781267705 -0.011849833201859 0.0727323664475707 0.0524186930540024 -0.004528189236592 0.0546183766299633 0.0638550619060926 0.0141860484948866 0.125365570072443 0.0567426786373844 0.0850908299480568 -0.00327583822928166 0.0027291297565909 0.0015929783675134 -0.00160251393734204 0.000736065131659178 0.000657868963489674 0.000402527509450919 0.011199273150697 -0.00654222196202476 0.0417643400371922 -0.0333139124090554 -0.0357085247534801 0.0329972606732592 -0.0375181232455824 0.0303720373622785 -0.00153621156055167 -0.0300340011758344 0.00311277839612165 -0.0169801731117806 0.0072237859528053 0.019985403929899 -0.00570621684028593 -0.00345142149303881 -0.00302851788052592 0.0360984981294588 0.0208731465341692 0.0115077936303971 0.154203936596353 0.158094236842764 -0.160286887678846 0.257415752169154 -0.0693426208898233 0.029966488486536 -0.00524129591906918 -0.0117512725428111 -0.00870250658818811 0.00148551396929959 0.00556267837400836 -0.000212428685576199 0.242785706987457 0.0321949449153014 -0.195843622378725 -0.276085863502554 -0.396251975692142 0.24475432921718 -0.539465892552099 -0.0153644477710156 -0.252889444480407
  40 1516.38452209896 ""  2.41146023080269 0 0 0.0498565150177147 0.0566855881032651 -0.0107594458731075 0.0225258539422111 -0.0116530573094235 0.0368198752598867 -0.402187968540165 0.0192180485902491 -0.0758148806311018 -0.179765829226229 -0.234787681191991 -0.290826991277554 -0.410352841797208 -0.16941160158737 -0.264545428216535 0.0299356341037091 -0.0307119914506972 -0.00490508085154421 -0.00211437039944088 -0.00711588377690693 -0.00356203875916728 0.00326941261809896 -0.00236869347424897 0.0191913132866198 -0.211905634222914 0.137567722456563 0.178542335253896 -0.155851222338343 0.2012777703226 -0.157657373008177 -0.005215257156027 0.0360064734125369 0.0116083920650726 0.00634627866737978 0.00479816198526587 -0.000655104384639329 0.00251722509239566 0.00317922760858464 0.00261733853671609 0.00957390101656967 0.00800848990886993 0.00280448732377297 9.77763367308442e-05 -0.00545780028119163 0.00303149058401606 -0.00156025391061182 0.00426874793783544 -0.00598280030896319 -0.0156789020444602 -0.0412965788048231 0.00490735789370134 0.00121334410246192 0.00683311897609403 0.000216293630071282 0.083204946869014 -0.0110041050577111 -0.0354383242433638 -0.0826418030613959 -0.134549429174275 0.0572346529041649 -0.156835256321465 0.0114925794276172 -0.0570521208832263
  41 1526.88236935361 ""  11.9621498508586 0 0 0.00650529621284966 -0.0715908783718669 0.0744365144710261 -0.00990850050529725 0.00915155967546523 -0.0220934892012217 -0.259169952192439 0.370978759814631 -0.15802620709372 0.0369252500417698 -0.0164618566081135 -0.434300535838961 0.294678275082715 0.120180955717518 0.186377513484883 0.0262357093216366 -0.0298685954632842 0.000895041193599051 -0.0113904429217098 -0.00708905429853601 -0.0015696168740758 0.00527961868723484 0.0581727625701116 -0.0103664150373069 -0.0885156106341701 0.025297740687091 0.0717907172174867 -0.052629538645453 0.0940682830993503 -0.0690103464159722 -0.0110755603809691 -0.0964014821036529 0.0274891168287181 -0.029944548518488 -0.016424165227301 0.000220889825655718 -0.00468448887036286 -0.00362925856239278 -0.0026915072452999 -0.0101158918989809 -0.00701829749886983 -0.00191285515696395 0.115100124152898 0.185401531692473 -0.101684405272291 0.220280091323965 -0.0189017602232454 0.0936907400574936 0.00531459732660989 0.0308651425596589 0.00296722493640529 0.00885791208039676 0.000723831434793894 0.00868239474063828 -0.0786309928302813 0.00450482445850521 0.0402525257611704 0.0816925847430771 0.123236354006472 -0.0652505162352617 0.154578179645203 -0.0112667489401424 0.056586329064452
  42 1528.60898717931 ""  2.65287549680563 0 0 0.00163905696681278 0.0395457792515442 -0.0379449460927662 0.00747031155621766 -0.00506032663210723 0.0145899385233693 0.090639988052013 -0.175155587027612 0.0674346150782648 -0.0351154059708266 -0.0151102893635189 0.186548616900586 -0.194878643276757 -0.0836187957299184 -0.123444790364972 -0.00591376492427929 0.00705958342171587 -0.00108212614923823 0.00430209324615123 0.00188493524142099 0.000124097444601234 -0.00201710224526179 -0.0236487128740801 0.00717498771162914 0.00311059554005837 0.0109666911582703 -0.00131164339153646 -0.00249907749158169 -0.00603369128399061 0.00329837854509827 0.00390477650849633 0.0413521973286261 -0.00814743856816427 -0.0641204566250947 -0.029698875566326 -5.06797581385737e-05 -0.00439948914648691 -0.00400359732642152 -0.00024643440464416 -0.0118467030261336 -0.00692810735227357 -0.00368556934241397 0.277786181861852 0.43798345524201 -0.246844087344684 0.536315286698951 -0.0439826221926087 0.210361261767537 -0.0154560106548935 -0.00276882112794822 0.0196591746039441 0.0147873358634103 0.00901087174491664 0.0148885664777685 -0.0754630506376367 -0.0245675203887775 0.0738990933082692 0.086437961038036 0.108371262364242 -0.0903668724755363 0.164164960214915 0.0123463130871941 0.0876709345347959
  43 1536.77370982438 ""  1.9928083239879 0 0 -0.0274708042457709 -0.0210282748452861 -0.021923417924608 -0.00737013460541349 0.00115167583027729 -0.00905617795050922 0.315584242647986 -0.0864939147433856 0.0657286677188551 0.064844702397766 0.0901937509774432 0.331430715526776 0.0886293778665103 0.032264848590878 0.0567216921168782 0.0672909974915265 -0.0771110474748449 -0.00372413511209812 -0.0152034376326312 -0.0139780222608905 -0.00466435979071689 0.00214351121515899 0.0765852656960919 -0.00035209975260302 -0.350218547047748 0.18388053464419 0.292420991278505 -0.23605914295662 0.365529272762152 -0.269713677297206 -0.0116115483885743 -0.117205250883401 0.0536455895823915 0.0021005132634117 0.00196389031882322 0.0010549715771392 -0.000281454258679823 -0.000668248584810116 -0.000418582293651441 0.000423358043463707 6.33537733542193e-05 -0.000485303270971085 -0.0122531482484045 -0.0218018573928719 0.00836923927101668 -0.0233561728828738 -0.00182468849750829 -0.0130761550016949 0.00353852300430578 0.00740754882605165 -0.00170378379143197 -0.00206198860514006 -0.00370421184313341 -0.000853756554182838 0.00231616681135501 -0.00157674307677824 0.000445209435312008 -0.00262941025274799 -0.00378636174827033 0.00221430855837983 -0.00425940081264004 0.00246778961014518 0.000732247602463702
  44 1662.78618827424 ""  27.7135873091088 0 0 -0.000319932338804358 -0.000922184234792976 0.000213723387928437 0.000198082854323045 0.000304443783946566 -0.00020619497438042 0.000202526245538099 0.0029172407033207 -0.00207723431591585 0.000531555891685115 -0.000102383404036567 -0.000650872365121684 0.000457617352070438 0.00333610857614905 0.00508659698103846 0.000116062196902231 -0.000158287725460641 -2.75837633749071e-05 -1.04734084971119e-05 -1.4033598225732e-06 1.01812817121825e-05 -9.09248481276084e-05 0.000500611084682888 4.59752486151212e-05 -0.000246623167944956 8.80022764280065e-05 0.000255867250179355 -0.000291848478414847 0.000137730770427778 -0.000328179687672102 -0.000134857511435357 -0.00139950019045806 0.00051072139735293 -0.00387466514128102 -0.012836869941459 0.0172930201906661 0.0207854749993511 0.0345220225521123 0.0580090957476078 0.00441182159660522 -0.00200000589579492 -0.00287583208327668 0.0250707495213933 0.0476080705368454 0.00768979834430587 -0.0070082216052607 -0.0427085642229226 -0.0102936386750518 0.21114270739351 -0.344338688435889 -0.547262296894329 -0.499868272583973 -0.0169003244247065 -0.440685671569277 -0.0416888663138986 0.0269553250909264 -0.00704809889684724 0.0082387931033019 0.0336032192270392 0.0285461173617639 0.0089308154963253 -0.0101023383834039 -0.0110576654561563
  45 2960.65645703946 ""  65.4820185518482 0 0 -0.0487776429963813 0.0307440709494342 -0.032093841224373 -0.00185351331048725 -0.000659428358132229 -0.00154626397066099 -0.0719927973000348 0.182094278448358 0.394113114594113 0.694987918798937 -0.512072693553958 -0.00809624553536305 -0.0101799224865685 -0.0210461789002416 0.0122210481991179 -0.000142801502172778 -0.000782819852641724 0.000239637368461151 0.000572074125019879 0.000542936313120169 5.42135674493151e-05 -0.000748281866095687 -0.000737645842903159 -0.0008758286853706 0.000126085332134655 0.00207474743689173 -0.00112486544158205 0.000707829734367147 0.000425963684830033 -0.00168321731163244 -0.00189240327119947 0.00570185510388297 0.0140505965318492 -0.000419137675326889 -0.000876808272145434 0.00088981562136772 3.46303445408898e-05 -0.000225541648924733 0.000132605656010047 0.000365478923788194 -7.65662735834881e-05 -4.2359674306657e-05 0.00166324703310254 -0.000669695816644766 0.00103538329253149 0.00429144822412616 0.0122517120978117 -0.0107974110746473 -0.000588468738933652 -0.00167645845850536 0.000711256461234339 -0.000702371779278891 0.000255529831078342 0.000346641162678981 0.00068371842938522 0.000785751200755001 0.000838277774297308 -0.00437010468494025 0.00154327966405502 -0.00209028733753923 -0.000842054268276107 -0.00129431669090684 0.00193353943979253
  46 2985.9912635843 ""  82.9855764992048 0 0 0.00219467793654951 -0.00190705089814429 -0.00142857895991607 0.00013315118339318 0.000726843374554792 -0.000652361941923464 -0.00243492685467506 0.00684949675870902 0.0176303711398039 -0.0229034723342033 0.0166285158165555 -0.000572617325970128 -0.00183918737697971 -0.00916601719082084 0.00919836823201097 2.983962617398e-05 -3.03147160464918e-05 5.60315929894049e-05 -3.07658553427495e-05 -4.12962291084147e-05 1.30011525830309e-05 -1.1011533744986e-05 4.81884382088344e-05 0.00019433005587427 -0.000262168855729471 0.000583278166707526 -0.000810567888597458 -0.000156322378480557 0.000174546026914248 0.000289680640039433 0.0005201495084861 -0.00101996963369976 -0.00297546533770582 -0.0301018927625958 -0.0516638801962718 0.0432490445790401 -0.000247062706748975 -0.00126462180426874 -0.00153029501081517 -7.70672228881646e-05 0.00770405239816257 -0.00224347383351096 0.12251227373416 -0.0668544676494176 0.0863056805491298 0.239748263722202 0.700416486248416 -0.584361678881347 0.00673380947669038 -0.0033414371134188 -0.00124792233029387 -0.0114572693358597 0.000990380488921088 0.00191127693155284 -0.0267292693533494 -0.0367448825026527 -0.0257506867711557 0.0440099161822494 -0.0154818144742816 0.0235020584338462 -0.0129540804590425 -0.0404268997424635 0.0340736029040893
  47 2991.51156058219 ""  49.0016009557043 0 0 0.0381705606594462 -0.0462352625385628 -0.0642293826900902 -0.00075641055599447 0.000123619181242896 -6.24533987493333e-05 -0.109260649441207 0.320440222686621 0.779058978123321 -0.332317212935759 0.246888897828799 -0.0184402840600631 -0.00618142583091355 -0.00389402996938811 0.00573399196858364 -0.000354830511679463 0.00034349829895605 0.000794927814708235 1.68703902328617e-05 0.000269884116822897 0.000312247523034547 -0.000358274604761163 -0.0002467874908714 0.00509381512326606 -0.00184358866694624 0.00111411637297262 0.00104415458661993 0.00408194496505428 0.00199712326466024 -0.00776469842527029 0.0110488708202313 -0.022384481182471 -0.0700194126375075 0.000943787966264423 0.00163723161561809 -0.00137927775705291 3.9602916120489e-05 8.64249010488905e-06 0.000158374265132505 -0.00011000383196362 -0.000297416413822136 -1.00829297386989e-05 -0.00371701217377593 0.00212905902670626 -0.00268239128596514 -0.00762446730575361 -0.0222040839732887 0.0185167637861279 -0.000223082388582751 -0.000321841425331281 -0.000302371962713151 -3.51644633256441e-05 -0.000592650087086215 -0.000178088581001413 0.00119092527713431 0.00197868704943656 0.00152600752362505 -0.000515438292201598 0.000191546124297568 -0.000326419556504843 0.000655851796316126 0.00170305072954837 -0.00113626846442097
  48 3029.47184181491 ""  17.5145915683195 0 0 -0.000414368954586185 0.000165611343359064 -0.000187079000559067 -1.83491397357821e-05 -0.000215292827899437 0.000200554005080638 -0.000198896336071601 0.00106573000552137 0.00221229978990224 0.00468001382769272 -0.00316075780573223 -1.30771417013404e-05 0.000299995277961618 0.00302039090594795 -0.00272507380429268 -8.11049047052867e-06 8.68422909844171e-06 -1.81627897474566e-05 1.52745671448763e-05 1.80015495506948e-05 -2.67067895886606e-06 6.07797589708241e-06 -2.06701572458792e-05 -1.98076423337397e-05 6.62701341122006e-05 -0.000195745105539827 0.000260958912703527 1.08382832393316e-05 -1.72367728949581e-05 -3.4622899203479e-05 -9.9690465320564e-05 0.000111265954293471 0.000330522223762197 0.00885846113383127 -0.00269806758938933 0.00241461334156437 -0.000199264739353377 0.000161810274087541 -0.000130170511513934 -0.0443772950545997 0.0221464455745042 0.0147215566396509 -0.100128768782528 0.0414981800976537 -0.0539474983932226 -0.00460569121396997 -0.0142309233802274 0.0154463493728018 0.0026086424471329 0.000357225868962586 0.00460741546841223 0.00198951776220024 0.00133752695477808 0.0018848185821773 -0.191150146202068 -0.324162464805221 -0.23335292311601 0.618330128130732 -0.260262687026706 0.333322610859619 0.0988899284459764 0.322124705881462 -0.270681512395087
  49 3059.74068746667 ""  11.9587518929231 0 0 2.84121297497224e-05 -1.63566440425713e-05 3.05957676770242e-05 -7.85515513340753e-05 -0.00018479832461992 0.000155095809157658 3.3800500828309e-05 -0.000248478650255634 -0.000411400156611355 -0.000511657138871278 0.000283270463802556 1.64845051347125e-05 0.00160452014187507 0.00330174028795303 -0.00197757251727435 -5.16778834913453e-05 6.00133840163639e-05 7.47436359880255e-06 -4.53395662913434e-06 5.51445306202044e-06 -2.58828902604305e-06 6.55813471766372e-06 -1.61442020979919e-05 -2.61735991680718e-05 0.000161944193436861 -0.000503911646611426 0.000702843946311022 0.000482567439287141 -0.000128802198226536 -0.000779404763395082 -4.11565803035826e-05 0.000102622816453763 0.000302642763095368 0.0563111223903973 -0.032176948121564 0.0387073274603121 -0.00167056984394778 0.00111047378604403 -0.000501800842040401 -0.0131322959510504 0.00314430998210345 -0.0286576279443169 -0.713457817980712 0.294743211878384 -0.392595637694641 0.0452187275925199 0.085670560995851 -0.0715977014465727 0.0170084171281651 -0.0107710491853106 0.0111284758174204 0.00349566167699436 0.00267899807662537 9.94060944922946e-05 0.105321067490989 0.194530962531999 0.12828995430336 0.118092256192282 -0.051122168424732 0.0616672517830002 -0.0668021752443438 -0.185761842037792 0.149904748575867
  50 3085.25079510983 ""  32.6764413301322 0 0 -0.000489052070518211 0.000328291588282129 0.000736418211765083 9.35021991980285e-05 -6.85742617360043e-05 8.75753475202547e-05 0.000926300129739531 -0.00220040733451456 -0.00873326784233027 0.00523715116773316 -0.00342993615854772 -0.000405480329837981 0.00064070951295029 0.00259493255637665 -0.00210223136050006 -0.038992787325631 0.0448369617714539 0.00489088464604284 -0.000596114492359613 0.00148936002010156 0.000228901381431835 -0.00144905459111291 -0.00295395442941395 0.00426275263021616 0.123920015796487 -0.400935545217219 0.53738041603077 0.354231547366036 -0.102560250986866 -0.586602534218319 0.0102600560586391 -0.0189074969577612 -0.0620031210038059 8.78004412897832e-05 -0.00013812511390162 0.000117402029022253 6.30598345914906e-06 2.58667210697699e-05 -1.15196588302542e-05 0.000554488133036782 0.000208566525875201 0.000542033750710455 -0.00136966959162085 0.000573165158617208 -0.000684166654791991 0.000398489794000415 0.00105814884306079 -0.000788788878768639 -6.1630468138329e-05 -5.56226828327077e-05 -2.03101640256797e-05 4.4267890840117e-05 2.75134602202158e-05 -8.43969786494145e-05 -0.00278284059803648 -0.00520595477157049 -0.00361198975169156 -0.00423873689661353 0.00187529647421486 -0.00219566094595926 0.000393066716263658 0.000816416565573512 -0.000622110312481673
  51 3091.06592708928 ""  40.8104716170574 0 0 -0.000180731935150652 0.000154272855555053 3.30820191750715e-05 9.71199824234578e-05 0.000273120421312949 -0.000187898611489295 5.22819351438425e-05 -0.000107408051409991 -0.000448467271725149 0.00206594882098427 -0.00145715093445049 -2.03360524400021e-05 -0.0015202993033962 -0.0039589733438973 0.00240580298773105 -0.000344114723599311 0.000382801797266509 6.00942513086036e-05 -1.63024291780474e-06 1.14458390270743e-05 4.97724294149179e-06 -4.65949480357379e-05 2.94322002375043e-05 0.000210616637424393 0.001065440974141 -0.00349066072120775 0.00464054275232948 0.00316722051379836 -0.000935880131019162 -0.00526138645778485 0.000432033146824944 -0.00077849013682018 -0.00264359106197217 -0.0233174617121745 0.0139928481347007 -0.0169102683274756 0.000894418359687911 -0.000274198031950268 0.000530454771475811 -0.0516500404564304 -0.00243683188981732 -0.061459844170876 0.287992554728788 -0.120227912874408 0.154637683467951 -0.0216981882355641 -0.0484054157606097 0.0420356666393877 -0.00757749296430944 0.00710165238819394 -0.00103207525852462 5.46017950451435e-05 -0.00141481890137523 -9.04999413704479e-05 0.241016597328917 0.458324517533726 0.310810083109031 0.470568330517739 -0.204927959081199 0.241984736741619 -0.0901326201530472 -0.224768775295038 0.178036904205804
  52 3109.86661065414 ""  23.8018106095169 0 0 -3.87090719897613e-05 -8.41819688801434e-05 -0.000147289215246492 -5.23211722578183e-06 -2.97087229738134e-05 0.00015464727611129 -0.000196762694702344 0.00067733052289827 0.00150243451646096 0.000146141675373104 -0.000182278842920213 -3.76215420972719e-05 0.000494373505802358 0.000550755272901925 -0.00280984884185295 4.57280736688234e-05 -8.14364255541401e-05 3.2592357202414e-05 1.19096288889694e-05 4.34847345694251e-06 4.1410277800445e-06 0.000110776199596269 -0.000167334274085605 -0.000585618039593009 -0.000302976106213937 0.000900366723991548 -0.00119790173798608 -0.000469487053305496 0.000167468557393602 0.000785514214028233 -0.00121028148001758 0.00200256845767151 0.00700126978939822 -0.00191263320170577 0.00820442594562716 -0.00733251750283958 -3.17697655789244e-05 -0.000365385848544518 5.99832877298597e-05 0.0253537117028698 0.0816830801523035 -0.0201548291414984 0.0528909166853433 -0.0223145974665524 0.0275269942449118 -0.0256633406592763 -0.0652272016449213 0.0585433093247875 -0.00142577062874828 0.00204476839629665 -0.00116311627297678 0.000586319056145901 -0.0014647353540116 0.000498095612953706 -0.223528926503679 -0.395115885331848 -0.292789395213602 0.109211353141304 -0.0266762059769779 0.0511385521585935 -0.190707588818269 -0.556193794390457 0.483273856321869
  53 3113.88800154805 ""  26.2582574655126 0 0 0.00304862660006767 -0.00567572011747135 -0.00382250694807798 0.000149585065107759 0.00022941410178395 0.000207325955806931 -0.00867518030234312 0.0193193475147455 0.0523852295310826 -0.0331399493282261 0.0288546736140815 -0.00264972250497566 0.00163340572206239 0.00307862902608738 -0.000178608614969898 -0.006726092620228 0.00192480180416768 0.011291429881799 2.5681841632675e-05 -0.00100368682212972 0.000705128355637453 0.014975467273062 -0.0209985539146458 -0.0769716352032248 -0.00951010975329203 0.0177120242553107 -0.028925277913423 0.0656237799696345 -0.0139125074613686 -0.103218541470708 -0.153261081255536 0.251773640370051 0.8958211066571 -9.6088690814048e-05 -7.94882793151906e-05 1.97462055387421e-06 1.34378562556493e-05 3.43812608675178e-05 1.03038195585147e-05 -0.000297844788358476 -0.000619964709954263 1.76853764542048e-05 0.00071293697570209 -0.000257802133648572 0.000412000105186596 0.000296451084430377 0.000881083865806607 -0.000575503558432091 -0.000146227013848279 -4.2834639643827e-05 -0.000102881508697701 2.07527181978526e-05 -0.000115160592665518 -7.20874709049771e-05 0.00225772092573138 0.00412516761660055 0.00299342895608066 0.00012347625665384 -0.000234186192525699 0.00011108076672716 0.00126283377425281 0.00364448219317065 -0.00330190004323622
  54 3171.59127020197 ""  30.380269423355 0 0 0.000822875018581315 -0.0011157868895956 -0.000915816893428551 -4.80238985831877e-05 -1.47130430876535e-05 0.000134262522069233 -0.0017487096655663 0.00276431649104163 0.0135020397228595 -0.00380060162162945 0.00286490339967648 0.00120364128392803 0.000554805100620273 0.00178743471720077 -0.00131859662343526 0.0173711461238321 0.0254470658190103 -0.0901350710765234 -0.000315973233675924 -0.000441066144798189 0.00118736466558483 0.00201322034461328 -0.0024861502546017 -0.00950697368021118 0.12893017643875 -0.408215469546083 0.515958341851451 -0.335736994761791 0.113643652890404 0.543257213513582 -0.0230721819570006 0.0341398971641881 0.103825288662809 -3.52667267358093e-05 -3.68151636437073e-05 -1.25967113433511e-06 1.24449612820009e-05 2.59785815305473e-05 7.37365014536265e-06 -2.36734609344496e-05 -3.51607807863278e-05 -2.02696126263097e-05 0.000215536388367177 -8.38406513345643e-05 0.000134714079084136 0.000136376785419113 0.000398069011348449 -0.000214808862256899 -5.91086162441168e-05 1.35515500284148e-06 -5.20502585016146e-05 3.40261016367069e-05 -0.000140362236311176 -1.82083431307157e-05 0.000232742281992713 0.000477950771308255 0.000323518147194152 9.5559435650712e-06 -2.7564062761107e-05 3.43422191988929e-06 5.98971155309319e-06 1.30483665227992e-05 -0.000100584983234251
  55 3449.41557081782 ""  1027.59247299294 0 0 -0.00161213759936274 -0.00077069771584496 -0.000867712529081424 -0.0111066329476057 -0.0451561441583732 0.0393575958380316 0.00293808417736282 0.00992608749957278 0.0150028023161564 0.0181489431064416 -0.0055856637813416 0.00150603190981382 0.163223598090778 0.697826594746239 -0.61863901680479 0.000172607743555232 -0.000344180859296609 0.000165997512014779 0.00022375758634868 0.000477747790054033 -9.29252045176942e-05 0.000335021656513187 0.000150045941336005 0.0004660740173304 -0.000699977899259952 0.00259860323858559 -0.00259214875253671 -0.000738125918022768 -4.94710742569864e-05 0.000713209096332851 -4.32568879612156e-05 -0.000650319033710687 -0.00245359560903695 -0.00110227225388261 -0.00191420416432351 -0.000564383829026213 0.00257900926859256 0.00128550923633702 0.0100964568924942 0.000188747173227124 4.99381087675692e-06 -0.00025360392782323 0.0039488126269221 0.000566429475527369 0.00293295979921539 0.00511700850764154 0.0147638330499746 -0.00406198657377569 -0.113170208546256 0.0446468290139221 -0.0649255103634039 0.0827938624126093 -0.0413330452267923 -0.0822041308609809 0.000413626193345486 0.00341760306028517 0.00310679888166305 -0.000536709776132418 -0.000196215362432319 4.92334856226494e-06 -0.000481808140011383 -0.000493270892589047 0.000712515407329564
  56 3475.0456589535 ""  33.9566687763158 0 0 -0.000245569562603937 -0.000149867083860208 -0.000148188191680781 -0.0021509626322256 -0.00868300341094316 0.00754440526491027 0.000517812956942064 0.00188343294773247 0.00284122779521814 0.00314685510199914 -0.000872608933738743 0.000260799999497397 0.0312204811676746 0.13471659063575 -0.120129539831154 2.72805541292476e-05 -5.29452745043327e-05 2.60151220114576e-05 3.68122685897118e-05 8.05100809699397e-05 -1.76498089123055e-05 6.56730114110794e-05 3.64852692515331e-05 6.8701826832474e-05 -0.000111508688298281 0.000383943569919436 -0.000387071078971407 -0.00012364310408672 -7.9999834229465e-06 0.000108900422408588 -2.21883828950165e-05 -0.000122335231262159 -0.000297287016999281 -0.000617505021901508 0.00264470193131994 -0.00225151865814342 -0.0161048501803218 -0.00108364582453715 -0.0518690494927819 -2.55208339713885e-05 -0.00022087146690584 -1.28920211441069e-05 0.013163933500395 -0.00720746722663707 0.0075703252540245 -0.000954934458563034 -0.00457399091579156 0.00905468863706976 0.623397107804386 -0.218885055699213 0.336073712169515 -0.403875355723608 0.218405625102967 0.393244371526972 0.00146568622084161 0.00121961891774699 0.0011405182157745 -0.000430177082811604 8.69555376527823e-05 -0.0016411840332076 -0.000600968151785752 -0.000322048159317629 0.000990831552330575
  57 3544.9871785418 ""  2.24864434482317 0 0 2.25906802024356e-05 -1.50270105997612e-05 1.31193685948526e-05 -0.000122394780120567 -0.000414036275556361 0.000363647889899062 4.67484453848352e-05 2.48222841707428e-05 -3.57797093109939e-05 -0.000137551825525771 4.57068767941089e-05 7.36961519100318e-06 0.00320453824219415 0.00605066547652138 -0.00627434697802365 1.20793866834678e-06 -1.11442311627342e-06 1.79415188932104e-06 2.73999462293201e-06 2.02884675384337e-06 -2.79200080661655e-06 -5.39897597029617e-06 5.00843522053076e-06 2.00751031269361e-06 -7.26719494654187e-07 1.81269578472233e-05 5.17447672409163e-07 -2.9360650134117e-06 6.50865784575643e-06 1.80194450678188e-05 1.59456685227667e-06 -2.65573184775809e-06 -2.59514390972427e-05 0.00202587618198653 -0.000352620213074228 0.000448209695825629 0.0688299482599665 -0.0308278104512107 -0.0151929017354956 -0.000480663289667791 5.91728732949412e-05 3.8755130879593e-05 -0.0137929181383481 0.00499548458985306 -0.00822472570148093 -0.000509210297837982 -0.000192498870954317 0.000701217619450061 -0.486962607200152 0.181238993284453 -0.301415298876184 -0.475268070802522 0.245117074068089 0.512611410523378 0.000560317477222065 0.000511005514288374 -0.00022743593307344 -0.000218713303146592 0.000674923962737725 0.00167023766328092 1.34671551280974e-05 9.68217323373451e-06 0.000563537236862838
  :::
 } 
 m_exists[57] { 
  s_m_exists
  :::
  1 11111111111111111111111111111111111111111111111111111111111111111111 
  2 11111111111111111111111111111111111111111111111111111111111111111111 
  3 11111111111111111111111111111111111111111111111111111111111111111111 
  4 11111111111111111111111111111111111111111111111111111111111111111111 
  5 11111111111111111111111111111111111111111111111111111111111111111111 
  6 11111111111111111111111111111111111111111111111111111111111111111111 
  7 11111111111111111111111111111111111111111111111111111111111111111111 
  8 11111111111111111111111111111111111111111111111111111111111111111111 
  9 11111111111111111111111111111111111111111111111111111111111111111111 
  10 11111111111111111111111111111111111111111111111111111111111111111111 
  11 11111111111111111111111111111111111111111111111111111111111111111111 
  12 11111111111111111111111111111111111111111111111111111111111111111111 
  13 11111111111111111111111111111111111111111111111111111111111111111111 
  14 11111111111111111111111111111111111111111111111111111111111111111111 
  15 11111111111111111111111111111111111111111111111111111111111111111111 
  16 11111111111111111111111111111111111111111111111111111111111111111111 
  17 11111111111111111111111111111111111111111111111111111111111111111111 
  18 11111111111111111111111111111111111111111111111111111111111111111111 
  19 11111111111111111111111111111111111111111111111111111111111111111111 
  20 11111111111111111111111111111111111111111111111111111111111111111111 
  21 11111111111111111111111111111111111111111111111111111111111111111111 
  22 11111111111111111111111111111111111111111111111111111111111111111111 
  23 11111111111111111111111111111111111111111111111111111111111111111111 
  24 11111111111111111111111111111111111111111111111111111111111111111111 
  25 11111111111111111111111111111111111111111111111111111111111111111111 
  26 11111111111111111111111111111111111111111111111111111111111111111111 
  27 11111111111111111111111111111111111111111111111111111111111111111111 
  28 11111111111111111111111111111111111111111111111111111111111111111111 
  29 11111111111111111111111111111111111111111111111111111111111111111111 
  30 11111111111111111111111111111111111111111111111111111111111111111111 
  31 11111111111111111111111111111111111111111111111111111111111111111111 
  32 11111111111111111111111111111111111111111111111111111111111111111111 
  33 11111111111111111111111111111111111111111111111111111111111111111111 
  34 11111111111111111111111111111111111111111111111111111111111111111111 
  35 11111111111111111111111111111111111111111111111111111111111111111111 
  36 11111111111111111111111111111111111111111111111111111111111111111111 
  37 11111111111111111111111111111111111111111111111111111111111111111111 
  38 11111111111111111111111111111111111111111111111111111111111111111111 
  39 11111111111111111111111111111111111111111111111111111111111111111111 
  40 11111111111111111111111111111111111111111111111111111111111111111111 
  41 11111111111111111111111111111111111111111111111111111111111111111111 
  42 11111111111111111111111111111111111111111111111111111111111111111111 
  43 11111111111111111111111111111111111111111111111111111111111111111111 
  44 11111111111111111111111111111111111111111111111111111111111111111111 
  45 11111111111111111111111111111111111111111111111111111111111111111111 
  46 11111111111111111111111111111111111111111111111111111111111111111111 
  47 11111111111111111111111111111111111111111111111111111111111111111111 
  48 11111111111111111111111111111111111111111111111111111111111111111111 
  49 11111111111111111111111111111111111111111111111111111111111111111111 
  50 11111111111111111111111111111111111111111111111111111111111111111111 
  51 11111111111111111111111111111111111111111111111111111111111111111111 
  52 11111111111111111111111111111111111111111111111111111111111111111111 
  53 11111111111111111111111111111111111111111111111111111111111111111111 
  54 11111111111111111111111111111111111111111111111111111111111111111111 
  55 11111111111111111111111111111111111111111111111111111111111111111111 
  56 11111111111111111111111111111111111111111111111111111111111111111111 
  57 11111111111111111111111111111111111111111111111111111111111111111111 
  :::
 } 
} 
