# Supplementary material for: Cut-off Scale and Complex Formation in Density Functional Theory Computations of Epoxy-Amine Reactivity
Source: ACS Omega. 2021 Oct 25;6(44):29424–31. doi: 10.1021/acsomega.1c03229 (PMC8587129; doi:10.1021/acsomega.1c03229)
Supplement: Supplementary file 1 — ao1c03229_si_001.zip [file ao1c03229_si_001.zip › Final_structures/Primary/A2E1_A1E2_B3LYP-D3_CC-PVTZ-F_canonical/Epoxy_frag2_reactant_isomer27.vib]

{ 
 s_m_m2io_version
 :::
 2.0.0 
} 

f_m_table { 
 i_j_atom_total
 :::
 21
 m_column[68] { 
  s_m_data_name
  s_m_column_name
  i_m_width
  b_m_visible
  s_m_units
  :::
  1 r_j_Frequency  "Frequency"  10 1 "" 
  2 s_j_Symmetry  "Symmetry"  10 0 "" 
  3 r_j_Intensity  "Intensity"  10 1 "" 
  4 r_j_Raman_Act  "Raman Act"  10 0 "" 
  5 r_j_Raman_Int  "Raman Int"  10 0 "" 
  6 r_j_x1  "x1"  10 0 "" 
  7 r_j_y1  "y1"  10 0 "" 
  8 r_j_z1  "z1"  10 0 "" 
  9 r_j_x2  "x2"  10 0 "" 
  10 r_j_y2  "y2"  10 0 "" 
  11 r_j_z2  "z2"  10 0 "" 
  12 r_j_x3  "x3"  10 0 "" 
  13 r_j_y3  "y3"  10 0 "" 
  14 r_j_z3  "z3"  10 0 "" 
  15 r_j_x4  "x4"  10 0 "" 
  16 r_j_y4  "y4"  10 0 "" 
  17 r_j_z4  "z4"  10 0 "" 
  18 r_j_x5  "x5"  10 0 "" 
  19 r_j_y5  "y5"  10 0 "" 
  20 r_j_z5  "z5"  10 0 "" 
  21 r_j_x6  "x6"  10 0 "" 
  22 r_j_y6  "y6"  10 0 "" 
  23 r_j_z6  "z6"  10 0 "" 
  24 r_j_x7  "x7"  10 0 "" 
  25 r_j_y7  "y7"  10 0 "" 
  26 r_j_z7  "z7"  10 0 "" 
  27 r_j_x8  "x8"  10 0 "" 
  28 r_j_y8  "y8"  10 0 "" 
  29 r_j_z8  "z8"  10 0 "" 
  30 r_j_x9  "x9"  10 0 "" 
  31 r_j_y9  "y9"  10 0 "" 
  32 r_j_z9  "z9"  10 0 "" 
  33 r_j_x10  "x10"  10 0 "" 
  34 r_j_y10  "y10"  10 0 "" 
  35 r_j_z10  "z10"  10 0 "" 
  36 r_j_x11  "x11"  10 0 "" 
  37 r_j_y11  "y11"  10 0 "" 
  38 r_j_z11  "z11"  10 0 "" 
  39 r_j_x12  "x12"  10 0 "" 
  40 r_j_y12  "y12"  10 0 "" 
  41 r_j_z12  "z12"  10 0 "" 
  42 r_j_x13  "x13"  10 0 "" 
  43 r_j_y13  "y13"  10 0 "" 
  44 r_j_z13  "z13"  10 0 "" 
  45 r_j_x14  "x14"  10 0 "" 
  46 r_j_y14  "y14"  10 0 "" 
  47 r_j_z14  "z14"  10 0 "" 
  48 r_j_x15  "x15"  10 0 "" 
  49 r_j_y15  "y15"  10 0 "" 
  50 r_j_z15  "z15"  10 0 "" 
  51 r_j_x16  "x16"  10 0 "" 
  52 r_j_y16  "y16"  10 0 "" 
  53 r_j_z16  "z16"  10 0 "" 
  54 r_j_x17  "x17"  10 0 "" 
  55 r_j_y17  "y17"  10 0 "" 
  56 r_j_z17  "z17"  10 0 "" 
  57 r_j_x18  "x18"  10 0 "" 
  58 r_j_y18  "y18"  10 0 "" 
  59 r_j_z18  "z18"  10 0 "" 
  60 r_j_x19  "x19"  10 0 "" 
  61 r_j_y19  "y19"  10 0 "" 
  62 r_j_z19  "z19"  10 0 "" 
  63 r_j_x20  "x20"  10 0 "" 
  64 r_j_y20  "y20"  10 0 "" 
  65 r_j_z20  "z20"  10 0 "" 
  66 r_j_x21  "x21"  10 0 "" 
  67 r_j_y21  "y21"  10 0 "" 
  68 r_j_z21  "z21"  10 0 "" 
  :::
 } 
 m_row[57] { 
  r_j_Frequency
  s_j_Symmetry
  r_j_Intensity
  r_j_Raman_Act
  r_j_Raman_Int
  r_j_x1
  r_j_y1
  r_j_z1
  r_j_x2
  r_j_y2
  r_j_z2
  r_j_x3
  r_j_y3
  r_j_z3
  r_j_x4
  r_j_y4
  r_j_z4
  r_j_x5
  r_j_y5
  r_j_z5
  r_j_x6
  r_j_y6
  r_j_z6
  r_j_x7
  r_j_y7
  r_j_z7
  r_j_x8
  r_j_y8
  r_j_z8
  r_j_x9
  r_j_y9
  r_j_z9
  r_j_x10
  r_j_y10
  r_j_z10
  r_j_x11
  r_j_y11
  r_j_z11
  r_j_x12
  r_j_y12
  r_j_z12
  r_j_x13
  r_j_y13
  r_j_z13
  r_j_x14
  r_j_y14
  r_j_z14
  r_j_x15
  r_j_y15
  r_j_z15
  r_j_x16
  r_j_y16
  r_j_z16
  r_j_x17
  r_j_y17
  r_j_z17
  r_j_x18
  r_j_y18
  r_j_z18
  r_j_x19
  r_j_y19
  r_j_z19
  r_j_x20
  r_j_y20
  r_j_z20
  r_j_x21
  r_j_y21
  r_j_z21
  :::
  1 13.5951414163851 ""  0.454996499818198 0 0 0.00310949257692175 0.0578724842140789 -0.0225541996004821 0.0201513798861215 0.0180379906744915 0.0265711318330794 -0.016948395373431 0.0646008219131427 -0.0698961006988643 0.016450125600442 0.114612511684074 -0.00584498358143803 0.0376927352988344 0.0159699798541423 0.0604187891920781 -0.0152674609496562 0.0617093334549445 -0.0635715376562259 0.0146446340096998 0.0290913435120122 0.0083574334873754 -0.00870452293730232 0.0176029189074149 -0.0396813567850567 -0.0338749450651695 0.0345209446161255 -0.0974410754527359 -0.0109826410187772 0.125498089990986 -0.0684459163198654 -0.0221247766093128 -0.0423252015822986 -0.055275621168135 -0.013471758136298 -0.0411714819739923 -0.0182458566472453 0.0567964999394779 0.0176228342890499 0.071762539467151 -0.0663202435499479 -0.161487564953395 0.0217669332223839 -0.0183385253581116 -0.0295401203519208 -0.0473981867234448 -0.0248008562430361 -0.010534358863887 -0.0917475260880398 0.0984776568044201 0.0920116252601642 0.0429481018064634 0.0697839489261481 -0.00090881442370663 0.139598315174044 -0.124743895084423 -0.205458032010408 -0.0464598987005603 -0.059863987102036 -0.171207012510589 0.0471869584609938 -0.0536390960646885 -0.200483603955274 0.0969602661682804
  2 28.3137263095416 ""  0.243612580976992 0 0 -0.0428277750928508 0.0681377799265388 -0.0471808031539231 -0.0369192123235804 0.060313256782574 -0.0467951972966038 -0.048688608160892 0.0908893230480879 -0.124499584742557 -0.0846767218704945 0.112852355534172 0.00368679623432701 -0.0373366127432832 0.0422387746141015 0.0204040674372057 0.00909631091038606 -0.0188998511760233 0.0257170353287194 0.0115611344205344 -0.0385746713588226 0.0849989280841917 0.0128341912611182 -0.01131119370071 -0.0199455193703296 0.0498978902162492 -0.070194885429839 0.0143592282829008 -0.0350079160471642 0.035068480876523 0.0416339123910425 0.0576651416540701 -0.0583378518699971 -0.0624717919955228 -0.0135362042746464 -0.012857262672783 0.00148378683767594 -0.0681824368486064 0.00775213002644746 0.0326003555167088 0.136838979633815 -0.0597808935843623 -0.0326326189708328 -0.0697375317674196 -0.0143322378349411 -0.0838499684487878 -0.0223581481110558 0.00654234914325083 0.0918705379309446 -0.132718436617053 0.0284503223663375 0.0489550374209054 -0.0706085904403975 0.00301239835862066 -0.0223358238984115 0.187741533127396 -0.0774119245475124 -0.057164480314556 0.191320014970388 -0.0659983415223014 0.058803671819186 0.144984970029541 -0.0721937529983628 -0.124736195556977
  3 50.7957931653297 ""  8.14894760204958 0 0 0.00339998384543583 -0.0178576574112812 0.00487394608313326 -0.0253790432053545 0.0518618294048323 -0.0855419350133149 0.0391272641058878 -0.03438723568914 0.103189942695522 -0.0140827371477116 -0.126940623219807 -0.0337182702512746 -0.0533643860968044 0.0271505108902554 -0.0334868147489259 0.0353311253836208 -0.0556561002434567 0.057829085147016 -0.064421698235125 0.03074286289826 -0.113607709597792 0.0116784628178931 0.0712028264113834 0.0283802174518313 0.0737926896570455 0.00529186028016384 0.131534999084258 0.0460489124110127 -0.219775207350635 0.0612517376022441 0.0301496289338399 0.225276872585704 0.0772792796418799 0.035634234442334 -0.0228420869965718 0.0202773855357303 -0.00452233210168107 0.00511948729525649 0.0628111662004956 0.0159125744113349 -0.0635446281994496 0.0343731066307136 0.0672190378945468 0.0166876611954171 -0.00339004541969345 0.0510193738168654 -0.0608941443420952 -0.000823609744033272 0.0189992430556061 0.0205828357718723 0.051723257337725 -0.0182744206898 0.044257738178889 0.0831986384942385 0.046470723126601 -0.0885448016013099 -0.00190300807176596 -0.0141100663250037 -0.107060598717862 0.0608558813520219 0.00106537660626072 -0.0276655486772754 0.0569903621806871
  4 75.7615019579082 ""  5.43067752649702 0 0 0.00743076348583968 -0.0303002997460345 -0.00435603185024049 0.0342228639964679 -0.0506059904559758 -0.0422634069760376 -0.0216529575367893 -0.0548132096906578 0.032063132046875 0.0157201193204675 -0.045546426863961 -0.0173476135116624 0.0600341309825609 -0.0390265196358729 -0.050032128905974 -0.00350795564037518 0.0696925444234054 0.0260272849850347 0.0293307828594275 0.0758668187181016 -0.0283372088524429 0.00508219153932307 0.0408925413340291 0.00842982187231231 -0.0153459394711302 0.113930588445086 0.0518017376851773 -0.00835785121419753 0.0400780045185283 0.0296314282016152 -0.0010381172114446 0.0661639111949073 0.0212649400752495 -0.126512378708586 -0.017563926148657 0.0520643782197985 0.00406385806211685 -0.0559548828005816 -0.00681145253151103 0.0428694932807046 -0.0160728576981448 0.00243352643917019 -0.287470214248961 -0.144581853653735 0.0346993675257253 -0.193864455122483 0.148361328614115 0.156114152794477 -0.0204686265672202 -0.0644110112008679 0.00294430712261655 0.0402151369442999 -0.148487280527011 -0.0233071219684121 -0.0766201545211447 0.0208604078913379 0.0528710602993362 0.212787035929115 0.13034720995408 0.0164062421890928 0.11965525227354 -0.201755854314609 -0.0992913469549633
  5 112.409696710697 ""  1.69937268765607 0 0 0.0298560854980549 0.00197630189875872 -0.000360502964738403 0.0161623933488701 0.0200843948651623 -0.00570921391548211 0.0386170190751202 -0.00221313304007442 0.0241081205090644 0.0353480253958927 -0.0198671091768591 -0.015154860798384 -0.0188565652117056 0.00149695275931392 0.0218724617012047 0.00748164625290036 0.0799241601563669 -0.00559505899552201 0.0573012983354288 0.0586909301491797 0.00543219722816429 0.0201135153574361 0.0229568047347033 -0.0034970521836815 -0.0157226357409526 0.0937861310060208 -0.0109681350418445 0.006386583692929 0.104828944052679 -0.0062825867155346 0.00532940394264142 -0.000540514840595288 -0.00449938924194257 0.0378736770502256 -0.0831378158541587 0.00906189356674542 -0.124013521252428 -0.0914265523063489 -0.00943590281558852 -0.0315091518583994 -0.00521453184383172 0.0132142308905267 0.155630093350316 0.0068278587150483 0.0279129137773037 0.0964388653418893 -0.229009635802101 -0.00437344015407896 -0.212360972512252 -0.127866778928142 0.02646545376863 -0.147905175323288 -0.0511706635078841 -0.117098237094009 0.138941093663741 -0.0105139837796932 0.0123505326200881 -0.175375145829625 -0.133340745942074 0.00772576900768978 -0.109148854132464 0.19115240198493 0.0207562519104939
  6 130.181905950914 ""  3.39841116573921 0 0 -0.0256860288951956 0.12358663365997 -0.00481281764746024 0.0715011436829167 -0.0140122504436151 0.0272147085146979 -0.133855282737816 0.111994693383173 -0.11438801190239 -0.0273038199622428 0.258936611007152 0.0591403303961749 0.145190715371446 0.0205196143720108 0.0134437582665501 0.0247437185186677 -0.048638339228115 0.0128857722859461 -0.0989229967310801 -0.00896005376501661 0.0169846590096091 -0.00458895716467698 0.0843359422638028 0.00704534344877695 0.0823861183740753 -0.101681394727897 0.0117017066068537 0.0249623362039048 -0.083375354700802 0.0142425109555555 0.0329749428148396 0.125043046029603 0.00191002453283929 0.0100862987352051 -0.0511190744548478 0.0007761330395876 0.0305594359455245 -0.0850866803036635 -0.0510494929685737 -0.0132971834814705 0.0145242825882155 -0.0058054380227874 0.0105166306038303 -0.0762167172654693 0.046905403744006 0.00709271318021991 -0.0436252721807007 0.0030022015552841 -0.0075190905640674 -0.10835997358917 -0.0334976707676963 0.0385764864561444 -0.114967432754551 -0.0904118418355679 -0.0347277292671796 0.045900797079705 0.0406927450175671 -0.0137868856080681 0.0459150529020736 -0.0580282661104602 -0.00981462479061382 0.00588540733852565 -0.00701730401874657
  7 214.846966133563 ""  2.66882869765802 0 0 0.0210178954232008 -0.000580547839052248 0.0535769802195311 -0.0726218316760231 0.131449019698306 -0.0153959740598245 0.116022234068207 0.00737822428521199 0.151602036358313 0.00273768210518803 -0.142716099884324 -0.00137682773309449 -0.143573904788547 0.123069976717974 -0.0598462347173702 -0.00356428363876334 0.0143476400549374 -0.0508495788746795 -0.00800181369793425 -0.010962291735031 0.0321196336293548 -0.00645991616034342 -0.0113787154066177 0.0344520892778586 -0.0572472333410937 -0.011188694517196 -0.108074225973646 0.0543319953699323 0.0669808970564698 -0.077810725703265 -0.0534706926833205 -0.051860394223931 0.0446927327849567 0.0175365106779962 -0.0523255085561483 0.00331040151229493 0.05188479728464 -0.0815370652691341 -0.0459240836036992 0.00601814795478788 0.00517863273821496 -0.00556852546635374 0.00480758025620125 -0.0892609839890337 0.0496290435476007 0.0074793424084333 -0.0280689687297945 0.0094388611074911 0.170200635077292 -0.136350173665271 -0.0730069266425201 0.0448466985377104 -0.0468904774880114 0.0425458243312641 -0.178047568795648 0.0667435627312834 0.0795524311817671 0.1070761090656 0.159838904791605 -0.10661002214656 0.0721259996221665 -0.164051256680431 0.00612999316045261
  8 254.066965543175 ""  1.22040336108738 0 0 0.00629995442010512 -0.0198444647666299 0.0665607007236982 0.0529750241076009 -0.0196178789044574 -0.110496534632725 -0.0342642216377617 -0.0620256057353887 0.137841198477438 -0.0172204856314337 -0.0914728976988723 0.0492090614828858 0.0895620283156808 -0.0197513997368485 -0.0684592506228807 0.0160549718077754 0.0125127148487736 -0.0953895278222919 -0.054859168163105 -0.018017032855101 0.0716278886600243 -0.00620019738471143 0.0281839231285217 0.0756806141339264 -0.0669678669961887 -0.0667541883297463 -0.215466413283085 0.141116743378012 0.0990057163491882 -0.152815312122977 -0.0734343165835225 -0.0316556976201125 0.0890226297501339 -0.0286072739313743 0.0200181763129307 0.00554351521251626 0.0133613806600478 0.019761345377518 0.00836841173846026 0.000447482833971332 -0.00274612740148403 0.00201806872213657 -0.0578585777660471 0.00137362000551197 -0.00545860501679533 -0.041551372870879 0.0523533381051988 0.0134760723214398 -0.0196257619682665 0.0387529155822298 0.015165895392122 0.0288872113552572 -0.0240007684831121 -0.0107210335794444 0.225954917812269 -0.0547000980577225 -0.0671876233279842 -0.11095288781435 -0.16967507840906 0.107792284859511 -0.0764481595025253 0.197333868757214 -0.0396896165060023
  9 276.673012612005 ""  0.518878867571643 0 0 -0.00132006686675066 -0.0106981214311971 0.0144094463915464 0.0428223723942767 -0.0420141007662383 -0.0491478938505668 -0.0440774955726311 -0.0326742758504364 0.024170342079821 -0.0068759137354155 -0.00802552937045864 0.0197271055724165 0.0621831871723721 -0.0539719132923844 0.00826138651292124 0.0107053723841398 0.00572202452638018 -0.0312458209795392 -0.0188428209465618 -0.00396995252412277 0.0284515691795483 0.00152635704234384 0.0172577495193995 0.0249117450704804 -0.0140303335062751 -0.0271172064733173 -0.0742840186656305 0.0531966916333043 0.0362907956330374 -0.050931859903488 -0.0164468264379268 -0.00260593426369716 0.0268604340220167 0.0662394017873678 0.0129389399109074 -0.0136482962237797 -0.0805151017994293 0.0390083502717095 0.0241482966292685 -0.0064831324803933 -0.00873652595265863 0.0126007012401438 0.157070358427545 0.102367522982084 -0.0352601586421145 0.111493968630613 -0.0984959442705042 -0.0470709660089919 -0.187029304090045 0.0471990553403844 0.0565291746382114 -0.105364139743181 0.0806570227749279 -0.0832123879076103 -0.437568919668562 0.0544202942284618 0.091301246547437 0.189469734900572 0.2750117490164 -0.157665150548796 0.134680177059024 -0.381523979587382 0.130837133181083
  10 379.297512146604 ""  16.8296662623272 0 0 -0.0137260700509764 0.00491867630892625 0.011261472368634 -0.0296414501317715 0.0235842464576855 0.000622950732564701 0.00788107048662596 0.0223888547033436 -0.0130886409512105 -0.0407179798314466 -0.00140714439468877 0.0266766149604484 0.0135253503530911 0.0363244720018927 0.0153413579917144 -0.00366694373233245 -0.00464159482223681 0.00217134988618517 0.0135099392090474 -0.00173087887060025 -0.0184161658991689 -0.000681719451341628 -0.0247522325192661 0.0128285226418988 -0.024523072965808 0.0268339442183312 0.0115677184066547 0.00761346055130811 -0.0216704544875606 -0.00151423619496045 -0.00710027745067418 -0.0162656875395021 0.0190740967908229 0.0263486802732073 0.0665686547644326 0.0244044515100228 0.0511426972115084 0.00721471332476973 -0.0771080137361041 -0.00587058384075345 -0.048738742164536 0.0688350749670523 -0.0272441426278882 0.0113565262569683 0.0421653600879153 0.00459495005090224 0.12157455326752 0.0194578439515318 -0.455093167969717 -0.0133227401259039 0.0914146480020857 0.102697453882956 -0.222394663455331 -0.533955666377713 -0.0448328998485138 -0.134172371050218 -0.0568327164747072 -0.0176808222888497 -0.106241435535015 0.144305829376926 -0.00231212024013321 -0.0709526945848294 0.166268375742626
  11 396.945727453167 ""  2.84433153403562 0 0 0.0997430971075869 -0.031695402264031 -0.0384172002009334 0.0619805450031 0.0298212318621517 -0.0066374482869566 0.177552509587788 -0.0785909879139112 0.206592748945336 0.245519504222256 -0.194021316309697 -0.217632193816832 0.0208470058507025 0.0247934393018864 -0.045986209640308 -0.0734155147114049 0.000388064129126119 0.0512606684620266 -0.0668350622695473 -0.0158343649276723 0.0684553012221789 -0.0453847711574086 0.0325816690044068 -0.101298268140678 0.074328158888558 -0.0801177176764128 0.0950528298089432 -0.238300354248045 0.055398458036606 0.118743088367551 -0.0316824603913107 -0.00765744036722653 -0.121524541475668 0.00467932687508923 0.0179612938068215 0.00638988432840435 9.63730110098025e-05 0.00396616365645555 -0.0183587978330467 0.00155057345562755 -0.0124021767694613 0.0163753313653365 0.000441169914160321 0.0131923900761416 0.0082597057199457 0.00404624397803274 0.0193499023176677 0.00679540475674795 -0.023397425804871 -0.023856039164635 -0.00522297976245031 0.000103540144496667 -0.00357398151295813 -0.0495638969872918 -0.00503932301612871 -0.0359238574501786 -0.0184222615534787 0.00097545356835154 -0.028561517135512 0.0417665672952632 0.00304397463560534 -0.0188850211412104 0.0372857448098997
  12 442.950272630547 ""  12.8125196718047 0 0 0.011847066819877 -0.00101714079813603 0.00694480642080333 0.0033021933811738 0.0232000687904656 -0.0199420782030224 0.041184702447757 0.00510084107592278 0.0277138192871139 0.00869162833831539 -0.036370250970182 -0.00861744477119414 0.0407900995490542 -0.0129099978653054 0.161272748939471 -0.024963860527806 -0.000547163270627568 0.0130026478791586 -0.00232624944076227 -0.00565286155893308 -0.00592011319346246 -0.0112652485318421 -0.0196299159282923 -0.0049277373525657 -0.0165314835108688 0.0152452897172986 0.0318272448484786 -0.0481712602470462 -0.00636966710960286 0.0233288065745341 -0.0238740949753265 -0.0239545039769911 0.000649315092474377 -0.0058199626261442 -0.0775307261395546 -0.0342030441406143 0.067327232522369 0.00310039131620721 0.115911278198505 -0.0203512396524712 0.0496033400592159 -0.0726107057097357 -0.0255631494701746 -0.0838430603199113 -0.0520966416778532 -0.0239594668684778 -0.0295245637595998 -0.0570312942450897 -0.366268920875371 0.263627701563417 0.204583914990603 0.130219338268373 -0.216951681235808 -0.163050489513128 0.0129720741639065 0.163149731940919 0.0968127440577439 -0.0400961414875538 0.121738976236636 -0.220615458702879 -0.0384215933114267 0.104378897534663 -0.151861595037817
  13 503.47886141383 ""  11.3328810946289 0 0 0.0280702903552723 0.0500616983485563 0.0592984066797302 0.0983370953839298 0.0508175538557144 -0.0592019135964737 0.013040393512397 0.106440516112173 -0.120770498358029 -0.0611251197988791 0.159325594598292 0.176816971868604 0.110029421386391 0.0502563148144264 -0.0382780187078195 -0.108300745294924 0.00949596721931542 0.0432367903290516 0.0181103052005846 -0.0307117128605045 -0.0641549475265844 -0.0351762759692641 -0.106823722944862 0.0402205031320034 -0.147070977808193 0.120376523961072 0.107108430068163 -0.140167381253206 -0.0442654466663677 0.0585426423984418 -0.124385363806839 -0.13976076967097 0.0790892234923017 -0.000288646561799812 0.00548669099345603 0.00283892226869499 -0.0179315117994828 -0.000868419399403039 -0.011354621213459 0.00289727310426269 -0.00291438454506583 0.00535061216323072 0.0140516737534549 0.0170341215718251 0.00400094104210547 0.00763566833137578 -0.0144032230427271 0.00526859558255248 0.0879762984478626 -0.0391530278324315 -0.0382828371209667 -0.0274051682941432 0.0411945954733728 0.0628132038749789 -0.00333013752885259 -0.0120312750962469 -0.00851957879172039 0.00809987863797677 -0.00678484735536701 0.0197040528705309 0.00676047337182955 -0.0130964050894296 0.0107558116221328
  14 760.362906976798 ""  13.0631480139401 0 0 0.0587763518953248 -0.0423204453538248 -0.0690103813436341 -0.00599952914310836 0.00719153212162578 0.00402158238963756 0.0938694198878852 0.039329956508952 -0.272996193103144 -0.0354598693352776 0.0611612963608673 0.0463228022607127 -0.0831003299374627 -0.0553214292450221 0.128644728533649 0.0387074788725731 0.104462027775867 0.0432732435811686 -0.133084284961688 0.0203918506592354 0.0144715395841026 0.0724120840917257 -0.115700182765718 0.0145563553210884 -0.0722982295188642 0.0610999632797492 -0.0581605177051727 0.195127745451671 -0.00803517239270339 -0.0276618308758549 0.0570083723339776 0.0582715128327664 0.0775188493626279 0.00215885984807182 0.00546078691241131 -0.00259229473076453 0.0029990128711842 -0.00558842648756278 -0.0036005672663858 0.000256509106040457 0.00198615696544876 2.31316357120812e-05 -0.0136975401312877 -0.0122631661915532 0.00416127339594353 -0.00445098408954925 0.0207361980450581 0.00845443373721566 -0.00421147373325603 0.0121587658161377 -0.00374150382829541 -0.00905024151645136 0.0231555700167631 0.00796471901105791 -0.00694480705209606 -0.00586673792407408 -0.0118340104450031 -0.0033805548143226 -0.00497599811587908 0.0064992979058404 0.000599281349959757 -0.000527911616486748 0.0150744745259423
  15 812.690044819348 ""  49.3097391786408 0 0 -0.00241272058095524 0.00276149519142831 0.021180346558984 0.00257655762237966 0.006274574477478 -0.0285285764003211 -0.0104652356841196 -0.00631574438309805 0.0391479814073053 -0.0114286565136827 -0.0111872893650223 0.0165180917139594 -0.0494246565606664 -0.201453295570959 0.654515312045489 0.00106289391076332 -0.0117556714605308 -0.00841763550458603 0.0130269441199484 0.00475318742223094 -0.00248419282850251 -0.00969400108166538 0.0148747610739117 -0.0101625649023668 0.0690731868312 -0.0382696958945878 0.0178697753818431 -0.0582700427137885 0.00742848242142711 0.0179459932944017 -0.0374572407421008 -0.0357145372317028 -0.01175473892471 0.0393403537547027 0.0202454585963701 -0.0218658680530186 -0.00110783303691132 -0.0501140422283248 -0.0192675210857062 0.0176862600879189 0.0114013750876056 -0.00560238444625451 -0.215131422520832 -0.178434429594834 -0.0563080670350538 -0.0552788994191601 0.239845320401769 0.206758465962824 -0.0288128266920351 0.0929244921610543 -0.0302955142637799 -0.119541199893559 0.249881868839169 0.0959036808600135 -0.11695177026287 -0.0265030394203592 -0.0661557332047616 -0.13408671668158 -0.0719598758882616 -0.0876588554046192 -0.0119799511997008 0.054208672712013 0.259518730125367
  16 830.21653916142 ""  14.2422667819638 0 0 -0.00394461039518281 0.00161112469478666 0.0207973534159133 -0.00203283818346633 0.00458573409450201 -0.020959224328274 -0.00217468330678519 -0.00143990537318547 0.0319986041609854 -0.0140348139261248 -0.0146040960862669 0.0174372190075025 -0.015105122436104 -0.137888136554776 0.476133877484874 0.0120158539885721 -0.00432049205991376 -0.00652045842520012 0.000362599274608917 0.0133793128774139 -0.00130860092786691 -0.00543963758307246 -0.00270502749972636 -0.0139145445803744 0.0913800465614349 -0.040427257674528 0.0206153550164471 -0.050994687538961 0.000282397208199444 0.0217457527124876 -0.0388530025238349 -0.051400913054275 -0.0133242996275615 -0.0527715826812057 0.0296374699072672 0.00476474172304343 0.0211376289154916 -0.0279782333001984 -0.0191841641576653 -0.0333114257509901 0.0178410188730123 0.0093091577429964 0.269881903882832 0.171979656479891 0.231871959641218 0.0589853380559817 -0.234380311635663 -0.284605344144189 -0.00457805991253033 0.0633846442096279 -0.0244880563448513 0.0159924100110997 -0.0124261370051637 0.0400206919014463 0.125543763718927 -0.0533609176174988 -0.0898912543207138 0.240053735130651 0.0660431612342976 0.330231786892914 0.0503590079370474 -0.152991103177087 -0.309678203814872
  17 853.323397261238 ""  34.4510827536116 0 0 0.0141750381327293 -0.00215552880092683 -0.0886671899994293 0.00836216240407533 0.00783348827821741 0.0111557980689247 0.0435249091481342 -0.00820869962041751 -0.0211475016746423 0.0670263732344343 -0.0183196661995627 -0.134229440391856 -0.023194970034699 -0.0411032847118126 0.141211454226599 -0.0878960432678373 -0.0121882950237561 0.022062392192457 0.0382039269270292 -0.0844038291725338 0.0032240638545018 0.00979646856435857 0.0779426716645258 0.0653533264637337 -0.479127389412761 0.197790264944588 -0.0905698939820813 0.208434650675428 0.0210726195492267 -0.109770082250715 0.183332014805824 0.304193447475239 0.0593020976947184 -0.00357743166778484 0.0113399982806815 -0.00198617294889861 0.00724838552416096 -0.0168982844037224 -0.00206676968592167 -0.00563660782038589 0.00604144865330694 -0.00236722355515716 0.0228009470460089 0.00620968587933517 0.0439346933390871 0.0040521325452871 -0.00767091903071259 -0.0281048235317976 -0.0236701475563781 0.0325336573291053 0.000794579903510994 -0.0171945256334149 0.0406654070167122 0.0169316852657283 0.00712728824039006 -0.0186990172538383 -0.038285422901452 0.029915087485182 0.00251792491894977 0.0555376303007589 0.00807288743173497 -0.0251823585416964 -0.0283711967822702
  18 892.68306158707 ""  8.46996886307141 0 0 -0.00159215409761311 -0.00171414741271135 -0.00427890742002945 0.00220436532163571 0.00256310015646636 -0.00519306368291855 0.00788904717923357 0.000197564786395818 0.00451737301572946 0.00239910231696983 -0.00648606895376143 -0.00954185106018684 -0.000770114042036025 -0.0469213333809519 0.156531265461303 -0.0032436306486639 -0.00324688271776661 0.000502996670614122 0.00150572682829771 -0.00120258665144164 0.00105125949177994 -0.00145184538883699 0.00304011878148511 0.0022005068788137 -0.0192140134816801 0.0061165581714635 -0.00380186527338574 0.0113433636213591 -0.00223033244108099 -0.00565070356982685 0.00595790375437078 0.0112221968452581 0.00147522764472646 -0.0334737992797439 -0.107364279345318 -0.0444517423916273 -0.00522687356833444 0.0893445111866922 -0.0835386474882224 0.0314469435115664 -0.0303786086340035 0.137459844490095 -0.0417514981548178 -0.0592255310785625 -0.122717719626156 -0.0469895231019459 -0.0624824284063439 -0.105190357321808 0.0309815833315366 0.175224035487543 -0.115884903648279 0.0194498116493153 0.0442580798536075 -0.0243643244859093 0.131310524591201 0.163461672325942 0.429424239976508 0.0240831642961745 0.0789128045694613 -0.0469191619450621 -0.0119480353164188 0.0979294445361783 -0.0201020257260467
  19 925.872900895532 ""  56.3183642022532 0 0 -0.0314854884609437 0.0318026612473042 0.0583410078415283 -0.0249094180743322 -0.0242477066187449 -7.08302506407147e-05 -0.0518552480245576 -0.0150171207674723 0.166908004225694 -0.0400769106713854 -0.073805807884946 0.0155705372835888 0.0408931677270017 0.00450603634076951 -0.0209898102546964 -0.0110374497884587 0.138600958117905 0.00639355266735452 -0.0219810822658442 -0.138385749625111 -0.0525661477670055 0.102702730852832 0.0341625968289323 -0.0185099130960599 0.188775923108978 -0.00871779527343858 0.043446264340139 -0.217244403734976 0.169133718944343 0.0858506782383142 0.107577952668898 0.0682180726831146 -0.00875581126839546 -0.00101180774085226 -0.000838431007099076 -0.00304851516798667 0.00143005891031598 -0.00221007608764958 -0.00177683789626967 0.000616707868190298 3.44054257259044e-05 0.00446015399235454 -0.000643069394752545 -0.0032914196588514 0.00138513179582221 -0.00143772500386288 1.86095665291176e-05 -0.00500895168459851 -0.0128262054137715 0.0202220636343495 -0.000816077209835345 -0.00777675191959173 0.0198913174529683 0.00527142020074496 0.00350228872775727 0.00170829503006203 0.00725604966444884 0.00290467367121784 0.00231941513937704 0.00420050091919563 0.000676742712507644 0.000471661422367101 -0.00143998850124755
  20 972.090449353177 ""  111.325166526895 0 0 0.0627604651412233 -0.0592976329393976 -0.00617380623024761 -0.013400862221835 0.00479709863996615 0.00884075294435641 -0.0372329863139737 -0.00459890572861494 -0.294108339926746 -0.0666414804853253 0.157270733472071 0.183015773756969 -0.127094668760858 0.0475263840577045 -0.301648512166263 -0.0198455306362656 -0.0150992662400077 -0.0185555128980744 0.00822158054901853 -0.00329558922678234 0.00192948925851801 8.36288890331484e-05 0.0525030537207396 0.0230450686954106 0.108328750268988 -0.119815602797421 -0.00861604953443142 -0.182974390947499 0.129965782670779 0.046133125468367 -0.117865400291679 0.0568970650798042 0.092292367782721 0.00136056571492283 -0.00317697408227147 -0.041153515094231 0.0279389380636249 -0.0595311349164995 -0.00170457138788374 -0.00773469480218435 0.0186666607874975 0.0382249865354841 -0.0287011453386513 -0.101989869872899 0.0815188048626646 -0.0299015880012349 0.07428757951385 -0.090275914236809 -0.249479990245913 0.319806354306045 0.0270678833684155 -0.146300525357976 0.351765832970185 0.0866482941998443 0.0491939338809642 -0.0179253543842686 -0.012141980416676 0.0671611803138373 0.0246406676121553 0.134502498415248 0.0194330133849355 -0.0382610492927361 -0.0367120300071833
  21 981.99481324941 ""  43.0025629318662 0 0 0.0656659022997297 -0.0708060950185931 -0.0085369306657738 -0.017390786079349 0.0104859716024279 -0.0070009805918511 -0.0196184746132897 -0.00256609872067984 -0.310887664411643 -0.085905005767076 0.150271427831193 0.196244305185044 -0.125379133585553 -0.0906086237580865 0.205228771147871 -0.0291349698575855 -0.0163928754675155 -0.0236285224403434 0.0096689265749088 -0.0161806498971493 -8.03869723737533e-05 0.00819727702848894 0.0715808992900472 0.0278691060283412 0.112694742495396 -0.120667305354793 -0.004713697144456 -0.233411981800234 0.177836082782039 0.0573999202516252 -0.119395384597032 0.113493575897503 0.117622793635403 0.00498276905076319 0.004673590907644 0.0489734906628862 -0.0126782385143523 0.0589175658012 0.003863714320202 -0.00477550279659561 -0.0324027264506987 -0.0382262013810778 0.0161562713039413 0.0742042239145582 -0.0512279978352851 0.0164276483731873 -0.0229452473328708 0.0377590044095885 0.17671081928296 -0.336882205939922 0.00943739314285638 0.107471425255063 -0.23635784232688 -0.13812253977781 -0.00621353396980683 0.0406640553954802 0.0669426711655167 -0.0425963632391808 0.00168659553822338 -0.145629628004922 -0.0332726397541863 0.0397565074836386 -0.0581609534561791
  22 1021.98212733391 ""  11.0156134677057 0 0 -0.017704227675668 0.0110487589552208 0.00333455206189629 0.0120583339378234 0.00101958331073368 -1.42641768611506e-05 -0.0167876038022102 -0.00941105565914974 0.064373600651685 0.0204597960779303 -0.0177660172922199 -0.0353454423296627 -0.0241025227313214 -0.0131214104177494 0.00147284389792241 0.0056974737330123 0.00766523709339903 0.00677049916960046 -0.00117074294165213 0.00041046386458399 -0.000711334299152496 -0.00315235159809804 -0.011221827761073 -0.00720036532024443 -0.017339748645108 0.0200746485083905 0.00061279976264071 0.0629697005966934 -0.0521887712200328 -0.0157986019257466 0.0233490573647149 -0.0450680536306963 -0.0349908970827084 0.0525066487175961 0.0169986385841168 0.0763977709303224 0.0185576994115794 0.0124622895340062 -0.0051283746973475 -0.0585855175179759 -0.0779150219855752 -0.037357371061023 -0.0613130134053864 -0.0979645119437302 0.111217099518175 -0.0384895255182686 0.247524862866754 -0.120261969053782 -0.0839431254903888 -0.252323884625464 0.0874798690640279 -0.17173190858282 0.448465159414592 -0.146977415086941 0.155898414318259 0.0988113539864237 0.223424808440029 0.0525908584199901 0.0921509226044197 -0.150677230172766 -0.0793246024146022 0.0210784319923454 -0.401191207500577
  23 1080.52487873531 ""  73.4707982649631 0 0 0.137883643545552 0.107509292877059 0.0091617307142862 -0.10376068801236 -0.0851926689526456 -0.0332555492305446 0.123949472758555 0.0913578950293737 0.0129809390241129 0.134007827407502 0.0666433821561667 -0.0256896549959899 0.019695262741515 -0.0453250722853879 -0.00923016976328449 -0.00234984993617081 -0.00862136911101045 -0.0184719697654068 -0.00685370846955359 -0.00558682351616965 0.0115793017820862 0.00986730886120106 0.0249215200329242 0.0267125469763263 -0.058344705731635 0.239509676708877 0.132794503867172 -0.0386787980653868 -0.189262640961282 0.0040243505971836 -0.129179414886177 -0.230413319940942 0.0119398436957737 -0.00203082274850236 0.0301025418714099 -0.0291219457707999 -0.004201915052317 -0.0201787923204927 0.0162341020633598 0.00323477120615882 -0.00893574018137735 0.0178668953593063 -0.0110933584074724 0.0421850067536737 -0.0700343600201428 -0.00620141421531931 0.0397453733089746 -0.0680024668558585 0.0158155981319255 -0.0735326520565089 0.0205566889520366 -0.00647237710415186 -0.0191038173875054 0.0017526307923605 0.0247658531831276 0.0274935674116008 0.0703631354137275 0.00715855466827641 0.0209759680859576 -0.022612089309456 -0.00711010318189294 0.0246269461854117 -0.0135822167238744
  24 1087.60564214556 ""  9.64152178505343 0 0 -0.0301358023171537 -0.0206991817163496 0.0088608514698822 0.0225151732282886 0.018261391488188 0.0049957375917691 -0.0371047755472929 -0.0217546068509987 0.00690229313796231 -0.0292184969594485 -0.0101271371298571 0.0166564411035662 -0.0130577574544191 0.00718919679758344 0.0151164170698827 -0.000355300252321713 -0.00150225387958506 0.0102763426625922 0.00378723059997003 0.00501420134042218 -0.00324625658869706 -0.00446184327244998 -0.0128932628367577 -0.0180145055572021 -0.00502381641631965 -0.0817685644370922 -0.0542879563040697 0.0262346938863946 0.0744750022316372 -0.00410952787894471 0.0519671309179406 0.106034259629037 -0.00558911522770911 -0.0128231551307303 0.1063420759613 -0.124050318762844 -0.00654001771609193 -0.0888794652497388 0.065320437808523 0.0172105155588976 -0.0173446682268782 0.0694890085168135 -0.0476540732205408 0.149660283289402 -0.274305365493417 -0.0281711709103186 0.140307722145563 -0.266725110406971 0.0458013305061868 -0.279847578740198 0.086301523779219 -0.00743378811940602 -0.101646559935441 -0.0088787765041613 0.064651691160087 0.0900799717989755 0.223164909365976 0.0325193461649178 0.0660527379561139 -0.0327655445979628 -0.0161400639590765 0.0850568209518039 -0.000546250434637702
  25 1093.43978840832 ""  18.8977793276756 0 0 0.0538204441734918 0.0619322603719216 0.0815948680680102 -0.0507260472872673 -0.0452175564611208 -0.0303166073198138 0.0823046899278894 0.0820494184903345 0.0435391475091237 0.0436971902292461 0.0422243616503398 0.0719917231420585 0.0727713313114124 -0.00261318596439687 -0.0132916400911895 -0.0163832231311575 -0.0385807196314139 0.0481685115731199 0.0153856621681359 0.033874262617532 -0.00777214896132904 -0.0116068838646117 -0.0638434991351633 -0.0727937303850642 -0.135274827769009 -0.29072154825052 -0.223663756958927 0.0725882014928841 0.341231676885701 -0.00544263090938946 0.148137803458686 0.470226754184373 0.041174916824632 0.00360324372246974 -0.00797076512046746 0.0156460028406269 -0.00152977941160567 0.00875514366150588 -0.00757921473029688 -0.00370503634412134 -0.00256916827939914 -0.00762213715451654 0.00453164462516149 -0.0151447215703509 0.0316100678664449 0.00307322268519265 -0.00566760955518369 0.0258047614481377 -0.00432064960781457 0.0292399263558015 -0.0101280114295537 -0.00908439174157488 0.0294419034954494 0.00879502520186736 0.00198762053470129 -0.00459175181378842 -0.0102096911048651 -0.00314783243552949 -0.00248395967920281 -0.00828552083912496 -0.00147652621176044 -0.00718399891362308 -0.0159565718046974
  26 1136.30332886512 ""  2.73882067458162 0 0 0.0171394109509974 -0.0564661596988737 0.105634597211222 -0.00254067441370438 0.0166327239321783 -0.0149409876517811 -0.199096114740076 -0.0855117167167933 -0.0908234296695344 0.0100219588648894 0.194447175698128 0.228381832476107 -0.11045344259632 -0.0207353194732678 -0.0179560237436747 -0.00643224692080286 0.0176616551041258 -0.0297041721222081 0.00194927751823005 -0.0172873158817559 0.0478244773983247 -0.00338255589338508 0.0177376743567691 -0.124062503591987 -0.0830126363729796 0.324565815065557 0.142556517610306 0.117728668805822 -0.393540084349679 -0.0714581217994103 0.165289976038147 0.225786324703718 -0.145997718013725 -0.000621328623160123 -0.00634979627725801 -0.000972425045303479 0.00107748823280484 0.00602280500526329 0.000905792256169556 0.000383911505568507 0.00479269073991263 -5.79431556690665e-05 -0.000643654876782249 -0.0101595424213565 0.00581744748944758 -0.000926043441103594 -0.00592103178081407 0.00334097019707033 0.00138457543738302 0.000107799520433266 0.000981666330083102 0.00920755916823982 -0.0167062802495632 -0.0119762583422595 -0.00460444780524046 -0.00638480608816759 -0.0159254640712287 0.00104068194898932 -0.00375876725670223 0.0141632670404712 0.00409184923023361 -0.00610435228538964 0.00979390487951803
  27 1153.57988210029 ""  1.60973665578108 0 0 0.0256180527566753 -0.00472429002739782 0.00304111444514193 -0.012447077915978 -0.00180205228842227 -0.00635427667174085 -0.0383446975062868 -0.0139051901780802 -0.0506749369916865 0.0812874134567765 0.0946582081429748 0.00393792236686812 -0.0380883221166984 -0.0149618513877722 -0.00244581587456775 -0.0451121451483013 0.0806304259011978 0.0767659896820776 0.0361404224065384 -0.0382378688418321 -0.0195475978571863 -0.057312291305988 0.0418504036781223 -0.0171786685386472 0.217171848500012 -0.429573500961296 -0.133132250486149 0.518013071199634 -0.244661012266032 -0.141532788251182 -0.215857026870367 -0.155729407374028 -0.00791155058375622 -0.00908149932120609 0.00159875147979898 0.00239985424338741 0.00381691270930461 0.000870268231682423 -0.00108104997622683 0.00589359963697276 -0.00112445872761964 -0.00170016351410439 0.0127533248890755 0.0255333600555546 -0.00720701599663863 0.00480122590279188 -0.0338616813348294 0.00951848489240252 -0.00455850294856319 0.00135536235672353 0.00155426134153233 0.011414136691408 -0.0175095334226602 -0.00449990735007436 -0.0138442527787555 0.00125713184372906 0.00129451823532992 -0.011442309874175 -0.00665655629847538 -0.017190553681977 0.000108226307678191 0.00967119844419646 0.0203545138224211
  28 1167.12366185421 ""  21.707748427351 0 0 0.00305683335794784 0.00359275090272534 0.00071739160911988 -0.00158908940917601 -0.0028090639700201 -0.00201347948048597 -0.0102340028677402 -0.00412375598044603 0.00647087598691847 0.0165615192533593 0.0110453518867701 -0.00566777621057963 -0.0142010728271543 -0.0081064456817847 0.0106503319535437 0.000863928794751061 0.00106680003719826 0.0100363717955639 -4.1515937913691e-05 -0.00278538349082858 -0.0049853037383046 -0.0010190683870906 0.00411107902816184 6.06221402090306e-05 -0.00921203472549006 -0.0260847896123695 -0.0171660644580878 0.0283557464677253 0.0275572125209839 -0.00186409576694552 -0.0179209076386534 -0.0367860611854213 -0.00601284705048501 0.0717349239777219 -0.0878450533917882 -0.0692153731963525 -0.0342329602638161 0.0521374354555062 0.0400246763714805 -0.0469754446444958 0.081996579309472 0.0307830016241061 -0.153232989912283 -0.322515553773212 0.00458191894592484 -0.0692269222927858 0.262534071821741 -0.107077827215692 0.133233593013462 -0.273377384536077 0.0339184447638265 0.0120279093912309 -0.0663980059976168 -0.156741133825518 0.0725751011946689 -0.087728405770466 -0.206566577551312 0.126921477486862 0.0182024036924673 0.37476809778094 0.0565193649892742 -0.164640096265394 -0.0454918234441009
  29 1173.38603047857 ""  3.09252890671964 0 0 -0.00905982105316859 0.0262654950778232 -0.0368234078257144 0.00203084789782456 -0.0119903352157283 0.00439818706669115 0.188951539127088 0.101359831655081 -0.00270234002948524 -0.0529637046957393 -0.128901653064718 -0.0816822501716827 0.0935581886531384 0.0198534898166193 0.00917685198792911 -0.0610226860766024 0.0395306316141358 -0.0845968414921438 0.0313512779992175 0.0115081728816028 0.0382161064340213 -0.0183594198138107 -0.0584796413533612 0.0489448794063796 0.377072492551319 -0.107604331979431 0.0994126735002472 -0.120485453867518 -0.417744742411363 -0.0430724732389358 0.0579329930580566 0.463549587796393 0.206868572804285 0.00818127735031616 -0.00217757030831846 -0.00393702618010714 -0.00481127070850651 -0.00068625601914368 0.0020567578752434 -0.00534778441080828 0.00246620652254077 0.00217936785812722 -0.0127117471581562 -0.0225754022111524 0.000601279346316144 -0.00442558111115815 0.0297562150914873 -0.00759484919354292 0.0136830761765278 -0.0119625880777404 -0.00219079311245603 -0.00784301795737792 0.00836673022333832 3.38081707324363e-06 0.0115656664471543 -0.00224719063949473 -0.00416370971784314 0.0109017846060089 0.0054218306306462 0.0203499684634137 0.00113963935743684 -0.0106373086386762 -0.0160234383216807
  30 1267.98806536156 ""  4.99385347404692 0 0 -0.0219166489275218 -0.0134654418310443 0.00435639431525566 0.00460139257914422 -0.00619216514756337 0.00841865416348246 0.309785641138298 0.179852560861167 -0.113427967715232 -0.284320538438377 -0.204457043134231 0.0916352368674072 0.206702340255711 0.069032955592787 0.0133495357007698 0.0586324577493998 0.0078129633644195 0.0210347628341515 0.00546266512991576 -0.0363162255972793 0.010848645024311 -0.0398373328366067 0.0332215214553759 -0.0647936333582496 -0.0714024339070329 0.172865230491949 0.0499370753806387 0.104282862812695 0.0564012329723397 0.00332046100142009 -0.367031688062502 0.0872841601100387 0.117428216478446 0.0564654733615737 0.0309953702901322 -0.00970222718420174 -0.0242644234935921 -0.0157360639969626 -0.0100076116957368 -0.0497104867338271 -0.0220930636703397 0.0101757175851472 -0.0424783976610855 -0.0257106194177818 -0.0552275762015112 0.0465518535707072 0.054718894538147 0.243176886268714 0.0342776049462808 0.16828139784111 -0.0656625484735473 0.0442049993462913 -0.158627874684305 0.101493198897085 0.1080642007149 0.00798719708138009 0.0562636705359522 0.0792866314916544 0.0822296740398258 0.0287793897336909 -0.0337715931493954 -0.0308344840876897 -0.174281571447719
  31 1274.21009132828 ""  2.02555601216646 0 0 -0.0151939596110152 0.00238279653474153 -0.000162983558243011 0.00630452951194833 -0.00677585214540171 0.00356435634773985 0.191432308591242 0.115494123694281 -0.0510726796030019 -0.146873520893733 -0.119678474076119 0.0302797921633374 0.0774528961225122 0.0155258102742835 0.00851489816002083 0.0524724580337322 0.00721506804366505 0.0113390223007316 0.0052098418254464 -0.0279419717443717 0.00766825914441922 -0.038569813513335 0.0103282707975143 -0.0391142664681595 -0.0397422815888617 0.144429462260773 0.0469139669993934 0.050839120170978 0.0575514089337098 0.0127119132865416 -0.27325443342774 0.106369286962444 0.113980710572152 -0.0777777440244474 -0.0449979791427481 0.0156116216175135 0.0278140479397737 0.0182101349146606 0.0142847031676894 0.0738135273259854 0.0314853908861011 -0.0151881220767963 0.0599085788029741 0.0184014827818965 0.105882247667333 -0.0770585066343762 -0.0426411021240111 -0.399360181818211 -0.0362141041700868 -0.250407877604027 0.089287293807102 -0.0867474068626722 0.267575968053247 -0.131512227531584 -0.157394860796811 -0.00873600589764974 -0.0774172632926798 -0.120700908551414 -0.124515640019527 -0.0456781025292 0.0517302824696903 0.0422456163490178 0.248336358401891
  32 1283.2106330097 ""  6.4313659704447 0 0 0.00636174024172612 0.0191048471909172 -0.0267052622582195 0.00181214643763532 0.0132826051057679 -0.00785452074537477 -0.332387773464999 -0.178459975702697 0.100749715444671 0.363454974289174 0.214867449844459 -0.183986851515811 -0.159682709361286 -0.0449350212758278 -0.0120365786162169 0.0952219121471652 0.0251569283553316 0.00132936262466716 0.0123536789015528 -0.0436009202009795 -0.00406854409666175 -0.0922616371078065 -0.0540849503825 0.0167013390482721 0.0768288236066885 0.171923673178368 0.0927242935583985 -0.0219579892477849 0.155931246312345 0.0523670745272118 -0.290132069947949 0.263402602679287 0.239415071401026 0.00831956619921551 0.00580883372170022 -0.00172692174766428 -0.000628205049213437 -0.000743105020255024 -0.00196376439271564 -0.00928703953331202 -0.00428543274880638 0.00177301544856655 -0.00669377268528633 0.00212008876493336 -0.017234591209837 0.0120030273034147 -0.00475607006022083 0.0603222298572257 -0.00222792503499046 0.0372999912447489 -0.00922139836898292 0.0170576332024462 -0.0428874607851581 0.0119551183658126 0.0192428450593416 -6.35098663635295e-05 0.00842674839353963 0.0171110925570519 0.017858218314328 0.00425606724144878 -0.00818568305047322 -0.00197862357134143 -0.0284863003167542
  33 1337.42035843893 ""  3.97317545557009 0 0 0.00521363747186382 -0.000542962077022773 -0.00423781635134472 -0.00148817004143934 0.00176463231312966 0.00175799629927055 -0.0568754801653378 -0.0343005935764376 0.0107520799563977 -0.00902748319016986 -0.00397373187742017 0.00390508919883934 0.0192256723100427 0.0211151673001783 -0.0080768397388 -0.00377827155237632 -0.000408673989410219 0.00106755327736057 0.000326857115295481 0.000928117112027651 -0.000305836656467161 0.00455838499071414 -0.000595996002597655 -0.000474067068432621 -9.65130925743083e-05 -0.0120588507423546 -0.00484848819653079 0.00350293174711647 -0.00621320725461888 -0.0017754382828043 -0.0127950732665663 -0.00356373482552261 0.00778252291437201 0.0238939854006461 0.043036330909428 -0.0206471319375457 -0.0609750850816649 0.00198900614470683 0.00447263703902119 0.0391066078055238 -0.0422024915474289 -0.0100430323832411 0.0716360100958972 -0.293632454703383 0.640616421650679 -0.0450859753829362 0.240436999816493 -0.31535460138719 0.0820937176488902 0.184998639335401 -0.0863249624602448 0.0678641567487353 -0.287270825507742 0.0824443614402792 -0.0280333704540255 0.026406900133785 0.0852610858094461 -0.0276772521453963 -0.00571924961083671 -0.164955986609709 -0.020595107723913 0.111902113461703 0.0741984862571105
  34 1362.23767781941 ""  5.48448588481608 0 0 0.0479048811084137 0.0560014886898584 -0.04677798108988 0.0105694229293909 0.00272213307810827 0.0207506353460959 -0.428529297924562 -0.250782786019582 0.231799671336812 -0.377553253786341 -0.235487737954713 0.115327788159546 -0.111883753441567 -0.0232926765492825 -0.00769099861613204 -0.0376203826577175 -0.0191212787577876 0.00878850504036356 0.00592663446704295 0.0222963834096199 0.0136461440177252 0.0868404226904545 -0.01595746732379 -0.0466805833631984 -0.140205981383926 -0.0726370418422162 -0.0912866613280381 -0.0300261314657261 -0.141430327270362 0.00312188822096627 -0.336474316077021 0.0502552347665722 0.204171351757705 -0.00330486874601328 -0.00249401359927069 -0.000364126682308761 0.00503113556321038 0.0037398880457246 0.000112982040069913 -0.00202373940987449 0.00212207394389844 0.00108696358534749 -0.00221241242443483 0.0141818999226672 -0.0289439986409062 0.00492694925182696 -0.0255552744640832 0.0293130801785035 -0.00855909711301349 -0.0140490305707649 0.00842896254961165 -0.000932156149706368 0.0128734385416726 -0.00897079863679048 0.00398139205284056 -0.00379657273331542 -0.00703049437732986 0.00146317820648132 0.00212467441506851 0.00601050640074172 0.00129314606640218 -0.00612401704603004 -0.00217676183207904
  35 1409.28876045681 ""  4.85888959848857 0 0 0.000119788263450674 0.00397295793764338 0.00103465474482452 0.00287089310784503 -0.00331509568213913 0.00015463597119155 0.0179214961275133 0.0138256321445322 -0.00423351598316275 -0.0132343948690231 -0.0152886819136876 0.000179582909917693 -0.0295714801518591 -0.00530531646750532 -0.0171114712553446 0.00261857492610674 0.000818237713314212 -0.000210592864101622 0.000165112133786784 -0.000470036509188499 -0.000135500842940394 -0.00482563759226631 -0.000634291714363424 0.000854988604256721 0.00109513061155466 0.00458627231023555 0.00142354435604546 -0.00132810530466024 0.0035703442377374 0.00123950490387693 0.0119697876790188 0.00137354939780802 -0.00732406350360082 -0.0295057457528068 0.0166215710685997 -0.0787082986279202 0.0205600582918352 0.018499685656826 0.0172372952106438 -0.0230094201947037 -0.0321879717234626 -0.0815985729524455 0.0759332850231094 -0.0901776355245063 0.275552219165392 0.0426676791694896 -0.176885936085521 0.35454472802491 -0.0201328295836905 -0.162914433202977 0.0672386042864858 -0.0219536282803154 0.108506214652207 -0.0695766526885694 0.08803001136795 0.243939233411354 0.356644486518874 0.224956893011209 -0.0387035438004751 0.32997202576272 -0.0600641996319026 0.0523569059423586 0.360400592157439
  36 1433.32113774825 ""  18.7922296931579 0 0 0.00747341581982634 0.0076192453444525 -0.00304896790944583 0.00551809836199564 -0.00356517936485856 0.000308850460965433 0.0150554186326731 0.00795847475037167 0.00723414451623726 -0.0587026821975032 -0.0332457174188157 0.0216023692593837 -0.0575141490685179 -0.0204873751751166 -0.00434709109167367 0.00692460510482352 0.00308339063844081 -0.000569390295565583 0.000170178605348979 -0.00302276994979529 -0.00186277344701672 -0.0199105531629981 -0.00164429546021251 0.005188319078702 0.0193347890247855 0.0128447260686524 0.0137194740547282 0.00861829008287044 0.0205959706560403 -0.00139384376052454 0.0537833754424117 0.000888019703416086 -0.0324533419103297 -0.038442073170027 0.0154323122653606 -0.103073899152967 0.0212305739607022 0.0215061322071966 0.0228558384750826 0.0228033620683109 -0.00414031548414511 0.0918863144810363 0.085931733738795 -0.115811999994784 0.31299447925926 0.0392430796160664 -0.202648386873389 0.390004509269069 0.0142282116775919 -0.182575309003069 0.0633501159821555 -0.0259713338270073 0.120474796101939 -0.115070004043814 -0.103132162587611 -0.202718045856309 -0.225751812352738 -0.125357619908069 0.0879036131789633 -0.288200328909746 0.00106516588266815 0.0702550564866879 -0.320078411382329
  37 1447.05458538617 ""  12.0144018866368 0 0 0.0879741292914697 0.0313991274271825 -0.0411283964537905 0.00603945728990807 -0.00285216160994463 0.00873932549002007 -0.129852317548582 -0.108686554124968 0.0906266841736783 -0.42146014355768 -0.182361775708915 0.205230114266362 -0.0576388753205095 -0.0172840132014664 -0.00329166952338683 0.0336203133417255 0.0187910026318193 -0.00262230080992261 -0.000699520138374333 -0.0240806600465831 -0.0148860342703103 -0.134189587642295 -0.0108421683835573 0.0378245425847956 0.181180856424279 0.0846594495545372 0.133237675051157 0.116778917678386 0.173466542562581 -0.0362365776140994 0.372172558695188 -0.00588656736232948 -0.224399843790591 0.00581263906163006 -0.00239297059505965 0.0159479178939991 -0.00304543401005516 -0.00109834389812989 -0.00358070338967731 -0.00281026505734497 0.00219213484875096 -0.0099373878530041 -0.0159870079336882 0.0168047756367945 -0.0515932057051131 -0.00415732613824822 0.0252219862546534 -0.0567495241824185 -0.0021645608846145 0.0280774507494941 -0.00946121270676871 0.00813932057659463 -0.0260644866536733 0.0152871117733292 0.0143643110017417 0.0217340479778112 0.0220693623159127 0.00587012158388006 -0.014406307263249 0.0306399526463363 0.00453927553529331 -0.018688471062818 0.030940766343134
  38 1489.63385359376 ""  1.33411099027815 0 0 0.0143967959829151 0.0317456894741771 0.0690667115689584 0.00307604648194948 0.00480419794479606 0.00428850807346258 -0.351022920031809 0.0654536227226162 -0.582757378132332 0.132030746939491 -0.558481424719718 -0.322513707670382 0.0261018086313691 0.0189843553880246 0.0125408510820609 -0.0045843358501937 -0.00393534919855499 -0.000157779011418031 0.000172771902758401 0.000147297480182939 -0.00215297303970631 -0.00383064425259852 0.00229140940015262 0.00400380530107802 0.0170595355045555 0.0130645703082697 0.0265290259313334 0.0255460591035107 0.0283192268832358 -0.0119562540599733 0.0381793027126887 -0.0137514990476534 -0.0245520443605423 -0.000830208065214325 0.000476097030520265 -0.00122582489534602 -0.000656938927616599 -3.96150242587841e-05 0.00024429205532889 0.00143713940622205 0.00549506014197697 -5.51718017083978e-05 0.01266767962924 0.0108326236301439 0.00281988473382474 -0.00417754886030001 0.0105431458556351 0.0106078795660988 0.00616943990171928 -0.000727761074974593 -0.00186300900808507 -0.00304292568207171 0.00536893818754547 -0.00336029790804513 0.00778894519176495 0.0212609515294047 0.027232743648853 -0.0551569221656012 -0.0478231928905302 0.000231285990946916 0.0269723488976044 -0.0605908793677915 -0.0231526202963774
  39 1499.45881557831 ""  4.94675735475196 0 0 -0.00272213417328685 0.0021077960567797 0.00240422460549916 0.00312435555054362 -0.000977418483271377 -0.00063787839001723 0.0117222773980184 0.01237500403539 -0.00866061815259206 0.000444357212447053 -0.0104355216647886 -0.00669860151822481 -0.03781237051631 -0.0178944041265843 0.00433876089571084 -0.000831655898153719 -0.000471197544169917 -0.000197228020844717 6.48490646606224e-05 -0.00018738768827983 5.50909267565189e-06 0.000456934676485941 0.000447807087334511 -0.000251279353289341 0.00331534439582897 0.0021487426417011 0.00434236848358454 0.00406286949612979 0.00389324056777888 -0.0022034741134771 -4.1735540521558e-05 -0.000331437721655592 -0.000463588087768004 -0.0210614118880133 0.0056356941548592 0.00273430358482622 0.00514447490083964 0.00512759688221434 -0.00281552483569998 -0.0455158118913428 0.00579038326408841 0.00761196469132812 -0.0140469771906653 -0.0111631721026025 0.0430093705270402 0.00161419383750122 -0.0611576626317551 -0.0447074018708768 -0.0293185452600773 -0.0463690261162686 0.0207855591738304 0.00100044800281025 0.0139511867430193 0.0243874812698465 0.654480129130592 -0.125410978727853 -0.160907869419418 0.0418648087480006 0.300117516741089 -0.374570780897304 0.0702183969384649 -0.27334880228536 0.404027207701991
  40 1507.47899187242 ""  5.15482560614417 0 0 0.00840511055744964 -0.0194157858173854 -0.0150727355592178 -0.0162278073289819 0.00834124055745972 0.000979657025205958 -0.0362834701015323 -0.0654276193978864 0.0605578587266771 0.00443158899402293 0.088360543550118 0.043376839967069 0.227013218901617 0.0916694491939178 0.0370144453949999 0.0052310205296663 0.00397331531906322 0.000366194207003794 2.78706770915678e-05 -0.00042573353113956 0.000176782171384404 -0.0026719321933287 -0.000891527475769817 0.00258967591055812 -0.0153607068057296 -0.0118109799258716 -0.0245203343808205 -0.0251167886549627 -0.0228553350133199 0.0129451971440622 0.00201997086407253 -7.3741943138397e-05 0.00115396153926502 -0.0103615984473866 -0.00418612396760391 -0.0265757989982821 -0.00181643213937172 -0.00495533378244267 0.0012047812094021 0.00566851838633764 0.042109655038353 -0.00197777823357489 0.204093356759992 0.127585697163747 0.0955685304434041 -0.0785086059239001 0.187974158360324 0.142633027764369 -0.0010442403059931 -0.0189436234830328 0.00419932525115207 -0.00759201415424245 0.0104327617943095 0.0104848396490111 0.143192312560067 0.166630997755636 0.221711578613957 -0.427973777467465 -0.352256867194478 -0.0323932671988987 0.21880291284459 -0.515122010222988 -0.123569190859717
  41 1519.02795128861 ""  41.7737127811298 0 0 0.0348658954247939 -0.0481616929035193 -0.022381457567594 -0.0511080935339478 0.0270885663310392 0.00408320458056731 -0.229961765422698 -0.17754778015735 -0.0215203768217092 0.0406973597407923 0.0601543225131911 0.0322000046883905 0.742167396379265 0.296900742011043 0.128625950693891 0.0194355794974828 0.0135291762224306 0.00172352163905694 0.000812802915933929 -0.00189588247099812 -0.000906006536310332 -0.0163170589986808 -0.00155075349278402 0.0102749239008136 -0.05362181122234 -0.0373017447072707 -0.0824066351735123 -0.0849092461934211 -0.0749940404312033 0.0453687851961723 0.0355549517739195 -0.00536249950502895 -0.0158214389596867 -0.00421083701310027 -0.00186907126063411 -0.000545104221854419 -0.00147698527658819 -0.000397766871281228 0.000866941363976239 -0.00315993467036627 -0.0122943128699795 0.00363784909792937 -0.0503141658637452 -0.0395885362165382 -0.0135544806736564 0.0218773584849245 -0.0763373591165409 -0.0146098780633406 0.0192343010728805 -0.0576141902974334 0.00765613514369535 -0.0411587525678129 0.0998406066633567 -0.00431620046263531 -0.016663627711745 -0.0632258087710682 -0.0833007775540044 0.136339116498333 0.128286146329661 -0.0097160153751264 -0.0650080208903538 0.151959666734973 0.0557288638170256
  42 1527.60938472968 ""  1.04406340026062 0 0 -0.000498104585303961 8.43527318425134e-05 0.000572833872428733 -0.00117894348049159 0.00109487546548878 0.000396073563275145 -0.0142674155000587 -0.00559373331066316 -0.00240109877472243 0.00393220027452373 -0.00544300159168843 -0.00495946611683496 0.0126720283817968 0.00149876321510797 0.00453631769585405 -0.0150953661918635 -0.00977697290601902 -0.00328474234675323 -0.00225508579458645 0.00231079206333808 0.00074460760718093 0.0103018466686853 -0.00178662209139411 -0.0021121767998045 0.0563649044592798 0.0308999498077969 0.0733053994470628 0.0668750281523339 0.0645538245587265 -0.0380938680297039 -0.0104268445201161 0.000405883415176734 0.0101669995878544 -0.0219785955871158 -0.0741498440034475 -0.0153198452616061 -0.000379310973627364 -0.00789604730241781 0.000842487926414 -0.00420732476397799 -0.0176664785993993 0.0011784844560094 0.489869095991361 0.378683447219791 0.0255023987263997 -0.244989483055778 0.531811553388564 0.191469979480664 0.0113412690094474 0.0141648575773085 -0.0099293111567373 -0.0108164225228658 0.011791432478378 -0.0240159715341682 -0.0170274139008494 -0.0831829176391425 -0.103452177695552 0.17408004886032 0.157855362618173 -0.0110096374762944 -0.0830384501898075 0.188137204859948 0.0848894929445405
  43 1530.63405948766 ""  3.69856973056982 0 0 0.0089982382010485 0.0111706874930613 0.00515669058709276 0.0111971530769301 -0.00540837648255354 -0.0019351590836342 0.0468574794545355 0.0487429584341109 -0.048435931255467 -0.0411012833270503 -0.0566062968296297 0.005146581651501 -0.156843364583181 -0.0656987191910949 -0.0208890976785022 0.0912902043455272 0.0593083671168865 0.0206159621439372 0.0138101771979116 -0.0160050023549856 -0.00564759280311719 -0.0684439731305408 0.0119184944962358 0.0135170898988853 -0.334284918235276 -0.1849878937144 -0.437822900209185 -0.395611567265104 -0.382988160198092 0.228180616882529 0.0814421934498154 -0.00373216628515327 -0.0744199585282191 -0.00148630494683575 -0.0116726271283853 0.000930034156711183 -0.000870850220099853 -0.00123700576227443 -0.000243203014615564 -0.000948001594750933 -0.00227778809266713 -0.000914980754332436 0.0787493483571641 0.0654300739069895 -0.00278485443750398 -0.0414560867488369 0.097150519624785 0.0196573738966591 0.00380991959386891 0.0210337253892057 -0.00744538940422311 0.0105790631403699 -0.0285520088705544 -0.00663270147853333 0.000345129575211483 -0.00971562538856175 -0.0124150801407387 0.0228985121215677 0.0199219962830667 -0.000505922609064432 -0.0103507773951399 0.0220465526021925 0.0140947134826463
  44 1674.63527275148 ""  25.5530405927358 0 0 -7.53233802203715e-06 -0.000344176185867468 0.000660514328478713 -4.14867737188057e-05 7.50661265884629e-05 -0.000385642339885706 -0.00176615548155574 0.000748541604100304 -0.00618992858579053 0.00261006312061593 -0.00481087938187437 -0.00228515404296144 0.00623491044614525 0.000829000535171031 0.00656412318716528 0.000463721289757314 0.000511545841178098 -0.000355741810388525 9.94754592896605e-05 -0.000116578523217148 -0.000475683625513843 -0.000744152244423247 0.000400558965989079 0.000349789505388466 -0.00131243010017301 -0.000407986502470804 -0.0022760655964799 -0.00237267579303259 -0.00500682924179036 0.00119338449886441 0.00169672082815353 0.00146519714018118 -7.77902135336812e-05 0.014148275948935 -0.0111840529792368 -0.011918208262337 0.0149441056979058 0.0411184289710212 -0.0557686208432319 0.00240078125226868 0.00170002734231576 0.0043955064688347 0.0182980482535813 -0.0348279033848099 0.0211948900756744 -0.0112961520082197 0.051363601926616 -0.0134905999441968 -0.488847023631993 -0.361543682019691 0.220791054002889 0.113846721327265 -0.12713006559283 0.678015515862239 -0.042068514292287 -0.010256398973201 -0.0162539773790517 0.00483778666501982 -0.00190964190953439 0.0144585645907634 -0.0020383202782161 0.0269944627033714 -0.0313276326657384
  45 2971.99765054342 ""  60.5778034523268 0 0 -0.0297883127680364 0.0130810515734025 -0.0630458741308914 -0.00278320468992734 0.000512642147120209 0.000242410772509983 -0.100394919210921 0.217310561045397 0.0548477786088413 0.49635136807586 -0.348522914780012 0.69888051571307 0.0101807191034141 -0.0358430090881897 -0.00634372511769937 0.000727448691733315 5.96115048299332e-05 0.00108595723202909 0.000250489016304553 -0.000248729958869436 0.000200319338425608 -0.000352151893728224 -6.46240567898971e-05 0.00265772310886011 0.00269864132376842 8.86051717096312e-05 0.00164579099996421 -0.00396795838837618 1.32177578239881e-05 -0.0167739017296731 -0.0169957156631721 0.0116210799274057 -0.0313584705698078 0.00399872465326231 -0.00614092874568333 -0.00377617565083274 8.80941485099595e-05 -0.000490194808526628 0.000282664527489491 -9.63904689748951e-05 0.000930621264792222 0.000302687801266659 -0.0645793333941752 0.0713391860634228 0.0421359528848399 0.017515729764162 0.00470631868180066 -0.000897621121209549 -0.00105712829346719 -0.000621275346460048 -0.0014859509165941 0.00143526756592953 0.000158881156216485 -0.000252177029285146 -5.57083517260098e-05 -0.00176458298301726 0.00104605659790373 0.00651538484891348 -0.00742537897067588 -0.00462285050710843 -0.00492300499221137 -0.0020941461420909 -0.000315999073757631
  46 2977.46841424481 ""  83.6674738872624 0 0 0.00387606326893481 -0.00201906442442416 0.00701033672639433 -0.000167925515649316 0.000997534266629845 0.000268002090333694 0.00739384842500836 -0.0173443384664173 -0.00373602896267686 -0.0569601361675738 0.039581624406032 -0.0798559542550612 0.00456063154503322 -0.0106901532910249 -0.00327012944923056 -0.000202957151896116 -7.53599449414178e-05 -0.000110896918842404 -5.98369748872697e-05 -1.44851187409764e-05 -1.98093455984351e-05 3.18476822340131e-05 1.61735398986913e-05 -0.000321031148175125 0.000429322514318559 0.000853022454094191 -0.00151653268659729 0.000988158493563193 -4.73543267894833e-05 0.00323470362711292 0.00197326518661011 -0.00123858527423684 0.00354864521524727 0.0361894415904843 -0.0557273940340244 -0.0317435802119612 -2.53243864197146e-05 -0.00124469470960909 0.00158500465276038 -0.0054552999304544 0.00545811786943504 -0.000365178326476394 -0.576906376075063 0.644279606003104 0.369068286453168 0.144553934824132 0.0376268105398694 -0.010391330009068 -0.00647769498823811 -0.00675475189980716 -0.00495110021006689 0.00398858776704654 0.0022861301779981 0.0052038470283727 -0.00483221083067646 -0.044001493066882 0.0234868095905747 0.0362270724092712 -0.0378319157269024 -0.0227147118003231 0.0389678091167083 0.0182669553600197 -8.26110686249628e-05
  47 3031.34097498318 ""  15.2565094280548 0 0 0.000699841322410538 -0.000555571547624292 0.000723208167529529 -0.000205923805900691 0.000470706087632249 0.000112296286975189 -0.00142826112050339 0.00245371018073106 0.000867473274395598 -0.00669844728013606 0.00423112852462258 -0.0092938315868354 0.0028501169610015 -0.00662311301365795 -0.00128305167100003 -7.83474558678343e-05 -3.43594751912018e-05 -6.70696480301566e-05 -1.34910960124377e-05 1.38734232400495e-06 -1.99829694515076e-05 -6.4097354616111e-05 2.92519379044868e-05 -0.000140812538603855 0.000255573886254718 0.000379697975544352 -0.000608831138567295 0.000542118118642018 -5.42831352578739e-05 0.0014869115388161 0.000932023837984977 -0.000543668560721936 0.00152615571160062 -0.00803669009251552 -0.00365485495258372 -0.00160157628157424 0.000353935452789203 4.49832142884966e-05 -1.17882095100643e-05 0.0267075623698839 0.0126863720114657 0.0397395065835567 -0.00719137950807283 0.00620225725780653 0.00675085614912521 0.103013804244891 0.039804643522596 0.00229503918474806 -0.00108336739629359 -0.00220936324836953 0.00138918619521829 -0.00407362816027411 -0.00202526888168787 0.00274165801208924 0.018776807357888 0.418309860537272 -0.268445418404993 0.303828812226277 -0.318951820250246 -0.18893162289176 -0.640107304976044 -0.249952075339479 -0.0100335148596731
  48 3040.53099813743 ""  53.8206333944931 0 0 -0.0405754419259246 0.0731606050468888 0.00767233699078617 0.00223845740093804 -0.00233010028839931 -0.000598902582326591 0.368476631166653 -0.802904351979207 -0.266191170097916 0.111293747412305 -0.0741074315615105 0.17504471140948 -0.0216591102995243 0.0325040237922785 0.0101136602007451 -0.000169258135351927 3.77938290358079e-05 0.000184678172804591 0.000626571566630505 -0.000642621594895295 -0.000198863202279973 0.00179325040244386 -0.000304837204114579 0.0052126314557654 -0.00244797161486478 -0.00226188867127366 0.00317109131029536 -0.00112048768907653 0.000253108821625162 -0.0023594987557128 -0.0360600602535001 0.0239247157571374 -0.0629568634138718 0.00132470516306785 -0.000329651825244204 -0.000221301266539652 5.1487297283689e-05 0.000175886734116854 -1.99532599277475e-05 0.000116046000855237 0.000652521120739654 0.000211577750017999 -0.00622719218715189 0.0078324667401049 0.00370627069182986 -0.0100070820975351 -0.0038905390624911 -0.000270408245172728 1.63793342157099e-05 0.000390067805426888 0.000163875363963036 -0.00046356423369402 -0.000994678643046481 -0.000457236902040929 -3.67383407348747e-05 -0.00030466115045356 0.000383433584303217 0.00447583238202358 -0.00511303600586244 -0.00276844089620603 -0.005792394131957 -0.00236787460488485 -0.000143331756875381
  49 3051.84671511187 ""  20.1776835547406 0 0 -0.000448720832804875 0.000922524409525842 0.000178193614436905 -6.56796216646813e-05 0.000258585607070717 7.36084284515591e-05 0.00468669259761328 -0.0105220115372243 -0.00345046005380553 0.000769053496923368 -0.000450819836821473 0.00133537008026375 0.00101999781688047 -0.00411398330847339 -0.000835805244982173 -0.00012325050679606 -6.08002314111577e-05 -2.42437030349676e-05 9.70531499634867e-06 -2.65709274642156e-05 -1.33804794529628e-05 5.18892218788653e-05 -1.42309587329995e-05 0.000121222664795288 0.000730716081242117 0.00081838065445958 -0.0011862529613946 0.000602161780397404 1.55948058542146e-05 0.00157220849183251 -0.000770304731511872 0.000524629969225502 -0.00141859141393869 -0.0747492383485986 -0.0199829407058113 0.00303166931053094 0.0019465573453077 0.000468666966432886 0.000493909777575782 0.0208734704135457 0.00629224837738624 -0.0154136176770982 0.0548199012606869 -0.0846673014230792 -0.0478184255094468 0.8336931635878 0.32201364456465 0.0069111124521415 -0.000887730608545975 -0.00498473720616949 -0.00119059275829014 -0.0220384678409607 -0.00450441508867553 0.001147612153792 8.74658777198466e-05 -0.167573932765769 0.104442475854155 -0.126322917726287 0.144577370209754 0.0807955097591196 -0.12486546057329 -0.0484047118115576 -0.00396927229990074
  50 3085.43350521416 ""  34.8035617454849 0 0 0.000644717935169251 -0.00106404942346664 0.000950808700487649 4.23424347098072e-05 1.75274790724252e-05 -7.10396083556581e-05 -0.000953144939370119 0.00480009833852546 0.000841353052773917 -0.00797604520890723 0.00609523971630085 -0.0129222226641873 -0.000564323765717111 0.00016752547102951 0.000481573609623462 0.0501030675798428 0.0293229912533156 0.0145828977569941 0.00149637239210576 0.000347783026566371 0.00016721310806414 -0.00221118180805315 -0.000331211899108326 0.00396389297918737 -0.306683462316786 -0.349159146829475 0.478241677038867 -0.261761512119091 -0.0158883089387995 -0.657577776977129 -0.02445481709761 0.0162239908897003 -0.042700815771109 0.000345652083746987 -6.87752594534467e-05 -2.67950457381914e-05 -0.000168075947211041 -1.60874072973423e-05 -7.86995187807424e-06 0.00109219727033303 0.00125097976459259 -0.000646134868920847 -0.00145414338773897 0.00179270631115186 0.000823231474943703 -0.00240708342137853 -0.000796854410501323 -0.000224693108601749 -8.34158050075521e-05 -8.97664391684429e-05 -0.000111899664941956 0.0022934976600877 -0.000376978630604655 -2.8288059193263e-05 -8.31531828818125e-05 -0.0114287698032219 0.00751813804937823 -0.000633811265644261 0.00121828197842798 0.000501032128538559 -0.0123610511929784 -0.00473923875230335 -0.000400419514440181
  51 3091.27089962055 ""  45.181851705289 0 0 -0.000343420368144784 0.000464770567150307 -0.000144717026584494 -5.32752113203681e-05 0.000286417520633069 6.01653245545565e-05 0.00201742461020161 -0.00444027094483897 -0.00132703328281173 0.00188338384074487 -0.00117378865030769 0.00290607733541827 0.000720027658136162 -0.00410173162383709 -0.000698307351657858 0.000952644199460343 0.000576510410407331 0.000334144366176109 5.14413078946485e-05 -5.70438290698286e-05 3.22491400292004e-06 0.000222112101116464 -0.000161650199053269 0.000653711697385973 -0.00573055098242991 -0.00667794803957735 0.00903558619431914 -0.00524970671840411 -0.000242507967921473 -0.013047657470161 -0.00392876354620026 0.00269151224242716 -0.00739278131092784 -0.0249174094967479 -0.00625119560454111 0.00144173474391955 0.000782249898758565 0.000397872502756112 -3.80719179059074e-05 -0.061708506406587 -0.0449680570103413 0.0337534475850081 0.0277769359671168 -0.0357202466338579 -0.0215471847362613 0.261151539014037 0.10025611285085 0.00571341856746319 0.000446817492309157 -0.000811831559013121 -0.000199112400701343 -0.00699230738546569 0.000338405028320747 -0.00375222544609404 0.000847090867894618 0.49542357602103 -0.325646622856457 0.143627807828872 -0.182465737103684 -0.0971065515943733 0.594131918414068 0.22714120277573 0.0234832112460757
  52 3103.98402723842 ""  30.2262867268261 0 0 -6.38743413538193e-05 0.000274592042388077 2.32269628676044e-05 -6.90199831812594e-05 6.38804598639425e-05 7.82470021739124e-05 0.00108633392115789 -0.00260190500621243 -0.000692937235193952 0.00038794285568757 0.000153183399252625 0.000416264054305642 0.000627613453864845 -0.00120140999474138 -0.00203495685847942 0.000174274814332075 9.353973440268e-05 8.29204423753181e-05 -3.81162009980224e-06 7.68726976736494e-06 6.29750419356297e-06 0.00021232878317205 -0.000141903981783641 0.00039279436925731 -0.00110859590427231 -0.00126771193086587 0.00172025590708719 -0.00107741803192609 -6.45954076515509e-05 -0.00272417945540831 -0.00259607059198404 0.00176932812785133 -0.00460917773326774 0.0105037674696728 -0.0040880468821363 -0.00312904103114941 -0.000248714661214957 0.000281948025822796 -3.35885340080996e-05 0.0489664097227459 -0.0727438326217567 -0.00121019333591913 -0.0544631030347087 0.0629984415194776 0.0391701366480313 -0.0659487008219981 -0.0252532287837165 -0.00219875231461266 -0.0015122346981771 0.000721306105667454 0.00012373336723746 0.00264513106116123 -0.000478247288602786 0.000309939493575213 0.0234173480767521 0.438078246592061 -0.296396372390975 -0.472691864678226 0.507957708241927 0.315830173570102 -0.136098656223273 -0.0737340608438549 -0.00406351286647704
  53 3118.90795869509 ""  23.7071055583292 0 0 -0.00609514377942348 0.00528645991554496 -0.00106198538073919 0.000560969739691116 -0.00012762040581677 0.000198656090565213 0.0280762221582615 -0.0524682110683193 -0.0216422653615975 0.0251860555558363 -0.0193261214609379 0.0396879639986292 -0.00270281681239446 0.00367570811052143 0.000380239853024888 0.00396071836725484 -0.000604488862451869 0.0129114358170456 -0.000841765739373015 -0.000300720165258578 0.000662324090016056 -0.0352871566738732 0.0242167151279381 -0.0690072443900132 0.0207134997649843 0.0299928087317092 -0.0351065431038921 -0.0387790434492876 -0.00562951980473885 -0.108937139204792 0.417401641760128 -0.293206163490737 0.792386365777497 -0.000151788915903547 -0.000129264445657859 -7.80776788513451e-06 -0.000118678890304089 -5.10126158388402e-05 6.34506461803399e-05 -0.000203048782113375 -0.000709251516415944 0.000189382179437269 -0.000482270874194693 0.000517942308754184 0.000257517675674404 0.0024336149278478 0.00101214892922784 -1.50309581238004e-05 -0.00022272534220716 0.000494700577694096 -0.000404255763479805 0.00177828614881095 -0.000108663198876347 -0.000555809397577052 0.000176784662740766 0.00550110987064561 -0.00357354559682043 -0.00184666051536049 0.00162557957119258 0.00118575406032961 0.00417017305438822 0.00131790412432568 0.00019684743181168
  54 3169.96475587281 ""  26.1923692603471 0 0 0.00124633538024579 -0.00038786040505547 0.00110529348660072 -4.28049417303542e-05 0.00014440834260934 -9.9273147403482e-05 -0.00211226292970699 0.00280383146620777 0.00178735277869171 -0.00740675488356987 0.00671684528170696 -0.0146004552988123 0.000738167007412925 -0.00159664463319662 -0.000190144095784637 -0.00746182692027847 -0.0289308550649662 0.0901937724208045 0.000138014235949138 0.00029185595838602 -0.00121345473676151 0.00473611327922291 -0.0029763581544768 0.0087915362474702 0.331921285646374 0.358444401030686 -0.47906524852586 -0.250808209232146 -0.0200047231157091 -0.581322102541204 -0.0562778443716237 0.0312805719957076 -0.097538347388336 2.13895371728741e-05 3.71013570576407e-05 1.64940167825882e-05 -2.72502757451211e-06 -6.40695595935982e-07 -1.1593924096578e-05 5.4437938697399e-05 0.000131183217769344 -1.84253431122355e-05 0.000231487375746948 -0.000274815100276817 -0.000139930954796395 -0.000464183541047049 -0.000165377194828008 -3.29620720233557e-05 -4.81749192712274e-06 -0.000124974625403128 -2.93120044573561e-06 7.83674159265541e-05 5.25131498574879e-05 0.000134320379253831 -5.32988927045571e-05 -0.000869197393315204 0.00052816274397503 0.000456390454674872 -0.000362945169766057 -0.000273084083762966 -0.00105966591475907 -0.000286241291867798 -2.82523663334548e-05
  55 3381.13040511269 ""  876.625885371303 0 0 -0.000620383686066068 -0.00372844518083328 -0.00256397369797166 0.0209391371718013 -0.0561345760131967 -0.0157096391952552 -0.00872100677008107 0.0454341768552065 0.013738187058937 0.0185450668278979 -0.00370850108986653 0.0171492197016969 -0.328775944584867 0.867916523445176 0.240692443318097 3.77943570074677e-05 0.000239953361803181 6.34722836815807e-06 0.000142842904962354 -0.00060896373511517 -0.000178706502375416 5.22101385835243e-05 0.000658580950072965 0.000797825446534307 0.00208622576786971 -0.000433466899742096 -0.00130652963949244 -0.000854521224057782 -0.000245955462517938 -0.000757763114621736 -0.00104076175107865 -0.00011135464828691 -0.00222309762702173 -0.000280250246708125 -0.0019686706849652 0.00102236563749024 0.00388801317684786 0.00303797769733633 -0.00339842330753661 6.75946274582865e-05 0.00013582769691183 0.00039213749470829 -0.008866172457497 0.0161813274292587 -0.000123015831343035 0.00581500635128965 0.00307384151122432 -0.00112921779015609 0.0142752719884791 0.0113991677014628 0.0402193525955281 -0.0713791183154201 -0.0270066066202855 0.00290370019919907 -0.000519078256691633 0.00404798578692806 -0.00445509104420706 0.00209065945561178 -0.0018341807687799 -0.00122755480068536 -0.00241617848564441 -0.00084391832598917 9.22977063370692e-06
  56 3469.25209982599 ""  33.7635164204473 0 0 0.000113689977829892 -0.00013211594241948 -0.000143054330447389 0.00176673074379328 -0.00504939965857902 -0.00139111555094398 -0.000760740271274703 0.00277262401241851 0.0010513687529391 0.00100066362067008 -6.04065244084641e-05 0.000767445292216813 -0.0306098588130505 0.0790630815813159 0.022476100432521 -0.000169514140998184 -0.000168530334156698 -0.000146834994835332 -0.000140635954327645 -0.000108475025567045 0.000108381413899799 0.000193233780310736 -1.98782737932033e-05 0.000114221948259798 0.000446591145015514 0.000935700267534288 -0.000562088712648045 0.000536275830174272 0.00010396529720806 0.00112827333507143 -0.000987381881037013 0.000935389034991242 -0.00115739922823076 -0.00259420305644592 0.00148495114991518 0.000842146698407721 -0.0382401242143692 -0.0165650383111821 0.0374875753428641 0.000162794780961863 -0.000139293952168736 9.50469618582435e-05 0.005984764920956 -0.00322455251241814 -0.00584603577402586 0.0158462847844239 0.00621720402115394 -0.00103040394743885 -0.196923682279784 -0.0996036937947053 -0.49615603004716 0.739298384055055 0.312355689414103 -0.0297545523062823 0.000532459341151615 0.0016326629040281 -0.000611652787327995 0.000508050632968145 -0.000719431832531753 -0.000908412370996262 -0.00204318621586551 -0.000594651923287406 0.00102844341582431
  57 3543.45729576392 ""  13.0130271313996 0 0 1.87034192251867e-05 9.41282990155496e-05 -3.47513972986437e-05 0.000117436156303515 -0.000382612190628349 -9.24300694243407e-05 -0.000102834846413718 -3.22131366376835e-05 0.000156629128253212 0.000283490203536605 -0.00010142417411284 0.000338911308053947 -0.00383769102842859 0.0054346191544987 0.000516182913991001 -0.000110761717459458 -0.000123115446931501 -6.53912726225879e-05 -0.000112549377511534 -5.09675423869513e-05 8.11076366649587e-05 0.00011949168806651 -3.14149557684093e-05 9.95680705863889e-07 0.000211415691314366 0.000541158341709028 -0.000323453293969143 0.00037615946354344 0.000141599000244226 0.000667843159435244 -0.000475626926680044 0.000425980792898195 -0.000379834307197163 -0.00114630476792444 -0.00137119176549335 -0.000419665634446311 -0.0528936659117157 -0.0241877131856904 -0.0497098051060533 0.000267964776865676 0.000303725003446578 0.000278528631765948 -0.00118073536646229 0.00143066125747853 0.00117106816001052 0.014194759838324 0.00747364024988149 -0.00128995061507177 0.247429466109429 0.150414059172372 0.740774643742785 0.488544643445021 0.191961919273756 -0.0492151713268592 -1.67628781616963e-05 -0.000651263534439466 -0.000481923745771181 -5.14702563408181e-05 -0.00020393499131133 0.000385687468417244 -0.000397649830597282 -0.000451675817212136 0.00140552693264378
  :::
 } 
 m_exists[57] { 
  s_m_exists
  :::
  1 11111111111111111111111111111111111111111111111111111111111111111111 
  2 11111111111111111111111111111111111111111111111111111111111111111111 
  3 11111111111111111111111111111111111111111111111111111111111111111111 
  4 11111111111111111111111111111111111111111111111111111111111111111111 
  5 11111111111111111111111111111111111111111111111111111111111111111111 
  6 11111111111111111111111111111111111111111111111111111111111111111111 
  7 11111111111111111111111111111111111111111111111111111111111111111111 
  8 11111111111111111111111111111111111111111111111111111111111111111111 
  9 11111111111111111111111111111111111111111111111111111111111111111111 
  10 11111111111111111111111111111111111111111111111111111111111111111111 
  11 11111111111111111111111111111111111111111111111111111111111111111111 
  12 11111111111111111111111111111111111111111111111111111111111111111111 
  13 11111111111111111111111111111111111111111111111111111111111111111111 
  14 11111111111111111111111111111111111111111111111111111111111111111111 
  15 11111111111111111111111111111111111111111111111111111111111111111111 
  16 11111111111111111111111111111111111111111111111111111111111111111111 
  17 11111111111111111111111111111111111111111111111111111111111111111111 
  18 11111111111111111111111111111111111111111111111111111111111111111111 
  19 11111111111111111111111111111111111111111111111111111111111111111111 
  20 11111111111111111111111111111111111111111111111111111111111111111111 
  21 11111111111111111111111111111111111111111111111111111111111111111111 
  22 11111111111111111111111111111111111111111111111111111111111111111111 
  23 11111111111111111111111111111111111111111111111111111111111111111111 
  24 11111111111111111111111111111111111111111111111111111111111111111111 
  25 11111111111111111111111111111111111111111111111111111111111111111111 
  26 11111111111111111111111111111111111111111111111111111111111111111111 
  27 11111111111111111111111111111111111111111111111111111111111111111111 
  28 11111111111111111111111111111111111111111111111111111111111111111111 
  29 11111111111111111111111111111111111111111111111111111111111111111111 
  30 11111111111111111111111111111111111111111111111111111111111111111111 
  31 11111111111111111111111111111111111111111111111111111111111111111111 
  32 11111111111111111111111111111111111111111111111111111111111111111111 
  33 11111111111111111111111111111111111111111111111111111111111111111111 
  34 11111111111111111111111111111111111111111111111111111111111111111111 
  35 11111111111111111111111111111111111111111111111111111111111111111111 
  36 11111111111111111111111111111111111111111111111111111111111111111111 
  37 11111111111111111111111111111111111111111111111111111111111111111111 
  38 11111111111111111111111111111111111111111111111111111111111111111111 
  39 11111111111111111111111111111111111111111111111111111111111111111111 
  40 11111111111111111111111111111111111111111111111111111111111111111111 
  41 11111111111111111111111111111111111111111111111111111111111111111111 
  42 11111111111111111111111111111111111111111111111111111111111111111111 
  43 11111111111111111111111111111111111111111111111111111111111111111111 
  44 11111111111111111111111111111111111111111111111111111111111111111111 
  45 11111111111111111111111111111111111111111111111111111111111111111111 
  46 11111111111111111111111111111111111111111111111111111111111111111111 
  47 11111111111111111111111111111111111111111111111111111111111111111111 
  48 11111111111111111111111111111111111111111111111111111111111111111111 
  49 11111111111111111111111111111111111111111111111111111111111111111111 
  50 11111111111111111111111111111111111111111111111111111111111111111111 
  51 11111111111111111111111111111111111111111111111111111111111111111111 
  52 11111111111111111111111111111111111111111111111111111111111111111111 
  53 11111111111111111111111111111111111111111111111111111111111111111111 
  54 11111111111111111111111111111111111111111111111111111111111111111111 
  55 11111111111111111111111111111111111111111111111111111111111111111111 
  56 11111111111111111111111111111111111111111111111111111111111111111111 
  57 11111111111111111111111111111111111111111111111111111111111111111111 
  :::
 } 
} 
