# Supplementary material for: Cut-off Scale and Complex Formation in Density Functional Theory Computations of Epoxy-Amine Reactivity
Source: ACS Omega. 2021 Oct 25;6(44):29424–31. doi: 10.1021/acsomega.1c03229 (PMC8587129; doi:10.1021/acsomega.1c03229)
Supplement: Supplementary file 1 — ao1c03229_si_001.zip [file ao1c03229_si_001.zip › Final_structures/Primary/A2E1_A1E2_B3LYP-D3_CC-PVTZ-F_canonical/Epoxy_frag2_transition_state_1-2_isomer36.vib]

{ 
 s_m_m2io_version
 :::
 2.0.0 
} 

f_m_table { 
 i_j_atom_total
 :::
 21
 m_column[68] { 
  s_m_data_name
  s_m_column_name
  i_m_width
  b_m_visible
  s_m_units
  :::
  1 r_j_Frequency  "Frequency"  10 1 "" 
  2 s_j_Symmetry  "Symmetry"  10 0 "" 
  3 r_j_Intensity  "Intensity"  10 1 "" 
  4 r_j_Raman_Act  "Raman Act"  10 0 "" 
  5 r_j_Raman_Int  "Raman Int"  10 0 "" 
  6 r_j_x1  "x1"  10 0 "" 
  7 r_j_y1  "y1"  10 0 "" 
  8 r_j_z1  "z1"  10 0 "" 
  9 r_j_x2  "x2"  10 0 "" 
  10 r_j_y2  "y2"  10 0 "" 
  11 r_j_z2  "z2"  10 0 "" 
  12 r_j_x3  "x3"  10 0 "" 
  13 r_j_y3  "y3"  10 0 "" 
  14 r_j_z3  "z3"  10 0 "" 
  15 r_j_x4  "x4"  10 0 "" 
  16 r_j_y4  "y4"  10 0 "" 
  17 r_j_z4  "z4"  10 0 "" 
  18 r_j_x5  "x5"  10 0 "" 
  19 r_j_y5  "y5"  10 0 "" 
  20 r_j_z5  "z5"  10 0 "" 
  21 r_j_x6  "x6"  10 0 "" 
  22 r_j_y6  "y6"  10 0 "" 
  23 r_j_z6  "z6"  10 0 "" 
  24 r_j_x7  "x7"  10 0 "" 
  25 r_j_y7  "y7"  10 0 "" 
  26 r_j_z7  "z7"  10 0 "" 
  27 r_j_x8  "x8"  10 0 "" 
  28 r_j_y8  "y8"  10 0 "" 
  29 r_j_z8  "z8"  10 0 "" 
  30 r_j_x9  "x9"  10 0 "" 
  31 r_j_y9  "y9"  10 0 "" 
  32 r_j_z9  "z9"  10 0 "" 
  33 r_j_x10  "x10"  10 0 "" 
  34 r_j_y10  "y10"  10 0 "" 
  35 r_j_z10  "z10"  10 0 "" 
  36 r_j_x11  "x11"  10 0 "" 
  37 r_j_y11  "y11"  10 0 "" 
  38 r_j_z11  "z11"  10 0 "" 
  39 r_j_x12  "x12"  10 0 "" 
  40 r_j_y12  "y12"  10 0 "" 
  41 r_j_z12  "z12"  10 0 "" 
  42 r_j_x13  "x13"  10 0 "" 
  43 r_j_y13  "y13"  10 0 "" 
  44 r_j_z13  "z13"  10 0 "" 
  45 r_j_x14  "x14"  10 0 "" 
  46 r_j_y14  "y14"  10 0 "" 
  47 r_j_z14  "z14"  10 0 "" 
  48 r_j_x15  "x15"  10 0 "" 
  49 r_j_y15  "y15"  10 0 "" 
  50 r_j_z15  "z15"  10 0 "" 
  51 r_j_x16  "x16"  10 0 "" 
  52 r_j_y16  "y16"  10 0 "" 
  53 r_j_z16  "z16"  10 0 "" 
  54 r_j_x17  "x17"  10 0 "" 
  55 r_j_y17  "y17"  10 0 "" 
  56 r_j_z17  "z17"  10 0 "" 
  57 r_j_x18  "x18"  10 0 "" 
  58 r_j_y18  "y18"  10 0 "" 
  59 r_j_z18  "z18"  10 0 "" 
  60 r_j_x19  "x19"  10 0 "" 
  61 r_j_y19  "y19"  10 0 "" 
  62 r_j_z19  "z19"  10 0 "" 
  63 r_j_x20  "x20"  10 0 "" 
  64 r_j_y20  "y20"  10 0 "" 
  65 r_j_z20  "z20"  10 0 "" 
  66 r_j_x21  "x21"  10 0 "" 
  67 r_j_y21  "y21"  10 0 "" 
  68 r_j_z21  "z21"  10 0 "" 
  :::
 } 
 m_row[57] { 
  r_j_Frequency
  s_j_Symmetry
  r_j_Intensity
  r_j_Raman_Act
  r_j_Raman_Int
  r_j_x1
  r_j_y1
  r_j_z1
  r_j_x2
  r_j_y2
  r_j_z2
  r_j_x3
  r_j_y3
  r_j_z3
  r_j_x4
  r_j_y4
  r_j_z4
  r_j_x5
  r_j_y5
  r_j_z5
  r_j_x6
  r_j_y6
  r_j_z6
  r_j_x7
  r_j_y7
  r_j_z7
  r_j_x8
  r_j_y8
  r_j_z8
  r_j_x9
  r_j_y9
  r_j_z9
  r_j_x10
  r_j_y10
  r_j_z10
  r_j_x11
  r_j_y11
  r_j_z11
  r_j_x12
  r_j_y12
  r_j_z12
  r_j_x13
  r_j_y13
  r_j_z13
  r_j_x14
  r_j_y14
  r_j_z14
  r_j_x15
  r_j_y15
  r_j_z15
  r_j_x16
  r_j_y16
  r_j_z16
  r_j_x17
  r_j_y17
  r_j_z17
  r_j_x18
  r_j_y18
  r_j_z18
  r_j_x19
  r_j_y19
  r_j_z19
  r_j_x20
  r_j_y20
  r_j_z20
  r_j_x21
  r_j_y21
  r_j_z21
  :::
  1 -392.376594336564 ""  603.844910973077 0 0 -0.0169424378481239 0.000889233454939025 -0.0119890273698862 -0.0060367593216288 -0.00914598563935155 -0.0129808265243576 0.00724408460814796 0.000360482493041146 0.00239559079129415 -0.0379214822299273 -0.0145576416272267 -0.00554739985486385 -0.00610915740278983 -0.0109485484505175 -0.0128583929358683 0.0821194417802291 -0.187299809851913 -0.102693166947195 0.0134647579364691 0.016156783357983 0.0567449958291961 -0.0317350569566917 0.0300537592702429 -0.04602462507351 0.0433509777658613 -0.0416862023308726 -0.0634018930905833 -0.00396994721710246 -0.0389968061964543 -0.0332185605623751 -0.00525330310413749 -0.0167752004221474 -0.054890011981374 -0.0157815820149558 0.025496018808508 0.0229349343383322 -0.016066201985578 0.0985386910089252 0.0530419100130781 -0.00395999709763108 0.00224854935161979 0.0117746702326236 0.00895911736702161 0.00268382393323072 0.00248798015296019 -0.045322690063748 -0.00766362255631441 0.102135307790667 -0.0373584060747387 0.118156167076689 0.0756585741370236 0.00778599088515308 0.0640113671920793 0.0359544003929349 0.0160953413752959 -0.015899791944834 0.0200867767233527 -0.00477430469013498 0.00379552223727594 0.0164422307089089 -0.000512444797531136 0.00848693036475913 -0.016569353270839
  2 34.2414340310982 ""  1.25055029824152 0 0 0.0206711100743407 0.0157759399871405 -0.0794929242064216 0.00980917573184763 0.0100980790181206 -0.074908202959416 -0.0155223129288739 -0.00351908957796182 -0.123148206008879 0.0735270770121965 0.0466858794840855 -0.0980442360731982 0.0140649704401513 0.00586876832211656 -0.0886167937914074 -0.0638357710910033 -0.0409395162512175 0.0303724983768937 0.000832789356695368 6.06820478970558e-05 0.00479711103299089 0.00841794872752999 0.00516193073272381 0.00272839378767891 -0.0709175621342234 -0.0536830702335318 0.0934096562001653 -0.111061061230475 -0.0539455489052842 -0.011919722999447 0.0493965049549706 0.021906651963735 0.0452930568821859 0.0157874285604352 -0.0219336332245364 0.0828005514098719 -0.0880155837034199 -0.052430854193412 0.0408738548436181 0.0990751761307243 0.0842849526986919 0.00298375430800897 0.0681180353584745 -0.0541216989425601 0.172947846164801 -0.0178638535617224 -0.0485137851490306 0.0931379952119464 -0.118572177218768 -0.0352346119782353 -0.0340089688216845 -0.132697350367793 -0.0967893502957014 0.0792439492150742 0.178024472359157 0.109221195897922 0.0390796312456708 0.0506092907342509 0.115223536684026 -0.0877990276415958 0.132991401318821 0.109916553158814 -0.00381398231768058
  3 72.8281279557761 ""  2.11505048392619 0 0 -0.0120817239007791 0.0189276575649812 0.0137543428451891 0.0183870916129403 0.0287572170290414 0.0426032761000722 -0.01107889023772 0.0197354978869451 0.0151987187575842 -0.0424969523707193 0.0339639511540931 0.0144413490916614 0.00972778564882747 0.049955834873327 0.0678279171597323 0.0377387511636685 -0.0408724157258815 -0.0261273914792433 -0.0221926598727619 -0.0212100222233393 -0.0713603088289492 -0.00374893420036205 -0.011340094879161 -0.0226238745663592 0.0436139472550298 -0.0501094541874827 -0.0539220362789953 0.0572210987607336 -0.0556459104256383 -0.027092435299598 -0.0122752717672167 -0.000324109849495702 -0.0163021965697774 -0.0110745787075426 -0.0689778914637647 -0.0108976881325185 0.0535873271828708 -0.0548630622939435 0.0136959411428267 -0.0617181685726286 0.140460035244769 0.0539116221817823 0.107411434436098 -0.154184661123301 -0.000690914696734888 -0.141466838199661 -0.149223591283585 -0.0894706526175437 0.0602401039002845 -0.0546774884668043 0.0559854739509608 0.0769887521039392 -0.0317651713852761 -0.00763965317375282 -0.110286552876453 0.108516488321966 0.0307759870870468 -0.198899868831298 0.238103274434071 0.057871550838434 0.0830121486618778 0.23335388889966 0.123658491475526
  4 98.2699358280411 ""  1.61791527471319 0 0 -0.030668304627932 -0.00920380735319568 0.088587469900293 0.0325973432466739 0.0589001280956043 -0.109990650758377 -0.0416102027191341 0.119257151127 0.227009788953632 -0.0745929292419045 -0.175102176626938 0.147291228608213 0.006715539895094 0.0307712517414457 -0.0252756571235452 0.0519009496959042 0.0659834065424653 -0.0204601465338507 -0.0152817897675757 -0.00927398626410122 0.0514460044536292 -0.0201239694337058 -0.0136805990524412 0.014153026154628 0.0503748835680905 0.136185396832373 -0.0886840805995368 0.138985224791744 0.0549658229719468 0.0245333015359758 -0.0541781885366583 -0.054062038457431 -0.0488487921605854 -0.00651544097428387 -0.0942540635152172 0.0038450741855465 -0.032806753127928 0.0156415740790577 -0.00348002321966693 0.0228768035769372 -0.0193011893823264 -0.0218234940727918 0.0900848353434274 -0.165777728414929 -0.0170747094229664 -0.0966313239635166 -0.170152669903288 0.0503840577319827 -0.0882203923657761 0.0700547423976453 0.0212261894417354 -0.0486290970571852 -0.00899871704829088 0.00720799455638944 0.0510124960684406 -0.126457018213201 -0.0155156215629192 -0.0852849657590647 0.0588248951180723 0.0126745079170039 0.124979487380722 0.064469226984979 -0.0830615846838699
  5 159.641000959783 ""  29.4331214863454 0 0 -0.0256420773800885 -0.0355260006241975 0.0721874744626062 -0.00387420069572654 0.00730056214606808 -0.105567245687761 -0.0176787224477248 0.0635499869864018 0.189829655842988 -0.0450457499814629 -0.186752228948254 0.122253619110658 -0.0544971248572249 -0.0752667465930159 0.0637252329207006 0.0229296769638755 -0.0355729624740292 0.00925040869990394 0.0285751791031545 0.0338997655580787 -0.0934212329839004 -0.0203553021934751 0.00603144358231055 0.0100328086492286 0.0237396516445324 -0.0153487143731552 -0.0177299051889966 0.0645435479659807 -0.0710811628880826 0.00430568070200425 -0.0943798041377021 0.0646470034812167 0.0290615016778624 0.00644190590727543 0.071429912480436 0.0338409639279968 0.0113861232517375 -0.0539622166156224 0.0276479308451273 -0.0167364706730832 0.00785620452693881 0.0545514581457234 -0.0923345363019617 0.145824453614501 0.0760682886719229 0.102486708467961 0.153380217139919 -0.0210757733199302 0.022559483240281 -0.0710872750255902 -0.0235814676856946 0.00868819767183527 -0.0624719897723556 0.0264940299417731 -0.043620677758626 0.208267795483127 0.0541529657722195 0.139830697544918 -0.107182888063909 -0.0440251090301261 -0.167278106026426 -0.11988601567978 0.172863521097434
  6 201.901309276571 ""  20.2243216191679 0 0 0.0134226429579567 0.0374946548968524 0.0539047215185794 0.0671998956185601 0.0635481347001907 0.085569740727351 0.00948314513310462 0.0507206711893248 0.0656214369557336 -0.0439064951060976 0.0577119005368204 0.0581228207279926 0.019459647615098 0.060439579634239 0.237319295586844 0.0396692388395138 -0.0536157384211642 -0.000787701192522857 0.0219139296572403 -0.012669066882067 -0.0160944814972604 0.0242871900530811 -0.00477767875827761 0.00980024612643913 0.0256913190435722 0.00942397516901451 0.0192727337162277 0.0469452420122818 -0.0572377900376854 -0.000997124073273244 0.0226612618807226 0.000407345214358258 0.0173986764024937 -0.0587901184268704 0.00154123312597756 -0.0246851583893672 -0.0998680128011691 -0.0406684467996131 -0.0321349835253837 -0.000266998671182304 -0.00279069016809285 -0.089866779034487 -0.0782699685273851 0.0182676492054491 0.0270853147059463 -0.0292949955061876 0.0223187710766463 -0.0125513974442012 -0.160066005641962 0.00564940421102015 -0.0887556065664661 -0.122093285844199 -0.144270189668136 -0.0306609431729911 0.0731743416937556 0.161152382520485 -0.0486274480192825 0.0966901261915023 -0.0769501404318951 -0.242845985799691 -0.10533063451814 -0.0863445891846173 -0.0417046557544957
  7 225.072339069094 ""  82.3040979291563 0 0 -0.0206616678818559 -0.016606849021986 0.0265346025451868 0.0103578200113779 -0.00862751404782595 0.0485599660819621 -0.0370701412351565 -0.00778132263665198 0.0265586660732346 -0.037093194353387 -0.0109704235112311 0.0291715881563992 0.270020731466274 0.332835085985681 -0.810938377806915 0.0142908260115823 0.0151627317707172 -0.018961193667781 0.0154078073176679 -0.000572207473992667 -0.019746968415673 -0.0129531543115731 -0.0210066298053704 -0.010130691544567 0.0127149679114251 0.0560145617867921 -0.052992395798121 0.0651377768388073 -0.00222375753817078 -0.00243514093302668 -0.0513328230099807 -0.0146391425819072 -0.0264787777623946 -0.00864646579039093 0.00256933458638956 0.0155699162346097 -0.0206696715420668 -0.00584573889323306 0.00761655282919077 0.00258707668246988 0.00502594141730357 0.00427430990084494 -0.0166371134224588 0.00968753452117273 0.0280253597171558 0.00166199418506032 0.0105479782338614 0.0125809394098798 -0.02128660584883 -0.00538235001213372 0.00620265050209077 -0.0232557776274155 0.012812600084887 0.0163981399759386 0.0129191856427107 0.11134290218372 0.0147636466180004 0.0626747286821166 -0.0402029471420268 -0.0718264203247036 -0.0579456562470859 -0.0479301700947533 0.0620272128184595
  8 242.213543530669 ""  10.0549441891693 0 0 0.00119533338248585 0.0188756935422232 0.0595275066336733 -0.0429292704928395 0.0107058761955672 -0.0140227651740735 -0.00543684202547944 0.0366330643325982 0.0761884470837948 0.0433639202152405 -0.0321479649274475 0.068738710335102 0.0174070764653977 0.0315887852646222 -0.20717437060881 -0.013950260417476 -0.107450610483278 0.0799495441775023 0.0285260191932379 0.0520659363938836 -0.0241760294914087 -0.0019415379819371 0.0477306963724942 0.0771357494117992 -0.016709133664974 -0.14880406252432 0.137495090697213 -0.0976588070898802 -0.0799120751239244 0.052785965908944 -0.0245358607159889 0.122664693363356 0.145791309954868 -0.00723862774495729 0.00311818725911462 -0.0510041697520169 0.0227944620994102 -0.0241677744326184 -0.0276784233086274 0.00749060412611099 -0.00465249290971042 -0.0709234185430317 -0.0101560668883208 0.00510578353886973 -0.0499703276510052 -0.00386587780993783 0.00581116154374413 -0.0517689584585838 0.0775820163882936 -0.0728668550475935 -0.0137206262919377 0.0570877091577105 0.0130172541354043 -0.0550756676017607 0.0379058146585807 -0.279760292671501 -0.0735150463134424 -0.146993015238956 0.110994401227848 0.0901682832769845 0.15587292791289 0.131831263286084 -0.256527107698715
  9 261.725556335727 ""  9.31034385245965 0 0 -0.0106120407672612 -0.040845628234453 0.00772556829105475 0.0863635686577138 0.00265215529407771 0.023686773183406 -0.0188594621664852 -0.00850462983169634 0.0393166771060198 -0.0765092334940117 -0.0408172685609785 0.0193849158402767 0.0660994389477056 0.0631085051764497 0.0813469837145163 -0.0327757707165168 0.0171453295884943 -0.0231013231273261 0.0178558234106516 -0.0296452273720396 -0.0646758965178231 -0.00553264327569865 -0.0553953681711222 -0.0413874291052622 -0.0336044004244057 0.0283453876360219 -0.0244262596559822 -0.00787912901795256 -0.00308159057031368 -0.0240212519679518 -0.0391405246898627 -0.0422722814564682 -0.0482792844106543 -0.0107892435535427 0.0885779082778487 0.0428293608762905 -0.0482267840754321 0.0156905713755095 0.0173989661167601 -0.00148854415787257 -0.00473267215334712 0.0298216572100529 -0.0840428551693087 0.14344009907481 0.0629558317975914 0.0660628007965259 0.144821648365531 0.0466302633610469 -0.0520509341557687 0.0104735717896975 -0.0440834924470249 -0.0688836513092119 -0.0209784617819643 0.0302566806179815 0.0024546648712053 -0.400862499570612 0.00976608856142363 -0.170568604883086 0.124582791283303 0.307620728492881 0.161641327264347 0.155581768119436 -0.236861797358691
  10 318.167097823555 ""  7.86218819544679 0 0 -0.0553636680059036 -0.0573696237351284 0.0051689872660073 0.0901069602580684 0.00735066207146486 0.0123177685793808 -0.0752337142664843 -0.00839982111179911 0.0494744379346979 -0.131122750318086 -0.0655489880917431 0.0203538453502822 0.051353434667309 0.0865567092167176 0.126631990110019 -0.134691595277751 -0.0123846041466758 -0.00218034455464653 0.0832818055303424 0.0617042144245867 0.0162061477174391 -0.0555395569446483 -0.0201491502095068 -0.0231544313203469 -0.133350577342434 -0.0837388155782056 0.0491637849153491 -0.217345157251068 0.0175367952322263 -0.0253120721342331 -0.123600124616048 0.0251807553157612 -0.0120727446119602 0.00170512192017417 -0.0454310780407324 -0.018032114639431 0.0333053746073772 0.0369455715019516 0.00513232239076948 0.00579964667999237 0.00370733222369753 -0.0199325897894593 0.0627494230703932 -0.0923405998727168 -0.0518747888781286 -0.0595089057120003 -0.0957607836545516 0.00683139609983769 0.13356225252078 -0.0430668336752753 0.0949201160426477 0.0832890387985821 0.149520887785253 -0.0228285847425817 0.0177816198333542 0.129885699494454 -0.00808179062859789 0.0428782902721433 -0.0256441473906236 -0.122187596635057 -0.0311174528837482 -0.0362049565368724 0.0631262931060754
  11 370.710680419217 ""  19.0211530323475 0 0 0.0690865581706213 -0.0108720873804797 0.0454501774343197 0.0199236260262842 -0.0369509620306807 -0.00777510369651688 0.126908331350371 0.00268011325098887 0.0967900626403911 0.0650326658364911 -0.0873259415571319 0.0701850806335478 0.0294604856081579 -0.0818490575116077 -0.032355825207577 -0.0218384699454531 0.00190995407435636 0.0396136182765876 -0.0767456517001194 -0.0517355032253212 -0.10870601778287 0.0489504528139432 0.00841346454402969 0.00437119001734342 -0.0176493593469494 -0.0925368672765185 0.137451762475911 -0.135827443362137 0.0445517696815897 0.00948961987991618 0.0742944031916606 0.0250936643662439 0.037099978222468 -0.0391581482836829 -0.0188490058454822 0.0208807445195696 -0.00569192645452099 0.121574680676914 0.03812386964394 0.00725377031519808 -9.06682595152836e-05 -0.0295698605115917 0.0382141456985573 -0.0781824069117115 -0.0401483034147887 -0.108963001998403 -0.0840990574752008 0.0888314552983328 0.0221786809926824 0.109363769901661 0.136388752334719 0.0366615645483859 0.163484644300382 0.00360274270070297 0.0788848876218984 0.0849092559360919 0.00577217616330503 0.0387948886370208 -0.0254851788985287 -0.135592687597084 -0.0326374316349165 -0.0302429830651948 -0.0200085239687574
  12 415.979113515533 ""  11.5608669391288 0 0 -0.0439078413005233 -0.0192654758333801 -0.064240658721136 0.0181844485752494 -0.0061902091521564 -0.0136825731177464 -0.165522682485336 -0.0710746143296003 -0.196321953224825 0.0806624903968624 0.10226168370329 -0.124666847888982 -0.0104400628906295 0.0265269648048579 0.0729336089900746 0.059788830810107 0.0229072045301348 0.0398993093940904 0.00608979032065722 0.00201287056082687 -0.0263659374172073 -0.0575309753100232 -0.0433734486550099 0.0626906408907906 0.0678801640926078 0.148715055989162 -0.15177590639703 0.279663896920728 -0.0327128191192587 0.131305331162365 -0.0909265953850126 0.00929002265654363 0.08864860981406 -0.077956602211485 0.0131499150583913 0.0264250577600651 0.0420639426641462 0.00101626230903266 0.0778394005268686 0.00224807557305315 0.00662190014360899 -0.0742167625056824 -0.0882014457758125 0.0208955653252353 0.0169962643872821 -0.0539918757599726 0.0342602750858564 0.00643141536064709 0.119516272978701 -0.0524279115655397 0.198791534871848 0.139952853751979 0.0860031706116569 -0.00797665907781634 0.163592879992796 -0.00294855746715288 -0.00617804324609808 -0.00161032980480524 0.00717826665583509 -0.171745286321854 -0.0129088035892898 0.0138691545329044 -0.189941843175546
  13 443.771705372397 ""  5.04898154988989 0 0 -0.0332002491505067 -0.0159921219294462 -0.0317442849858533 0.0219157233424291 0.0043328156978967 -0.00349294494898538 -0.160188886471982 -0.0545845853538073 -0.152555934923705 0.0888095897009141 0.0936481838277654 -0.0865215362398202 0.00765612140265156 0.0493405519306905 0.0360588975602018 0.0252275938278816 -0.0362860973429402 0.0613440781659091 0.0181665833719282 -0.00184478449041556 -0.0558064738944558 -0.0455109150426271 -0.0366466732318913 0.0900504082911568 0.0223984922594327 0.0521728003119779 -0.0277126972838686 0.11258797492761 0.00276296869240017 0.157767729789642 -0.0861588888437074 0.0501302222286676 0.151119537477169 0.070319238721396 -0.0175667023444536 -0.0320263299488015 -0.0401236943948098 0.0891582282673394 -0.0673604327686105 0.00213082071090684 -0.0105997553447035 0.0561444587171693 0.139111462626522 -0.0706991955579283 -0.0731375833544995 -0.0104463806180823 -0.0912611649551097 0.0449691606642744 -0.171568583873709 0.194082775301452 -0.173021954720401 -0.125714408681137 -0.085472052728356 -0.0123590232296156 -0.144131345469317 0.0310873347101242 -0.00363604464052789 0.0228490198934382 -0.0239506618931941 0.123444929953226 0.00032246639628821 -0.0313530430693927 0.180813897501188
  14 498.383387839231 ""  13.1713125628239 0 0 0.0374606535105846 -0.0509708398564505 -0.00723942096466201 0.11255485437518 -0.0719173928573873 0.00497240629549099 0.0730906002361885 -0.0740770102040699 -0.0119585094916947 0.0874185299779353 -0.0632940703953971 -0.0134082686638397 0.10680369254339 0.0318596182950625 0.0140106616470835 0.0144909899762823 -0.00292329602478899 -0.00913554920588273 -0.127895532061318 0.0792130285572512 0.0249220700325386 -0.0596459775157147 0.100724706811584 0.0184214288904414 0.0202853563300789 0.00665932081743167 -0.0675767315225217 0.039783509235944 -0.00659696124900175 1.47781248588001e-05 -0.071818927121873 0.119886229371501 0.0277110401316925 0.0108759277141439 0.000470560118507232 -0.016110672155334 0.00542771656231527 -0.0418386951354104 -0.00797265956542394 -0.00385377007938873 -0.000894411440741983 -0.00392425146128059 -0.00703007022913671 0.0137320648438705 0.00305421078327533 0.0239742511656314 0.0147333596357524 -0.0345741911335813 -0.0577362863680552 0.00834841519302445 -0.06293720342316 -0.0137662694505127 -0.130394559514715 -0.0050452669640362 -0.0203738311634729 -0.0115834337240164 -0.011536624208329 -0.00622560142502845 0.0012408927263495 0.0137962194284479 0.00165162774726449 0.00246372615580907 -0.00103665362194854
  15 692.061659034818 ""  23.4555112520996 0 0 0.0434084003649743 0.0203219178320983 0.015587364332853 0.00946480372892331 -0.00463138796423583 0.00414180174874335 0.0506577029134125 0.006750242009933 0.00498524336569304 0.0706455241033534 0.0139151894170082 0.0116943297871758 0.00925010095404402 -0.078368404042003 0.014340542260908 -0.0181890754299905 -0.0252668374363653 -0.028254075041656 -0.00895150972266706 -0.00930542193556181 0.00100599013500815 -0.0155989841279855 0.00998100852990194 0.0250300494611262 -0.0488553739024119 0.246570194081721 -0.122386921618573 0.195470054797277 -0.111348252816769 0.025714414048453 0.0154546957716716 0.0257782034845896 0.0594986119378075 0.0144730813390538 -0.0102191598277296 -0.0109538729699506 -0.0941108900374914 0.00225402740406859 -0.0519466392026641 0.0251705145450326 -0.00043661709102183 0.0239836132740217 -0.0205027934734794 0.0185922660808022 0.0475739790167383 0.0703366331890263 0.0174218487779274 0.0526704029389903 0.372380615866875 -0.407374982324503 0.131352424446534 0.0212493809269279 0.472798253282897 -0.074879778328685 -0.0781374967688908 0.0224712084066512 -0.0186332999318965 -0.00380891866641296 0.0225259495591903 0.0748369621369636 0.058745941770555 0.00704998686054443 0.130947655375273
  16 815.334954026103 ""  5.0225460563464 0 0 0.012810988299212 0.00704628939220744 -0.00174983117641302 -0.0022528421416009 0.000779513357428808 0.00205134143802651 0.0411041611477158 0.0160752733975336 0.0254071382045707 -0.0186296514509842 -0.0150404949029619 0.0106200163420709 0.00192813017030236 -0.0164906475670132 -0.00884079121083346 -0.0199970855873829 -0.00542044945806241 0.00119718335013251 -0.000409092246554021 -0.000532475480529088 0.00316621719387601 -0.00249086926007451 -0.00123404754307579 -0.00603257962643165 -0.0246611107895586 0.0728845860445725 -0.0606497904176948 0.0842324708227465 -0.0753278252863793 0.00508470305791536 0.0230800885767104 0.00547132153078431 0.0161374641668098 -0.00140131830832697 0.0733055997919406 0.010223280584789 0.00276661827283842 -0.0166615328105879 0.000617563308225645 -0.00386956801192618 0.037055564510481 0.00261053633109972 0.411393664990268 -0.227132831918163 0.0807672796689036 -0.418454862928009 -0.218437177073939 -0.0907603677386625 0.0737698466790417 -0.0971538193626172 -0.0929363126565532 0.00823367231011867 -0.029335799237144 -0.00699624987653802 0.00740380230924645 -0.174656495481464 -0.0045253818463132 0.305044470164874 -0.180996735050429 0.215375240009752 -0.312656691573056 -0.150995334227602 -0.254470914675195
  17 851.590938688268 ""  9.74535345824263 0 0 0.0822706068608638 0.0354549587367093 0.00166641086287513 -0.0121893488490582 0.0135448991464045 0.00763719445739293 0.181993880336681 0.0717047434231347 0.102345497555839 -0.0332032749411851 -0.0474631123631392 0.0488784022849848 0.0148069467842019 -0.132470334196737 -0.0612726702205628 -0.117590455693406 -0.0332446943582886 -0.0139573371583043 0.0135004722752173 -0.0147067502572872 0.000259387571571401 -0.0374707376609886 -0.0175182937574224 -0.00446322913216962 -0.140523890811323 0.304303985441433 -0.315352403584882 0.267657914675959 -0.149681554393938 0.129320407167451 0.0731338536955481 0.0466529669520861 0.131651812985018 0.0422006658175584 -0.00640618513010057 -0.016797232439503 0.0419157666886143 0.00638518541378538 0.0598656116155302 -0.029437554433647 -0.00569481210356765 -0.0418716156416985 -0.0125389131831282 0.0301320143645737 -0.0649816336408382 0.0806104183826174 0.0226284090449922 -0.00352281189657547 -0.152939585374891 0.174653067516595 -0.0472509485084437 -0.0463327369416472 -0.148725006235662 0.125849852362875 -0.0655963655806191 0.0327170549789679 -0.0564199610631071 -0.0765314588589718 0.0281564770127075 -0.0605859845091114 0.0209992498878273 0.0234672903350392 0.0122709585977426
  18 880.455616634394 ""  5.45792595086225 0 0 0.0717379596481111 0.0247524790216154 0.0645717245798369 -0.000414446206011568 0.0122242766217573 -0.00365174865137031 -0.0703615905568421 -0.0438832052816854 -0.100546487972446 0.277849256710132 0.142548037617309 -0.00621668932110898 0.0183914169368229 -0.163257356662702 -0.0438342872935625 -0.0377558901932882 -0.00250075840184291 -0.0789120374433032 0.0203990036331367 -0.0119672575683214 -0.00118812018792403 -0.0627946562349223 -0.0130977755433036 0.0424358356890169 -0.0216325762367211 -0.0723268896272981 -0.146932262832178 -0.0872279028173192 0.0954050291277474 -0.0247333008358381 -0.135607420988818 -0.00530806132954601 0.00989563885819059 -0.0791207005719464 -0.00373618237447951 0.0373460173586325 0.045499960463321 -0.00747433149709038 -0.0849864145145138 0.0202946306103848 -0.00250249288941103 0.0830340358529354 -0.0907126864752614 0.00350639980450553 -0.0308167780883892 -0.0732780461454311 0.0149881774754681 -0.067026603573423 -0.0653450628024568 0.105080989501707 -0.053762294860761 0.00889207943520309 0.000723833437135645 -0.0488258588163409 0.291258872072242 -0.0161896495329413 0.199640848448682 0.0304237251650664 -0.0154969220205584 -0.0929984536566644 0.011486590866512 0.0192699002213457 -0.104073475647928
  19 898.030541029464 ""  0.805289859272327 0 0 -0.0345010143458173 -0.0168064811004183 -0.0773593269870377 -0.00492529712448137 -0.00311110865801246 0.0112448187266326 0.177579904140172 0.087374853045213 0.168933553630039 -0.323920356248317 -0.196660986562249 0.0287384560031311 -0.0154966918193988 0.139507061212765 0.0301430136496639 -0.00830025606973712 -0.0279155046696146 0.0629452711141151 -0.0138808911394453 0.0113948415232482 0.00867731257917408 0.0440363229940055 0.0147149250587611 -0.0308248675672238 -0.01146131548359 0.108280345595132 -0.0645295554857933 0.194940623563498 -0.113282340302769 0.119683465791666 0.171761073024892 0.0708061889735897 0.0978233420703484 -0.0765097432793133 -0.00374625192418564 0.012731681909456 0.0246542309555168 0.0183179660947517 -0.079936450111419 0.0344083156492759 -0.0118416588858351 0.0863798149151203 -0.0937809286361715 0.00527157860552919 -0.0930131782841087 -0.0609355561436994 0.00839001186156871 -0.0135967107760837 0.0144195163236905 0.0320220451391587 -0.0629996780973693 0.0534703913167832 -0.0344236179107969 -0.126733712708855 0.260257476341493 0.0119368652346494 0.185798378754112 0.00411820906696417 0.00522545217643359 -0.0885198884123507 0.0715499158582458 0.0324589686085712 -0.0286926320949896
  20 974.821431704207 ""  74.9791723572512 0 0 -0.0806793408061813 0.194797319997581 0.0299095215288167 0.0544763772460981 -0.136960932054873 -0.0255041397789531 -0.0385909983421578 0.150775915997451 0.0265177963404222 -0.114319648720273 0.126078396545097 0.0475302926255576 0.0554946794040477 -0.115002408299618 -0.0147303176352057 -0.00125559443308672 0.00434435220772904 0.011149484098665 0.0149625239332652 4.84730428701573e-05 -0.00275957787027927 -0.00862185110791664 -0.0239708812622052 -0.0071682105706652 -0.00891080025389099 0.0262604542364345 0.0379050539944099 0.00275082380205087 -0.00407287918651635 0.00913355133624499 0.0568864375526676 -0.046111332224701 -0.000591292216638479 -0.00188069231641312 -0.000289807816593931 0.000101318185150456 0.00434632436816806 -0.00386618917888746 -0.00556007317690818 -0.000558504253189699 -0.001128469383945 0.00408034458852436 -0.00179865145904285 -0.000869133996020492 -0.00974987575036814 -0.000486077290654264 0.00123998939236357 -0.00335100153287601 -0.0189492013095521 0.0163647775837573 -0.0221825551310338 -0.00152873094914304 -0.0028799370169333 0.00799435313868985 0.0158205281518627 0.00176929499376813 0.0111784866996583 -0.00444268649327049 0.00112907493315731 -0.0116997486689091 0.00292645715988461 0.00309463898997142 -0.00545766227474642
  21 1023.54975475023 ""  15.1137156337401 0 0 0.0119219947457506 0.0129562876210022 -0.0317580377041495 -0.000398257884294089 -0.00194066499014701 0.00730059399380007 0.0894610904198115 0.0669245679154573 0.0767695702941948 -0.0895347766258382 -0.0837420078841074 0.016400324686705 0.00348806936840202 -0.0102531709614602 -0.00280925114915048 -0.000624223292882739 0.000676320229020037 -0.0088879121799019 0.0117040142067464 -0.0107641338700192 -0.0038423755194741 -0.0232581644431531 -0.00173898101518139 0.0177949607660568 0.0357531633965922 -0.119470320022659 -0.131597527269591 -0.0660042273391237 0.209757110382701 0.13825626723422 0.0218073928583147 0.0572594308346132 0.105210404431809 -0.0538813050485827 -0.0285970439129886 -0.0469182535491513 -0.00661804680579122 -0.0285359090013302 -0.00653586725691311 0.0783851273386783 0.0358634583276017 -0.00355882730139218 -0.110098382787673 0.0336880631763671 0.245142071354161 0.0406474880432206 0.0651584227323899 -0.167044848636932 -0.224268094336337 0.243020865648805 0.427444303838666 0.0917245533925918 0.107651886283823 -0.0903236208483404 -0.186208531696373 -0.0787161664441724 -0.12046641581374 0.204063698799314 -0.0462592336439016 0.306597440596259 -0.0476610041248514 -0.0750324842388443 0.105453240379582
  22 1043.33343652371 ""  41.4031980518013 0 0 0.00500143577979215 0.0114367901643963 -0.0520388172624686 0.00182437981960808 -0.00463197991473651 0.0103185473407798 0.116822299530816 0.0928930894521183 0.108387827328338 -0.130935429169998 -0.136224438562982 0.0180325220157366 0.00130328922645121 0.0243758816815265 0.00963691689045532 0.0182396328259898 0.00756434929704561 -0.0211860792693581 0.0165731119786282 -0.0199874024973231 -0.0012352284404072 -0.0263235901326307 0.013247491946176 0.0387431470854839 0.0946115046146938 -0.263929626917963 -0.198944446777082 -0.0740667128795063 0.259919305476523 0.145693181912859 0.0298823075770636 0.0931431403817642 0.153707726861263 0.0537447444616787 -0.0134433796677372 0.132969392686525 0.0145457514711216 -0.00495493060138345 -0.0671474268339373 -0.0846762964548617 0.0056341745785878 -0.0554122161538954 0.0567813937128059 -0.0102935203083772 0.185852850487284 0.08369076122814 0.000671632026621658 0.141044152583747 0.0526583309892503 -0.0400687757161042 -0.0899060655053833 -0.0806830878276353 0.141656625773806 0.0621360665456601 -0.0399346938213858 -0.00171951769253556 -0.0369399904174535 -0.0932641475824176 0.00663551968398353 -0.108780765550005 -0.105951380839337 0.00151762854816921 -0.114000701659846
  23 1062.58628415234 ""  72.3673042184882 0 0 0.0718504064568797 0.0241145589672198 -0.0171768447202185 -0.00591896960537331 0.0200079851729946 0.0110006237792557 0.0968143546647222 0.0714510793790809 0.0517946146303399 -0.0774078332493824 0.00276755268448505 0.0150619472142581 0.0346883977074974 -0.256627381005376 -0.0873820602122164 0.0238688611288827 0.0112790290590659 0.0594105113731163 -0.0156644877086087 0.0708712580097052 0.00597648856936432 -0.0589882124895305 -0.102052230082476 -0.0520336807386012 0.132971570587844 -0.378164413281431 -0.154709334420782 0.0448816697953265 0.0717381017411543 0.136961784820729 -0.0852624650911881 -0.131271765233313 -0.122466193920927 -0.0312331842029396 0.0253347209581462 -0.0117717295904902 -0.0269696209103607 0.0156672730420519 0.0177630836780185 0.0324641154418602 -0.0219456629869486 -0.00312616689116105 0.0245026369455883 -0.0225580809885326 -0.0844910623027561 -0.0833135459916508 -0.0393820453833378 0.13323280726039 0.126420113742017 -0.156139325948054 -0.11766791642862 0.0677047453126381 -0.160692781607676 -0.115054554794483 -0.072788804058672 0.0514659123078127 -0.0428330257296933 -0.0429470325067913 0.0339119940133077 0.0309800933202385 0.09899981426795 0.00683513347674315 0.134401091046169
  24 1087.35381882047 ""  23.2445315412164 0 0 -0.000405079360568749 0.0133891385216936 -0.0404678968138359 -0.00116921278689272 -0.010051725830651 0.00625482538199443 0.0805480819808858 0.0844278817379077 0.0865811427414916 -0.036907882644711 -0.135987571822299 0.0138858248387797 -0.00997858495618363 0.091662014447577 0.0239535910943823 0.0140658119535637 0.0243461224437739 -0.0432587816819367 0.0306135172871862 -0.057928665224778 -0.0102914263925104 -0.0361730948107727 0.0464397947995256 0.0531898575020969 0.044721882039247 -0.107242381258307 -0.098767549557856 -0.152528653641983 0.302213678391607 0.0925116137517968 0.00676540414724252 0.0890728577181621 0.136049197813433 0.0213718580197055 0.0189380899614495 -0.109140018912808 -0.0505036052173748 -0.00488462844996253 0.0920826880114866 0.00716100682671227 -0.0133463227203884 0.0533382453738167 0.0120519846117957 0.00922597437930223 -0.240216346743409 -0.0639559269927027 -0.0285580031974144 -0.159138053159633 0.105629369217289 -0.190597575577469 -0.106949991436307 -0.0566534330633346 -0.07610441747592 0.0904559263525925 0.174461871878213 0.0110607949751721 0.12268941390256 -0.000373854186672817 -0.00905107228987103 -0.0982314361716021 0.05894694925201 0.0378065139483309 -0.0501698131134722
  25 1103.65188309808 ""  14.9853358091635 0 0 -0.021049618836286 0.00603615127621117 0.0114816152587337 -0.00362928579769104 -0.0174473549057869 -0.00719387485013256 -0.00330587701014474 -0.0143661698610283 -0.00359541175256998 0.0876973599420216 -0.0183797970630893 0.00269756956788815 -0.029901353679171 0.203677557421215 0.0557834363978272 -0.0277150610164568 0.015882647784388 -0.0454955613327524 0.0254336088673336 -0.0577053105186071 -0.000471121033903407 0.00496944783345325 0.0666822977607164 0.0348721943714472 -0.0196316029471004 -0.00443543420592282 -0.103540303916136 -0.0104393072171618 -0.0200350539183898 -0.074347542687613 0.0344049949386159 0.0859723547777357 0.0894509712281579 -0.0799790281982389 0.0471186720760884 0.0437342908288915 0.0275931466394614 0.00559561732587604 -0.00291698960362662 0.0592189249545551 -0.0350991633734499 -0.0424131854861121 0.0464416846965037 -0.049532184983911 -0.0248416680182184 -0.146891477089311 -0.0496647043622248 0.291477765717329 0.0908726531539551 -0.0791649153114399 -0.139133129035698 0.158898252171635 -0.284705979186828 -0.201890825913509 -0.235822620097839 0.0908038467966976 -0.156838061910029 -0.0816480031603854 0.0707360143473493 0.12417372286194 0.148535339300222 -0.013997976161251 0.276833009366164
  26 1156.0810164806 ""  3.96184974863326 0 0 -0.048744608913381 -0.0258863030466089 0.0842673457214692 0.00392102562501487 -0.0056723205838583 -0.0335978027260995 0.00370062361118242 -0.27544522557588 -0.157144179193122 -0.0712384584697914 0.333798771841981 -0.0187621411272401 -0.015991208778589 0.0870951100158412 0.0207188021102312 -0.0479706833743742 0.00195422401438795 0.00493306646279462 -0.00828928417886627 0.00513493654903882 0.0107700154506387 0.0910387070256593 0.0232165448129315 -0.0345446440336745 0.0922604084781888 -0.367906608527959 -0.443725434377494 0.17036233723321 0.00649910862831743 0.15177175528001 0.165076509186169 0.102007428289683 0.0918481800048411 0.0129137248507228 -0.0126702740999408 -0.0159621060946293 -0.0243307305978118 0.0154966399499906 0.0158861242484405 -0.00489246388229591 0.00886228849694603 0.00917048818575777 -0.0248361721794512 0.0146089397300829 -0.00518603174556599 0.0340844546916569 0.0117646205207652 -0.0609424493523619 0.0205718764225708 -0.0295475626831528 0.0180658915212188 -0.0240299481987876 -0.00208584224296203 0.00805388421289283 0.0271173390349898 -0.0182782772479235 0.0202102413970457 0.0287020475159399 -0.01603500651306 -0.00831589194586287 -0.0263103340318152 0.000598250477886378 -0.0449366887169401
  27 1169.31320617882 ""  26.0110440911331 0 0 -0.010952352105391 -0.0188147947869731 0.0330957702372695 0.00499281189948072 0.013711806026744 -0.011095651572769 0.0389757294574686 -0.148672480731074 -0.0777113129130937 -0.118759013383432 0.193950066357832 -0.0129292145981408 0.0183813543927153 -0.117926065547799 -0.0415779223598874 0.0099665572495579 -0.0484165484031438 0.00673015980283292 -0.0162742430603954 0.0132358213011519 -0.00783947225044961 0.03015030104705 -0.00981871147727149 -0.0462865721540368 -0.0969516802587941 0.432273432434348 0.101616618593906 -0.179599435446887 0.556689535831342 0.419109171480602 0.00376774088054268 0.0552814249419704 -0.00126594296192511 -0.00997425573028963 0.0246958126027836 0.00874219211747955 0.0177943636766331 -0.0346368541674143 -0.00675832470128551 0.0030670819532744 -0.0195167025615038 -0.00774465315369802 0.0422397922394145 -0.0170665299610683 0.0227470792978665 -0.0783478479237694 -0.0362940060102154 0.0641617159864694 0.026365745987985 -0.0489042583940074 -0.0419876984984148 0.0217891303447183 -0.0233388668728489 -0.00361117311584396 -0.0188272363756136 0.0338894449915019 -0.0132448719199258 -0.0499029114391501 0.0189331024845981 -0.0149707495776992 0.0576577650443589 0.0105184083698132 0.0591292205377216
  28 1198.36662134775 ""  12.171425784515 0 0 0.0041329091919826 0.020879643909676 0.00290614880203211 -0.0224577315518606 -0.0256674928764832 0.0052736724791118 -0.143561439352603 0.145443370133066 0.04461134532784 0.391222434419993 -0.253631061956478 0.0177366348251183 -0.0751463467483056 0.400651708137511 0.133222608377854 -0.0279430321860145 -0.0268934684599644 -0.039626056650294 -0.0297823587835883 0.0818771223813853 -0.0103318328449014 0.0633343411694436 -0.0845096698920913 0.0281397477451963 -0.033858260991143 0.0694714662965884 -0.146654240634316 -0.0522713174431262 0.169165134146128 0.116692789219634 0.228317310731421 -0.234036696094611 -0.0535182671986616 0.0102715799637475 -0.0153227663628784 -0.00243412557361195 -0.00630783472226063 0.00822846971640567 0.00799901463653449 -0.00906288029237465 0.00949183109519199 0.0036151782080821 -0.0228357373928783 0.0113038098666244 0.054908850389893 0.042134817090129 0.0072028142762579 0.00395164036923031 0.0402450946917603 -0.0424907818173782 -0.00472005315635282 0.0509633113082589 -0.0963282230495421 -0.0741513072043431 0.0157128906726722 -0.0205812730264198 0.0120638971687701 0.0225984520362883 -0.0141159739172274 -0.0064207118581036 -0.0317896750643152 -0.00119545662766897 -0.0404877161111908
  29 1215.91003892059 ""  9.62576409290021 0 0 -0.0197261204405629 -0.0223367464254997 -0.0170412089872015 0.0082727657712303 0.00803479559620492 0.0151608496313065 -0.256294900235899 0.130205912993449 0.0117497199224927 -0.0776080034885821 -0.0601531137924401 -4.73148327154612e-06 0.0359923348946501 -0.21893037480102 -0.0543333045028631 -0.00163478654542533 0.00564580314888856 -0.0534290535390985 -0.0292402477101982 0.0440241636133126 0.00167848297836436 0.072873324905731 -0.0477074483241457 0.0462492327436803 0.0174177237191897 -0.0791754306402137 -0.0740076416053075 -0.0271231816709898 -0.0460486627051378 -0.118999272036556 0.148069114656905 0.0893710862810229 0.21739827755227 -0.0127165958859359 0.0838363309197745 -0.00804572702592643 0.010978474910337 -0.0506503238355623 -0.00189622537088659 0.0162084855281853 -0.0577607543645533 -0.00616342716194164 0.155933677111245 -0.0460722851530307 -0.118143080361316 -0.207237956863661 -0.0563476197573759 -0.0105573492795928 -0.145245660583828 0.121804977648543 0.0850182478138253 -0.128284535644215 0.288060780330988 0.208751073829628 -0.0201264476127011 0.117777959794962 -0.0111424580073245 -0.13969522991425 0.057404066967338 -0.050790857351967 0.169506576923302 0.0359457758303395 0.131737383276963
  30 1233.72410864602 ""  93.7112105986672 0 0 -0.00749329321833517 -0.0213138373551981 -0.0150767540768386 0.00867484931829438 0.011443727827915 0.0174016229196349 -0.338893285127501 0.183686871715099 0.0101538187058607 -0.149351899020846 -0.00304668766003247 -0.00024523645001117 0.0605568075712679 -0.361976599376004 -0.112487595623137 -0.000759209220595955 0.0046976409960775 -0.0505029533176792 -0.0221326867323683 0.0131495139857078 0.00678163685930072 0.0628842360861335 -0.0229322235099062 0.0222445251277774 -0.0243358695222522 0.0820881293384514 0.000196049180898497 -0.0718546922530612 0.0178299224408326 -0.0928697521829999 -0.000118283754293994 0.239389463087733 0.242869038477603 -0.012397238226971 -0.0714987088732165 0.00774088576655681 -0.000975511707291987 0.0467387327517938 0.0189324101707706 0.00598070152894838 0.0532741847432459 -0.00143408972282476 -0.169116080002944 0.0409516837555366 0.00861806531241324 0.150972653182788 0.0449064026811552 0.0249700921791049 0.153328367754318 -0.139521595196918 -0.171904243179241 0.0751862794159882 -0.266486245496921 -0.115693134100469 -0.0244116799601015 -0.102649490809066 -0.0228022741353929 0.133592612841328 -0.040301201612052 0.0919739297654645 -0.142505273915278 -0.0466950246228671 -0.0687475272234682
  31 1250.80111089611 ""  5.31414263980587 0 0 0.00384598275319553 0.00710059042261642 -0.00531788249143782 -0.000420060784453142 -0.0120825722852363 0.021577179239428 -0.427964567971517 0.287261036725036 0.0216210794554742 0.289434643983978 -0.193248320580176 -0.00358115026284544 0.00543726739776461 -0.0438157307397404 0.00591264857772002 -0.0202359067334946 -0.0138015235441674 0.0626900550113487 0.00879403266372926 -0.0488752890818962 0.0174418144620727 0.0356095756216241 0.0639731185974036 -0.104834877153405 0.0210440954398598 -0.0656551011856559 -0.106880143988144 0.136398655730948 0.0516456897218531 0.225124667575703 -0.332227615956713 0.232023843822488 -0.154729911691365 0.00909371940204205 0.0141185638611727 -0.00292240284264277 -0.00603570506241781 -0.00711551776320039 -0.00709562327993274 -0.00652963963699737 -0.0125683622648254 0.00256469864418526 0.0427410960591181 -0.00779029938546944 0.0318248982929198 -0.0249190389067124 -0.00935209708628842 -0.0150594129132316 -0.0298739560151612 0.027389880474023 0.0609946706225825 -0.00524523913770502 0.0453169858646058 0.00112965420823757 0.0147078284583531 0.0222883749160554 0.0131149418687598 -0.0298613650747882 0.00422910660897436 -0.033226466416156 0.0319142276926725 0.0156295374531331 0.00247326992181521
  32 1281.09499457723 ""  24.4137797210251 0 0 0.0171048846863861 0.00829291780394895 0.00692273864704556 -0.0081602006133879 -0.00320821100063183 -0.00570103134724072 0.0458122090777374 -0.0116122622499935 0.00204392532675889 -0.0524890896583107 0.0630024976360918 0.00482988658008566 -0.0105269791180021 0.0402746134162512 0.00280877886983232 0.00407235071150742 0.0144403570239891 -0.0185256249792394 -0.00644417160523907 0.00289174290546639 0.00944418158806281 0.00176705991540169 -0.0437288638554675 -0.00847098295964478 -0.0107538735487495 0.0316152205175589 0.0461796100346491 -0.0445455840570509 -0.0557096986721212 -0.113145138035122 -0.10358094292759 0.220832475520705 0.196253972463616 0.0595308220095322 0.0413010129533671 -0.0336036902041685 -0.0372762292768003 0.00958372710122279 -0.00344826077420224 -0.0508841264084743 -0.049455519282841 0.0265327630878678 0.217245072790912 -0.0369516008510271 0.390276287114982 0.0071255469288831 -0.00763685069178354 0.00544106274331261 -0.0199139713357107 0.0343772265886948 0.308564823625076 0.257169174132391 -0.230382006804596 -0.371794221841552 0.110706618285899 0.0870378826366568 0.100154685544885 -0.126702345841872 0.00499198307541318 -0.18491420908798 0.104016620071646 0.0791086285262904 -0.0749861904853497
  33 1292.48112778075 ""  11.1651057148028 0 0 0.0216823300248251 0.0324132350732069 0.0126969261475741 -0.0166363185840283 -0.0135345315488935 -0.0142915670620535 0.214212066668255 -0.0819360976142999 0.00286299883095493 0.106442675332631 0.00276662393803279 0.0079362837514432 -0.0611815765721306 0.310779059810322 0.101044620676268 0.021003839763731 0.00832394994698043 -0.016750870228611 -0.0160109441088085 0.0131008883891967 0.0254737244368983 0.0115023072164541 -0.103550070218573 -0.0576577582061965 0.00783693402500036 -0.0153614019080374 0.148227960837726 0.0106186486262887 -0.0196722716103451 -0.0412136858010545 -0.335443169733744 0.475451589516698 0.314857788409194 -0.017692724710204 -0.0103040184142473 0.010645432767069 0.0102131878815216 -0.00656971087255947 0.00443531202552445 0.0178300024666072 0.0197066215278963 -0.00856876282672384 -0.0711222917907243 0.0125473179814184 -0.202429596335257 -0.00365991959762582 -0.00196464692184523 0.0336569060210405 -0.00575554552688038 -0.00252040078297989 -0.0886850956371554 -0.0985659681160594 0.114440650792929 0.143571759733179 -0.0364348089530253 -0.0308825298524597 -0.0336553197760933 0.0463656502762435 -0.000308941675420639 0.0651933896308377 -0.0439300089489433 -0.0292277772330632 0.0196013723022762
  34 1334.85723615151 ""  6.27557313127811 0 0 -0.00122919181860823 -0.00378602802543305 0.00194073876345059 0.00082060428202233 0.00173137532170125 0.00151041592216883 -0.0286607865515027 0.00776000378165116 -0.00277140653946467 0.0020194529132156 0.000367366708823198 0.000304089228853584 0.00522021800199198 -0.0295174124751825 -0.00941022682883812 -0.00220031195137915 0.00629160370445744 0.00114142203653678 0.00275458629059912 -0.00391252604721995 -0.00211511720258174 -0.00569869130672231 0.00806736939898151 -0.000923165423459192 0.00325791805645022 -0.0127243500328475 -0.0225643197019076 -0.0138370448600939 0.0185978768058493 0.00382815002879435 0.0578176302355891 -0.0181480236688925 0.0136680371817687 0.0279631298524763 0.0151226070650183 -0.0409723479259984 -0.0114512443916368 -0.0576325184859024 -0.0106048505936027 -0.0280096313732817 0.0506851892198787 0.0200901038692006 -0.00369620921102967 0.0192095134248841 -0.386159895739669 0.106689157865136 -0.0695300307638291 0.724532596466079 -0.117072257787083 0.0831654146743207 0.244261377223851 0.0968053603955291 0.0359709380041418 -0.117245276646508 0.0633790976380374 -0.0655680787153001 0.0512708892238379 0.139557403178787 -0.0638613941733676 0.00740627503568144 -0.0998716675086057 0.0202086178262191 -0.127241217632093
  35 1381.42803913709 ""  14.4761758767238 0 0 -0.0781869518551617 -0.00251041038594839 0.0180306507101035 0.0164432319368004 0.0298294841935722 0.018027101254515 0.0916056006218183 -0.1195745864688 -0.0122208250658115 0.427408555334193 -0.202463102916568 -0.0154029899117027 0.0478251098546173 -0.228562700660265 -0.0685316106945889 0.010508376483539 0.021005122460845 -0.00245993259397603 0.0147385055198727 -0.0062786308660125 0.00508867738075346 -0.0720241698496653 0.00144074544072719 -0.0859139805348837 0.00512837133000215 -0.0883267215429453 0.228464778277412 0.131997204561846 0.0134387535289859 0.0800936166084054 0.471880737330047 0.0697935533943463 0.317725415958156 -0.0058522259883611 -0.00384828433458184 -0.00946080461144305 0.00165026197205141 0.00279502918061874 -0.0020658931414581 -0.00278484937267474 -0.00165412493320226 0.00111907553655179 0.0113667618440162 -0.00949376415791019 0.0849564304711016 0.0173999871860395 0.0102242193924741 0.00483234685621664 0.0123884362959023 -0.0138587306891743 -0.0409672740157977 0.00446841113426124 -0.0115222779027273 0.00319571780556964 0.0145282409885536 -0.00415681684406227 0.00897762720364619 0.0023510027267989 -0.00526988951047171 -0.00217376748706048 0.0101022921059559 0.00531598422095764 0.00977930894897153
  36 1416.95435602914 ""  3.92719886818898 0 0 -0.0118572805239237 0.00446900435472937 -0.00933583686071886 0.00184099296607055 0.00201060884275264 0.000699291252542391 0.0646560756076763 -0.0190178847409581 0.0136816096336429 0.00251067997030607 -0.0147663713936839 -0.00631621529424943 0.00344908110334672 -0.0149258149294964 -0.00445817010927241 -0.0108617668458256 0.00246072785792865 -0.0141566598435799 -0.00376392832755992 0.00161113030650185 -0.000747756773495854 0.0251662226781526 -0.00340088780555285 0.0225923142233769 -0.00604594365248826 -0.0487732395680758 0.0293947780480101 0.0701073279033995 -0.0082730984401281 0.0283660660352563 -0.111562977054464 -0.00328982240527089 -0.0618026920136465 -0.0386039526551406 -0.00564362741926933 -0.0725401471964018 0.0298909474508841 0.00743447341944117 0.0085128023890045 -0.0700071787839384 0.00472063497487385 -0.0509658267893924 0.0540730678514365 -0.0408209492893648 0.374516406471535 0.080942336610912 0.0178026672859249 0.249820063679537 0.0314144711557994 -0.0184915148883425 -0.160227376958265 -0.106578505384507 0.0480439721596853 0.165536469123392 0.388429872309635 -0.0497438432099222 0.158048066114686 0.205166045545935 -0.165802789400587 0.253835812871711 0.202717592015376 0.12625444962105 0.323377299567287
  37 1422.92744117664 ""  4.15078538650622 0 0 0.114106862549469 -0.0296954813912776 0.035481171566632 -0.0203180516718941 -0.0330501341225493 -0.0171000124236628 -0.408275890849045 0.195578830602846 -0.0488822405996537 -0.265997035065803 0.208703527217797 0.0352241294428214 -0.0597962941100692 0.290375427743741 0.0899437237669626 0.0161752685291595 0.012983047532839 0.0067538057027946 0.00956709358848116 -0.00356083992623114 -0.00035591863837321 -0.0883585451690754 0.011978767196722 -0.0557953393546127 0.00387305284278999 -0.0315246137619065 0.166498156042928 0.0538089296009721 0.0130460549849866 0.0353619181426214 0.34139826744371 -0.0142118011396781 0.18806936969841 -0.00219588877541732 -0.00122404341865638 0.00292897420163974 0.00432081080606241 -0.00173565613274298 -0.00340223413350881 -0.0140255947035993 0.00116563272649448 -0.018934277953856 -0.00107853376759749 -0.00188304937613811 0.00556289067153755 -0.00194180782204679 0.00349453988571968 -0.021669454857599 0.00943765085757786 -0.00740077383305875 -0.0130405792205705 -0.0342735935625676 0.0289448854389943 0.0368365180987867 0.0945137796195882 -0.0119725944163623 0.0311497848998772 0.0354567085254321 -0.0279098267545485 0.0761602621454039 0.0374348836265103 0.0169763779715244 0.0951289660613665
  38 1441.32299534256 ""  10.8502723355408 0 0 0.0173794527458931 -0.00447518229341407 -9.87073014140519e-05 -0.00325656716454413 -0.005815902977281 -0.0031825393781464 -0.0426099589133362 0.0309302908466668 0.000572462377798866 -0.0634816314460426 0.03791734135981 0.00215237138316593 -0.0115583816209243 0.0577791907666448 0.0185453251743655 -0.00750214659945939 0.00542420596104336 -0.0148433836495148 -0.0011977247107185 0.000654656107796407 -0.00106791840943507 0.00103643028339972 0.00102106151041035 0.00709353082836139 -0.00817023305407794 -0.0604390426774674 0.0975229723612486 0.10301954659077 0.00194590899583377 0.0559609831989005 -0.0145055977010526 -0.0105715048928263 -0.0127681769222909 -0.0546750145058164 -0.00584785451550389 -0.0915286934486226 0.0349461973631848 0.00216788840409363 0.0109750127122402 0.0509229565493165 -0.00316333354741606 0.0787518196050296 0.0502045854489257 -0.0492240399933387 0.412855222562637 0.0821027113287409 0.0214350244287576 0.301424682603447 0.0132447160847992 -0.00436003217540287 -0.202691056003475 -0.103827212203546 0.102354610593399 0.179733842070842 -0.322269310175249 -0.0203378500847492 -0.0949608997132248 -0.0893111802428304 0.0723452233127522 -0.311847307671803 -0.0929727950476408 -0.0441465822499154 -0.285949733893745
  39 1451.02568149342 ""  12.8063838598527 0 0 -0.00193070142243747 -0.00729630789000466 -0.0140543768058152 -0.000175820593351845 -0.00210542114567388 -0.000630802563866107 0.0396471535952796 0.0609060907906886 0.0794007840540965 -0.0492059561625445 0.0915616591768933 -0.0304740972373049 0.00278358621799047 -0.013396504636836 -0.00742058904890717 -0.0494182473337755 0.00446749689223514 -0.103673429324325 -0.00582834786483246 0.00754788577226242 -0.00176273860681209 0.0295107340114924 0.0061563809440398 0.0506461215077633 -0.081375826433772 -0.253839973543075 0.49927669086558 0.501215958882748 0.0669190330946402 0.325209313064406 -0.110907074040572 -0.0533030081822017 -0.0956926273103837 0.0156629688671147 0.00535382640436797 0.025978236465107 -0.0103025865645224 -0.00271808600965844 0.00191655991878137 -0.00111944433787699 0.000864305925031589 -0.00531052236870133 0.00604027949103828 0.00404991987666032 -0.128214168254226 -0.0145832407152396 0.002464524623675 -0.0774574134060305 -0.0106152269410948 0.00751120899856094 0.0838445183647158 0.0604818578522974 -0.0650319668846411 -0.0878376786858882 0.000991510276519534 -0.00927068870696629 -0.0053770157231948 -0.010005964005438 0.00655223194254369 -0.00256376496229226 -0.00917217433497735 -0.00739139228136558 0.0113071244138287
  40 1503.42110331068 ""  6.16003193552358 0 0 0.00068386918907626 -0.000311101390473711 -0.000308820083406674 -6.54930035957655e-05 -0.000267096077339041 -0.000218161021898662 -0.00104822311574652 0.00247215726398732 0.00146034444099557 -0.00294435793693249 0.00259305711052216 -0.00036943965379669 -0.000363347821160344 0.00255333520332615 0.000255122590591722 -0.00101831783614222 -0.000162569480265811 -0.00218047299575689 -0.000101507475727592 0.000221223454290606 -0.000164640336690623 0.000118925640392929 0.000598680088363839 0.000618131399605847 -0.00217365117928495 -0.00549786399857748 0.0179900737026949 0.0149149593731555 0.00711249649311587 0.0161023546775193 -0.00195220844957709 -0.00340212615930648 -0.00412377377784483 -0.00766035682515398 -0.0203169095492838 -0.0130857780936638 0.00365719384143847 0.00356967913904425 -0.00143836644187059 0.00842054050154233 -0.0439677862580318 -0.00867345903567359 0.00114216674712408 -0.026624776320822 0.00549335095990403 0.078364096881358 0.0251365141598878 0.0540223575132633 0.0217812439057172 -0.0166073416017373 -0.000828846230354553 -0.0402167313518898 -0.0168475016544208 0.0432136374504501 0.083246211821597 0.662818524907155 0.0687379266737854 -0.132771060518944 0.0955252438596639 0.529528898358381 -0.0726281930806872 -0.0141636630773232 -0.424058393827534
  41 1507.21299158298 ""  2.23198308911834 0 0 0.000268645869315952 0.00170493830378719 0.000424699451481289 -1.98759515359452e-05 0.000550119190835469 0.000252638170135942 -0.00246654855761032 -0.0107558228152748 -0.0135781529238376 -0.00540645406828573 -0.0152506582387796 0.00579874899861603 0.000500315253297956 -0.00210295796438306 -0.00123553880780543 -0.000580270723216034 -0.000859563209912421 0.000778380330443162 -9.48346551396277e-05 5.63726623164375e-05 -0.000201567648968045 0.0019225774866652 0.000387869896878597 0.000463000089762093 0.000609284018079474 -0.000594945095024035 -0.0136941223893824 -0.00554303275324478 0.00783977483315241 0.005913956656233 -0.00520608043863535 -0.00140818103359352 -0.00559469820167608 -0.0172736121909708 0.00791911959303564 -0.021707692192667 -0.00435010807451672 -0.00241554692587219 0.00369738469667155 0.0370453052561884 0.013216203473952 -0.0211221481721118 0.220903384604698 -0.150580680865145 -0.00660121898761967 0.198360571990613 0.143188804964607 0.0320940477536034 -0.0100702188470423 0.00618616931047943 0.0244184877942587 -0.000372492004878885 -0.00508256678926112 -0.002012721293172 0.293940546384094 -0.167307390539562 0.0995517770984016 -0.42810722603689 0.327920128227729 0.0629168758570232 -0.449479082822582 -0.374453392528026 0.249969118358627
  42 1517.67854412811 ""  2.93313414330964 0 0 -0.0365730563422322 -0.0633607255927286 -0.0206375919797797 8.17858582508531e-05 -0.00991490734629683 -0.00248001408135561 0.157446246635678 0.372610986931037 0.537643332260619 0.26757522937931 0.555081515303454 -0.233280497889008 0.000890608479628072 -0.000714176405122754 -0.00355081296971021 0.00730826738933359 -0.000739837407068597 0.0127621926985387 0.000371440066930372 0.000433609582361767 -0.000130571333006638 -0.00478596278970306 -0.003740629833054 -0.00688994892387886 0.0096342988212574 0.0347388960834222 -0.0556958121499915 -0.0654029809143166 -0.0131682831018507 -0.044927933655425 0.0309311541652464 0.000861940111463827 0.0189913214159814 0.00708293639475165 -0.000350513327759627 -0.00575484021089838 0.00303896489338615 0.000102009096952529 -0.000925669694513104 0.00349792679158227 0.000755216799057084 -0.00172399214927252 -0.0579487209794892 0.0462745839340322 0.0344632514545429 -0.0555219216925627 -0.0480617297706421 0.0216995777704207 0.00249311699653659 0.000344544178078482 -0.00614467137103695 -0.0167252921105006 0.0146892970295779 0.01902787608337 0.0215825285259505 -0.0074943657402799 0.00675424830300553 -0.0316752189269142 0.0248433043523044 0.00883493958356659 -0.0332445731131097 -0.0279940611600432 0.0153362923419658
  43 1525.30580822596 ""  5.43528017286258 0 0 0.00423928645452925 0.00886009732407585 0.00234133002144507 1.8989381997406e-05 0.000979070168938202 0.000111058046044207 -0.0181669623083953 -0.0487325165498091 -0.0701392222101825 -0.0348449951737163 -0.0737741828685936 0.0305487741423201 -0.000125011447392986 -0.000483121970898814 0.000409883784270445 -0.00357957190447351 0.00419546723431947 -0.00320104031782587 7.14473421502132e-05 -0.000773870403963112 -1.45106347237406e-05 0.00113918022257292 0.000313079428212766 0.00253534786093862 -0.00189474005727702 -0.0188026271373462 0.0218235226489727 0.0334532586767422 -0.019599688840129 -0.0013860517000276 -0.00769915555585119 0.00136173823843174 -0.00127788087923108 0.0713859996198563 9.95781309226654e-05 -0.0262314713075034 0.00875473680373008 0.00155065571120659 -0.00528964142960995 0.0148303928529432 0.00118834577304396 -0.00958618666767825 -0.465252308007721 0.383271496297696 0.210535020199913 -0.459901800558485 -0.388505627993168 0.118202368432328 0.00921781145016786 0.0019650136356551 0.00139667283430518 -0.0106996136768392 -0.00460144744314645 0.0149815338611925 0.119271577053757 -0.020402828655946 0.038357493171415 -0.167806289714815 0.127459642641323 0.0505356723192388 -0.166611393640106 -0.138471115109869 0.0644992547107925
  44 1659.69367598661 ""  18.732225108869 0 0 0.00191348747236041 -0.00301887460091098 0.000170618562386981 -0.000557984200398936 0.000503315469208929 0.00127737822154042 -0.00530635692045308 0.00148943325349458 0.000307951275358711 -0.00755385926439467 0.00856528295327692 -0.00255807491580794 -0.00219455316282 0.00244274834663041 0.00865664921623312 -0.000453351260532542 0.000815518894300689 0.000272167879369987 -0.000348748501457531 -0.000897133903839187 -0.000130676592979525 0.00170172776983632 0.00103022739507589 0.00037835722208662 0.00195511141165803 -0.00889424689240785 -0.00690346949870774 0.00490098605607482 0.00125898641317604 0.00255645832538408 -4.45641128156028e-05 0.00461018574034845 -0.00347384989945156 0.0126370794800786 -0.0151049119732152 0.00415443558632443 -0.0212135308515162 -0.0303502669044631 0.0597024068175346 -0.00526752862941336 -0.000730786211103688 -0.00333193895456821 -0.0158161892135815 0.0085968853301657 0.022960837112278 0.0199600059196239 -0.00917807147966271 -0.0396372871318245 -0.270351651292647 0.146077985345243 -0.539146664396678 0.443903816150937 0.44860612316123 -0.356497690275411 0.0344025932968842 0.0300116191778925 0.0166668473328394 -0.00949353992349902 -0.000816931786922585 0.0397858021192705 -0.0106188170735376 -0.00230139286147711 -0.0100131919286559
  45 2814.88127320554 ""  156.596892519426 0 0 -0.000784034965095618 0.000238435279483709 0.00296965327589728 0.000429398522483597 -0.000592842675506666 0.000289064583576172 0.012176062582423 0.0294859549376061 -0.0229423937463133 -0.00194424063104907 -0.0108253301248508 -0.0284955738593553 -0.000140402579154583 -0.00282989363719277 -0.000680576385717299 -0.00180512893091428 0.00129618162301857 0.0029352217431796 -0.00308402863381576 0.00355443134545043 -0.000251452599356937 0.0341564198936313 0.0463843499842313 -0.051114388407455 0.0140729026621214 0.00252131359120873 -0.00152101816939607 0.00955283844292851 0.0146005695677958 -0.0073196296879642 -0.373305012448017 -0.632633574188889 0.615035467856595 0.000295850059462195 -0.000310443481461491 0.000169154824847249 -7.82878933152621e-05 -0.00102354499951297 -0.00101007340353538 -2.8031994952611e-05 -3.67124497361182e-05 -2.71339389962655e-05 -0.00168345092613923 -0.00165306794224798 0.000611238155406106 -0.000234832995669242 0.00161696647416771 -0.0016457347210601 0.000620168876846833 -0.00120694267021015 -0.00330633702331453 0.00477034136504052 0.00121345017524662 -0.000337807763248456 -0.000166015422165609 -8.7543277136113e-05 0.000504371945068049 0.000462313680905388 0.000597063569680319 -5.06188409512485e-05 -1.67799196375127e-05 -9.43836990398024e-06 0.000196908891572092
  46 3013.32093261308 ""  47.6039424976929 0 0 -0.0345097707652368 -0.0541626650039502 -0.00210925996510618 0.0015316993887475 -0.000911492870904769 -0.000309371317397152 0.297705048326769 0.528948833611803 -0.510567501527172 0.0796665625978413 0.139412659175102 0.536085294995287 -0.000310358234886431 -0.0089605610940954 -0.00229858590392074 0.000305542427933232 8.74744921646446e-05 -0.000420580750153077 -9.09617424001436e-05 0.000674156267614085 -1.73067223015905e-05 0.000414673237502028 -0.00160404097763593 0.00143860716617662 0.00281907244660958 0.00184028500738812 -0.000813442911443359 -0.00512872766088273 -0.00511064328027425 0.00289573993189811 0.00425433380418319 0.00813286124009655 -0.00933165801721683 0.000939823866672462 -0.000124552569223583 -9.42938383689659e-05 0.000531801764825076 -0.00010629876928659 0.000538340700084416 -0.000119994832307431 4.03376853515324e-05 -0.000135066914616747 -0.00551826728828091 -0.00847108391314934 0.000492248809146266 -0.00624640002181631 0.00943653536015681 0.00161170561447517 0.000756020095337109 0.00104142043334249 -0.000305192418199986 -0.0071991216839562 0.00332002069518661 -0.00554052565099216 -0.000722972913333394 -0.000115855488240339 0.00146045537720251 0.00104652158011457 0.00154877010562959 -2.52872103189524e-05 0.00118857702457976 -0.00181378256776319 -0.000234437667986101
  47 3020.75668060368 ""  41.3109213087263 0 0 -0.000526712998835445 -0.000736551716435198 2.09840010630819e-05 0.000134270754185908 -4.37740051547638e-05 -9.84421162108024e-06 0.00424565292038065 0.00765889804986208 -0.00738170694689875 0.00120052996317526 0.00173434524870001 0.00717280263195078 -7.85216394847822e-05 0.000279270195056709 0.000452707645621135 0.000515641942784554 -0.00057932300967359 -0.000369427717093276 -1.33585639824852e-05 0.000159831071076114 0.000105472681123277 -6.54574014015447e-05 4.48673946850844e-05 -0.000266356457102159 -0.00111560392961292 -7.19307080284025e-05 0.00013300517375021 -0.000419744225820796 -5.62755732975588e-07 0.000109950295948434 -0.00037586633547048 -0.00120478435234182 0.00133514280359364 -0.0561066501012319 0.043240904916971 0.0109598501577667 -7.59830338947876e-05 3.73772068917846e-05 0.00151204764784359 0.00405831730527003 -0.00689428766292791 -0.0051349817133838 0.143081165122548 0.233425946355746 -0.0140555151669988 0.522400690881355 -0.743294690410691 -0.136844142039075 0.00145114286319363 -0.000685269387557998 0.00210481596143351 -0.00643533101633494 -0.00288514467047319 0.00382923061879359 -0.0290737526117052 -0.00514600134186329 0.0526439985919454 0.0249236873520714 0.0319196450471931 -0.00399095871483662 -0.0400254855105455 0.0582697585145041 0.00992866595375943
  48 3036.21331099099 ""  14.7032960749174 0 0 -0.000152630969870068 -0.00029441477229082 0.000237607984118368 1.14325113423263e-05 6.42679244459665e-06 8.42669196303072e-06 0.00183321928973149 0.00332402312389043 -0.00311036289039819 -7.38686797180625e-05 7.49201737518942e-05 0.00028382349911971 4.71562959323762e-05 8.13849356612292e-05 -1.27111118917659e-05 -0.000129915286859376 -0.000206374511240976 -0.000220294921701942 -1.90564627465672e-05 6.19133070744016e-05 5.02676176064073e-05 -1.44011339295155e-05 5.83215105894765e-05 -9.07069364817613e-05 0.00332344717586672 0.000913076498326337 0.000480487757051014 -0.000755159180885304 -0.000647501783912143 0.000832247486029624 -0.00022136664321111 -0.000605721276867399 0.000486127607547922 -0.00528150480586897 -0.00718231833438416 -0.00064199130164034 3.95252561403103e-05 0.000275824727787076 -0.000164179436319443 0.0413307153020992 0.0170322375185712 0.0257705485846861 0.0624089372344573 0.0860513303494617 -0.0050184678419439 -0.00313469984063599 0.00280820374607056 0.00314090158680184 -0.00233902229636526 -0.00373560008071843 0.00337671325804763 0.000913997202397453 -0.00140117162866928 0.00411894393919169 0.186707120408875 0.0280441249980332 -0.39833732386032 -0.41922462762446 -0.606139103928469 0.0319230141475638 -0.255609385336017 0.374302110208091 0.0648587133584781
  49 3062.39691306665 ""  47.2520354452356 0 0 0.00622472377652781 0.0127589006757755 -0.0897993996734108 0.000344910850890288 -0.00014452746756545 0.000874208176994201 -0.212662653935603 -0.365768363465151 0.327289459281939 0.134445807015409 0.21470248994482 0.732898336328579 -0.00245277977395284 -0.00335055415449629 -4.35364712881855e-05 -0.000333559343750826 -0.000631841422301591 0.00100301910820422 -0.000350096606074509 3.92306405572122e-05 0.000477675611297247 0.0017928958524584 0.00278046535860549 -0.00421404479149962 0.00240842795312606 0.000848923039003583 0.000912890081811747 0.00573154429134658 0.00521961705933344 -0.00330115839815297 -0.0189503650346711 -0.0280323690650447 0.0288574255137853 -0.00193330632699607 -0.00464305171406504 4.7800662144309e-05 -5.85087395356962e-05 5.15967537909019e-05 -7.11088678821924e-05 0.000157449797283793 0.00148590145551196 -0.000661978245085826 0.0318017329641978 0.0447879134494123 -0.00274998484527504 -0.00886147393613853 0.0106022655063184 0.0019240450596347 -0.000629018880133672 -0.00118384806230965 -0.000572065689790542 0.00158928525238553 0.00111081935465871 0.00135220122845677 -0.00441138542029559 -9.71144598281113e-05 0.00947761099596593 -0.00520627171791163 -0.00738749355059407 0.000331287514226442 0.00774442389089745 -0.0104077463155235 -0.00207176798604855
  50 3068.54670782172 ""  4.21904069658438 0 0 -0.000626924219596041 -0.00111627055782923 0.0056398960088981 6.9704385881019e-05 -3.52271506632193e-06 -9.74618054565172e-05 0.0150259534719187 0.0261037119315359 -0.023352166770844 -0.00791234738257852 -0.0124833453096744 -0.0429482119446952 -0.000160305494807946 0.000138467989627996 0.000196222270335154 0.000559137167092407 -0.000296998491392912 -9.42716510159344e-06 3.0553876914193e-05 6.79813506838366e-05 9.63115641511331e-05 -0.000115640485186837 9.13828697297818e-05 5.90288669245927e-05 -0.00411738582384934 -5.7622976990582e-05 -0.00150393370348005 -0.0012348172939562 0.00263757228208403 0.000953580037180518 0.000771814410133182 0.000526199826519918 -0.00124849032904024 -0.0297071543964862 -0.0711584729877319 0.000838366003810145 0.000598837160770646 0.00121301630348581 0.000244535487260828 0.00209550503772324 0.0299098741076104 -0.0138581918600009 0.487071074337976 0.682803902200518 -0.0462193832789618 -0.135359390363966 0.165812603067122 0.0318840065127623 -0.0118139259435839 -0.0179435650999271 -0.00138614018729729 0.00210720941012928 -0.000500609719631201 0.00637967231892465 -0.0913470993636888 -0.00326745359172968 0.19815236362044 -0.0946100973684999 -0.134538247919553 0.00622343145958086 0.162618911631349 -0.220229218785174 -0.0432293951245454
  51 3099.25239563405 ""  26.9685769525495 0 0 -0.000128319969025532 -0.00026479566977724 0.000482748152449769 4.08282639870105e-05 1.40961022500061e-05 -1.20484841113542e-05 0.0019626351894305 0.00360511045543359 -0.00317302078690394 -0.000525108271305894 -0.000576108061721085 -0.00238125515259611 -0.000107513543071272 3.74371856887909e-05 0.000194731376638974 -6.43521166758354e-05 -4.26250405334094e-05 -0.000594279931932963 3.59154604236036e-07 7.46308447999951e-05 6.93953283864723e-05 -2.50948187370494e-05 0.000122024934642372 -6.47677922484778e-05 0.00539538131686659 0.00124439685022914 0.000206643383510784 -0.00374978228019181 -0.00315076352642717 0.00575713288594314 2.29761312780426e-05 -0.000284349787418016 -0.000199127576710843 -0.0118450502106898 -0.0311508547079883 0.000456782248622811 0.000161625550768867 0.000693249995154312 -0.000456540603462232 -0.0287394633811782 -0.0639004943743996 0.039322528445312 0.201063963531133 0.27840576020747 -0.0152196968666919 -0.0681572917844361 0.0873583783451982 0.0149821318146398 -0.00537206188797175 -0.00687333446830796 -0.00492327843803848 0.0048249698983629 4.50755543196307e-05 0.0052270836225498 0.223496749074155 0.0146463619470075 -0.508466520206297 0.33641115506062 0.476141420544169 -0.0141999817269521 -0.21233966486446 0.272327800956484 0.0560820878698308
  52 3112.70214103364 ""  21.5779213275328 0 0 -3.61730567869603e-05 7.43857780240782e-06 -0.000116201203837618 1.26403959309439e-05 -1.51331435772686e-05 -3.76237414182411e-07 -0.000105993524143087 -0.00022648241634761 0.000134126615270333 0.00037298759128173 0.000312607281952114 0.00134030679925162 9.12260036129476e-05 9.80699701607827e-05 0.000112016506289911 0.000896852983190751 -0.00060138043274275 0.00133460563030979 5.48646075787071e-06 -1.17448039692078e-05 4.57484217679846e-06 1.52018991751566e-05 -4.63206075359634e-05 -7.14254456060803e-05 -0.0187225677743636 -0.00389709296300314 -0.00264061883514595 0.00858602443554068 0.010992215619239 -0.0130573003269102 -0.00012142191174128 -0.000123266123908633 0.0004880859822899 -0.0031774374425395 0.0124778260701525 0.00167257702570936 -2.00435356178966e-05 -0.000100339453612848 -0.00044983901400896 -0.0491046031047379 0.0499598257842578 0.0523861373222288 -0.0371927699673261 -0.0504015672794693 0.002337255093872 0.0702929043067612 -0.0942632927596685 -0.0146795222717787 -0.000152250726171432 0.0015767443981625 0.000356429094174108 0.000617080920032557 -0.000726546358078612 0.000583938816268328 0.242608539728096 0.0422160858376755 -0.552661318253563 -0.0624233697269883 -0.0635541690663566 0.0144773784089244 0.408224741408639 -0.575993510734149 -0.0879319245843558
  53 3159.89730169172 ""  10.7276327479305 0 0 -0.000601592280477757 -0.000286643484164462 0.000447626580650834 1.1058481340978e-05 -4.81484266237641e-05 -6.68443163826556e-05 0.00483698174902467 0.00545822708184973 -0.00465300926563682 0.00177391880964664 0.000220093078361734 0.000236874785146662 7.18097748705093e-05 3.15718595539555e-05 5.63209585425558e-05 0.0229683564141103 -0.0264861661879635 0.0516806972905646 -0.000223075820226144 6.85176281699371e-05 -0.000579938496155843 -0.000474231480395524 -0.00190736141336698 -0.00173624783472504 -0.600288083137186 -0.124169139157469 -0.0769488736571653 0.339706022217186 0.448168593447204 -0.496715708343518 0.00218089899971923 0.00586401390599293 -0.0021604575834357 0.000275060666422793 -0.000576060910003668 -0.000169531059688694 -0.000473776724695127 0.000253865667065359 -0.000484964231728062 0.00128117519850492 -0.00204468021188361 -0.00091047010405699 0.00177907193617872 0.00138266261755925 -0.000897479011967112 -0.00228759681055011 0.00345327713932637 -0.000639932137645339 0.00185527799661731 0.000174734900961554 -5.33623148320343e-05 -0.00373594906206484 0.00353352293881456 0.00088606813613091 -0.00400412402814155 -0.000497414150779435 0.00845234167045371 0.00374069755434642 0.0048445293429156 -0.000397098143293503 -0.0148817068200135 0.0203793538085816 0.0026870628187845
  54 3262.11451815769 ""  4.98936835152057 0 0 0.000237361005415157 -1.26484343077368e-06 0.000624811348243371 3.2990909146917e-06 4.45091914546949e-06 -3.51828835628478e-05 0.00419021075489894 0.00396986825414328 -0.00219697009456951 -0.000870183557459021 -0.000352028495450607 -0.00355351672474646 -2.38389653995435e-05 0.000170365502676878 3.41622249424927e-05 -0.0823877719436885 -0.0417669271253015 0.0244420367313845 0.000674221403087587 0.000244249281204231 -0.000222901800825551 -0.00178706039969103 -0.00151856107867524 0.00196627052343554 0.709407351338097 0.130054060943792 0.106145531618481 0.251938325367976 0.358219167533615 -0.399265626735819 0.00847047762115676 0.0121417907678112 -0.0152727853820174 1.13932142799428e-05 -0.000167681631807164 6.61568314365468e-05 0.00151014311072694 0.00102468082706605 -0.000389446590016305 -0.000231483543159486 0.000220790670113969 7.07472937535376e-06 0.00210406591609177 0.00122349132604398 -0.00108156441959611 0.000981942094932239 -0.000503585479040284 -0.00119516226407414 -0.0117261221911989 -0.00278433977016835 0.00322805046476173 0.00353144917486976 -0.00335240685569022 0.000836641664343927 0.000335563235549166 -5.03380563897056e-05 -0.000403498724740121 0.000429375872648327 0.00101892953846329 0.000132950035809511 0.00154585336804239 -0.00316370956913432 -0.000651780764234069
  55 3384.80632799828 ""  155.976308991997 0 0 -0.000781382399957692 0.00173245024108297 -0.000160144257404131 0.000644720293641639 -0.000443151713765857 0.000372229082292414 -0.00149899091146969 -0.00721581332834581 0.00404062130875301 0.00194927250562609 -0.00452154602751374 -0.00377374081652368 -0.00216108614658889 -0.00624924174405226 -0.00481969551413912 0.000174856268628614 -0.00214006327353212 -0.00106766407898756 0.000238110219086827 0.000261042046102789 0.000552902982315617 -0.000687943873769428 0.000375733867951947 -0.000840478215557904 0.00530824084694361 0.00397268551028077 0.0025228841858738 -2.35776245689617e-05 0.00373429970090356 2.05708996469887e-05 -0.000147616039370049 -0.0023493761666054 0.00227248608817302 -0.000554903127404919 -0.0019500856647315 -0.000546419873498063 0.0328086143148751 -0.0216571353541896 0.0483140573290827 5.10040013644366e-05 3.07865113922886e-05 -0.000234265094364699 0.00676116221707524 0.0103697969462234 -6.16707559389732e-05 -0.00337471187516627 0.00450295839719864 -0.000601823058667461 0.21630716325264 0.209683657391447 -0.0294560159821636 -0.672435610037546 0.113785447719244 -0.617179146738101 0.00114778730184956 0.000695183112188258 -0.00621800477435096 0.000523406521466845 -0.000423312817964832 0.000980412880421276 -0.000808106897835628 0.00104964429617202 0.000220385398092214
  56 3525.25873539898 ""  34.2565635656998 0 0 -0.00022992396598697 0.000423087819621754 -9.8949564237612e-05 0.000232899347720607 -0.000137661763095351 0.000111048263070839 -0.000302048944782421 -0.00184108742247615 0.000844096627276636 0.000526198180126837 -0.00104443562406355 -0.000568385002949416 -0.00149578192144475 -0.00170122580440886 -0.00142675851255974 0.000617397767708631 9.08241315674112e-05 -3.68410489246617e-05 8.75044863511885e-05 -5.85279847962493e-06 8.76446003480628e-05 -0.000168570849266049 0.000115417254436769 -0.000307760237095652 -0.00852739828874561 3.82437027746398e-05 -0.000195731325591072 -0.00163744416790076 -0.0054490721482063 0.00277991608589727 -0.000513135930965329 -0.00125844630314456 0.000943582384742176 0.000491159118745223 0.00204564774994068 0.00056052109542891 0.0602437073674895 0.0433605173988796 0.0069200299730626 -0.000234525151640727 -0.000356036803815355 -0.000227270816265931 -0.0101886161484501 -0.0149460966724371 0.00231093259847705 0.0022483152554148 -0.00350845962694597 -0.000422335724697265 -0.629100333223961 -0.656844667411644 0.0906775623031611 -0.198461581053778 0.0564710582278682 -0.190928152574641 -0.000225102553329793 -0.000293268059564022 -0.000331310085138111 6.1975000268572e-05 0.00197007055002993 -0.0017194975836814 -0.00017939589447262 0.000607627106574511 4.66905611993386e-05
  57 3831.73526200498 ""  27.4707010232195 0 0 0.000806405436341872 0.00105151768307551 0.000634826442177187 0.0580022577628148 0.000782289482529712 0.0179744237002481 -0.000880529634002645 0.00180642725414268 0.000994116666040313 -0.0028011606466696 0.00152697630827103 -0.00301761572368819 -0.921631275659999 -0.026412394279206 -0.289007753711521 -6.66893084822821e-05 3.18569824603905e-05 -2.93800885220408e-06 2.04869701489953e-07 8.83191125109785e-05 -4.53119196778244e-06 -0.000307995004016452 -0.000347545198612498 -1.31208741185008e-05 -0.000148954221011017 -2.8628351950503e-05 -0.000132389456912124 0.000153450887051968 1.21295562548176e-05 5.89766096855192e-05 -0.00040503916575882 0.000846640241333254 -0.000517666570017877 2.77945056030462e-05 3.15568989061956e-05 2.07375419693349e-05 -0.000320844433978473 -1.8601694261112e-05 -0.000254280044231572 -8.75420695509986e-06 -7.9787717104942e-07 1.48240423998895e-05 -0.000142918380280377 -0.000235894833694987 0.00010811456220044 6.10925549820349e-05 -7.74297031969927e-05 1.70013770582596e-05 0.000336604802586538 0.00048427453424536 -8.19019120500647e-05 0.00399619793468168 -0.000562137041089127 0.00219364005315828 5.61750545367677e-05 -4.10154261878538e-06 -4.79060720717461e-05 -5.22354860935609e-05 -2.40564198190792e-05 -2.63851511809399e-05 8.20433987382634e-06 -1.81752644450185e-05 6.60571508178447e-06
  :::
 } 
 m_exists[57] { 
  s_m_exists
  :::
  1 11111111111111111111111111111111111111111111111111111111111111111111 
  2 11111111111111111111111111111111111111111111111111111111111111111111 
  3 11111111111111111111111111111111111111111111111111111111111111111111 
  4 11111111111111111111111111111111111111111111111111111111111111111111 
  5 11111111111111111111111111111111111111111111111111111111111111111111 
  6 11111111111111111111111111111111111111111111111111111111111111111111 
  7 11111111111111111111111111111111111111111111111111111111111111111111 
  8 11111111111111111111111111111111111111111111111111111111111111111111 
  9 11111111111111111111111111111111111111111111111111111111111111111111 
  10 11111111111111111111111111111111111111111111111111111111111111111111 
  11 11111111111111111111111111111111111111111111111111111111111111111111 
  12 11111111111111111111111111111111111111111111111111111111111111111111 
  13 11111111111111111111111111111111111111111111111111111111111111111111 
  14 11111111111111111111111111111111111111111111111111111111111111111111 
  15 11111111111111111111111111111111111111111111111111111111111111111111 
  16 11111111111111111111111111111111111111111111111111111111111111111111 
  17 11111111111111111111111111111111111111111111111111111111111111111111 
  18 11111111111111111111111111111111111111111111111111111111111111111111 
  19 11111111111111111111111111111111111111111111111111111111111111111111 
  20 11111111111111111111111111111111111111111111111111111111111111111111 
  21 11111111111111111111111111111111111111111111111111111111111111111111 
  22 11111111111111111111111111111111111111111111111111111111111111111111 
  23 11111111111111111111111111111111111111111111111111111111111111111111 
  24 11111111111111111111111111111111111111111111111111111111111111111111 
  25 11111111111111111111111111111111111111111111111111111111111111111111 
  26 11111111111111111111111111111111111111111111111111111111111111111111 
  27 11111111111111111111111111111111111111111111111111111111111111111111 
  28 11111111111111111111111111111111111111111111111111111111111111111111 
  29 11111111111111111111111111111111111111111111111111111111111111111111 
  30 11111111111111111111111111111111111111111111111111111111111111111111 
  31 11111111111111111111111111111111111111111111111111111111111111111111 
  32 11111111111111111111111111111111111111111111111111111111111111111111 
  33 11111111111111111111111111111111111111111111111111111111111111111111 
  34 11111111111111111111111111111111111111111111111111111111111111111111 
  35 11111111111111111111111111111111111111111111111111111111111111111111 
  36 11111111111111111111111111111111111111111111111111111111111111111111 
  37 11111111111111111111111111111111111111111111111111111111111111111111 
  38 11111111111111111111111111111111111111111111111111111111111111111111 
  39 11111111111111111111111111111111111111111111111111111111111111111111 
  40 11111111111111111111111111111111111111111111111111111111111111111111 
  41 11111111111111111111111111111111111111111111111111111111111111111111 
  42 11111111111111111111111111111111111111111111111111111111111111111111 
  43 11111111111111111111111111111111111111111111111111111111111111111111 
  44 11111111111111111111111111111111111111111111111111111111111111111111 
  45 11111111111111111111111111111111111111111111111111111111111111111111 
  46 11111111111111111111111111111111111111111111111111111111111111111111 
  47 11111111111111111111111111111111111111111111111111111111111111111111 
  48 11111111111111111111111111111111111111111111111111111111111111111111 
  49 11111111111111111111111111111111111111111111111111111111111111111111 
  50 11111111111111111111111111111111111111111111111111111111111111111111 
  51 11111111111111111111111111111111111111111111111111111111111111111111 
  52 11111111111111111111111111111111111111111111111111111111111111111111 
  53 11111111111111111111111111111111111111111111111111111111111111111111 
  54 11111111111111111111111111111111111111111111111111111111111111111111 
  55 11111111111111111111111111111111111111111111111111111111111111111111 
  56 11111111111111111111111111111111111111111111111111111111111111111111 
  57 11111111111111111111111111111111111111111111111111111111111111111111 
  :::
 } 
} 
