# Supplementary material for: Cut-off Scale and Complex Formation in Density Functional Theory Computations of Epoxy-Amine Reactivity
Source: ACS Omega. 2021 Oct 25;6(44):29424–31. doi: 10.1021/acsomega.1c03229 (PMC8587129; doi:10.1021/acsomega.1c03229)
Supplement: Supplementary file 1 — ao1c03229_si_001.zip [file ao1c03229_si_001.zip › Final_structures/Primary/A2E1_A1E2_B3LYP-D3_CC-PVTZ-F_canonical/Epoxy_frag2_transition_state_1-3_isomer52.vib]

{ 
 s_m_m2io_version
 :::
 2.0.0 
} 

f_m_table { 
 i_j_atom_total
 :::
 21
 m_column[68] { 
  s_m_data_name
  s_m_column_name
  i_m_width
  b_m_visible
  s_m_units
  :::
  1 r_j_Frequency  "Frequency"  10 1 "" 
  2 s_j_Symmetry  "Symmetry"  10 0 "" 
  3 r_j_Intensity  "Intensity"  10 1 "" 
  4 r_j_Raman_Act  "Raman Act"  10 0 "" 
  5 r_j_Raman_Int  "Raman Int"  10 0 "" 
  6 r_j_x1  "x1"  10 0 "" 
  7 r_j_y1  "y1"  10 0 "" 
  8 r_j_z1  "z1"  10 0 "" 
  9 r_j_x2  "x2"  10 0 "" 
  10 r_j_y2  "y2"  10 0 "" 
  11 r_j_z2  "z2"  10 0 "" 
  12 r_j_x3  "x3"  10 0 "" 
  13 r_j_y3  "y3"  10 0 "" 
  14 r_j_z3  "z3"  10 0 "" 
  15 r_j_x4  "x4"  10 0 "" 
  16 r_j_y4  "y4"  10 0 "" 
  17 r_j_z4  "z4"  10 0 "" 
  18 r_j_x5  "x5"  10 0 "" 
  19 r_j_y5  "y5"  10 0 "" 
  20 r_j_z5  "z5"  10 0 "" 
  21 r_j_x6  "x6"  10 0 "" 
  22 r_j_y6  "y6"  10 0 "" 
  23 r_j_z6  "z6"  10 0 "" 
  24 r_j_x7  "x7"  10 0 "" 
  25 r_j_y7  "y7"  10 0 "" 
  26 r_j_z7  "z7"  10 0 "" 
  27 r_j_x8  "x8"  10 0 "" 
  28 r_j_y8  "y8"  10 0 "" 
  29 r_j_z8  "z8"  10 0 "" 
  30 r_j_x9  "x9"  10 0 "" 
  31 r_j_y9  "y9"  10 0 "" 
  32 r_j_z9  "z9"  10 0 "" 
  33 r_j_x10  "x10"  10 0 "" 
  34 r_j_y10  "y10"  10 0 "" 
  35 r_j_z10  "z10"  10 0 "" 
  36 r_j_x11  "x11"  10 0 "" 
  37 r_j_y11  "y11"  10 0 "" 
  38 r_j_z11  "z11"  10 0 "" 
  39 r_j_x12  "x12"  10 0 "" 
  40 r_j_y12  "y12"  10 0 "" 
  41 r_j_z12  "z12"  10 0 "" 
  42 r_j_x13  "x13"  10 0 "" 
  43 r_j_y13  "y13"  10 0 "" 
  44 r_j_z13  "z13"  10 0 "" 
  45 r_j_x14  "x14"  10 0 "" 
  46 r_j_y14  "y14"  10 0 "" 
  47 r_j_z14  "z14"  10 0 "" 
  48 r_j_x15  "x15"  10 0 "" 
  49 r_j_y15  "y15"  10 0 "" 
  50 r_j_z15  "z15"  10 0 "" 
  51 r_j_x16  "x16"  10 0 "" 
  52 r_j_y16  "y16"  10 0 "" 
  53 r_j_z16  "z16"  10 0 "" 
  54 r_j_x17  "x17"  10 0 "" 
  55 r_j_y17  "y17"  10 0 "" 
  56 r_j_z17  "z17"  10 0 "" 
  57 r_j_x18  "x18"  10 0 "" 
  58 r_j_y18  "y18"  10 0 "" 
  59 r_j_z18  "z18"  10 0 "" 
  60 r_j_x19  "x19"  10 0 "" 
  61 r_j_y19  "y19"  10 0 "" 
  62 r_j_z19  "z19"  10 0 "" 
  63 r_j_x20  "x20"  10 0 "" 
  64 r_j_y20  "y20"  10 0 "" 
  65 r_j_z20  "z20"  10 0 "" 
  66 r_j_x21  "x21"  10 0 "" 
  67 r_j_y21  "y21"  10 0 "" 
  68 r_j_z21  "z21"  10 0 "" 
  :::
 } 
 m_row[57] { 
  r_j_Frequency
  s_j_Symmetry
  r_j_Intensity
  r_j_Raman_Act
  r_j_Raman_Int
  r_j_x1
  r_j_y1
  r_j_z1
  r_j_x2
  r_j_y2
  r_j_z2
  r_j_x3
  r_j_y3
  r_j_z3
  r_j_x4
  r_j_y4
  r_j_z4
  r_j_x5
  r_j_y5
  r_j_z5
  r_j_x6
  r_j_y6
  r_j_z6
  r_j_x7
  r_j_y7
  r_j_z7
  r_j_x8
  r_j_y8
  r_j_z8
  r_j_x9
  r_j_y9
  r_j_z9
  r_j_x10
  r_j_y10
  r_j_z10
  r_j_x11
  r_j_y11
  r_j_z11
  r_j_x12
  r_j_y12
  r_j_z12
  r_j_x13
  r_j_y13
  r_j_z13
  r_j_x14
  r_j_y14
  r_j_z14
  r_j_x15
  r_j_y15
  r_j_z15
  r_j_x16
  r_j_y16
  r_j_z16
  r_j_x17
  r_j_y17
  r_j_z17
  r_j_x18
  r_j_y18
  r_j_z18
  r_j_x19
  r_j_y19
  r_j_z19
  r_j_x20
  r_j_y20
  r_j_z20
  r_j_x21
  r_j_y21
  r_j_z21
  :::
  1 -360.435144190493 ""  668.165284336334 0 0 0.00774524943052528 0.00448254864039879 0.0265092876056002 0.00994494762994634 -0.00294356185934347 0.00116657787787949 0.0302678279140779 0.0180268913906148 0.0296968163167993 -0.00572097573530694 0.00393199181162192 0.0272861947434585 0.0500553601622495 0.0211480959625803 0.00278690795139466 -0.0536359002217023 0.169640174920339 0.14478556396934 -0.0147761471708451 0.00724325208497204 -0.0546324555632895 0.0122161240229415 -0.0363268067599126 0.0446605382862196 -0.0380374922360438 0.0324079975532706 0.0634464078180667 0.0114269564364774 0.0312450555234754 0.0518013607408712 0.000630138992737575 0.00290801969844425 0.0610317283742012 0.00805206440587437 -0.0276373003093387 -0.018070508675552 0.0196309772072277 -0.088599102997059 -0.0617768131538541 -0.000244708937962714 -0.00336211253728939 -0.048622287670672 0.00744089783056375 -0.0194402055899688 -0.0192396101416003 0.00530022902146 -0.0207416411649015 -0.00796239976248416 0.0259232903189849 -0.0948497960094542 -0.0779844171327032 0.0198728439320179 -0.0665602706070586 -0.0621527536030757 0.00353070154169077 -0.00458424771906484 -0.050262318778918 -0.000988478510022131 -0.0071247559498785 -0.0418407141596044 0.00220964675335256 -0.00518704508613445 -0.046960373574663
  2 46.1781362687416 ""  3.19267216334626 0 0 -0.00909275039337186 -0.0141730696818946 -0.0294406577416166 0.0237329481040958 -0.0624095957889743 -0.128762958762099 0.0366847950477622 0.0451329161653214 -0.0179343356740654 -0.0656674034869697 -0.055866668073033 -0.00363051534108687 0.0650621355090258 -0.0277210356603564 -0.105910356313422 -0.0751274906741647 -0.0070140728528077 0.0282284066238644 0.019878656550144 0.0284086879387957 0.0182289152015937 -0.0211419530744782 0.0159785789504698 0.0271114366274094 -0.0870983335578199 -0.020806130228675 0.0556367675896342 -0.0926180347474377 -0.00835323705686907 -0.00495120456527178 -0.0250482157874394 0.0408346530994489 0.0688201387606277 -0.00573559615976137 0.00235814161096453 0.0280771379266664 -0.0695054671520751 -0.0112099615051454 0.0346160019251944 0.12610252648278 0.0513074247499737 0.0342177841549257 -0.0109009347823445 -0.0639139296070714 -0.0305629627034345 -0.0521623297111922 0.0406269314552888 0.0761363388254569 -0.0792163045051306 -0.016376589204049 0.0043109231764735 -0.0770457419083429 -0.00815057797337877 0.0735726888813054 0.174294356693041 0.0606803538652796 0.0283196497900833 0.132231918641845 0.121388016069584 0.0987224302261571 0.176410761512846 0.01093027973516 -0.0193530641308679
  3 57.5040514051735 ""  0.256600081478327 0 0 -0.0284820812820865 -0.0160904595261078 0.0220587972403116 0.00960616004186018 -0.0382963903617209 0.0387874530791821 -0.0608743313635679 -0.0107402272218227 0.021479094481373 -0.0409376802164194 -0.0290499430425946 0.0355468163964956 0.0293230480794584 -0.0193668097026722 0.0239514897965018 0.0309965016907738 0.0209757611939587 -0.0172823688172381 0.0140550549432232 0.0257313207255107 -0.0210720396183046 -0.0073253560475372 0.0192975459086072 -0.0146927409235996 0.0397210122341798 0.0248572585467138 -0.040738052659378 0.0412735681590185 0.0199483988173154 1.68546559041804e-05 -0.0344970511111225 0.032978194848812 -0.035010548872987 -0.129864726244266 -0.058024179110847 0.0045792878541957 0.058211482914278 0.0231031935077106 -0.00682328840504039 0.0385542269803899 0.0219872142321885 -0.00859996996185934 -0.185628581725295 -0.294237258172546 0.0933783867262022 -0.352104268547347 0.0531789120411469 -0.065681180975353 0.178816217035023 -0.0225798619092513 0.0868217977048004 0.10188896072226 0.13709771585901 -0.104473137834339 -0.120351411112711 -0.046141760669883 0.000762078815736088 0.093422806416274 0.270673370646053 -0.101631947301952 0.270117783991121 -0.0970601356397696 0.0651724478878092
  4 105.845379497402 ""  16.9962775342552 0 0 -0.0215349933685034 -0.0293204108549185 -0.0365372743726665 0.00166693249587515 -0.0523697725693499 -0.0727166903183551 0.00104208475580423 -0.0134395417516092 -0.0333546364200512 -0.0494800465392892 -0.0431556641407709 -0.0354778145471651 0.0433238400260999 -0.024094990030199 -0.00704357123543848 -0.0290895130412614 0.0830452470774507 0.013767065547282 -0.0419994198331526 -0.0239988013563647 0.0716849565800904 -0.0231495924414594 -0.00716923984835979 -0.00385713712513595 -0.0329056925401416 0.0324624715465168 0.00250902355041375 -0.0561523187120969 0.126591825095173 0.0414255198229565 -0.0129450322242046 -0.0400142914935313 -0.0481873820464767 0.0388380225572495 0.00999268805176413 -0.0187556837128223 0.0868228126360608 0.105259234727195 -0.0105576332527101 -0.0237753412515286 -0.0778607270513123 0.0543224891081451 0.0375553492310831 0.0205265980070472 0.00447905553681297 0.0495583031559096 -0.0174805553495996 -0.108076889637167 0.168886461924181 0.0657886344722165 0.0327160885080455 0.108284856087056 0.205715791354945 -0.0171609165108191 -0.0657843085755323 -0.168893690748101 0.037010321239915 -0.0233323828721693 -0.0919969453884295 0.0244858458609791 -0.0352250505777503 -0.0487300270070457 0.163300561307906
  5 111.733030214074 ""  7.58012029248888 0 0 0.0442775405368996 -0.0308393205975849 -0.0755858905094085 -0.00571645552399493 0.043079152777613 0.0870375599135452 0.0620968030655075 -0.196972958825184 -0.101565533559441 0.071347828228619 0.0509793693451553 -0.209369145313392 -0.0570814868560497 -0.00257375245521899 0.119018214875305 -0.0238302392069083 0.0713092743591082 -0.00720834489499219 0.0315022434783854 -0.0157624200029551 0.0500973741559759 0.024137976744487 -0.00835416867861536 -0.0259978186428911 -0.0283197143423817 0.102962205035711 0.0212299196816693 -0.00908948680605095 0.0505321793676531 -0.0171825149321479 0.034950489444936 -0.0253559917762932 -0.0427994574142064 -0.0328595784592902 -0.0277951202250015 -0.0504652735636917 -0.0981492942194986 0.0336861276715686 -0.0300882218023616 0.0672987000590747 -0.058458529885567 0.0331658828297704 -0.0321111994267006 -0.0705396756570186 -0.120664602312766 -0.0502712807516582 -0.0204107089766642 -0.0627408936148969 -0.14820612846035 0.0741473100844464 -0.0151098661832362 -0.115620807701193 -0.0181314804739221 0.00286871728250833 0.128320626540555 -0.121099183823486 0.00560158168465281 0.0673832965450275 -0.0116717592692095 0.116726125513676 0.0901525770806668 -0.0688384979328624 0.0469620580593205
  6 214.263083215808 ""  7.08900454888844 0 0 0.00818752955521743 -0.0587448630276506 -0.11653473644173 -0.035026186786044 0.00514885079849712 0.0408207646166667 0.0766132745888356 -0.261074397453783 -0.146336333489228 -0.0122965592963444 0.0220479145525554 -0.296045321068097 -0.0911275022348616 -0.0379219158831706 0.037649342393485 -0.0807231806655231 0.001415418022213 0.00291463139193281 0.0442018586562176 0.0437454263818758 -0.0453624126935371 -0.0175052406865169 0.0128839983047965 -0.0231396425073682 -0.0926923647539883 -0.0932497455108872 -0.00704610829861757 -0.121315253831686 0.0192429812157357 -0.0391217678688055 -0.0382277661006552 0.0648225480364398 0.0296571890550442 0.0343003133437301 -0.000285659571733022 0.0769382023232334 0.0670932179812213 -0.0357721011655543 0.0565559902682995 -0.0254296447888193 0.034459995183942 0.0110266666116774 0.0330195703661554 0.0214005378634782 0.115764721720828 0.0378118208991007 0.000719899782289483 0.0887191023624663 0.141729363952788 -0.0913627786791039 0.044861674919322 0.0857564834974755 0.068177593197061 0.0626387607811771 -0.0788773458512244 0.0831901803251746 0.0334007801330713 -0.0225999621829444 0.0134934991371377 -0.0553147827711757 -0.0291550592000078 0.0338524862900655 -0.00156448527070401
  7 242.864865399311 ""  25.9040813636851 0 0 -0.00755130586125913 -0.0177281064308973 -0.0464720320904185 -0.0398821187390826 0.00599597385148106 -0.0540462535897501 0.00349616469131131 -0.0224048091578103 -0.0475674523458826 0.0156806677453288 -0.000548218232824215 -0.0550617110696046 -0.0449651829144124 -0.0047173638787791 0.0105292057778242 0.121593537893463 0.103422737190619 -0.012031796436183 -0.0405501607622252 -0.0451746634585084 -0.0042072280053111 -0.00278455127892802 -0.0378801796180414 -0.0577856178490438 0.17813099807807 0.2191523551636 -0.113359038107427 0.270451201879467 -0.0214481562648929 0.0508576210658999 -0.00386847562143715 -0.0796395035411198 -0.146049777746487 -0.0133718599958976 -0.00545201993943144 0.0788212631618347 -0.00623630770229774 -0.0359809267088351 0.0583625741403362 -0.00400798577129096 0.0397335050382263 0.0376575019311858 -0.0150915930077879 -0.00770736213766267 0.0874493751612802 -0.0237720891772683 0.00673322971008973 0.100634545990373 -0.112281805641816 0.0536999701847451 0.0964865166978637 -0.0285080682789877 -0.153644451811177 0.0470321875585767 0.0213326698976892 0.0909903861175494 0.0470045685661164 -0.00638817264005187 0.032726361250014 0.051761307131931 -0.00883552562284345 0.0310311482780329 -0.0183565553227767
  8 260.167907037294 ""  1.03337719809771 0 0 -0.000136688444990003 -0.00317897233950364 0.000332047307021718 -0.0161448668962982 0.00490362189546383 -0.00912033183006491 0.00989210475568529 -0.00275982706119631 0.000888897825834799 0.00272402351775315 -8.43197701863306e-05 -0.00300085801025842 -0.0294895297631049 -0.00521809677871079 -0.0097227299306216 0.00631692119703411 -0.00406507568473336 0.00649799627585667 0.0107005015683693 0.00038163744725505 -0.00116856276099415 -0.00342168136793334 -0.00632610591374912 0.00658889005655319 0.0136885064650877 0.0276124149201587 7.37058361711217e-06 0.0323397173745536 -0.0295882056921217 0.0117925237505012 -0.00951304293385838 0.00359845974668726 0.0120183257147448 0.0592120308269824 0.0300771211330586 -0.00469056212017361 -0.0390296690486591 -0.0160782772687353 0.000608380282762679 -0.00354025284919801 -0.00164148755446445 0.00292906752068731 0.0788888894535222 0.11106162512018 -0.0400632027776353 0.136462383519448 -0.00758451369648938 0.0243142866850504 -0.134325438711975 0.026776550093292 -0.057124501113449 -0.0707340183093295 -0.113618119671473 0.0580313280016561 -0.503112140323232 -0.234693726063544 0.0272703600707978 0.0902009291138422 0.296162868262268 -0.39188607364488 0.31595561546674 -0.109149513906403 0.383510318213359
  9 285.00438931145 ""  25.972289795676 0 0 -0.0254059012474532 -0.0169401059535609 0.00382284621849266 -0.114579032772096 0.0277713211357872 -0.0499209475735181 0.0448418631679519 -0.0313372644057695 0.00475780794267394 -0.034129819760388 0.00145038433425842 -0.0411625978731884 -0.19502256729665 -0.0322062911056104 -0.0186779411095487 0.0484038999142459 -0.0107802660155015 0.0211040679096457 0.0934274587722137 0.0490813748397117 0.104055601942614 -0.0348054138257776 0.0237135350492596 0.0595191449420552 0.08163363096865 0.0899170225809525 -0.0325934767303196 0.122646736357261 -0.0573448990659766 0.0781001976149629 -0.0930357955266909 0.0825514135904068 0.0567226526459324 0.0109244994891311 -0.0433058367074146 -0.0342020669076199 0.0217919870253975 -0.0196765292450698 -0.017560548148492 0.00457846823929788 -0.0233361288953193 -0.0750442354220262 0.00790342065429264 -0.0537499031988697 -0.0225579876764679 -0.00220498904552737 -0.0372113048706604 -0.0383851630173374 0.0311723771152289 -0.0222163578651843 -0.00645318784595883 0.0247868886820761 -0.0143220145654749 -0.0246972024079533 0.0161026014586131 0.0410176226639952 -0.0600172978696747 0.000427055807995401 -0.0487536229595126 -0.0819054816707475 -0.0162183859498341 -0.0229070633399256 -0.133001916856807
  10 311.123387604189 ""  18.7530575099582 0 0 0.014989523437179 -0.0335314375679074 0.0382501977124677 -0.0885224971074562 0.0161224557133056 -0.024459749445823 0.0236920904863123 0.011682005030171 0.0470310135735821 0.058705921578582 -0.0287780994951172 0.0731425179432124 -0.188586189095703 -0.0562668589095188 -0.0968881312155988 0.00986289968982816 -0.0207986383124441 0.039575048159382 0.0834310378654921 -0.018970790246399 -0.10700981009877 0.0176861836415563 -0.0769079511071371 0.013490119122227 0.0137414199601112 -0.00585751635323018 0.0410462980940096 0.033604476766274 -0.0428957737740827 0.0550668593389386 -0.0311183461032752 0.00228136788477513 0.0572989893848661 -0.031864522485767 0.0702704866949357 -0.0113599826847515 0.00031430455182438 0.0500523319683789 -0.0304604976295587 0.000225970003927416 0.00580231880358546 0.0961476494536954 -0.035701078303417 0.0498426506536182 -0.0139237436071562 -0.0382399354799785 0.0684673090706994 -0.0356907862903366 0.0481796744189102 0.00584884259629302 -0.0587448487251168 0.0144759066778759 0.0789135529327468 -0.0700131531461124 0.0817299707945825 -0.109634911153047 0.0516017227196425 -0.0107688324162841 0.00038412027710864 0.199899388609932 -0.0230620628935218 0.0326166567132499 0.163091382286427
  11 410.478058901816 ""  8.35672644006531 0 0 -0.0111794893938415 0.0122167266875343 0.0522346569484085 -0.0305331131790253 0.00862834779682547 0.00186012215251617 -0.197692628147911 0.196170736413406 0.0764098052601747 0.104324279469972 -0.0432225412722265 0.275426333534512 -0.0743991732245382 -0.0206881736577303 -0.0541871237402657 -0.0740770235745583 0.0702023296184819 -0.0441890105220549 0.0890080420487663 -0.0421116510018114 0.0137182855817848 0.0434887315358145 -0.0487216788885144 -0.0905782493396055 -0.12093956408811 -0.0228748785674127 0.0438358760468408 -0.162448923184294 0.124267247213194 -0.113382087241133 0.0250159642752354 -0.0553803832343799 -0.130143954759001 0.0258439252289566 -0.0468883211895156 0.0350120135646839 -0.0189786231478714 0.0280083330600204 0.0517009308962751 -0.00210404859391011 -0.000944017040162832 -0.0448656458747639 0.0294638131044386 -0.0334635104278116 0.0207980146856291 0.0283487484241605 -0.0485104511830707 0.0318839854586311 -0.00603178621449856 0.0382773130662466 0.0990406497782511 -0.0219404148313807 0.0977981819534703 0.130159833244421 -0.0594042366095589 0.106450605517525 -0.00698465774816201 0.003596615084582 -0.0111313440976558 -0.125499745920874 0.00241856197756828 -0.0171435146561956 -0.11292133189001
  12 483.988099139543 ""  3.36340249538589 0 0 -0.0384602707280192 0.0277866159220044 -0.0091017155234199 0.0019471386873304 0.0071096931434885 0.00452332640882887 -0.148481405358852 0.103708158937237 -0.000917591664194979 0.00364142625773207 0.00169134777263382 0.0880818673649693 0.027547659057822 0.0254105023179496 0.0355683102499273 -0.0259469110512813 0.0157630729694936 -0.0491289285589459 0.0406878211804708 9.5650802369066e-05 0.0899125889346654 0.00251600992895082 0.0157390141163256 -0.0621756182515183 -0.034357635224684 -0.0646616211895179 -0.0653709753527756 -0.0473287673740592 -0.000880554577503261 -0.119774491219094 -0.000908272862057694 -0.00677281524466685 -0.106702463340984 -0.0232139828325237 0.0568593328702884 -0.00377920539021695 0.0380128888600938 -0.126128588088267 -0.0713093621909796 -0.00950956164365596 0.0314831536778296 0.0799919631544928 -0.0246035840961783 0.0695872075317451 0.0269878675642164 -0.00918330254344441 0.059782725159371 0.0441115683113613 0.0732667571798241 -0.1804473723691 -0.14873867914727 0.0540795637525646 -0.104624247900812 -0.131255594362748 0.0529434339918765 -0.11989987086082 0.0303241626529866 -0.0160550622087947 0.0456895315086526 0.179992131029754 -0.00881173749578614 0.0517184710427768 0.185929124281051
  13 630.250692263137 ""  8.71457308356207 0 0 -0.0319589897467044 0.0433127671194342 -0.0392492569500654 0.0579828600087688 0.0284226426911213 0.0107278186440564 -0.0751673689091405 0.0864361287910355 -0.0370176268912163 0.0278788753956257 0.0434496386402715 0.0214258965218892 0.114684586783579 0.0693222647116757 0.0805177038708016 -0.0282793998696329 -0.0183233472538782 0.0116568599757728 0.0407352933150285 -0.0306046612123228 -0.00490176301349894 -0.0849699679462437 -0.0531177425940181 -0.00431848325530963 0.0756756207703704 0.334276304841445 -0.121007202862585 0.255976828300725 -0.23509524592049 0.161408894419458 -0.0625254681779619 -0.0325985505299482 0.0705620475838044 0.0085775867205612 -0.00195666806097553 0.00440218389756352 -0.0481462407214253 -0.000360616206048754 0.0105601736084923 0.00271453516398466 -0.00255846989220357 -0.0037744341974889 0.0237805205696818 0.0436643273248576 -0.0513810913632578 0.0569955684377933 -0.019928495323371 0.046228366045003 0.28176318739648 -0.258289787684891 -0.060330815514501 0.0237023503810763 0.403725844794705 0.0520811812417949 -0.0244684389288735 0.00667262743200639 0.00314199468819046 0.00256465347586701 -0.0143390398846446 -0.0296053828211319 -0.00411123805176374 0.00102482208438064 -0.00273157075276642
  14 697.028575230526 ""  20.9387574139166 0 0 -0.0686315328607698 0.0519849614494327 -0.0543466126285178 0.0416929014160421 0.0235984982830056 0.00550492674480855 -0.106397478585553 0.0839410014432908 -0.0527411156588305 -0.0271243787395157 0.0535886626097238 -0.00966935780584956 0.134533092613862 0.0876914461212423 0.133601851951303 -0.0348380847823441 -0.0249131417043789 0.0336261517709729 0.0665279999439421 -0.0310270075180731 -0.00962148238998062 -0.0747351563833019 -0.0559851552460669 0.0070952642133865 -0.00134631119454082 -0.0415123717142915 -0.0790164823398017 -0.001127457606219 0.00588149016441178 0.163948080761469 -0.067542478823494 -0.0233296089926422 0.0877075555227703 0.00604073666911692 0.00255827887690732 -0.000102221683438899 0.066807205843152 0.0338803996463734 -0.00322922642771463 -0.00234781128877191 -0.00202177738755666 -0.000899566237882223 -0.0295151413655708 -0.127267122484538 0.0839760475546596 -0.122207540356132 0.0572862423537516 -0.0802374648348177 -0.302798038397892 0.312226867337077 0.0472340822372876 -0.0199337532697796 -0.409920958882161 -0.00858580338582584 0.00648005057651211 0.00229453859622977 -0.00136758612041332 -0.00659387434185308 -0.0274810448078646 -0.00215667500534765 -0.0243309627118222 0.0116286518067927 0.00166859501624227
  15 752.820901243988 ""  116.687258757164 0 0 0.0185879970037267 -0.0036509992937719 -0.00485624057129757 0.0415936868696417 0.011855855322453 0.045964676628037 0.0123110099055741 -0.00485146157927428 -0.00957065551819223 -0.0268902790281888 -0.0321216846553526 -0.0109102918197848 -0.187988589774028 -0.101649397186192 -0.885141135566848 -0.0226625326525904 0.0132478053523597 -0.013345697428184 -0.00746613523890155 -0.00643667833256398 0.0223279134464392 -0.0414042603571307 -0.00874185134014433 0.00737028061356501 0.0183179161553341 0.113407313612727 -0.0903541196244751 0.0523814470014009 -0.0540382517409864 0.0103493781408328 -0.0342280750049979 0.00256430088013442 0.024675718126112 0.00649795153642062 0.0013739384005669 0.000710509848212067 0.0168626799219602 -0.00236067513216613 -0.00597547295839111 -0.00100794125347658 0.00406702810893544 0.00342473512207527 -0.00723600673930374 -0.052640983834215 0.0253452894183801 -0.0449241166169333 0.0268175772017262 -0.01595613075385 -0.0486762794432393 0.044346843593193 -0.00485241357670536 -0.000706433089439242 -0.0669163996076881 0.017791252397628 -0.0068954916959086 -0.00227021487889468 0.00297155120380162 -0.00483193572985452 -0.0189119823179318 -0.00269967622955176 -0.0204185366066397 0.0180936607507071 0.0172566201120927
  16 794.517461263656 ""  6.7434500341777 0 0 0.115305058586149 -0.0639274279948339 0.0589700227267136 0.00307455538204828 0.00753688868784519 -0.0172283918199998 0.11196811603295 0.011922912907195 0.0736527589407198 0.230963449031372 -0.0412685011496488 0.133442041006817 -0.0403523349700397 -0.0453035056687773 0.216613501889615 -0.0626301027402661 0.0115721941272916 -0.061240242706261 -0.0262229425579742 0.0288083248179329 0.00285903649788833 -0.0590249601609779 0.00427345160744753 -0.00710684797496008 5.19852006138672e-06 0.168618036879435 -0.182969577457626 0.0726726702308469 -0.0723418870032087 0.0409509359735611 -0.102891455230604 0.0734659654172279 0.0357230607802892 0.0435136457152318 0.0127304883246379 0.00100847557831897 0.0104180485619956 -0.0126275649178754 -0.0126523308553164 0.0104669821411779 0.0148167443038288 0.00748451376483747 -0.0239310255885044 -0.300543266732138 0.0428977649844783 -0.239981008573335 0.170155562753813 -0.00941198094191017 -0.0750344152893289 0.0194261777248038 -0.0839544901325463 -0.0236408444652351 -0.055333460966747 0.104661664924496 -0.0817297432706685 -0.0284766417511762 0.0122078917362326 -0.019298463191144 -0.186717743570917 -0.0849313801067044 -0.153250130790912 0.12952461222143 0.115492394198049
  17 812.127068585954 ""  0.761186760585468 0 0 -0.0723321363999782 0.0411347312734172 -0.0361237648547813 -0.0170868341828058 -0.0148908276855162 0.00797641713375266 -0.0816340584879459 -0.0164824960087836 -0.0463412796868561 -0.156299880673002 0.0204052238052574 -0.0830421566715779 0.0251888314682271 0.0266939520761716 -0.0803279133480069 0.0451607963859342 -0.0092665654543931 0.0422697507854531 0.00428175484401456 -0.0127917860001213 -0.000911875376507283 0.0726979164166218 0.0105586694750481 -0.00275069260183256 -0.000905089167660337 -0.0574960991051426 0.166017848154761 -0.0158211094461167 -0.00932130499519525 -0.0717072776324284 0.11934743882157 -0.0564333992923983 -0.0402346457911279 0.0526662174200755 0.0300807616064888 -0.00687409122469196 -0.0362557076379186 -0.00327164986004557 0.0154088452753488 0.028842283211687 0.00565196215287269 -0.00860369578331756 -0.0266787097139983 -0.379249280998088 -0.0208308521818363 -0.302168366159564 0.236233674304541 0.021267044696433 0.0334425201485252 -0.112873268719892 -0.133817107805249 -0.0373840680385751 0.0914078350119529 0.109717144858367 -0.126038980038865 -0.0659583031300405 -0.00112702639654771 -0.0161117988938061 -0.303156446396824 -0.159583507750316 -0.220546226232611 0.180398050922367 0.157658614045522
  18 885.494250488314 ""  21.5049608795708 0 0 0.0184452680961566 -0.0184280253996271 -0.0270870080132757 -2.02124353942878e-05 -0.000786756044365911 0.00497952872683733 -0.101881595966178 0.0736041063317119 -0.015929487712251 0.10442004139186 -0.0422527741043113 0.104392103117393 -0.0380712126673919 -0.029404519738278 -0.00084723235009049 -0.00692474148644094 -0.00419868962213691 0.0355133788453542 -0.015673714312524 0.0283442339048076 0.00399436668066988 0.00406976040473252 -0.00994249019650071 -0.0350831292521144 0.00928613256134057 0.00171062541574269 -0.0033289267850248 0.0284118599582149 -0.0370184739706459 0.048621110243269 0.0132683785068146 0.000584373907896937 -0.0106478595028625 -0.0462661476164307 0.0928500987603778 -0.0527280375522493 0.0208124687235171 -0.0217779737989862 0.124823995792512 0.0122017826186439 -0.0436504324105949 -0.111643564233996 -0.0528387836610757 0.114390787233183 0.0548339826431836 -0.0336277542639344 0.106013864277065 0.0477292577816696 0.018436433829672 -0.0411656273893982 0.0796425312640641 0.0268533057413625 -0.0602901757625435 0.0714858664262124 0.169768183031945 -0.386484886411505 -0.22941232383824 -0.00629302710795557 -0.0178334782110072 0.131811373179188 0.042133996226324 -0.0146362488033164 0.119421012468711
  19 926.044972720943 ""  30.843210574624 0 0 0.0282720975270408 -0.0116943627750682 -0.0953253762867863 -0.0312431643315023 -0.0307923078514792 0.0212932874653623 -0.321218637229285 0.216941882532599 -0.0658179299499267 0.174324662401313 -0.113154472519679 0.246670190179139 -0.0839623199437164 -0.0668549951657362 0.00777217532970071 -0.0256482944172273 -0.04514186433131 0.0658290372437351 -0.0462285761711066 0.0683914322315018 0.018224321671576 0.0783935975504005 -0.00247942936786008 -0.0440930875075068 0.0290078665311335 0.120287001144936 -0.00645036456653397 0.131178179151043 -0.190272875968176 0.116304203437804 0.187300908858908 0.011257298419221 0.135374517237772 0.00913868148335352 -0.0205791397292041 0.0059457102431386 0.00983353786106954 0.0274149886164285 -0.0257980744048271 -0.00751911480325075 -0.00273877697005251 0.036703616826075 0.00973359577277673 -0.0193942461201915 4.6892389626267e-05 0.0164148695061351 -0.0474874349384322 -0.092461634247763 -0.0251988304042313 0.0151015055641927 -0.114069281496355 -0.00284696042829013 -0.0828960546265774 -0.0589018120030015 -0.039913671386411 0.165919428676748 0.0863251527651394 0.0101579220204339 0.0459473348043753 -0.0479529525097381 0.023980324496544 -0.0491294159637617 -0.107166344864431
  20 966.769476248699 ""  59.6104930382183 0 0 -0.00379452531784228 -0.075615218058442 -0.0218383619376432 0.0528282735063669 0.0577779594796885 -0.00536291502696323 -0.0671043135905591 0.0690836923320252 -0.00756503369701976 0.163998278171905 -0.0577612447456905 0.119409915646403 -0.0367499336702773 -0.0185217982286389 -0.026462546522729 0.0786528720145931 -0.00602253322084573 0.0632632927628487 -0.00838598486245933 0.0547779682454526 0.0132166428614314 -0.0823982586541123 -0.053065083425649 -0.043010363241968 0.021086804209863 -0.373503015436493 0.0847062797674163 -0.122876791195319 0.180195493380241 0.0142534838041187 -0.249259436120793 0.0333371565443418 -0.201877093010049 -0.00724494920841568 -0.00114343292413811 -0.00230271498804201 -0.0349286202121966 0.0102801434411276 0.00790933017099775 0.0223131275609018 -0.00526278278913627 0.0201911410545298 0.00791877337644213 -0.0165846535146331 -0.145427278110583 0.015803511874197 -0.00457727782170032 0.0384133539488398 0.08213662211067 -0.0906980134353254 -0.0292968095595024 0.00522817725966737 -0.0010695542370886 -0.182894858912229 -0.0904679754284436 0.0960845403163138 0.0652714136620064 0.0189969508110329 -0.0949494517669997 -0.125800569469184 -0.0583693343170252 0.0299452487681647 -0.0313865738433764
  21 1025.36199415908 ""  11.7755993156969 0 0 0.0192160250395163 0.0187289932318207 -0.0388999510463128 -0.0182141226024709 -0.0233451438603946 0.0132472591506992 -0.0725609845248951 0.101678083754989 -0.0243832946718249 0.0371483114749981 -0.0280297575050701 0.0697753181521553 -0.0151608394031277 -0.0171970780382136 -0.00155383249835134 -0.00243802512272479 0.00262919444044458 -0.0162386304268938 -0.000282541265503089 -0.00931797743624872 -0.00468642478459861 0.00530215407386913 0.00861321772608204 0.0305875547993452 0.0275210415334137 -0.0310812630601509 -0.120497912780038 -0.0194002958338898 0.0975592622245275 0.110590043496485 0.0648285503124468 0.030913605526677 0.176895319366903 -0.0239746896024682 -0.0495013604973916 -0.0246386177560688 -0.00543670093468741 -0.0241158399382913 -0.0174151553973157 0.0342849604068406 0.0616541749348428 -0.000297205227924005 0.0292655403724469 0.0497478181070196 -0.27577351550881 0.100482236615667 -0.0475278155320211 0.269051234871943 0.0335353309326306 0.176455058244343 0.535544260913097 0.0542964567486441 0.0891688021301343 -0.211823321494141 -0.0897947948830236 -0.109622331099412 -0.0229465194621516 -0.00910039058393228 -0.17791943340186 -0.0390609044265735 -0.157632496369422 0.217750544877279 0.229520180278042
  22 1042.20886990481 ""  1.78558934970854 0 0 -0.0160570010940804 -0.0276115281761412 -0.0137923704375932 0.0149792254153396 0.0213681885810947 -0.00242764368052942 -0.0357874049318014 0.0176140695859979 -0.00975439107121489 0.0206156509829235 -0.0403238176853129 0.0459105404592818 -0.0153835567058442 -0.00619574690986787 0.0100635428960059 0.0246372215403548 -0.00592093311395076 0.0173346841624749 -0.0054778592498428 0.0117625202867033 -0.00116121628499043 -0.00447732121075643 -0.00999589850572146 0.00168337079938933 -0.00600927034975439 -0.019015658768838 0.107620222435314 -0.0225394702895351 0.0250685284891463 -0.0154632265333862 -0.0409319555080067 0.00692696961964191 -0.0342354885657013 0.0498499173214322 -0.0832635963534243 -0.131963462065624 0.0118076023021657 -0.0301078401178675 0.0287577021156066 -0.0674987356089404 0.097099570248218 0.0371450030543975 0.0274601843902824 -0.122759403464597 -0.00836821998559703 0.00188418083474408 -0.0778306059432555 -0.209305604750914 -0.0575756423215325 0.0429099906494986 0.0848395516150342 -0.0361521178853514 0.147765984953941 0.406900267181592 0.0635575215630151 -0.0210549195239187 -0.015413330851965 -0.0664805205810423 0.219874581522256 0.233072901975085 0.0137788000474064 0.0730826638781248 0.128287278280083
  23 1060.5088276131 ""  102.503034830089 0 0 -0.0224054208800457 -0.0543660468101193 -0.039664800061827 0.0203695554360003 0.0365992029561104 0.000723925556497931 -0.104943492638842 0.0943969915787971 -0.022066370641697 0.0043164012940787 -0.119485366022941 0.1191434215614 -0.0476849021920667 -0.0248868026532547 0.0204764761405912 0.0353541993186611 -0.0121003757048005 -0.00507420797269812 -0.00901650837829008 0.00200996991287974 -0.000984274479673174 0.00292971664418544 0.00643975470958783 0.0310177503254276 0.00104712962032822 -0.0310583709382482 0.0876142401689012 -0.0423876682667401 0.0752802463045834 -0.00657258641397214 -0.0385621043683506 0.066723143285064 0.0653545123920196 0.0207200298627851 -0.00163501625156809 0.121510992930794 -0.0162914392254121 -0.00156754161043848 -0.120231654597575 -0.0092030612453621 -0.0160156838505663 -0.0598618440775672 0.00383648802702836 0.0245303694234272 0.271273529439194 -0.0481864424035251 0.0480747872972831 0.153745580272855 -0.104313089343696 0.149118110198395 0.0707895361905887 -0.0570316804364596 0.252093185963447 0.254876580337794 0.106781640490239 -0.187618759074524 -0.120504442519105 -0.0188821191466541 0.0204666122016105 0.132473926765476 0.0659946137963151 -0.0337186545805835 0.0773990560473771
  24 1079.66017982212 ""  40.5281888000928 0 0 0.0777526382207011 0.132853419308766 -0.0217287488321047 -0.0566397270076592 -0.106613760878648 0.0263142493276359 0.0992034941579961 0.0153990404516582 -0.026984667025122 0.281093391191309 0.234629683662306 -0.0456171461574987 0.114938575215327 0.0515398003234519 -0.0816774063667691 0.0413494593759694 -0.00162518523705872 0.0124097342266853 0.00389286553175099 0.039054742107309 0.011658420991428 -0.0636941782212729 -0.0567602614039558 -0.0186053178452267 0.0332893532038314 -0.191030934556215 -0.0362549123304163 -0.0620480627603427 0.119079006846266 0.0232485453682258 -0.0564940136275033 -0.0664967723810199 -0.0588039553210796 0.0146623488935829 -0.00461018417845522 0.0213946735912748 -0.0166000744661888 -0.000544956273971638 -0.0281467220747323 -0.0133686983180949 -0.00018675259932225 -0.0116150769771783 0.0027867676134943 -0.019077587870308 0.0808292373266756 -0.0262057355842692 0.0125969889842776 -0.00431165689346927 -0.0193062006764699 -0.0011482858941737 -0.0400299596727991 -0.0362755350934117 0.110879709856515 0.151045763350112 0.0400679826342128 -0.0374241597853276 -0.0294356001579111 -0.0119353470807209 0.0440489130975854 0.0615498743121632 0.0335276696540465 -0.022774023486821 0.010914725959504
  25 1099.52541254557 ""  14.1932232661346 0 0 -0.0334350518815871 -0.000529691813658701 0.0779934735655059 0.0145845789625861 0.013050697751828 -0.0227273695591606 0.0721240015531581 -0.255162463963318 0.034839819328489 0.00825854769866577 0.144304683847623 -0.16857584882605 0.0655840984016472 0.0548312028284947 -0.0339750758988687 -0.040501064140956 -0.0509002718853614 0.0456556754029262 -0.0144426062435935 0.083440308297254 0.0244786274904553 0.0361096896549035 -0.072270257198131 -0.0908871034585799 -0.0502874319490983 0.177575320724182 0.173143040512289 0.096385748948586 -0.249138010269353 -0.0114361210306308 0.00243371811303052 -0.126676627411954 -0.272383123132185 -0.00500567768804451 -0.0255647603658858 0.0221667313875983 0.0165160771535368 0.0103269244061161 -0.0414882885743993 0.00960190037897291 0.0183994705425467 -0.0144532400123707 0.0113046396808037 0.0358022185211001 -0.0069363976269928 0.0343120103527543 -0.0272036265781251 0.0991086409049853 -0.0502240595620414 0.16373045527978 0.210407140161296 0.0163054169271123 0.0234232470406695 -0.0376369663417214 -0.00377265930928232 -0.0723041602559272 -0.0341456256389151 -0.00666764041419182 -0.0491661130080154 0.0227434444814467 -0.031823419238328 0.0633088970641053 0.0915708688053487
  26 1168.20141166251 ""  24.8686268055147 0 0 0.0109716777044812 0.00517291238031149 -0.0265208625501584 -0.00839446723322875 -0.012032381568961 0.00711886965712047 0.00347118188055482 0.0558396709808224 -0.0164708716187316 0.145945777851188 0.0282582541438411 0.0578160676459819 0.0366901677424057 0.0224734706595011 -0.006910093112299 0.018297711617227 -0.0116795047906915 0.00599851442177024 0.000916139800257226 -0.0252792895450831 -0.00943109276169896 -0.030737779134075 0.0272329341208871 0.010960646612808 -0.0924202091216931 0.276641024242602 0.422072301253281 -0.0574969056959339 -0.0337087264815309 -0.169141890733925 -0.144436804531686 0.0878788863607975 -0.0614527205086536 -0.041619878488959 0.0796563699872878 -0.043474013565401 0.0389211078171369 -0.0643923929711969 -0.0147406721985586 0.032996661062285 -0.055020220699716 0.0406918588766051 -0.0439295642105751 0.0858482987517645 -0.0189761557063311 -0.0181313257737957 0.0692481475532126 -0.0429675990854762 -0.0866764273809126 0.149847899645315 0.267637675432357 0.0221620974063063 0.126831333972157 0.201036871902923 -0.0896286751058423 0.189004135926653 0.120636883580525 0.0533803721190164 -0.0537900251375592 -0.193203171324864 -0.0308676682452435 -0.0576420198764516 -0.171592395241115
  27 1173.7833164747 ""  8.36286566791913 0 0 0.0254023157173331 0.00719072931718356 -0.0290619314127622 -0.013418414216662 -0.0169400415196027 0.00963696240156916 0.000215552712087899 0.0940809314451088 -0.0132117173238622 0.145168365241851 0.0260173138821779 0.057390193731243 0.0377807601733043 0.0216413101355774 -0.00629931040187045 0.01235343786434 -0.00857893858512788 0.0150135229512669 0.00527072195804143 -0.0480559584416535 -0.0102968884857566 -0.0403544642549759 0.0575160542850193 0.00853365841345794 -0.0979726907813925 0.246748106570454 0.416442842589935 -0.029586737189623 -0.124049400309745 -0.249833953725656 -0.191331070638742 0.128119577107094 -0.10676786069281 0.0165113854516896 -0.0732861395927431 0.0325703152718199 0.00173954239598499 0.0520461255104394 0.0113982784659992 -0.00759094788679465 0.0522757076775621 -0.0309308042192659 0.0312623652783728 -0.0163932624815078 0.0297299756872327 0.0523191223663539 -0.0937250389694658 0.0393779315974977 0.0708210298273029 -0.082985409128242 -0.178658412811912 0.02151588323719 -0.221623784705046 -0.280956289808624 0.0382276095376844 -0.160432220279422 -0.0905027949969541 -0.0330273005957276 -0.0204262978887231 0.115840553491878 -0.0155246308080699 0.0932777410096434 0.165692481873517
  28 1194.36067242436 ""  26.5430277059849 0 0 -0.0320380817655775 -0.0301940824107795 0.0400557757357885 -0.00817626568041258 0.00290143563034038 -0.0241322565687892 -0.269144944515735 -0.290381284688375 -0.00981290869480433 0.408693970830099 0.256354107416512 -0.0677579074730559 0.178686904998545 0.151171513513185 -0.136685386230267 -0.00858789846646418 -0.00880315637170367 0.042300471871423 -0.000896469827412857 -0.0651398089905667 0.000946881484852242 0.0409752888458206 0.0868933734818844 -0.0458395076426815 0.0460084414779184 -0.111387289047551 -0.135703933387143 0.0518302446222701 0.0188651407370351 0.199771284170759 -0.155260126886879 0.355910106075005 0.115178653493386 0.00484324211803381 0.00234286639968216 0.000560915583754805 -0.00788805884681673 -0.000787462557084369 -0.00518640505038814 -0.00529549711394509 -0.00238309062273661 0.000369491243093409 0.00246307769334192 -0.0160668723675308 -0.0156609451586405 -0.0103660664688535 0.010470120844689 -0.00200389101585708 -0.00373400208742024 0.00350239382497711 0.00991919124774471 -0.0107690263581932 0.0391905116528722 0.0353269813301484 0.00775364003799094 0.00732029709845501 0.000557864785621546 -0.0025492974868841 0.0173451945554093 0.00929251142663434 0.0112032981069351 -0.0133966358852442 -0.0082678197780311
  29 1221.59080737164 ""  67.9949795473833 0 0 -0.0565051267938868 -0.0182837189662755 0.00477625882520859 0.0103273076105972 0.00843945733940708 -0.0121450839506736 -0.123311554421573 -0.148712031472209 -0.016188437762419 0.242357237134753 0.139766543954239 -0.00579966355367079 0.0793961217088318 0.0647464165641466 -0.0504889409920685 0.025309548588508 0.00417115291862396 -0.0932364086898873 -0.0165880748143481 0.0571500042074599 0.000572697694401045 0.0264511750444225 -0.102185314925518 0.0553465712368003 -0.0376022052548452 0.326180038849337 0.18802993690799 -0.18890820126173 0.361858127239785 0.0830487545848547 0.0956300214098034 -0.0144001811903304 0.314651375552955 0.000577842451291121 -0.0054389008526654 -0.00550841881839972 0.00139658567464574 -0.0101521826800972 0.0189679116856824 0.000211885649071851 0.00282965139569828 0.00107405985681268 -0.00243505321197913 -0.00170240373860656 0.0383951224431607 0.00571252423557693 -0.002371655771499 0.0304611862217936 0.0443678191279737 -0.103527997266059 -0.12174756064743 0.0129478186716983 -0.0947527289567692 -0.086953866710937 0.00191732029207853 -0.01207726275563 -0.00300897740782145 0.000139637622981307 -0.00246668629348565 -0.00232348249357884 -0.00316557927661965 0.00337228231504829 -0.000883226848397774
  30 1229.53462070578 ""  16.3224068270469 0 0 0.0379624353204026 0.0219685281909336 0.0129704294361013 -0.00154448527099508 -0.00670262410807845 0.00465028864112911 0.0851428676519681 0.0603365991618927 0.0176149947083833 -0.227220937383776 -0.0899455583209316 -0.0373922367104905 -0.101418792863099 -0.0806864155279659 0.0152281547893807 -0.0072679287092149 -0.0534143594331468 0.0336062802718154 0.00543093298055398 -0.0194196357013744 -0.00786614942686299 -0.0021208452533857 0.0513237044663862 -0.0756165269864277 0.00168849768511199 0.277630070126672 0.134872552442959 -0.130821100714229 0.434749130969884 0.598259826193239 -0.0348938286910436 0.0280914428496593 -0.180419796384027 0.0116838714638735 -0.00622781387293776 -0.00365018981008365 -0.00384466391869506 -0.0211070109805867 -0.0113062690774281 -0.00946736587986602 -0.00165739042961204 0.00101747365037995 0.00431253301873618 -0.0294559199072488 0.0293971805629654 -0.01145355936467 0.0225349047635766 0.0746352147527978 0.01234055689716 -0.0513539381830478 -0.0492344132259527 0.00124120889045988 -0.0212221207060616 -0.0279325488210229 0.0162758424297598 0.001927860429557 -0.00153567489304673 -0.00495245517640943 0.0299340080221057 0.0184436794464911 0.0148842863409023 -0.0174872945661559 -0.00668619603110204
  31 1268.85476305486 ""  0.281151266478412 0 0 0.000942583859025806 0.000311429915603417 0.00309836036684006 0.000702397176934851 0.0012077025588198 -0.00162821117682583 -0.0106814406146238 -0.0237751532558323 -0.00105300313464251 -0.0105751966466314 -0.00755719187671145 0.00232211537803432 -0.00854899068164111 -0.00579947540307067 0.000227535737210997 0.00244876395146033 -0.00141761255109542 0.00490076194934525 0.00123780431625133 -0.00231157002518726 -0.00100416460025386 0.000104768919454504 0.00805603988399841 -0.00508200667807556 0.0191778375303671 -0.0274218652060224 -0.0487585584909325 -0.00507094465910158 0.0487704672501392 0.0704892991273384 0.0246057149273821 -0.014784330872596 -0.00799458329553715 -0.108608074507598 -0.0456657485110551 0.00162644895387571 0.0326558314775859 0.010586774561286 -0.00367188072310493 0.0939559575958264 0.0388147347576648 -0.0027845933382551 -0.0701732364334559 0.307075039029766 0.197142810175441 0.15474619150503 -0.244674482502825 -0.180603139892363 -0.0781608240737482 -0.033758872410744 -0.3011783861038 -0.0420735965275042 0.00505674687776879 0.330917373180576 -0.188285958928425 -0.0723322250059232 0.0162694148628996 0.0402363996816541 -0.270200730802295 -0.0992103921568925 -0.17688733867501 0.208647985388475 0.0932818560077924
  32 1283.43294534829 ""  11.1782620791765 0 0 0.00408786478360159 0.0440532277885635 0.00643248342678736 0.00903100757425911 -0.00825468820530823 0.00880168873807675 0.190460006051373 0.0886641094490349 0.0136497254984319 -0.266143520552875 -0.0595625595246878 -0.0671204708938391 -0.0896918367495929 -0.0729949751929591 0.0568175881180706 0.0128809310897999 0.011356348568043 -0.0103666371004305 -0.0247855376723969 0.000115377883859284 0.0270034913507317 0.0449410803834172 -0.0856856628725191 -0.0835172449179837 -0.0188774204062848 -0.0535379769873217 0.0727941271146342 0.0388188912954218 -0.0551184206409285 -0.0652913135138538 -0.327547355460734 0.560192396044152 0.404336104240974 -0.0029492087357876 -0.000135586710079749 -0.000620116917715149 -0.000666596632734756 0.00465283363075404 0.00543331509918803 0.00336269293601648 0.00146066263845073 -0.000382271197034169 -0.00244347226982529 0.0108748839690027 0.00905224159645899 0.00355731108918732 -0.00934657665858797 -0.0264650129626126 0.00133888655373979 0.000156628839145372 -0.0015848975403141 -0.00176180586775915 0.00490156350305304 0.013617144646376 -0.00609983587917686 -0.00262804021258576 -1.43873858045227e-06 0.00137810106756192 -0.00986044669312455 -0.00370977032481148 -0.00576377227949647 0.00750279858609545 0.00336348314195474
  33 1328.74920696464 ""  21.145436818637 0 0 0.0819818161477342 0.0414669563141602 0.0468672329000254 0.0239669757876637 0.00241328569357412 -0.029075967755201 -0.555863786712681 -0.305335350235562 -0.0250405095209849 -0.195178089219923 -0.00357630899633058 -0.1286233018666 -0.22782068386914 -0.19138042479862 0.0925928622236203 0.032480881655186 0.0103896003269335 0.0181206718410776 0.00686064791853344 -0.0089945762656452 -0.000391063944531848 -0.0870112087858139 0.0107502950789737 -0.0413242464837821 -0.0230934395272719 -0.0296777025273946 0.156766483451416 -0.0240412291903722 -0.016350200116952 -0.125470544596651 0.183260420213617 -0.0877829684848695 0.266078870447163 0.00410455919249682 0.000118943431201356 0.00122854131858927 -0.00144949861730447 -0.00184419781600861 -0.00538971363167067 -0.000743552896056511 -9.14112731080036e-05 -0.0010075342591604 0.00221396831993191 -0.00281895291942012 0.0169081772960507 -0.00349620759429253 0.00120500521428222 -0.0153902521403214 0.00262686176217282 0.00703952371898643 0.0222835402790607 0.00150799829067968 0.00821992198423003 -0.0100068504953689 0.00273909269721467 0.00219458139722502 -0.000561963774753137 -0.000534758899987238 0.00239126875217954 0.00357263482275591 0.00168383281154338 0.000168516162988377 0.00504998168841431
  34 1377.69680738766 ""  5.7164190786838 0 0 0.0463248264913226 0.0442361697834451 -0.0160918563612143 0.00655232435963752 -0.00319532356865621 -0.00857875565328648 -0.401946409956085 -0.0956835531413411 -0.0535837331685443 -0.141803244112313 -0.015679029317233 -0.0594185490600423 -0.0609974501568845 -0.0475612749773205 0.0449555032614218 -0.0196000442990585 -0.018035974432747 -0.00367749578080105 -0.0127597322781309 0.00879227458226826 -0.00636952241812612 0.0718697320533907 -0.0518079270016736 0.103955093532186 0.0843129888466018 0.151018091209779 -0.250866988752275 -0.122604592304678 0.0524054090170559 -0.0921897367501171 -0.422217393005978 0.147042226648514 -0.419747252390701 -0.00348350956445128 0.00346449263177699 0.00152794246460192 0.00244291933073114 -0.000330838703625107 0.00606359151086035 -0.000301394101161438 0.000800594396305603 0.00130681653638093 -0.00192034724923131 -0.00677235137536081 -0.0286864788477099 0.00636926127503655 -0.00454947639866257 -0.00679356482520624 -0.00852462647450165 0.0021827126749005 -0.0088321868467278 0.00112246444023565 0.00274155962200415 0.0100438237594835 0.00163392586850328 -0.00728667684883596 -0.00202055394419979 -0.000335212278867509 -0.0044805780906741 -0.00699122849248702 0.0026021357170254 -0.00348473120549794 -0.0090168877410441
  35 1392.58288815803 ""  4.45487411355492 0 0 0.00183218270500722 -0.0041983066250418 0.000387760314147866 -0.00217833484333659 -8.51063330389819e-05 0.000867281798900844 -0.007039957497537 0.028908006775962 0.00455210012973157 -0.00190819427087362 0.00898276308713856 -0.0206376420832387 0.0172387310379717 0.0146317765906562 -0.0073553058872414 -0.00355195258497522 -0.0019858322220566 0.00111514784509589 0.00039675101146799 0.00105583455590488 -0.000237136601602493 0.00361722195384088 -0.000380254985456738 0.00226651501144358 0.00666195229576424 -0.00306098517224017 -0.0338010904021072 -0.009354378983692 0.0165116411543348 0.0254853179482569 -0.00928100504921346 -0.0030439970386055 -0.019749270739055 0.0507276946912154 0.0151952967417155 -0.0135002439567649 -0.0672163418584722 -0.0251787232702621 0.00496510583476779 0.0242234410138042 0.00782218686165997 -0.000246081795941109 -0.0117840812252585 0.071753864266449 0.602802948479951 -0.0266638895893001 -0.0551015989622737 -0.514618717134212 0.0833240530180562 -0.00814251621461976 0.31720311467575 0.0121224127861775 0.0275793775375654 -0.331103560785542 0.0101177054560816 0.0223496385235726 0.00650232947702198 0.023864337032321 -0.0477074287428147 -0.0530697341924738 -0.0401182284423566 0.0648711760785659 0.0635949991974901
  36 1403.49190065958 ""  10.1569926892897 0 0 -0.00347462849562899 -0.00329156779975214 0.00155106216274692 -0.000825485902607446 0.0013795054989202 0.000297445113774118 0.0360581800992325 -0.0012793944663492 0.00314344393494125 0.0025109095352822 -0.00851787662049407 0.0122898431468135 0.00889486184083898 0.00759069957238854 -0.000965017538953565 0.00642489604966476 -0.0143692793097545 0.00961054288890699 0.000806989493000817 0.000610404166258128 0.000685073530242233 -0.00520644291964762 0.00290643493610505 -0.0124410622840053 0.0335932412556143 0.094323751048972 -0.0286375898864851 -0.0838169881148033 0.0658952593254414 -0.0264634017809557 0.0325947081526995 -0.00994139607848207 0.0323651325674753 -0.0125196599353792 0.0471412807626281 0.104829717754258 0.00697660295084243 -0.0304294795211169 0.00300786903913607 -0.0187546418199171 0.0485450980604579 -0.00896026736250371 0.01624155974739 -0.198782759329255 -0.459597952212088 0.0998832677171411 -0.183427173002132 -0.570719897061326 -0.0537812990183834 0.0332768616945171 0.0408823918756711 0.022880462396234 0.0728794593545697 0.00118888991155183 0.078797203937734 -0.189532584871579 -0.0934828181307398 -0.0479840415608011 -0.183278177296673 -0.0461205271334749 0.156727767153513 -0.0716331947800371 -0.0475350113866621
  37 1429.29739197568 ""  8.01432021994449 0 0 -0.00374345818581874 -0.00425008155778407 0.00222636008803811 -0.00128042888927425 0.00153658817684409 0.000166431089654285 0.037749255484713 0.00460874841907278 0.00486761717383644 0.00120685291068557 -0.00559853693424864 0.00644172818500832 0.014772573674198 0.0122762143666554 0.00161277691021527 0.00724570373805186 -0.0139905337015012 0.0260660010819889 0.00102213471677976 -0.00157711086556523 0.000273632781184292 -0.00466907907556092 0.00216389911101196 -0.0144304436490999 0.0701000448646421 0.117808942445882 -0.106923101414684 -0.131089407318041 0.0577032408224756 -0.114973993678697 0.0273317898493628 -0.00049261424600898 0.0385227269580165 -0.00787940582239591 0.0211985362350983 0.0317950505669895 0.00343672057992478 -0.00695685821739519 0.00210038722869671 0.0299463705517124 -0.0767976387261163 -0.0853258208102197 -0.00231878796045942 -0.0597734144993891 -0.141908626394932 0.0342185228903903 -0.0435318283730208 -0.142115991785432 -0.0133622876951555 0.0038553223920659 -0.00315558196096709 0.00731060635248135 0.0119118853649288 -0.00174713373641132 -0.194326238349404 0.444717719445951 0.108510785960192 0.0298525396030477 0.251463339376819 0.388155334414604 -0.17395142961835 0.155786824104578 0.398876044009986
  38 1441.37528042118 ""  8.12480819390095 0 0 -0.00538993137360577 -0.0178462421241356 0.00906600513964973 -0.00800544230137127 0.00606182742998915 0.00124175850287453 0.107752832613544 0.0250156210073978 0.0183477056143044 -0.017768872367929 -0.0267248355325162 0.00729195777258017 0.0796510543769065 0.0686393858659721 -0.00567824494792803 0.0231359501796796 -0.0395313316714546 0.0980652565985181 0.00425838120797777 -0.00633423958346247 0.00228306935904894 -0.0190338709085676 0.00941448655425152 -0.0528678403018663 0.234035893047181 0.316920368788115 -0.379265476741436 -0.399151720837412 0.128741906320935 -0.415336273774281 0.093661113062789 0.000631179961425694 0.132329950376448 0.00486611738357767 -0.0149445648388013 -0.027574910493371 -0.00318798083042367 0.010419725444352 -0.00545693002870987 -0.00679131631696273 0.0149107431790643 0.0271014190669415 -0.00532254480086036 0.0308171558185681 0.119673648897766 -0.00966521878160021 0.0366651136529929 0.147700149133416 -0.00479394395398085 0.0136233046518779 -0.00273567073678363 -0.00583069097316763 0.0102912800487008 0.00356373735184409 0.0508348762964154 -0.109732734666771 -0.0206004873569548 8.35383789845516e-05 -0.0330487379965782 -0.111743642573389 0.0185344332290092 -0.0307999727231205 -0.114135913466274
  39 1474.94729959995 ""  113.928564426077 0 0 0.0825542354541868 -0.0361419052735103 -0.00128878057128944 -0.0613467997785123 0.0237919968112866 0.0102406475958205 -0.148982501663694 -0.0867921673802955 -0.0190185781947479 -0.315086866747851 -0.291184008015896 0.0770468478469315 0.54235458310041 0.502914736103335 -0.160221282139474 0.0050922760625567 0.000962530467314856 -0.0166633055035472 0.00438001250347916 0.0121075777742949 0.00632716348637194 -0.0172819137979461 -0.0216175492672031 -0.0124340466557911 -0.0318938959959812 -0.0306654964056539 0.0771471673111275 0.0362358936745203 -0.00322595759454688 0.0364817008672509 -0.0130891488282892 -0.00208669103181324 0.0508939177452874 -0.000688933820599224 -6.599254848173e-05 0.000322624176421556 0.00105519511985361 0.000738597523957865 0.00394808662235286 0.000336284732269017 -0.00106782557474709 -0.00109712010710297 0.00283963533449281 0.00869722792364784 -0.0170460770092495 -0.00946230539907668 0.00458699133559921 -0.00317821064595118 -0.00161052756709348 -0.00268168139698047 -0.00925871431935975 0.00108217135564332 0.00192040772677042 0.00467813120147397 -0.00698299937106485 0.00823584021713045 0.00263391083516138 -0.000538202068972218 0.00057217329749774 0.00927204479203697 0.000956889400913151 -0.000534585061410065 0.00379412555934521
  40 1500.7280110027 ""  1.52315683478918 0 0 0.001364982931091 -0.000452813411832165 2.1018810955566e-05 -0.000700944619260546 6.79369446641214e-05 0.000184070538671744 -0.00471076942214931 0.00167109995029411 2.12065323743612e-06 -0.00341675066912366 -0.00152398676160731 -0.00232899040692258 0.00552868396344217 0.00520073894203354 -0.00201221010181219 -0.000329741187765456 0.00115700269625323 -0.00211168310538774 -5.11156554381456e-05 0.000403732988837311 9.94017433143384e-05 -0.000304455046666117 -0.000155537492417036 0.000189009139558043 -0.00699078606483096 -0.0130818163181819 0.0131510177319762 0.0134700432791774 -0.00690847054176897 0.0110871763185951 -0.000853476559682486 -0.00058562655591323 -0.0010989332830835 -0.0095571676407013 0.0311556853331514 0.0165029425352595 -0.00302294088231255 0.00325679339164661 -0.00662408482560054 0.020933824759656 -0.0282508165409787 0.0228181713145914 -0.0716619052744484 -0.340517060015359 0.0438579486572289 0.302583967820543 -0.160723063911557 0.0154799149744428 0.00951493048381191 0.000927585121484785 0.0099203219379304 -0.0052846725425038 -0.00440932264898756 -0.00116371864269147 0.0323100580608196 -0.293683129506279 -0.0676795503867964 0.121190002301365 0.499981102210257 -0.141322529924692 -0.481903042914725 0.21979469981354 -0.235901207721133
  41 1503.55715793391 ""  9.16628957320485 0 0 -0.00147488741084568 0.00530221217538585 -0.00245166857148062 0.000345254545838814 0.000385134390021368 -0.000420746004832385 0.0145029343792884 -0.045113308771063 -0.00803926784329214 0.000380492502029434 -0.0205383098829024 0.0431345422694399 -0.00222313882757497 -0.00124657534149794 0.000776885261851997 0.000489425429923507 0.000347381360622687 -0.000248046016882044 2.03424159826811e-06 -0.000378634843117814 5.54153115320031e-05 0.00012743659271472 0.000272755422555063 -6.04283748885972e-05 8.76009997550863e-05 -0.00459037600955302 -0.000115679268128505 0.00230197040709777 0.00158567455380431 0.00487680337038143 -0.00152165380351286 0.00201341915509892 -0.00141568274546703 -0.0253248781735109 -0.00687939332147569 0.00380765874334332 0.00573016541409245 0.00288041412402959 -0.00107327328809326 -0.0393930767164313 -0.0232329041020637 0.00550593413889681 -0.0251940892488692 0.000345727787760437 -0.000936644632409877 0.0568459705991344 -0.0588354270227242 0.00584183880898145 -0.00910666297241645 -0.00541759567272659 -0.045671899978854 -0.00478886951676687 0.00163150693176221 0.0447244684939038 0.630360610234785 0.245803875086647 -0.0413152716866477 0.044449087971992 0.056987625805335 -0.513885870754388 -0.0104209401780354 0.0752747003534841 0.454705471444218
  42 1510.54853483953 ""  0.379078435772452 0 0 0.0266691128423074 -0.0752875560624181 0.0341319531052489 -0.00863517135647137 -0.00380149675487537 0.00636805306866331 -0.219671925315111 0.620846523341801 0.109403013090526 -0.0342686427581207 0.263672800685782 -0.602401288074609 0.0644707398927482 0.0498480069448467 -0.0222565739133506 0.00129888237799369 0.000132334148856629 -0.00500309161464645 -0.000796033388000096 0.00629717693505758 -1.69095353183295e-05 -0.000992169940596712 -0.00564129797597796 0.000926782020047196 -0.00571629478964509 -6.6839369799824e-05 0.0145872497711166 0.00217114754231271 0.00133839133882016 -0.00397064221215252 0.0208213713521641 -0.0214555296180168 0.0235445794686378 -0.0064125624040773 0.00226047286311169 -0.000496683128014113 0.00459621514862101 -0.000769193275865933 0.00128974113440385 -0.00332597248572145 -0.00067006243290632 -0.000882885528906457 -0.00998724359202402 -0.0260008349011475 -0.0118745976107254 0.031465543104462 -0.0166973006656628 0.017760120873061 -0.0222498745897883 0.00867323546399226 -0.0246392292884452 0.00125351922733907 0.0232615565392255 0.0294189376578275 0.0384969680584568 0.0264547994221214 -0.000692660007547667 -0.00167809499503889 -0.01306495715727 -0.0269538024809086 0.0154699633998806 -0.00263709066359535 0.0379164102122955
  43 1518.30021835449 ""  6.79283647654019 0 0 -0.000194255585160227 0.00367026285348401 -0.0019771964131041 -0.000338199831999613 0.000278230402439431 -0.00014039147778591 0.0076074669796456 -0.0325149647489426 -0.00604558338341975 -0.0014428387831459 -0.0159349609792758 0.0309453377265797 0.003668073153009 0.0040109263977385 -0.000700030510901879 -0.000871654118160031 0.00370717347232973 0.000839251885491769 5.04234280180058e-05 -0.000606475070068789 -0.000251533880566917 0.000129271642555664 -0.000369363769311247 0.000699154719971945 -0.00309773312794342 -0.0187583671104736 -0.000652825441245122 0.0125642471492437 -0.0143740011978988 -0.00413085806659401 -0.00406305698346994 0.00240174768544622 -0.00125350159007481 -0.0286278518169993 0.0570660424442314 -0.0409851730582018 -0.00290075505779079 0.005634547809428 -0.00516518280475639 -0.00833121398219661 0.0175083613779027 -0.0123196432577788 -0.15838979100932 -0.506290645581087 0.253773848000365 0.508781507172499 -0.206458377829754 0.213346814473469 0.00251983300775587 0.00420687069219281 0.000611948765758654 -0.00496565541378633 0.000587913721201796 -0.00037202198915913 -0.0648403292283587 0.150123484957143 0.0388749303037358 -0.0694539163943268 -0.283518220445115 0.103931677730735 0.267201174403671 -0.127948875257753 0.0895731739303626
  44 1660.96519851292 ""  21.4210322133675 0 0 0.000448961051565989 -0.00293237177996992 0.00123529506551519 -0.00020727660799841 0.000895224431017884 -0.000336291320449913 -0.00661270323440847 0.0156719449686147 0.00326734476951097 -0.00439430148411889 -0.000891758413371675 -0.0154912845790932 0.00429160277719176 0.00388798330010872 0.00118557222879063 -5.40712859433911e-05 -0.00134602740144186 0.00140438043935802 -0.00014518008391562 0.000685102797349846 -0.000186922372735784 0.000551715536604804 -9.79501244703931e-05 -0.00015244779676668 0.00602348078667301 0.0133828987694636 -0.00706295210853737 -0.0134656522972997 0.00862886688936259 -0.00269965178209304 0.000303496287506386 -0.00163707453618674 -0.000797344106431569 -0.00676437827869385 0.0170951586703251 0.0114571312278988 -0.0188206841427152 0.0408034602165826 -0.0532167959159382 0.00019639119753437 -0.00118471545553891 -0.000889933626177619 -0.00191543432097818 0.00224850648031811 -0.0511689653752209 -0.00487574308933039 0.000957183293817922 -0.0527868798000666 0.538014011834281 -0.227523533557036 0.329293230925902 -0.197702160163243 -0.520204485499963 0.39017395090368 0.000431244508188312 0.0066637341946598 0.00167458761066327 -0.00310776182904154 -0.0196441600355189 -0.00328388606815425 0.0170376713009929 -0.0108930944514911 -2.39446807697302e-05
  45 2841.96812501518 ""  151.44809277271 0 0 0.00224624570294912 -0.00203719090421701 0.0034764863914962 -0.00138939573124685 2.94586287255384e-05 0.000447336788962025 0.00701815703961475 0.00916230450703348 -0.0773314576459925 -0.0118165182733456 0.0342589082379068 0.022695241206774 0.00238730951119523 -0.0205162385416949 -0.00488254588466142 -0.00202929827236859 0.000807715282993744 0.00260137616706626 -0.00159709913603381 0.00382187061316223 0.000366580415473999 0.0533002285801153 0.0477981651538202 -0.0302885439392522 0.0163456714191831 -0.00160182097398383 0.00197039090750819 0.0118879026170858 0.011298394941398 0.000519957123673565 -0.619461963055103 -0.634949743388097 0.351697696458429 -2.87503530161737e-07 -0.000240006339024018 4.96590667327162e-05 0.000280727156564315 -0.000482810807510709 -0.00116622136423287 -8.10316951853211e-05 3.85655915667921e-05 -0.000282032235869495 0.00149332824794765 4.71260598744605e-06 6.816464447505e-05 -0.000873525569163651 -0.0015442120502546 0.00116511375378161 -0.000632267477109792 -0.00340653054213029 -0.00357526891760507 0.000238200383733077 0.00073801660626574 0.000506573289194419 0.000572331501255359 -0.00107515527012882 0.00168403904776316 -0.000493375783460733 0.000101577491358366 2.65222188829299e-05 0.000580476123837306 0.00102785106928206 -0.000218731706919117
  46 2964.78332663114 ""  105.300293083866 0 0 -0.0246756706049313 0.0528333620136678 -0.0245851402128947 0.00305082101579643 0.000878333995581383 -0.000742555006815114 -0.035504431363889 -0.0735953027612297 0.625571812958079 0.298300948000022 -0.582914416103334 -0.331000748461103 -0.0180408324430883 0.0197388189093834 0.00514154937715874 -0.000606705864918655 0.000868825591897898 0.000778969512897134 -0.000283969471835176 -0.000164035349600729 -0.00025550712595551 0.0053855856104819 0.00378800467907742 -0.00191090934949877 0.00431405773901637 -0.000260695299662764 -0.000214491631595376 -0.000830311624918825 -0.00195886196372635 0.00222330440687584 -0.0580784139779933 -0.0507065531433008 0.0263706175250019 0.000123270187618621 -0.000177554398689865 1.5506799267704e-05 -4.25305964810115e-06 -0.000327126473362507 -0.000171548129994449 3.70419032414661e-05 -9.09771248098671e-05 -0.000147984460417695 -0.000241149293152817 1.67176387060164e-06 0.000685005292984121 0.000405261894708935 0.000850593988783448 0.000139023895521662 -0.00179050464238227 -0.000744545005274933 -0.000952377144374035 0.00317911645167376 0.000250609580339201 -0.00311047138798457 0.000464302929182529 -0.000744201191117545 0.00186885616475651 -0.00193039135494699 0.000394844906958649 -0.000307301819368986 0.000898370851509253 0.00156829652671084 -0.000405003811885294
  47 2987.85465241898 ""  82.6955459163936 0 0 -0.0223992511729387 0.0329574401305863 0.0809453094065343 -0.000296336609824885 -0.00109028110516995 -0.000800042957931243 0.0142969127557001 0.113513484683363 -0.70867171276111 0.260773372895503 -0.495042914775544 -0.256203138080665 -0.00538562514125986 -0.00117596904802498 0.00832062831918648 -0.000256832004180351 0.000841028821266773 8.19262529754061e-06 0.000154052733089455 -0.000563616270572577 -0.000631209210751854 -0.00145875709716943 -0.000704484626661792 0.00301299139868422 -0.00285104621482707 -0.000367275653722716 -0.00195372009007867 4.44556287194504e-05 0.000992492835737884 -0.0020508764716574 0.0206835338871209 0.0198064253910171 -0.0117663410453169 0.000182348501916249 -0.000169236382543185 -5.76417803537244e-05 -9.9638620148309e-05 -0.000319266867365871 6.42742830500797e-06 6.27057502224409e-05 1.24617725477418e-05 4.26670515007848e-05 -0.00153258031610055 0.000217239683740919 0.000600830825994066 0.000742442080593346 0.00141218410210691 -0.000192583856510687 -0.000810941262873845 0.000137419871240865 -0.000750494243409821 0.00265999930805397 -0.000890141762020753 -0.00375860566752201 -3.52097966300317e-05 0.000129021704847085 -0.000430296850970441 -0.000461453428365121 0.000142365645088639 -0.00016340966735337 -0.000267845227754845 -0.000367488855687534 4.90742189633483e-05
  48 3034.1787982238 ""  16.2305992349 0 0 -7.98950287436309e-05 0.000164692787114785 -9.67036125164171e-05 -2.37344881494306e-06 3.80854471159741e-05 8.51327349547202e-06 -5.55015786660707e-05 -0.00025941143933154 0.00221036001036713 0.000915455600237908 -0.00171321849136176 -0.00101849771620465 9.91097229893887e-05 -0.000760346949273274 -9.58512141815379e-05 3.99443882454079e-05 -0.000204402879512769 -8.45482344677184e-05 -2.04561502988803e-06 5.73894274378307e-05 8.67800568384036e-05 9.5185079713563e-05 0.000188906553754514 -0.000178872642205509 0.00110414700011746 -0.000202872057537062 0.000175742203667552 -0.000595611595341146 -0.000512755042928114 0.000153423429951164 -0.0014237168783765 -0.00163246577860306 0.000888420092110417 0.00161330268499792 -0.00394901843130697 0.000138518058806959 -8.89917294460102e-05 0.000203175834781544 1.78732653748596e-05 -0.0155873465760517 0.0381333596499264 0.0260041838348872 -0.0373032198276575 0.00752833398036322 -0.00303627512463308 0.019628582289121 0.0349612504481833 -0.00660490256417054 -0.00110066089868514 -0.00119562858206921 0.00218352183863304 0.00211179300559337 -0.000110086373849574 0.00217953905274202 -0.0897730358782474 0.142251886671895 -0.485810773959579 0.575302476157977 -0.0933023673283607 0.0665751557834863 -0.301874321473392 -0.49819412210496 0.11345069425189
  49 3061.63966970333 ""  8.02023730439683 0 0 0.000103956141814221 -0.000162981514983848 -0.000168994672378121 -4.00572090404569e-05 6.21586196161076e-05 1.3298194645103e-07 -0.000201396892557071 -5.40406860587687e-05 0.000598578297429553 -0.000872680245381226 0.00181564885191431 0.000950095895008037 0.000396971724159878 -0.00112884715974738 2.59705147374415e-05 -0.000153464119094601 -0.00018222468622433 -0.00102585106226584 -1.2245817693134e-05 9.57215390652741e-05 0.000188786170694252 1.68410269678921e-06 0.000354039175919255 -7.54556018265941e-05 0.00850892380412252 4.09862118166762e-05 0.00472685241368543 -0.00516644069471976 -0.00286966864895738 0.00402074513740542 -0.000899566178221503 -0.00133179266431911 9.9358734372217e-05 0.0265350354743158 -0.0565758494525323 0.0174156381160703 -0.000447935142281275 0.000914655682407368 0.000669413024866792 -0.00396340854483062 0.00687371367715196 -0.0146116788137454 -0.658135460095645 0.108012210519524 -0.0803472305111836 0.342953159427771 0.563251841655972 -0.136020841158497 -0.00641895680209381 -0.0102217815690693 0.00286849255646507 0.0134212791341442 -0.00329207486365384 0.00168718281945301 0.0319112232920497 -0.0511576747275303 0.167695973672547 0.0313698978660496 -0.00246556148797839 0.000326071329278366 -0.0180001638836729 -0.0241238213331283 0.00280840454840797
  50 3084.79295366092 ""  2.07205315165331 0 0 1.50977306146876e-05 -4.16096870035001e-05 -1.416561147818e-05 -7.01641463021578e-06 4.25120063024349e-06 -1.76356588160819e-06 4.22161088206202e-05 -7.39618694466389e-06 0.000111933303627341 -0.000251187332870789 0.000481694257667619 0.000258142479308196 5.97869486300122e-05 -0.000146191832527286 -1.67768472656335e-06 0.000490090387669353 6.57861415540554e-05 1.75200994936195e-05 -1.04479093293852e-05 2.34770281017675e-06 1.14990285973428e-05 0.00011358520115312 7.06008588999889e-05 -2.11096590742931e-05 -0.00435608098416924 0.000226895371538906 -0.00197279916310256 -0.00142388240318619 -0.00100359317128242 0.00153822439108386 -0.000374920093650666 -0.000369526132371949 -1.68298804266041e-05 -0.0522483214466969 -0.0235804966154093 0.00279406744424852 0.00133862010376407 0.000522595323366911 -1.48052243841006e-05 0.0618785003715104 0.0284761089463146 -0.00395031965064869 0.416990958354077 -0.0794740104304861 0.054423775673374 0.206560714256035 0.361289152874083 -0.0885211128215328 -0.00720867670647609 -0.0102609491446796 0.00136945581249698 -0.0116217093313285 0.0024759614984801 -0.000350501904353199 0.0167482691796183 0.00452105012543358 0.00802020575112097 -0.503782642641045 0.0949004266065247 -0.0598999230046806 -0.251737449027299 -0.439419080258213 0.0990710118808111
  51 3100.54595435943 ""  25.183850841172 0 0 2.29700003543639e-05 -3.87741955106369e-05 -7.73809918130664e-05 -3.04893338348758e-05 6.19178151356672e-05 1.71438744589188e-06 -7.11097045633811e-05 -4.6558535981027e-05 0.000576118424797279 -0.000110469244833449 0.000384135328745871 0.000187833373613376 0.000338035328746883 -0.00113480843741754 -2.83390749753393e-05 7.50759933930225e-06 -0.000235453969808776 -0.000337084287264982 -3.37940041131827e-06 5.96236307670869e-05 0.000103521895334822 3.7538178895404e-05 0.00020281742495536 -0.000111829177805375 0.00138890771849245 0.000186275833168061 0.00115585382131165 -0.000718186639570642 -0.000123203146780469 0.000956894154905185 -0.000864711511702173 -0.00118471989416563 0.000433880110069929 0.00426321507223646 -0.0116482859729107 0.00440920848853591 -0.000217367347117329 0.00052181045703871 -0.000445957888897627 0.0244197215264324 -0.0455451682983829 0.0692429996365968 -0.114527036942368 0.0204749159140068 -0.0129235848880745 0.0666706049401781 0.113436725999711 -0.0259613830310317 -0.00156846135135155 -0.00354736130737673 -0.00104068261373767 0.00319363345739943 -0.0016694184268819 -0.00161990368558641 -0.131220150073208 0.202518902528151 -0.752295854474214 -0.346016295549302 0.0506140337117748 -0.0239517943434267 0.184730274547679 0.292754849557551 -0.0516606452832554
  52 3111.73685914678 ""  25.7347073186836 0 0 -2.17065346012599e-05 1.03366323599772e-06 6.6266563438797e-05 -8.50225983802057e-06 3.39544635947231e-05 -1.38373296796006e-05 9.82464657598588e-05 8.35420822614876e-05 -0.000457838392780606 4.55164993246967e-05 -0.000136849312922489 -5.04857518556483e-05 0.00019859753055231 -0.000489093347188471 -7.76892142381859e-08 0.000492982780230131 -5.74461826782513e-05 0.000101345983556996 -7.55787658064079e-06 -8.36793309394941e-07 1.71797007539368e-05 9.11692322581202e-05 3.62902680523436e-05 1.65476225206362e-06 -0.0052875999155624 -1.69795960319382e-05 -0.00263378895869865 9.93029286599449e-05 0.000840558852554653 0.0011360764664769 9.49407833263781e-05 0.000127891262126395 -0.000345174296217636 -0.0637573065999384 -0.0286933632373152 0.00341194947987213 0.00179634594836142 0.000765446640897454 -6.15999660161469e-05 -0.0516914090505417 -0.0229803452069696 0.00206730245188936 0.503719913705457 -0.0975889950200233 0.0601187656886128 0.248317134947124 0.436740202834327 -0.101168693958545 -0.0080974230604934 -0.0119701253542888 -0.00295066225444969 -0.012206411540155 0.00286194660984095 0.00462270575693488 -0.00987294018882856 -0.00660504371925764 0.00662724078762365 0.42154902550712 -0.0815909498993861 0.0465436107493815 0.204568659694649 0.362092495546527 -0.077894783421252
  53 3156.04161151056 ""  12.5137977635908 0 0 -0.000662785247498701 6.75076105801261e-05 -0.000275595778197274 0.000201235009610591 -0.000196712196029679 -0.000187283843855846 0.00150563777648622 -0.000771512881331157 0.00489009532079498 0.00037047715557684 -0.00127179028647269 -0.000610979926891574 -0.00282617052739285 0.0046190567475816 -0.000429304653793296 0.0176418089261891 -0.0407084226110411 0.0435803964047481 -0.000226580750182598 0.000236486503307953 -0.000490835649590398 0.000389837550720007 -0.000766198364575589 -0.00204057584987906 -0.668904821165592 0.0821462576076064 -0.230966875237137 0.466969144865792 0.400857579315239 -0.244067983091307 -0.00128486548816267 0.00070537535897361 0.00204251231274785 0.000791196829210864 -0.000737832276013398 -7.29972656322223e-05 -0.000203048388371786 0.00065462004614261 -0.00070849871045892 3.20081336051788e-05 0.00018041101579726 -0.000145112682061422 -0.0110332584419344 0.00166750981702495 -0.00222799659755494 0.00284574892818909 0.00373078193504162 -0.00224751351560679 -0.00103422151030128 -0.00121757065569664 0.00284599292174706 0.00110303671999456 0.000306501770447509 0.00220468072850529 0.000203259097896604 -0.000452175277829883 -0.000362864019662407 -0.000480233473752358 0.000424700397898323 0.000270451726736072 -0.000820068779563375 -0.000806956574483162 0.000537104308629528
  54 3254.58914089817 ""  2.77757684419313 0 0 -4.33843343960137e-06 2.66209617447885e-05 -0.000365364233065093 -1.11401544215747e-05 -0.000113819080139653 0.000217062471185215 -4.30273270865498e-05 0.000560771798008159 -0.000549443949271653 -0.000303786778977064 0.00080892331542244 -1.46593067050132e-05 -0.000651145346810823 -5.04648300315209e-05 -0.000813168918096135 0.0909980561149168 0.0290362546467901 -0.00413584172581672 -0.000638026285408983 -0.000135589254612059 0.000153819344113238 0.00204934974364053 0.0014605597532953 -0.00101977517163133 -0.593671183324471 0.0874686138698629 -0.214314152978918 -0.471280378262669 -0.429575776933924 0.264294316089037 -0.013629685248211 -0.0126507376453622 0.0101288760171379 0.000508074172086933 0.000107010804877608 1.75565466033497e-05 -0.00225046698259692 -0.000747329746739009 0.000106224972599431 -0.000161065979093519 -7.62157781947567e-05 1.53238676874587e-05 -0.00507040296549969 0.000486239506154957 -0.00152299163629032 -0.00142549108573019 -0.0024606074173213 0.00186715281461958 0.00612345107765596 0.00128383282155866 -0.0069360376808224 0.0081374855447235 0.00391020398521174 0.00616149101424796 9.99883250985302e-05 6.17945753771572e-05 -0.000248046304152175 0.000752102600971655 9.11656341030595e-05 0.00029052697160379 0.00055396058838868 0.000604007029988696 -0.000360077629974151
  55 3464.27336334873 ""  113.032527878225 0 0 0.000363254965929097 0.00594246364646623 -0.000539867204086446 -0.0376424192659199 0.0442279500878333 0.00323364451142762 -0.00534607820605066 -0.00522819057269403 0.0148429599840427 0.0025572173095772 -0.0180407504745147 -0.0113703305568923 0.582535190826869 -0.759032154900886 -0.0518363343541326 0.000394728263634282 -0.00118833609240904 -0.000995888038316942 0.000914926127270676 0.00145235076625388 0.00068728728955258 -0.000658187389238206 -0.00220014779628772 -7.63662003184362e-05 -0.00439647637701481 0.000954295380596372 -0.00189642531173034 0.00395471858634037 0.001326347646079 0.00105706108763327 0.00476501804049607 0.0154001624070344 -0.00346135834519092 4.73555500346543e-05 -4.9406445005502e-05 -0.000202110337668401 0.00306040658775152 -0.00534680797250316 0.0042279543437408 -4.89138665130427e-06 2.66949078928975e-05 -1.78662241677613e-06 -0.00135939295617392 0.000161206849537968 -0.000393391404879213 0.000486957948061457 0.000423242622908789 -4.23007739762589e-05 0.0520738440232458 0.0675139400767436 -0.0280417833957047 -0.0964272990029791 0.0156799867713129 -0.0191892297360841 4.6318227207388e-05 -3.24280282324571e-05 0.000803944858589948 -6.98671282740386e-05 0.000141885023153215 0.000102858228351623 -0.000144409156524269 -9.60211581787631e-05 7.46381091749809e-05
  56 3470.64447079261 ""  16.1104718823104 0 0 -0.000213756105659812 -0.000561032419557203 0.00016868260730265 0.00527258073576886 -0.00614004001749227 -0.000457939378045239 0.00109062364733329 0.000438655105091591 -0.00149661566416517 0.000576927397197267 0.000247304376523917 0.000911517450026246 -0.0813982315494983 0.104894244785238 0.00698257727619876 0.000287046146388513 -0.000684576313088663 -0.000702858702276187 -0.000104037512357808 -0.000100770685821089 0.000154785146932025 0.000133099066243262 0.000453939722984919 -0.000328467988698007 -0.0031667706131841 0.00207990643732822 0.00117495196741437 -0.000293533861070321 0.00159349056991675 0.00083550801785614 -0.00138943277953733 -0.00335670402473172 0.00119526593875752 0.000724013765073413 -0.00194686914774101 -0.000593864112023076 0.0213482496015203 -0.0427787190225522 0.0263462187182575 -0.000221481782089462 0.00032049699131572 1.92616198981181e-05 -0.012394651016126 0.00193075084439142 -0.00245235832566952 0.00714707047449721 0.0106999913441204 -0.00287932688140685 0.382879167375724 0.498721005105185 -0.206816049985524 -0.680268938880149 0.104180773945741 -0.141187742493298 -0.000189347118984447 7.14709653242638e-05 -0.00272504092090852 0.000904877928557716 0.000600431580551145 0.00121237013929561 -0.000587352271577831 0.000118581791166342 0.00110567873039311
  57 3546.78368495826 ""  20.7511264225494 0 0 0.000104010026547281 -0.0001734723133349 -8.59229410611508e-05 -0.00015390312087298 0.000157882757554546 2.23168009657108e-05 -0.000202787418304047 0.000238339865093635 0.000514069444227918 -0.000722284080107121 0.00135977638511055 1.25438119140407e-05 0.00196364668551794 -0.00233787544131851 -3.6874354080858e-05 -0.000769090702637068 -0.000239062928420622 0.000114062961793674 -1.47619344342062e-05 2.11339591967547e-05 -1.10674031893755e-05 0.000113040777604494 8.27397560042323e-05 -2.98016894269533e-05 0.0073902866129161 -0.00293651546261007 0.000825355316370868 0.00593263364976637 0.00781228188115902 -0.00184309184469817 -0.00066473190132966 -0.000694792922906248 -5.316783192756e-06 -0.00209123146177487 -0.000952354164938915 -4.71524006262421e-06 -0.0726167611617008 -0.0300774108154242 0.00609423014791272 0.000322956148480571 0.000128619888780684 -1.39788666065751e-05 0.017088550010663 -0.00236105290228892 0.00480901876793072 0.00842113259086311 0.013592045204288 -0.00574556152513967 0.377619235563271 0.539807987605831 -0.217406045829586 0.624623771631525 -0.124801785057212 0.134286139059623 0.00021371030172527 0.000124852984427017 -3.30072264037544e-05 -0.00131165636666473 -0.00059522018176335 -0.000971410289840988 -0.00108435971467387 -0.000408204835151407 0.000982649778454952
  :::
 } 
 m_exists[57] { 
  s_m_exists
  :::
  1 11111111111111111111111111111111111111111111111111111111111111111111 
  2 11111111111111111111111111111111111111111111111111111111111111111111 
  3 11111111111111111111111111111111111111111111111111111111111111111111 
  4 11111111111111111111111111111111111111111111111111111111111111111111 
  5 11111111111111111111111111111111111111111111111111111111111111111111 
  6 11111111111111111111111111111111111111111111111111111111111111111111 
  7 11111111111111111111111111111111111111111111111111111111111111111111 
  8 11111111111111111111111111111111111111111111111111111111111111111111 
  9 11111111111111111111111111111111111111111111111111111111111111111111 
  10 11111111111111111111111111111111111111111111111111111111111111111111 
  11 11111111111111111111111111111111111111111111111111111111111111111111 
  12 11111111111111111111111111111111111111111111111111111111111111111111 
  13 11111111111111111111111111111111111111111111111111111111111111111111 
  14 11111111111111111111111111111111111111111111111111111111111111111111 
  15 11111111111111111111111111111111111111111111111111111111111111111111 
  16 11111111111111111111111111111111111111111111111111111111111111111111 
  17 11111111111111111111111111111111111111111111111111111111111111111111 
  18 11111111111111111111111111111111111111111111111111111111111111111111 
  19 11111111111111111111111111111111111111111111111111111111111111111111 
  20 11111111111111111111111111111111111111111111111111111111111111111111 
  21 11111111111111111111111111111111111111111111111111111111111111111111 
  22 11111111111111111111111111111111111111111111111111111111111111111111 
  23 11111111111111111111111111111111111111111111111111111111111111111111 
  24 11111111111111111111111111111111111111111111111111111111111111111111 
  25 11111111111111111111111111111111111111111111111111111111111111111111 
  26 11111111111111111111111111111111111111111111111111111111111111111111 
  27 11111111111111111111111111111111111111111111111111111111111111111111 
  28 11111111111111111111111111111111111111111111111111111111111111111111 
  29 11111111111111111111111111111111111111111111111111111111111111111111 
  30 11111111111111111111111111111111111111111111111111111111111111111111 
  31 11111111111111111111111111111111111111111111111111111111111111111111 
  32 11111111111111111111111111111111111111111111111111111111111111111111 
  33 11111111111111111111111111111111111111111111111111111111111111111111 
  34 11111111111111111111111111111111111111111111111111111111111111111111 
  35 11111111111111111111111111111111111111111111111111111111111111111111 
  36 11111111111111111111111111111111111111111111111111111111111111111111 
  37 11111111111111111111111111111111111111111111111111111111111111111111 
  38 11111111111111111111111111111111111111111111111111111111111111111111 
  39 11111111111111111111111111111111111111111111111111111111111111111111 
  40 11111111111111111111111111111111111111111111111111111111111111111111 
  41 11111111111111111111111111111111111111111111111111111111111111111111 
  42 11111111111111111111111111111111111111111111111111111111111111111111 
  43 11111111111111111111111111111111111111111111111111111111111111111111 
  44 11111111111111111111111111111111111111111111111111111111111111111111 
  45 11111111111111111111111111111111111111111111111111111111111111111111 
  46 11111111111111111111111111111111111111111111111111111111111111111111 
  47 11111111111111111111111111111111111111111111111111111111111111111111 
  48 11111111111111111111111111111111111111111111111111111111111111111111 
  49 11111111111111111111111111111111111111111111111111111111111111111111 
  50 11111111111111111111111111111111111111111111111111111111111111111111 
  51 11111111111111111111111111111111111111111111111111111111111111111111 
  52 11111111111111111111111111111111111111111111111111111111111111111111 
  53 11111111111111111111111111111111111111111111111111111111111111111111 
  54 11111111111111111111111111111111111111111111111111111111111111111111 
  55 11111111111111111111111111111111111111111111111111111111111111111111 
  56 11111111111111111111111111111111111111111111111111111111111111111111 
  57 11111111111111111111111111111111111111111111111111111111111111111111 
  :::
 } 
} 
