# Supplementary material for: Cut-off Scale and Complex Formation in Density Functional Theory Computations of Epoxy-Amine Reactivity
Source: ACS Omega. 2021 Oct 25;6(44):29424–31. doi: 10.1021/acsomega.1c03229 (PMC8587129; doi:10.1021/acsomega.1c03229)
Supplement: Supplementary file 1 — ao1c03229_si_001.zip [file ao1c03229_si_001.zip › Final_structures/Primary/A2E1_A1E2_B3LYP-D3_CC-PVTZ-F_canonical/Epoxy_frag2_transition_state_1-4_isomer44.vib]

{ 
 s_m_m2io_version
 :::
 2.0.0 
} 

f_m_table { 
 i_j_atom_total
 :::
 21
 m_column[68] { 
  s_m_data_name
  s_m_column_name
  i_m_width
  b_m_visible
  s_m_units
  :::
  1 r_j_Frequency  "Frequency"  10 1 "" 
  2 s_j_Symmetry  "Symmetry"  10 0 "" 
  3 r_j_Intensity  "Intensity"  10 1 "" 
  4 r_j_Raman_Act  "Raman Act"  10 0 "" 
  5 r_j_Raman_Int  "Raman Int"  10 0 "" 
  6 r_j_x1  "x1"  10 0 "" 
  7 r_j_y1  "y1"  10 0 "" 
  8 r_j_z1  "z1"  10 0 "" 
  9 r_j_x2  "x2"  10 0 "" 
  10 r_j_y2  "y2"  10 0 "" 
  11 r_j_z2  "z2"  10 0 "" 
  12 r_j_x3  "x3"  10 0 "" 
  13 r_j_y3  "y3"  10 0 "" 
  14 r_j_z3  "z3"  10 0 "" 
  15 r_j_x4  "x4"  10 0 "" 
  16 r_j_y4  "y4"  10 0 "" 
  17 r_j_z4  "z4"  10 0 "" 
  18 r_j_x5  "x5"  10 0 "" 
  19 r_j_y5  "y5"  10 0 "" 
  20 r_j_z5  "z5"  10 0 "" 
  21 r_j_x6  "x6"  10 0 "" 
  22 r_j_y6  "y6"  10 0 "" 
  23 r_j_z6  "z6"  10 0 "" 
  24 r_j_x7  "x7"  10 0 "" 
  25 r_j_y7  "y7"  10 0 "" 
  26 r_j_z7  "z7"  10 0 "" 
  27 r_j_x8  "x8"  10 0 "" 
  28 r_j_y8  "y8"  10 0 "" 
  29 r_j_z8  "z8"  10 0 "" 
  30 r_j_x9  "x9"  10 0 "" 
  31 r_j_y9  "y9"  10 0 "" 
  32 r_j_z9  "z9"  10 0 "" 
  33 r_j_x10  "x10"  10 0 "" 
  34 r_j_y10  "y10"  10 0 "" 
  35 r_j_z10  "z10"  10 0 "" 
  36 r_j_x11  "x11"  10 0 "" 
  37 r_j_y11  "y11"  10 0 "" 
  38 r_j_z11  "z11"  10 0 "" 
  39 r_j_x12  "x12"  10 0 "" 
  40 r_j_y12  "y12"  10 0 "" 
  41 r_j_z12  "z12"  10 0 "" 
  42 r_j_x13  "x13"  10 0 "" 
  43 r_j_y13  "y13"  10 0 "" 
  44 r_j_z13  "z13"  10 0 "" 
  45 r_j_x14  "x14"  10 0 "" 
  46 r_j_y14  "y14"  10 0 "" 
  47 r_j_z14  "z14"  10 0 "" 
  48 r_j_x15  "x15"  10 0 "" 
  49 r_j_y15  "y15"  10 0 "" 
  50 r_j_z15  "z15"  10 0 "" 
  51 r_j_x16  "x16"  10 0 "" 
  52 r_j_y16  "y16"  10 0 "" 
  53 r_j_z16  "z16"  10 0 "" 
  54 r_j_x17  "x17"  10 0 "" 
  55 r_j_y17  "y17"  10 0 "" 
  56 r_j_z17  "z17"  10 0 "" 
  57 r_j_x18  "x18"  10 0 "" 
  58 r_j_y18  "y18"  10 0 "" 
  59 r_j_z18  "z18"  10 0 "" 
  60 r_j_x19  "x19"  10 0 "" 
  61 r_j_y19  "y19"  10 0 "" 
  62 r_j_z19  "z19"  10 0 "" 
  63 r_j_x20  "x20"  10 0 "" 
  64 r_j_y20  "y20"  10 0 "" 
  65 r_j_z20  "z20"  10 0 "" 
  66 r_j_x21  "x21"  10 0 "" 
  67 r_j_y21  "y21"  10 0 "" 
  68 r_j_z21  "z21"  10 0 "" 
  :::
 } 
 m_row[57] { 
  r_j_Frequency
  s_j_Symmetry
  r_j_Intensity
  r_j_Raman_Act
  r_j_Raman_Int
  r_j_x1
  r_j_y1
  r_j_z1
  r_j_x2
  r_j_y2
  r_j_z2
  r_j_x3
  r_j_y3
  r_j_z3
  r_j_x4
  r_j_y4
  r_j_z4
  r_j_x5
  r_j_y5
  r_j_z5
  r_j_x6
  r_j_y6
  r_j_z6
  r_j_x7
  r_j_y7
  r_j_z7
  r_j_x8
  r_j_y8
  r_j_z8
  r_j_x9
  r_j_y9
  r_j_z9
  r_j_x10
  r_j_y10
  r_j_z10
  r_j_x11
  r_j_y11
  r_j_z11
  r_j_x12
  r_j_y12
  r_j_z12
  r_j_x13
  r_j_y13
  r_j_z13
  r_j_x14
  r_j_y14
  r_j_z14
  r_j_x15
  r_j_y15
  r_j_z15
  r_j_x16
  r_j_y16
  r_j_z16
  r_j_x17
  r_j_y17
  r_j_z17
  r_j_x18
  r_j_y18
  r_j_z18
  r_j_x19
  r_j_y19
  r_j_z19
  r_j_x20
  r_j_y20
  r_j_z20
  r_j_x21
  r_j_y21
  r_j_z21
  :::
  1 -395.618322721719 ""  591.653136013938 0 0 0.0196259618948625 0.00132383078673973 0.00704357885678329 0.0078772897120493 0.00954245863169278 0.011663542084284 -0.00659105483753734 -0.00231531771278738 -0.0021997313699157 0.036759633793426 0.0190891811381669 -0.00477085157844614 0.00774442999515795 0.0109175870730385 0.0116999498055253 -0.0756257836719717 0.185842337546884 0.114807649385717 -0.0255873799556217 -0.0208787512352144 -0.05028979119451 0.0454293029875839 -0.0249155107611558 0.0368222869830157 -0.0288599216344065 0.0359447991720195 0.0706689977272233 -7.13238531066313e-05 0.0502477363084688 0.033904335880146 0.0171122449885828 0.0178442064610288 0.049164923508068 0.0105234870929465 -0.0350783829520936 -0.0324827454307262 0.0145219735246019 -0.0909182398612442 -0.0547254859864461 0.00141202333997412 -0.00232911186622657 -0.00378513613341405 0.012043612379142 -0.0165893735606872 -0.115740163868863 0.0121373469500119 -0.0155153835616942 -0.033754987589248 0.00735279437646207 -0.0880929644623163 -0.0636447989115904 -0.00154383981065146 -0.07483530648333 -0.0426494442961559 0.0135629566450156 0.0296862858958859 -0.00803473264292408 -0.00870119442499342 -0.00904444125597618 0.0239953838384814 0.0021001911474277 -0.000658099636478362 -0.00270011566971902
  2 34.4021471647481 ""  0.699823131764302 0 0 -0.0032278885578635 -0.00721343564319571 0.0959602904049091 0.00783478417838601 0.00243047772144923 0.0829794098750429 0.0379220859691123 0.0215500680825448 0.132778459316669 -0.0477739748466838 -0.0452641612646715 0.128965580433816 0.00525494587382025 0.00364360782563927 0.112299359953804 0.0531723379923764 0.0369302153184011 -0.0343328658344222 -0.00787354605841977 0.00232500136229086 -0.00384401990697168 -0.0114889073651079 -0.00205150139724359 0.0107101799807447 0.0424907459153773 0.0526657715348917 -0.100109342613843 0.114442479745347 0.0472370035141712 -0.00993382560410756 -0.0599262345702533 -0.0194601484518008 -0.0153575767137508 -0.0130980426181742 -0.0427467318278609 -0.0131514037437089 0.0683426855506676 0.0340834374421167 -0.0185621472922477 -0.0973753258061484 -0.0267991998202492 -0.128295487425295 0.0204801523797642 -0.0457213069826561 0.0275134552787759 -0.0469328580875656 -0.112294405707178 0.0356369312489251 0.110688249639262 0.0430070769730263 0.0494965894126917 0.086927466010506 0.0740138341780367 -0.0609877020029663 -0.15618009277703 -0.0855992312092347 -0.122268900568089 -0.136256396237591 -0.0270029769417666 -0.17286641767783 -0.0625946806109074 0.0428505110702375 -0.180321264167081
  3 73.0321409212459 ""  1.09621916987481 0 0 0.0121795173093734 -0.0211492167465781 -0.0441860210061549 -0.0133393418109959 -0.0615504711798816 0.0481690996588834 0.0309988686614952 -0.0814785666979655 -0.099209624581012 0.018056868935731 0.0403251388346252 -0.0717813502916763 -0.0105501775429291 -0.0772663472945641 0.0423872565558699 -0.0124272519185966 -0.0235168036355618 -0.00353571569729879 0.0284634174772473 0.0315796445933656 -0.0563014853564856 0.00742649455209898 0.0157215914307731 -0.0235375574848512 -0.00891672060405719 -0.0284595279391124 0.0208984348994534 -0.0330259018109198 -0.037169254617018 -0.0184598115128584 0.00146498688574277 0.0473030895237247 0.00636832119656375 0.0611009044336448 -0.0356753778222408 0.0212077591475063 0.000363752876922819 -0.0283725785283009 0.0189604971889507 -0.0814579570614001 0.129045337278785 0.0330594022329064 0.243533286652195 0.00101590700118298 0.0419299821987803 0.0355631928251583 -0.210224967035231 -0.00734848754155322 -0.00561531117702329 -0.0362211476102951 -0.00134586091000905 -0.0119099795426548 -0.0236315318924188 0.0490564668586828 0.0166221467607544 0.06659128483759 0.0433427978287502 -0.296046970744387 0.0955241222827206 -0.0497015371509884 -0.06834678197753 0.346465357420524 0.111808900127142
  4 99.5866106622584 ""  0.610338261463955 0 0 0.0085344267590443 0.0187016748670873 -0.0484412392886843 0.0151864096194564 -0.0224955713735565 0.117642043246633 0.00338244313972837 -0.081354871997605 -0.14820140824714 0.00404038103918484 0.149185558156599 -0.0998053934320838 0.015492800254453 0.00738328655678375 0.0673382314695946 -0.00671934904791211 -0.0706494500196426 0.0278140902442834 -0.00970363392190378 0.00155749802092239 -0.0666017093326704 0.0149168829409196 0.0116565926417176 -0.00885697463354546 0.0127283857861002 -0.127003640257242 0.068624936835521 -0.072157179806101 -0.081384468900278 0.00240109589967494 0.0416026260057594 0.0583213920611057 0.0404149319036318 -0.0636440780488185 0.0741269119567226 -0.011492591609059 0.0494990551830216 -0.030450944865957 0.000704486699947851 -0.0118009900052271 0.0176270273953907 -0.0112842455550384 -0.192182922091842 0.0714904045010629 -0.113301584713187 -0.0698673755220437 0.211288489570078 0.0776167729367477 0.107447875361253 -0.0716821575560623 -0.00267368988592267 0.0723060971756898 -0.00527534230567798 -0.0525185804924904 -0.169492789507659 0.166848439079454 -0.0340114411356109 0.159780788133335 0.022438831893755 0.166716264839143 0.0112329415887941 -0.177615637573506 -0.170173351764262
  5 154.217691391054 ""  25.2826704377241 0 0 0.00344277678558631 -0.0195745338777784 0.106478378405398 0.00456814679311694 0.0349063716627528 -0.0860482582826331 0.0284122218758176 0.106908788176324 0.236624201610534 -0.0130390910495465 -0.182758612657255 0.180116220993964 -0.00180768522008084 -0.0192686847155072 0.0736311315899853 0.0615335611774103 -0.0273712707552653 -0.0174089823229447 0.000860735195210643 0.0188781347984057 -0.107788496264105 -0.0084275117130347 -0.00333746635525433 0.00945788266383835 0.0458738699173422 0.0132852545115851 -0.0669748364983771 0.13594692644912 -0.0660891615044595 -0.0281723193775575 -0.0908738365976703 0.0386120340891037 0.0333697859889172 -0.0352997730206063 0.0207068545199208 0.0185319791500989 0.0112491040730467 -0.0745349501084323 0.0247300003254701 -0.0334356850183136 0.0459129873131592 0.0584673236276607 -0.0684141856031934 0.0356112268018382 -0.067614178833711 -0.0428361713050319 0.0744132167192892 0.0656764890266273 -0.00849235181485578 -0.0722676018346522 0.00365588098862024 0.0161510821160293 -0.0996484135165498 0.00800460562304299 -0.082874414163849 0.140492654479353 0.0452993795720825 0.00833835703843042 0.0351727301679289 0.158608281708516 -0.0237398737157735 -0.016964625113475 0.000533094339963559
  6 196.047539909534 ""  14.2872551925487 0 0 -0.0139213285975442 -0.02802111328413 -0.00898103494142686 -0.101885603792442 -0.0615850406173402 -0.084721046714366 -0.00870082521812826 -0.01646999571804 0.00442098519459266 0.0654006899196078 -0.0860084451422736 -0.0167982953654213 -0.088617747253719 -0.11888845625649 -0.144330766139302 -0.0337284462529145 -0.00343338022814555 0.058696885336281 -0.00540236773751899 0.0513121593032359 0.00393568393817474 -0.021819461385887 0.0359807432103912 0.0396885920915566 -0.0140552284828265 -0.0711402680839212 0.0679898765620304 -0.0767689008152118 -0.00439665545030364 0.0476956055922148 -0.0330561018097328 0.0724837480162436 0.0713474483444419 0.0575804253333301 -0.00284287575082028 0.0296959665068106 0.0999675924791783 0.0236584032273442 0.0265968811878754 0.0159491676462568 -0.00303500546057707 -0.0422605327220785 0.0642483523416535 -0.00417523697098584 0.0391871194784938 0.0414437606353815 -0.0282369697810029 0.0560394322305308 0.196342096463754 -0.0236870573911188 0.0594677086709751 0.11241877501126 0.136478111897009 0.0014843946395109 -0.15184069893925 0.0841207854685375 -0.0576786504198491 0.0936216577613949 -0.00778444288308964 0.0777188927217391 0.0649714182610762 -0.081881532752367 -0.208887045675231
  7 231.551925862494 ""  73.9989493251182 0 0 -0.0147142311995779 -0.0257771360138415 0.0118128671890024 0.0250174177862738 -0.0145163435042196 0.040809168295773 -0.0259977545925275 -0.0244426632289925 0.0104512728088229 -0.0388711915004566 -0.0128535615754643 0.0174286023174755 0.0549505692927039 0.293466642077396 -0.792623157610965 -0.00115064336817159 0.0456309144115083 -0.0419837285664755 0.00674574637768594 -0.0102756632814291 -0.0119058379562058 -0.01562154316959 -0.0321951524339381 -0.0264709258590851 -0.0140908461148616 0.077999803685711 -0.0884147305016502 0.0624019980468615 0.0371466321886808 -0.0319947345308386 -0.0527447762820729 -0.049920331019385 -0.0516951317519034 0.00841114636118905 -0.0126740686763124 0.026246078971536 -0.00317818048752409 0.00925751290520811 0.0174008098329686 -0.0125741945222638 0.0134564665178154 0.0325423732249876 0.0351571063053848 -0.00743066019320339 0.0292076752975109 0.00663452627314103 -0.036689662538951 0.0171657469297546 -0.00210499788062765 0.0189737648524971 0.0356948594042894 -0.00606493242117248 0.0408485428082466 0.0288875423312749 -0.117780014937842 0.135222100040271 0.0147244225871755 0.0460807453381167 -0.000141883759039547 0.170670981587279 0.0169559391796281 -0.0697079620560373 -0.0855530948030599
  8 247.842184582214 ""  21.5116301973931 0 0 0.00532560952814946 0.0141053766691162 0.0488502615793178 -0.028876626694401 0.00294031021761221 0.0175746289283726 -0.0114265524102378 0.0208988247225754 0.0523618278476201 0.0419240642805669 -0.00621938723107651 0.0441093415762326 -0.00672524771024818 0.119828286551408 -0.420553032677536 0.0133679898675831 -0.0831757367302166 0.0661128278389619 0.0122041873299961 0.0364902771871437 -0.0337652989436669 0.00645190047494032 0.0293289723224256 0.0611830512845569 0.020122734475001 -0.0965093114628757 0.105821498861049 -0.0356227318401246 -0.0793983405438908 0.0567117643929258 -0.011297784258413 0.0933001924896839 0.119563854890145 -0.0231342459781844 0.0309775510654646 -0.0450337655265868 -0.00688039692731485 -0.023984047666087 -0.0305230533221177 0.0239892213336892 -0.0147988005975927 -0.0423756920201812 -0.0734745919366494 0.0246459978810703 -0.0632197481635395 -0.0145856573407399 0.0845112917427689 -0.037339890021704 0.0219352111468297 -0.0613058592240952 -0.0614901800384306 -0.000366306206676874 -0.0142085985767697 -0.0438563283085202 0.263786933503967 -0.265711564108333 -0.00484454936777989 -0.103481282162812 0.0127990973425599 -0.333959853301491 -0.0401696372102738 0.155376378584748 0.21117848657103
  9 271.498633923181 ""  40.2071807106318 0 0 0.00610853077003641 0.045202627582422 0.0342347487696124 -0.0296126022117464 0.0340572231835102 0.0268480163602335 0.0100881566502191 0.0481582858460388 0.037465352846029 0.0107327325822298 0.0367021089928311 0.0364567448952515 -0.0233212867948792 0.0197630443280775 -0.022576849671899 0.0245230294816198 -0.0648069993352983 0.0120294784207034 0.0395703165594144 0.0446220157187447 0.0464304928637081 0.010781619242301 0.0478399585207404 0.0355930458905756 0.015590111676373 -0.0234975152175946 0.061589870861229 -0.0275713329640178 -0.0365992911180133 0.0200465480420766 0.0215794433266211 0.0542097914434633 0.048448019959917 0.0463172099408254 -0.0698226190088358 -0.0715914656247164 -0.0818197367954833 -0.0461567062775035 -0.0591744519058818 0.00217739743372366 0.0059568126902852 -0.026879107628717 0.156411940677436 -0.0576881422521595 -0.0199341621278577 0.0543525771151939 -0.169207518245204 -0.142214516683777 -0.153838949862869 -0.0302371074294703 -0.116560196468153 -0.109583105414529 -0.112459543299998 0.00749558313033541 -0.179600233237186 0.239690933102986 -0.0612394238731746 0.0792950193718875 -0.0278135795771926 0.237278461969524 0.0541442403540682 -0.124157719857862 -0.229236270599416
  10 305.130556787559 ""  12.8601445851696 0 0 0.037481102135325 0.0676306120574997 -0.0324675690806283 -0.112592697332426 -0.0235036225779364 0.00635123273824605 0.0516147331237391 0.00572828959401561 -0.0912444950152689 0.119919414121872 0.090887298115032 -0.0742735129185423 -0.0887006248005958 -0.110181969695461 -0.127200540515898 0.132795537754145 0.0354306244802005 -0.0361633505592614 -0.0733506162345221 -0.0540821766281463 0.0384740518202296 0.0495939254025261 0.0408832325027495 0.0116381881779745 0.115645574046064 0.0826214898585655 -0.104031455472091 0.216172526755884 0.0225616767231672 -0.0269341393061879 0.123487872915206 -0.00878839275947994 -0.0239796972129895 -0.0199222002543746 -0.0024843222475249 0.000788784831830568 0.0231893021610374 -0.0430056337989118 -0.00203363307777794 -0.0131662019902197 0.00688164831892035 0.0282440469455408 -0.0495496810012131 0.00344243050647861 -0.0499851099366334 -0.0239021493493567 0.0379522565250634 0.031823980984776 -0.0534466730414588 0.0124089691994987 0.00127714310659587 0.0194344811088114 -0.103693738039705 0.00310631436319965 0.0314916520344958 0.00362386248791949 0.0300415207452231 -0.0323215510820114 0.00446692793145041 0.0142397350418226 -0.0249737555918681 0.02156883426805 0.0669202070100763
  11 370.442321403955 ""  5.49328172163234 0 0 0.0839765198139033 0.0121008667406836 0.0346517415995575 0.0124197755492593 -0.0248065625200632 -0.00329379152596723 0.148329609158364 0.033324348722757 0.0693697445135831 0.0928642552396123 -0.0603643789770148 0.0618288724100891 0.0238300256222845 -0.0764492594883451 -0.048841880954534 0.00133889171154533 -0.0201264441758593 0.0412698208765128 -0.088984998777244 -0.0710723944302566 -0.0889413732399442 0.0582919250381082 0.0147697146450236 -0.00344851459150566 0.0265689191374971 -0.0637971485781678 0.152600051034533 -0.11313217098712 0.00635523577024881 0.0359008515528759 0.0969039478620257 0.0359330067576422 0.025457383029778 0.0280144541963585 0.0135682264549529 0.0303529640267733 -0.0782834830497626 0.0989513207714158 0.0222066033582647 0.00813158646978993 -0.00225383907752435 -0.0301421943045862 0.0931040108830075 0.00193933511937371 0.132777249417789 0.0383196600681048 -0.0727195711994335 -0.0422282996620687 -0.137312105318001 0.12162099712257 -0.00771250973495137 -0.0988468876392394 0.0329729173595773 0.0718137839285625 -0.0899166437139292 -0.00414190610614519 -0.0329510823698969 0.0451744093465761 0.00292269839829467 -0.0113396108576136 0.0366640909251073 -0.0258117191027335 -0.116815643474895
  12 402.723337261954 ""  4.69309853865698 0 0 0.0524374903411636 0.0205793615345727 0.0417212442116956 -0.0135946598157275 -0.00804303528573889 0.00929853001447949 0.179770536443311 0.0763564201120715 0.123420248333712 -0.0143077469261 -0.0964919419287677 0.116223853081849 -0.00247711137188863 -0.0540642326262287 -0.0391141744799271 -0.0453567686838154 -0.0122236890106114 -0.0240653799257983 -0.00969854278527406 -0.00134858854401191 0.021690825957011 0.0305620778590372 0.0437079364073995 -0.0636629679652219 0.00497453849662749 -0.144384224548967 0.117275256237623 -0.253004372430036 0.028168676983986 -0.0457811446680233 0.057495811456613 -0.000401641437831398 -0.0937818668197245 -0.0519754069842086 -0.0598373488175049 -0.0516155845883077 0.0455389832263524 0.0388184683889894 -0.0658125041543535 -0.0233746231876726 -0.0182886120673743 0.0917220608921781 -0.0372985609968075 -0.0615787907360701 -0.0309946876101288 -0.0524761495633389 -0.0633579872173895 -0.0513575150096884 0.22297881673416 -0.00226715320833344 0.0774817331771298 0.089695318663181 0.212836274341485 -0.164149735158211 0.13333079328764 0.108327358279294 0.0818680227036665 -0.0698134074170872 -0.0472324069013164 0.188521540812896 -0.0729494858375483 -0.0358959024638426 0.213244645726124
  13 447.306521339568 ""  4.79705688079587 0 0 0.0416021433584111 0.0194653526161982 0.0305610923891266 -0.0145810016066803 -0.00215802325873398 0.0121993559509133 0.203195745666584 0.0904402368078275 0.133921605771299 -0.0722254801088535 -0.113310569539652 0.130400685596171 -0.00399384061347336 -0.0295357180871345 -0.0629555012072777 -0.0665526240836499 0.0165439811010311 -0.0454349820663314 -0.00302096660476884 0.0059471406250761 0.0596493706395496 0.0207444038225646 0.0420583882994146 -0.10732744634584 -0.0256509165353363 -0.0841599490885675 0.0909490206323733 -0.218497416766511 -0.0354420208323932 -0.131815511648122 0.056384150895564 -0.0413818019507418 -0.171226720758598 0.0272856184952336 0.0461089809661718 0.0412103999378088 0.00104212018548869 -0.100548639176997 0.0514502263324108 0.014442501765653 0.0144942663068181 -0.0559269337954237 -0.0360225420372999 0.0556134287172484 -0.0525731850732639 0.0226710786887948 0.11355668340881 0.087176243534291 -0.0830591039243861 -0.100589821094803 -0.0524159809748661 -0.031967894429947 -0.146440440530736 0.124185326117597 -0.0686142606388039 -0.111360864799473 -0.0438184904569873 0.0330955609578293 0.0395803142733886 -0.163600300071646 0.0427928028175565 0.0488210174045413 -0.113128467630753
  14 496.431511366647 ""  10.4616455693818 0 0 0.0402960719614702 -0.0483793600785035 -0.0150918232460408 0.119591006800367 -0.0613338096477462 -0.0206084350953331 0.0698155914939134 -0.0718614326411609 -0.0320286761684846 0.0956258973376611 -0.051577932410655 -0.0370644780748691 0.105011053121476 0.0414936831788266 -0.0119226009338102 0.0133302696073494 -0.0020620183874854 -0.0102298824910387 -0.128053860217648 0.0665216761912039 0.0491294403073884 -0.0647320790959215 0.0944784422442021 0.0350290963128526 0.00493449246041767 0.00344434671375988 -0.0714141695103862 0.0397596941644576 0.00533673726665843 -0.000319430241803619 -0.0777935825415492 0.116274862065307 0.0495437834173969 -0.00318212886964568 -0.0122029856908053 -0.0236939067782485 0.0100499197659199 -0.0295408043300953 -0.0104972126590863 -0.0014706863653321 -0.000105565840421456 0.000924739277324347 -0.0114806983356766 -0.0103960269419428 -0.0366927401606389 -0.00591524097500628 0.00091693702933268 -0.00788503275123722 -0.045863413198409 0.000265144029155537 -0.0254306161247636 0.0111414030984899 -0.0996962140218808 -0.0116338069821131 0.0177448256177406 0.0223295321740843 -0.00126259388488768 -0.0133356363975792 -0.00654771168174579 0.0190987708866286 -0.00733547809658504 0.000347191301317555 0.0157388302317978
  15 670.405381163536 ""  21.0932606774156 0 0 -0.0363689173668304 -0.0218523235502861 -0.000726146834224296 -0.00810270282925138 0.00468139210078099 -0.00291528624298962 -0.0584038816334349 -0.0151086237334619 0.00119057951109283 -0.0446786168116907 -0.00956933585709107 -0.00124384939438117 -0.0157736707000316 0.0639844180962562 -0.0158701975145524 0.017130588908179 0.00595116777353256 0.0148427487331617 0.0110331072199518 0.00992199005033512 -0.00626358107758658 0.00509774736964517 -0.00640015756736094 -0.0104858301524413 0.0922147645615943 -0.242014118933175 0.101239257277252 -0.224707462723831 0.115118470255455 0.0452368497405908 -0.0340854360036393 -0.0121284267700773 -0.0230437541276886 0.00924343474915789 -0.0153655068387007 0.00188188340704677 0.0880127750752705 0.0401649226250383 -0.0290031660169667 -0.0233387788691625 -0.0188938499786914 0.0141490782253455 -0.0987594627949599 -0.036425793278535 -0.0214556244571746 -0.00915728339539691 0.0695703477017796 0.0918367002438731 -0.464524592730611 0.393281507720425 -0.0875817091578644 0.0271398199954919 -0.457426396760585 0.100973539784504 0.0114418070552146 0.0349719669998557 0.00955435985064978 -0.0879572910846837 -0.0445226423959736 0.0716672974995254 -0.0259363388425302 0.023895061146562 0.0420430926755685
  16 818.652079057799 ""  1.404221959031 0 0 0.0361334072128021 0.0205209494092804 0.00208877610931726 -0.00157262307416575 0.00380607547065952 0.00218249575819409 0.0449882405325375 0.0193540268195045 0.00285134542572516 0.0381743293886713 0.0128457095504218 0.00464228733307335 0.0108245575160526 -0.0701125804128424 -0.0195959706165849 -0.0424763300647112 -0.0199271592000224 -0.00885425326014771 0.00702735965075194 -0.0091802592345138 -0.00429519443628583 -0.015678200269584 -0.00649385622266134 0.0152868007421787 -0.0950689369070756 0.122739022912728 -0.100042103914348 0.0921189057584674 -0.0136943445847687 0.0309787967117285 0.0175099933804101 0.0206786121811251 0.0490096182825262 0.0444742109747036 -0.0583735135430435 -0.0144682146395978 -0.0113566790813068 0.016519375505937 0.0137491209821949 0.0300195813192318 -0.0208110183055269 -0.00808834825641891 -0.430394750990218 -0.146886619512176 -0.0774824112924398 0.128177519859667 0.419963923791757 0.020991547692203 -0.0104089944939167 0.0344865273956273 0.0453444052972097 -0.0361686726030791 0.0837279906109888 0.0743017603292683 -0.0744118094872293 0.16851367945654 -0.0343014730772631 -0.377356115770775 -0.13415240952344 0.120876422249004 0.138455700520223 0.351390398535903 -0.107964076121328
  17 856.97654450803 ""  2.07289115316992 0 0 0.0890877554932913 0.0487411614016465 -0.0104444557096717 -0.0103212628295846 0.0139695885132311 0.00911266159715989 0.170280420362226 0.0813204488240215 0.037629629493701 0.0342886488437217 -0.015530688066934 0.0393829507346029 0.0201346135530476 -0.155619566269033 -0.0623503116911268 -0.117297069605052 -0.0492966039109258 -0.00373281149539468 0.0190406614132049 -0.0123942482043488 -0.00109474075766696 -0.0453374798180671 -0.0213592924946063 0.020583603661796 -0.232665976160835 0.216378062808324 -0.318966401724181 0.27322405815194 -0.0897407488467948 0.0667070475949951 0.065472273157277 0.0635009609730154 0.124226797097719 -0.00181515927174039 0.0213880058794888 0.00263151798553193 0.0583066356437498 0.0113773388483705 -0.0258967222513207 -0.0304869452879386 -0.00473225144738735 0.00844842299517205 0.116931707244744 0.0480516915012492 -0.00662549859241446 -0.054241092919452 -0.114391458718862 0.064238585371375 -0.169712994637444 0.143391069731197 -0.079635601663558 0.0150381608006635 -0.135875709211451 0.0745203841930537 0.046057478239244 -0.044454902304787 0.0163839890943307 0.110322342007184 0.0286332425574766 -0.00802456443684914 -0.0833209396181661 -0.146127147252051 0.0768747923303012
  18 877.22304332386 ""  7.79987744818414 0 0 -0.0427923096213525 -0.0161271148092567 -0.0455838955538619 -0.00318124278802937 -0.00471152691010545 0.00697059943694522 0.135401864561811 0.0801015941206153 0.0867424904397641 -0.216294999214636 -0.159788545939809 0.0812445063218094 -0.0178368280091868 0.0952894400459659 0.0142991137079831 0.00779703900471568 -0.00393918436943195 0.0619538402215641 -0.011735617727829 0.00411735546404133 0.00279142059604218 0.0278063587752266 0.00537043910660747 -0.0450125143199193 -0.035160760849249 0.136941843829316 0.021327242849955 0.163548162072835 -0.0923280299372391 0.0345012611481606 0.135298461890117 0.0344348278906828 0.00302396330215212 -0.0553048536797838 -0.0546020969902427 -0.0711907969012758 0.00704642274104369 0.0144717911576307 0.104760408979684 0.0467199095552314 0.0429780978318053 -0.0817512304825831 -0.0361683023130918 -0.0668810843134204 0.014231015049581 -0.0971057383570714 -0.108753655017468 0.0175823743029577 -0.0364902269358838 0.0555761147074536 0.131540633166682 0.0357520995354805 -0.0965566846011788 0.0425058674870068 0.290463989928173 0.252919044436722 -0.10076808145039 0.0442462666324769 0.0096340568690738 0.0939802522594491 -0.0390014526336306 -0.0188490705728724 0.111377891248552
  19 898.321882179945 ""  0.5956234017421 0 0 0.0654230169748349 0.0305744483227343 0.0711812045517195 -0.000299040767045427 0.00647879230071307 -0.0114430351343378 -0.196416205037972 -0.114515681135818 -0.126470741390454 0.313629024535015 0.243607555964971 -0.113674497822643 0.0264990036324499 -0.167543049012499 -0.0405392163814589 -0.0257328334146222 0.0201609726896826 -0.0695865204681327 0.0165961812015838 -0.0121525080447972 -0.0121974119850529 -0.0428462294152138 -0.0219696889479321 0.0466222308256347 0.0138328620936628 -0.100198221626114 0.0264112921723002 -0.226579631547259 0.0954296904049937 -0.065346846745599 -0.189699054471765 -0.0882104727275287 -0.0390252668776267 -0.0449880642699118 -0.0391686268040697 -0.031416494396651 0.00243985195195397 -0.0172133714092191 0.0701366775014203 0.0353279348221172 0.0426615351986915 -0.0611560432651018 -0.0133920121344833 -0.0309356132673123 -0.0244793927966863 -0.0875005817335147 -0.088443101699199 0.0568612053737849 -0.0425588524446745 0.0477809644243985 0.132615772421859 -0.000416098489728129 0.00715975285692512 0.0800471223974945 0.208396761770036 0.145163089874229 -0.0691067964694045 0.0875192889070663 0.03635751080529 0.0344148393459584 -0.0332621042808528 -0.0405359325328531 0.0771148154549512
  20 974.675895021097 ""  72.2244064021117 0 0 0.0930105956367717 -0.18593651568823 -0.0430981089258738 -0.0614839822251058 0.132149349756451 0.0334172821680682 0.0527986720590794 -0.143029342939116 -0.02754975513531 0.109501338257502 -0.11908575218927 -0.0668022736082417 -0.0618296838479887 0.105236758508276 0.0225188713082878 -0.00200821789232021 -0.00564167576022884 -0.0107742433664285 -0.0133853341611694 -0.00110489667569326 0.00638949179869102 0.00658396000356777 0.0243073477857304 0.00486755303325113 0.00241500605412396 -0.0340092435917472 -0.0463149004057253 -0.0046949795234004 0.00676818081461521 -0.00400219820164038 -0.059512350000887 0.0428031138618681 0.0169647066065785 -0.00751981184679321 -0.00710911246184588 0.00659506422367414 -0.00491607154952636 0.00143537234739259 0.000904815754434598 0.00897756548143567 0.00875859379469167 -0.000997266871338067 -0.00558365757421262 -0.00627622211068427 0.00512868901133195 -0.00380056150498189 -0.00401548083429389 -0.000151273567520462 0.018605041687021 0.0055494804988842 0.0380734842509997 0.00359936730907596 0.000461577453752821 -0.0318815192164827 -0.0016499007609195 -0.00613531574756625 0.000313881834198711 0.0102913060165714 0.0117117555918275 -0.0154895851150639 0.0170953762188269 0.0123315448108709 -0.018302609427771
  21 1015.30550416695 ""  31.6831693221834 0 0 0.0083134021956256 -0.0218369952149191 0.0275378783982985 -0.00585907260752101 0.0129495139416545 -0.00366828646360582 -0.0821612020665111 -0.0821163084297556 -0.0520988553351341 0.0792071111062304 0.0785812331405486 -0.0419609750987505 -0.0029337656288039 -0.0135762552460763 -0.00399712101096325 0.00479678974699177 0.00539644628340333 0.0102738947349861 -0.0119702901639433 0.00842220124155459 0.00255038461108742 0.0101034327771702 -0.00318911641295935 -0.0242725848297599 -0.0196752809010784 0.138807678361184 0.137866377709522 0.030391179658869 -0.144085339056721 -0.104081382514136 -0.0519447537980039 -0.0746058551194362 -0.10220649051107 0.0801986835114037 0.0760067955219564 -0.0687257088330515 0.009658427580246 0.0324234291249475 0.0553331418250685 -0.0838625751015896 -0.0861886108065036 -0.0123376494142959 0.0450383320376667 0.0468129144581419 0.0279027726184515 0.0454794574638792 0.0443053229255754 0.00680776233342095 0.0774555460893303 -0.241441523653456 -0.335651022070202 -0.0284036218627158 -0.0739134994811614 0.160780998334605 0.128844300385711 0.129226926935337 -0.0292432513368657 -0.137414118186466 -0.138184503553508 0.194438989957794 -0.167891157657416 -0.104537708904384 0.194364780123352
  22 1055.84014848592 ""  15.1023027198455 0 0 -0.0387631690829833 -0.0301769832138606 0.0648594509054999 0.00159919874224302 -0.00965780351172992 -0.0156858365859794 -0.170911919493412 -0.146676932766625 -0.0772971754080763 0.116602644170511 0.122473167845799 -0.0599641304642287 -0.0258896366413601 0.142561396844466 0.0505228274077395 -0.0314873106929242 -0.0242199222765496 -0.00816962536084541 -0.00543672247008963 -0.021100027101127 0.00431520502026625 0.0599456299157819 0.0589113243283537 -0.0173613720354249 -0.149174869755424 0.453837079027965 0.293647509536184 0.0635436865475408 -0.357961996458176 -0.251438351041889 0.0267437369836678 0.0161114355510584 -0.0513000834485503 -0.00770545730150251 -0.0311588891073969 0.00179119754648424 0.0304737355701838 0.00331127480644463 -0.0310801400171381 0.00688318581821848 0.0263340199586042 0.0212761018869087 -0.0184225854181381 -0.00955527082627126 -0.0972689565769208 -0.0116590708303813 0.0184661058813079 0.038553906435655 -0.10789710626303 0.195132768752952 0.124150347433978 0.00766996188173993 0.0465982143919181 0.0149921330258742 -0.0663358934172258 -0.0863104342380058 0.0316710576007935 0.0751182140405997 0.0614462463169378 -0.0883429323555835 0.0305930961467049 -0.0102842213141389 -0.0585631667988502
  23 1067.29163669509 ""  61.89283462035 0 0 -0.0462225855335736 -0.0115278129489056 -0.025820683315057 0.00566576377191582 -0.0157317720713318 0.00188260261974078 0.0481050915107457 0.0489760707207338 0.0521509461539901 -0.0132033635365904 -0.142925261750166 0.0166503027390912 -0.0313897359185962 0.206272743380613 0.0692987039090575 -0.0133660209264984 0.00660828228089168 -0.0688770201264044 0.0396014986184331 -0.0830133023582863 -0.01843876916409 0.00978727328462381 0.0968474601704936 0.0725644896481522 -0.0328975937533906 0.0659974260085266 -0.032373461050658 -0.185204698221506 0.286005903398198 0.0984271486355303 0.0955590170176981 0.191596228176852 0.197731951848061 0.0498689878773967 0.00627695339411833 -0.0445579831910786 0.000464174128740128 -0.0226445389247462 0.0318036698457073 -0.0453449227646593 -0.00880811650576361 -0.000325495600071487 0.0184375673227282 0.0441626782255302 -0.215430481893418 0.017077394015795 0.0780483515066794 0.0815384060334058 -0.0336077675695418 0.0256526133740753 0.0710960040918464 -0.0680278441124875 0.186472364287842 0.192645420103897 0.045331268077594 -0.0488341101575837 0.00721062365226542 0.0508888642108034 0.00852777758257802 0.00896357887364808 -0.0968332267854173 -0.132597622526582 0.0709141834486798
  24 1074.15060956235 ""  35.1353826187167 0 0 0.0241017814795811 0.00639785282194146 -0.00569650531488294 -0.00299654566495051 0.0104178563560244 0.00309648657099763 0.0149120337464926 0.0105147640260759 -0.0031455025337214 -0.0197500750685546 0.0196711647467584 0.00551279066983231 0.0182682729973764 -0.116980290506664 -0.0389011675809442 0.011630326693571 0.000509759308772722 0.0282256950995463 -0.0130036583124209 0.028004541439265 -0.00039015886572117 -0.0183751683405849 -0.0463489361764346 -0.0229556786052953 0.0158018065151692 -0.0114946296129309 0.0283553508463022 0.0102074979860296 0.0296875189754119 0.0552146774755051 -0.0400702467869536 -0.0754759756128767 -0.0605455657959912 0.0215370043036105 -0.00109256380443032 -0.143592470974899 0.00609442932898524 0.00561172319700628 0.0905590690633424 -0.0278009143821839 -0.00667266642731573 0.0737613644395922 0.11340237181575 0.0595009159954008 -0.27802979043972 0.0868995188393394 0.0804688399461795 -0.25483335571461 -0.0387077491654192 0.14227119515533 0.280252454980116 0.0502082187668751 -0.00679322087123924 -0.00606376744543829 -0.232840866065416 -0.248138254882635 0.0916667314538126 0.0213369511316707 0.0437071368866422 -0.155145813294804 0.0375061728639807 -0.0526213929855612 -0.129002701204294
  25 1118.3567552924 ""  31.8148732394502 0 0 0.0124990133375308 -0.00811533117394525 -0.0241080551810597 0.00605238798019075 0.0194747852960144 0.00835678430868 0.000277275500872794 0.029069408431261 0.013072534202427 -0.108431185672383 -0.0155644848061447 0.0228768215511193 0.0433142573420853 -0.215791568439381 -0.0542519707745008 0.0447885651753364 -0.0166192271773695 0.0275803814052581 -0.0345011056962132 0.0589422480526401 0.0067575803512466 0.0018840732867946 -0.0694034666143185 -0.0216862470877622 0.0395971716777491 0.0493335471603481 0.135418665889654 0.00667596876415932 0.029036767746187 0.0597999655229848 -0.0370868854434092 -0.0796431865585003 -0.0571518797648827 0.0560850354140185 -0.0394938953121917 0.0348100480710144 -0.0135562817677571 -0.0200318532853855 -0.0544392911994843 -0.0400342257710017 0.0290760461594786 -0.0252175241179235 -0.0993019492420232 -0.0109679528653963 -0.224882440249444 -0.0135621404709762 0.108265527697568 0.285505678635095 -0.0984114164983416 0.116154790152095 0.0622305051741322 -0.157496013406767 0.395512721175948 0.275045092047284 0.141409222754177 -0.0194605438269619 -0.0119157284766557 0.152824820115571 0.063513865646446 0.0086937514817698 -0.125612564834048 -0.170735649689427 0.104735145714915
  26 1153.86835750168 ""  7.53682510315812 0 0 0.0280482161526116 0.0313321210256275 -0.095949325473845 0.00151924529507003 0.00354465948501537 0.0332781953390294 0.02134487818304 0.290072768065698 0.149030959461458 0.128727924263009 -0.331749030343922 0.00950412720005188 0.0127198035820198 -0.0484604328046235 -0.0123275192624162 0.0414344456493605 0.0098664487450584 -0.0186143468650338 0.0123871975045819 -0.0126179857364245 -0.0133215616392861 -0.0869392448406432 -0.02520747161165 0.0619181898034867 -0.0192614768575306 0.33146243669352 0.422674104004889 -0.186422647077105 -0.0592479985220771 -0.13472901894767 -0.174301454798912 -0.121505940320792 -0.043280435689164 -0.0176741231103138 0.00912131268015439 0.0034613944249391 0.0175598123961383 -0.00555645888787784 -0.00850648645464629 0.0138761675218704 -0.00604074338844222 0.00459306433397447 0.0171119807988484 -0.00100027078777103 0.0739318563139551 -0.0154610024137131 -0.0406480301331371 -0.0265927200668994 -0.000393513597485501 -0.00911582496583681 -0.0378609383045203 0.0375477319959064 -0.0649403826544204 -0.0473673574715486 -0.0310385090450401 0.0137873934344574 0.000906043671913682 -0.0372211007333576 -0.0162036770785257 0.00137295528972869 0.0350340128665461 0.0516695703920047 -0.0228585319194223
  27 1163.31065624269 ""  25.3008205008305 0 0 -0.00113966404590956 0.0145851302667945 -0.0324577878386632 0.000355976278108295 -0.0115397445869689 0.0101513997958574 -0.023959739725309 0.127603854019282 0.0705041441181398 0.0972110231751917 -0.153338186021759 -0.00296838721712912 -0.0156185310053108 0.0912836354729774 0.0335371673678727 -0.0135786495159341 0.0488332184607735 -0.0058519099763958 0.0189281702412822 -0.0119348570354041 0.00520880830818302 -0.0164809873700954 0.0103082028549595 0.0509210473923704 0.132837062630702 -0.466994566551061 -0.147035297504397 0.132945161193696 -0.528506503530105 -0.418514908475348 0.00905513554100145 -0.0308662190008657 0.0236517375255332 0.0252685079633142 -0.0285051285372186 -0.00732210329159052 -0.0200436775443553 0.0382892169835341 0.00891575563395393 -0.0232137906331861 0.0144376419038768 0.00340577116890841 -0.0567267390625593 -0.02068498746893 -0.111726321574022 0.0284031989047187 0.07376637490897 0.0329590836112525 -0.0114555206945808 0.0318065226702713 0.00651744564476004 -0.0406645243574039 0.046575487766232 0.0498758562093918 0.0264544814869539 -0.020677207896083 0.00846391041351367 0.0845432447204395 0.0454020096354044 -0.0346631080889036 -0.0435642117793981 -0.0651653092196698 0.0182123137388204
  28 1197.72951438492 ""  11.0537864377161 0 0 0.000538507520788168 0.0192681406557646 0.000246202966418219 -0.0166596969125507 -0.0268880928264187 0.0115482596929154 -0.164272123770799 0.141435604248384 0.0779551237389828 0.409320770465942 -0.220022228384146 -0.0658927291408904 -0.0834521413704271 0.385422985180689 0.135084715872887 -0.0339755235269915 -0.0303156503792464 -0.0344982319133681 -0.0405355456047391 0.0783626155748827 -0.003699550163624 0.0813965049158995 -0.0757992627596317 0.0168621867063106 -0.0705070450652057 0.0468092779099081 -0.138393180944306 -0.0414202451009853 0.150501976370149 0.103421522110263 0.237674768777542 -0.2061609100443 -0.0944168887317889 0.01075611106732 -0.0185916555900639 -0.00229890240907901 -0.00503330209883735 0.0108494383425577 0.00901516490460146 -0.00495184459931541 0.0144340585220312 0.00310021383306222 -0.0381454197062407 -0.0222236049737148 -0.0315358643188199 -0.00481137692889081 0.0247190993265623 0.0629566632705147 0.041881110950324 -0.0600264621822094 -0.0491073898227032 0.015102993637642 -0.0731844435665004 -0.0360339654811537 0.0062378864774047 -0.0406112216427828 0.00973860114631665 0.0412552778284014 0.0280301580746972 -0.0206415939516861 -0.011355814024203 -0.0388007194275502 -0.0054427940334631
  29 1203.40563222819 ""  31.3749936510241 0 0 -0.00900649017147332 -0.00792501550775663 -0.00671844819323704 0.00243180002705848 0.000630267821149408 0.00787418959146086 -0.113431788590557 0.0587464659742705 0.0367491040133695 0.042903718874222 -0.0724455513114917 -0.00375587765703964 0.00474434734101178 -0.0173837218758674 0.00581246092625377 -0.0107945969334722 8.14061851721974e-05 -0.0204060032477436 -0.0171610305190091 0.0273254542188786 0.00423020438084069 0.0429072686401628 -0.0263521740666429 0.0150678820452838 0.00725263811306564 -0.0744865163191112 -0.057334468351937 -0.00222264879622212 -0.0933617097188287 -0.0910266460599336 0.104201781688543 0.0151388758093933 0.059049601243258 -0.0235165344555491 0.102628300840271 0.00934908979444289 0.0145308042618279 -0.0711449324087768 -0.0152939546130592 0.0135209603799728 -0.0719154775304125 -0.0297195205538497 0.205595771209938 0.132520679640507 0.109950082130505 0.0260740071839918 -0.087552136769625 -0.219467586401622 -0.178163144379696 0.276595558303572 0.329352691420349 -0.0335363579487248 0.291627735525721 0.0773287623420397 0.0115711937170522 0.178077152007209 -0.0568507021411845 -0.210751926533651 -0.151881464629414 0.146254203518135 0.0115241437357353 0.130710657291275 0.0704351566923127
  30 1229.98261112208 ""  96.7401933161461 0 0 -0.0162704839937153 -0.031796168627769 -0.0167218974935811 0.0146657336050598 0.0170480378124855 0.0177127928315374 -0.395359135808592 0.167638997329525 0.0975465623660403 -0.186727516666453 -0.0307846718047901 0.0444704519520746 0.0879359537208796 -0.428696299166163 -0.132983373098693 -0.0168396084817987 0.00789317503718799 -0.0703628755327957 -0.0310924711831178 0.0241882151568116 0.0129587608821727 0.0938368961917876 -0.0302401285449671 0.0240623360320507 -0.0242960942671855 0.0432610064796629 -0.01527580553168 -0.122468976182907 -0.0157143255475114 -0.125268267638555 0.1170177748648 0.283017787819653 0.30393398466999 -0.0113086036451348 -0.0160895792136297 -0.0158309970715324 0.00554978277378297 0.0232124167576837 0.0192276649884012 0.00742038853201761 0.0101540092002753 0.0156607168006188 -0.0306554381307425 -0.0290668616509512 0.0168398615296745 -0.0287035073322358 -0.0223150701463078 0.0239395094943455 0.057143901660184 -0.107611415403901 -0.136008490327779 0.0213555329725886 -0.12226061247274 -0.00711595126934115 -0.0366907889449716 -0.033992203868537 0.018219444008471 0.0183671319203073 0.0239983833698771 -0.0466707156875372 0.0299074452591036 0.0109012718564673 -0.0431380794369063
  31 1250.77742828267 ""  4.31194641431814 0 0 0.00218820514480268 0.0064313067077536 -0.00813025865386448 0.00664541447130472 -0.0100188007847472 0.0223022260050216 -0.453882545603221 0.253757226379129 0.116392432712819 0.288018891903842 -0.163118040690915 -0.0627499736305845 0.0163450574988656 -0.0662514944383511 -0.00189909772515037 -0.00268716475595544 -0.0148369697602054 0.0661890505716877 0.0163814962339501 -0.0454696175593344 0.0159096122889664 0.00515471077849192 0.0620168476404607 -0.110924449400233 0.000937885438449684 -0.0553730359877289 -0.0983168055917303 0.176607321503301 0.0695917588748701 0.182763038080548 -0.392911445292251 0.188943784312855 -0.0797488664853806 0.00784154343917853 -0.000257078008666389 0.00808777279178762 -0.00689963188963402 -0.00450888513598571 -0.00648778111656701 -0.00632521289732613 0.00172223063805076 -0.00662092096362798 -0.00281587078085613 0.00175117739541332 -0.0103722361658748 0.0223946979379438 0.0241786277757684 -0.015492114531495 -0.00670486934046743 0.0276319555810914 0.0485277242191239 -0.00606600462095704 0.025502948108802 -0.00936797809953721 0.0228591391551927 8.49583727247028e-05 -0.00513254709542407 0.0112398733850389 0.00161680843854299 0.0142890283044631 -0.0190999317087564 -0.0208116902670887 0.0167980693199719
  32 1280.5727780612 ""  2.23517909683128 0 0 -0.0181042754814737 -0.0154243764089048 -0.00354215885244573 0.00968292641634931 0.00725964697131918 0.00539990919716003 -0.0753682460973017 0.0150791520322115 0.0139823427903106 0.0293020050665867 -0.0521595723295199 -0.00994658976763562 0.0240675395892669 -0.091128176983812 -0.0237815486670212 -0.00330351886868567 -0.00162771553728873 0.0202576567387473 0.00609722252265005 -0.0067868152145508 -0.0125249497087283 -0.00383669678520356 0.0507047211264024 0.0145227665829807 0.0136591444998098 -0.0791023655194048 -0.0720309707384521 0.0704390541152133 0.0152107670735356 0.0525877737996426 0.111938200109532 -0.221937115973814 -0.207152488787161 -0.0657669357535437 0.00221732765685507 -0.0546128918417174 0.0296055947230707 0.011107322132075 0.00242171085779427 0.0662426762122715 -0.0161595683941042 0.0440708191519303 0.0688383669405096 0.0362694972426724 -0.0817894777025418 -0.247854937336918 -0.246976117838569 0.261334279288354 -0.0641346712111075 -0.0826458438826896 -0.283570222661642 -0.127964713688148 0.208751124570331 0.373327513257479 -0.180541238512972 7.81867067744599e-05 0.0314810802329322 -0.143836386531713 -0.0356089234131725 -0.0983527968839372 0.154580235984293 0.137647962453096 -0.123083439552332
  33 1291.95233213134 ""  3.74570836098592 0 0 -0.0204614549197991 -0.0338250415480862 -0.00719522751435039 0.0178576508271554 0.0151603997665378 0.00975293149346924 -0.20842475115582 0.0604691873964019 0.0445682235620984 -0.100119200992896 -0.0177274741201042 0.0166606675793624 0.0685480199430498 -0.297269119419368 -0.100262465515031 -0.0137439565827694 -0.0133417708909653 0.017786323633292 0.00951155198119974 -0.00984758435037376 -0.0277734780429566 -0.00821708374600774 0.0992938995049459 0.0569716287538706 -0.0481809989743131 0.031143156151976 -0.127815403941988 -0.0166645316895469 0.0338342024507639 0.0479386199888511 0.30585625447068 -0.445497271430886 -0.365436831507581 0.0239969315709492 -0.0036041569896576 0.025246179942151 -0.00759640501781434 -0.0106031118707862 -0.00492928514043217 -0.0293959218298685 0.0128806544896348 -0.0188839068834879 -0.0453430354459944 -0.0309802666006436 0.0745949490490045 0.122796023937865 0.115838615009839 -0.156418456926297 0.0206937354014185 0.0359801249505136 0.113230692150857 0.0566205811194164 -0.0939438749417418 -0.152008978462914 0.0801177860113458 -0.0161965955394518 -0.0107718773489197 0.0725980121030136 0.0235428704398194 0.042274338451663 -0.0679176572505363 -0.0673104021974821 0.0477226023588007
  34 1331.91724982818 ""  1.86208153715344 0 0 -0.0125913447487702 -0.000106373953894302 0.00361034907805229 0.00201350960808229 0.00400980545950047 0.00116012322587824 0.0433666121904028 -0.0299898610903189 -0.0128214216595896 0.0805445416093669 -0.0399962253130189 -0.0187983839731934 -0.00101346451062681 0.0131741128814189 0.0114317309554242 0.00183416266881196 0.00735118859299238 -0.000546259351553633 0.000550549886467611 -0.000701112921975604 0.000866215508996292 -0.00333770395216059 -0.00752724040167488 -0.0102937122160684 0.0176305728923689 -0.0294285230324337 0.0163694402098593 0.0191879148736631 0.0156435928809418 0.0109533904583448 0.0328729541951916 0.0389727165533558 0.0403847245205163 -0.01736835191212 -0.00822823061582579 -0.0439483797859151 0.0486163189174178 -0.0332985278033688 0.00169804099863098 -0.0216325142874974 0.0527266827252857 0.0197741436575908 -0.261846736676979 -0.223071289828942 0.592977352029595 0.116311497494453 0.0635712730700073 -0.364019523867847 -0.102980902799895 -0.00982512281602493 -0.161156299952202 -0.0730031668958689 0.209386642784106 0.291262228752226 -0.0113812228498635 -0.090690822281426 0.0355533660972112 0.0995836449965395 0.100876815017075 -0.0918092765158236 -0.0432558675525404 -0.134945902529312 -0.0321596050725897
  35 1382.74157405788 ""  11.0816968700969 0 0 -0.0703816465853652 -0.00867596253446842 0.0354081142949102 0.0166185092978694 0.0318364531348193 0.0132326032554991 0.0937835003558962 -0.107664814564682 -0.0289750967590007 0.430108728437828 -0.160449759119319 -0.107497345816657 0.056304965063662 -0.228888279413538 -0.0741454747942061 0.0077050880378206 0.0199296140547431 -0.00479026928025535 0.0157037063978514 -0.00380685986176731 0.00180414351633825 -0.0898366681652665 -0.00980676294425423 -0.0677153714790626 0.0657846875075114 -0.0743757883349287 0.222098663995017 0.145893675398688 0.0338404499681384 0.0529647649767518 0.518761858961011 0.128182158520075 0.191848843198677 0.000726643088480166 -0.005124791668212 0.0132281957511682 -0.00716877978259171 0.00359857827141881 -0.003791693429743 -0.00258838500282568 -0.00740143963230699 -0.00364730594315099 0.0354605999459453 0.0283549328031395 -0.08718254644846 0.00853266922791711 0.0150114906821813 0.00698409700467155 0.0175824650060935 -0.00941282474860817 0.00760271734092933 0.0176640138883818 -0.0409632220906268 -0.0446187751848736 0.0129248997105757 0.0268257211529666 -0.00740115534465956 0.0201611944488338 -0.00242159004737655 0.00318424671716535 0.00178156511545194 0.0290314680580854 0.00681197316374054
  36 1413.138807904 ""  11.2393361135809 0 0 -0.0371967944119241 0.00654340328334106 -0.00633208450204105 0.0062861658242719 0.0101693175127801 0.00263183940503048 0.143775499641512 -0.0520731772678764 -0.0186241517661306 0.0636613490150633 -0.0626575151138294 -0.0206494319483579 0.0172907423008313 -0.0676492982897935 -0.0180857949900076 -0.00815614862872563 -0.0133677944157282 -0.0103548660255468 -0.00596161147643384 0.00401039597249461 0.00139789600666204 0.0439739327957945 -0.000140923919918717 0.0175939699862644 -0.0159815022923587 0.0104491445472834 -0.0187934869944052 0.00962198610685843 0.0294702194491115 0.0270534255593881 -0.172823137134677 -0.0239083130114868 -0.0554040751204273 -0.064589244986918 -0.0450919279586634 0.069484400847617 0.0292291319502747 0.0219042774564613 0.0132921777051777 -0.0406283396941446 -0.0397458714015406 0.00713471957178772 0.178292304550413 0.104354192872805 -0.300011461417435 0.162362952498771 0.142225847912348 -0.411107272477792 -0.0320087868871893 -0.0681888259709314 -0.224575736474953 -0.021898363748558 0.0429283053388258 0.153708180937204 0.210470848853373 0.22882598098011 -0.0282083713986414 0.241002432416814 0.0613774866001914 -0.126672840430638 0.0741903583999553 0.218541861562132 -0.130360447763818
  37 1424.06431836021 ""  4.02905045538817 0 0 -0.115035451537865 0.0161030522930523 -0.00779704309399746 0.0188267013764275 0.0337069864054844 0.0108550829544222 0.399661267092256 -0.143618776700202 -0.0400719184016369 0.260372754148641 -0.176302208254901 -0.0843239605953278 0.0665348373299545 -0.276334724711529 -0.0923669320835415 -0.0123463550182431 -0.0121205427164863 0.00079779043145791 -0.00796249526016709 0.00165080604033139 0.00234904245257248 0.090002809173288 -0.000925678592395011 0.0306170557370654 -0.0446038457620758 0.0307537974286821 -0.168186595545129 -0.0776098448696373 -0.0345550022947572 -0.0383497878813593 -0.337872894866173 -0.022064974158024 -0.0882578263786798 0.0130044628950974 0.00806574369630902 -0.010589289470566 -0.00927565879791355 0.00134142905639408 0.000452098306543394 0.0283176316489272 0.0264165626719687 -0.0172907292248728 -0.0362328880910362 -0.0172953196340922 0.0400461198078565 -0.0296305481564622 -0.0316749699376611 0.0752379217965824 0.0212272306857405 0.0115820771273289 0.0602140479981272 0.0200865366537144 -0.0559116402386221 -0.0591265992002468 -0.135261537717233 -0.146286463394098 0.00550264729873469 -0.139814780827166 -0.0423782708281193 0.1112970626628 -0.0573496507501402 -0.122677711753289 0.113294627255877
  38 1439.71936183003 ""  17.224043393381 0 0 -0.0257089164764018 0.00336926634834057 -0.00157861220931319 0.0041518011760386 0.00687454795045123 0.00227264027277586 0.0877981602295798 -0.0238218540235527 -0.00198247221281334 0.0572491976445641 -0.0296232528526515 -0.0213776927686317 0.0159483241558792 -0.068424860825232 -0.0237894186502514 -0.00545496597917167 -0.00095483995757413 0.00132087253734367 -0.00107140313602243 -0.000698292295889953 -0.000377467213671504 0.0192699145777973 0.00153307883378936 0.00727813613457241 -0.0106454541152572 -0.00293904632092314 -0.0374772684156197 -0.0131078497213721 0.00228248037546485 0.000712114962145207 -0.0721782486705363 -0.0100011288553716 -0.0235455004773378 0.0544667999837232 0.0415463107488582 -0.0553078338909717 -0.0221877071255235 -0.0189142999587948 -0.00604016007016063 -0.0663558714834905 -0.0570014247657991 0.0609501400727732 -0.127512288321722 -0.0713670052136214 0.237572116209279 -0.114322760137946 -0.102181878370288 0.306762215948923 -0.000678328916557657 0.0623018245978396 0.163317960249392 0.0299281874665114 -0.0216327669176821 -0.139155843697955 0.3018400745045 0.273064925298619 0.0179252971183572 0.246229636143681 0.0840640012906226 -0.263763467509743 0.142027547388283 0.21007793774857 -0.312124343874833
  39 1453.09793800253 ""  11.9887563235644 0 0 -0.00546643104732846 -0.00834296370827026 -0.0140733635652154 -7.30235678504829e-05 -0.00243739650890423 -0.000723274785170503 0.056487327987928 0.0706870181244913 0.0689008785649397 -0.06757441157043 0.0870115051067502 -0.0221440865548968 0.00192660461626969 -0.0104120919326368 -0.0065816675668542 -0.0748907179663184 -0.00353299576313446 -0.0911501976573895 -0.00751945612493288 0.00677790175683143 -0.000740210864582881 0.0451827373922941 0.0112896636109677 0.0456833893927804 0.065276105001472 -0.252282646274618 0.508403956201903 0.564395722182162 0.124165389943732 0.194526070043493 -0.138750670539593 -0.0710566019054664 -0.0689899641078112 0.00424892746978816 0.00329077236212401 -0.0049042043101478 -0.000385789673253211 -0.00242020516002232 0.00265166776220326 0.00512836375504488 0.00369147696378367 -0.00150307174180908 0.0136424448563484 -0.00742847943303098 0.051685886008192 -0.000600351384423131 0.0280917059334132 0.0291937669434306 0.0112832553037014 0.00858083544536861 0.0395701767180491 0.0149543420822742 -0.0442949867954039 -0.035035873394281 -0.029098782372424 0.00967313259345315 -0.0027330725499879 -0.039449073539062 -0.00450849558559433 -0.0142613436293675 -0.0194721601802441 -0.0496415973175204 0.0290736160388734
  40 1502.27832103788 ""  6.59593872461056 0 0 0.00249135990927603 0.00292266324734765 0.000222240627037791 -0.000653197091902963 0.000771726937282648 0.000549643144362369 -0.0127775565698598 -0.0207353052456026 -0.0236482913033255 -0.01052524921781 -0.027247266886407 0.0159913601627551 -0.00016443106805786 0.000531846112534926 -0.00314278291774427 0.000787965721169677 -0.00164523672948968 0.00237748670953721 -0.000285705057808439 5.31181334355943e-05 -0.000419927467019139 0.00121811081704523 0.000793027790532239 -5.52437399589873e-05 -0.00533149764129319 0.0107633477321174 -0.0137537444422334 -0.0176529593505484 0.0163356918634577 0.0104692267965848 -0.00678832312302544 -0.00433079896823811 -0.00609445463537854 0.0216264998744817 -0.0068570803724652 -0.00799368124299356 -0.00230947331632554 0.00139847580167136 -0.00298719394940565 0.0202274692300123 -0.0403120928343899 -0.00855195661642437 -0.100904051584523 -0.045969135531679 0.016604255981634 0.0138452096489957 -0.0363099839889174 -0.00458316291064917 0.0318979079423858 0.00171187167377608 0.0442673866514265 -0.00768743584983361 -0.0368533800562911 0.0113710833768964 -0.528099480778749 0.359605473635657 -0.0665328123582761 0.293863668459467 0.100531394813554 -0.302466874803004 -0.154584356402703 0.186427162179213 0.527674592717901
  41 1507.75474335372 ""  4.79255949888937 0 0 -0.00544808393128327 -0.0134334496423889 -0.00283155453833443 -0.000207657901609453 -0.00261373464401857 -0.000311348966241153 0.0466488939277073 0.0824870280031414 0.0923546804333386 0.0212779016245903 0.112345151128909 -0.0584806815537302 -0.00138915643585637 0.00764567256295759 0.000412586180962057 -0.00270043033873133 -0.000198677180152395 -0.00370259592862723 -0.000593141072902586 0.000581556429995297 2.45065730645059e-05 0.00163216632778515 -0.000421877565470739 0.00127386885019322 0.00423515827282972 -0.0117273136652073 0.0225562515679883 0.0289079455779661 0.00244284247635123 0.00781007482487273 -0.00302974790319587 -0.00280629288317175 -0.00209304506954525 0.0133796989708768 0.0246133983840866 -0.00919659062432747 0.00429592620426178 0.000960826457077932 0.00640794928326305 -0.0268676461802454 -0.00774750289853393 -0.0308392549847843 -0.267901364998144 -0.0305781100004471 -0.0949634937462995 -0.0401904591291377 -0.299205860940321 -0.0831189799103376 -0.00683981305945625 -0.000249674779506973 -0.0118196667028849 -0.00467157060756918 0.0208900343539366 0.0257595896420475 -0.030174081796364 -0.369713140383947 0.0304666466805851 0.393016493578185 -0.00348821784001181 0.461487877272461 0.0513176737129955 0.477379260025605 0.0644794924176832
  42 1517.10256210702 ""  4.34548843032131 0 0 -0.0333306316794411 -0.0664474922536149 -0.00895132187643693 0.000700267027793059 -0.0094685978872048 -0.00204246032989249 0.233448880787122 0.404836603014856 0.466010289976956 0.147270267374049 0.555547685347771 -0.301887529058915 0.000665646681152551 -0.00277250534799329 -0.00431948625132731 0.0118630582794 0.000238691968144651 0.0128701920194706 0.000437965608435839 0.000392428795855514 -0.000168589608869099 -0.00671924351167721 -0.00470394158862229 -0.00669934058529936 -0.00928446063030644 0.0396974659912613 -0.0698165309909778 -0.0875784688078259 -0.0195056907733018 -0.029316716503259 0.0365545609823376 0.00611599656323402 0.0118547153236778 -0.00783379853311569 -0.0105468129288719 -0.00191174090121021 0.000856924619964873 -0.000430972682797233 -0.00159714541163586 0.00539250359081131 -0.00147119750740507 0.00382699860561947 0.0971172139678794 0.00727773393488066 0.0391986296501337 0.00817565094265938 0.105375584563406 0.0302974730670254 -0.00511283517151213 -0.000836759538376392 -0.0103045022088268 -0.00706903671509634 0.0156164633360561 0.0100512068868733 -0.0259110570619374 0.0743604574400513 -0.00896292932835979 -0.03881453906924 0.0061210557205784 -0.085230487586028 -0.0147491312633708 -0.0543583544773416 0.0200100717043334
  43 1522.7946603594 ""  1.87059030100427 0 0 0.00240930925290026 0.00655285975321225 0.000879983375665157 -0.000188134179055289 0.000864094400444496 0.000316448181025211 -0.0191232312662616 -0.0392344930559907 -0.0447986599074289 -0.0111800330460077 -0.053947069961122 0.0277408021861459 0.000177165118632025 -0.000746480676011049 -0.00122958036589643 -0.000428105198832929 0.00298380775393409 0.00261922566272858 9.09722775421479e-05 -0.000807717977586966 -0.000192249980713185 0.00118449772107138 0.000103282989675697 0.000202644661015403 0.00131113128548333 -0.00707733039409524 -0.013041683446176 -0.00192411265732379 -0.00658506616420669 -0.00668968389027163 -0.00646928479151054 0.00189460927455244 5.2858383181869e-05 -0.0405113152194403 -0.0428346857820307 -0.0496674645697818 -0.00192254909804628 -0.00416534719197745 -0.00678298883586743 -0.010734317758885 -0.00768815961595916 -0.0177292779344495 0.507186644081581 0.0146091164033064 0.313775497477021 -0.0276003973073918 0.531203964787733 0.278072377673806 0.00257815274013138 -0.00390236822759638 0.00266223199074816 -0.0122072162539001 0.0081470346879918 0.0117316603360552 -0.0637864194222056 -0.159931532689621 0.00500331324751256 0.217280733841637 0.00434846361428385 0.204532213229807 0.0144909721418493 0.254986836253618 0.0728668893563822
  44 1673.93173619408 ""  20.9738239928596 0 0 -0.000142975545316225 0.000824710869575784 -0.000146064702395445 0.000142610881524017 -0.000711900492824433 -0.0016611652492989 0.00265321710388009 0.00501227233778421 0.00512417757440861 0.00318465204485246 0.00310767958118839 -0.00145346319785551 -0.00196343445391505 0.00899329252002407 -0.00174364441186553 0.00129575906561052 -0.000542253301275248 0.000818116368023715 -5.04479220889969e-05 0.000944165433975232 -4.71642445085412e-05 -0.0014468204953665 -0.00116252717916752 -0.000237181362413034 -0.000605339073957834 0.0103240927303088 0.00202757098802591 -0.00840434472362481 -0.00283373217773518 -0.00210555783079398 0.00125005746191981 -0.00485189744805693 0.00271359577456171 -0.0139431685009081 0.0129634072184549 0.000444414787992416 -0.00305393595074457 0.0233857170068177 -0.0651203992744492 -0.00347597202523414 -0.00171664896847855 0.00205496264285627 0.00659008323043367 0.015883112662268 0.0306191713184036 0.00652130363460781 -0.00851413641556419 -0.0626556060733926 0.446724973002452 -0.0556661811244311 0.409442954132311 -0.250205172335005 -0.419683969800917 0.549575964546474 0.0423017327053155 -0.00452384997548305 0.00189712982892553 -0.00806233905817322 -0.00494727204709691 0.00826821636101121 0.0118921431795188 0.00565064694198944 -0.0447300281104433
  45 2814.26108704823 ""  155.191570059713 0 0 0.000128748556376114 -0.000388160885723788 -0.00299065858087414 -0.000539473181323225 0.000546178907607123 -0.00020056542473113 -0.00344477093196397 -0.029046638151484 0.0258093172254755 0.00705875939660896 0.0123148467752779 0.026475643710252 -3.3710915183849e-05 0.00283619283692521 0.000592170202715508 0.00118270342653944 -0.00134480811593292 -0.00327357301360915 0.00344703485570215 -0.00322393707485792 -0.000422827461583708 -0.0161017069402995 -0.0472902897152151 0.0586198431444916 -0.0133640151201763 -0.00416590205060346 0.00485736248687736 -0.00592032875176121 -0.0143083973774601 0.00875821511480157 0.149287763685686 0.640373011343701 -0.696821455719839 -3.9778510657704e-05 0.000532248811471974 -7.98740724903084e-05 3.75270225627581e-05 0.00100886403893171 0.000867994123505268 -1.54493802360744e-05 -1.66139666385093e-05 3.5351707516994e-05 0.000250416935625867 -0.00183590225090857 0.00177870230121606 -0.00137756444837308 5.34991277910851e-05 -0.00104913583659393 0.000818085742769837 0.0015588132813534 0.00347719577536105 -0.00340909289380739 -0.00168457577539167 0.00191880111148651 5.76988660713763e-05 1.53260944891727e-05 -0.000626769163534458 -5.16495379895855e-05 3.18558475933111e-06 -0.000253614026134053 0.000224501641765387 -6.10371070146213e-05 5.78727000105586e-05
  46 3013.11045612433 ""  49.8967832062229 0 0 -0.0279365145463089 -0.0573016707580663 0.00813291343229077 0.00152026543119053 -0.000785718426611509 -0.000635544583990215 0.115600641397651 0.529236160021933 -0.582933244359435 0.18250041412547 0.173368125954812 0.493492332039001 3.0414962521567e-05 -0.00898433180232623 -0.00176668896106621 0.000171641606794444 5.3212635803066e-05 -0.000379743434906158 -0.000165542599087432 0.000656307710106046 -1.59563710147849e-06 0.000878242482331067 -0.00150988205361337 0.00134956867302173 0.00216759572604342 0.00197830917781978 -0.00151096034412079 -0.00353339875082744 -0.00453921703253684 0.00307785331056501 0.00119129544377537 0.00839050861659227 -0.0104775846344341 -0.00044023467361345 -0.00315878833275232 -0.00113009791542995 0.000744964493175657 6.41803221894631e-05 0.000228762020316779 4.44179790890824e-05 0.000616850978862611 0.000162321651793737 -0.0101458537531575 0.0411076312097919 0.00965403034503976 0.0145302603848574 -0.00409919896694641 0.00500862974002983 6.14252885718058e-05 0.000322524555985637 -0.000466827760167015 -0.00908291805684752 0.00173416753884588 -0.00217997658849484 -0.000292930290672357 0.000311597828188064 0.00043580709662679 0.00177795398033593 -0.00820083767753571 -0.00191126251899401 -0.00180870818265837 0.000428561541677438 -0.000350333063420032
  47 3016.44169530868 ""  47.4227101242523 0 0 -0.00130065070122356 -0.0028072355433181 0.000635354542773951 0.000105049485306247 -3.57636169259844e-05 -1.09694858608046e-05 0.00575362383689077 0.0265099836667433 -0.0291463777040405 0.00807636276809414 0.00763219676970176 0.0219414505940198 0.000167299615162413 -0.000123145853901199 -1.26140483295347e-05 0.000335829192790383 -0.000469847003851602 -0.000521678754493354 -3.07580736692032e-05 0.00017404607889645 9.02556795035792e-05 -5.54722410836793e-05 -2.63369662524046e-05 -0.000176557833274222 -0.000481467144385594 0.000510228036109782 0.000592804340850186 -0.000548298289020997 -0.00129986702654598 0.00132620770281773 7.70247613526702e-05 -0.000899542245745344 0.000998429274821308 0.00396361630261706 0.0670174123083145 0.0240536158387284 -0.00121152371134986 -0.000670645154548096 0.00155692137199451 0.0028215340712847 -0.00608320023586004 -0.00530175538472699 0.215808773423836 -0.865106513923322 -0.20931203504403 -0.257310736347573 0.0757258920910337 -0.0958429458413793 0.00898262652947272 0.00759674818600605 0.0029189455604134 0.00282688751533562 -0.00233757336999428 0.00257750270046897 0.00360782009468631 0.00985507058441056 0.0598640469475955 -0.0155319229359219 0.0592481536341092 0.0112117118465183 -0.0244148778548944 0.00361193116037432 -0.0125343308491279
  48 3044.8182268541 ""  9.19270409192889 0 0 -0.000346172486245893 -0.000332668373939198 -0.000665932395765044 4.8300659245895e-05 -9.77100137751517e-06 -7.35670914584772e-05 -5.90500432857795e-05 0.000819957163219774 -0.000930940025332537 0.00361534520183173 0.00351508114327574 0.00912391141202232 -7.8222777022939e-05 -5.26881822030647e-05 0.000148212132803652 0.000156573928336166 0.000333215708111176 -0.000993898399891303 1.4693090679167e-05 6.14526316724491e-05 6.2531446459818e-05 -6.24732231215335e-05 9.5781768599435e-05 -9.11979883567817e-05 0.00270680494729746 0.00137959839364995 -0.000273264311265751 -0.002382776585862 -0.00763795621228859 0.00899895528314585 1.11875651663216e-05 -0.000770937586610053 0.000752871358103872 0.0102281168464299 -0.00257064708819072 0.00271692384471876 -0.000610290950442326 4.6472825080847e-05 -0.000343134453517366 -0.0429630586136008 -0.0202146722433207 0.0150486926939233 -0.00285162358004628 0.0129745389916761 0.00565468012154603 -0.11481089781743 0.0241753232276221 -0.043330266161751 -8.81087244530256e-05 -0.000574575355921928 0.00275788203629937 0.00722951293822306 -0.00124411024761602 0.00506152050552233 0.00331501335791199 -0.0698081080220772 -0.512796717973952 -0.113957929364835 0.440850127891649 0.0897397230032802 0.617601303721849 -0.13493826621299 0.249353253753167
  49 3061.69952918197 ""  48.883122164988 0 0 -0.0160068595334636 0.00806733379086806 -0.0892209004830809 0.000570436193190424 -3.27280626022092e-05 0.00079305639547663 -0.091506083718166 -0.364197372481686 0.375536045887678 0.2759397065239 0.267882976021582 0.678887661966415 -0.00234278262288929 -0.00378028086617674 0.000430111016410628 -6.3266402183082e-05 -0.000524496151966521 0.000942293979873007 -0.000228621962385508 2.48116689374619e-05 0.000530051545412602 0.000443492022747182 0.00269453834729281 -0.00451849124999425 0.00321586729038215 0.00135649237459915 0.00033190013622236 0.00391699160082324 0.00421833769788091 -0.00333981653263963 -0.00846751318860541 -0.028082806977513 0.0325318778189069 -0.0012952511007533 0.000731032474044593 -0.000346883315657378 -4.07940290561994e-05 -3.8586440221846e-05 -1.38036522638855e-05 0.000537149912061961 -0.000503239766569475 -0.000487754694694403 0.0011399948513898 -0.00588181159378034 -0.00158997845093485 0.0142838245419242 -0.00309831762895103 0.00562031416840208 -4.992847166954e-05 -9.02203692713023e-06 -0.000561311140018971 0.000604715878283338 0.00142873419335282 0.000113764385162319 -0.000116814255192463 0.000493151215576129 0.00699887818058911 -0.00072857935400174 0.00436325202800641 0.00133319236430497 -0.00565719854415441 0.00136146969222865 -0.00224249303194217
  50 3064.24804885716 ""  14.6725991906968 0 0 -0.000255531744102137 2.54768106158384e-05 -0.00154240928632448 -1.50016704735557e-05 1.68435067918754e-05 6.7448028664397e-06 -0.00150028527640858 -0.00559221015783938 0.00584490005657742 0.00473775700197291 0.0049519049758644 0.0122403790049873 9.11938862962195e-05 8.2683493288509e-05 0.000113388792061899 0.000353273609622982 -0.000571563577149145 0.000342269572415931 2.63334813793396e-05 4.07232330794098e-05 9.86715978084881e-05 -7.15424140294899e-05 0.000244382822645835 -8.9100863927074e-05 -0.00672434232231411 -0.000826765217423667 0.00205964987751895 0.0018253746782886 0.00611913805305217 -0.0049127069801332 -0.000301632676811822 -0.00110910448908147 0.000720254862762901 0.0709418770609804 -0.0342064435111546 0.0204731709044819 -0.00208625903786458 0.000300938879668567 -0.000324555665323669 -0.0106428408603036 0.015841137670224 -0.0136178799571797 -0.0419917348988039 0.233737147991395 0.0612736213799336 -0.79760524878809 0.175347550092601 -0.308673759941606 -0.0014708852225009 -0.0015463811254642 0.00436415191321343 0.0252431965635761 -0.00305594921944799 0.00539500041045624 -0.00526391824437664 0.0285536715292641 0.169312077931385 0.0471083261374848 -0.201148219085712 -0.0459782038065909 0.0863773226603553 -0.0183435554212607 0.0348036936188414
  51 3106.17649733074 ""  26.2297496023627 0 0 -3.6444327697653e-05 -0.000157240052384985 -0.000388833668126895 -6.24544724306244e-05 4.40796153745205e-05 0.000114924221911555 -0.000248069134980481 -0.00066672087934208 0.000539093734026133 0.00121852946313857 0.00152373686259947 0.00361656294714298 0.000304705514739704 3.9212820215335e-05 -0.000232152417096294 -4.21750004087223e-05 0.000122068856899408 -0.000609040232749573 -1.89209215587081e-05 4.08886997402397e-05 4.05822081033543e-05 2.76438553163627e-05 0.000107450627337722 -3.49813682648406e-05 0.00252662321438572 0.00140819685779913 2.54876069410907e-05 -0.00124608894820606 -0.0043797747503232 0.00600778326196283 -0.000201858834674163 -0.000580456841525552 0.000356487299839652 0.0181740808714815 -0.00738551170727143 0.00623323966977578 -0.000424081957831768 0.000152887305686357 -0.000456343400728033 0.0481846208851465 -0.0146084162554238 0.0689617203070999 -0.00832357278013404 0.0466097528188832 0.0111802188925252 -0.202138601992662 0.0422206480599801 -0.0748872525563578 -0.00159975260366434 -0.000600697994242126 0.000675772983333912 0.00626495522683866 0.00046132071540831 -0.00339651835846132 0.0235839259361194 -0.0904263359565191 -0.647765462418211 -0.0225754365903585 0.140435399964179 0.0439682568369711 -0.579896265971917 0.12150025326388 -0.219251158291642
  52 3116.76044215301 ""  22.5060462045525 0 0 6.8453049192981e-05 -0.000250163687283875 0.000580916482326188 -1.11797862313671e-05 4.33280817283558e-05 8.33249236300241e-06 0.000705891780891119 0.00370166414846198 -0.00364057135888343 -0.00141159766972239 -0.00105169987239588 -0.00308857581031815 -0.000104300815468866 -0.000229651879365187 -5.05070819381877e-05 -0.000736259196087529 0.001788543856668 -0.00313586950304538 1.04326133965784e-05 1.66215952875337e-05 2.79908170594199e-06 2.99311157422724e-05 0.000116578799881881 0.000114729154790685 0.0200273536618376 0.00741833037641533 -0.00276201135531849 -0.0104577651629085 -0.028916197984961 0.036693572282125 3.43544145302363e-05 -9.75656005995865e-05 -0.000377244184593513 0.0097072283840946 -0.011375238258672 4.98074934123086e-05 -0.00029244923347854 6.88927397365896e-05 0.000254878211476197 0.0318541637694541 -0.0698085537523748 -0.0406986839534106 -0.0236677666136564 0.114521371313216 0.0259375533965975 -0.0882944460855749 0.01770541487761 -0.0321657964595062 -0.000864818217289922 -0.00055091836538681 0.00046039655386129 0.00260071060792636 -0.00117838889806452 -0.000720530956028732 -0.00127815652731113 0.044100067642403 0.434868936971139 -0.178180881515481 0.760778508771432 0.14638507997935 -0.202302635141271 0.0288265912441246 -0.0922037995301806
  53 3171.62730370057 ""  8.84692303506022 0 0 0.000495833151586765 0.000253215878419815 -0.00037762143786358 1.44824179235338e-06 5.29013009310792e-05 5.31216453409243e-05 -0.0023412983740172 -0.00406314912596347 0.00436005401032982 -0.00217115189437695 -0.000650138640791297 -0.00070894077147106 -9.06674950376114e-05 -2.64732428005679e-05 -3.38710581451019e-05 -0.0457877799502451 0.0147725414510951 -0.0394566799675869 0.000423598669427916 -9.68413371552729e-06 0.000486413171964859 0.000599521798050271 0.00178850416222987 0.00200672159610902 0.670543003337147 0.214024140202277 -0.0743735213598956 -0.152120125006838 -0.40278248819342 0.506789496459201 -0.000421925456904734 -0.00357788237341983 -0.000415790668396391 -8.49868264663313e-05 0.000609411981335242 0.000233152246904168 0.000714771882403163 -0.000107730087355409 0.000384025658939115 -0.00149252526468852 0.00382345389030673 0.00109421803667644 0.000367742903335267 -0.00311202130410796 0.000643231947837005 -0.00134937114678936 0.000955208407837395 0.000232212913086378 -0.00313660507330063 -0.00254188971008029 0.0016119189233269 0.00482806137980756 -0.00311436269425182 -0.00159244968336156 -0.00022961764197076 -0.0006430816105364 -0.00973654849162171 0.011579419759703 -0.0455967913633838 -0.0100264196599174 0.00879365507619268 -0.00104602414299817 0.00395377311043195
  54 3271.37923654745 ""  5.55522160693596 0 0 0.00032220480963673 7.00061330731127e-05 0.000531533662114607 -1.21639008367462e-05 -1.43857944917794e-06 -3.18338961955078e-05 0.00327400391233913 0.00407967321167811 -0.00316672844144205 -0.00128860773712816 -0.000520876049183693 -0.00302442015090694 -2.79581566249771e-05 0.000142847288861834 3.19870105283582e-06 -0.0640891408136974 -0.0511734618420201 0.0491745138697343 0.000511063167330934 0.000302823354823102 -0.000491155230226131 -0.00115096692441225 -0.00183932416301446 0.00214093456939998 0.613414626813685 0.180841476326742 -0.0543250001030154 0.136459270080308 0.418249132572049 -0.525835413892673 0.00326886599429246 0.012493908345348 -0.0167349387357387 0.000376455245549887 -0.000302529881090818 0.000145116772014012 0.00148510800220194 0.00112824533119305 -0.000905272934126035 0.00048687859293051 -0.00163789065704959 -0.000369789433127684 -0.000111173675087753 0.000832302491552724 -0.000499038408514212 -0.00313916996119759 0.000201362241371819 -0.000850422444610233 -0.00910058165813283 -0.00141979144070242 0.00693877499850367 -0.00100830891407943 -0.00322272773279432 -0.00265016281315587 0.000125162259389842 0.00074244666661331 0.00311024319936764 -0.00554184914716106 0.0204688322842505 0.00441035657930923 -0.00219000336894806 0.000136847818414233 -0.00115604709313057
  55 3380.90844465953 ""  119.410305991113 0 0 -0.000929019398859818 0.00154773961347364 -4.59234706648826e-05 0.000802760090160045 -0.000362980564246071 0.000166991305485666 0.000194939625190605 -0.00660705090739092 0.00436065063490489 0.00143170859232318 -0.00445742056530374 -0.00395764489186534 -0.00325334960176126 -0.00571384062449466 -0.00409333366046843 0.000410119255174799 -0.00175918917052132 -0.00136142286780406 0.000303809543107938 0.000296013760531634 0.000460083322175383 -0.000828232343197701 0.000225273770939959 -0.00057874738863767 0.00193700416586566 0.00382902905245331 0.0014446035458537 -0.00126761458346941 0.000733624959705289 0.00363709032256946 0.000642333904783354 -0.00186773494682068 0.00195768599673814 0.00158173712550635 -0.00147982617560131 0.000178806443073801 0.0518915700615237 -0.0104540174605454 0.0350124873171574 -0.000600871697286285 2.96568840012611e-05 -7.656985405169e-06 -0.000429514022122388 0.00554246664949252 -0.000135659341989733 -0.0220771784868585 0.00502870323401119 -0.0153081990325038 0.146315293198825 0.179138953176716 -0.105278259405754 -0.862047314732037 -0.0117533177228837 -0.356676747778228 0.000456860755114385 0.000296754485291577 -0.00262730839673152 -6.26110474993625e-05 0.00133334762599139 1.75117558119306e-05 0.00395880778002293 -0.0020866075523295 0.0018419487480102
  56 3537.31580350326 ""  27.9591859708715 0 0 -0.000221180810469468 0.000307675773413416 -5.5573014317913e-05 0.000257973479858304 -7.90683038248468e-05 3.61447526172234e-05 7.27082266914783e-05 -0.00139091635779404 0.000775264255613871 0.000330960268578868 -0.000855320510853516 -0.00058396603547244 -0.00183632327507139 -0.00141935283914624 -0.000830923499701359 0.000701496683780949 0.000149471240293484 -0.000190699211861996 8.79331613605885e-05 -1.18401256234887e-05 5.10138489534339e-05 -0.000183501798668773 9.24424625383119e-05 -0.000142316257432093 -0.00941195990401802 -0.00136945319631254 0.00176526753834491 -0.000430050204464297 -0.0052054952389236 0.00291260668627083 -0.000167076408205407 -0.000833911066252086 0.000660345615418224 0.000153524621611798 0.00117456284071957 0.00107423545317117 0.0513342691420094 0.0480943552729187 -0.0214959431305849 -0.000370112477861088 -0.000245657603480936 -1.11346960858522e-05 0.00132874692816282 -0.00868859879428704 -0.00162018896241063 -0.00464226063718616 0.0013770822574588 -0.00528375485690429 -0.49469208318036 -0.684914428839068 0.385732212109084 -0.210861234638682 0.019147551828236 -0.0964287722543534 0.000389600366193905 0.000477555659129697 0.00109196879144316 -0.000230929698855561 -0.00025110815985691 0.000398123504755095 0.000448556614188082 -0.000474823409226036 0.000669407995451699
  57 3829.55761504452 ""  26.8404884232479 0 0 0.000819120148990805 0.00117947379593122 0.000443835820702709 0.0600884364554038 0.00719936948964896 0.00496074406811667 -0.000751360260912784 0.00183954639068406 0.00104033542665471 -0.00377187850608604 0.000997852311941441 -0.00257349201010374 -0.954101640381134 -0.128813953064655 -0.0820229945037897 -6.47563120993289e-05 2.23800707584064e-05 1.31125625393206e-05 -1.01596881316764e-05 8.78066506097963e-05 -5.95396258005213e-06 -0.000263410955052904 -0.000377108851416854 6.33129406493337e-05 -0.000162985007411868 -6.0429085264843e-05 -9.37822547312741e-05 0.000165956223853879 4.74213048811647e-05 -5.3631209778141e-06 -0.000599290143482403 0.000772491641691659 -0.000414483164897356 3.71028693401796e-05 1.69709163262568e-05 1.55361514375707e-05 -0.000420136291027039 -8.85572223882615e-05 -0.000123231062628508 2.4708771712639e-05 4.59912623801712e-06 3.02827236643769e-06 3.4653375696238e-05 -0.000114729800856159 6.90410408001549e-07 -0.000110796772575245 5.83090336392885e-05 9.30718189869667e-05 0.000304214548571002 0.000658985590075306 -0.000384658965239892 0.00511515674680037 0.000201852228209905 0.000998829252886592 -0.000111533236199899 -6.65264067880216e-05 -0.000212639450842284 5.70651465460356e-05 -0.000135510168144891 7.33223666592884e-05 -0.000297563661878813 0.000115433139510384 0.000161559279684934
  :::
 } 
 m_exists[57] { 
  s_m_exists
  :::
  1 11111111111111111111111111111111111111111111111111111111111111111111 
  2 11111111111111111111111111111111111111111111111111111111111111111111 
  3 11111111111111111111111111111111111111111111111111111111111111111111 
  4 11111111111111111111111111111111111111111111111111111111111111111111 
  5 11111111111111111111111111111111111111111111111111111111111111111111 
  6 11111111111111111111111111111111111111111111111111111111111111111111 
  7 11111111111111111111111111111111111111111111111111111111111111111111 
  8 11111111111111111111111111111111111111111111111111111111111111111111 
  9 11111111111111111111111111111111111111111111111111111111111111111111 
  10 11111111111111111111111111111111111111111111111111111111111111111111 
  11 11111111111111111111111111111111111111111111111111111111111111111111 
  12 11111111111111111111111111111111111111111111111111111111111111111111 
  13 11111111111111111111111111111111111111111111111111111111111111111111 
  14 11111111111111111111111111111111111111111111111111111111111111111111 
  15 11111111111111111111111111111111111111111111111111111111111111111111 
  16 11111111111111111111111111111111111111111111111111111111111111111111 
  17 11111111111111111111111111111111111111111111111111111111111111111111 
  18 11111111111111111111111111111111111111111111111111111111111111111111 
  19 11111111111111111111111111111111111111111111111111111111111111111111 
  20 11111111111111111111111111111111111111111111111111111111111111111111 
  21 11111111111111111111111111111111111111111111111111111111111111111111 
  22 11111111111111111111111111111111111111111111111111111111111111111111 
  23 11111111111111111111111111111111111111111111111111111111111111111111 
  24 11111111111111111111111111111111111111111111111111111111111111111111 
  25 11111111111111111111111111111111111111111111111111111111111111111111 
  26 11111111111111111111111111111111111111111111111111111111111111111111 
  27 11111111111111111111111111111111111111111111111111111111111111111111 
  28 11111111111111111111111111111111111111111111111111111111111111111111 
  29 11111111111111111111111111111111111111111111111111111111111111111111 
  30 11111111111111111111111111111111111111111111111111111111111111111111 
  31 11111111111111111111111111111111111111111111111111111111111111111111 
  32 11111111111111111111111111111111111111111111111111111111111111111111 
  33 11111111111111111111111111111111111111111111111111111111111111111111 
  34 11111111111111111111111111111111111111111111111111111111111111111111 
  35 11111111111111111111111111111111111111111111111111111111111111111111 
  36 11111111111111111111111111111111111111111111111111111111111111111111 
  37 11111111111111111111111111111111111111111111111111111111111111111111 
  38 11111111111111111111111111111111111111111111111111111111111111111111 
  39 11111111111111111111111111111111111111111111111111111111111111111111 
  40 11111111111111111111111111111111111111111111111111111111111111111111 
  41 11111111111111111111111111111111111111111111111111111111111111111111 
  42 11111111111111111111111111111111111111111111111111111111111111111111 
  43 11111111111111111111111111111111111111111111111111111111111111111111 
  44 11111111111111111111111111111111111111111111111111111111111111111111 
  45 11111111111111111111111111111111111111111111111111111111111111111111 
  46 11111111111111111111111111111111111111111111111111111111111111111111 
  47 11111111111111111111111111111111111111111111111111111111111111111111 
  48 11111111111111111111111111111111111111111111111111111111111111111111 
  49 11111111111111111111111111111111111111111111111111111111111111111111 
  50 11111111111111111111111111111111111111111111111111111111111111111111 
  51 11111111111111111111111111111111111111111111111111111111111111111111 
  52 11111111111111111111111111111111111111111111111111111111111111111111 
  53 11111111111111111111111111111111111111111111111111111111111111111111 
  54 11111111111111111111111111111111111111111111111111111111111111111111 
  55 11111111111111111111111111111111111111111111111111111111111111111111 
  56 11111111111111111111111111111111111111111111111111111111111111111111 
  57 11111111111111111111111111111111111111111111111111111111111111111111 
  :::
 } 
} 
