# Supplementary material for: Cut-off Scale and Complex Formation in Density Functional Theory Computations of Epoxy-Amine Reactivity
Source: ACS Omega. 2021 Oct 25;6(44):29424–31. doi: 10.1021/acsomega.1c03229 (PMC8587129; doi:10.1021/acsomega.1c03229)
Supplement: Supplementary file 1 — ao1c03229_si_001.zip [file ao1c03229_si_001.zip › Final_structures/Primary/A2E1_A1E2_B3LYP-D3_CC-PVTZ-F_canonical/Epoxy_frag2_transition_state_1-5_isomer50.vib]

{ 
 s_m_m2io_version
 :::
 2.0.0 
} 

f_m_table { 
 i_j_atom_total
 :::
 21
 m_column[68] { 
  s_m_data_name
  s_m_column_name
  i_m_width
  b_m_visible
  s_m_units
  :::
  1 r_j_Frequency  "Frequency"  10 1 "" 
  2 s_j_Symmetry  "Symmetry"  10 0 "" 
  3 r_j_Intensity  "Intensity"  10 1 "" 
  4 r_j_Raman_Act  "Raman Act"  10 0 "" 
  5 r_j_Raman_Int  "Raman Int"  10 0 "" 
  6 r_j_x1  "x1"  10 0 "" 
  7 r_j_y1  "y1"  10 0 "" 
  8 r_j_z1  "z1"  10 0 "" 
  9 r_j_x2  "x2"  10 0 "" 
  10 r_j_y2  "y2"  10 0 "" 
  11 r_j_z2  "z2"  10 0 "" 
  12 r_j_x3  "x3"  10 0 "" 
  13 r_j_y3  "y3"  10 0 "" 
  14 r_j_z3  "z3"  10 0 "" 
  15 r_j_x4  "x4"  10 0 "" 
  16 r_j_y4  "y4"  10 0 "" 
  17 r_j_z4  "z4"  10 0 "" 
  18 r_j_x5  "x5"  10 0 "" 
  19 r_j_y5  "y5"  10 0 "" 
  20 r_j_z5  "z5"  10 0 "" 
  21 r_j_x6  "x6"  10 0 "" 
  22 r_j_y6  "y6"  10 0 "" 
  23 r_j_z6  "z6"  10 0 "" 
  24 r_j_x7  "x7"  10 0 "" 
  25 r_j_y7  "y7"  10 0 "" 
  26 r_j_z7  "z7"  10 0 "" 
  27 r_j_x8  "x8"  10 0 "" 
  28 r_j_y8  "y8"  10 0 "" 
  29 r_j_z8  "z8"  10 0 "" 
  30 r_j_x9  "x9"  10 0 "" 
  31 r_j_y9  "y9"  10 0 "" 
  32 r_j_z9  "z9"  10 0 "" 
  33 r_j_x10  "x10"  10 0 "" 
  34 r_j_y10  "y10"  10 0 "" 
  35 r_j_z10  "z10"  10 0 "" 
  36 r_j_x11  "x11"  10 0 "" 
  37 r_j_y11  "y11"  10 0 "" 
  38 r_j_z11  "z11"  10 0 "" 
  39 r_j_x12  "x12"  10 0 "" 
  40 r_j_y12  "y12"  10 0 "" 
  41 r_j_z12  "z12"  10 0 "" 
  42 r_j_x13  "x13"  10 0 "" 
  43 r_j_y13  "y13"  10 0 "" 
  44 r_j_z13  "z13"  10 0 "" 
  45 r_j_x14  "x14"  10 0 "" 
  46 r_j_y14  "y14"  10 0 "" 
  47 r_j_z14  "z14"  10 0 "" 
  48 r_j_x15  "x15"  10 0 "" 
  49 r_j_y15  "y15"  10 0 "" 
  50 r_j_z15  "z15"  10 0 "" 
  51 r_j_x16  "x16"  10 0 "" 
  52 r_j_y16  "y16"  10 0 "" 
  53 r_j_z16  "z16"  10 0 "" 
  54 r_j_x17  "x17"  10 0 "" 
  55 r_j_y17  "y17"  10 0 "" 
  56 r_j_z17  "z17"  10 0 "" 
  57 r_j_x18  "x18"  10 0 "" 
  58 r_j_y18  "y18"  10 0 "" 
  59 r_j_z18  "z18"  10 0 "" 
  60 r_j_x19  "x19"  10 0 "" 
  61 r_j_y19  "y19"  10 0 "" 
  62 r_j_z19  "z19"  10 0 "" 
  63 r_j_x20  "x20"  10 0 "" 
  64 r_j_y20  "y20"  10 0 "" 
  65 r_j_z20  "z20"  10 0 "" 
  66 r_j_x21  "x21"  10 0 "" 
  67 r_j_y21  "y21"  10 0 "" 
  68 r_j_z21  "z21"  10 0 "" 
  :::
 } 
 m_row[57] { 
  r_j_Frequency
  s_j_Symmetry
  r_j_Intensity
  r_j_Raman_Act
  r_j_Raman_Int
  r_j_x1
  r_j_y1
  r_j_z1
  r_j_x2
  r_j_y2
  r_j_z2
  r_j_x3
  r_j_y3
  r_j_z3
  r_j_x4
  r_j_y4
  r_j_z4
  r_j_x5
  r_j_y5
  r_j_z5
  r_j_x6
  r_j_y6
  r_j_z6
  r_j_x7
  r_j_y7
  r_j_z7
  r_j_x8
  r_j_y8
  r_j_z8
  r_j_x9
  r_j_y9
  r_j_z9
  r_j_x10
  r_j_y10
  r_j_z10
  r_j_x11
  r_j_y11
  r_j_z11
  r_j_x12
  r_j_y12
  r_j_z12
  r_j_x13
  r_j_y13
  r_j_z13
  r_j_x14
  r_j_y14
  r_j_z14
  r_j_x15
  r_j_y15
  r_j_z15
  r_j_x16
  r_j_y16
  r_j_z16
  r_j_x17
  r_j_y17
  r_j_z17
  r_j_x18
  r_j_y18
  r_j_z18
  r_j_x19
  r_j_y19
  r_j_z19
  r_j_x20
  r_j_y20
  r_j_z20
  r_j_x21
  r_j_y21
  r_j_z21
  :::
  1 -387.751918483919 ""  604.557676345032 0 0 0.0142489502655023 0.00446864516076173 0.015469948146356 0.00687473949801601 -0.00309551736165947 -0.00051444035420386 0.0348943464654591 0.0101697974280642 0.00953142444956846 0.00347732911516332 0.00720181140515698 0.0157973518434577 0.0449113027696149 0.015519140210431 -0.0138357315007461 -0.010830002236934 0.189906329672856 0.126822550012857 -0.0343855029381721 -0.00453581135226736 -0.0495231464225252 0.0222580066274655 -0.038016879896047 0.0384321764243142 -0.019503688796192 0.0588685269033689 0.0660590515723118 0.0291986738844321 0.0269356356481149 0.0339703255322812 0.0191738790811174 0.00605385446581423 0.0541306928762007 0.00224896148598293 -0.0284652173953583 -0.0204573948131936 -0.0092189117367913 -0.0949806633940064 -0.067335369937983 0.00533116807585359 -0.00152207313208358 -0.0101381818516431 -0.0173725842550804 -0.00545347812895042 -0.00645687910865877 0.0704048876314246 -0.00593438399841197 -0.0693396230684079 0.00783421249437847 -0.127482974524878 -0.0772047755913157 -0.00294100840837008 -0.0648218291234614 -0.0471172619388334 0.00253079830561761 0.0239917680146863 -0.0154286076974354 0.00929899390878262 -0.000576861915745436 -0.0194926767095753 -0.0131869777891474 -0.00833719455762021 0.0115392890124195
  2 42.0040473338921 ""  3.89493141478998 0 0 0.00060635455468819 0.00883058457906688 0.0496471008686506 0.0306381533591947 0.0552130861202312 0.142721060320843 -0.0537205576057921 -0.0502572295283814 0.0666755977815787 0.0260668994200556 0.032552472881315 0.00540504193358999 -0.00750458193680049 0.0326958857340174 0.133077727153148 0.0626817307236413 0.00643725156938287 -0.0402547798033623 -0.00454066327720959 0.00538643651715863 -0.0171890860122811 -0.00133977728081027 0.00528782512595297 -0.0123713962995557 0.0685570564902344 0.0404366804154773 -0.089973305428976 0.11446460123989 -0.0166204251017917 -0.0195617214180507 -0.0308469463673133 0.00300087576054754 -0.0385021356919057 -0.0262409694134579 -0.0379234526200898 -0.0804327724814775 0.0430271724279421 -0.0103510398203083 -0.00504132860879939 -0.10507416783044 -0.0356563551707809 -0.0564849316405897 0.0160079396080661 -0.0570337984390255 -0.137648792679943 -0.0563550404066065 -0.0446858997271813 -0.0960089094701972 0.0142471487467699 -0.0346284158447753 0.0643486423496285 0.101968388630278 0.0161457787501056 0.00784104351554042 -0.155079389471629 -0.0608337898283223 -0.116946387687897 -0.151108227784572 -0.0190765043735457 0.00612160930207503 -0.0727790493351063 -0.0282836295278057 -0.0413389678574085
  3 70.1178038635174 ""  7.68967075504409 0 0 -0.0424852411307146 -0.0112456937904531 0.0495789928125657 0.00184593117170875 -0.102190214581218 -0.0304486110081481 -0.050612307401898 0.0674475998032517 0.051870964779566 -0.0704714988848583 -0.0542642897380715 0.13516620802999 0.045869216592322 -0.0609779620742367 -0.0902614701552229 -0.00322522550502735 -0.0264050007631833 -0.00357486162666432 -0.000678832261127943 0.0469513439254746 -0.0736120930919356 -0.0291098951316919 0.0334475145981282 0.0075936992287083 -0.00596161955302919 -0.0505030893373119 -0.037315928608453 0.00134426205587395 -0.0419622995428401 -0.0112229498768136 -0.0594078896179182 0.0876587439042585 0.0352282796577638 0.043261997852959 0.052726796570324 -0.013287499412475 0.0855544258534489 -0.0537983122457665 0.0426461243626647 -0.0686671037981545 0.0731566667616712 0.0282043327119625 0.0279505390127378 0.0940396683718186 -0.0326322742772052 0.106761485509367 0.0773859859203673 -0.0649965764002671 0.0866750717070921 -0.156434106661742 0.0938289065162599 0.197905713950939 -0.0225713386372961 0.0497037918626025 -0.103058583166715 0.153377010444364 -0.0185925763563609 -0.0567136974436626 0.0331182115801278 0.0538459035483806 -0.134159085452786 0.049033135133095 0.0785640579522351
  4 86.2764725014854 ""  2.38583975786357 0 0 0.0182430247606226 0.0266344001123804 0.000546366098234767 0.00428927553613984 0.037815271513029 0.00347233459087782 0.0078452898145704 0.0379244734797312 0.00396947824842116 0.039460236461027 0.028250149338947 0.00786369622826836 -0.0234731482902055 0.0228840545295165 -0.0130742440878548 0.018773087714716 -0.0414562006097516 -0.0214201371372159 -0.0056328519643727 -0.000681929167043847 -0.0510703693145555 0.0111896659346628 -0.00158542835722218 -0.0157242190942128 0.0217254069329299 -0.0223914769404391 -0.0282793285242322 0.0316339406033694 -0.0643786328140791 -0.0300912190104314 0.017595211090921 0.00897399679215928 -0.00108187898538315 -0.0485207021493702 -0.0994430293704596 -0.00506414639473496 -0.0273707430501294 -0.0569441106291174 0.0125014649242304 0.0331876834115719 0.126544650765225 0.0753916120795997 0.0296633720510862 -0.270980294878648 0.0525204327369687 -0.198555899603359 -0.125325140072755 -0.136104460089828 -0.0422911568801295 -0.0294761849860412 0.0270549770078592 -0.0363322269900598 -0.0580784918943814 0.0137420576308184 0.0153751046883928 0.0582472069547315 0.0570321006288126 -0.0695805442586204 0.324924960297993 0.0249961216375493 0.217146320581118 0.163957409035724 0.201556799300245
  5 167.836477078768 ""  12.6470510655226 0 0 -0.0196295370245809 0.0357890690594142 0.04323482343559 -0.0344811855356227 -0.0465613613340124 -0.0889087955762697 0.00143696272025429 0.158231168674342 0.0361487527170395 -0.0142824647793283 -0.00454439671307085 0.142141367709871 0.0506588911752307 0.00287488137368833 -0.0734684351499488 0.0455619116008302 0.0367500936912618 0.006265574941967 -0.0524178688851792 -0.00460017587391825 0.0967189978858579 -0.0183651252400927 0.0128258977681065 0.037230638044343 0.0476038346654247 0.0444594777581415 -0.041224485566486 0.0822686800159169 0.0482907950450513 0.0454511971548285 -0.0190428520013759 -0.0403106761962382 -0.0100732144715158 0.0051461378625678 -0.0578640048877695 -0.0556488903361582 0.0613852712976613 0.0458982167164063 0.00405715682899219 0.00953505123661709 -0.0172939786504818 -0.0386719187453636 0.0816016023019217 -0.147986182497567 -0.0917001015765993 -0.11429156059094 -0.0903638037778042 -0.0717603103686962 0.0324767158139031 0.0452749359274086 0.0607171560762238 0.0822453534355917 0.069499188076293 0.0215541646732789 -0.0624882263897049 -0.22469241440321 -0.116998866098025 -0.14989149636505 0.143053499462135 0.0558186868771362 0.243038809305615 0.0489244331726854 -0.046560925649594
  6 195.888698324482 ""  7.01522131022995 0 0 -0.0380684202388579 -0.0739551354704321 -0.122848358607607 -0.035905110710907 0.0200204505847691 0.00937459223246133 -0.00335434829655006 -0.253553804554788 -0.133857714053229 -0.0832304464605607 -0.0189334745557724 -0.278399027062629 -0.0525963183446521 -0.0051879991806022 0.0968825040363468 -0.0177786823871945 0.0981412471894321 -0.0254550800229272 0.0208803365923795 -0.00193943504033626 0.0296800961361508 -0.0297217289676137 -0.0097165170638672 -0.0486341591655629 -0.0180391257987128 0.0851510093740522 -0.0709337216869332 0.0196471788451417 0.064103752019846 -0.0235451961224748 -0.0442961733248343 -0.0260549384163872 -0.079021997420516 0.0339770472838425 -0.0181429520332967 0.0300300921108475 0.0650496651225874 -0.0042568158510384 0.0557827380656873 -0.00818012074402806 0.00356321301878551 0.054841560064707 0.0582977191765279 -0.0335276031853586 0.000611814831548958 0.0153008473984787 -0.0219167672861802 0.00982354321123252 0.0716240291584732 -0.134931487666889 0.111568347690505 0.150664617896895 0.0936488119983082 0.125855230500968 -0.0654363298305479 -0.0780362720829456 -0.0114579898396713 -0.0928119424110365 0.0732749214104631 0.12283623798629 0.0905553620109702 0.0294621747875144 0.0690968362872957
  7 245.861674617572 ""  9.64254623441132 0 0 -4.21837743268908e-05 -0.0214313234246787 -0.00346669450485141 -0.023428453513037 0.0140204857236826 0.0304108611139796 0.0361864609124499 -0.0866110479737401 -0.0140040405702608 -0.0371869440169712 -0.00640354895591312 -0.0611610775689599 -0.0900450900486774 -0.0215825152312196 0.0132199804249897 -0.0739006168462334 -0.0627678779501478 0.0661172441647941 0.056496466098343 0.0387865215492636 -0.0432128889323512 0.004965441360724 0.0183788094596052 0.0453096602427958 -0.0860582737777978 -0.130557949482761 0.121780500314132 -0.156496465009043 -0.0192156067650745 0.0385352106516994 0.0117046841496291 0.0991089006236124 0.122847626830976 0.0115725407580573 0.0384623812802786 -0.0206109892883627 0.00277975315720934 -0.0131821371211678 -0.0140238528693513 0.0237389158703885 -0.00907932966969303 -0.0483738063556713 -0.00679559928835767 0.069922144986969 -0.0230842126105701 0.0424059943004205 0.0447177249774904 0.00029079897870545 0.0115992847900048 -0.0201802590385608 -0.0280535508191517 0.0223501929833408 -0.0529402785020611 -0.0522113290951625 -0.0780986386065755 -0.393239372061834 -0.154775733526326 -0.213362749380022 0.192831941566694 0.133810249848579 0.381215057393539 0.10307473833692 -0.163238207724961
  8 263.197136382431 ""  16.1212678703836 0 0 -0.0247318285245469 -0.0252374949644903 0.00485268102041843 -0.125097923062192 0.0260554963023422 -0.0139256793073026 0.0521907391955359 -0.0642481571762858 -0.0185887850692179 -0.0563949233275815 -0.00888620360170972 -0.0525524082047536 -0.199877669634784 -0.0240185467357615 0.0411392392673994 0.0293913622639153 -0.0207775429653797 0.0321471588241741 0.104197790560944 0.0513061887240909 0.0203255118884486 -0.0137669802222882 0.0231312353707185 0.068300628220355 0.0362799212606754 0.0314401008579922 -0.0252291666921396 0.0887674836857442 -0.0506489100163623 0.0557446510987824 -0.0562310581720367 0.103460444977601 0.10168773862314 -0.00504142624917645 -0.050292705314267 -0.0517545180669249 0.0199863799561535 -0.0181413279285895 -0.0107603391980289 0.0221620703886124 0.00285704421464937 -0.0374880168312592 0.0277359835113418 -0.104154988392914 -0.0505453513184767 -0.0616621909566155 -0.0629509631788509 -0.0782673248460964 -0.00077763453675761 0.0186723360975005 0.0105148549678547 0.0230250535045949 -0.0459599580240666 -0.0351245904480122 0.108477210212773 0.228969030285991 0.0567987586761334 0.173409431495345 -0.0998048987470463 -0.183490236966912 -0.176351611959208 -0.0603115964132509 0.0346514961749001
  9 298.140265021527 ""  13.4102779090612 0 0 0.0141629489636413 -0.00947663371130501 0.0462073877292764 -0.100754290350469 0.0186466573652685 -0.0225451739488924 0.00341512844934377 0.0956650854479305 0.0498372521206213 0.0995769762798028 -0.0151970014662903 0.109822767159457 -0.177265111674858 -0.0296228039389454 -0.00467780016334586 0.103543852516184 0.0257202948849836 -0.0283042954336922 0.0398437463599095 -0.047991473534877 -0.0619064392985044 0.00780601567581717 -0.0740489311621419 -0.00832595268084528 0.125119709869257 0.150934535049122 -0.104341051621562 0.237457704044842 -0.0694613725055464 0.00125980219890783 -0.0456189593349767 -0.0421212582189683 -0.0302842135910823 0.0136215999429859 0.0578483112842719 0.0539410400703604 -0.0275401536206279 0.0144764265878134 -0.00702188881740487 -0.0295133979885888 -0.00245725498204418 0.0414830845505333 -0.0346628960780824 0.131119882378375 0.0594359963241246 0.0947349649892087 0.077769789283456 0.0823313435032534 -0.0134299878023559 0.0759826858353061 -0.0649028603996482 -0.0962011176339032 -0.0138286112918316 -0.0209963677701762 -0.101900241581939 -0.145734135301809 -0.0395025880312205 -0.129806239458507 0.0426413027287432 0.164324754135027 0.0826884510849659 0.0351805168318136 -0.0146661284341924
  10 395.081712597963 ""  7.6472080962164 0 0 0.0143597238477773 0.0107585216493889 0.0376224178386009 -0.0172434932487505 0.00357856416532625 0.00431233386271049 -0.0768835851664299 0.140201687034216 0.0670801369830274 0.132644485714904 -0.00943685498312308 0.149879409568487 -0.0625394776710883 -0.0186597032493214 -0.026935593031739 -0.0399942759126684 0.040234523226817 -0.00857585434751269 0.0430412538884468 -0.0409763748740484 -0.0226319270269402 0.00797324237228985 -0.0504927943946277 -0.0465903374983549 -0.0427483577767847 0.0220196667515053 0.0431680888721613 -0.0733983056492506 0.0362995974375284 -0.0368472475080505 -0.00780979624961194 -0.0535241745663101 -0.0598524732996955 -0.0849204648656131 0.0323723977787582 -0.0107228713091165 -0.00772021587626202 0.00328410422115214 0.0851022857227037 0.0508360232347733 0.0105374553064598 -0.0701741027778976 -0.0713222222883607 0.0148887907179625 -0.0138665568619958 -0.0867336109348211 0.0301356804438488 -0.00681206545809745 -0.0241374969799003 -0.289524387709467 0.266288998795417 0.269475673669212 0.16376873458396 0.177247175984599 0.170569332007781 -0.0411037655536365 0.076878261951109 0.119820520866793 0.0112887013019221 -0.18968231117189 0.0670288377423283 0.0246692620751501 -0.166124430474256
  11 403.000790572643 ""  6.99330300052952 0 0 -0.0300105086457644 0.0455667272494688 0.0192866333929092 0.00806101112092004 0.00920706669644014 -0.00204661021311646 -0.120702966490634 0.149680203463644 0.0474500706772823 0.0401650074008355 0.0233578099617939 0.114040760429239 0.0554671103152498 0.0357697528028276 0.0202273693650322 -0.0265883033826284 0.0134012104653906 -0.0707019948520507 0.085105329066042 0.0164154877532442 0.120042036713396 -0.0196467015246838 0.0305715303229783 -0.0444892738186353 -0.0235792659922036 0.0465816027005539 -0.0751576901307521 -0.0209157948044159 -0.0177845602053706 -0.0972000736234791 -0.0429657555332458 -0.0129644547560704 -0.0980211232311977 0.0165353259849616 0.0104190093831692 0.00459209758695347 -0.0437370978500893 -0.124596130738936 -0.0545811283908865 -0.00522697931821936 0.00459891994816016 0.00903141363704007 -0.066038303387626 0.0961817485786115 0.058266560899551 0.146001107455282 0.0490330434428435 -0.0100446488334352 -0.00517094390139582 -0.20137447308885 -0.0903424993643795 -0.0142669518106666 -0.0888852324471006 -0.0290952065092396 -0.0397455210267054 -0.0524410887388232 -0.0302633928477409 -0.051730364466265 0.0327568507344698 0.057073804366608 0.0457594926743802 0.0196755290543759 -0.00153041329702646
  12 423.730878493566 ""  8.4052333012756 0 0 0.0059370231604231 0.0121064061010824 0.042949098724091 -0.022975930393342 0.00278170772889334 0.0134283459883434 -0.108478991437083 0.159407267566821 0.0804693068863335 0.127337685228906 -0.0135608093352575 0.173088682433399 -0.0882696893658446 -0.0278617569742592 -0.0382729094105213 -0.101463604891038 0.0302824003015049 0.0032323284908251 0.0708811611772827 -0.0270227678300021 -0.0183944847851809 0.0121806854270289 -0.0394869915911228 -0.055066441549435 -0.129834409911133 -0.13541914639566 0.131425340117257 -0.269634489958047 0.156193919866411 -0.0220589143843922 -0.00582303811199857 -0.0261790617206779 -0.0540253516420983 0.0591017972262037 -0.0597259456474674 -0.00904736453655614 0.0402124217341631 0.0789408298388988 -0.045484941609439 -0.0314724551895131 -0.0126119057233909 0.0492541687311897 0.114752144839181 -0.129455726054588 -0.0305450540785243 -0.0587566328576713 -0.0935365969198742 -0.00987283207571347 0.0615444369331679 0.0962469551384848 -0.097670152281735 -0.0512138937475919 0.0976924647114409 -0.0126149507745897 -0.103853660653602 0.099522679440439 -0.0433075369815694 -0.0498701614464078 -0.0263894750049427 0.0960876989819227 -0.0935080824035931 -0.0420060476276204 0.165153424524913
  13 647.207480210421 ""  7.72741969301241 0 0 0.0772163078540292 -0.0427910016516915 0.042846364620082 -0.0392978041181384 -0.0171562014978856 0.00836372694744147 0.185722036693372 -0.134267249666769 0.0106049862349365 -0.0325129101561969 -0.0380042395555178 -0.0392926550619846 -0.159763344350075 -0.0791092838479404 -0.0702526985742832 0.0229803313296847 -0.0123426657610437 -0.0515822985066394 -0.0494315348172273 0.0258491608717091 0.0133449293149053 0.0641152732965795 0.0564986679283528 0.0257277407509367 0.0156954206960591 -0.0619844083425974 0.0639692434116798 -0.0982481230588705 0.0865345475367439 -0.0669557395918129 0.0318890257859716 0.0481125245567346 -0.0074461648667227 0.00356920938040924 -0.0106687094951781 0.00312178074451791 -0.0495666616551388 0.024533849556749 -0.087901289651628 0.0028495348972955 -0.00933831299055146 0.030359380472166 -0.0429226204275994 0.0215657210826974 0.0519703960084402 0.0345881737745573 -0.00901455489417071 0.0464943847267499 0.010771494967156 -0.430089822874545 0.0186474265176251 0.183810597453551 0.331446642811962 0.138314234915596 -0.0336114649376705 0.0225799118952485 -0.0141283512617097 -0.0214420567611832 0.00456698851522648 0.0564317474411583 -0.00994135365368812 -0.0192148881054452 0.087469384978322
  14 656.256594072412 ""  15.2381408163218 0 0 0.0365993436492181 -0.041131967520334 0.0286201640995287 -0.0599295014758377 -0.0250891384580995 0.0171538142505631 0.0312211731684163 -0.0616273045341552 0.033024546714521 -0.0150506397191648 -0.0493664333366824 0.0183311703823233 -0.153469382168869 -0.0756735912588736 -0.0291202721286456 0.0399908245917222 0.0434261775296722 -0.0240372949680189 -0.0424862153877336 0.036413568756386 0.0259825009763429 0.0912656905596945 0.0423070574632399 -0.0793173041272841 -0.000151080893602641 -0.220875661501065 0.179497279216123 -0.238831958858665 0.141304171168509 -0.168153964487902 0.0361935103548397 -0.0201642432621776 -0.180877616387661 -0.0192304689702806 0.00845728023348626 0.00441344530746204 0.0255969843012243 -0.053271947767075 0.0569310333239511 -0.00456232132331706 0.00980348881530176 -0.0199164072575292 -0.0178453547885363 0.0246236985497467 -0.0166370600221596 0.0145835999821843 0.0245367916708386 -0.0364875174917767 -0.0297593694394732 0.302206254087038 -0.00988630618692226 -0.150445122818256 -0.25466569069737 -0.0875350176099601 0.0396692613648239 -0.0306225331961862 0.0349434809698547 0.0180996521859807 0.00930665404366981 -0.0588447291967597 0.0202097176659627 0.0229825636515159 -0.0794371116640161
  15 733.371130398376 ""  124.843215776352 0 0 0.0101569958525317 -0.00624376878500768 -0.0128562340032755 0.0560929306736231 0.014307138971787 0.0283161117843441 -0.00674823657770339 -0.00361736633143496 -0.0119907832358779 -0.027859078638498 -0.0284396787058811 0.00244310661421177 -0.502659265283045 -0.2038636586448 -0.740333932879094 -0.0182031160595665 0.0144681161075678 -0.0017864656147368 -0.00210404394320559 -0.00140929366703393 0.0239408295195484 -0.032717871069459 -0.00536530531426843 0.0142160522167692 -0.00186097110692785 0.128368706131729 -0.0905346623886226 0.0636439730179642 -0.0728096955017042 -0.0107622833537231 -0.0165445336154972 -0.000176782973241783 0.0221738927433164 0.00928576132062789 0.00107440135714688 -0.00213047057625632 0.00325038298456613 -0.00578837929206243 0.0130832977034857 -0.000615820643658832 0.00324528338810146 -0.00662264648185412 0.0225426604072952 -0.021109995088045 0.000499446791643613 -0.0120365004441267 -0.00262237733463813 -0.0159789709621678 0.00211644225954556 0.0470851105849314 -0.0111840261394247 -0.0273161132698044 -0.0468611033625386 -0.0170093805504416 -0.00571891551678484 0.000187139845308523 -0.012883568742056 0.000979300578012248 -0.00858850566785321 0.00431726379281448 -0.00840517059896317 0.00269994202987549 -0.0205937204864402
  16 795.210759360397 ""  14.4726001380373 0 0 -0.152824958632471 0.0846559583102277 -0.0292494971258212 -0.00170032916655051 -0.00832830517738911 0.0201772008013503 -0.138708057403179 -0.0325586720028514 -0.0362917064095131 -0.327365735773216 0.0633318908571631 -0.0816848265741172 0.00528755388664709 0.0346750988071422 -0.215104570797765 0.0944156992234059 -0.015300053033795 0.0386095962679798 0.030780669158615 -0.0415184947025974 -0.00993148199676168 0.071767364524875 -0.00469781453472229 -0.00551239997158019 0.0712709918863894 -0.199148251343882 0.217128163841661 -0.10066146169646 0.089306619721097 -0.0257086385663783 0.10189652147097 -0.0953514910918989 -0.0571923541558041 -0.024290154485895 0.000775167654450191 0.0038588833689517 -0.00122488577923025 0.012583334691849 -0.0313744786008437 0.000278155124741789 -0.00817463857192894 0.0190342362061497 -0.0472584672725096 0.0412171194991296 0.00141816417435707 0.0258671784043299 0.0108539536186664 0.0303350084494635 -0.0129155275779299 -0.0734956557160346 0.0350638575912652 0.070742027697391 0.0898514949420926 0.0224117699821539 0.0171942746673937 -0.00735463681669351 0.0404325613321512 -0.000443097465756437 0.017726582975295 -0.00927373512556704 0.0174407859756604 -0.00455500297329306 0.0333889611731841
  17 824.421969237785 ""  1.7391842946798 0 0 0.00667592895631373 -0.006376571311618 0.000427332990945906 0.00467587097087469 0.00228685391769944 -0.000936129732410755 -0.00250469668844488 0.0130987388593944 0.00299452252348967 0.029482760038152 -0.00384875391894923 0.00855398495762414 -0.0148851797224827 -0.00792606215389112 -0.0117178818776103 -0.00527615245228458 0.00112901121058636 0.000949688126470678 -0.000662339445933233 0.00131039528864518 -0.00218010129453899 -0.0105131930018985 -0.00339004150945212 0.00105204416529144 -0.00442955589199775 0.0163810040063902 -0.00952357375726526 0.00157010946015282 0.0252433017953699 0.0263376157751058 -0.0138911947061735 0.00511761451696765 0.00608850511797728 0.00219127365933694 -0.0689635164876852 -0.0322991919723988 -0.0061456565294371 0.0127947371449612 0.0238866974412216 -0.00733080266104057 -0.0300490142563352 -0.0304640268944726 -0.198013919546358 0.368114759577956 -0.167906249886609 0.388414356425109 0.00121482597019335 0.31420593821328 -0.0576835994588683 0.102984053518733 0.0824665256240877 -0.0459727341421921 0.0359218196613846 0.05016567849527 0.0298202318942424 0.189319470188719 0.0040108366282301 -0.0996632001236778 0.318650285301501 -0.262558367573679 0.179156249368958 -0.0173648883875989 0.392837603083951
  18 873.715462877335 ""  14.5311687127512 0 0 -0.0185554066549275 0.0173265597304146 -0.00842829551116506 -0.0173098519880352 -0.0134921244235822 0.0107637772719934 -0.0408518991403793 -0.00140402177342925 -5.98169075645717e-05 -0.0611154976974458 0.00224491376122464 0.00132564861452909 0.0115384241164551 0.0046001995350636 0.0193378299604693 -0.002595402126364 -0.00332451472594081 0.0161698753549832 -0.00937314872758701 -0.005304791000417 -0.00332734007990534 0.0486401596081221 0.00835327515425473 -0.0199862248872853 0.0195574972698821 0.167049799670545 0.0998195916271555 0.0299461142317653 -0.0963199060556858 -0.0349923731915065 0.103526844842973 -0.0365865687546339 -0.0128714389909757 0.121591673440148 -0.0311360816706046 -0.000988135208622139 -0.0968351100124248 0.00313832515409033 0.0858538403950735 0.0259813888726004 0.0365674604441254 -0.105366711644128 0.102176419690675 -0.0951201532458801 0.103669728576755 0.0141865903681409 -0.0610468729898583 0.0295404207323059 -0.0380152557477812 -0.10455671343473 0.0160612731211854 -0.10862780090677 0.0183486817937758 0.10677879228109 -0.178746120590413 0.161027104708555 -0.36311236011157 -0.0629408174449457 -0.0212161884589104 0.116542119868534 -0.106133139616816 -0.0131560391707964 0.0191994313126357
  19 927.888373332209 ""  24.5466720381688 0 0 0.00605696305388506 0.0203733687816997 0.0975949549472174 0.0297275969912691 0.0302558259436486 -0.0392008644708728 0.315274767739865 -0.229808532512403 -0.0056674753489348 -0.217604586118973 0.088252212774138 -0.187023767678011 0.0815855934020753 0.0598177974740695 -0.05327624388867 0.00522225616976169 0.0381515427368277 -0.0707266902792732 0.0376927241866787 -0.0693833256432092 -0.0237132282811864 -0.0732207333463737 0.00633558785222453 0.0703789771949624 -0.0278480792053549 -0.161703878453276 0.0243233090224699 -0.172107277637633 0.20495222662094 -0.0762603555034935 -0.250044391064656 -0.0106680244438615 -0.0644498180825877 0.0186417332477289 -0.0145139647938729 0.0235216496656179 -0.00547977159027215 -0.0185864358903464 0.029730720799014 -0.00698537673116029 0.0210484941248963 -0.0369129495889897 0.0102476383590279 -0.0157019073359815 0.0392908936021495 0.0217803121297164 -0.00869834440850402 -0.00906887408268885 -0.00195398620014226 0.0624153567366213 -0.0161486336955035 -0.106464342716277 0.00910197032620897 0.0715089801530925 -0.0204352399598148 0.0121491910671765 -0.0541314304263825 -0.00473530291187835 -0.000485438899856927 -0.0174525589015189 -0.0228299060062701 0.0195172603953687 -0.0646991007410407
  20 966.283461575569 ""  38.4390458099356 0 0 -0.0223305501408184 -0.0813172099503096 -0.0313772331449973 0.0462989896482037 0.0469228737933159 -0.0247743152191101 -0.131064565706896 0.130822730699399 -0.00292315208030274 0.238756222116381 -0.077220831774333 0.113698442292549 -0.0522154382307311 -0.023541695447319 0.00828796495234166 0.0993239101376191 -0.00853700877875163 0.0425820714925055 -0.00737135829371572 0.06535013922448 0.0089535495810037 -0.0798774999289815 -0.0509628291192006 -0.0046667264694966 0.055611608404716 -0.378590721275967 0.108412633555682 -0.0958849157214415 0.189522478305786 0.0567873705138048 -0.251302600727964 0.0397316974547244 -0.0763770804035761 0.00576042237228102 -0.0085531299704958 0.0112980300099392 -0.0327938973943362 -0.00232158073354456 -0.00739844248748384 0.0209762853917395 0.012203961975882 -0.023305853756289 -0.0424619010484959 -0.0165887404018528 0.110902845809096 0.0137784612514967 -0.00648536084600172 0.0139165419142039 -0.0725953178804914 -0.0337480364179487 0.086435049773995 0.0411736485709392 0.0647841481834793 0.0376180995759065 -0.0737230925317535 0.0439470238491931 -0.139106881191396 -0.0175885229519468 -0.0360703068517813 0.0976765370729869 -0.0586518861229342 -0.0129450877472957 0.00368213333403056
  21 1016.02602530516 ""  10.2088348405819 0 0 -0.000573549547085643 0.00141569065588786 -0.0426307441612677 -0.00820648103251106 -0.0117641912149827 0.0167555748076273 -0.0794041430771286 0.0943583289969851 -0.0146965116543719 0.0669995340024228 -0.0258600248020744 0.0602657793127911 -0.0165698384318578 -0.0142450083415268 0.00642525414385072 0.00641161601823993 -0.00403981401450505 -0.00556603423569435 -0.00324377854049397 0.00237717491358666 0.00206071175083372 0.0123716406243561 0.00442937760095389 0.0191127476634181 -0.00330937020004197 -0.108258784849994 -0.102451464060708 0.0253106518555482 0.0498271415175572 0.0545957021464854 0.0819498104249682 0.0407776203993344 0.10466427328098 0.0112030428960315 -0.0516191112574974 0.133077383693204 0.0436381435275523 -0.0118122191886827 -0.0252593601764033 -0.0805763862597874 0.0553259321356829 -0.083790248332859 0.0468201462817519 -0.0353221239947063 0.0470747159613511 0.0307722938021983 -0.0426979193727192 0.0835795972269558 0.161123138082147 -0.0545256789821283 -0.227224294142198 -0.225831807315632 0.210449696907506 0.213376729980211 0.0683223327124615 -0.0519636527809138 0.0990702054567048 0.00720247845921356 0.0842186465890312 -0.275469057429229 0.0212117027564398 0.100712296151432 -0.237431560426574
  22 1046.98652327616 ""  58.1886954948404 0 0 -0.0363226079917383 -0.055919051231821 0.0524224226576445 0.0320368991534214 0.0495240712061747 -0.040247901076123 -0.00349857861452219 -0.0601077598617872 0.033576985541924 -0.0755499014888023 -0.0457659065639397 0.0161233341094569 -0.0169742274062332 0.00287749829783121 0.0315423991535218 0.0165414398578267 -0.0114260982446783 0.0279126782321482 -0.00716405496333867 0.0240576929060514 0.00459360173970208 0.00377280322650386 -0.0158594995973587 -0.0293957494494435 0.033827628928213 0.115128385801031 0.206340162980904 -0.00429344088311354 -0.139703807773904 -0.0897896870305555 -0.118068448925997 -0.0394869982532631 -0.147637011609043 0.0387848052328002 0.0249180641321312 -0.00456378874506304 -0.0263127362108401 0.0346649863670734 0.0335585652036257 -0.0470871135080209 -0.0271416578843409 0.00865689531701692 0.176825906339951 -0.0337212660646298 -0.20291116590039 -0.144244041649093 -0.031823242760528 0.0411116377121714 0.23899716415131 -0.349346264922104 -0.320016540488912 -0.0423742093937262 -0.166129728244382 -0.126907234794498 0.102909612051027 -0.011883071081859 0.186838858388179 -0.00228587385409429 0.11171495701511 -0.225249936355802 0.115039717836427 0.0159832001990085 0.0413012934527375
  23 1065.59563464524 ""  0.357584444430319 0 0 0.0275633641346434 0.0430575114678168 0.00700595934498487 -0.0160289845751626 -0.0272340307781003 0.0119531113393965 0.0704208674739818 -0.0787651172580208 -0.00402166446427625 0.018896112154537 0.0828739872538014 -0.10150964427886 0.0372340438330325 0.0189152161155169 -0.0515977347881003 -0.00264414172108698 0.00175846135317722 0.0106796166844847 0.00551044779882489 0.019990875820777 0.00746310758671546 -0.0165635537714051 -0.0216870977718963 -0.0218242951120621 -0.00845149794403161 -0.0789657035924923 -0.070833872254423 0.0312434294715638 -0.0751236391429394 -0.0250517088690974 -0.0332502243005002 -0.0585741346932657 -0.0779188269254547 -0.0771115670060974 0.021288657029122 0.101317138306021 0.049241231405178 0.0151597336007266 -0.0268478237003684 0.0317070152628459 -0.0157286181009518 -0.068257079181743 -0.0172929496047552 -0.0807158257197875 0.114501525684389 -0.214207229670002 -0.0458920436547057 0.306024041261962 0.108310931169868 -0.125055900440811 -0.0814847002209622 0.196898884571716 -0.237043958430891 -0.268353685446236 -0.112040344710294 0.195661461230191 -0.246512583436685 -0.108592514375613 0.104053076384073 0.0342845568929004 -0.045272909086188 -0.0586419251378992 0.192996437680107
  24 1080.345106151 ""  53.9840858604322 0 0 -0.0688565932746274 -0.111640615818949 0.0476307354386156 0.0440008701053691 0.0850207832008912 -0.0527064260636954 -0.103601422824598 0.0412657500964462 0.0479828269980962 -0.21756816925437 -0.199895330630568 0.197264891599537 -0.0883697442962235 -0.0347245244169194 0.12536097633138 -0.0338956956795073 0.00311469699931453 -0.0133808010591429 -0.00794587587510241 -0.0481541863373102 -0.00391001158032245 0.0663120594582036 0.062033111928711 0.00522594642600601 -0.0195497553822778 0.139465163373334 -0.0158026760937704 0.0350943741478323 -0.0687277914056793 -0.0202504885980634 0.0996138244762351 0.100896066038352 0.0858804669436338 -0.0449034865373683 -0.00774941899459392 0.0441167086602508 0.0468399788964088 -0.0120188012944631 -0.0317780511090842 0.0206021359180415 0.00882685640220547 -0.026962026050839 -0.0748914044080625 -0.0110068028053035 0.112830779905322 -0.0122377481268707 -0.00622478425877271 0.0908814229551131 -0.0443524358538284 0.11766493660204 0.0928359916951293 0.0711869285482797 0.00714600780543498 -0.0242091523938756 -0.0616134872816221 0.0560949271779209 -0.125460712691981 -0.0305121938905574 -0.00338119678376641 0.0728628855592993 -0.0529891738240558 -0.0159256074904785 0.0256116950400506
  25 1099.91176063503 ""  6.25681287349628 0 0 -0.00261570633496979 0.00892896763613471 0.077457879338581 0.00486953975953651 0.00910248627740715 -0.0265382814335924 0.0578070092143766 -0.236431472743106 0.0529750441605713 -0.0331080002942126 0.100742385010485 -0.163671218029588 0.052855956938529 0.0433149697299499 -0.0595382720541084 -0.0246856895858585 -0.0410360326116993 0.06016859097917 -0.001443114716356 0.0717880383200214 0.0146305099046541 -0.00221539740688137 -0.0667051352977597 -0.082013214998795 0.00310449290837691 0.191506721635355 0.146263386094865 0.0822763752521126 -0.273041545571041 -0.032922225526125 -0.0894069588960127 -0.143399906450853 -0.229070728459992 -0.00508293095237705 -0.0400567216834273 0.0249626236750013 0.0348403389031626 -0.00550595212158836 -0.0487315159323406 -0.011663431117467 0.034059301555195 -0.00658014433202939 -0.0740716119670011 0.0234156264145904 0.087997216849587 0.127328207064746 9.457932767111e-05 -0.00906559424528357 -0.0982591464141666 0.175810927388683 0.143035030756006 -0.00861303674503132 0.228759572738632 0.154616926701922 0.000845403740493246 -0.0589654852698175 0.013094977800553 0.0298123949353738 -0.0493094896743489 0.0145890370099323 -0.0381873441854855 0.0381636129659709 -0.133280390071637
  26 1158.18846767303 ""  10.4231904207144 0 0 -0.0116527856438959 -0.00527449331077025 0.0619320028672012 0.00902898601077458 0.0191104152809135 -0.0253385311058151 -0.0284344545063173 -0.146980076726193 0.0631824331816705 -0.194693988557815 -0.00396199530595572 -0.0404165795589657 -0.0324009579190957 -0.00892123872004983 0.00141654783420504 -0.0331175347515544 0.0122606810407877 0.0147712741627012 0.0028042071654849 0.0411789593067838 0.00961454969857952 0.0459641356491457 -0.0467326976432939 -0.045869330198476 -0.0680981460184232 -0.43366284351134 -0.56409720223527 0.19806989824702 0.0894699952965566 0.262930128715315 0.218040011798977 -0.103886750895846 0.0276071722701026 0.00948650961952727 0.00379726768294373 -0.0210230646390365 -0.0330218196502624 0.0150675887637431 0.0274418055442422 0.00436528272809289 -0.00273115310404393 0.00706807115207672 0.00395520146703977 0.0157756416643341 -0.0305738952667796 0.0175414281596656 0.0104428234994347 -0.0500935689986002 0.0173300908784348 -0.0773735036201644 -0.0356323724941826 -0.0528344472381115 -0.0161419480649151 0.00775949688594776 0.00123712050920535 -0.0113314888356681 0.00256546427470985 0.00902462307862838 -0.0151738843415428 0.0131018908405121 0.00313351380938195 -0.00388437158362049 0.00954061604531462
  27 1197.48170918008 ""  22.4392238973058 0 0 0.0149300513017096 0.0227232138291853 -0.0440310107062148 0.017942532433649 0.00117706818356247 0.0161382217774448 0.27063524639697 0.241613598693753 -0.126017850119755 -0.397825076810535 -0.199565003946603 0.236966842710326 -0.146301422359882 -0.124902402307216 0.222028353419388 -0.00945093220754939 0.0066454317833322 -0.0395979020636075 0.00363623448598763 0.0673249382932155 -0.00860905913494485 -0.0194531011526811 -0.0798735332032221 0.0634270736580897 -0.0117336720465802 0.0381916332865875 0.0263434084769446 -0.0842611207376707 -0.0354064073255542 -0.133995182746462 0.13077309635407 -0.407212860727379 -0.122183981795067 -0.00212924038059353 -0.0147169703859468 -0.00116459956185139 0.00614625499311028 0.00730344135308489 -0.000427402684134978 -0.00182733637318783 0.00976739871746465 0.00249896247584193 -0.0322131326870483 0.0122481188899251 0.0259461819146229 0.0382169588999738 -0.00636769787646125 0.0217429382956677 -0.0046355990508233 0.00457890888986953 0.0204462292495503 0.0262196192006628 -0.0288632284823064 -0.034537094532412 -0.00250241746011992 -0.0167527463331674 0.00286589754651291 0.0109556723678393 -0.016515161951366 0.00936398085064803 -0.0117009702071014 0.0105868693400269 -0.037872708816325
  28 1205.98914512785 ""  1.87980511178599 0 0 -0.0152961977319864 0.000716914624278139 0.0109125967260962 0.005052551211208 0.00351377950887318 -0.00632165838956799 -0.0107419042226935 -0.0417954151440601 0.00915996628577487 0.00434636400975678 0.0142663841593993 -0.0152410751457485 -0.00375564982650244 -0.000885158266893458 -0.00556116906560282 -0.00359570665057119 -0.0179966865032685 -0.0325867334822842 -0.0056341742098261 0.0401109216046896 -0.00206912980820131 0.012789047388741 -0.0542265983388174 0.0109174674315156 0.0138482399282035 0.177855300466879 0.0690100074723073 -0.0385796207732411 0.255046449318334 0.158167315271572 0.0938113813313691 -0.0594421505498503 0.0644100687248431 0.0113911213964345 0.106712271911089 0.0169603644774888 0.0073460724585568 -0.0800989622973791 -0.0184892951639031 0.00371359070291526 -0.074098072275106 -0.0231776716465224 0.186681176503236 -0.113303564680668 -0.0533863679150067 -0.298271417460744 0.0357076037872214 -0.0880891250806005 -0.0715611715174568 0.178831397648778 0.0342671692167096 -0.107360980378968 0.213053873019664 0.24389478794563 0.0232991606778637 0.155453550937471 -0.00726306193026958 -0.0959504495023782 0.140505306562052 -0.0844040962208778 0.104213199866113 -0.0716437910778803 0.267206451663984
  29 1215.19174902668 ""  57.755360290639 0 0 -0.0146170416792047 0.00216291714160108 0.0184732051374748 0.00345584303721547 0.00130644406650205 -0.00914525149236019 -0.0498398161226995 -0.0819571290404574 0.0295606528179862 0.0418251091329804 0.0437239628023262 -0.0519178861941352 -0.00439875564789335 0.00181767665034455 -0.0295974670032627 -0.00256449710739187 -0.032060075575541 -0.0396845393116212 -0.00895862206005116 0.0317360282798506 -0.00642484113830906 0.0160977794176063 -0.0457917640214775 -0.0039966166409072 0.0388127355364653 0.38475832805948 0.127188730639985 -0.054919626735628 0.558711870015461 0.385234057966922 0.0942554055974594 -0.00500290448247869 0.0819127891058967 -0.00571842723491183 -0.0527514374225974 0.000132392409777034 0.00539909695731833 0.00788867125613067 0.00891680173175698 -0.00904001064901421 0.0374422937105743 0.00247914052402262 -0.119703627209666 0.0396685201100969 0.101179560826991 0.111773200543568 -0.0298741153558471 0.0638058209220386 0.0488439678559 -0.115419656762301 -0.0332368848656681 0.0945781485162679 -0.222189387146083 -0.196392684885604 -0.00679967697707549 -0.0881128048973364 0.00996463268558046 0.0491227983544674 -0.074124575995809 0.023111866052029 -0.0426033820511513 0.0374826243430793 -0.118546008976181
  30 1227.38747090834 ""  12.8037967072146 0 0 0.059236769918606 0.0218261415094265 -0.0199818570325727 -0.00355511494372902 -0.00850267564609661 0.0145708273871972 0.151418635110034 0.126118978922358 -0.0529232722987517 -0.288523811298093 -0.115419712568589 0.106058201119262 -0.110656444879247 -0.0831843326853532 0.0967290982346044 0.00446353753466423 -0.032999017781198 0.0887986222475705 0.00993378557287942 -0.0543697672895076 -0.00649318572985284 -0.0433044142928704 0.0963015290230602 -0.089152676004522 0.0191295942404317 0.0448372401649101 -0.00230855890002811 0.148347966634821 0.181144152823654 0.378135916772685 -0.205817719336744 0.000508776734222648 -0.29832391541564 0.0190391577401321 0.0123173469258224 0.0094888344509923 -0.00811326825001644 -0.0155198725766544 -0.0168890252446492 -0.0170310237612164 -0.00949005187495857 -0.00828887898332265 0.0264418013640407 -0.0414274932100952 0.0601973826323837 -0.0369819749712509 -0.00116325540960695 -0.0163235803742775 -0.0414746252042254 0.00193402086590786 0.0442937500384 0.0285422382694443 0.0245886930682492 0.0119710778803975 0.0223454063609687 0.00309870485242113 0.0382740935875455 -0.00691354533611264 0.0228196161437225 -0.060010548293097 0.0388760251566342 0.00233804876876487 0.0285428942778518
  31 1260.10016864265 ""  1.62260427592822 0 0 0.0055378965573245 -0.000316806041122064 -0.00533389671739028 -0.000607060053152872 -0.00104572861422647 0.00337872646021442 0.0184718628840216 0.0414184324881581 -0.0103751833387145 -0.0289252979385343 -0.0126220651794571 0.00877904786128838 -0.00953112169507737 -0.00674931643913391 -0.00147424148726749 0.000237288858963785 -0.0178855404206958 0.0105260116017117 0.000453063179063703 0.00154462169004646 -0.00142283023274433 -0.000809033886292512 0.00872777844515682 -0.00633817892633287 0.0101689023423856 0.0629299949262088 0.0591026020935342 0.0306052624649021 0.041838588005748 0.0846053186263358 -0.0654538346640464 -0.0286317933120077 -0.0882997142897938 -0.106599128781483 -0.00793835440099299 -0.0258849119348576 0.0413561529877011 -0.013169590241093 0.0335720624968321 0.0860529323557154 0.0172746906824077 0.0119310590271418 -0.0668423639206312 0.151476357790661 -0.314309228012284 0.0496245813584727 0.0425952971970162 -0.0503706768607306 0.257420793274759 -0.111718936505189 -0.352613291633206 -0.337052927026295 0.141620065617769 0.235653759170357 -0.087262263474839 -0.0096515569513221 -0.190753165148001 0.00139616176209596 -0.079695301581119 0.25558246839829 -0.15928366316198 -0.056098759903975 0.0467609407941191
  32 1284.55314022919 ""  14.5503974258625 0 0 -0.0111526587611777 -0.0465400202341332 -0.00101592086442988 -0.0126727765482053 0.00803811944269592 -0.0045442018588541 -0.189688530295578 -0.062424302271711 0.0622347340802563 0.290652870982728 0.0410493188772514 -0.0309171088527929 0.0879322215167773 0.071537987381194 -0.109669116689174 -0.0120665216230658 -0.006909061894983 0.0140704394778362 0.0130099563492435 -0.00664551607219178 -0.033513229752237 -0.00141929335302894 0.098057789757415 0.0875421391515895 -0.0112315234061523 0.030997723571099 -0.108112593944505 -0.0153687437002002 0.0465309261993314 0.050554101575115 0.13440797941998 -0.60251577536581 -0.41400311410746 0.00322093057026711 0.000938194337746595 0.0021117826410618 -0.000485717634222397 -0.0035092201027026 -0.00334784203315091 -0.00366723371852178 -0.00267879193732249 -0.00229061336137976 -0.0082937217983844 -0.00739444010813921 0.0329121530208427 -0.000189627671999411 0.00266523185815965 -0.0250814771235919 -0.00554096234887221 0.00348663556678917 0.00382860023951961 0.00609224983472661 -0.0113459019525258 -0.0104117529841707 0.00416339306459848 -6.76565544174804e-05 0.00688075031450692 -0.00188213841577197 0.004347569027413 -0.0133526425457251 0.00902411659660676 -0.000633851172390073 0.00999475077943873
  33 1328.86284426032 ""  18.3600293321011 0 0 -0.0937041033912745 -0.0404637439229367 -0.00882366857856034 -0.0125947960924689 0.00578829184977627 0.0356701301043927 0.535263946157235 0.247650202396878 -0.215023521134561 0.211321341854236 -0.00175966145603447 0.0582607665681536 0.197966372289254 0.160247674060228 -0.199844737223195 -0.0363646403115646 -0.0100919532921295 -0.00711262581560938 -0.00714609775152449 0.0114136795140326 0.00339601532088106 0.0960083803486864 -0.0202044458908532 0.0088691456424645 -0.0289993585562952 0.0204616234531869 -0.146828429025953 0.0548848766308659 0.0117806705641667 0.081391991646183 -0.25501529747253 0.10316048369969 -0.166974260244168 0.000403267617503469 0.000524676216399433 0.00294503146416653 0.00155179733433125 0.00909167456747039 0.00648186454804282 -0.00341410101001732 -0.00896838795568458 -0.00477590204346772 -0.0291268156194415 -0.016628211644008 0.0808238769745737 0.03494165853757 0.0221036224778687 -0.0981012827723819 0.0040034007752727 -0.00155432428900394 0.00479704813569312 -0.00265654179543659 -0.0195589614965687 -0.0159227558023613 0.00561116809149943 0.0103975062080733 0.00509549552537242 -0.0110739986136242 0.014401435534644 -0.0184339340877505 0.0160207317912537 -0.00696600845757249 0.0266375591760818
  34 1337.86871609206 ""  3.16652765499495 0 0 -0.01556367195986 -0.00934939997545168 0.00144964911150806 -0.00203575541938578 0.000693549746843213 0.00534699635466573 0.0861998916929903 0.0512739881220721 -0.0315295071011464 0.0417628318580149 0.00461475047987148 -0.000149817495276928 0.0275470778791591 0.0221936322664065 -0.0322160164025839 -0.00427485824167358 0.00279271431597147 -0.00162317643718392 -9.64897902023821e-05 -0.000452110262540547 -0.00109880723398464 0.0120218557548455 0.00308026381628839 0.0019500756605656 -0.00715292086868767 -0.0286708145910258 -0.0412034711411075 0.018756471718767 0.0340246347773817 0.0411139455139319 -0.011303531236742 -0.00936661934626952 -0.0271554741374091 0.0283392399146425 -0.00059901710360237 -0.0211870802765155 -0.0200539601561132 -0.0454863558168913 -0.0218567849991785 -8.74686585030673e-05 0.060961518149259 0.0212013845573527 0.193595202038288 0.0880235074761938 -0.436830545690563 -0.268729488452148 -0.164333432084175 0.643860129844381 -0.114977377536074 0.0889714440814298 0.109686939801964 0.0690468276098033 0.0333376129545297 0.0226881530575302 -0.00694731967025015 -0.101625347063723 0.0194680965252579 0.0929865038310869 -0.129277321412204 0.0850383690354885 -0.0516243402100543 0.0616727051203783 -0.137830194756024
  35 1379.54227636706 ""  4.44755836892395 0 0 -0.0384849160407733 -0.0379026761093257 0.0360893207218289 -0.00372120476564187 0.00483892349189283 0.00976839555593616 0.385877380828661 0.0595434876048364 -0.0987809949185724 0.161804161773875 0.0094598089879056 0.00774843037117369 0.0442389786881526 0.0361392247341058 -0.0711227360793667 0.0187471232038039 0.0174951236944824 -0.00576728339292583 0.0139925260757734 -0.00888365996652013 0.00164442566836024 -0.100999545106002 0.0473096376859401 -0.0783620245824209 0.00253441543307433 -0.124012633466823 0.289060826616263 0.162212361254717 -0.0432431784204212 0.0679397327792855 0.532987778855035 -0.152973721671679 0.256150970301912 -0.00430914045388368 0.000135763943438242 -0.00495906685769687 0.00157688523456532 -0.00105647115964004 -0.000894834555776061 0.00106667134728831 -0.00116567650625459 0.000230183900985291 -0.0179350702373662 -0.00746741984091505 0.0306106337424433 0.0119450808830518 0.00475485514538052 -0.00345969850621149 0.0222168238540524 -0.0154006187215406 -0.0348251193827303 -0.00719988111714484 0.00769745423415596 0.00883612509625325 0.000135276607789876 -0.00338515013156212 -8.13611708552064e-05 -0.00281124334859529 0.00332249996218546 0.000860246903618748 -0.0047228593217609 -0.0036182531483437 0.00667623151701742
  36 1419.62223100207 ""  2.95711968937812 0 0 -0.001569205557316 -0.00582979812638607 0.00521877704841345 -0.00115714799651005 0.00129755077314855 0.000998893396544073 0.0351342600921327 0.0228028528001394 -0.00713042989809448 -0.00287606019912812 -0.00119801799568786 -0.00670294145586232 0.0118163112440049 0.00879836109558043 -0.00777865035625885 0.00872866188420497 -0.0107794481163463 0.0123546526508623 0.00154881519421763 -0.000543422847222581 0.000461383386260242 -0.00912984735192429 0.00367739414419344 -0.0116062655670814 0.0173128760979675 0.0634628618233635 -0.0760775891822165 -0.0881618001831531 0.050515670423662 -0.0167081162618721 0.0434003939942799 -0.00927848509934191 0.0178064660106265 -0.00295604252434928 -0.0235768911465377 0.0791412849130138 -0.0254077714707946 0.00674701776770068 -0.0146728862035401 0.0352943739272286 -0.035024172807501 0.0715280164450086 0.149553176619477 0.117888207723567 -0.384731591957467 0.052800397616792 0.0389054250815059 -0.27579241264479 -0.0829147905578844 0.0291096729974641 0.0903896350169837 0.133916337817637 -0.0310071140335878 -0.0773724004987051 -0.233452694132932 0.204958253168133 -0.28751381914138 0.0149813028230925 0.25214661871727 -0.258221553315366 -0.0662871410848465 -0.00108811554288872 -0.394515588525319
  37 1440.51419082871 ""  6.60301385366122 0 0 -0.000314464567348976 -0.0180172325464954 0.0138650351439657 -0.00728645393293154 0.00705322240630239 0.00371987350780785 0.108526941706399 0.0307331864678809 -0.0227958485564839 -0.0241810437553519 -0.0249977355138303 0.0109205575813962 0.0785669260918594 0.0611182082540161 -0.0452907617312508 0.0538212513982512 -0.0298515844914365 0.0845320876050134 0.00494763721108991 -0.00621476882984169 0.00138849849079227 -0.0395466603650575 0.00662482133397637 -0.04673726554424 0.0936908390559326 0.263603404769504 -0.439277336942364 -0.499293214358759 0.104599691959182 -0.254200939224687 0.147287758854438 -0.000607683920145304 0.0972823346534544 0.00233722526806714 -0.00919396244562759 0.023669257361526 -0.00431182738141135 0.00640426324934013 -0.00752801831058897 -0.00427187921831878 0.0168178211711212 -0.0429904971503088 0.0173479792391802 0.0605092973530709 -0.0925999089114516 -0.0180547435783959 -0.00142702520093177 -0.082042289678728 -0.0124278075461827 -0.0337823248589939 0.0246558731160352 -0.00904307617280573 0.00447943101672894 -0.0075499349271219 0.120653552096581 -0.0672799370195425 0.12277449002654 -0.0423785977913454 -0.0897002576499088 0.160326432776922 -0.00685199637478421 -0.00922898782093546 0.166270306904224
  38 1443.0859525641 ""  18.6987934239812 0 0 -0.00208075571290464 -0.0017474457233267 0.00182016361736801 -0.00220248163068076 0.00263517370499455 0.000553226991935923 0.0391143507807535 -0.0260309917833732 -0.0109386349332719 0.00341395540174785 -0.0167827998311797 0.0314722907706803 0.0266205298286211 0.0207850604861937 -0.0107780391795015 0.0203871309908706 -0.00845353656499136 0.0375508853059695 0.000905100142640323 -0.00307268173243742 -0.00034559485159732 -0.0106454386106179 0.0014759447395791 -0.0160836139041032 0.0359803408258205 0.0949208415147786 -0.177119783165288 -0.184638663091952 0.0296594207328103 -0.0974762789033863 0.0327920355538744 0.0065344238579763 0.0250981813436371 -0.00151355765420663 0.0298268349405698 -0.09974338636416 0.0268839239569546 -0.0123991334339643 0.0150304168229793 -0.0024976004716852 -0.0299314189351921 0.0786367419607751 -0.184255869455135 -0.100171970582013 0.401795234352595 -0.101262087040944 -0.0490249328388712 0.319913439260239 0.100697247705397 -0.0178809271434963 -0.125020229159614 -0.140069784544035 0.0710398086995717 0.116195070891115 -0.200376814718011 0.141303185181351 -0.186794982630592 0.0939877230519692 0.0945587779965156 -0.250536495053989 0.0815954775015265 0.035444367634582 -0.273909222630589
  39 1465.73479772477 ""  91.9480708249406 0 0 -0.0799872769192763 0.0454385748815769 0.0231618990669809 0.0513939980143214 -0.0316809017675275 -0.0262562161343844 0.159579635272246 0.0489944444067034 -0.0503280904219402 0.316392535291966 0.25265922021127 -0.220896060765562 -0.457071733950125 -0.401789320537958 0.406570023835066 0.000968861027882816 0.000561447275426722 0.0185032150256334 -0.00597344401791416 -0.0128784015803024 -0.00272382700434439 0.0222166255201169 0.0217588211689779 0.00289217310050642 0.00588657123405375 0.0251417640939182 -0.0966041658066316 -0.0519924910664152 0.00118584215760086 -0.0250034728544298 -0.00522457115910804 -0.004384377144258 -0.0539116064423847 0.000178179345866611 -0.00186336789995236 0.00173595831951906 0.000279486581202021 -0.0016161210302243 -0.0019625923704983 -0.000631218810153858 -0.000285178343383759 -0.00187348678745348 -0.0159482903125547 0.018938027327669 0.00436269796637646 -0.0150795337133823 -0.00311808306239234 -0.0168545266213207 0.00465232730300818 0.00108320896261647 -0.0116531305950001 -0.000665415363853668 0.00762959520182104 0.00638902552480066 0.00252851749221472 0.0106768437959033 0.00153576330863348 0.000339895913441359 -0.0116520904713881 0.0105045477815405 0.0135855658502727 0.00306778960343891 0.00419379858708392
  40 1504.4367441503 ""  5.31795659013488 0 0 -0.00254863504366233 0.00530445803815242 -0.00242205459935636 0.000678612992303458 0.000280954993652278 -0.000733143773214059 0.0119625724755938 -0.0477147304000537 -0.00510126451034537 0.015177798352285 -0.012780315408428 0.0436823983917929 -0.00477126135737739 -0.00344524830063528 0.00460144326209439 0.00156389208199299 0.000785487312567171 0.00151503231134015 9.85946675883744e-05 -0.00068068890968187 0.0003612469793522 -0.00102643213749623 -0.000431030793338256 -0.000476418941250761 0.00189562507649185 0.000860159176821677 -0.00970455778301221 -0.0141516244592796 -0.0136218176610969 -0.0227946918909485 0.00212435358643266 0.00410919918834466 0.00535391920415515 0.00622816631673111 0.011243349728108 0.0191644795822004 -0.00311767886998523 -0.00250598283549966 0.0001279825211817 -0.00145125663717851 0.0423667583616959 0.0157786135977889 -0.0159094521868675 0.0575273510884848 0.00606824007091501 -0.0751490791803603 0.00849732679847129 -0.0977879085168217 3.37001433906149e-05 0.0363718884521599 -0.0189259326715422 0.0531622919529625 0.010794097463418 -0.0012324530285658 -0.26215572788737 -0.521855614924031 -0.285180058522155 0.35431428489554 -0.144477865131216 -0.4292754097735 -0.0684813365704423 -0.038807458687113 0.414831287299474
  41 1506.93249518625 ""  1.55398773080531 0 0 -0.0190143369690838 0.0364275841306919 -0.0181315640149563 0.00330685022335199 0.00145190169272045 -0.00537313122132796 0.0794550723560208 -0.337187457444439 -0.0342661396936677 0.123641723014311 -0.0884264711733461 0.309612930776471 -0.0289452704743547 -0.0212567785601816 0.0278186465735513 0.00187314448953642 -0.00109170827327351 0.00585418980398756 0.000273998064388526 -0.00336881597575901 0.000115489515952894 0.000996335794260892 0.00273387649139206 -0.00184224363117013 0.0031510044376513 0.00771286850359288 -0.0314916643684468 -0.0208400889886137 0.0112623300653252 -0.00288046253482524 -0.0138155366546555 0.0117949321238466 -0.00947704385955145 0.0054395605211221 0.0126558245933633 -0.0186803412579823 -0.005370551476211 -0.00200605895012217 0.000573825778903161 0.0402305239067856 4.49232451927425e-05 0.0017317428796431 0.0832864462145381 -0.14506201991038 0.0382284471481935 0.107978131725436 0.0202316532523343 0.100874019474475 -0.0105051071910913 0.0136379483859858 0.00512218167188878 0.00123130411995046 0.00192172051169066 0.00204456714677238 0.10832256048394 -0.276317896106527 0.121732624890263 -0.223995555907059 0.411127485581457 -0.046429524798941 -0.542726849284724 -0.155658256724668 -0.035495001461504
  42 1510.03460813359 ""  4.36801234894722 0 0 -0.0261686729185913 0.0586073276250165 -0.0314679692294804 0.00322372629996951 0.00297385704604294 -0.00691800398335516 0.117338995079663 -0.553274390976366 -0.0526078210583278 0.184886817341331 -0.154187276323937 0.515357646729401 -0.0298136502290442 -0.0183664501268061 0.0245906297166609 0.000362854358150914 0.000401938107140006 0.0026048680560033 0.000772196492026904 -0.00478903630331394 0.000836491784621065 -0.000214668671748189 0.0039922414410513 -0.00191542877195363 0.000418522512406886 -0.00572950625122365 -0.00216454825088398 0.00741278660962224 -0.00290462846457838 0.0069366430459659 -0.0219165511702249 0.018124318487062 -0.0131325902048798 -0.00900627623162031 -0.0106482587128605 0.014922569345712 -0.00252970090253904 -0.00025063448991181 0.000674706602018835 -0.022993032266344 -0.000976271953255808 -0.00498096359097839 -0.0149004959729555 0.0706565731658125 -0.0817075451703768 -0.0213157367536836 -0.00276377032820867 -0.0597587379974814 0.0102242434861032 0.00924292407215842 -0.0292869029938999 0.0258358500231873 0.00183601647551712 -0.0032148851082937 -0.0385285146422287 0.209256343646221 -0.047219904518475 0.106694029060111 -0.25051493475866 0.081274354785972 0.336225828649987 0.0991785392390823 -0.00382125032190189
  43 1528.42567323326 ""  2.228067185821 0 0 -0.00158112277683473 -0.00438097610380841 0.00374694453413406 0.000672262466087298 -3.89819409440481e-05 -0.00110606617819745 0.0044852751779558 0.0338069388867525 0.00119241093663401 0.000635860716433035 0.0115247860835938 -0.0316726709834476 -0.00550526450815271 -0.00664649926926199 0.00621107466552501 0.00358068584915014 -0.00534571648550407 0.00331273067831852 0.000263893616513807 0.000624897867563759 -0.000129700742274453 -0.00138442173011388 0.000785541382293301 -0.00180055897138823 0.00601604789963775 0.0222790324505508 -0.0288018584427954 -0.0421089603424107 0.0272038419136709 -0.0059117140311678 0.00948807417699849 -0.00467568224560777 0.00286514150176559 -0.0667786577140171 0.0336682376034344 -0.0059533366118975 -0.012063729559443 0.00099030654193016 0.000730892894667905 -0.0123026216000144 0.0039203503626105 0.00172455994533379 0.374830608462217 -0.562530532577076 -0.0981368457686341 0.574422368451795 0.166842075368133 0.184567526648256 -0.0150712375596382 0.0058354238959074 0.00527323392705401 0.0131957976492133 0.00617225874565479 -0.00121998310679423 -0.0605384945555831 0.0206458398816085 -0.0602849116752073 0.0933952744276372 -0.12163745229809 -0.032274103318531 0.133797720040557 0.037021270509667 0.0553818587650614
  44 1650.37708704164 ""  42.7370166673426 0 0 0.0016319988064316 -0.0035542175619442 0.00209049130371423 -0.000496027430024538 0.000947981327228804 0.00011535797797978 -0.00662077921353259 0.0274882843742225 0.00248559109623025 -0.020233618848469 -0.00190858397391602 -0.0226346531052719 0.00837395665865847 0.00744218411056321 -0.00369912439674778 0.00112025616706322 -0.00072421607115521 0.00430987629452063 -0.000474905145969569 0.000187203153742481 -0.000299982037021973 0.00156154477502737 -0.00120472013042212 -0.00101712684038366 0.00226963953634921 0.00174469350168043 -0.0236595555714877 -0.0120244112313329 0.00127380274320601 -0.00495802814085482 -0.00134524003222139 0.000826430091579177 -0.00268527277618268 -0.00219910583861796 -0.0165063993262541 -0.00558455485228462 -0.0538805086429446 -0.0286639271250148 0.0353783102628976 -0.000866495278078945 0.00117583887744653 -0.0047880426693725 -0.0386847057630672 0.0040978423680017 0.0380303810036763 0.0339478898387425 -0.0117759497965406 -0.00913859959009467 0.155187180360078 0.39217884867957 -0.529117480513713 0.638639270331951 0.1906506563925 0.0688321092275216 0.0294466385904953 0.0128698413176789 0.0346497582878033 -0.0303736502456285 0.00172960910469646 0.0368748028576629 -0.00940019289749349 0.0014581125765286 -0.0142010290864165
  45 2837.09256006115 ""  153.910805541577 0 0 0.00294049340421513 -0.0015781529753718 0.00196922616897624 -0.000982093848602529 0.000148505878088952 0.000841017353218012 -0.016268581663281 -0.0033308489259205 -0.0648337162401069 -0.00159025319568939 0.0369754372643445 0.0182182430740827 -0.00152570768853816 -0.0186529108399493 -0.00157231749334194 -0.000984156093005446 0.00134070807944864 0.00308616922614594 -0.00136147127523043 0.00398222104811295 0.000306094235752339 0.0416848063942705 0.0400279111490162 -0.0519173129149584 0.0166332369405904 -0.00164256600236611 -0.00354678093665526 0.0109221543254602 0.00979902211226613 -0.0041142923118542 -0.489030964434696 -0.545271958632937 0.613285580825325 0.000144825924205928 -0.000194200799930299 0.000225945493619075 -0.000350702789221067 -0.000512591512740085 -0.00131633677691216 -6.59356453912864e-05 -2.81582949815839e-05 -1.68563363372905e-05 -0.00207573583532142 -0.000553783245561413 -0.000490920316061315 0.000632526843015694 0.000677883632442339 -0.000832570768517789 0.000324834146967641 -0.00200317071619381 -0.00149998350438847 0.00332945098383925 -0.00594729552348739 0.00025652731416785 -0.000192472037806325 8.04050668712911e-06 0.000401819221400586 0.000371102278394795 0.000286384719258699 0.00018335836985964 -2.96787948112794e-05 8.9584443153797e-05 0.000116438619275724
  46 2975.55721902928 ""  91.1098012660991 0 0 -0.0299844147255979 0.0486448064880871 -0.0275106108738145 0.00246152683829061 0.000528616487325894 -0.00171762333976795 0.189888155607069 0.0275253989654876 0.633005610605387 0.138609775375202 -0.628313890175353 -0.292154620710305 -0.0124415462695024 0.0189103739875069 0.0066351970502265 -0.000341204128508459 0.000835043948333094 0.000777057346663912 -0.000303584804637077 -0.000152200065682435 -5.56200078384974e-05 0.00411190148124863 0.00277358240763749 -0.0037637367480162 0.00468990354844026 -0.00041172234690952 -0.00136290683651842 7.89287539141654e-05 -0.00155012958542938 0.00239215142916848 -0.0437904900175388 -0.0386170440583389 0.045103855862174 0.00187364632421758 -0.000280831543024162 0.000836935787375705 0.000211040812031225 -0.000106663185645051 -0.000448168891098531 -0.000150139711826975 -0.000183085435126966 -4.41025891353654e-05 -0.0184491138660425 -0.0104504554231696 -0.00954626348243531 -0.00362822902798467 0.0138040826845593 0.00114497264582783 -0.00104393383760974 -0.00108550817876234 0.000358550661494315 -0.00176940934940125 -0.00318485239420155 0.00140848209397091 0.000868718306902236 -0.000139688871637767 -0.000619698614335368 0.00176385465562047 0.000957626158762994 0.00118873761990627 -0.000356250931441244 0.00141493005838196 0.000501487553816299
  47 2998.93999647824 ""  74.7183764023827 0 0 0.00683244874570117 0.0492153425252606 0.0753758212689767 -0.00040934328760147 -0.00114437211890097 -0.000484977233844854 -0.218683241197118 0.00102653876365905 -0.655342653920331 0.143766075662715 -0.577816214936427 -0.249339903335958 -0.00335172176219767 0.0017859357620711 0.00982424211155125 -0.000321675797940914 0.000905577589215559 6.50786518086985e-05 -0.000111556028350881 -0.00066589314029523 -0.000550335232814226 0.000110930976308744 0.00020909235123571 0.00273025930487729 -0.00247126810800461 -0.000644468576398706 -0.000893116467484671 -0.000223737683634692 0.000829451501354371 -0.0020384472822478 0.0105072730546177 0.0108563321768944 -0.0136306639669446 0.00130648533605685 -0.000241356404197795 0.000570708666286422 0.000212088802403211 -0.000179002292214133 -0.000281000898454006 0.000134754187804918 -6.02066423979678e-05 0.000289097560676915 -0.0130772947414409 -0.00812015911421647 -0.00827242602046969 -0.00242401558140639 0.0102752578238799 0.00100690506561932 -0.000963203366005217 -0.000978005318882303 0.000691442739173085 -0.00297591649547193 -0.00265007403255675 0.000243319725909249 0.00298309238638861 -0.000207905224948609 -0.00227192029402926 -0.00284580152619132 -0.00222340714429885 -0.00125007900636981 -0.000924112925287641 0.00340388562805427 0.00060061930099091
  48 3034.58008482474 ""  16.3538681622798 0 0 0.00012822175231558 -3.28837406533822e-05 0.000429333086962703 -2.45382850037714e-05 9.34104083121677e-06 -1.86156620923253e-05 -0.00147533489055405 -9.57966527584556e-05 -0.0049988022388112 -4.99816440421184e-05 0.000486033600038738 0.00054537646464438 0.000323502802107931 -0.000413501659773232 -0.000161231669569763 -1.92505598476171e-05 -5.0720398080482e-05 0.000402347086627127 6.05601234167055e-06 -4.60380491944011e-05 -4.39631885058608e-05 -4.41358405103186e-05 -7.50135772159125e-05 8.39360905646778e-05 -0.00211745604984724 0.000113193466614167 -0.000357852958560783 0.00212388941450576 0.00228825268017787 -0.00253648424229656 0.000645894929035378 0.000713768652649053 -0.000704582745850609 0.00783793361848786 0.000405042683414604 0.00431943908241719 -0.000313984544433959 -6.92436748650443e-05 -0.000215850064399491 -0.0322205468704113 0.00187808097374655 -0.0422705804364614 -0.086265723696604 -0.0552831688034305 -0.0458982446415659 -0.010263181932576 0.0454157919109725 0.00402165304033479 0.00605682867489738 0.00231429066249205 -0.0011226665110727 0.00259311965226429 0.000399535048516843 -0.0012105818151981 -0.309192065376501 0.0116554701306671 0.234838445977392 0.581553219234063 0.394302987519849 0.318809702360625 0.110270842645522 -0.425648480811535 -0.0562568103612922
  49 3038.69981839686 ""  29.236681494188 0 0 0.000514254550888553 -0.00200954754997935 -0.000584571880833476 -6.59725602252383e-05 3.5780601231402e-05 5.57825050639991e-06 -0.000486201836191223 -0.000203310956385717 -0.00260356950943727 -0.00553141131564129 0.0235412258344843 0.0109056131305158 0.000822718008855313 -0.000436832111066296 -0.000574687012356829 -0.000401912930055618 0.000517222910456191 0.000385185501079326 -3.62700613179241e-05 -7.01157159098635e-05 -9.34378932446282e-05 -1.39788425499199e-05 -0.000159333016306267 0.000213327845650996 0.00188608464725452 -9.96552269125192e-05 -0.000236319109796362 0.000199007183745232 0.000416549536923322 -0.000503153309983688 0.00125750589377795 0.00142868160158924 -0.00169437585772456 0.0408717707210832 -0.0560230586432992 0.00366739481885152 0.000105238890574096 0.000555584378337983 -0.00176189079257282 -0.00189236962060162 0.00833902358625662 0.00792103698525291 -0.265334166393696 -0.190961979422649 -0.141334656632425 -0.223079309189503 0.850543227267429 0.112335732835595 0.000712552425827548 0.0017107491618192 0.000656103612789493 0.00891715272043247 -0.00591582472944316 0.00566503190056094 0.0735461394060642 -0.0030150563922627 -0.0512246465723619 -0.0720597394230652 -0.0445982639635147 -0.037128654381376 0.0140178665856475 -0.0521524302059274 -0.00653516585642736
  50 3083.60706404488 ""  4.29513674528799 0 0 -0.000332287991941004 0.00137399794716359 0.000266489852095664 2.74085246205311e-05 -6.08325683124242e-05 -2.52535297323843e-05 0.000182672029615201 -0.000371968297517618 0.0019049244345314 0.00408660773966985 -0.0161560217606687 -0.00768879897940206 -0.00071285936245224 0.00122823458018379 0.000855226521820208 0.00027416911945854 -0.000223460406107425 0.000334498774990433 -2.34945497692907e-05 2.68748707293395e-05 5.43351070106497e-05 6.2840649832611e-05 0.000192716029423497 -0.00011919240922703 -0.00331450128329246 0.000635580854616346 -0.000791470519538267 0.00150799326648958 0.00324247994018561 -0.0010848972207651 -0.00126899956338702 -0.00137002254646781 0.0012996524063158 -0.0381240144461479 -0.0457938571300795 -0.0250973262407681 0.000708092734362805 0.000453966962662158 0.000975586843221714 0.0298164819378122 0.0468616190189452 -0.001713486183872 0.519644029635528 0.331154696074696 0.27065550540127 -0.0643740739168508 0.21522571670301 0.0242843535361314 -0.0136340360523779 -0.00616169909240103 -0.0102007467042598 -0.000536121701391735 -0.00195440976700162 0.00317581357349276 -0.244750787100462 0.023849484449908 0.200967139910705 -0.237739451564671 -0.157319499575724 -0.131525503378215 0.129869066751721 -0.426478762279746 -0.0523728046294088
  51 3104.86417107884 ""  12.0782729859399 0 0 -0.000173275926659895 0.00074254284489199 0.000150699720190488 1.94241310905723e-06 1.28645601520535e-05 -4.13782810239612e-05 -7.39576750638842e-05 -0.000287296277259352 0.000610526204611589 0.00237557626176134 -0.00893986074726252 -0.00441026905825235 -0.000266340928506405 0.000159398011465293 0.000815835589429102 0.000343918383861101 0.0001869603550062 -0.000578462018549809 8.67549641314812e-06 7.91259850264619e-05 7.31754228048131e-05 3.46689083955638e-05 0.000206267402277478 -0.000109752587518847 0.00190185613805995 0.000295402691201443 -0.000535150102892607 -0.00556651024485998 -0.00357354732522704 0.00742642009657328 -0.000825074216639515 -0.000999314152921266 0.000610735818160097 -0.0318941698830483 -0.0422553595212576 -0.021475962723415 0.000866681447715753 0.000619845642580251 0.000389213489205643 -0.0506849089616543 -0.0421893528524783 0.00527468181729992 0.432830611517491 0.273666837001235 0.230229744534737 -0.0644512582910181 0.226135738169319 0.0242885536963668 -0.00772340640367021 -0.00423852302348999 -0.0124200994870012 0.00134233001966072 -0.00269040093046948 0.0050030172137178 0.356183695152243 -0.0257603557181447 -0.294725424718376 0.349856750822646 0.231590953078753 0.201638538602399 -0.0969844242155282 0.296513957606595 0.0348610332276013
  52 3116.40292558355 ""  16.5979302872776 0 0 4.46795305858039e-05 -1.72764685529908e-05 1.11276511527345e-05 -1.34308917876434e-05 -1.49838079811572e-05 -3.66388801855696e-06 -0.000330726882951542 -6.34453387256986e-05 -0.000585800769091701 3.01866088877699e-05 0.000144803420138903 2.61202760156035e-05 3.99741191740494e-05 0.000406432282232439 0.000246576918715569 -0.000181324715841082 0.000984038574753924 -0.00115659559589771 -1.22743875206759e-05 1.26359083131566e-05 -1.45916870872662e-05 4.58182327037704e-05 4.85687295572417e-05 5.50935377843029e-05 0.0116087442708398 -0.000997951292444663 0.000276590436499104 -0.0104858008051778 -0.00987956350830641 0.0133325936758731 -5.05072088261616e-05 -8.0252148416424e-06 -0.000376583046110431 -0.00181784793513799 -0.0158093793675003 -0.00481250040277856 -0.000220570735715921 0.000131589185880564 0.000429556764898998 0.0538736838184757 -0.0540421735237792 -0.0413418699884928 0.0673081107632699 0.0417565913998026 0.0360976219788912 -0.0390102461683284 0.141887573666521 0.014240668707142 -0.000434551026863427 -0.00169393574028039 -0.000327009912091741 0.000184990152723949 -0.000742982689570239 0.000870311573353656 -0.521512674005848 0.0130650592373701 0.417166319797229 0.0437183830446244 0.0102712548925348 0.0100940900964295 -0.166331693292393 0.623684208821848 0.0657948998963903
  53 3167.21767589085 ""  8.58711705932218 0 0 -0.000728559682424368 0.000113002951944938 -7.61462585462431e-05 5.03726761749256e-05 -0.000178344718992286 -0.000194403631018696 0.00300035222071558 -9.82036991516903e-05 0.00400225862424758 0.000119491752781879 -0.00161762979401245 -0.000589939338773351 -0.00206429757743219 0.00364288481140558 -0.000447411857400997 0.0372076007429949 -0.0335930292851336 0.0376937354896393 -0.000416734162689049 0.000173771522087295 -0.000390186447185296 -0.000219743420221727 -0.00084230342773494 -0.00222760088999246 -0.750693144954467 0.0811582799540699 -0.010017189703887 0.333531381768004 0.318898495949182 -0.401749511542891 -0.00165137620667309 -0.000234301539001994 0.00388795951579042 -2.79561942203497e-06 -0.000400190440180977 -0.000230785865766775 -0.00110988728358335 0.000545220392429535 -0.000830563418862968 0.000759185068737226 -0.00172023450722001 -0.00060541300206375 0.00244875117699272 0.0014081132212492 0.00100793432152719 -0.00157308677969306 0.00468349897210982 0.000597347460709161 0.00574915616477138 -0.00412659224618689 2.99860732806644e-05 0.000353781995714215 0.00153556970251995 0.00425270386320236 -0.00620807737743172 0.000250336034939879 0.00482639548279571 0.0023452339994619 0.000934824772861173 0.000937001599515552 -0.00486202566731373 0.0199794578112886 0.00265442167496994
  54 3268.68524481277 ""  2.82182910592811 0 0 -7.87734938733527e-05 6.89926554963089e-05 -0.000347413179994436 6.88900928666579e-05 -6.84878570155793e-05 0.000252715016774951 -0.000452113263456687 0.000360992523691427 -0.000708486668609332 5.83355466367962e-05 9.31229205726371e-05 -0.000209937508815033 -0.000715689860136084 -0.000692919272995789 -0.000496234897718033 0.0820593998506452 0.0273028629282421 -0.040172753538263 -0.000543511553085178 -9.04803010432609e-05 0.000439241526736311 0.00158788971895817 0.0012395760987105 -0.00164958871054684 -0.580685825094137 0.0743609917294332 -0.0169977387945224 -0.381249730760442 -0.394894765484712 0.488740549698217 -0.00948420728944062 -0.0100447508291379 0.0149498932161608 0.000265338551411948 0.000618216220537377 0.000217318300137596 -0.00153946999867728 -0.000539379867614645 0.000404090396286584 -0.000159897203131631 0.000705410461838576 0.000201317274386677 -0.00467521571545986 -0.00168157022786639 -0.00141120847205881 -0.00122542732336378 -0.000881085442891935 0.000973875459692155 0.00937734047994776 -0.00164845109045941 0.00267350707068622 -3.86488979653635e-06 -0.00151773971908558 -0.0039123333940847 0.00145713963539434 -0.000235733853578481 -0.00102874151681212 -0.00186039392459057 -0.00115625182935088 -0.000989059704146375 0.00209069844560147 -0.0084761781965777 -0.0010570789910146
  55 3462.95730951574 ""  5.09126877657583 0 0 7.90445271689499e-05 -0.000344739886201807 -7.09308440482337e-05 0.000336285195650261 -0.000520853080443049 -0.000106986625983256 -0.000390637485295247 0.000127098865402433 -0.00060077445793109 -0.000699081911156065 0.00264987114396812 0.00107048231831364 -0.00499535997371393 0.00960645374460912 0.00140144089471153 0.000498223402493487 0.00102237715401103 0.000312538899915217 -8.04850637414628e-05 -0.000115639370799233 -0.000206556520757055 -7.94043574591415e-05 -0.000316073307390585 0.000270824447829998 -0.00791922023277482 0.00169841522071152 -7.39957307049418e-05 -0.00274334256141883 -0.00558947535215331 0.00199645636333751 0.00120559066042186 0.00155105728403811 -0.00114445929640101 0.000717814814366162 0.00252563359264376 0.00150430370927351 0.0445296119510513 0.0342360813664322 -0.00509846108579222 -0.000246001224746202 -0.000340457346123789 -0.000214225718948126 -0.0135930345332384 -0.00929190348261195 -0.00714127270513089 0.00219455714725348 -0.0104821722103707 0.00069766085301808 -0.700851577446207 -0.150436601088831 -0.364492970071452 0.0940611295345074 -0.337981532254955 0.421237197457144 -0.00241074707057187 -0.000435998264113763 0.00202205039132237 0.00181411824389666 0.00252696764916048 -0.000824631136194005 1.20662455045593e-05 0.000147710130729859 0.000206592899637465
  56 3504.7898645189 ""  94.0076346410143 0 0 -0.000293340316309947 -0.00511113648058755 0.00129717685300707 0.0317371071158302 -0.0489050084190642 -0.00848582061504114 0.00045530444184569 0.00193430015798851 -0.0135098722701653 0.0019813840004996 0.0175496526462518 0.00756088142709761 -0.490394279145172 0.824679308467619 0.122992683747935 5.77120089104827e-06 0.00112906437641357 0.000754933473078159 -0.00104773254117314 -0.00125546958233705 -6.36024008350592e-05 0.000684324974175744 0.00193283297550232 -0.000437516255172076 0.00332012364568328 -0.000590100767636723 0.000476139414979438 -0.00316215236249472 -0.000704873064052939 0.000542897779564637 -0.0031750754629176 -0.0130588988838301 0.00581872999887764 -0.000204622986595384 -0.000100763437664041 7.80004386937991e-05 -0.000736323255020688 -0.000686602732131606 -0.000898884493048975 -7.11557405544131e-08 1.2401392254225e-05 -1.09542790340334e-05 -0.000249897431889006 -0.000846222952701466 -0.000927454827333149 0.000955493830841658 0.000237079529273747 -0.00043485113292325 0.0115115102632311 0.00189643158335037 0.00563247672869141 -0.00087892910541301 -6.82239426560191e-05 -2.12139936685339e-05 0.00027048868110885 -2.70986929212544e-06 -0.000447729319057011 0.000424130735062666 0.000187991937565286 0.00043414871277796 -0.000176860166253474 -0.000138598388853778 3.51250525754719e-05
  57 3540.96795539674 ""  15.7710303591811 0 0 5.5241398708111e-05 -0.000104839079113872 6.6066170766198e-07 -0.000238263898199515 0.000393013933528524 3.63998779000321e-05 -0.000170198349809219 7.08521284512402e-05 -0.000259271938579577 -0.000460685574940665 0.000936313043864577 0.000587169090805645 0.00399865943123633 -0.00622020680822152 -0.000999569159665867 -0.000329853211138346 0.000198405484272459 9.45632818384539e-05 -2.20624539343317e-05 1.84124636553677e-05 -7.44490492887776e-05 -0.000126988138504839 -0.00034267091536824 0.000497116230715776 0.00615793055870588 -0.00133581413334068 -0.0005035064727068 -0.000728514080609085 -0.000946585491796734 -0.00015666896233414 0.00233848451502197 0.00303606557589793 -0.00185974723314247 -0.0011912329574657 0.000205855455771352 -0.000433837294783355 -0.0410598664285834 0.0281730396895628 -0.0597088043871262 0.000389265590731515 0.000118262308946574 0.000358233036252545 0.00854527207565261 0.00569338809338889 0.00248749460999708 0.00169087752648177 -0.00602181323972096 6.26628323180369e-05 0.461660711138363 0.121524410048116 0.229772554300175 0.108093136394999 -0.512882478931978 0.593727268367578 -0.000772498243904096 0.000205990532756513 0.000219698230649617 -0.00153218553056587 -0.001708973498173 0.000546798841871266 0.00014141430312745 -0.00122003438320684 0.000441341760050403
  :::
 } 
 m_exists[57] { 
  s_m_exists
  :::
  1 11111111111111111111111111111111111111111111111111111111111111111111 
  2 11111111111111111111111111111111111111111111111111111111111111111111 
  3 11111111111111111111111111111111111111111111111111111111111111111111 
  4 11111111111111111111111111111111111111111111111111111111111111111111 
  5 11111111111111111111111111111111111111111111111111111111111111111111 
  6 11111111111111111111111111111111111111111111111111111111111111111111 
  7 11111111111111111111111111111111111111111111111111111111111111111111 
  8 11111111111111111111111111111111111111111111111111111111111111111111 
  9 11111111111111111111111111111111111111111111111111111111111111111111 
  10 11111111111111111111111111111111111111111111111111111111111111111111 
  11 11111111111111111111111111111111111111111111111111111111111111111111 
  12 11111111111111111111111111111111111111111111111111111111111111111111 
  13 11111111111111111111111111111111111111111111111111111111111111111111 
  14 11111111111111111111111111111111111111111111111111111111111111111111 
  15 11111111111111111111111111111111111111111111111111111111111111111111 
  16 11111111111111111111111111111111111111111111111111111111111111111111 
  17 11111111111111111111111111111111111111111111111111111111111111111111 
  18 11111111111111111111111111111111111111111111111111111111111111111111 
  19 11111111111111111111111111111111111111111111111111111111111111111111 
  20 11111111111111111111111111111111111111111111111111111111111111111111 
  21 11111111111111111111111111111111111111111111111111111111111111111111 
  22 11111111111111111111111111111111111111111111111111111111111111111111 
  23 11111111111111111111111111111111111111111111111111111111111111111111 
  24 11111111111111111111111111111111111111111111111111111111111111111111 
  25 11111111111111111111111111111111111111111111111111111111111111111111 
  26 11111111111111111111111111111111111111111111111111111111111111111111 
  27 11111111111111111111111111111111111111111111111111111111111111111111 
  28 11111111111111111111111111111111111111111111111111111111111111111111 
  29 11111111111111111111111111111111111111111111111111111111111111111111 
  30 11111111111111111111111111111111111111111111111111111111111111111111 
  31 11111111111111111111111111111111111111111111111111111111111111111111 
  32 11111111111111111111111111111111111111111111111111111111111111111111 
  33 11111111111111111111111111111111111111111111111111111111111111111111 
  34 11111111111111111111111111111111111111111111111111111111111111111111 
  35 11111111111111111111111111111111111111111111111111111111111111111111 
  36 11111111111111111111111111111111111111111111111111111111111111111111 
  37 11111111111111111111111111111111111111111111111111111111111111111111 
  38 11111111111111111111111111111111111111111111111111111111111111111111 
  39 11111111111111111111111111111111111111111111111111111111111111111111 
  40 11111111111111111111111111111111111111111111111111111111111111111111 
  41 11111111111111111111111111111111111111111111111111111111111111111111 
  42 11111111111111111111111111111111111111111111111111111111111111111111 
  43 11111111111111111111111111111111111111111111111111111111111111111111 
  44 11111111111111111111111111111111111111111111111111111111111111111111 
  45 11111111111111111111111111111111111111111111111111111111111111111111 
  46 11111111111111111111111111111111111111111111111111111111111111111111 
  47 11111111111111111111111111111111111111111111111111111111111111111111 
  48 11111111111111111111111111111111111111111111111111111111111111111111 
  49 11111111111111111111111111111111111111111111111111111111111111111111 
  50 11111111111111111111111111111111111111111111111111111111111111111111 
  51 11111111111111111111111111111111111111111111111111111111111111111111 
  52 11111111111111111111111111111111111111111111111111111111111111111111 
  53 11111111111111111111111111111111111111111111111111111111111111111111 
  54 11111111111111111111111111111111111111111111111111111111111111111111 
  55 11111111111111111111111111111111111111111111111111111111111111111111 
  56 11111111111111111111111111111111111111111111111111111111111111111111 
  57 11111111111111111111111111111111111111111111111111111111111111111111 
  :::
 } 
} 
