# Supplementary material for: Cut-off Scale and Complex Formation in Density Functional Theory Computations of Epoxy-Amine Reactivity
Source: ACS Omega. 2021 Oct 25;6(44):29424–31. doi: 10.1021/acsomega.1c03229 (PMC8587129; doi:10.1021/acsomega.1c03229)
Supplement: Supplementary file 1 — ao1c03229_si_001.zip [file ao1c03229_si_001.zip › Final_structures/Primary/A2E1_A1E2_B3LYP-D3_CC-PVTZ-F_canonical/Epoxy_frag2_transition_state_1-6_isomer42.vib]

{ 
 s_m_m2io_version
 :::
 2.0.0 
} 

f_m_table { 
 i_j_atom_total
 :::
 21
 m_column[68] { 
  s_m_data_name
  s_m_column_name
  i_m_width
  b_m_visible
  s_m_units
  :::
  1 r_j_Frequency  "Frequency"  10 1 "" 
  2 s_j_Symmetry  "Symmetry"  10 0 "" 
  3 r_j_Intensity  "Intensity"  10 1 "" 
  4 r_j_Raman_Act  "Raman Act"  10 0 "" 
  5 r_j_Raman_Int  "Raman Int"  10 0 "" 
  6 r_j_x1  "x1"  10 0 "" 
  7 r_j_y1  "y1"  10 0 "" 
  8 r_j_z1  "z1"  10 0 "" 
  9 r_j_x2  "x2"  10 0 "" 
  10 r_j_y2  "y2"  10 0 "" 
  11 r_j_z2  "z2"  10 0 "" 
  12 r_j_x3  "x3"  10 0 "" 
  13 r_j_y3  "y3"  10 0 "" 
  14 r_j_z3  "z3"  10 0 "" 
  15 r_j_x4  "x4"  10 0 "" 
  16 r_j_y4  "y4"  10 0 "" 
  17 r_j_z4  "z4"  10 0 "" 
  18 r_j_x5  "x5"  10 0 "" 
  19 r_j_y5  "y5"  10 0 "" 
  20 r_j_z5  "z5"  10 0 "" 
  21 r_j_x6  "x6"  10 0 "" 
  22 r_j_y6  "y6"  10 0 "" 
  23 r_j_z6  "z6"  10 0 "" 
  24 r_j_x7  "x7"  10 0 "" 
  25 r_j_y7  "y7"  10 0 "" 
  26 r_j_z7  "z7"  10 0 "" 
  27 r_j_x8  "x8"  10 0 "" 
  28 r_j_y8  "y8"  10 0 "" 
  29 r_j_z8  "z8"  10 0 "" 
  30 r_j_x9  "x9"  10 0 "" 
  31 r_j_y9  "y9"  10 0 "" 
  32 r_j_z9  "z9"  10 0 "" 
  33 r_j_x10  "x10"  10 0 "" 
  34 r_j_y10  "y10"  10 0 "" 
  35 r_j_z10  "z10"  10 0 "" 
  36 r_j_x11  "x11"  10 0 "" 
  37 r_j_y11  "y11"  10 0 "" 
  38 r_j_z11  "z11"  10 0 "" 
  39 r_j_x12  "x12"  10 0 "" 
  40 r_j_y12  "y12"  10 0 "" 
  41 r_j_z12  "z12"  10 0 "" 
  42 r_j_x13  "x13"  10 0 "" 
  43 r_j_y13  "y13"  10 0 "" 
  44 r_j_z13  "z13"  10 0 "" 
  45 r_j_x14  "x14"  10 0 "" 
  46 r_j_y14  "y14"  10 0 "" 
  47 r_j_z14  "z14"  10 0 "" 
  48 r_j_x15  "x15"  10 0 "" 
  49 r_j_y15  "y15"  10 0 "" 
  50 r_j_z15  "z15"  10 0 "" 
  51 r_j_x16  "x16"  10 0 "" 
  52 r_j_y16  "y16"  10 0 "" 
  53 r_j_z16  "z16"  10 0 "" 
  54 r_j_x17  "x17"  10 0 "" 
  55 r_j_y17  "y17"  10 0 "" 
  56 r_j_z17  "z17"  10 0 "" 
  57 r_j_x18  "x18"  10 0 "" 
  58 r_j_y18  "y18"  10 0 "" 
  59 r_j_z18  "z18"  10 0 "" 
  60 r_j_x19  "x19"  10 0 "" 
  61 r_j_y19  "y19"  10 0 "" 
  62 r_j_z19  "z19"  10 0 "" 
  63 r_j_x20  "x20"  10 0 "" 
  64 r_j_y20  "y20"  10 0 "" 
  65 r_j_z20  "z20"  10 0 "" 
  66 r_j_x21  "x21"  10 0 "" 
  67 r_j_y21  "y21"  10 0 "" 
  68 r_j_z21  "z21"  10 0 "" 
  :::
 } 
 m_row[57] { 
  r_j_Frequency
  s_j_Symmetry
  r_j_Intensity
  r_j_Raman_Act
  r_j_Raman_Int
  r_j_x1
  r_j_y1
  r_j_z1
  r_j_x2
  r_j_y2
  r_j_z2
  r_j_x3
  r_j_y3
  r_j_z3
  r_j_x4
  r_j_y4
  r_j_z4
  r_j_x5
  r_j_y5
  r_j_z5
  r_j_x6
  r_j_y6
  r_j_z6
  r_j_x7
  r_j_y7
  r_j_z7
  r_j_x8
  r_j_y8
  r_j_z8
  r_j_x9
  r_j_y9
  r_j_z9
  r_j_x10
  r_j_y10
  r_j_z10
  r_j_x11
  r_j_y11
  r_j_z11
  r_j_x12
  r_j_y12
  r_j_z12
  r_j_x13
  r_j_y13
  r_j_z13
  r_j_x14
  r_j_y14
  r_j_z14
  r_j_x15
  r_j_y15
  r_j_z15
  r_j_x16
  r_j_y16
  r_j_z16
  r_j_x17
  r_j_y17
  r_j_z17
  r_j_x18
  r_j_y18
  r_j_z18
  r_j_x19
  r_j_y19
  r_j_z19
  r_j_x20
  r_j_y20
  r_j_z20
  r_j_x21
  r_j_y21
  r_j_z21
  :::
  1 -370.884546370175 ""  617.788416364817 0 0 -0.00515088704233571 -0.00655999062042051 -0.0255919853260555 -0.00808360360887861 0.00391041183315451 -0.00387277075898842 -0.0280863991395235 -0.0149675442527201 -0.030299038779396 0.00541648664912838 -0.00876517218206628 -0.0242812951258988 -0.0495474796000125 -0.0123145667101929 -0.00900478266409325 0.0325766536951113 -0.195693658167562 -0.102674471207286 0.00473603074179395 0.00393824534232326 0.0576433785791731 0.00122988205782858 0.0320953998795244 -0.0492935802421987 0.0299845717669564 -0.040154791532095 -0.038791688801075 -0.0173696943843994 -0.0393435241104598 -0.0527880602418104 0.00745734225032641 -0.0125398506038094 -0.056751909263591 0.00383703480381266 0.0311202608468054 0.0288468158583935 -0.0211020992557992 0.104825319918428 0.0589464504170263 0.00187489379031254 0.00153539268538745 0.00464399978390033 0.0473608554043765 0.0121440763584166 0.116017790753991 -0.00118344385023745 0.0014101248903501 0.013703531939868 -0.0266201134193188 0.0993401747171726 0.0554413023234877 -0.0214120875546766 0.0922974095038142 0.0770250999785912 -0.00464376039306177 -0.0340367179303797 0.0125856504066432 -0.00639583332592266 0.00749569581254858 -0.027838415526617 0.00215906949528135 0.00561093576817608 0.00798815384265523
  2 32.9444312927718 ""  2.00144013918801 0 0 -0.0384775918087958 -0.0063387518859889 0.0338197474381364 -0.0230508181529331 0.00550981224667529 0.11727163043304 -0.105265630467063 -0.0299234797916146 0.0201614711709609 -0.0200991049621283 -0.000356522650883752 0.0327686866511272 -0.0190932936177475 0.00296433551098245 0.0900554156273265 0.0894991553318218 0.0103650870666078 -0.0292237649432536 0.0181259902572699 0.00534716079879579 -0.031807673445954 0.00793375266297422 0.0048115945703357 -0.0359006233906364 0.121915415229653 0.0320888671747961 -0.0722594064932848 0.115108616904464 0.00164645285280409 0.0223459151406786 -0.0156192238397974 0.00516117463274814 -0.0897295136273751 -0.0198485613582568 -0.0216878735020736 0.01741479020436 0.0899141071932719 0.0123900829186972 -0.0235554077111259 -0.123801368180394 -0.0121438210274565 -0.057995754081251 -0.0148370179498349 -0.0239036558676843 0.0267105627904065 -0.0279631269434315 -0.0515414334821191 0.100959761470652 0.154610162584621 0.0111908718371578 0.0257622373250845 0.100634359341282 0.0344520676818937 -0.100441858228235 -0.212316074327825 -0.0239056402730924 -0.0241180640811551 -0.121343658906584 -0.0129457595031099 -0.0528319461085105 -0.118424678286301 0.00820900435618288 -0.152541612586471
  3 73.576570263387 ""  5.21890334921447 0 0 0.0519187645059823 0.00559788927558813 0.00073011587986376 -0.0131610674813319 0.104011447438167 0.0727421763321161 0.0319254768596037 -0.0782500184276039 3.43270737789622e-05 0.127915289416245 0.0426518743454216 -0.0570991874875231 -0.08254109402183 0.062585290870371 0.0691044657656106 0.0304531012628408 -0.0102201825614963 0.00151962060348885 -0.0135524737098966 -0.0384250115290931 0.0241861863753669 0.0315533067081145 -0.0356695728163983 0.00354710725043598 0.0345026062067089 0.0231466407672164 0.0113734728866954 0.0404813953603417 -0.0219524887928124 0.00841564432990208 0.0524614107885292 -0.0711681746483604 -0.000599491712964469 -0.0791271976309715 0.0524812653696322 -0.031906094468137 -0.0498633651941065 -0.00458383466645975 -0.034733540230291 0.0555038149928257 -0.0788876467460167 -0.0420319128135842 -0.24085588271364 0.0383895059000081 -0.020381248578208 -0.0374590299119459 0.214266419687535 -0.0316397349552021 -0.0876144069304425 0.0197975432986148 -0.0397369989970714 -0.0631724141152862 -0.0784420785316338 -0.0514227357863458 0.0132864578164249 -0.0103819978726764 -0.036535026033763 0.239984865930297 -0.0617083454245244 -0.0349466255653759 0.0126597297603214 -0.261984493463796 -0.0609451818387265
  4 98.8025303464587 ""  6.69104639425698 0 0 -0.00982637413238034 -0.0374844346198261 -0.0365230531889778 0.00257515392506206 -0.0506384205137388 -0.0380414331992316 0.0215345859882408 -0.0665937066958508 -0.028703666378553 -0.0351565609470257 -0.0365366687276364 -0.0773256710474156 0.0249036982342781 -0.0244816606314942 0.0308458933570043 -0.035506623786403 0.0957426811344039 0.00890171715838592 -0.0354067598228139 0.012740842617326 0.0934357252010565 -0.0209043092454249 0.0103125813932307 0.0106993825207495 -0.0504908280886973 0.0636175180983033 0.0177968357229648 -0.0560552572172608 0.13917962582462 0.0140865469588669 -0.0121384198618008 -0.0209213112294973 -0.0132230869042901 0.0160752780264792 -0.00797120660728342 0.0250410767224739 0.0536253496271849 0.0955404779870668 -0.00160654092675985 0.0189325691411547 -0.111922127491957 -0.0661906406794216 -0.0195523258795708 -0.0349381231524967 0.109337291437772 0.0230572233389709 0.0198782023851874 0.0263935809821816 0.123176513620085 0.0876069309727368 0.0445191866009572 0.0705966522305156 0.170401328485048 -0.0263271579843241 -0.0348865517067348 -0.151991621725842 -0.0408160097577427 0.0871882559019481 -0.0906872716477917 -0.123138139856914 0.00563886445360407 -0.169455756198683 -0.0988237637556283
  5 141.784880453467 ""  7.01692122904489 0 0 0.0355076768242707 -0.0562871486295884 -0.069307913600771 -0.0126677423731291 0.0480094857903642 0.083933791599354 0.0277660406694233 -0.244234699377725 -0.0629414008241224 0.0799983363599548 -0.00766207871699484 -0.229207943234597 -0.0720683690560385 0.018425630260798 0.0951606723694826 -0.0357325768056341 0.0581583796778819 -0.0242935392831974 0.0501815674190997 0.0162153548686558 0.0286612797667514 0.0184148880089755 0.00739358912128573 -0.0235685640495366 -0.0474331660423312 0.0619828338590536 -0.00310922745878595 -0.0359196327761403 0.0366547168237073 -0.0541276801663586 0.0143102838035564 0.020537224814778 -0.0174150985769821 0.0359476982602589 -0.0779533164834996 -0.0223709954423852 -0.0691881189554476 0.0106357432957814 0.00257646664380332 -0.0135980834008032 -0.00341538049880623 0.00586790395616226 0.186248636853728 -0.077238197274031 0.00830253861855416 0.00236560900831363 -0.210111006591113 -0.0980209442663154 -0.122535742795047 0.0527865161265571 0.00321651576960265 -0.0794069912071829 -0.00480234915046474 0.0857782805709294 0.132087003513167 -0.142160124694941 -0.0270710139895795 -0.233836356554561 -0.00555724088324645 -0.0789830665875102 0.031678574240343 0.192835712470897 0.147277348242983
  6 199.348385988431 ""  17.2089848440456 0 0 -0.00301396101926027 0.064886628817315 0.103165020650936 0.038706613050803 -0.00813497626442387 0.0274215975946846 -0.026279480212128 0.197790107469139 0.0931123926358717 -0.0308764361099353 0.0290227877923519 0.226100629849397 0.0777873906333492 0.00416363939249132 -0.0187578634003292 -0.0412527436064026 -0.0661846059289897 0.0274233336889507 0.0149327039883959 0.0127340933173737 0.0292472041784285 0.0098282175359545 0.0251187608899425 0.0624803124355047 -0.077063339501355 -0.0551313789918477 0.0897104835764127 -0.0846609345612275 -0.0121362408755394 -0.0155110645575639 0.0123299940175663 0.0378930370343403 0.0957357531561262 0.023611269921945 -0.0281815858206443 -0.083935372720059 -0.036420752573233 0.0209308800546016 -0.053913073443287 -0.00645061084922191 -0.0270548029717714 -0.109054500290225 0.0980572581973622 -0.0367713795847486 -0.0360310653430369 0.00742468073130572 -0.0937374992242507 -0.125809501814827 -0.0343438871524966 -0.0156146316318607 -0.0871682257300845 -0.0338134880503609 0.0429238990010452 -0.0214825727381947 0.0670615351926793 -0.159430161583716 -0.1170660648951 -0.134863689329203 -0.0161321798208778 -0.208014413375522 0.0197123410208397 0.0874079238760701 -0.0260445525735275
  7 231.353227917192 ""  11.1358672210966 0 0 -0.00802260420485057 0.0296212757494738 0.0227162309392498 0.0185542582227269 -0.0159771932782258 -0.0423646835255599 -0.0369233023283224 0.145039985038722 0.0110050449252837 -0.00158307829777432 0.00865767800980116 0.132857377102257 0.0608725609191886 0.0147191369709819 0.0111093625648207 0.128679273114085 0.061668320311377 -0.0156491080724687 -0.0786884712620315 -0.0414301397481091 0.0348982002133782 0.01260871708687 -0.0351077958345558 -0.0318272680630822 0.189708878513293 0.146611272435617 -0.0718626838637017 0.201021237598431 -0.0161103315061543 0.0633874151368591 0.0331067297844645 -0.130645947932256 -0.115552999434493 -0.0237122569637369 -0.00111718644766428 0.00363055364158776 -0.0357744821184991 0.014164053641793 0.0026925989218446 -0.0059804997676658 -0.0057390584417601 0.0150653764122517 -0.0146894682969401 -0.00485532495292501 0.0177102402868237 -0.0246344948612475 -0.00492948156894266 -0.0177128215262144 -0.139284574808437 0.118332293898945 0.0257063596415334 -0.0660124344505674 -0.12453817815455 0.0336556893191019 0.203266293738135 -0.210194249772101 -0.0312675253761324 -0.222090344838702 0.010738781398455 -0.146959880080721 0.0354572290020093 0.174159141239391 0.241216588040531
  8 276.481070307316 ""  1.61097444367129 0 0 0.0109443648687263 -0.016875546312514 -0.00945832058452275 0.0146471637060481 -0.0093522214338495 0.0311852882467503 0.00981002232640757 -0.0575698745061748 -0.00779429614870101 0.00806609525427494 -0.0108495989622877 -0.0422998412300387 0.0207376691722553 -0.0148564720251381 -0.00713281343280828 -0.0622245063641099 -0.0241987125636606 0.00484765098826992 0.00219907034786526 -0.0101623638141128 -0.0732666094651849 0.00604880636190183 -0.011385079363875 -0.0011634683471967 -0.113434105840757 -0.115855320383072 0.0450934064871619 -0.120616632362813 0.0398447141772785 -0.0558069569686438 0.0094551069540712 0.0136758471537447 0.041073388149503 -0.0568925039018345 0.0744134081497471 0.0406889322032424 0.0581651558140593 0.0103680902993331 -0.000582239841680107 0.0126046185964223 -0.0114663738834343 0.0179952937393291 -0.192623932546977 0.0701683719967189 0.0254421967116343 -0.026396026927065 0.195903091985343 0.0985592462431579 0.178789752835749 -0.0652131156286332 0.0171419327122368 0.0860799064746999 0.106011105057294 -0.113054966531623 0.288135711287006 -0.310869662231545 -0.038196190190941 -0.210441377222484 0.0293445713970161 -0.250377359983083 0.0527988244660758 0.161043893183967 0.333311850541953
  9 288.439117243272 ""  15.303925708899 0 0 -0.0221875347271983 -0.0298786058513616 0.0118065790877075 -0.123545212226062 0.0423717449805395 -0.0861594065403996 0.049071590762457 -0.0485368348111835 0.0286804670792032 -0.00170090998956738 -0.014609500360965 -0.0278338287531798 -0.251791503868415 -0.021734490227972 -0.0933960133880129 0.0506547083073657 -0.0215603714222808 0.0503509924998516 0.109955178775531 0.0176422859971043 0.0434644510291458 -0.0346279145971905 -0.00459216647424578 0.0501163120440931 0.116825087126808 0.0591031208757589 -0.0202133537132323 0.118715251706472 -0.0927510732035037 0.133240519630004 -0.0904119824561603 0.0939927284124731 0.0388094096123994 -0.00451650258960888 0.0133487788068148 -0.008707140660542 0.0251932292486994 -0.0205838294609227 -0.0111456711213801 -0.000106073265064278 -0.0063331027579873 -0.0250508101720173 -0.0363963983462307 0.0133573898951235 -0.0161656878439172 0.00214916156602628 0.0394035412710358 0.0117029380193506 0.0487088537902457 -0.0523578380377491 -0.0245445733744394 0.0289140864771063 -0.0160902955708646 -0.0446841415596186 0.0803791399780932 -0.117107739860327 -0.0383972110297679 -0.0874128953053172 0.00686932198060772 -0.116990905919455 0.0169857665510017 0.0676131599042479 0.0673784060255268
  10 365.476569628121 ""  24.841808932022 0 0 0.010440121578703 -0.0129843972700314 0.0565643125591289 -0.0399906699633198 0.0110015777330065 -0.0139676352048427 -0.0494432828966129 0.109988997202648 0.039935718463962 0.068371359242664 -0.0249343042281953 0.198897749599707 -0.106274015386353 -0.0418023473699948 -0.10175400092801 -0.0295097356554959 0.0509467399438663 0.00798259491598323 0.0642480648668855 -0.0816000995530818 -0.093822675273597 0.0304384465191636 -0.103134180439785 -0.0166188922127893 -0.067120464955887 0.0339573528167876 0.0657860233631961 -0.0489529469255882 0.0588387353669419 -0.0199759763146752 0.0126600280894998 -0.0650239851883137 -0.0118303327587054 0.0312812085159936 0.0174866809285179 0.0353382748482611 -0.0405605358331467 0.105249619776027 0.0398444558203395 -0.00472385339545824 -0.0021583089499654 -0.0126399388977273 0.0928594541695733 0.005006863337481 0.0920595909967292 0.0159996086295312 -0.0400375853488355 -0.0150660771540563 -0.0818867310919298 0.141018897848028 0.0431506643366938 -0.0480610353360365 0.0984170691091397 0.113054582339963 -0.085069241892731 -0.000356534372677857 0.0157858814826813 0.0343890897200865 0.00250657918558578 -0.0140806833934996 -0.0104726077125609 -0.0260274394686021 -0.0898013808308507
  11 396.280079626133 ""  9.06922119457997 0 0 0.0198220143939654 -0.0286483688269709 -0.0297539163132304 0.0159964629130543 -0.011401871654802 0.0033107251030433 0.118501381541779 -0.17420600720715 -0.0035073821831693 -0.0166339958601435 -0.00587852332893869 -0.191933043416445 0.0331665781879218 0.000372811442169675 0.0245743603204418 0.0274111117756151 -0.0225301670820497 0.0638559022175208 -0.0560772053824481 0.0151530393442264 -0.0669677723261426 -0.0246095915835951 0.0210173155637557 0.0458655620113895 0.0709131867969385 -0.00158203467052203 0.00552275144115721 0.0729451462871049 -0.0820564361942463 0.103322909931625 -0.0132341465379282 0.029991026204316 0.0804652979031902 0.0676121880463184 0.0645177775545458 0.0312223597772986 -0.0184139258633959 -0.021190828707273 0.0794552356748599 -0.0108310584511676 0.010977795594499 -0.101306638822661 0.0392760069525044 0.0633945283951267 0.028324704134043 0.0692850766203284 0.0724303595032319 0.0281234289513166 -0.202008000125164 0.0282996105175977 -0.0135229092201438 -0.0607323461803752 -0.183573715258061 0.200828316510236 -0.132611475108956 -0.14402908036865 -0.0374447596756095 -0.029888096236796 0.0407501887774583 -0.234377327382614 -0.00247704470245021 0.0511979429898133 -0.201750077373837
  12 464.12876737447 ""  5.59322913019873 0 0 0.0284247743516123 -0.0253088450343586 0.00334434360708026 0.0128774443087508 -0.0070861288114701 -0.00203304762022683 0.153726269267593 -0.16144401026307 0.0347991686880453 -0.0116809836445849 -0.00424609883520115 -0.15928932481322 0.0130999250332246 -0.00616755832244241 0.0048978964587114 0.0510671152550617 -0.0428971298497982 0.0631988318859881 -0.0453934321968918 0.00426202363894312 -0.084971071644442 -0.0320866136292324 0.0187486187079987 0.0750044154397549 0.126934779096835 0.10441958369462 0.0137723847551912 0.121726140364388 -0.0812924942736521 0.190402231765249 -0.0260952235534027 0.0436602452206593 0.115861818051776 -0.0359287930155254 -0.0504736450383859 -0.0356078252915647 -0.0200709100198192 0.105752915660336 -0.0524439424125638 0.00331800685125605 -0.016553233082686 0.0467067680866449 0.0798619301003574 -0.0652895591824462 0.0437162256115078 -0.0571540660011822 -0.136410725626109 -0.0856111671538012 0.116150246178338 0.0510038664579717 -0.000152279915485619 0.00642750464506907 0.199725064101324 -0.134561017045382 0.0795160878962095 0.103041597053146 0.00383382204349111 0.0186700344227995 -0.0404151926281431 0.156606448364632 -0.00241352127213555 -0.0441743488787678 0.107680682570189
  13 631.923348838353 ""  5.4737288183625 0 0 0.0274497262509718 -0.0463003174580309 0.065702625174282 -0.0612989897038287 -0.0209539145731983 -0.0169314958365144 0.0910766870474616 -0.119601510485328 0.0854555050844258 -0.032097974603398 -0.0457104677780032 -0.0335316391731868 -0.125442586932749 -0.0742096018230963 -0.108691993815258 0.0371650620823376 0.000322554542178136 -0.0166376455490007 -0.0413098833287022 0.0381003789623478 -0.0147864381014909 0.0874024035341735 0.0488019757282615 0.0296349929844703 -0.13802545350878 -0.248776507191067 0.150879145794397 -0.161897697550313 0.231220553888122 -0.215646611365844 0.0709729790434132 0.0247729135494916 -0.0386823755258144 -0.0107298036033778 -0.0177015701783482 -0.0168755749336661 0.0471559546517907 0.0180178917197276 -0.0336473411432205 -0.00903324959567754 -0.00724308972541833 0.0148013845506283 -0.0555034977920355 -0.0261296100559173 0.0017352979124837 -0.00195768846387503 0.0161764215450825 0.0259948809586486 -0.219563827497967 0.283788533662011 0.0223742504358933 -0.0285209493231112 -0.336160108515517 0.049540426993177 0.0309957467179579 0.0541598644920451 -0.00765842965959607 -0.0250128849977556 -0.0242565053445367 0.0793740271413763 -0.00647429849626867 0.00563666652750285 0.0473820257556361
  14 698.551473097788 ""  29.1308344804938 0 0 0.0357430985237044 -0.0441157458372563 0.0539472570072669 -0.044108527195172 -0.0170076563208878 -0.0082603708377851 0.0358441323678271 -0.0608839831433953 0.0567532485911748 0.0103742818872801 -0.0494289164948994 0.0308099177590955 -0.115585624193044 -0.0748522577451908 -0.109853771888572 0.0444454688251259 0.0239393759921687 -0.0123842420320854 -0.0545856891205005 0.0419210938178231 -0.00480967800576333 0.0927088253660928 0.0288259154422902 -0.0200099650444365 -0.0135081365223973 0.0159987007004331 0.0863966580872842 0.0141131425700725 -0.0269213021370143 -0.169658113302308 0.0954822641561466 -0.0278879762856437 -0.101998689574034 -0.00498162821838572 0.0130929504952882 0.00376848214592994 -0.0748963716442102 -0.0404125177617289 0.0479584017919486 0.0152110138996374 0.0152147346196619 -0.0182788046088983 0.0976191412182297 0.0284708255422576 -0.0243347616669597 -0.0237123016990371 -0.0636786547173956 -0.0699359356708343 0.271608714847322 -0.369285588461308 -0.00634616790175459 0.0200798666942686 0.391995488717337 -0.08957196686008 -0.0250155543503566 -0.0465704254139155 0.00387467175510888 0.0534365642278291 0.0370001768025417 -0.0973767470278649 0.00578958633046302 -0.0278881574535064 -0.0515345647007056
  15 746.355100597495 ""  112.21548152858 0 0 0.0199672826574226 -0.0089187455660334 0.00162212435765319 0.0357411517348221 0.0129360630745847 0.0501124253350821 0.0160588755303558 -0.0106337230578219 -0.00338319792813749 -0.0283522268340175 -0.0295933006840651 -0.00897241962130726 -0.0802517403487689 -0.235812766699521 -0.881097676207677 -0.0173532802487198 0.0131530855702424 -0.0211148731414459 -0.0136418512083287 -0.000183807619901978 0.0208231119494572 -0.0416493204544871 0.000877801479852422 0.00261528681642647 0.0569227800603399 0.107690635285238 -0.101491711299353 0.0445360709610898 -0.0687112776275418 0.0283453831006609 -0.0347230780556767 0.0140045013283358 0.0198877217102194 0.00391436316432553 -0.00114064763944099 0.00272531918753087 0.0108171966670709 -0.0035964902359986 -0.00643024744976679 -0.00107521759594222 -0.000953250527929205 0.00293529689959281 -0.0268708271759294 -0.00138830880422391 -0.00296811369403694 0.0102009350321846 0.0243416839221989 0.0181804458519462 -0.0180067019911153 0.0306820696635036 0.00436006232457688 0.00436433285020117 -0.0280005142676979 0.0167624705610569 -0.00484565626276451 0.00137356214916626 0.00415142108056299 -0.0104352928147159 -0.00234961576755326 0.00589814645212944 0.0013542978455207 0.0100426953452604 -0.00256981327399379
  16 795.828207473853 ""  6.34650508768637 0 0 0.107841795054714 -0.0822909400040133 0.103974285534891 0.0120269545928599 0.00616215162411997 -0.018382468704923 0.125755394262182 0.00505757639772842 0.106728948794607 0.229696867531925 -0.0622062762391918 0.203642033472507 -0.0938680810617254 -0.00383268277388328 0.214614860745007 -0.0600781903983014 0.0107814270580999 -0.0892943945823975 -0.0226851561494449 0.035731471812143 -0.00794722527380886 -0.0730612787703652 0.0143544361441875 -0.017323274881672 0.0728597062271297 0.173641021065856 -0.242373972786823 0.0593333849134282 -0.0815008032878743 0.085403996307805 -0.117707837093051 0.116661249226791 0.0122393239455287 0.0186260093673718 -0.011205290556105 0.00445764197573855 0.00950948013568538 -0.0127209700575012 -0.0110662074483479 0.00264158079879545 -0.00559662288471869 0.00482107651082713 -0.138261972195052 -0.0194046210602219 -0.00100677850646693 0.0543378097354281 0.133851176345233 0.0318432826956395 -0.0256721239054416 0.037600861445341 0.00914941863353184 0.00916182573643253 0.0168493647440146 0.0537364156733897 -0.0371536872592998 0.0136072670599617 0.0165683430924664 -0.0761404759710336 -0.0223521594807954 0.0455195531066126 0.0226700535502289 0.0844886476104877 -0.0434421040471095
  17 823.458906533342 ""  5.05721184000341 0 0 -0.0250288431968249 0.0210275086279716 -0.0219892241735619 -0.00955073510290037 -0.00485357916782751 0.00286352491325142 -0.0280026538235365 -0.00993968721646567 -0.0216521205394114 -0.0635100289608037 0.0148037144737155 -0.0555692088101557 0.0194647088544456 0.00442111625901504 -0.0304907718042224 0.0166515939095496 -0.00417955608038214 0.0195693948442729 0.00102776455992494 -0.00877463254076788 -0.00187201502941853 0.0326745626628814 0.000402792363175021 0.00620728847407621 -0.0138793739340545 0.0239539381632948 0.0861581161515501 0.000837176801352366 -0.0025395311816873 -0.0202566016225577 0.0512121508955381 -0.0382549624671934 -0.00154923916663583 0.0340813886962474 -0.0608451312258719 -0.0235553451185238 -0.0233125255492164 0.0126970900395579 0.0176566630791551 0.0279020175232115 -0.0229893856198878 -0.0156900890977908 -0.441898975210424 -0.119774369718579 0.085357801809065 0.153006639116348 0.417607474282099 -0.0471295198183287 0.0444645181733737 -0.0342883176449845 0.0243232345680638 0.00269702806278822 0.175150082321573 0.077793194518371 -0.0886320882309844 0.160212800406249 0.000392359223044799 -0.31551636233385 -0.112780556840185 0.239638280244292 0.111605636756228 0.354101657962383 -0.175887332869876
  18 877.252349059605 ""  11.1674108092739 0 0 0.0108358558212356 -0.0176964546994842 -0.00483890084272769 0.00991119650215475 0.00537262689452464 0.00168290467598329 -0.0235519576673528 0.0387750175649481 -0.0148168902865897 0.0569600846310945 -0.0186868139593396 0.0681775740598562 -0.0190815753141237 -0.0105446565584362 -0.00247659019503545 -0.0027483746267804 0.00987939669861568 0.0179185898064 0.000478099432508917 0.0111854773036938 -0.00417797340739751 -0.0209131341955695 -0.0131734554949175 -0.0172799692443001 0.00267757562060642 -0.0535197023317989 -0.0196193137934154 -0.011809156415527 0.0482958800097158 0.0465485626626733 -0.0318348578426225 0.00640079182568294 -0.0188049139554994 -0.0957059964753813 -0.0645148799435752 -0.0543449395205619 0.0378291146580606 0.00276071402045083 0.128162003722738 0.0268251237419682 0.0509919233083293 -0.114871445472569 -0.0563647022169663 -0.0772411147185121 0.0200670484767306 -0.102281836512842 -0.10235226948269 0.0442207714197708 0.0628395142608878 0.0384644688576705 0.188718942888743 0.0363864924161304 -0.0443371868975615 0.0619312527589778 0.273407851783284 0.269637066652808 -0.234507219834505 0.0795092640515596 0.014043929836369 0.0714375634628266 0.015512272243587 0.000863108161410301 0.11283651722737
  19 924.286848757215 ""  33.3399389746166 0 0 0.0405221068387544 -0.0382584327506486 -0.0905095874757206 -0.0384077073336857 -0.0198196623727305 0.0208582885687859 -0.270392613107911 0.260332676069467 -0.163528008059866 0.123627520703447 -0.0980231941524571 0.307095574112842 -0.101560300982215 -0.0522294309056216 0.00435972206714499 -0.0408585482584621 -0.027955412764669 0.0744642849487156 -0.0359436577687583 0.0829818008715085 -0.00135297440948595 0.081391240888399 -0.0266888640879976 -0.0344743108847471 0.051970372652653 0.0936477118701519 -0.0137729260887877 0.0713560602484941 -0.180469245345201 0.171278562127227 0.161723711531162 0.00726174263543111 0.158555291415457 0.0124722398164415 0.0127960256855378 -0.0119789092458946 0.0206035931138761 0.0221147850103933 -0.0137140953857743 -0.016588684182314 -0.0200874881963039 0.0111489146897718 0.0157708180504858 0.000447570002813955 0.032485140879436 0.00958808660419959 0.00178316710764663 0.00471259490520896 -0.0537704295584628 -0.0121232008615696 -0.10379887367031 -0.00397086322247116 -0.110602254005607 0.0016511384070895 0.0115252296362866 0.0146529471863051 -0.00284778062248738 -0.0236241689848887 -0.0305906634392203 0.0539398267987097 -0.014598656689856 -0.0107925265144472 0.0422656773043152
  20 961.665219044036 ""  63.9240913613163 0 0 -0.0136157515656449 -0.0754060334667959 -0.00678006650221173 0.0645884524528352 0.0460617398377963 -0.00550612471023681 -0.0382792916525399 0.0671322077623779 -0.024707578105199 0.134923897705489 -0.0571515143851414 0.14940176916616 -0.0326473319066576 -0.0155714475605081 -0.0289559325489462 0.0667272312066288 -0.0054483572144044 0.0724389487642616 0.00198700583922498 0.0547110690195561 0.00296317742857131 -0.0903121854353154 -0.0451935647320675 -0.0489257327609763 -0.0678589381396125 -0.366752006484264 0.134199941808595 -0.0926920077288853 0.219308534736478 -0.0348185102235299 -0.216443172026567 0.0400640479149535 -0.251604135036174 0.00819733254963094 0.0201461992993433 -0.017823771740898 -0.0225465446805497 0.0183275651463226 0.00487452000170834 0.000599820171310081 -0.0259841332353368 0.024919659744603 0.0378591663940137 0.00278457812764383 0.0509360526896465 0.00892045573631321 0.0212235368291745 -0.139415452238552 0.0351111216653088 -0.120841911713383 -0.0827731188958195 -0.0263505325697699 -0.0645599358423991 -0.117673799574633 -0.0831284180429601 -0.0267593043188366 0.0546319831081283 -0.082048112066872 -0.0362527213558434 0.0359630660042782 0.0174981563189018 0.053731411000007 -0.0562824229996257
  21 1014.0352481009 ""  3.24915141066507 0 0 0.0164397446719286 -0.00210804461101251 -0.0295349454299903 -0.0125279987923763 -0.00830300767336504 0.00854905233784908 -0.0456145382361305 0.0820522216902438 -0.0433868417413668 0.0287865012017066 -0.0206721666980268 0.0745224932319349 -0.014659258311183 -0.0101147622684549 0.00150051072761528 0.0024031942520257 -0.00570351551976333 -0.00377707814831286 -0.00242157568386455 0.00239703696621956 -0.00018761241682034 -0.00127491938451225 0.00414929212378538 0.01800409493002 0.0143734066050402 -0.0686915091721319 -0.0533003266451529 -0.0093671039710172 0.0488773067900543 0.0396843197505626 0.0165739403734459 0.0408880702832455 0.1083457718648 -0.061372432161067 -0.0542751446385133 0.0901270992459048 -0.0278706787229452 -0.0132522454441205 -0.0369663666999993 0.0985570277481386 0.0637515957272386 -0.0135863546685907 0.0116776712615149 -0.0520970536758731 0.0901344803642768 -0.0627510961634459 -0.0683093730804023 -0.120507426618462 0.108731100572895 0.216976419614901 0.295431099195041 -0.0256671284110148 -0.120468451228408 -0.350705932736146 -0.167969665856377 -0.108716243078459 0.101948937855605 -0.00531224569003691 0.0961429177675501 -0.190067810483361 0.123773976338936 0.172767522219934 -0.301766396105661
  22 1056.33410897832 ""  50.6532031141043 0 0 0.0411418544354144 0.0667114941849997 0.0258033012463812 -0.0387680170740285 -0.0422129541763764 0.00660688091482557 0.0857816991661852 -0.0846628775546255 0.047183365575066 0.0498397210037461 0.0991885586278196 -0.124084814785606 0.0603251046265828 0.0108684439204329 -0.0196616533498585 -0.0309531109393323 0.0207569725341604 -0.0197624735280539 0.00917989371681626 -0.0113894449245466 0.00536144009075328 -0.00448519446369381 -0.00272977329033907 -0.0192011046625481 0.0253314915455223 -0.0331071972456525 -0.143065017072639 0.0203986637953617 -0.0478159604595527 0.0256475609807882 0.0380757720197271 -0.0547464411959926 0.00852130689239695 -0.0159956282894453 0.0509073199486975 -0.0168094098822435 0.0127368766094097 0.0388591832156814 0.0586240353545332 0.0100877091595407 -0.0478278929696408 0.000672713249093533 0.140725333748092 -0.00115683110555494 0.210460630406 -0.0382934727617265 -0.0519843098008503 -0.231604236760513 0.0839492604607691 -0.288508424707979 -0.193446446668201 -0.0308787002590986 -0.414155034740113 -0.332723166172488 -0.0469853514696246 0.0923764248574129 0.00171950689873105 -0.142342087126352 -0.0924579317219519 0.138836603640563 0.0491203293947561 0.131312135470107 -0.0434384152494424
  23 1061.40692568304 ""  21.1171628476177 0 0 0.040733077737508 0.0250875454242805 -0.0329330579475381 -0.0301151777101566 -0.0271376635855378 0.0160281401878928 0.00293690266157014 0.0819305582993106 -0.0374440448393509 0.0524873571559237 0.0074903256701964 0.0529287691534481 0.000112802653394617 -0.0115888935945919 -0.00597336145736998 0.0163736470492351 0.00949811263135204 -0.0152018696675421 0.00362368503326622 -0.0208494606126588 -0.00580717207771517 -0.0191074254562392 0.0160781786321003 0.0230321822306998 0.0305258033299045 -0.0658784426712725 -0.0746193814887138 -0.0315751319760894 0.177793177039978 0.0657773064509594 0.0149108777342366 0.0322286115907837 0.126965170225607 -0.0117979287272799 0.00980298894512089 -0.145423239582643 0.0244706882190446 -0.00406256167895326 0.0797288340859607 -0.0155671052919034 -0.0174186401070402 0.0789135576557341 0.00654568480201285 0.0646046862115892 -0.317930456658532 0.0121093015491847 0.0889800112976404 -0.234923708106325 0.0670079405000149 0.11622235452192 0.23126081127806 0.0420043282051711 0.080033236814865 0.0590219298798038 -0.17236791295329 -0.217562497231321 0.157714386397767 -0.0396500290569652 0.0213104348092571 -0.11543685063981 -0.0312334000261781 -0.0700937934423213 -0.0865216213158248
  24 1081.11437147926 ""  42.644560744085 0 0 0.0973017487934681 0.106654868561993 -0.022380915151718 -0.0739042439211469 -0.0835564191328101 0.0299806877378321 0.103618406822466 -0.0223986496875235 -0.00394173406425795 0.314023549300226 0.171392039853199 -0.0448647020085337 0.134034174580349 0.0177337514778014 -0.0672698410944182 0.0337947837558869 -0.0106051444394031 0.0238355037952229 0.00857612251456048 0.0450661949364919 0.00651111261830466 -0.0653861080247671 -0.0526719875131741 -0.0265454674864799 -0.00520679644516053 -0.168209061788596 0.0200979473571071 -0.0354974767068414 0.102045683537093 -0.00875523436127351 -0.0626360741283998 -0.0732582047684098 -0.0857446749962128 0.0167410046359005 -0.0156535629303923 0.0379744181149669 -0.0231534651915888 -0.0122152838235627 -0.0426434420601383 -0.00752745394541654 0.0161412915071894 -0.018252104877597 -0.0559253198991876 -0.0122236887333816 0.0027063134964488 0.0193149695444488 0.00729012281177742 0.131386300304929 -0.0442345620519195 0.0491699651064114 -0.00416280452670262 -0.0059480557639054 0.179916860490169 0.132683434348801 0.0663413329595724 0.0262884138777068 -0.0444462420143745 0.0571605693569684 0.0198203834528639 -0.00592077397383455 -0.0186446050904166 -0.0392749728833373 0.0555061699338897
  25 1095.53871794651 ""  9.90132047491887 0 0 0.0404436597178075 -0.022140470949145 -0.0715311767717401 -0.0182884048512414 -0.00437812756237443 0.0213968334994651 -0.0232935627506638 0.251370159415246 -0.0906215679754301 -0.0556026853640777 -0.107689904098294 0.190156413328944 -0.0785924313829098 -0.035568357574871 0.0275056580207309 0.0551068886816832 0.0275440784030035 -0.049474841952309 0.000418682541840498 -0.0798487477185657 -0.00703784988875082 -0.0318415985705881 0.0858579775475407 0.0729535297276463 0.0369373574942882 -0.196623587417279 -0.127752273583423 -0.0507100771553909 0.275932776794853 -0.0318001242369831 -0.0189578256278544 0.180772817253828 0.252880487976728 0.0232913133637652 0.0231092474072374 0.0398248199077223 -0.0322425744039587 -0.0115693084578963 -0.0102281035788065 -0.0163764951174695 -0.0158343149926178 -0.0305317971316817 0.0186130409246787 0.000264972055698403 0.115369062697785 0.0108785362529321 -0.0172645017908637 0.0550362620100051 -0.00470110229914582 -0.168392356436098 -0.143342364822373 -0.0221087064415544 0.0538290301379583 0.0102042434366554 0.0918568523818111 0.120913346165983 -0.0851182668185461 -0.00461050606371719 -0.0450068193024993 0.107839730493067 -0.00901891428451231 0.0116946497872021 0.0953704273688755
  26 1173.3325469926 ""  8.63745126011133 0 0 0.0355259639394927 -0.0034943985829918 -0.04083410496155 -0.020661407731103 -0.014541079516622 0.0145098351596193 0.0503713563234504 0.122119482951637 -0.0391784718678407 0.162900948310409 0.00355166011496507 0.118606985466148 0.0450771959598488 0.015165734583934 0.00649818985077612 0.0198684642210793 -0.0076580093299499 0.0185033571555276 -0.00261247479086215 -0.0515228091788404 -0.00530048178752071 -0.0453035023943501 0.066471337712057 0.00524922810685126 -0.144346810487973 0.446758467513471 0.485409439122033 -0.0308683760834268 -0.200578823372884 -0.338290502087475 -0.1807285433459 0.134045624954933 -0.191389672095194 -0.0116804123297808 -0.0124791295207777 -0.00909286611693942 0.0258614821646613 0.0107658501134175 0.0109762350908361 0.0106510983271812 0.00616586363001633 0.00830534185168272 0.00338222250528005 -0.00927968811554789 -0.0200787871014243 -0.00600369351643014 -0.00257081398036017 0.0367036510005581 0.0134781201433461 -0.0381056896098469 -0.0424491526546051 0.00623579802946093 -0.145805348687019 -0.0502110692403828 -0.0214690703181658 -0.0229090107178499 0.0224725147167011 -0.00517178409186166 0.013686781620816 -0.0340256357132985 0.0092924911581117 -0.000683059196650141 -0.0399706202587642
  27 1194.03060533267 ""  48.2853156881563 0 0 -0.0334477375462894 -0.0129114650851224 0.0216708773996867 -0.00294411381333401 -0.000594627147187172 -0.0172016672807605 -0.222955941316945 -0.169427179850526 -0.0114728780394681 0.362366602613737 0.125663875462988 -0.00838597627590795 0.173266274670256 0.0715187475400617 -0.0920638155115426 -0.00726138410918547 -0.0119164465991733 0.023602724115165 -0.0108796139784206 -0.0369103541934143 0.005446784289536 0.0401893681819935 0.0398735616205418 -0.0309893406451553 0.00383860756113821 0.0547433581575955 0.0396383817056587 -0.00438321597499278 0.0593414219308363 0.118040596782495 -0.0909191157839759 0.28915211253797 0.0194289080790882 -0.00591352004253766 0.0832137960196164 0.0126647306268293 4.41772303396993e-05 -0.0602615477805022 -0.0171845361849418 -0.00109494604827565 -0.0591612735714539 -0.0251013670175402 0.191074388124141 0.0902124199385198 0.0434965084666849 -0.0435445357297716 -0.0742411781240221 -0.142568594580442 -0.0079278466400912 0.226496044338636 0.245444120188417 0.0313494396016072 0.163352846276491 0.01432173932784 0.00153673427070403 0.137793491234661 -0.0504860721931026 -0.120765741315097 -0.11638284420683 0.182259606192938 0.0354803483945484 0.108767967652233 0.0456746161061765
  28 1197.45450480838 ""  3.17703571943435 0 0 -0.0227219081568916 -0.0109764651296554 0.0280619371271772 -0.0050901819138254 -0.0014621604883221 -0.0170324483659536 -0.220528271587646 -0.155165777643595 -0.00714886873554391 0.300113361718029 0.112476063661317 -0.0298346505308023 0.150213761555535 0.061675180267295 -0.0853883195044252 -0.0132682582209897 0.00874580565923976 0.0337626030514072 -0.00908833048995961 -0.0563241643363041 0.00963491329880536 0.0449260362145746 0.0624033698428827 -0.0417302335069256 0.0398242038857774 -0.17352664075616 -0.127478897038836 0.0306165943103887 0.00610375370523817 0.139294920181919 -0.0736025878815551 0.293660601210827 0.0109269462444687 0.012610835402462 -0.0810594536043681 -0.00871960686537698 -0.00919216348384586 0.0561068990299988 0.00919284989246691 -0.00417314349202938 0.0586209808661405 0.0217077955380315 -0.195600776335005 -0.0877619248277415 -0.0445319893263139 0.0499865399184711 0.0791695102997352 0.121957160832749 0.00331776687757633 -0.19367253695764 -0.21589978854661 -0.0343187779905233 -0.115342899347762 -0.00818479116078717 0.00904260326234437 -0.139575327898467 0.0419837678929646 0.128254573890888 0.113841955214094 -0.169892766034527 -0.0414405948170576 -0.113635057965373 -0.0300347553760045
  29 1219.77179157896 ""  74.9240955586928 0 0 -0.0470369028459977 -0.00253395733115367 0.00117197489250366 0.0119796653428799 0.00271837254108862 -0.00946900474864003 -0.112060477976873 -0.111469953745753 -0.00648767519243134 0.191750627532346 0.0754769077087404 -0.000675742435559511 0.0651104420888401 0.0248679630719038 -0.0396596194069793 0.0305867030084624 -0.0285552366311399 -0.0710559585010425 -0.0039979416461682 0.0529176688686099 -0.0127630064898801 0.00175608204721715 -0.0824078181066214 0.0509618888218182 0.00530183632225026 0.433955268808933 0.162418795124081 -0.152558025876061 0.508135540325113 0.102837998947073 0.0444135115490748 0.011850786383363 0.254838057345001 -0.00324147138198211 -0.0129848929035038 -0.000618704071429498 -0.00194863236797959 -0.00951461988137768 0.0132844007274428 0.0067662921643769 0.0100613293488289 0.00188798288592652 -0.0132816263538701 -0.0193509758505994 0.0180173534009752 0.000640381219072105 -0.00325728767095649 0.0818109458879846 0.00723740504742163 -0.170007244844009 -0.12957080682515 -0.0100288931210871 -0.0987720011254155 -0.0317826367217751 -0.00683894277391504 -0.0251309339750419 0.0111542160581731 0.0108629080976746 0.0165147340277096 -0.0264095990192222 0.00284099362315277 -0.00739784394548699 -0.0180421966024702
  30 1228.12812296535 ""  7.94116513922578 0 0 0.0529835062107683 0.0178598022284626 0.0146213929656241 -0.00718005532281933 -0.00636152143923614 0.00823401167276492 0.127833577872853 0.0830182351351298 0.024006515711463 -0.282699130199462 -0.0782541738047474 -0.0578664168064666 -0.135327834296915 -0.0661440875706786 0.021441579587754 -0.0322906694755461 -0.0391315612084563 0.0613945462980519 0.00416964720179189 -0.0377763338176691 -0.00145450111505235 0.0176523546556369 0.0623403764347456 -0.0959903578847632 0.0332931430137164 0.222231959692397 0.0697770828747854 -0.0926638691125202 0.418659917098755 0.458407358325372 -0.0182001319558311 -0.0103755815964797 -0.276298977297672 -0.0127712515047203 -0.00161988580596511 0.00385987208767315 0.000933781212959032 -0.0223170389776159 -0.0140095852386936 0.0138201923608228 0.00349632876791233 -0.000771230192211449 0.0112634380006122 -0.00663752167508742 0.0249022024782471 -0.0220818964868127 -0.036416233243425 0.052599730506941 -0.0359149276724679 -0.0316679649230448 -0.0497731998861763 0.00166467168685563 0.00711831141782263 0.0369661640916724 -0.0259003429352196 -0.0259393979970916 0.0173483875815925 -0.0127169880047627 0.0019311090085525 -0.00400489035471692 0.0171941844925735 0.0217165008983673 -0.0293911540429022
  31 1260.76701527599 ""  1.66318486077579 0 0 -0.00449571564900872 -0.0022770286793864 -0.000501007729766724 -0.000209194721514383 0.000322051328107272 -0.00138963816941288 -0.0251633163570122 -0.0164597304592853 -0.00343430713499175 0.0373130655025767 0.00965403634727044 0.00834746325848176 0.0164100295347189 0.00822319174876505 -0.00316318617819468 0.00652452064365342 0.0118088172109093 -0.000331447784598035 0.000331934377615148 -0.00265714380834462 -4.247509398473e-05 -0.00230047189309877 0.00253039316821392 0.00884916522797886 0.020891547401515 -0.0847486864281271 -0.0648112131617801 0.0146275565291918 -0.0475935066976108 -0.0579722801145194 0.0164111146270531 -0.00944348504058917 0.0344794082093255 -0.110522383280114 0.0171006819039698 -0.023041548732407 0.0453858173728861 0.00960916435337097 -0.0126007702669502 0.0905961765627232 -0.0217437521624219 0.0226656766396131 0.0858325488428141 0.0217295339668342 -0.000453852074252352 -0.191689811727461 -0.263956118120137 0.248729049680186 -0.158243595924615 -0.114839656081076 -0.29628311895859 0.0353381222196747 0.15364969675944 0.40126045944123 -0.183798689062477 0.0126224920812423 0.111828744747768 -0.189428279271506 -0.0300076953930914 -0.0531420032716862 0.129437917360929 0.176378355274909 -0.218555116491418
  32 1283.31071578233 ""  12.9696940261002 0 0 0.0123641271415295 0.0440541312645829 0.00163553660089067 0.00678748362849751 -0.00792617213068136 0.0110541063071627 0.195857097562501 0.055151428289899 0.0333183217195491 -0.266974643611738 -0.0267391592454633 -0.107101513645342 -0.119031535900287 -0.0501962932612254 0.054206505845473 0.0177834157598916 0.00676816513556763 -0.0091900679104218 -0.0275597381511846 0.00885468877986363 0.0217723336217185 0.0364655834766286 -0.105249650114741 -0.0625993885480726 -0.0420891138982603 -0.0260689743483962 0.0875765291138036 0.0336217059326056 -0.0679954539149702 -0.0529594659545623 -0.262069025008093 0.663769123415934 0.259864737767769 -0.0037567688251199 0.000306928403281217 -0.00360685161756534 0.00210727176398119 0.00556382453571155 0.00315997879864563 0.00193781774517248 -0.000801184546501987 0.0020180540642348 0.00247492426365719 -0.00142618912118908 0.00617759650753472 -0.00567514519162878 -0.00521889524879953 0.00178010526654628 -0.00109137364470665 0.00172000849960225 -0.00372552491295226 0.00244629387746885 0.0122542232217508 0.0214582187390903 -0.00402294284685904 0.00472739216442036 0.00313683360672829 -0.00662006903634546 0.000726209500678422 -0.00753934988974481 0.00207226387226605 0.00119681973197278 -0.00685002420987966
  33 1329.34078729107 ""  22.6466130204196 0 0 -0.0808770414162798 -0.0345394641449008 -0.0531897845390585 -0.0278297707077608 0.00732062492867748 0.0244718915537162 0.596140354672037 0.205492087380292 0.0730367508120309 0.16213835230403 -0.00590270777491769 0.156094274929358 0.272872421420559 0.131795842993952 -0.0800606449564788 -0.0309322226357513 -0.00770204009840118 -0.0226030394006703 -0.00575458335615884 0.0111820766577161 -0.00171762081006837 0.0779813149865572 -0.0210516004489521 0.0567326073555879 0.0502539054814551 -0.00801976788945819 -0.15527357322147 0.011423888806847 0.0298733210938028 0.123873347178866 -0.12714839455288 0.0808702673070539 -0.297113624967488 -0.00198288603129886 0.000494028579567074 -0.000198830677740587 6.18231782150523e-06 0.00260373764393668 0.00488813564155729 0.000459588586293643 0.000164046165835782 -0.000219189784764601 -0.00326460425014549 0.000187332217952585 0.000668068666074485 -0.0043751207047307 -0.00549170364531747 -0.0110474645367277 -0.00460799067031514 -0.0130620889517683 -0.0135485779791168 -0.00061568950973895 -0.000875741018033546 0.00298575263378842 -0.00384862461410235 -0.00511385273123015 0.00201733174088317 0.00312792221011973 0.000101077765318891 0.00164248900587758 0.00174698678036487 0.00610196032377915 -0.000394355632710555
  34 1336.37151131549 ""  4.37213103798067 0 0 -0.0041434666953349 -0.00109558922448466 -0.00107235620707965 -6.2538419626948e-05 -4.03339389076843e-05 0.000255370005124709 0.0176177956191415 -0.00347552278633362 0.00412543329700698 0.018347222394207 0.00219115603328247 0.0120342812110126 0.002421622953207 0.0010882730668604 0.00124604712709164 0.00228681502765842 0.00410043262754201 -0.000178386357700289 0.000723015940806391 -0.00249304387970414 -0.00088113417261259 -0.00415996986973313 0.00277577106182495 -0.000806220951116256 0.000202838030870103 0.0314860142774773 0.014954962785255 -0.0036318902871131 -0.00587882269177081 -0.0310797027881695 0.0152939871149669 -0.00971175736678344 0.0304883934980948 -0.0256585396534708 0.00102723594885271 -0.0325235134735484 0.0422135505967179 -0.0418572603136399 -0.0147555582824981 -0.0176201355260252 0.0536668057857171 0.0217951854630947 -0.0227005423768123 -0.201096749521924 0.697786528029253 -0.00464090141148493 0.0861673690169523 -0.440977837466991 -0.0963247142578043 0.0176569521919229 -0.0734346888117645 0.0529648080475772 0.132198795181181 0.214889413209381 0.00928191422525303 -0.093915761158281 0.0313959223263112 0.0690579221894704 0.0910581177186889 -0.102900892631209 -0.0679515249516023 -0.146043454546146 0.00865464274616639
  35 1377.78005133658 ""  6.24390339133748 0 0 -0.0549836560455945 -0.0326924914535578 0.0141864247130186 -0.0073763022539108 0.00578076351427663 0.00674053669120717 0.401429291204122 0.0355435947763527 0.106871439332178 0.134295040997573 0.00223123052337581 0.0837902790572065 0.0770734674642207 0.0288370991700886 -0.0413431501938539 0.0218839078012559 0.0148634396041531 0.00420321402918598 0.0101068960580819 -0.0105078744783356 0.00947272375048979 -0.0453314510593076 0.0452442592559565 -0.121048973480926 -0.149122518460241 -0.0832263863990613 0.256701857078513 0.0954204661248035 -0.0527824165512487 0.121485946758033 0.318650593270892 -0.140447975764757 0.495357935715265 0.00459526662602427 0.000699079935368381 -0.00430249690303297 -0.00432367589422918 -0.001391010192401 -0.00457282232555022 0.00294671083938384 0.00127837203666495 -0.00148940008862962 -0.00513210103063605 0.000551378756146657 -0.00648939692517963 0.00154528050495452 -0.0111284144498471 0.0592765990559252 0.0117861924555819 0.00550837490124761 0.0158842567683959 -0.00416647881337879 -0.00867448732332082 -0.0168493482536447 -0.00668187763541096 -0.0151733639972193 0.00483739141363622 -0.0140806871827588 -0.00522401073118042 0.0157989543798458 -0.000212686791142669 -0.0116381184761021 0.00220765882446255
  36 1415.17372770216 ""  4.4410180654144 0 0 -0.00519432952218328 -0.00378070648974429 0.00274854009219004 -0.00135916932768918 0.00181241140145421 3.36989788111226e-05 0.0468862778473068 -0.00684561833452437 0.0136745001276916 0.00163519703998792 -0.00681474436612837 0.0155751451546189 0.0168732876831796 0.00908956714322554 -0.00213386919707633 0.00367710593658192 -0.0115366673941099 0.0204933362659805 0.000845669964895086 -0.00101890274726276 0.00192611653360589 -0.00516027703982458 0.00449758334725511 -0.0214635074928987 0.0667688011944998 0.0614720096081802 -0.0509228910282336 -0.0652726436388542 0.0473351320355846 -0.083742658457685 0.0394040310660979 -0.00848335894698211 0.0620551497617453 -0.0399896246385236 -0.0389781846951391 0.0919946344742265 0.0337759439954515 0.0157248616388763 -0.00474334917234063 -0.042459394014862 -0.0409240472931928 0.0238309147898812 0.0911200801708355 0.0912362426602684 -0.33207008740648 0.01546827908939 0.156945770432615 -0.486134093418707 -0.0815198314680129 -0.0570362223855071 -0.168164972433497 0.0248510870678891 0.0347260587624889 0.156289732242815 0.203536061149543 0.23961716289598 -0.113181533373104 0.208344118138767 0.054437543249016 -0.227620314156114 0.0319742619303071 0.233451743633591 -0.149111753152304
  37 1437.66208393465 ""  23.7276562598713 0 0 0.01012871961054 0.0121973154522901 -0.00858259236225633 0.00483104468644592 -0.0057215235678548 0.000844857766573067 -0.095466863402637 -0.0151449074671524 -0.0283779318452433 0.012127500240917 0.0138891761864388 -0.00347578150570666 -0.0676035904383666 -0.0386974334351913 -0.000936634823376746 0.000823794236201631 0.0204640162835176 -0.090022032594788 -0.00247274937572805 0.00604905856365669 -0.00251995178550944 0.00665881217250705 -0.00240180438061584 0.0455091634523598 -0.295651135601561 -0.172565502592749 0.329612768112259 0.26407169618911 -0.110090263106226 0.416991218265778 -0.0575020234185781 -0.00482299883312135 -0.115052270183415 -0.0292565352696944 -0.0223414723698253 0.0544014489959675 0.0203413993758845 0.00830968973909909 0.000481661103458772 0.0179961973925087 0.0262477716930987 -0.0436841441046627 0.044730704276748 0.0484813818506033 -0.182497776306434 -0.00502070542295802 0.0700245868269459 -0.271381738921901 -0.0286718726322063 -0.0698917639171615 -0.112434579621337 0.0120164361347303 0.0031758984371612 0.115371795475547 -0.127233522930651 -0.143352142712951 0.0382242710971133 -0.0424695110482946 -0.0362061207696754 0.184007971473108 -0.00900562559416718 -0.0722625135294987 0.154430729134641
  38 1442.4936434924 ""  5.31493829328333 0 0 0.00467219251784199 0.00860474489650004 -0.00617292619102964 0.00459210525790126 -0.00496875023058485 0.000707628515703731 -0.0613557824803678 0.00295552724682721 -0.0190544025121379 0.0217675990994781 0.0184423322637334 -0.013242254624305 -0.0611613537040383 -0.0350836215128475 0.00394254829106676 -0.00183649486980526 0.0164088425209048 -0.0579656230935013 -0.00148951854530017 0.00302865867625627 -0.00263080212788503 0.00631949801882837 -0.00083397430530368 0.0328037085663678 -0.197896771007471 -0.124508170485246 0.21268507253832 0.176965262568663 -0.073705635357226 0.288243175754272 -0.0437619309548752 -0.00563467614854632 -0.0903906445697723 0.0210235436568343 0.0249932187879638 -0.0473677706946725 -0.0131067104262787 -0.0132088150367743 0.00549493038471175 -0.042878169106137 -0.0478214295002935 0.0742526487004447 -0.0381531983811278 -0.0411152301130796 0.179102933642434 -0.00599037509074783 -0.0758748809367829 0.210997323514629 0.0105132245783111 0.0288465904979398 0.0644194172790723 -0.0043372653397849 0.00687947217742802 -0.077493792251644 0.304895539406778 0.226139302761624 -0.101699698589617 0.154497680830395 0.0681140559142683 -0.307151002676194 0.0280962281977132 0.202772580464031 -0.343200058754178
  39 1473.68924664161 ""  110.86876506073 0 0 -0.0743485242539196 0.0494249805243986 -0.0197428703858868 0.0561753299625747 -0.0351113187861042 0.00437731764143625 0.161171402947215 0.0551109632438059 0.0314709609774212 0.378535506600629 0.216174667005447 -0.0585948893746765 -0.642739734242334 -0.364734770655576 0.140891154772071 -0.00748306326781667 0.00263292116883477 0.0147890431744732 -0.00551540783347471 -0.0122407812458997 -0.0048773963428265 0.0193810115701787 0.0205329776210493 0.0121847862858785 0.0468712657435034 0.0104394827123846 -0.0727910995483542 -0.0279754426515081 0.0028387411052544 -0.0395062611935653 0.0206349800886448 -0.00991336021674495 -0.0488032876141881 0.00123210838746062 -0.000937740868647982 0.00197536920409254 -0.000202420104134114 -0.000768144199736886 -0.00328038363096736 0.000929162202019724 -0.00060306065542114 -0.00322408242428613 -0.00943737380007996 0.00204616813681249 -0.0119801566596147 0.000237454420433127 -0.00421139929879014 -0.00485706856570738 0.0041325820120857 0.00353614328738891 0.0047502405324491 -0.00165901785086039 -0.00671514456248697 0.00303772587420703 -0.0257348359813915 0.00211166324139626 0.00704213691699989 0.0100264246114145 -0.000290529451899776 0.00181831027298377 0.00259398701878945 0.00981132599863635 0.0298080681525207
  40 1504.29769995617 ""  4.79456492609905 0 0 0.00249205893983773 0.00801929159969033 -0.00638483270669512 -0.000599153332636528 0.00112817193297513 -0.000829044444176276 0.00364659134629741 -0.0902768723159416 0.00170316200891083 -0.026419814576263 -0.027056488745453 0.086027500004279 0.0110913112654563 0.00762831406825126 -0.00264970962126118 0.000288835369964186 0.00081358657390787 -0.00381045666030366 4.48935834668079e-05 -0.000289110142742023 6.06133277108046e-05 -0.000668042996332955 0.000681008488892891 0.000638888996700862 -0.0190260021844495 -0.00419321197659784 0.0289017413920697 0.0147011752161067 -0.00402016356676019 0.0284478468657577 -0.00411024735076702 0.00124968757460819 -0.00711931480242458 0.0192729636268855 -0.00275680300188487 -0.0204938584534902 -0.00286102470997196 0.00148521867073398 -0.000920641897154295 0.00526935250945351 -0.0406114204640363 -0.0163308720979276 -0.145182657012358 -0.0439860392603926 0.0623950894647049 -0.00775905802902854 -0.0981217548776446 -0.006659693480377 0.0441908883904403 -0.00429317454096734 0.0324926244511381 -0.00737677540370433 -0.0269921459593545 0.0166058287137126 -0.489327540528407 0.287308579713996 0.125623639763214 0.283860917604465 0.0780796664605452 -0.318046700033351 0.072881282767796 0.293818724028257 0.529517445802623
  41 1507.11241927398 ""  1.29801795275997 0 0 0.00576282073428384 -0.0700548893071504 0.0494324478419495 -0.00979766355963225 -0.00138759992377345 0.00542240653953044 -0.105723190203753 0.656972408110831 -0.0322732331580657 0.108716774300523 0.145887478912662 -0.624762521826168 0.0715526078020099 0.0312142190512375 -0.0175860274955711 0.00154081023349154 -0.000693737215970423 -0.00534456803676446 0.000424259977208162 0.00620480172500434 -0.00125621836931158 -0.00199767110599019 -0.0047565327106009 0.00202015340004548 -0.0104351050021573 0.00304036122104687 0.0160719380022233 0.00495816113450654 -0.000436885535878121 0.00159471020393775 0.0129153044550363 -0.0211100325667129 0.0287643020494781 -0.00142586936451437 -0.00476995306279438 -0.00138930929047347 0.00124993423341828 -0.000863083634852706 0.0016248428322817 0.00318104534003074 -0.00562357759326567 -0.00219372925336944 0.0244089595268269 -0.00503454691494956 0.00820281121815704 0.0090741820173883 0.031360528362799 0.00227217436198013 -0.0151838057325114 0.00568166716709473 -0.00540865683667831 0.00438737922980742 0.014147715400891 -0.0050876625492085 -0.0755517048144303 0.0660315211926816 0.016531405956245 0.0122044197405484 0.0131504951207798 -0.0659143792622999 0.00599597575782628 0.0174155531950915 0.08256074804351
  42 1509.38602289701 ""  3.6301326494738 0 0 0.00104712159794063 -0.00578967649912037 0.0041502144782089 -0.00124431259754889 0.000331537520535432 0.000381411992132794 -0.00729337825295626 0.0475585465650873 -0.00199537188306432 0.00412049075974307 0.00846249961509774 -0.0456543601195631 0.0125246556818724 0.00645291995562866 -0.00240393209567942 0.00193437913659796 -0.00117769802310592 0.00353229878881993 2.45287003165321e-05 0.000490625300190436 0.000138534765069425 -0.00242632489528519 -0.00137615649428084 -0.00215097474513999 0.0129247299836119 0.0167854648263486 -0.00645940435062518 -0.0148026192654892 -0.00108082682579886 -0.041734417558185 0.0034138418603888 0.000645492005389073 0.015740131350297 0.0076641232907403 0.0254679604664303 -0.00992745788702034 0.00731094385040344 0.000605313753001371 0.00514203901257193 -0.0396837775829373 0.00277195904745531 -0.0163886427000233 -0.267258987347604 -0.00587071417783988 -0.00134648972797076 -0.0853073708844514 -0.289808386447633 -0.0640629196164201 -0.020050031800897 0.000488699904594743 -0.0185473424877721 0.00986675940701206 0.0232853465013051 0.0144625797216257 0.0719978809932471 -0.446471515206179 0.0224069811576055 0.494624684173921 -0.0381989136167935 0.378219121389707 0.0776595402491637 0.419389735717914 -0.0808435794821953
  43 1523.89340898372 ""  4.91096522630913 0 0 -0.000420888303450295 0.00275773935041781 -0.00193993459232525 0.000333787099644225 -6.83417272220971e-05 -0.000131889953314933 0.00422404351648213 -0.0236183833673753 0.00120215413050843 -0.0031130442928007 -0.00421570039843402 0.0222905707166222 -0.00234709195135326 -0.00106334675325723 0.000334193945415185 -0.00075156742862332 0.004583872295734 0.00136810621522563 5.82749117040682e-05 -0.0010665300288099 -7.12022033376843e-05 0.000759240475354581 -8.14804233868575e-05 0.00121705040591418 0.000853619383023183 -0.0263363625416713 -0.0167639109995403 0.00381274894678475 -0.00970540701492268 -0.00380987421647928 -0.00226532274017172 0.00292874749126363 -0.00200351574913951 -0.0551786777314865 -0.0395583121894506 -0.033192522899369 -0.00735498688436154 -0.00369869449230297 -0.00602927673821497 -0.0169910308475653 -0.00654549432816265 -0.011374356075874 0.585523424519439 -0.0172579138252826 0.118302727693714 0.107078389593017 0.536749630706262 0.279463718063147 0.0113833221032874 -0.00145381158440433 0.0135920084584582 -0.00895869868475888 -0.0050674210149837 0.00450564729301267 -0.0550740138340485 -0.15720129974667 0.0287998828652801 0.270290913146405 -0.00588260512278624 0.11606115384585 0.0487946051943351 0.244031055529721 0.0479889915345324
  44 1654.22312992147 ""  30.1612949216554 0 0 -7.04563835758129e-05 -0.00316550353054702 0.00213859937425885 -0.000369246721976995 0.000793560424355819 -0.000320391376871574 -0.00580948854127795 0.0224298740411662 -0.00150131014602114 0.000151260950520384 -0.00261265598347058 -0.0203088924282642 0.00709371418631697 0.00525894412181307 0.00123871422671527 -0.000741163074824298 -0.000682382800519345 0.00044406089057192 -0.000319044905896061 0.0004051070847456 -0.000284676951200934 0.00133981023794836 7.86745531980866e-05 0.000391946461493926 0.0057835470355592 0.00490085804500207 -0.00615795502585609 -0.00551940338790593 0.00953831160037952 0.00414256318640986 0.00234011236572591 0.000275524999536704 -0.00360496760564117 -0.00351668140510609 0.0174016237487195 0.00177131843688988 -0.0286431940935117 0.024376399192121 -0.0609575500629264 -0.00402156654348267 -0.0024198736025916 0.00333894469335456 0.00679864135031098 0.0147496774676448 0.0347258574953932 -0.0105980493671949 -0.014883092867603 -0.0377318837549515 0.587459160974709 -0.15689199455545 0.281254919490697 -0.129684357056342 -0.366075988844819 0.554798428927976 0.0459087341662504 -0.00491032799620122 -0.0153701540705517 -0.00489573294337373 -0.00552948640313609 0.0126889969460344 -0.00665833076195546 0.00252663099534211 -0.0438710519586697
  45 2839.09286717926 ""  149.776547705019 0 0 0.00120619999667133 -0.00146698825594798 0.00394179785006848 -0.00136291842522873 0.000304408790384603 0.000197525493507343 0.0192412107487471 -0.00680991796644091 -0.0734551449679969 -0.00721910799918734 0.0368388817270862 0.0138176927094679 -0.00128534986664301 -0.0204749606571726 -0.00116660057734207 -0.00213330196189182 0.00171824273283249 0.00204158922262297 -0.000869257519528956 0.00403505446883477 -0.000586904315562624 0.0653440656740107 0.0320122191665382 -0.0272220385246089 0.0155721835330958 -0.00403069339367751 0.00516282948712959 0.0132059464468059 0.00879334231062621 0.00103523942570708 -0.774979638794134 -0.449064763242993 0.330111628694673 -0.000190443643926704 -0.000446346447795968 0.00013385784202397 0.000257604527311706 -0.000525587343971682 -0.00133515812127198 -7.1267463018353e-06 7.3807912943923e-06 -1.82357162731134e-05 -0.000805963445159425 0.00197442305439456 -0.00141615257825742 0.00317531210474607 -0.000475161613595131 -0.000334538492346401 -0.000274248988706254 -0.00664854871914279 0.000300552605636185 0.000517215214308521 -0.000519670262692795 0.00134415349520888 0.000127224297846579 -9.58184072583804e-05 0.000432223991940433 2.58236168960004e-05 6.12637390022949e-05 0.00032909470146865 -0.000102916768997482 -4.5077493348027e-05 7.81920643647093e-05
  46 2968.20754501057 ""  105.289580039631 0 0 0.00562435303667633 -0.0415504652798719 0.0475782944611178 -0.00320232359623374 -0.000410100063268879 0.000208919285948906 0.159005842343811 -0.0573505865618331 -0.720665736245071 -0.189871865008474 0.573453864912709 0.152728658780118 0.0128155556164302 -0.021723726854816 0.00236303081120384 0.000489233367912352 -0.000850818559683303 -0.000500462037480489 0.000271764616555199 4.09463095745352e-05 0.000169090475715379 -0.00623979767264456 -0.00224577408069863 0.00185886689246252 -0.00449422414243821 0.000898771633903692 -0.00107537853477522 0.00146751304925303 0.00132936238992362 -0.0025757694877877 0.0705152170544161 0.0349828970753486 -0.0234450667275613 9.82245687435381e-06 0.000326097090192355 2.92341718372594e-05 -0.000195380055621582 0.000274141576250088 0.000111626916693528 1.08822427449749e-05 5.52153311297593e-05 4.7777144189048e-05 0.000355061927108967 -0.00264890625024338 -0.000132114853306386 -0.000962306609058933 5.45188347097428e-05 -0.000317057592739927 0.00222029143722935 0.00116166456784303 0.000821913878747818 -0.000407605896837555 -0.00039709499387318 0.00210767871194634 -7.94580096162483e-05 0.000115162743235304 -0.000505496816517036 6.42173275699954e-05 -0.000795139674823709 -0.000432672533654863 -0.000147213853355497 3.35793033344608e-05 -2.01177941315013e-05
  47 2992.83036010761 ""  76.2892770046213 0 0 0.0282898876690597 -0.058747170624469 -0.0623937042074895 -0.00013507157114761 0.00113676297343873 0.000668682076591786 -0.113366358666286 0.0195908278479709 0.593676717806921 -0.228765165422066 0.673677960244769 0.15067372867347 0.00900097378340109 -0.00493107755548465 -0.00684673004838028 0.000132192435121479 -0.000923922888805887 0.000122963693429483 -9.74442989409439e-05 0.000711471057812966 0.00051016888196466 0.00101507725368094 -0.000474519247358132 -0.0025152314094218 0.0018767164542397 0.000370740382898138 0.00208695667247031 -0.00030847692091595 -0.000463601123899631 0.00187011663053362 -0.0145002407877983 -0.00815081285684554 0.00715520857376383 -0.000201061671483907 -0.000255814899281708 -1.30728295214461e-05 -0.000173074206633902 0.000394768739787898 -0.000148491067615315 -5.36634485001411e-05 5.40672963694125e-05 -6.23106611772744e-05 -0.000400024882364272 0.004967268655883 0.00151107726746435 0.00242834751483815 -0.000960947678285566 -0.000582903307538241 0.00195962123959957 0.000143181815658283 0.0022413527454549 0.000155698636251857 0.00020400298466412 0.00354786275644861 0.000272147780094467 0.000213829744009148 0.0004814852711331 0.000154993718282554 -0.000967857866117111 -0.000266008658149311 0.000116495539872962 3.42963578699793e-05 9.81494969798933e-05
  48 3034.38704952027 ""  37.2944808073395 0 0 -0.000127300010728437 0.00023943208146885 0.000466581505108828 -7.49829809102543e-06 -4.97679572576666e-05 -7.62130644354229e-06 0.000984039525749884 -0.000389518531989839 -0.00539588441707662 0.000842204238546297 -0.00242266135123035 -0.000336089674874209 5.15851714414123e-05 0.000808381554206054 2.57027901135069e-05 7.15598253889944e-05 0.000661803058232856 0.000329585573384765 2.434307672838e-05 -0.000138560105972058 -9.64285842211374e-05 -0.000242912723494096 -8.93528473767996e-05 0.00030176279989371 -0.000403739722844743 -0.000549306394280502 -7.7574659975541e-05 -0.000183799317147182 -0.000272995186547491 0.00010414873726905 0.00237980225547339 0.00152884903934905 -0.00125149310445736 -0.0226978285090881 -0.0633100209897082 -0.0184833338446107 0.000305413856478797 0.000450549525200177 -0.00155371931684661 0.00050732555610508 0.00637229284291693 0.00621844331570173 -0.0766947916081126 0.854156648566522 0.23826965357236 0.346612355473413 -0.109704010438893 -0.000812586062242587 -0.00914974256094628 -0.00555805473413613 -0.00111309146308596 -0.000105180175607619 0.0023860536494307 -0.00201490328941461 -0.0266426861388569 -0.0109711062012941 -0.0588401888791602 0.00840818862379659 -0.0619023744255182 -0.014968839386174 0.0171654243812567 -0.00210026406889627 0.00261350091046183
  49 3042.85678311285 ""  9.09890203466068 0 0 1.09097455549197e-05 -6.66533703865905e-05 -2.74758552935236e-05 3.13743958261625e-08 4.31530426849146e-05 -1.3901366104379e-05 -1.09218569340653e-05 4.58418333539997e-05 0.000240529012124174 -0.000210320931653381 0.000659338182919131 0.000128766295643219 5.51615982398505e-05 -0.000652400582253476 0.000134770506116919 0.000348214111389273 1.38328690874562e-05 -0.00037753158436648 6.05276665112926e-06 5.3977856771713e-05 4.71182746319329e-05 4.38899444693185e-05 5.22450167457169e-05 -7.53473999594711e-05 0.00140531703969208 -5.56306304224822e-05 0.000500371921935595 -0.0053775777435746 -0.00223220334583971 0.00155657484433569 -0.000356272605805284 -0.000328478503671172 0.000154421019437369 0.00857660015681038 -0.00338158158975464 -0.00128061413106647 -0.000358081699722615 0.000104663912467244 -0.000132677312572891 -0.0425569171193656 -0.0143064990601552 0.0264804431940338 -0.00103904502746328 0.0215789725851113 0.00833498092704711 -0.0994306034043305 0.0253544243303601 -0.000180089390513636 0.00105099864692124 -0.000637689844813509 0.0023527512684164 0.00453712019884471 -0.00210867323745405 0.00310392815741937 -0.166227309393926 -0.0638457394017441 -0.424618109308168 -0.0528891821558531 0.408793920306684 0.103130493496017 0.723170584891381 -0.178951658360978 0.0121463551115932
  50 3077.8067760826 ""  5.03859821095664 0 0 -2.62292330935366e-05 2.84574390973717e-05 2.04755287715132e-05 2.38965990460807e-05 -2.83113320150506e-05 1.33397778683022e-05 0.000105492844633739 3.94582587848981e-06 0.000192582206622637 -2.83264723382415e-05 -0.000131965147404743 -8.01198595515139e-05 -0.000131388817923489 0.000473117057066074 -0.000160264849957999 0.000340543791823982 0.000510390394101552 -0.000238437292696251 -7.82424702393428e-06 -2.45797589791222e-05 -8.52651601639109e-05 -8.25861376801847e-06 -0.000232814663359438 9.2942037771556e-05 0.00111452404719911 -0.00269926837512811 -0.00100342881412726 -0.00445144011021181 -0.00299188359690848 0.00216377609822118 0.00143989690394816 0.00108010956161946 -0.00057852319551625 -0.0673357631094291 0.0423257784659103 0.00668709247782948 0.00155681025976322 -0.000379928729086073 -0.000324829531828382 0.0205919640319317 -0.0212173783961384 0.0123898090520343 0.0116891781322601 -0.297923948175178 -0.082297895186587 0.787470567587238 -0.207134963739168 0.00480817431854432 -0.000369735713930565 -0.00048182408470025 -0.0033075142150484 -0.0203110344217334 0.00713162624545612 0.00274548546565461 -0.0735067550567732 -0.0380311851707737 -0.209507070506712 -0.0231449490099 0.25573800583056 0.0687818725069954 -0.148835724879795 0.0361085286441889 -0.00175908054933084
  51 3106.20640977604 ""  20.6185704783478 0 0 -5.59612868978148e-05 6.63185333422464e-05 8.60755303327729e-05 1.28526066629691e-05 -4.84926748549296e-06 -1.26031400041892e-05 0.000248377228966419 -5.16844451546422e-05 -0.000618391382972459 0.000174162620060517 -0.000647923912947719 -0.000132885244826018 -1.22021346809261e-05 0.000162327874009649 -4.08607408534624e-06 -3.07565069089297e-05 -0.000149368689837639 0.000737085461987037 1.01858713566968e-05 -4.8646713938352e-05 -6.17697308579953e-05 -6.64124721331746e-06 -0.000129390668393575 5.30853830102067e-05 -0.00672217470484928 0.000775248380910901 -0.00487363343178307 0.00658693555699951 0.00322522094369243 -0.00169049261059191 0.000788923833394558 0.000598451123145897 -0.000377859466005773 -0.0268053543341323 0.0145378981003274 0.00158144597976152 0.000697008813874447 -0.000228754644082224 0.000301659270524075 -0.0638767149942807 0.0198385827650692 -0.0466580938457695 0.00387062277339326 -0.0958065905128249 -0.0252306621806444 0.30627948585421 -0.0785131312837519 -0.00169898302813385 0.00114061533782629 -4.24082000370856e-05 -0.00129622004088754 -0.00696385080891332 0.00118798069162182 0.00509942316165066 0.215989510195947 0.0971302759746175 0.616840761838915 0.00654745466781249 -0.199691414829266 -0.0592987617226116 0.542869491973268 -0.131084306540476 -0.00344260961609771
  52 3122.91092573356 ""  16.7607545538213 0 0 -5.7673892741308e-05 7.95551336697142e-05 -6.27482401334796e-05 2.83021854063037e-05 -1.69619224586141e-05 6.21785158064086e-06 -3.23490572366112e-05 3.75486846489428e-05 0.00118616760335091 0.000267588200601307 -0.000862363136114556 -0.000262635832892045 -0.000209795848419183 0.000216056236496482 -0.000250079709600824 -0.00045283579139212 -0.00207170693002097 0.0031433392270256 -1.03215132332666e-06 -2.17439983787417e-05 -2.12687988109785e-05 3.00646716289753e-05 -0.000128257749115274 -0.00010469805894367 -0.0320427091050001 0.00777018944520042 -0.0192924836223513 0.0372970903714846 0.0175441393369725 -0.0139355075079976 -0.000290256919753515 7.72442491623e-05 0.000408849075806453 -0.00935397878283561 0.0135731846907021 0.00349201185433063 0.000253875368775694 -8.28747632181657e-06 -0.000412665022048465 -0.00727091390698901 0.0704528783304771 0.0498721052897194 0.00749824906203607 -0.133705970795682 -0.0335761427573565 0.102543172671465 -0.0253966975395898 -0.00125199414413465 0.000402747162374357 -0.000221609867798974 -0.000199490649727483 -0.00236547323618837 0.00124773429511399 0.00154198447478095 -0.165171683487977 -0.0519717339216741 -0.431976617271063 0.0811177749422974 -0.761723991077024 -0.179741686785259 0.170695742327954 -0.0275176899882114 0.0124913709298643
  53 3160.65313612832 ""  12.6566993053967 0 0 0.000577298238859337 -0.000110637053538471 0.00042542178649576 -0.000172304158963062 0.000267004262715308 9.24680711511613e-05 -0.000626172661276706 3.40534339237204e-05 -0.00492238062753273 -0.000138984375624643 0.00118188903419672 0.000315449802143539 0.00177556179917417 -0.00484948130742106 0.00170733030270391 -0.011910049641568 0.0333171308200138 -0.0517797489635525 0.000142927714813564 -0.000167237537977503 0.000568844042210523 -0.000770118884642366 0.00108392827193208 0.00181188863991139 0.646973101116508 -0.164951321579525 0.381350394384744 -0.507930994369791 -0.234722643838354 0.193292985418495 0.00354727137114881 -0.000195792556556747 -0.00278931898169418 -0.000524594988236145 0.00110281304656591 0.000298442702765943 -7.04568382268408e-05 -0.000589011047714715 0.000823206542541539 -0.0010018247121657 0.00455501428045926 0.00209568926314627 0.000958606624212467 -0.00778308986522881 -0.000297347834691589 0.00653400927922865 -0.000979797753835488 0.000895191025637864 0.000620509815036137 -0.00140665632871484 -0.00347629380176453 -3.62949961507744e-05 -0.000213945054069189 -0.000667954734377001 -0.00593430109181218 -0.00225854568055605 -0.0152116564178642 0.00472603841042781 -0.0502436663323793 -0.0112535104604681 0.0132584475307301 -0.00266740812367654 0.000510497843815067
  54 3264.2143503898 ""  1.96140355534816 0 0 -0.000100749457937129 3.74927576361908e-05 0.000326251413660383 0.000102462443900659 -8.93086219949689e-06 -0.000223841395548094 -6.33995190895178e-05 -0.00044601135765042 0.00099111031960182 6.57763609104809e-05 -0.00071002317595073 0.000200079588508439 3.42517169456505e-05 0.00152572286307512 0.000548022413707225 -0.0939062903896422 -0.0152055803095555 -0.00236408974715328 0.000672263275639516 1.18377731780257e-05 -0.000146328039529646 -0.00236675732054075 -0.00103179832553045 0.000658491695724924 0.469136269741945 -0.131713807225956 0.289334359122618 0.630545208627557 0.311185158887899 -0.260442577020721 0.0166755204387065 0.00818208901229411 -0.00897321972007697 -4.15601892553542e-05 1.65701917744753e-05 -6.27356727103415e-05 0.00230520540743873 0.000371471335544532 -0.000241149640474151 0.000116227449118132 -0.00104595813871257 -0.000223043412210426 0.000357332847653521 0.000968367214698625 0.000953188342152432 0.00155270417053977 0.000467653714769809 0.000982859963017914 -0.00191894590571572 0.0028056062496912 0.00448202559478613 -0.0129179418371502 -0.00444795609211302 -0.0037797107186895 0.000854428544343389 0.000706007841048156 0.00188287660581267 -0.00183570010345713 0.0118321090015814 0.0032008308428667 -0.000193053547331414 -0.000416392785504467 -0.000328003481885828
  55 3474.92153549495 ""  25.7078926864548 0 0 0.000908244742801825 0.00333687824863628 -0.000835135907895299 -0.0175656033554016 0.0309078270204783 -0.00647428968943551 -0.00501386092762528 -0.000562166254932181 0.00912252413338492 6.76017205221393e-05 -0.0117482915307002 -0.0047828516017514 0.264109067566052 -0.522594471489958 0.106059216901371 0.000656732841940593 -0.00139565439691585 -0.000843628211831561 0.000623344515914407 0.000914760425035803 0.000508353079592142 -0.000416482809901741 -0.00107368233144437 -0.000183103325860878 -0.00619792363510987 0.00368877491599944 -0.00254902860893463 -0.00118812359879145 -0.00033529207088285 0.00264368386566546 0.00280638254124577 0.0066384533599677 -0.00212173773544381 0.000921105876982854 -0.00147451433996679 -0.000860553567016031 0.023453037044231 -0.0263058440844495 0.0259533030592313 -0.0001471297120953 0.000162779718146059 5.6998567301862e-05 -0.000617697737062489 0.00790348931507 0.00199496264813828 -0.0109177929210292 0.00329111318609356 -0.000572052565009637 0.257160949909124 0.289066891190221 -0.304810145390907 -0.580924896616171 0.0915536123429736 -0.0382603896949262 -0.000704545853090351 -0.000154485575655026 -0.00137381239521181 0.000233021808128403 -1.47947576114038e-05 -0.000254468907209454 0.00131851657359134 -0.00098884557813168 0.000720287815701855
  56 3476.276860499 ""  102.809887888857 0 0 0.00123704688013675 0.00429656918149256 -0.00106522103168624 -0.0225839457317859 0.0396197802791533 -0.00827978145590379 -0.0064770048613287 -0.00120959886747466 0.0102711966439064 0.000635723609940042 -0.0153034073067459 -0.00584667178660024 0.339287176809619 -0.66940422265429 0.136215789485653 -0.000336446998933359 -0.000481423522735002 -0.000113662576129836 0.000820914997300401 0.00098922505670583 0.000295683803688442 -0.00100969329450461 -0.00173693661421472 0.000376991067577456 0.00117923115392327 -0.00185018116132569 -0.00106517901366853 0.00670020610826351 0.00153229847312299 -0.000698422990401409 0.00785370304142516 0.0117554614650115 -0.00445862913975114 -0.000868704984202399 0.00128901813615406 0.000557671786178872 -0.0183837147611828 0.0212711724808447 -0.0197212951350611 0.000170086660369337 -0.00013212847555933 -5.58654164146897e-05 0.000833570452208351 -0.00572040555047894 -0.000438909626203757 0.00926403425701218 -0.00298825460827333 0.000291823189391678 -0.200359767184123 -0.226084961426142 0.238182772817791 0.452682187494425 -0.0701760469397876 0.0308955866528783 0.0005333055090477 9.26108336852194e-05 0.00131277668147963 -9.93927483416745e-05 -0.000184972650751023 0.000155747817008933 -0.00159082533936569 0.000978409189201014 -0.000516800048170359
  57 3551.79787452764 ""  20.362732646655 0 0 -1.69368468352388e-05 -4.78598292965596e-05 4.02362358429111e-05 5.2890031610328e-05 -2.79650525841063e-05 -2.01584714490712e-05 8.87766839853822e-05 4.95948596309035e-05 -0.000473889817385857 -0.000265082061503975 0.00041570073441093 0.000220740377364588 -0.00018116373550296 0.00047193377862145 -0.00013363903594369 0.000733436154200852 0.000232572584657423 -4.05698423692788e-05 1.02859328892989e-05 -9.05161857518728e-06 -3.57981150640141e-05 -0.000307114917457675 -0.000179143085138877 0.000219464065752547 -0.00436878128954734 0.00286048746713043 -0.00197843049696424 -0.00802766649655889 -0.00585328859432692 0.00204960660378803 0.0023397808437472 0.0019095860306462 -0.000280058304452649 0.00137471156966293 -5.40959916546994e-06 0.000117768326469715 0.0688787830649314 0.0239490323112582 -0.0293762026946735 -0.000430574683669519 -0.000119423684050968 0.000173742205933285 -0.000274814954121757 -0.00123992359686124 -0.000130153256774489 -0.0141951797217873 0.00365110463497801 -0.0025031076665681 -0.357065361412441 -0.449708939498516 0.455333568351997 -0.593659809202798 0.117585972602276 -0.0512882188355166 0.000324223104329896 0.000436753505718911 0.000748307238784269 0.000179594339454682 -0.000249882457787248 0.000172340418251219 0.000960751504664888 -0.00107781017265035 0.00123414107991351
  :::
 } 
 m_exists[57] { 
  s_m_exists
  :::
  1 11111111111111111111111111111111111111111111111111111111111111111111 
  2 11111111111111111111111111111111111111111111111111111111111111111111 
  3 11111111111111111111111111111111111111111111111111111111111111111111 
  4 11111111111111111111111111111111111111111111111111111111111111111111 
  5 11111111111111111111111111111111111111111111111111111111111111111111 
  6 11111111111111111111111111111111111111111111111111111111111111111111 
  7 11111111111111111111111111111111111111111111111111111111111111111111 
  8 11111111111111111111111111111111111111111111111111111111111111111111 
  9 11111111111111111111111111111111111111111111111111111111111111111111 
  10 11111111111111111111111111111111111111111111111111111111111111111111 
  11 11111111111111111111111111111111111111111111111111111111111111111111 
  12 11111111111111111111111111111111111111111111111111111111111111111111 
  13 11111111111111111111111111111111111111111111111111111111111111111111 
  14 11111111111111111111111111111111111111111111111111111111111111111111 
  15 11111111111111111111111111111111111111111111111111111111111111111111 
  16 11111111111111111111111111111111111111111111111111111111111111111111 
  17 11111111111111111111111111111111111111111111111111111111111111111111 
  18 11111111111111111111111111111111111111111111111111111111111111111111 
  19 11111111111111111111111111111111111111111111111111111111111111111111 
  20 11111111111111111111111111111111111111111111111111111111111111111111 
  21 11111111111111111111111111111111111111111111111111111111111111111111 
  22 11111111111111111111111111111111111111111111111111111111111111111111 
  23 11111111111111111111111111111111111111111111111111111111111111111111 
  24 11111111111111111111111111111111111111111111111111111111111111111111 
  25 11111111111111111111111111111111111111111111111111111111111111111111 
  26 11111111111111111111111111111111111111111111111111111111111111111111 
  27 11111111111111111111111111111111111111111111111111111111111111111111 
  28 11111111111111111111111111111111111111111111111111111111111111111111 
  29 11111111111111111111111111111111111111111111111111111111111111111111 
  30 11111111111111111111111111111111111111111111111111111111111111111111 
  31 11111111111111111111111111111111111111111111111111111111111111111111 
  32 11111111111111111111111111111111111111111111111111111111111111111111 
  33 11111111111111111111111111111111111111111111111111111111111111111111 
  34 11111111111111111111111111111111111111111111111111111111111111111111 
  35 11111111111111111111111111111111111111111111111111111111111111111111 
  36 11111111111111111111111111111111111111111111111111111111111111111111 
  37 11111111111111111111111111111111111111111111111111111111111111111111 
  38 11111111111111111111111111111111111111111111111111111111111111111111 
  39 11111111111111111111111111111111111111111111111111111111111111111111 
  40 11111111111111111111111111111111111111111111111111111111111111111111 
  41 11111111111111111111111111111111111111111111111111111111111111111111 
  42 11111111111111111111111111111111111111111111111111111111111111111111 
  43 11111111111111111111111111111111111111111111111111111111111111111111 
  44 11111111111111111111111111111111111111111111111111111111111111111111 
  45 11111111111111111111111111111111111111111111111111111111111111111111 
  46 11111111111111111111111111111111111111111111111111111111111111111111 
  47 11111111111111111111111111111111111111111111111111111111111111111111 
  48 11111111111111111111111111111111111111111111111111111111111111111111 
  49 11111111111111111111111111111111111111111111111111111111111111111111 
  50 11111111111111111111111111111111111111111111111111111111111111111111 
  51 11111111111111111111111111111111111111111111111111111111111111111111 
  52 11111111111111111111111111111111111111111111111111111111111111111111 
  53 11111111111111111111111111111111111111111111111111111111111111111111 
  54 11111111111111111111111111111111111111111111111111111111111111111111 
  55 11111111111111111111111111111111111111111111111111111111111111111111 
  56 11111111111111111111111111111111111111111111111111111111111111111111 
  57 11111111111111111111111111111111111111111111111111111111111111111111 
  :::
 } 
} 
