# Supplementary material for: Cut-off Scale and Complex Formation in Density Functional Theory Computations of Epoxy-Amine Reactivity
Source: ACS Omega. 2021 Oct 25;6(44):29424–31. doi: 10.1021/acsomega.1c03229 (PMC8587129; doi:10.1021/acsomega.1c03229)
Supplement: Supplementary file 1 — ao1c03229_si_001.zip [file ao1c03229_si_001.zip › Final_structures/Primary/A2E1_A1E2_B3LYP-D3_CC-PVTZ-F_canonical/Epoxy_frag2_transition_state_1-7_isomer38.vib]

{ 
 s_m_m2io_version
 :::
 2.0.0 
} 

f_m_table { 
 i_j_atom_total
 :::
 21
 m_column[68] { 
  s_m_data_name
  s_m_column_name
  i_m_width
  b_m_visible
  s_m_units
  :::
  1 r_j_Frequency  "Frequency"  10 1 "" 
  2 s_j_Symmetry  "Symmetry"  10 0 "" 
  3 r_j_Intensity  "Intensity"  10 1 "" 
  4 r_j_Raman_Act  "Raman Act"  10 0 "" 
  5 r_j_Raman_Int  "Raman Int"  10 0 "" 
  6 r_j_x1  "x1"  10 0 "" 
  7 r_j_y1  "y1"  10 0 "" 
  8 r_j_z1  "z1"  10 0 "" 
  9 r_j_x2  "x2"  10 0 "" 
  10 r_j_y2  "y2"  10 0 "" 
  11 r_j_z2  "z2"  10 0 "" 
  12 r_j_x3  "x3"  10 0 "" 
  13 r_j_y3  "y3"  10 0 "" 
  14 r_j_z3  "z3"  10 0 "" 
  15 r_j_x4  "x4"  10 0 "" 
  16 r_j_y4  "y4"  10 0 "" 
  17 r_j_z4  "z4"  10 0 "" 
  18 r_j_x5  "x5"  10 0 "" 
  19 r_j_y5  "y5"  10 0 "" 
  20 r_j_z5  "z5"  10 0 "" 
  21 r_j_x6  "x6"  10 0 "" 
  22 r_j_y6  "y6"  10 0 "" 
  23 r_j_z6  "z6"  10 0 "" 
  24 r_j_x7  "x7"  10 0 "" 
  25 r_j_y7  "y7"  10 0 "" 
  26 r_j_z7  "z7"  10 0 "" 
  27 r_j_x8  "x8"  10 0 "" 
  28 r_j_y8  "y8"  10 0 "" 
  29 r_j_z8  "z8"  10 0 "" 
  30 r_j_x9  "x9"  10 0 "" 
  31 r_j_y9  "y9"  10 0 "" 
  32 r_j_z9  "z9"  10 0 "" 
  33 r_j_x10  "x10"  10 0 "" 
  34 r_j_y10  "y10"  10 0 "" 
  35 r_j_z10  "z10"  10 0 "" 
  36 r_j_x11  "x11"  10 0 "" 
  37 r_j_y11  "y11"  10 0 "" 
  38 r_j_z11  "z11"  10 0 "" 
  39 r_j_x12  "x12"  10 0 "" 
  40 r_j_y12  "y12"  10 0 "" 
  41 r_j_z12  "z12"  10 0 "" 
  42 r_j_x13  "x13"  10 0 "" 
  43 r_j_y13  "y13"  10 0 "" 
  44 r_j_z13  "z13"  10 0 "" 
  45 r_j_x14  "x14"  10 0 "" 
  46 r_j_y14  "y14"  10 0 "" 
  47 r_j_z14  "z14"  10 0 "" 
  48 r_j_x15  "x15"  10 0 "" 
  49 r_j_y15  "y15"  10 0 "" 
  50 r_j_z15  "z15"  10 0 "" 
  51 r_j_x16  "x16"  10 0 "" 
  52 r_j_y16  "y16"  10 0 "" 
  53 r_j_z16  "z16"  10 0 "" 
  54 r_j_x17  "x17"  10 0 "" 
  55 r_j_y17  "y17"  10 0 "" 
  56 r_j_z17  "z17"  10 0 "" 
  57 r_j_x18  "x18"  10 0 "" 
  58 r_j_y18  "y18"  10 0 "" 
  59 r_j_z18  "z18"  10 0 "" 
  60 r_j_x19  "x19"  10 0 "" 
  61 r_j_y19  "y19"  10 0 "" 
  62 r_j_z19  "z19"  10 0 "" 
  63 r_j_x20  "x20"  10 0 "" 
  64 r_j_y20  "y20"  10 0 "" 
  65 r_j_z20  "z20"  10 0 "" 
  66 r_j_x21  "x21"  10 0 "" 
  67 r_j_y21  "y21"  10 0 "" 
  68 r_j_z21  "z21"  10 0 "" 
  :::
 } 
 m_row[57] { 
  r_j_Frequency
  s_j_Symmetry
  r_j_Intensity
  r_j_Raman_Act
  r_j_Raman_Int
  r_j_x1
  r_j_y1
  r_j_z1
  r_j_x2
  r_j_y2
  r_j_z2
  r_j_x3
  r_j_y3
  r_j_z3
  r_j_x4
  r_j_y4
  r_j_z4
  r_j_x5
  r_j_y5
  r_j_z5
  r_j_x6
  r_j_y6
  r_j_z6
  r_j_x7
  r_j_y7
  r_j_z7
  r_j_x8
  r_j_y8
  r_j_z8
  r_j_x9
  r_j_y9
  r_j_z9
  r_j_x10
  r_j_y10
  r_j_z10
  r_j_x11
  r_j_y11
  r_j_z11
  r_j_x12
  r_j_y12
  r_j_z12
  r_j_x13
  r_j_y13
  r_j_z13
  r_j_x14
  r_j_y14
  r_j_z14
  r_j_x15
  r_j_y15
  r_j_z15
  r_j_x16
  r_j_y16
  r_j_z16
  r_j_x17
  r_j_y17
  r_j_z17
  r_j_x18
  r_j_y18
  r_j_z18
  r_j_x19
  r_j_y19
  r_j_z19
  r_j_x20
  r_j_y20
  r_j_z20
  r_j_x21
  r_j_y21
  r_j_z21
  :::
  1 -366.820799660779 ""  732.086440109654 0 0 -0.00407773865940445 -0.00526682836533891 -0.016082981326538 -0.0145368269367954 -0.00271705684077354 -0.0193920592681652 -0.0180451975339918 -0.0177598184371758 -0.0140572602668282 0.0156504644974035 -0.00921371336678159 -0.0154054594929559 -0.0722930074656985 -0.0678574466294496 -0.0317284427418313 0.074641715610413 -0.145067885588538 -0.156182506276547 0.0230286060006852 -0.00379959137137319 0.0578165567177842 -0.0302467960566772 0.0349712638660626 -0.0374993451270582 0.0321600530935562 -0.0247792068770572 -0.0584418428824309 -0.0161257322959307 -0.0383528216063483 -0.0531770099427782 -0.00759127919611195 -0.00661549305082879 -0.0645230116757493 -0.0124628426150202 0.0240953178132555 0.0220191216329155 -0.035531598703506 0.0757228443423059 0.0706044797106936 0.0125213580038934 0.00830023097572805 0.0468084293073757 -0.00911859536501459 0.0171909342193196 0.0205134822072233 -0.00871494697098908 0.0184761191599 0.0139809504410012 -0.0358682064900315 0.076908255865506 0.0815525249479575 -0.0291602888668179 0.0616992632794967 0.0739181019373371 0.00876141406230094 0.00968145592752057 0.049931317579866 0.00986916262685852 0.0112203525875689 0.0400371707325137 0.00864744315840874 0.00859091947647554 0.044687518361682
  2 45.94208651193 ""  5.57687727241124 0 0 -0.0107956954211238 -0.0454718217009745 -0.0234968633280964 0.0429257639532122 0.0622315519012728 -0.0813911593579041 -0.0438387551902767 -0.0659118744813186 0.0424264803624387 -0.00752567912770346 -0.12849586728056 -0.0926858106145919 0.0478347685033829 0.0738673178690842 -0.0986076290976124 -0.0594047038795229 -0.0490104336015343 0.0412225073320537 0.00923726737550586 0.0114874272242989 0.0108751200356862 -0.0256457433981181 -0.018634052719801 0.0311075658336046 -0.062435638648271 -0.0463627804809071 0.0611692223827413 -0.0598177444960911 -0.0647447678465081 0.0145489773527453 -0.0370064874461519 0.00783318566071518 0.0723050659706798 0.0510523582580818 0.05151410925495 -0.0105570399647517 -0.0745914766852496 -0.0703940982706362 0.0487220638950881 0.0632859047304248 0.0532117217744401 -0.00575307223577384 0.0162858956572809 0.136012320920029 -0.11764247895742 0.174064190990586 0.0612185149473334 0.0452952132666505 -0.189099931660763 -0.0819540201764306 -0.00519165132886452 -0.0525739296858428 -0.147169125022492 0.147787260822116 0.16338792586399 0.152206686813558 -0.0546685850478947 0.103492730244993 -0.0328293287030046 0.10698403976704 -0.0644149102721605 0.0443402726674842 -0.0667877618192205
  3 59.0702324917004 ""  1.75239403382194 0 0 0.0142105286814656 0.0496008954034164 0.00392332836989758 -0.0188176467891717 0.027644432927609 0.0185844856802605 0.0631898036436495 0.0788764806393017 -0.017177001289222 -0.0189088214267608 0.0892910412035131 0.0205207788340253 -0.0461507604382318 -0.0139005012164415 0.0277554019613693 0.0193408594572275 -0.010615370437754 -0.00159774369961518 -0.02777249970176 -0.0628882264663563 0.021658953579204 0.0242568530081901 -0.0215285098950441 -0.00295228422887623 0.0221052641584666 -0.0275166145717841 0.00348189620445216 -0.000950800685225282 0.00420008643893313 0.00983310802367313 0.0700579890514251 -0.0483099796964322 -0.0240076525770384 0.0763146119396807 0.0904113937709973 -0.0455901200372532 0.0170466058890507 0.00960222580977634 -0.0186068269280887 -0.0905920970641789 -0.0760580205645631 0.0188824344260584 0.0295803321554381 0.313511674155096 -0.0724975906955312 0.297841247976252 0.0592646298899926 -0.088927065674349 -0.0628903469420652 0.00414331628910581 -0.0500586163553569 0.0322872085662326 -0.0544548357149254 0.0296112073993293 -0.0370391245379786 -0.00192317729230733 -0.00495542341152124 -0.0380722779947528 -0.313810664619005 0.0453821125228356 -0.326795046509037 -0.0422044085006225 0.0663418720795005
  4 74.2156987862471 ""  7.42979771039614 0 0 0.0142180712563715 -0.0550080616847655 0.0875556438853672 -0.057212886539546 0.117674587902298 0.0150344226584032 -0.0199825735812984 -0.0771128673749805 0.250739920567298 0.0951599147051859 -0.17817875418538 0.0244942288319493 -0.082595831856792 0.102465671121916 -0.101091334628587 0.0792501264540968 -0.045776780393726 -0.0153382633341161 0.0244748981354299 -0.0120911697028163 -0.0404940480004657 0.0156515133947877 -0.0354195248544363 0.0125053966287464 0.0734714835986868 -0.000394307716701519 -0.0414161288924889 0.122742940103771 -0.0543449244923092 -0.000907638994657986 -0.0337563620232019 -0.0180137688641337 0.0120274686167816 -0.0255717022748251 0.00305368149733709 0.018020736095514 0.034344731664062 -0.042868792624306 -0.0131395859680488 -0.0719174022299526 0.0530241523201382 -0.0512888753377718 -0.015293309613212 -0.010835924013094 0.060375707034637 -0.0486864121307394 0.0181474983823828 0.0580574112205629 0.0338874989471052 -0.0493305802262811 -0.0265584810493048 0.0336359350689783 -0.0585622126116974 -0.0521171373769296 -0.122002391852643 0.0924149002935148 -0.0169607319586609 -0.0849193834347103 0.0702808739911139 -0.0978325647195645 -0.0477672464109815 0.0374658517427349 -0.0948435378995164
  5 106.222487706633 ""  3.20193585254003 0 0 -0.0183675670300948 -0.111912599649317 0.00719479188898113 0.00857265740065244 0.0480482065493141 -0.0752769962546097 -0.0922132546891569 -0.156773113271965 0.130648280397716 0.047895257006894 -0.248151382351094 -0.0758149489711241 -0.00563271953568743 0.0408298366890243 -0.125077097057746 -0.0249351173920169 0.070527027911049 0.0175265034135838 0.000687691217309821 -0.0289493873165769 0.0602079631590735 -0.0375388533498821 -0.0397119297861512 0.00710892536260158 -0.0199040625771328 0.0759890044160597 -0.0330796971032416 0.00616534304929691 0.0882940853501725 0.0714456929308371 -0.0866564225764635 -0.049814788616126 -0.0483434583361021 0.0104880425347625 0.00778821131178511 -0.0174699578034147 0.0357609349914639 0.104278443431121 -0.0286607912653254 0.0137054057738645 -0.0564455054563817 0.0420304589024328 0.0180091130417153 -0.00463572434288842 0.0136163296718373 -0.0191460987324493 -0.0138678042841103 -0.0886226939791639 0.118021072819963 0.104802751243008 -0.00604784041481822 0.0205382252319 0.181779511063886 -0.0497464732731478 -0.0111509198126785 -0.149419304036035 0.0466060089718161 0.00282646661245232 -0.0435595736305988 0.00170920940201565 0.0519036873011582 -0.0324987147580241 0.128651587767242
  6 172.771227382293 ""  12.283932840625 0 0 -0.0481500413832877 -0.0213102512376317 -0.0350633668806133 0.0354357413611014 -0.0407316063378194 -0.0376600140331922 -0.0766005590829048 -0.0382674178983585 -0.0684242053752231 -0.063645420744824 -0.0256969552077647 -0.0471515961051884 0.0809988018931935 0.0139690406794876 0.00736886234816257 -0.0344488930400365 -0.0652611948285186 0.0123449229753537 -0.0409312633661943 0.0475733983314933 -0.0542135710365111 -0.0524995492711842 0.0171036073076251 0.0164623391761984 -0.0148692070592652 -0.154742094332658 -0.0155128622011648 -0.0915325675032812 -0.0481571910070562 0.00454961570363015 -0.0663629288570198 0.0538147787196056 0.0759798689299129 0.0602993264246016 0.0277097950205859 0.0716946065143016 0.129324457689141 -0.00118818835269582 0.0295001988442717 -0.0634880736651707 0.0292212748211026 0.00938473212979356 0.0660309326977629 0.0590312097397117 0.139200078760862 0.0658182020869638 0.0312833469127454 0.0837023442536988 0.228784149169296 -0.0333602216636718 -0.0109782065050611 0.107848190148815 0.113104087889926 0.0131243361881773 -0.15263153515638 0.0643478918491744 0.0663451406545636 -0.0774911342855122 -0.00448679554023365 -0.0899495121809274 -0.0694459466121037 0.0263583808380757 -0.000946921684640463
  7 231.635606120338 ""  25.8888982012305 0 0 -0.00586617004802373 0.000999029492038647 -0.0551671685997297 -0.0241251007546728 -0.0115414778799573 -0.05316037238904 0.0159565744926859 0.014281899325625 -0.0712738228102646 -0.0184504579299487 0.0190266999498926 -0.0468746920318263 -0.0460689979456866 -0.0438261752696417 -0.0434314341696057 0.0508726787472787 0.127339935218041 -0.0270851640487633 -0.0402847577458978 -0.0637485956885267 0.000849163528950427 0.000651858376406346 -0.0302511403128675 -0.0633234268227511 0.0470917542147574 0.215224118485621 -0.118026069507988 0.203382311678801 0.0674279016353667 -0.0259447597811249 0.0131299904667748 -0.076672489381771 -0.14758565355388 0.0126125752916142 -0.00770906277604665 0.0921256616640895 0.0234787516005703 -0.0456899984647879 0.0692334712322957 -0.0117306145932475 0.0449971806199323 0.0387869061918889 0.0136358563804517 -0.00859733435655527 0.0983596092857632 0.00715748562063927 0.00511447453049317 0.126156262242182 -0.0911517844749017 0.00237845146261871 0.134894117466146 0.041836146466684 -0.158771916171315 0.0669025569890906 0.0126027383431509 0.13841057424845 0.0344159189561122 0.00117630239951362 0.0195531216910885 0.0751704371393821 -0.0584364323554489 0.024293468520479 -0.039907613266009
  8 260.547632756925 ""  0.697775486507011 0 0 -0.00119285328321429 0.00416844430410807 -0.00559921441676053 0.000666241667774991 -0.000465036155005353 -0.0038340252272757 0.00725068002190902 0.00923277288518197 -0.012429705367135 -0.01069110787818 0.0112237832697359 -0.00421227857429876 0.000964998109883109 -0.00126908812497946 0.000375766108679281 0.00621784863437934 0.00553030975947627 0.000559596638054351 -0.00608719770790524 -0.00837734640659238 -0.00501205609460596 0.000262353135343785 -0.006729153713072 -0.00242078146384027 0.00195943773401585 0.0331650760625554 -0.00605089540946201 0.0380684296738887 -0.0113078524999286 -0.00635763859785661 0.00436373902780896 -0.00894330639984567 -0.00451421472603053 0.0420331114720019 0.0487046073831402 -0.0133795049127076 -0.0297096981495925 -0.0332507304823681 0.0184923436534267 -0.00262090254958193 0.000962858307550926 0.00754273370198405 0.0195659321886919 0.130913417323235 -0.0528108150384289 0.135291121084593 0.0443496235097163 -0.00565645609172093 -0.157675611730766 -0.0271704013415356 -0.003059566963842 -0.00538159602074892 -0.14084183105783 0.083851289621301 -0.35284846277441 -0.385656563491626 0.174261073112226 -0.139782025824854 0.274475463770467 -0.390628532390506 0.425515952805042 0.0474207023683273 0.269013734920425
  9 278.029418020455 ""  15.9975892690087 0 0 -0.0537142091532638 0.013137105297278 0.0331389977580784 0.114113354942817 0.0171094283842368 0.0112490785463787 -0.0978130040551638 -0.0135785426641648 -0.00793174787096938 -0.0725167897431746 -0.0112003650475805 0.00290861543679258 0.150965269220481 0.0473883582510297 0.1187360315976 0.0793506524511044 0.0116737250697489 -0.0417713079266523 -0.0879645922543039 0.00328530684098799 0.0749728471947406 -0.072890240043442 0.0450384352257783 0.0544710829450879 0.063589865695868 0.129687974013658 -0.107424806741292 0.174470562073182 0.00398522923881546 0.00315881269395762 -0.079808814984709 0.011906286565665 -0.00458099315252801 0.00903954271341635 -0.0402909579993566 -0.0377797798526345 0.00435882715706065 -0.0272062178916046 -0.0176810938123928 -0.00685348921683013 -0.0209721106761481 -0.0743334424814029 0.0110236258264016 -0.0443993629112059 -0.0349529044840709 0.00424648872556067 -0.0378414924079954 -0.0300314315436746 -0.057556764002997 -0.00285463170460372 0.0169038237098869 0.0173207825014794 -0.101747193918385 -0.0233039217193858 -0.0286747264933807 0.0268935094400822 -0.0563839883917853 -0.0106421116101684 -0.0226421015025435 -0.0932915398274859 -0.0135533960222059 -0.0334985703947059 -0.117424653612238
  10 311.840043956403 ""  28.6805496848473 0 0 0.00401485260909692 -0.0113331071369396 0.0330241254864666 0.0842880945779068 0.00641445483058587 0.022470310683689 -0.00545076531185631 -0.0167840992388292 0.0393469323377139 0.00312765875472103 -0.0311297481589081 0.0183157541832026 0.140306278405425 0.0669193268294895 0.0682113017774008 0.041184190830422 -0.0234815616598212 -0.00342976487623899 -0.0845558289983683 -0.0454635457849196 -0.133264176421239 0.0066682503842539 -0.033867547727493 0.00381337913071169 0.0389513302911867 0.00127638306356149 -0.0071428420892864 0.0679665691225095 -0.0246384337736883 0.0160649482108944 0.00381075595804589 -0.0245090856797968 0.0177418363305462 -0.059390631920423 0.0533908911633249 0.00557495197597495 -0.0327617018626793 0.0346650714860797 -0.020443407111196 0.024893691582722 0.0191284363992951 0.0964798848715891 -0.0572040191380952 0.0369842426538477 0.000779869037877295 -0.0649686805280765 0.0488941664516382 -0.00969247447171214 -0.0311459928428761 0.0234701965337537 -0.0430074278307315 -0.0321214488185202 0.00983787738534956 -0.0626594526482432 0.11987476315058 -0.0699831091158677 0.0309436180342532 0.0427838161011756 0.0308104125864779 0.191369528748783 0.02669561235691 0.0412528121501048 0.169225625654023
  11 425.449079036279 ""  1.48284784402681 0 0 -0.0700725721350332 0.0288952184392466 -0.0452197026286828 -0.0457758675172935 -0.0109694072079088 -0.0436880057847754 0.0526795530837844 0.103250993050784 -0.151981813167754 -0.243771612953553 0.127067371548731 -0.0537767510055533 -0.0416525008226932 -0.00228144695933963 -0.0392462511312088 0.0787895069530525 -0.0313641176599332 0.0378979906979108 0.0606662491052776 0.0337632698352877 0.0298640671150583 -0.0388098423603635 -0.0492803456611674 0.0724195464514429 0.0656316451798871 0.116980743213313 -0.0851903046030152 0.258626922063702 -0.0743728661966197 0.0892101593246895 -0.0668843595483146 -0.0037336993040725 0.124393507031127 -0.0469941904172772 0.0389361224271498 -0.0171377115863055 0.0272989724892403 -0.0383846285446579 -0.0633928019079942 0.0116552967241828 0.0113665054020446 0.0550850225162138 -0.041511699007716 0.0299425566470744 0.00223255137142839 -0.0456201683975902 0.0418790005512282 -0.00699230263454361 0.0605677027666957 -0.0791471977263212 -0.138190224863826 0.021652309273306 -0.0428366510277421 -0.137242797316441 0.0951763675135365 -0.0861197892396749 -0.00400744871267753 0.0271325225877313 0.0228962244431031 0.137583383693685 0.0214359187904503 0.0352737153071963 0.136465131160475
  12 488.107847947253 ""  3.26453886191663 0 0 -0.0367311141571614 0.0151496831569075 -0.00358810529611819 0.00269876098144579 0.00355148349164381 -0.0038269792183041 0.107147164938085 0.101323325758656 -0.0781465692739701 -0.204581940765258 0.10580077683069 -0.0145976424812629 0.0293690873637009 0.0401944242260717 -0.0022339650558639 0.027333352286109 -0.00953908295751014 0.0402022577808831 0.0398552287877313 -0.0106479423169999 -0.0789380394479975 -0.0147086854224499 -0.0898965299169344 0.0470297135044686 -0.000424613580272369 0.159844096755861 0.0073460117697495 0.157606843810975 -0.00621446635594819 0.139465890505405 -0.044100829516522 -0.0494592722054928 0.0981269452872528 0.0426325778663503 -0.0382974126305959 0.00146198912536842 -0.0536911591376132 0.100488937546291 0.076622142873097 -0.00281820054926459 -0.0275988001334971 -0.0677580822721319 0.0396786512230017 -0.050120194358232 -0.0258007837339231 0.0202041242336937 -0.0485993534522295 -0.0353763493565915 -0.0282769050689238 0.122349859560965 0.129223706636175 -0.0548753388648401 0.146924645565854 0.14598169253052 -0.0931482266150396 0.0853442578795078 -0.00359233220764345 -0.0183287440179174 -0.0494980767085549 -0.158841499936062 -0.0266598319417828 -0.0532995266170141 -0.159186047837013
  13 586.871018986232 ""  12.5354541999462 0 0 -0.0672855495620258 0.0174246679746421 0.0499097172216941 0.0630783634121838 0.0415987668195852 0.0598651095034779 0.0727209528085839 0.103551208523639 0.00971493373285777 -0.200930444792904 0.0937563992663444 0.0485211606950587 0.111700113859704 0.101020062624636 0.103757735065247 -0.0878390781885409 0.0258048933657331 -0.0786592597605581 0.0996148730190601 -0.0212612429128237 0.00580179625770224 -0.0593042766629452 -0.0722459488937468 -0.0729243997205111 -0.0898887664359759 0.02382976584954 -0.0840002904927321 -0.0787217483651534 0.0168414811663628 -0.0906125416699485 -0.145880632151337 -0.105413582473948 -0.178318926582953 0.00709016892854334 0.00361619630641621 0.0160617071187471 0.013379087103338 -0.0364723264842223 -0.0161631891416449 -0.00511889607715191 0.0151105832098869 0.0229668359631405 0.00394300264245194 0.0193785227399171 0.017532613587666 0.0228146320897965 0.0094881061413549 0.0358404093944738 0.0722946038549225 -0.0497707310477539 -0.0292574949026991 -0.00218501121728412 0.0604032991916589 0.00866274786702054 0.000973828948558831 -0.000308051446262859 0.0181579368538663 -0.00333632212610709 0.0146298674709428 0.0306297605794961 -0.00176103619567756 0.0190982683885059 0.0376755551983199
  14 652.867129895579 ""  49.0403328838533 0 0 0.0150273455719736 -0.0108553341109141 0.00578277608447706 0.0340601222410848 0.0408456274638479 -0.0116467758458525 -0.0156854609467736 -0.0355793460397079 -0.010770945486919 0.0212178019202705 -0.0267081113151018 7.95712797989358e-05 -0.407051042710742 -0.653030290841919 0.362227830422451 -0.00614519890750634 0.00726850352836019 0.00527847252347062 -0.0060650838034893 0.0143195507500016 -0.016871113267028 -0.00776346738374954 -0.00116752527000723 -0.00415500621720168 -0.0250643102694691 0.125852329013509 -0.0105074671431256 0.113596030547764 -0.0492732834086737 -0.0128723618576084 -0.0238818529340398 0.008628761500826 0.00208478292455026 0.00139976491648246 0.000865943522948785 -0.000300349906365253 -0.025318578373548 -0.0273743415479639 0.0116761951183697 0.00148743834463984 0.000362891535911656 -0.00127352082768599 -0.0150910861553991 0.047437085015825 -0.0433618316287401 0.063529040841694 0.00398723659399022 0.0229934976518616 0.223732014790953 -0.115916414410194 -0.101506202417368 -0.0726110641724106 0.247446032275601 0.0198175800582346 -0.00700063901707331 -0.00760753351000929 0.00299483421180893 -0.000224376597445139 0.000293507857374788 -0.00787917170689923 0.00432120819286999 0.00128507841592724 0.00357469834776773
  15 661.02726187698 ""  56.5389978058338 0 0 0.0330506139044626 0.0103993866593559 -0.00816806513674624 -0.018808655689741 -0.0245883510763061 0.00907129214249018 0.0118709988113926 0.000439015070114891 0.0276334761582327 0.0954818285186012 0.000367998250774477 0.00966804752467429 0.193406793036571 0.316148335148915 -0.202204374175153 0.00179628357855217 0.00192591015393643 -0.0111109893737614 -0.0266186259484531 -0.0106425291394064 0.0179061083876488 0.00582741759625055 0.0189394691430578 -0.00999306026106455 -0.0381086265424173 0.229694417016648 -0.0161296851387808 0.197473046295468 -0.0991019460797877 -0.0622359222090073 0.0579474482575158 0.00625254476355941 -0.00520907308602418 0.00409223580105599 4.22850582631969e-05 0.00180035096306617 -0.0531996685463751 -0.0468189489107431 0.0257624998082771 0.0030102531276635 0.00103748062881852 -0.00213043151009691 -0.0291026549103589 0.0954897916871477 -0.0839953926699449 0.128705011803567 0.00531916493874101 0.0450674065645333 0.427613676466402 -0.211644147680302 -0.180234429262359 -0.145275946870469 0.487013288399443 0.0424439934608866 -0.016856132619005 -0.00870802954219419 0.00852423629524935 -0.00118186728223348 0.00229534360808965 -0.018211523016164 0.00929495914794727 0.00097193824346019 0.00124738821797267
  16 796.316752133436 ""  6.52440070462928 0 0 -0.0826133426887954 0.00126385399473496 0.00829128756755463 -0.00170916227325144 -0.00150617535512587 -0.015456087935022 -0.132664425560864 -0.0279511424711952 -0.01311813100909 -0.078275123744931 -0.0254267645074484 -0.0114891627652527 0.0184278740337747 0.0120671700658999 0.0549749384725691 0.0583126695092138 0.0218151640140769 0.0178012689659394 0.0172522499936305 -0.0130738820434793 -0.00564923113192668 0.0406131303491661 0.0148548566194284 -0.00655706520006257 0.0880488696079611 -0.200442687652242 0.151224471564663 -0.174271512247272 0.087633683423765 -0.0276273657558921 0.00806978920496856 -0.0210182865632097 -0.085745500332175 -0.045169837459855 -0.0418930938864353 0.0183404602720331 -0.00641330362988868 0.00438397942193256 0.00832661929569348 -0.0122104795919301 -0.0206605372952835 0.00132305092539444 -0.135788793407395 0.402341834033673 -0.0452623648476222 0.395940769987338 -0.106518279395131 -0.0887014994898428 0.111415902434413 0.0313350784538403 0.0963901633744529 -0.0281105897682783 0.0539845382100438 -0.141315958046685 0.0855136489146377 0.0827551670428758 -0.0458580962333017 -0.0419360170705442 0.278905230165914 0.127115117617703 0.215046185174022 -0.104038771478262 -0.218058655924469
  17 820.886183047569 ""  9.9833292544039 0 0 0.130616591828162 -0.0133228323922385 -0.0091764420491231 0.0011959247151496 0.00281370596900239 0.0192993435823797 0.265181131223379 0.0665152966951499 -0.004507104708776 0.0572129989328302 0.0596441080755107 0.0134262035171987 -0.0368677045902066 -0.0248632916279473 -0.104009084407872 -0.0721775046839943 -0.0248853137266908 -0.0298951662892487 -0.0269300287049024 0.0280269419353917 0.00538738787034059 -0.0706175524090387 -0.0333499596284387 0.0229886092251765 -0.0891107557656888 0.1625027977815 -0.235346957830905 0.139300172331965 -0.0390892279277902 0.0926075146126569 -0.0623441125768109 0.0308376171703051 0.13256362097516 -0.0209628694680211 -0.0329458531086759 0.0147001765118803 0.0300298024591386 0.0171870184227815 -0.0255262321868646 -0.0174894882465 -0.00969580696335554 0.0158550932893006 -0.0665799546299394 0.242900434724023 0.0348379512158721 0.228740307587121 -0.0850696114426432 -0.0941190707428488 -0.0657624223904249 0.0935560593056172 0.101982566880649 0.0468212253591419 -0.105109692425826 -0.0819010895210849 0.0627850838221414 0.0838964623337678 -0.0214904296043993 -0.0395628460123879 0.220809063014816 0.115212348539219 0.154213723376462 -0.075038885165117 -0.158701248578701
  18 888.416571544021 ""  15.1297703515081 0 0 0.0272125754706235 -0.0187955267070047 0.00859896039060393 0.00328079650329475 0.00218943469041174 0.00164981178968109 0.136992583548817 0.0471918482980406 -0.0274834335547069 -0.0659595294947354 0.0438299170373105 0.0100078388746113 -0.0071681489105334 0.000365423408229759 -0.0512236290480065 0.00784328769634276 0.0157957638264007 0.00881191286931167 -0.0137522090104992 0.0167995172398619 -3.57702755897822e-05 -0.0177161196673889 -0.0178414600164461 -0.0175497243202365 0.0260186127217416 -0.0735248709409562 0.00806001411323467 -0.0585861597988611 0.0368364635081123 -0.00085839681953495 -0.0760750299336342 -0.0240816814342265 -0.0719131938255732 -0.0875020400239106 0.0666621869722387 -0.0345771814710211 0.0548552265194136 -0.0137726651775971 0.115119151330386 -0.00366440905169418 -0.0410631721204655 -0.113255824336918 -0.0716511796890415 0.080389257721376 0.0550480041049674 -0.0585004683133738 0.102501721866105 0.0884295339880331 0.0831944535781646 -0.036387757502423 0.0815444772883441 0.0500101179778827 -5.68674173899557e-05 0.0694350396366204 0.22345307864437 -0.339977694839438 -0.278973133800247 0.0443230788454728 -0.0330628492106529 0.121167602985089 0.0570017105287532 0.0293206627634974 0.133513004488747
  19 912.57448681045 ""  17.1393884476899 0 0 0.0636159746012884 -0.0653909420149352 0.0361961412744074 -0.00212202808879999 0.00147963643180443 -0.0168436050688861 0.383649183798534 0.128645416071996 -0.117404378836511 -0.263006990633631 0.127881498890888 0.0204401787023763 -0.042766080693308 -0.0269412366505789 -0.145879181812076 0.0697150425752849 0.0384498596762985 -0.00987370736242683 -0.047231869832621 0.0501363619192135 0.0120742372545672 -0.0192969424961501 -0.0288821608616439 0.00936504242541164 0.123049673992164 -0.288145181104959 0.0984088782988437 -0.253730098033954 0.138200345233697 -0.0655615780733323 -0.228225894539218 -0.0238785662874914 -0.141171205005186 0.0219475149803408 -0.0162008639546465 0.00343947363575742 -0.0420112055873747 -0.0161181650534252 -0.0155584873654882 0.0144869361553468 0.0187384914685448 0.0297946092684285 0.0104400120890968 -0.0595954496903912 -0.10302809069266 0.0103035961987575 -0.00638004432170441 0.0293978667862505 0.0749031068989777 -0.0481753871744927 -0.0466777137364556 -0.0625226566926933 0.067764710898007 -0.0729572578839988 -0.105805855529922 0.0837799449178142 0.107483473087606 0.0040216341716444 -0.07215765868651 -0.0990038876727099 -0.0749120092277647 0.0182323853653853 0.00718409967306427
  20 1017.1564730105 ""  36.965269409144 0 0 0.0125425858260692 0.0186594758776051 -0.0109225909465533 -0.00677919715549256 -0.00445576506790784 -0.00228577058792021 -0.0617568670330912 -0.0268736079304084 0.0179429309847167 0.0596535096331819 -0.0267268739224217 -0.0223118940494412 -0.00362398118608713 -0.00661312265388793 0.0199155766846309 -0.00468683809266413 0.019210203605256 -0.0439897278798118 0.026348268346549 -0.0373586717642538 -0.0200890352277176 -0.0236418295261657 0.0167991792998705 0.068550526966504 0.0195722601488234 -0.0588831059920496 -0.144229984848888 -0.107986179143455 0.169645866771018 0.134657570350351 0.0283385092307895 0.04782633955549 0.17740878003993 -0.00520643771685191 -0.0486487263876898 -0.00720935669258634 -0.00740323944250792 -0.0336658822979492 -0.0188894802010086 0.00522703995141924 0.06269400906754 -0.0147158715740771 -0.0570894337350681 0.0305024394247066 -0.230636499116288 0.163794047483837 0.0237514681271019 0.237803301227663 0.112061825206842 0.195924547434768 0.469254668099561 -0.052054822079316 0.117378079154281 -0.168270690950918 -0.0281851408416806 -0.148871110995732 -0.0154315817071194 0.0448357458513506 -0.161990035071264 -0.0227331450161361 -0.137554768160139 0.158152622942451 0.262864556945288
  21 1030.5629232833 ""  57.5836352545627 0 0 0.00178246623793539 0.0179492159318842 -0.041136655595324 0.00732997396914629 0.00792851738976715 0.031136105071822 -0.0693996552293573 -0.0247929948780484 0.0430318531508454 0.124048342676909 -0.0431974790206231 -0.0205577480474774 0.0123350914060994 0.0165291170502041 0.0229964084392179 -0.00548745018970788 -0.0116926430982228 0.0351784988138849 0.00149737945337061 0.0185090343629697 0.00889445609997304 -0.0260418256014127 -0.0302431538293069 -0.0499927309311569 0.0283598941729081 -0.0782043482240196 -0.131330977466296 0.060242026562128 -0.000658178773710492 0.106979986477929 0.00740333150852436 -0.0364597325198555 -0.0504312256928026 -0.052642955817493 0.0428413763379742 0.0648469143147777 -0.0152165825645113 0.026848867424844 0.0330774288209361 0.0818160767753268 -0.0400640797811277 -0.02051182380233 -0.0929640531635474 0.05689918571046 -0.15566100887916 0.0517774220753432 0.0537504297362857 0.114658853055167 0.119146621172798 -0.0660435034212862 -0.104887871997375 -0.0102081956795041 -0.229614942519945 -0.5049113340612 -0.129234676668196 0.0700569915770334 0.112675275922349 0.0586658142054966 -0.202600174177139 -0.28413303091088 -0.0820131278590908 -0.0557597542137217 -0.105025310147285
  22 1049.96117271752 ""  81.7414225245353 0 0 -0.00555439891744039 0.00626839262718422 -0.0268740855757805 0.00679399538323844 0.00651645519808016 0.0226439808308402 -0.0332479442894947 -0.0109024486265123 0.0232743128184022 0.0647463685196088 -0.0237392890415585 -0.0111475361724635 0.0082828398575041 0.013650989253419 0.00443227649445247 0.00224107261489932 -0.00947650930825433 0.0417996320987834 -0.00816802485672064 0.0242410568997631 0.00775806801475209 -0.00591302688881312 -0.0284744516391825 -0.0504294391829481 0.0186368309419262 -0.0323526469971037 -0.0307302602731144 0.0603694923949233 -0.0200686256319306 0.0722960320077594 0.0106476803682047 -0.0460943833028443 -0.0823131191384011 -0.0198741178815339 -0.0625658111535419 -0.166387061332126 0.0468842566899284 0.00121010880009371 0.0962762855903851 -0.0295973309196026 0.0672279875160496 0.0740026191749649 -0.0275533097915232 -0.0926562702729797 -0.25960145289152 0.0282165984676247 -0.0836652034408914 -0.209272114890661 0.0926519752464426 -0.0413105224443165 0.0367681862121434 0.057806086589207 -0.0849718367374843 -0.0273243779782011 -0.0821336621566201 0.103746722294603 0.105937678525861 -0.044144427578757 0.0644041658351196 0.0203092985839316 -0.0849932958046906 0.0707288143315022 0.0599165579669313
  23 1076.36163736804 ""  80.548941361051 0 0 -0.0146800715964362 -0.10291638527477 -0.156843127399145 0.00960882242867032 0.0704280484455505 0.136818506636804 -0.0662102499279784 -0.1204820424781 -0.30468601814849 -0.0851728422748071 0.0244526075367581 -0.0559967658983218 -0.0703592066640401 0.00548603639098617 -0.147835506105824 0.015276756296849 0.0100964256478673 -0.00623441743948887 0.000641372899589392 -0.0171469748482109 -0.00394170146707508 0.00599925068760024 0.0261387842251877 0.020100392567851 0.012286396364352 -0.000996173323016807 0.0431822187238054 -0.0342408708979547 0.0258545979550241 -0.0169428525087898 0.02022749900448 0.0459343972758529 0.0641630478029034 0.00851613761689388 0.00111369740588634 0.0049560884995871 -0.00444058777818667 -0.00337311073859575 -0.00676367667854201 -0.0063592286085397 -0.00198221204062742 -0.00276505680226398 0.0149591253512835 -0.00349689854137851 0.0378435352755321 -0.0115505724271486 0.000985419762392277 0.000806131781016337 -0.00895049794621953 -0.00701707019381182 -0.0164864115624981 -0.00641344801199392 0.0300116171893957 0.047555144131773 0.018071205252124 -0.0105699846413713 -0.0174901946615805 -0.00388393615261694 0.0178870926256323 0.0260482143021824 0.0160398233142479 -0.00248913380169869 0.00128124374295662
  24 1082.79760942214 ""  13.7178181208618 0 0 0.0400073656963229 0.0466293160072657 -0.0178104207153584 -0.0083897963714582 -0.0114023191839266 -0.00458345342771341 -0.0806237712252626 -0.0282628833903116 0.0582210002369932 0.139591134053407 -0.0420348703045859 -0.040669935628988 0.000271487174062542 -0.00599374048444084 0.022828785213436 0.0194804708448414 0.0581189082155033 -0.0430877090158021 0.0480338845895949 -0.0639126696634957 -0.0342056926785712 -0.0857137933962402 0.0230498786407864 0.0877535413839428 0.0902135629506625 -0.206404823870296 -0.205412928216244 -0.20624872173991 0.254170461371704 0.117897007699462 -0.0578165633319237 0.0268162892046088 0.136743798558286 -0.0065861792041051 0.0306111269740191 -0.0262175291753989 -0.00441938030520047 -0.0136892817436823 0.0480052640805628 -0.00277710950960245 -0.0278158815229881 0.0212307730870128 0.0197099242559807 -0.052640410208754 0.0445954838843681 -0.102259599902366 0.000598544224075312 -0.127224047365634 0.036077780314314 -0.201443564008736 -0.310659044814838 0.00236707790119741 -0.013306512498922 0.102869811239407 -0.00644163202877528 0.0972498324762534 0.0341267217035222 -0.0299020248617086 0.0821264071096205 -0.00736039748552428 0.0510403652063785 -0.0803201518406383 -0.137732646873319
  25 1097.37597703651 ""  13.102795437016 0 0 0.011039945689049 0.0582811587209264 -0.0644715409870986 0.00593423557323412 -0.00319341670029096 0.0319420357057617 -0.0911846395711339 -0.00925552422707083 0.172902071224683 0.247527166683035 -0.117411006877606 -0.0826142034969816 0.0277609678367052 0.0195675011847804 0.0713251071267877 0.0551369216523965 -0.0177739353642871 0.0439429408888017 -0.0180620730259928 0.0668116828745123 0.0231787993531427 -0.042031887825604 -0.0960856147568472 -0.0640042849251077 0.117218045241859 -0.207838980743854 -0.100715655631187 -0.024869570167747 0.138327704999433 0.260155717455707 -0.0362091241432868 -0.114176723937616 -0.13359575814203 0.0420287817073753 -0.0117380816338725 0.0293457829122407 -0.0380634848715135 -0.0113557950320913 -0.0512448469286481 -0.0292123044196585 0.0033713272138917 -0.0164938255833743 0.051923750894815 -0.0113420236638275 0.0980964306487572 -0.00986641384482183 0.000354847432956143 0.0538697123062113 -0.0621269302733974 0.0445839231162612 0.0467190142915548 -0.0536556120394953 0.168292038273562 0.209971384534347 0.0720359823806809 -0.071107240929279 -0.080770819912429 -0.00925415754124219 0.0507642805901911 0.119876318087214 0.051951773109884 0.0187384439872884 0.0554794074650834
  26 1166.96616123096 ""  1.38957383919001 0 0 0.041638005547428 0.0412645976495674 -0.0419146083023388 -0.00748463549906324 -0.0082187162487117 0.0112519939983806 -0.0117117544732807 0.00698507177221452 0.11343455658953 0.110539756235643 -0.0865827845403658 -0.111750483267973 0.00550408600668929 -0.00295964717541492 0.0423610696491406 0.0219501387475762 0.0149610110541324 0.0219645926813982 0.022745039466913 -0.0241787170865704 -0.013318610706607 -0.0869595719449878 0.00210666805003479 0.0479254536726543 -0.0144595613164304 0.00710616309279482 0.305732155641897 0.00730147461095815 -0.264957149798934 -0.446446504542726 -0.187456717624668 -0.0880934271896254 -0.162778929627578 0.0448155516083094 -0.0505266694163261 0.0212576417097173 -0.0173516539386914 0.0498263740342461 0.00915390142523621 -0.031728872559551 0.0379333649568674 -0.0232135500945783 0.0356589584861695 -0.00347358760605691 0.00484780160356598 0.071643021612714 -0.0582462380207357 0.00391336287135467 0.0276216611061248 -0.0237901846279988 -0.116484818945413 0.00785307656972258 -0.154467088442075 -0.204701542407964 0.0596886383801273 -0.125855374041133 -0.0902934260711374 0.00845784025110925 -0.0140458293600503 0.110603506642438 0.000714532167127793 0.0856396525144621 0.147364363808457
  27 1171.91168646325 ""  30.037734386337 0 0 0.0227406825015955 0.0285417876673301 -0.0384812554782757 -0.00471557571064308 -0.00586403297728934 0.0130684152490988 0.00697576185270968 0.0156943027451524 0.113882713799381 0.0776488984697485 -0.0825534631231746 -0.103406609712827 0.00766575441907612 0.000979087844420267 0.0410924046365512 0.0225926913182288 0.0030865424397347 0.00678926095018457 0.0060246312853965 -0.00240873646728617 -0.00727479097274517 -0.0486327124047402 -0.0156060753989665 0.0267442278295544 -0.0376359363850752 0.101411454596065 0.309638253921293 -0.0480026064235977 -0.0911476118114194 -0.196056110161303 -0.107681326969975 -0.0671536254174516 -0.0962975496509163 -0.0806284007128408 0.0610718602321354 -0.0296220544794983 0.0498619781525335 -0.0501631688317928 -0.029502883802918 0.0617956332269939 -0.0396446460082411 0.0298231509341081 -0.0781269215741138 0.0628752622148293 -0.00613636454770259 -0.0653782985165426 0.0596220166136901 -0.0402146879863651 -0.0679679285368945 0.154926938923656 0.328381001028962 0.0203812550207302 0.190599921057391 0.244705091534548 -0.116398842017987 0.166143891533615 0.150248621222283 0.00975414289907949 -0.0414097135640576 -0.204473756017872 -0.0512862083415657 -0.0876133796188547 -0.166870838746629
  28 1199.24974632005 ""  13.6094450207008 0 0 -0.0361710976396418 -0.00811121095306995 -0.0468765850522897 -0.00730167090601592 -0.00812330276558195 0.0164140291077999 0.162533603167992 0.106532537946766 0.305553195046624 -0.112223548458214 -0.193276012344442 -0.239655953430827 0.0475538889521885 0.0255993867358148 0.195891199885635 -0.017723999787861 0.0459035744841896 -0.0736129642080709 -0.0299621163663193 0.0491916397111105 0.0212104049452513 0.0805164646348112 -0.0788272168008135 0.0543541591159777 0.0347372787388967 -0.13828671778812 -0.193768899519771 -0.024618330939991 -0.104044539610562 -0.332274960085978 0.25142413058113 -0.0121262080432225 0.26466688057787 -0.00375112028503005 0.007641656776714 -0.0023600389046814 -0.00290078643673219 0.00858210123937955 0.020909544220338 -1.26049287718487e-05 -0.00325259620027559 0.00131839197466966 -0.00428801834809256 -0.00723538327405107 -0.0176938307118054 -0.0156611016342385 0.00125497900644713 -0.0270788110753772 0.0199955367947369 -0.0151870745616231 -0.0203463661529229 -0.00265859410435375 -0.00113356176340226 -0.00455699594855334 0.00129639446282932 0.00627382582364346 0.000677893924993394 -0.00288786519059719 0.0051019835219805 -0.00503145425963031 0.00434248724537918 -0.00816507073864387 -0.0141680295785557
  29 1206.1715635317 ""  53.3545128377291 0 0 -0.0101140190239832 0.0027878762674083 -0.027712457651451 -0.00387218010613964 -0.00742188916669077 0.00810683210881643 0.122325022345448 0.0781109526138542 0.189927136424889 -0.0321656834225877 -0.107850304345664 -0.134892222762795 0.0281269926507925 0.0155340251647644 0.0901197186386992 0.0134301937443115 -0.0233345441487131 -0.0561122713485803 -0.0168015563084091 0.0154410240077963 -0.00226880074514422 0.0191666366574896 -0.0212978649710034 0.00217086083575144 -0.157459381131418 0.46314534663121 0.450570068815706 -0.2617126195851 0.330612177894914 0.328640883988831 -0.008343064150966 0.0307153153831291 0.0648413366968992 0.00787440148789547 -0.0159947053231943 -0.00354182578721775 0.0135252701007078 -0.00843902042980082 0.00796519242227739 -0.00306666908586124 0.0094090590615568 -0.00188337702342248 0.0176534454968364 0.00680739475052093 0.0592041067829823 0.0311947597865542 -0.00641511581781432 0.0400229389536929 0.0416686530110201 -0.0980380306433536 -0.151648941956543 0.0297611801896091 -0.125780255221951 -0.125189555491624 0.00910117292297488 -0.027273858476456 -0.0117675749683166 0.00389046575617729 -0.00939413298602096 0.0097030802811195 -0.00880241410002632 0.0164615474073924 0.0239796369061241
  30 1234.67708774718 ""  51.6792034886807 0 0 0.016123074293191 0.039642974091594 0.0446831122838642 0.0144372985628169 0.00313658050267906 -0.00678522414517086 -0.371391197192175 -0.192898208811127 -0.312983353941687 0.137150403324486 0.110943530264516 0.180857149377451 -0.0894218610369518 -0.0649997660894089 -0.285363567242194 -0.00144720963751687 0.0219225758274558 -0.0615246291181627 -0.0185193277245316 0.0601417649109161 0.00170862704311145 0.00340047004495044 -0.119772535335596 0.0553965881317363 -0.0449953656661909 0.0860238843936145 0.122670355237029 -0.146192959110567 0.0345525733830814 -0.141241255771739 0.251355714922427 -0.22180846303496 0.0243889687841144 -0.00722587144817023 -0.00482509210563815 -0.000877736644593094 0.00820950740133406 0.00056106661950506 0.007014793431636 0.00606298765871134 0.00460242313879625 -0.000986934945592056 -0.0064787997737852 0.0221185261151948 0.0281112876109318 0.0147198706185389 -0.00814289537606069 -0.00490150776038343 0.00877533843156441 -0.0267727084246646 -0.0447444294344489 0.0144388240808351 -0.0349121496431491 -0.0180147398479735 -0.00872947442403807 -0.00945093419709089 0.00619339440527484 0.00748295474576348 -0.0194725961227136 -0.0157219199638676 -0.0173800176912639 0.00846217434507362 0.00698659788233054
  31 1268.26545958574 ""  0.469364181516595 0 0 -0.00375907600463876 -0.00454544127827313 -0.00193698276905658 -2.63358702510563e-05 0.000619777884533753 -4.47176108519942e-05 0.0217270699717664 0.0103490229688818 0.0149561663136866 -0.00164505231392291 0.0059080392800153 0.00640312167637481 0.00525643512553447 0.00433746382069501 0.0154371124388385 0.00344134527731901 0.00365946789473042 0.00325084626057854 0.000901752133084671 -0.00394748268390382 0.00131456342815677 0.00110224135628037 0.00529965119262272 -0.00794580019265286 0.0224837920684167 -0.0419823835860695 -0.058448932859353 0.00689011455295382 0.0141871237934678 0.0217067813311841 -0.00411339338930707 0.0320219046593656 0.03223196113314 -0.0797113041024504 -0.0799104283878496 0.0345828671962644 0.0231665545114701 0.0231368230961734 -0.0125205343725824 0.0687163714148649 0.069439604325438 -0.0300627353284876 -0.119529170530614 0.277723104311734 0.212434824192099 0.176450944404891 -0.190965969083655 -0.23009975073624 -0.13839540009103 -0.0805316827754335 -0.263526521179911 0.0516443976985075 0.0154919799836431 0.32656188945596 -0.13550661046243 -0.134356642813636 0.0691958526090011 0.107207708942992 -0.248852089083348 -0.113730104416053 -0.206674804017536 0.140133497091288 0.145833813911914
  32 1288.47217514074 ""  6.49651849722204 0 0 -0.0096879201833604 0.0216842605140674 0.008423700954858 0.0121944019720574 0.00128121981043605 -0.00194404221572842 -0.0641427459891786 -0.0138612987287927 -0.0348036213133529 0.139393258682978 0.0594162725454211 0.121802438048927 -0.0133308767178719 -0.0125337239004642 -0.062254641676541 0.0267739030283672 0.0259831074970063 -0.00526595635019059 -0.00544095493785761 -0.0192707655907965 0.0257321323132909 -0.00503400608249897 -0.0613413941043003 -0.0951866458260255 0.0274997341914081 -0.0637795668318719 0.186820281352531 0.00292245391063448 -0.0464585770585272 -0.130702241610856 -0.330646612902416 0.456599456512162 0.60754944582031 0.00325637931162077 0.00319457026063976 -0.00189328068949263 -0.00241072981122567 0.00243071511580669 0.00389205183672905 -0.00224607895619918 -0.00149478258859962 0.000507738854451254 0.0050514353615213 -0.00695801255072723 -0.00365669314889328 -0.0124486681646238 0.00176581772254273 -0.0127589774114087 0.011978450502181 0.00864132319466132 0.0197032540192506 -0.00331657683252908 0.00392187880216769 -0.00964916137050338 0.00431550390165382 0.00401447456037665 -0.002873868083857 -0.00285268341307126 0.00610191815742305 0.00345859829704284 0.00636045068635511 -0.002560817850601 -0.00197682680028781
  33 1328.49118838764 ""  1.26966628982139 0 0 0.0492880601797073 0.075566734071857 0.0355637773012849 0.00514161546672842 -0.0183157234908585 0.0285504590198249 -0.284178569820216 -0.110730488602353 -0.0694237740408778 -0.360369725802883 -0.252192873220998 -0.463997550130693 -0.0862749319254761 -0.0666141929444594 -0.233511427418196 -0.0220721792752859 -0.0137078116967984 -0.0031925959999858 -0.0113517447374392 -0.00459962991085082 0.00251413465074895 0.077082262371525 -0.00901815639295281 0.00545157908877889 -0.0159739587477757 0.0394241160561236 -0.146170591161914 0.00909110693349286 0.00207802918942107 0.0364934349555567 -0.395708323115715 0.108682784939064 -0.110439021543772 -0.00315490320237462 -0.000334596170253579 0.000503823456170318 0.00126303931732227 0.00140659425407692 0.0032745353419688 0.00139477802248917 0.000621936568796823 3.57236673929428e-05 -0.00495517713445221 0.00264309567126226 -0.003701834418668 0.00378489486790979 -0.00188519809804895 -0.00192056088940886 -0.00288307189486358 -0.00406903200261121 -0.00863451258288712 0.00204151307791954 -0.000306943435784018 0.00990700908852358 -0.00211197682029566 -0.00234362750342674 0.00152701156103816 0.0012234771888385 -0.00345591814127 -0.00369448584680726 -0.00357772447820812 0.000322561660405314 -0.00172230677288596
  34 1390.19939043844 ""  31.0967578612426 0 0 -0.0211250783551678 -0.0111754532683322 -0.0468535567275554 -0.0165917132833858 0.0113861695447937 -0.0170638059441543 -0.00712753001135683 -0.00605671471699375 -0.0552296519263422 0.293744876603377 0.132877584365357 0.259317617890802 0.0819650455407414 0.0838694475698559 0.227819760353683 -0.0180475158034194 -0.015471359191163 -0.0209844658560427 -0.0145238937032155 0.00880740244704213 0.00428807621315098 0.102097687644044 -0.032939762542363 0.0764204086453169 -0.0284933623704873 0.101849047782202 -0.167134143244927 -0.0824796126841267 0.00350122817202729 -0.0440836516278735 -0.511140536540791 0.0428284721284101 -0.213691683723956 -0.0160308139143787 -0.0104897799878367 0.00542243838213607 0.0190696784737452 0.01902295430487 1.42194491503421e-05 -0.00518472754083416 -0.00526261197167438 0.00595102635406921 -0.0489137162841396 -0.0356906354086415 -0.197578370793989 0.0530644892811102 0.0426869508402774 0.183587252313055 -0.0554032781250082 -0.0225208823594315 -0.106567915986414 0.0342181488692922 -0.00855694860556094 0.111865467988489 0.00319045776869563 -0.0127791933983047 -0.00118734670123784 -0.0101863732517433 0.0128632513495452 0.00666632937718315 0.00979937145739637 -0.0226216668093769 -0.0388320286357193
  35 1392.514015283 ""  11.6119285211257 0 0 -0.00617766394288297 -0.0045265398705548 -0.0156932775094769 -0.00725358100589949 0.00467479025270091 -0.00704040079593937 -0.00569977542439103 -0.00503620820695147 -0.0330550594745546 0.104810414232211 0.0440958780974121 0.0925765976705914 0.0344669381867278 0.0355412208383113 0.0960196443019909 -0.00845341538074648 -0.00904412439572503 -0.00697975703875766 -0.00534835106876166 0.00441980395774376 0.00150974504970951 0.0392986168441857 -0.011409268441957 0.0280091746572773 -0.0111457943968938 0.0361679392285346 -0.0879889872782052 -0.0373127468258542 0.0135553005132833 0.0113480934444404 -0.187263349850501 0.00863862735817302 -0.0881028222616125 0.0325584239481105 0.0378896857520674 -0.0062753505638373 -0.0413396844538271 -0.0467275715162076 0.0252266506785238 0.0112883448513381 0.0202405696526497 -0.0077311990684343 0.112309695638737 0.0675635590956674 0.453287811857432 -0.137992871417877 -0.128728568181724 -0.550859156737676 0.140599872041607 0.0458426758271817 0.26610972124079 -0.0836499202339519 0.0155674073806185 -0.299537738975065 0.0202720442610529 -0.00196271662372957 -0.0159781217356426 0.0237880590483197 -0.0668835597895481 -0.0584386188922392 -0.0145808101514791 0.0458346672331366 0.0551233172133885
  36 1403.75576974459 ""  9.70213000043537 0 0 0.000989262198644033 0.000156155492291419 0.00216824986231575 0.00139541476576401 -0.000477367643457055 0.0012888211524056 -0.000613491579205089 -0.00103790437135735 0.00709572993829206 -0.0173436848239905 -0.00310764739323954 -0.011208251961663 -0.00641103423634363 -0.00680805548779432 -0.017459550316196 0.00918400167538679 -0.00851748939047869 0.00142848885088803 7.85411161331843e-05 0.000912532971520825 8.3343224440899e-05 -0.00730902565024938 0.00074654351563008 -0.00662540520253184 -0.0101074258430769 0.0770515750331432 0.00812454871989281 -0.0687808616787262 0.0259505999666882 0.00238684412275277 0.0373646808050412 -0.00452477150181983 0.0144817294216894 -0.00495493506406287 0.0434406876135146 0.108754838920489 0.0266214803374919 -0.0178353943883132 -0.00379435800519664 -0.039711091893138 0.0350405935801868 -0.000522585299169079 -0.0635962514003312 -0.236251217365336 -0.544156841116141 0.0188821383063185 -0.164783160258421 -0.492028555932983 -0.0734411871236367 0.00811210109100226 0.0106137914518683 0.0105090447825023 0.0739660257895294 0.0489999904866007 0.112000717360177 -0.161551633784818 -0.116367824282422 0.00775249690156187 -0.185531245575658 -0.02485330735098 0.158230673708611 -0.0243750044269991 -0.107326497407228
  37 1430.35208849111 ""  7.42713754932188 0 0 -0.000534971546219863 -0.000433283306530338 -0.000493937154803855 0.000530839270053642 5.15986558098257e-05 -4.74754860348002e-05 -0.00169073433184255 -0.00124617304077945 0.00743624958886322 -0.00166943660955451 0.00645336272270544 0.00598234001175263 -0.000756120483928211 -0.0010124932188366 -0.00239870270337264 0.00734692415034141 -0.00627607355837802 0.00802887880928218 -0.000104302008980047 -0.000125709209075631 -0.000330985029463406 -0.000392840499687873 -0.000886921267120492 -0.00270603478367551 -0.00463869203915311 0.0766199421746316 -0.0461133458741631 -0.0854631831203366 0.0113216459806924 -0.0301804001429599 0.00241723227457755 0.00226185763696284 0.00517227090919744 -0.00688506597985802 0.0219031497440581 0.0386807618496916 0.00857829186559905 -0.00601293039483958 0.00123520886025353 0.0301214038284045 -0.0695682682673166 -0.0951528500384035 -0.0249818636518269 -0.0782081645416033 -0.166560130165184 0.00626770054912003 -0.0474357069190771 -0.166985869449428 -0.0150540622729585 -0.00352433946957141 -0.00204202753026774 0.00456861669174894 0.0127817660182663 0.000245194654920706 -0.312075692878836 0.362955830926565 0.172644861880185 0.0467446180035451 0.279433817516249 0.378730415533698 -0.0927299920432255 0.122308586369338 0.447819674426908
  38 1451.80662712579 ""  5.67871166967098 0 0 0.00951361379791083 -0.00628127690246063 0.00363949074815236 0.000798787801351793 0.00164533834153363 -0.00097228170581681 -0.0326000439050479 -0.029320739661322 0.0419006699937551 -0.0776576096960659 0.0434775916274906 0.0102767097376258 0.00776096008639917 0.00666698185356894 0.0225870109764911 0.0585178565917834 -0.0333890369978571 0.0938868921268046 0.00420213666111919 -0.00512845295113094 -0.000423469799344931 -0.024835589260571 0.00274794623217589 -0.0424877871805673 0.018675791396942 0.420422757816163 -0.42313516725233 -0.552023961656561 -0.00216823430936385 -0.296097222275874 0.0833739579261905 0.0262575217456343 0.0711641838301973 0.00131281706808826 -0.00685766526566762 -0.0161850755767323 -0.00569204944399009 0.00370864194312142 -0.00426175261383628 -0.00113507026611356 0.00506475155091186 0.0128949548441245 0.0153372826335078 0.00665259215112563 0.0758529356449871 0.023972191496809 0.0222064429437105 0.0728808623681327 -0.0111811558679584 0.0128992502456535 0.0105175420115 -0.00827377496833905 0.0126384606393388 -0.00536336996965416 0.0382967114276496 -0.0349769674139308 -0.0171800495417343 -0.0115935694944036 -0.0072632776097955 -0.0514346863526944 -0.0108101081733162 -0.0127657708103115 -0.0467637723833319
  39 1469.42044948973 ""  137.51450865111 0 0 0.090627371851296 -0.0258489594624322 0.0261809029349573 -0.0559162759108641 0.0233256810456251 -0.0194488500609978 -0.153221319307539 -0.17496431097209 -0.402414672760908 -0.152339270986499 -0.0744756360440542 -0.142648661266296 0.218440201156087 0.248125573775604 0.63045936583986 0.00676791193304004 0.00101964640851517 -0.00662757850463349 0.000875861265204703 0.010174821561982 0.00893324510175608 -0.0238480145071573 -0.0197030707552828 -0.0281849513131326 0.00237899862006615 -0.0205635299074718 0.0736642502678745 0.0230606413917521 0.00515016582675961 0.0131459942528848 0.0656313478114411 -0.00349467583455389 0.0747366260218515 -0.000619000084909057 -0.000682502031151482 0.000446564950558948 0.00145371344246465 0.00156673917057222 0.0022011061662128 7.65925235593278e-05 -0.000657618178412061 -0.000921624723093646 -0.0043453988745474 0.00273665450882382 -0.016118564512315 -0.00468187038464461 0.000421775150831168 0.00230817330309881 -0.00830550220618325 -0.00172079178173347 -0.00787221235593964 0.000596542195509302 0.00690964632719765 0.00587919842422806 -0.00646218407351435 0.00368117476949816 0.00339328725535187 0.00140419094556479 0.000800664128970735 0.00758447338299664 0.00192016082907733 0.000143226700291899 0.00262184170912116
  40 1500.58967183566 ""  1.53985910395112 0 0 0.0025540092403794 -0.00101512842831993 -0.0026702716662699 0.000310925976010922 -0.000144671283397972 -0.00042504271933672 -0.0160945230137816 -0.0110905649711173 0.0293167196201223 -0.0197527177763936 0.0255977768756143 0.0108383642960226 -0.000262297521400627 -0.000915796553646728 -0.00109550865114074 0.0010863027685765 -0.000999186120761646 0.00178128680932056 -6.10809401218888e-05 -0.000115044139561531 -4.91479309334217e-06 0.000506875339009665 -0.000117835306858928 -0.000200953940884665 -0.00101373647935329 0.0141697630932932 -0.0130384825240811 -0.0164561412991972 0.00153070306920681 -0.0070212477234741 -0.000763817086691232 0.000742181180313029 0.000184093268295982 0.0151465283759334 -0.0261247440904517 -0.0200942579766334 0.00548210704476753 -0.00153122663536518 0.00551101217721313 -0.0344486844482572 0.0185921993869312 -0.0155448908456719 -0.0693363175051286 0.333492445667965 -0.0515719041329004 -0.326789050291407 0.0428298938790623 0.076711051665964 -0.0096630656302935 -0.00434871072455592 -0.00469792771791394 0.00311184635224445 0.00556599845122908 -0.00248459333149749 -0.137017964640386 0.248869672725358 0.0898469636216084 0.12140281495024 -0.499219769757884 0.182010343067003 0.57294704873829 -0.0167504590791667 0.0585808867803644
  41 1503.61652007462 ""  8.81918051823023 0 0 5.99202278747784e-05 -4.38891195822082e-05 -0.000305599895112558 0.000173823877095145 -5.92480958251e-05 -3.28750531739686e-05 -0.0012859321201407 -0.000704228708364375 0.00391791231460343 -0.00136802132432566 0.00290274789065718 0.00193510470491259 -0.000517615367754972 -0.000707296123201826 -0.00157219210885072 -8.32261384195711e-05 -0.000680253054741267 0.000943968426016529 2.95087536160557e-05 5.41392776001138e-06 -4.93176947505785e-05 -7.5080619788045e-05 -8.21825760882471e-07 -0.000125965552730488 -0.00131029241693985 0.00529340848473696 -0.00155421975942336 -0.00378542060551451 -0.00230491391366035 -0.00396865862269648 -0.000255493689766246 -0.000338470906091488 -0.00024325499547519 0.0188729087974834 0.0159881952267 -0.0102170535012427 -0.00422328269132543 -0.00471093165245202 0.00245629317435752 0.0267609158712755 0.0340781204469099 -0.0158016826617949 0.0253837188899805 -0.000761603253430687 -0.00408217032875433 -0.0649427784800769 0.0327716550881793 0.00831636508195745 0.020371452830159 0.0125260749814817 0.0429646764459871 -0.00782856858639262 -0.00447818488711616 -0.0460648307750458 -0.452792527585791 -0.460847204479182 0.21810078411701 0.121145184298239 0.00229580831719499 0.495716161787773 -0.119543634235178 -0.106837092141954 -0.442590277432901
  42 1506.51372697891 ""  0.385096473700346 0 0 -0.0654873152665747 0.0209815128499874 0.0516289646877509 0.00265462206765428 0.000823015540217574 0.0105503492060443 0.337060323229509 0.240654958362304 -0.526483594632134 0.3991725405073 -0.490899791891 -0.18247885685942 -0.0239602088832045 -0.0151331025150684 -0.0582457068731314 0.00309366319854891 -0.0033765583039013 0.00974831243686254 0.00367711890777555 -0.00362094349023898 -0.00291031699052014 -0.002272824145 0.00497244869929127 0.00119046743077119 8.20702210719053e-05 0.0446875863500213 -0.0579486418826209 -0.0585671150840876 -0.00457934379508356 -0.0342720504823238 0.0173531451817154 -0.000696526661913163 0.00214744447728168 -0.000924329297134154 -0.000846766893257549 -0.00227252001670412 0.000400295107773308 0.00038814344603869 -0.000586565620668675 -0.00202028816324711 0.00158043075017698 -0.000741838022779694 -0.000247983733559711 0.0024234246338282 0.00640363584433317 0.00239047674735282 0.00332240710031432 0.0102992316051672 -0.0064237870376419 0.000909824570353319 -0.00184723441745219 -0.000360789422073433 0.0031046368914206 0.00110500682093866 -0.0106217973111276 0.0116598639175431 0.00659128762804667 0.00811094399828903 -0.0319482128850267 0.0131093517992589 0.0349947265568988 -0.00205446052929738 -0.000574751188536454
  43 1518.47618554286 ""  7.08142885064139 0 0 -0.00223350147807294 0.00054632702686308 0.00155213907578871 0.000518205067820179 -6.50904662200274e-05 0.000480404768690862 0.00999292169545917 0.00730300591517425 -0.0117355606221797 0.00970594417622681 -0.0128807138017803 -0.00448059618524735 -0.00259523376632061 -0.00276674883939586 -0.00677106681607988 0.00224294726360399 -0.00351441787158084 -0.000117983680624132 7.50657043747711e-05 0.000182301926962253 0.000187492718986187 -0.000611937376535046 0.000652742210623491 -0.000692521899104855 -0.00326468038307989 0.0230795722183557 -0.00422699364828083 -0.0203000865190257 0.00740189666706149 0.00259154600139683 0.00444442857264505 -0.000482048009111352 -0.000426375768936439 0.0575554007913517 -0.0402859661217972 0.0293320634943166 0.00611167389385319 -0.0035433891872281 0.00395892183573636 0.0168134630786519 -0.0121683046489912 0.00873709647468643 -0.114281012966183 0.511401105781624 -0.278782966368774 -0.590209162999107 -0.00442021439323306 -0.0492804035297771 -0.000193644270188841 -0.00490045950472975 -0.00012068032343971 0.00499898559108586 0.000321436228936103 -0.00117934715313686 0.101705427618502 -0.114436334179464 -0.059085529836037 -0.0706305095288844 0.273337383039588 -0.113929962282052 -0.302030310123187 0.0165474538154822 -0.000292196854879509
  44 1661.98626077092 ""  21.3597028610727 0 0 0.000362944406786548 -0.000657756540118585 0.00054049244910341 -0.000578362079354131 0.000451743974844741 -0.000207475133898512 0.00213813565999513 -0.00348943470221374 -0.00715000987518503 -0.00231528605624567 -0.00247209553336339 0.000513318096061329 0.00212357499311632 0.00303930081874748 0.005507980909802 0.000911904444799661 -0.0013887839458548 0.00136524638910576 -0.000266367206039013 0.000300908606197536 3.06574634320019e-05 0.000117326502959142 0.000613812090985313 -0.000681782705742802 -0.000101237968610137 0.0139837902867144 -0.00758098350712545 -0.0146927428521331 0.0032793330862275 0.00147459904460036 0.00167032727290312 -0.000421797671942628 -0.002154999746746 -0.00855171822061749 0.014913100075116 0.0131014300840102 -0.0469437638677795 0.0265480895559597 -0.044374149844885 0.000330705349716789 -0.00114028423500483 -0.000933201353110081 -0.0158910611354856 -0.00292863404782236 -0.0465967979089842 -0.0200142157815506 -0.00515082676278994 -0.0502074136544398 0.657004671142157 0.00365380646070611 0.158203430739276 0.11613989575409 -0.519996288719808 0.413955736193063 -0.0017673176485007 0.00632040002831878 0.00170398805997732 0.00352009601754058 -0.0193639933341184 -0.00220830723395109 0.0191545239401808 -0.00419846499724961 -0.0055627863945142
  45 2807.44859345581 ""  144.509713724529 0 0 -0.000506334188177005 -0.00744380146260056 0.00285375772181928 -0.000241149944340767 0.000220804577071834 0.0008124573620013 -0.0199679789295456 0.0425265983288364 0.00344694771040313 0.0342412906100067 0.0523029388631616 -0.0611792773318156 0.0025705139923733 -0.00318893264103622 -0.00546374066231415 -0.00162138822904653 0.000264407300125183 0.00341894703337607 -0.00341755216638023 0.0036284480685478 0.00108500854261593 0.0281969615577594 0.0603243971078771 -0.0381962042385218 0.0168729072084685 0.00463605715872445 -0.00210683745430822 0.00665990338174103 0.0162402450627782 -0.00232292355348761 -0.297339050187262 -0.791942052663078 0.441025852045916 0.000141185298456668 -0.000260812387221274 6.72301743204696e-05 8.98658618590675e-05 -0.000407528922486412 -0.00147692603929319 -0.000193871117306174 2.10070041686213e-06 -0.000267028417717231 0.00150015755041382 0.000684790359318312 -0.000441888475672917 3.85162528309884e-05 -0.00166142435732317 0.00135184308679693 0.000451492905134813 -0.00502729384688208 -0.00312477197778914 0.000924880410168903 8.97590591186064e-05 0.000514272343257163 0.00140815383395931 -0.000711641388072143 0.00132121887777452 -0.000407495443607633 -8.47921147213084e-05 0.000181451768633646 8.96948549927648e-05 0.000999655163769917 -0.000308776721236934
  46 2902.20926285771 ""  121.132006098157 0 0 0.0348914300292185 0.039498272506182 -0.0503684816409869 -0.00159044242688075 -0.00132886848100675 -0.00295797335327639 -0.0550826080977775 0.13489636758845 -0.00915329657094479 -0.345234946617586 -0.588039677870629 0.659564527519215 0.0141469864180676 -0.00991498714634674 -0.00734681867885953 -0.000125865211974189 -0.0013422520255796 0.000355655797786262 -0.000183478099105416 -0.00010117123839454 0.000555370353944575 0.00107972911988068 0.00701777973217557 -0.00422393037218638 0.00115752468487036 -0.00191122518042317 0.00323030223278113 0.00855517499636539 0.0103349001117997 -0.00268582751102402 -0.021563121321177 -0.0650193334726193 0.0362499181696934 -0.000135083119297062 -7.01387067481565e-05 7.3131540581993e-05 0.000287869233623407 0.000188403297425619 0.000160005169013236 -3.41426380080323e-05 -4.98666840624719e-05 5.12290673836166e-05 0.000331590255260217 1.12551869887456e-05 -0.000534120368425574 0.000345350184972525 0.000719391099266443 -6.83970793325491e-05 -0.000553391881905099 -0.000579570289475501 -0.00110516120143902 -0.00321777158238214 0.00254642886070807 0.00239474894168864 -0.00019011565299242 4.58623161392183e-05 -0.000145951396101826 0.000669836295205586 0.00019551363913783 -4.93150880507822e-05 3.10456809783211e-07 0.0003452853239281 -0.000135699491681679
  47 3002.33132235418 ""  79.2956930231152 0 0 0.0361757958584182 -0.072995940571353 0.007531989273232 -0.000995332226931876 0.000671785354692973 -0.00122817208922419 -0.479725606616743 0.815375491218205 -0.00186781399210097 0.0573223651251804 0.0615057309379318 -0.0786198633318512 0.0118723208021194 -0.0119113291598128 0.00764253389128444 0.00118232676242822 -7.67634558087407e-05 -0.000928154988171827 0.000200487301329591 0.000455178632048853 4.59101384097142e-05 -0.00274821002142679 -0.00505595776564201 0.00249465247136535 -0.00517295923822097 -0.000671016146781864 0.000783096588975597 -0.00295123741292645 -0.0034676831946577 0.00123775562144464 0.0205350855889708 0.0476964639662376 -0.0248480046181871 -0.000185535901100618 0.000162743266980325 -8.14851031393295e-07 -0.000185785408198868 0.00026849265110481 0.00019793239788617 -6.01877375594954e-05 0.000187992383453705 0.000211618719039466 0.00127234428372564 0.000233792444063115 -0.000522180193849937 -0.000230075595274069 -0.00136923265504239 0.000110965342359196 0.00181270605931161 0.000927117448609843 0.00119127909365643 0.000383408042477498 -0.0016075681746653 0.00220498265050301 -0.00187291245962139 0.000501081004858347 -0.00278687927047303 0.0030235449917287 0.000604302505272448 -0.000521237131828585 -0.000241361095796095 -0.00334497540980218 0.00116444975451796
  48 3034.48132213746 ""  15.8872945445318 0 0 -0.000232363384874255 0.000390531519072354 -1.2616306628076e-05 -7.5630139000079e-06 2.53722667242781e-05 2.82387818671319e-05 0.0027797679761117 -0.00464738430975456 4.79500762914592e-05 -0.000167396509319122 -6.69897390603277e-05 9.29790071296929e-05 0.000253732048703845 -0.000503570456071751 -0.00040865006101784 7.48024294509435e-05 -0.000172225208259216 -0.000105883412281229 -1.58110566991716e-06 4.56990970817916e-05 9.28538939692175e-05 -6.79272627889202e-06 0.000209667006673744 -0.000179471192610918 0.00123495247900647 0.000195618895807767 -9.23541212586683e-05 -0.000363502897546394 -0.000742202606903444 0.000345760364913265 -0.000550952926077717 -0.00188987942267317 0.00101148116832774 0.00314160558311882 -0.00294624798421657 -0.000499257434457927 -0.000145882669430266 0.00015474699753779 4.33401847645276e-05 -0.0213710777093453 0.0314486864060277 0.0305142052324219 -0.039577220552451 -0.00692639078849238 0.00851140016213604 0.00294835818370042 0.0376241608814979 -0.0107822493334953 2.59102214772796e-05 -0.00131529503399289 0.0023658425958737 0.00254235358725852 0.000841579282327208 0.00152656174393563 -0.268412686772334 0.0559895231452935 -0.432965208955866 0.573182367727379 0.12540708450316 -0.110683754223608 -0.0527114810972569 -0.55171377380975 0.184671276419159
  49 3061.27848621918 ""  8.19044402456997 0 0 0.00011508512072535 -0.000209428484538839 2.01713825967043e-05 -6.71418909430482e-05 4.4175965245522e-05 2.22786261577231e-06 -0.00114152308374738 0.00207513376574507 -1.83915959600229e-05 0.000205649044234241 0.00028196808334447 -0.00042600723846011 0.000714672771082883 -0.000849961423483451 -0.000376768397093434 -0.000401198422371725 -0.000321326831330451 -0.000937724697208152 3.93941533702235e-06 7.92627077353794e-05 0.000202558314681226 -0.000154970929696972 0.000333843665485615 -5.98605733904195e-05 0.00966895765389248 0.00331281312869017 0.00298256784363139 -0.00266956507637565 -0.00379015726244779 0.00446868254029883 -0.000363073087375955 -0.00152307961624489 0.000195147134085608 0.0465775087857405 -0.0444639960464386 0.00881331974709169 -0.000456599245290664 0.000848573820247572 0.000741811767567795 -0.00889211404123655 0.00451462841401609 -0.0128128551130796 -0.620343974630724 -0.133278737751025 0.112250184920271 0.0648882247716673 0.659851348424208 -0.226102424288917 -0.00154521417312651 -0.0122890090950624 0.00450442133445162 0.0128598459647933 0.0015297739781182 -0.00208947305584744 0.0928140313977239 -0.020485421491677 0.146502118676874 0.0155863265983704 0.0062187354175227 -0.00647814285616116 -0.00678876390401081 -0.036787979622163 0.0102906693449261
  50 3084.7733315381 ""  1.86304684933815 0 0 2.60404251852304e-05 -2.42176011190119e-05 -1.50318392218418e-05 -2.81773857933343e-06 4.93485059345162e-07 -3.09388023460575e-06 -0.000222211564225156 0.000315972208428976 8.64798575260133e-06 1.86051797548026e-05 2.74699786670362e-06 3.69966945718848e-05 -2.67228703239491e-06 3.91659058078497e-05 3.86169478561146e-05 -0.000494245073096767 -0.00018598665604473 -3.14766888763241e-06 4.95044980599641e-06 4.89193829097061e-06 -1.01851200610931e-05 -7.96366275500345e-05 -9.61961859141778e-05 3.82466839570561e-05 0.00571230269683426 0.00168645631612353 0.00114584591094177 0.00010105533989597 0.000489231608742884 -0.00117494244489926 0.000212833432097031 0.000406025366376136 -3.49093729655969e-05 0.0391754903519146 0.0394630697375393 -0.0173877597314777 -0.00102738329232216 -0.000975444657464613 0.00046186614313173 -0.0453601231909753 -0.0466519325704079 0.0178860664425033 -0.440632726946973 -0.0826271315343461 0.0754755356754623 -0.0266985209094509 -0.388308016606869 0.132096193592486 0.00241790208965316 0.0118404024699418 -0.00304101288601888 0.012126222100839 0.00187275152543079 -0.00325693959807243 0.00903391043399732 -0.0154503488269573 0.0376478375537313 0.499849380037858 0.0969648720354962 -0.0950492138868998 0.0324873119511017 0.475480387468717 -0.156271427836709
  51 3100.97324694123 ""  24.615351425193 0 0 -2.77217799814235e-06 2.48786893943239e-05 -1.30364777529034e-05 4.00230092742605e-05 -3.82141702133616e-05 -1.39682074655095e-05 -4.71166397971143e-05 -6.44321402748203e-05 -5.59523785091328e-06 -7.7849575887127e-05 -0.000140609972019221 0.000202839512781898 -0.000534519505000523 0.000755890784505085 0.0004271586110132 5.5100967716456e-05 0.000252848131976951 0.000331694076745482 -9.20164104373696e-07 -5.05288146389842e-05 -0.000109528582292434 6.27198256600867e-05 -0.000197347834799015 0.000108303084784379 -0.00214267519964039 -0.000898957038742617 -0.000972727852223922 0.000377255937716345 0.000261077901981802 -0.000899779099328879 0.000321070996119976 0.00140783692114859 -0.000555053184677274 -0.0113614026717955 0.00631853613537261 -0.00161332988253598 0.000565780927371875 -0.000301739285545754 0.00033199137364153 -0.0565839541261892 0.0288078717241055 -0.0586539263495512 0.136191918465894 0.0266385646042986 -0.0254225935331856 -0.00896112341894432 -0.0996829727806273 0.0325029412940091 0.000241929371921637 0.0030631912441895 0.000782051877391066 -0.00365816599276863 0.000513939897887151 0.00277750810945507 0.403824907722888 -0.0735483370054804 0.67618751357362 0.316619479953873 0.0748504843850801 -0.0776816699832836 -0.0429930018774811 -0.346755969417895 0.10251273267883
  52 3111.54581385509 ""  26.0775046228987 0 0 -5.00455837162065e-05 -5.73700548950916e-05 8.88743623586516e-05 5.34588752809076e-06 1.00737186056269e-05 -4.33930685222608e-06 3.8162965941126e-05 -4.87740745491679e-05 5.80915575954869e-06 0.000415550398401335 0.000766076547002873 -0.000871997604035273 3.54132992742377e-05 -0.000110802847133773 -2.906667558901e-05 0.000571738666982751 5.90466162916293e-05 9.00705853998217e-05 -4.20594959163468e-06 -1.00335153962382e-05 1.2159468349822e-05 6.96575735479048e-05 4.87783744890214e-05 -7.30898394890092e-06 -0.00695473952096124 -0.00230765119413783 -0.00157882301895225 0.00070488171208658 0.00197012779380901 0.000385914888327654 3.00318717984346e-05 0.000281293163303572 -0.000384103029136275 -0.0457059478837562 -0.0475792887937324 0.0207845410831631 0.00130652290236066 0.00133494780639405 -0.000590379460372983 -0.0361725326866087 -0.0409524498665782 0.0180513109842726 0.505792245324481 0.0927017342841616 -0.0920555893255938 0.0329977416265569 0.468773261619448 -0.153577444973397 -0.003664950818336 -0.0137251975882974 -0.000979959810702589 -0.0110719653423556 -0.00129546949802539 0.00804007458427121 -0.010921087817661 -0.00802533865570227 -0.00127209090109197 0.413933359028991 0.0770869865250866 -0.0812234822596058 0.0283659089263219 0.418916370550942 -0.132835891055545
  53 3149.58840585538 ""  13.2558155493928 0 0 -0.000817502994161629 -0.000330728940562702 0.000205697828148684 0.000293658523759418 -5.62487699219115e-05 6.55541705555355e-05 0.00104248695139008 -0.00119790293432915 -0.000179031485636149 0.00412731309153518 0.00494745008802043 -0.0048955188433545 -0.00290379714700336 0.00220018654107762 0.000917661207853882 0.0369577906538895 -0.0334289843934747 0.0376152601555885 -0.000344024114813506 0.000194072609753261 -0.000517764691914035 -0.000109425311957869 -0.00102628535608157 -0.0021130107227369 -0.668089690914507 -0.151864993281116 -0.0765864563710087 0.243697898737652 0.54988321048819 -0.329194343086133 0.000204964276276856 0.00251638433404138 0.00228449571144546 0.00109057271361209 -0.000310183155412332 -0.000364061538058949 -0.000489536592774036 0.000624623174215477 -0.000623537325617867 -5.4033518159239e-05 0.000191528666165668 -0.000140527741064916 -0.012767120088732 -0.00268369518842625 0.00148898451058028 0.000423566236059855 0.00307004496809613 -0.00260931020294318 8.77557483974626e-05 -0.000777021584198353 0.00357340337659133 0.0012812413944245 6.17151074707241e-05 0.00121178051402037 0.000132306829345506 -0.00038513104463332 -0.000585751879631171 -0.000693874548009304 0.000198153560764151 0.000461532968425795 -0.000297119153118479 -0.00123077287940294 0.00079275611447855
  54 3244.43646265312 ""  5.40913769836129 0 0 -0.000118335003014249 0.000418012785759463 -0.00058921230726075 0.000104804084296371 -0.00015414020825583 2.85993361756753e-05 0.0028923456107737 -0.00360214249404035 0.000819821153081793 -0.00580205508206806 -0.00530424354527577 0.00478020279528168 -0.00198733370015533 0.00211479976218283 0.000565698482910678 0.0736923785520835 0.0569501753137086 -0.0206274365119921 -0.000554295819739342 -0.000328199334608004 0.000290581240150794 0.00161447147178252 0.00251838271810346 -0.00145252253716091 -0.6442262275207 -0.128517707012419 -0.0832052155723506 -0.217476664095508 -0.539653714526691 0.325217626416316 -0.00761668224877115 -0.0185221730781325 0.0122779811987991 0.000502499371850592 0.000228114477446303 -0.00011254602419214 -0.00168541533593293 -0.00144266798577114 0.000551339353845069 -0.000106954465316169 -0.00011794247247502 4.03178820633873e-05 -0.0065784902139443 -0.00186247965682828 0.000218074057973922 0.000381443138081048 -0.00149870133070444 0.00160362097135072 0.00286263259191836 0.00174979347623305 -0.0075240944921964 0.0074937082564489 0.0072244037812254 0.0038865785387535 2.0460934550137e-05 2.89739560526452e-05 -0.00031115497257679 0.000491981588687834 0.00039928987295465 0.000148362606702849 0.000129938962680014 0.000772975266979424 -0.000425682779314995
  55 3471.87047732435 ""  8.88317319232932 0 0 -0.00014410514775734 -9.22092259718623e-05 0.000198263631403812 -0.000357568928201323 0.000305514195660269 7.29438189515541e-05 0.00026822538217511 -0.000569616020545649 0.000138097726975625 0.0005337941268984 0.00135660541696365 -0.00170042906892776 0.00622504074611102 -0.00510124049090732 -0.00160879737130936 0.000394895322142408 -0.000650067128826026 -0.000894665608688057 1.56981903176686e-05 9.52023056753998e-05 0.000246106078812058 -3.56760752533949e-05 0.000259784985857126 -0.000358505863266705 -0.00429228122305596 0.000954265410944701 0.00165745861057104 -0.000389529252531169 0.00120860134213354 0.00114285611478696 -0.000358919967387618 -0.00223265483987768 0.00104633270190957 0.00123095261181919 -0.00155136755781467 -0.00085508425985182 0.0414559587425083 -0.0312520347594242 0.018616281056097 -0.000305508726754487 0.000229301428779359 8.37285277582508e-05 -0.0124001490437126 -0.00280619287537873 0.00157279662303088 0.00159689027208565 0.012072376577484 -0.00469219514238925 0.107711173115494 0.594346208967663 -0.302971757885255 -0.682707254763798 -0.150533901238176 0.0636379779339303 -0.000893161488306566 -0.000245598935271331 -0.00239003171487731 0.000830219118617504 0.000994128748931107 0.000927014655610846 -0.000282350371536599 -8.93691718862869e-05 0.0012610011914967
  56 3546.26181950863 ""  19.881343421001 0 0 -8.76435037662891e-05 -7.86082037066041e-05 0.000128449752806427 -0.000297518558906246 0.000224200521037994 1.90874312064505e-05 -2.19921320050848e-05 -0.000326014112743885 0.000146098441376366 0.000585515776038764 0.0012710419171556 -0.00145298905562223 0.0049895919869062 -0.0037150787002256 -0.000845512277839431 0.000483014201252546 0.000482866872384009 -0.000195491455572519 7.9624154007539e-06 3.33508003147517e-06 -1.1772059222032e-05 -5.41083493128213e-05 -0.000167567287389178 0.000108292984596982 -0.00745675340644972 0.00041811273351828 0.000715873305456897 -0.00208855807252316 -0.00866381050308564 0.00242810475092589 0.000651203336756145 0.00153009449324634 -0.00029201349198788 0.00156167900006701 0.00162362327284786 -0.000648462636238112 0.0527454827675463 0.052458829058455 -0.0258847384315961 -0.000239641870431126 -0.000242889173093212 0.000112941317138322 -0.017563399054442 -0.00433508887227515 0.000735706590545246 -0.000916616351890552 -0.0152144643948573 0.00770459599434169 -0.0809545090412295 -0.611078036303189 0.30135723902057 -0.646845297552385 -0.113414061064947 0.0555667008650849 -0.000180012924831599 -0.000172427658437352 3.57205126198524e-05 0.00117794266259143 0.00113112698341194 0.000585895793845567 0.000549516256984165 0.000817696594233193 -0.00126470965016736
  57 3554.95922635253 ""  102.983329543515 0 0 -0.00183205419889509 0.0029259419094202 0.00308124259967155 -0.0480705878535127 0.0337977570286725 0.00652141682483048 0.0038920920050287 -0.0158879649869445 -0.00173969757664154 0.00253142328305575 0.00651527594574139 -0.0136252956300376 0.773499485783944 -0.565151391977514 -0.134270793167479 0.000435934574268102 -0.000636324291057381 -0.000868715503144745 0.000444334205289019 0.000729632570416357 0.00147164521028006 -1.62954914724417e-05 -0.00110137484261578 -0.000830442897343066 -0.00435570857714403 -0.00113416702168648 -0.00298403985566661 4.33797789836419e-06 0.000587549811463525 3.33585039305964e-05 0.000208530026321212 0.00540980266886327 -0.000991073393455898 -0.000214402767066065 0.000162564581242536 -6.5752252491893e-05 -0.000841252626208499 0.000360423269133564 0.000683159107231273 3.70838068274343e-05 -1.84603596638512e-05 9.48502994453942e-06 0.000826794819076486 0.000193769224268294 -0.000154844060582952 -5.63585670517661e-05 -0.000839472374201154 0.000312970409329133 -0.000171865169819089 -0.000980718095038941 0.00063035358379079 0.00992104793438183 0.00238329578015433 -0.000190724640065658 0.000313762698636667 0.000141233484810331 0.00100681719441848 -0.000118518269504228 -5.68763146041802e-05 -6.5859417974069e-05 -1.44669042366952e-05 -2.69397060250079e-05 -9.519443069089e-05
  :::
 } 
 m_exists[57] { 
  s_m_exists
  :::
  1 11111111111111111111111111111111111111111111111111111111111111111111 
  2 11111111111111111111111111111111111111111111111111111111111111111111 
  3 11111111111111111111111111111111111111111111111111111111111111111111 
  4 11111111111111111111111111111111111111111111111111111111111111111111 
  5 11111111111111111111111111111111111111111111111111111111111111111111 
  6 11111111111111111111111111111111111111111111111111111111111111111111 
  7 11111111111111111111111111111111111111111111111111111111111111111111 
  8 11111111111111111111111111111111111111111111111111111111111111111111 
  9 11111111111111111111111111111111111111111111111111111111111111111111 
  10 11111111111111111111111111111111111111111111111111111111111111111111 
  11 11111111111111111111111111111111111111111111111111111111111111111111 
  12 11111111111111111111111111111111111111111111111111111111111111111111 
  13 11111111111111111111111111111111111111111111111111111111111111111111 
  14 11111111111111111111111111111111111111111111111111111111111111111111 
  15 11111111111111111111111111111111111111111111111111111111111111111111 
  16 11111111111111111111111111111111111111111111111111111111111111111111 
  17 11111111111111111111111111111111111111111111111111111111111111111111 
  18 11111111111111111111111111111111111111111111111111111111111111111111 
  19 11111111111111111111111111111111111111111111111111111111111111111111 
  20 11111111111111111111111111111111111111111111111111111111111111111111 
  21 11111111111111111111111111111111111111111111111111111111111111111111 
  22 11111111111111111111111111111111111111111111111111111111111111111111 
  23 11111111111111111111111111111111111111111111111111111111111111111111 
  24 11111111111111111111111111111111111111111111111111111111111111111111 
  25 11111111111111111111111111111111111111111111111111111111111111111111 
  26 11111111111111111111111111111111111111111111111111111111111111111111 
  27 11111111111111111111111111111111111111111111111111111111111111111111 
  28 11111111111111111111111111111111111111111111111111111111111111111111 
  29 11111111111111111111111111111111111111111111111111111111111111111111 
  30 11111111111111111111111111111111111111111111111111111111111111111111 
  31 11111111111111111111111111111111111111111111111111111111111111111111 
  32 11111111111111111111111111111111111111111111111111111111111111111111 
  33 11111111111111111111111111111111111111111111111111111111111111111111 
  34 11111111111111111111111111111111111111111111111111111111111111111111 
  35 11111111111111111111111111111111111111111111111111111111111111111111 
  36 11111111111111111111111111111111111111111111111111111111111111111111 
  37 11111111111111111111111111111111111111111111111111111111111111111111 
  38 11111111111111111111111111111111111111111111111111111111111111111111 
  39 11111111111111111111111111111111111111111111111111111111111111111111 
  40 11111111111111111111111111111111111111111111111111111111111111111111 
  41 11111111111111111111111111111111111111111111111111111111111111111111 
  42 11111111111111111111111111111111111111111111111111111111111111111111 
  43 11111111111111111111111111111111111111111111111111111111111111111111 
  44 11111111111111111111111111111111111111111111111111111111111111111111 
  45 11111111111111111111111111111111111111111111111111111111111111111111 
  46 11111111111111111111111111111111111111111111111111111111111111111111 
  47 11111111111111111111111111111111111111111111111111111111111111111111 
  48 11111111111111111111111111111111111111111111111111111111111111111111 
  49 11111111111111111111111111111111111111111111111111111111111111111111 
  50 11111111111111111111111111111111111111111111111111111111111111111111 
  51 11111111111111111111111111111111111111111111111111111111111111111111 
  52 11111111111111111111111111111111111111111111111111111111111111111111 
  53 11111111111111111111111111111111111111111111111111111111111111111111 
  54 11111111111111111111111111111111111111111111111111111111111111111111 
  55 11111111111111111111111111111111111111111111111111111111111111111111 
  56 11111111111111111111111111111111111111111111111111111111111111111111 
  57 11111111111111111111111111111111111111111111111111111111111111111111 
  :::
 } 
} 
