# Supplementary material for: Cut-off Scale and Complex Formation in Density Functional Theory Computations of Epoxy-Amine Reactivity
Source: ACS Omega. 2021 Oct 25;6(44):29424–31. doi: 10.1021/acsomega.1c03229 (PMC8587129; doi:10.1021/acsomega.1c03229)
Supplement: Supplementary file 1 — ao1c03229_si_001.zip [file ao1c03229_si_001.zip › Final_structures/Primary/A2E1_A1E2_B3LYP-D3_CC-PVTZ-F_canonical/Epoxy_frag2_transition_state_1_isomer35.vib]

{ 
 s_m_m2io_version
 :::
 2.0.0 
} 

f_m_table { 
 i_j_atom_total
 :::
 21
 m_column[68] { 
  s_m_data_name
  s_m_column_name
  i_m_width
  b_m_visible
  s_m_units
  :::
  1 r_j_Frequency  "Frequency"  10 1 "" 
  2 s_j_Symmetry  "Symmetry"  10 0 "" 
  3 r_j_Intensity  "Intensity"  10 1 "" 
  4 r_j_Raman_Act  "Raman Act"  10 0 "" 
  5 r_j_Raman_Int  "Raman Int"  10 0 "" 
  6 r_j_x1  "x1"  10 0 "" 
  7 r_j_y1  "y1"  10 0 "" 
  8 r_j_z1  "z1"  10 0 "" 
  9 r_j_x2  "x2"  10 0 "" 
  10 r_j_y2  "y2"  10 0 "" 
  11 r_j_z2  "z2"  10 0 "" 
  12 r_j_x3  "x3"  10 0 "" 
  13 r_j_y3  "y3"  10 0 "" 
  14 r_j_z3  "z3"  10 0 "" 
  15 r_j_x4  "x4"  10 0 "" 
  16 r_j_y4  "y4"  10 0 "" 
  17 r_j_z4  "z4"  10 0 "" 
  18 r_j_x5  "x5"  10 0 "" 
  19 r_j_y5  "y5"  10 0 "" 
  20 r_j_z5  "z5"  10 0 "" 
  21 r_j_x6  "x6"  10 0 "" 
  22 r_j_y6  "y6"  10 0 "" 
  23 r_j_z6  "z6"  10 0 "" 
  24 r_j_x7  "x7"  10 0 "" 
  25 r_j_y7  "y7"  10 0 "" 
  26 r_j_z7  "z7"  10 0 "" 
  27 r_j_x8  "x8"  10 0 "" 
  28 r_j_y8  "y8"  10 0 "" 
  29 r_j_z8  "z8"  10 0 "" 
  30 r_j_x9  "x9"  10 0 "" 
  31 r_j_y9  "y9"  10 0 "" 
  32 r_j_z9  "z9"  10 0 "" 
  33 r_j_x10  "x10"  10 0 "" 
  34 r_j_y10  "y10"  10 0 "" 
  35 r_j_z10  "z10"  10 0 "" 
  36 r_j_x11  "x11"  10 0 "" 
  37 r_j_y11  "y11"  10 0 "" 
  38 r_j_z11  "z11"  10 0 "" 
  39 r_j_x12  "x12"  10 0 "" 
  40 r_j_y12  "y12"  10 0 "" 
  41 r_j_z12  "z12"  10 0 "" 
  42 r_j_x13  "x13"  10 0 "" 
  43 r_j_y13  "y13"  10 0 "" 
  44 r_j_z13  "z13"  10 0 "" 
  45 r_j_x14  "x14"  10 0 "" 
  46 r_j_y14  "y14"  10 0 "" 
  47 r_j_z14  "z14"  10 0 "" 
  48 r_j_x15  "x15"  10 0 "" 
  49 r_j_y15  "y15"  10 0 "" 
  50 r_j_z15  "z15"  10 0 "" 
  51 r_j_x16  "x16"  10 0 "" 
  52 r_j_y16  "y16"  10 0 "" 
  53 r_j_z16  "z16"  10 0 "" 
  54 r_j_x17  "x17"  10 0 "" 
  55 r_j_y17  "y17"  10 0 "" 
  56 r_j_z17  "z17"  10 0 "" 
  57 r_j_x18  "x18"  10 0 "" 
  58 r_j_y18  "y18"  10 0 "" 
  59 r_j_z18  "z18"  10 0 "" 
  60 r_j_x19  "x19"  10 0 "" 
  61 r_j_y19  "y19"  10 0 "" 
  62 r_j_z19  "z19"  10 0 "" 
  63 r_j_x20  "x20"  10 0 "" 
  64 r_j_y20  "y20"  10 0 "" 
  65 r_j_z20  "z20"  10 0 "" 
  66 r_j_x21  "x21"  10 0 "" 
  67 r_j_y21  "y21"  10 0 "" 
  68 r_j_z21  "z21"  10 0 "" 
  :::
 } 
 m_row[57] { 
  r_j_Frequency
  s_j_Symmetry
  r_j_Intensity
  r_j_Raman_Act
  r_j_Raman_Int
  r_j_x1
  r_j_y1
  r_j_z1
  r_j_x2
  r_j_y2
  r_j_z2
  r_j_x3
  r_j_y3
  r_j_z3
  r_j_x4
  r_j_y4
  r_j_z4
  r_j_x5
  r_j_y5
  r_j_z5
  r_j_x6
  r_j_y6
  r_j_z6
  r_j_x7
  r_j_y7
  r_j_z7
  r_j_x8
  r_j_y8
  r_j_z8
  r_j_x9
  r_j_y9
  r_j_z9
  r_j_x10
  r_j_y10
  r_j_z10
  r_j_x11
  r_j_y11
  r_j_z11
  r_j_x12
  r_j_y12
  r_j_z12
  r_j_x13
  r_j_y13
  r_j_z13
  r_j_x14
  r_j_y14
  r_j_z14
  r_j_x15
  r_j_y15
  r_j_z15
  r_j_x16
  r_j_y16
  r_j_z16
  r_j_x17
  r_j_y17
  r_j_z17
  r_j_x18
  r_j_y18
  r_j_z18
  r_j_x19
  r_j_y19
  r_j_z19
  r_j_x20
  r_j_y20
  r_j_z20
  r_j_x21
  r_j_y21
  r_j_z21
  :::
  1 -382.927107149003 ""  640.782814719466 0 0 0.0192930368509997 0.00131220782022133 0.00966349456650613 0.00675820127102475 0.00794456488919101 0.0143005367242848 -0.00583722007912368 -0.00112339742949575 -0.000828177045079008 0.0363210328391322 0.0212788026394942 0.00254537794621413 0.00652537081300419 0.00619794055994212 0.0178053421536281 -0.0916504722861304 0.159024793570672 0.146434752830244 -0.0215835165921494 -0.00896725175424577 -0.0549180764254907 0.0440619448364142 -0.0277367909073915 0.0356618051680193 -0.0378606353928071 0.0298999860979468 0.0789488102518439 0.00268392787296919 0.0378128929432585 0.0391130325732558 0.0126480993300703 0.0106529026191395 0.0548183478669101 0.0126976808783825 -0.0250682566589287 -0.0198712888731538 0.0150922532238307 -0.0805027624577102 -0.0573151909214185 0.00954734132716111 -0.00428722936181761 -0.0434111100967266 0.0145042579798458 -0.0129071577589962 -0.0334456115366906 0.0126487425281262 -0.0195101597411469 -0.00371459703312002 0.0221956825571812 -0.0873055558746098 -0.0808894560677208 -0.00173134480619441 -0.0591748147743733 -0.0432450226431449 0.0180078124014034 -0.00688488531226172 -0.0454502657462447 0.00739052742165751 -0.00849927234365636 -0.0329862224126039 0.0101370971699344 -0.00499016643517355 -0.0414458004009682
  2 47.3828762929675 ""  1.53307036598874 0 0 0.0127245955894533 -0.00159285281543264 -0.088712841365899 -0.0261347155794856 -0.0386731950167282 -0.069958090892876 -0.00325648134718546 -0.0327199392215045 -0.140752880557646 0.0629277782286392 0.0449915446295163 -0.112990469746681 -0.0166447522019091 -0.0456263113013148 -0.119243529425436 -0.0610937530187487 -0.0303398972872724 0.0328310470603293 0.0317200741726128 0.0263864668141616 0.0103055603292503 0.00884662617216733 0.0127369396413966 -0.00092905875678891 -0.0597665660907268 -0.0367597682170905 0.0971527455413663 -0.103999438539226 -0.0436971193954832 0.00272737784674992 0.0348967584313373 0.0330843423678334 0.035090548489624 0.0227883981886099 0.0183852635697349 0.0360932248924101 -0.0930479851228171 -0.0442948836639671 0.0289154257257567 0.107587450947055 0.0636935225725962 0.0608008662102578 0.0488692897346139 0.0221235551547562 -0.0522605706588032 0.0281272432553345 0.0284803727269794 0.11363089762703 -0.148145321050682 -0.0364505634284165 -0.0386357709883757 -0.111901196695042 -0.0999797034033923 0.0806510370255836 0.203339835598491 0.112570637913472 0.0668427263896427 0.081672010275586 0.0618179937367541 0.158121407540339 0.10630355208215 0.0538760614825916 -0.0226298717460309
  3 65.1479307233075 ""  0.294552694122987 0 0 0.00853661786916606 -0.0213460525698689 0.0162752264167228 -0.00590473538533856 -0.0360471406276714 0.0256267377498187 0.0341743509168538 -0.0235139990616198 0.0193997728618252 -0.00108730637235943 -0.0284147558908864 0.0205485931244599 -0.00461006834308396 -0.0489104846602221 0.03129694471629 0.0118698417910236 0.0215962817104028 -0.00882516103816467 0.0209339328558839 0.0268908515970687 -0.0120818671191495 0.00150036393349818 0.00909879655887566 -0.0024320275122622 0.00613711820638017 0.0388125118809279 -0.0194953627544785 0.0326979990420026 0.0195063117744794 -0.00486284161562132 -0.0253302535993941 0.0125618776047471 -0.00356489194032665 -0.124125085027148 -0.0761637399352837 -0.0197561750115142 0.00423678211878912 0.0171999037814625 -0.00650006322125766 0.0749228004031106 0.057727567146995 0.00349596174966073 -0.143396080508954 -0.334892821601523 0.0291607350781605 -0.362499333076193 0.00590699009964393 -0.101028966052781 0.0823845883033448 0.00399846741194174 0.081384578421534 0.0300143309041031 0.0915150658562776 -0.0731555585239779 -0.0391892067442151 -0.0234220891657181 -0.00917465742592972 0.0915537282885686 0.33157839975042 -0.0488359091413911 0.326760906232339 -0.0301909066184537 0.0875334486724338
  4 93.6298993575811 ""  1.13414978960564 0 0 -0.00807027680115092 -0.0375653633933858 0.0502642877642998 -0.00718986598392272 0.0440901336474963 -0.110271389402548 -0.0133937072088493 0.0449550451414509 0.177291069163426 -0.0013781854039694 -0.18350332377984 0.0756952593526218 -0.00601279809186426 0.0283900939089599 -0.102715384066161 0.00273732308176065 0.0908540113959758 -0.0110030088614078 0.003148468736237 -0.0313882155146105 0.0763465781034028 -0.0116485981654795 -0.0267305222220975 0.00538449760494791 -0.0141801684821256 0.143833289577799 -0.050457806030323 0.0673157941251245 0.104221381905488 0.0257045923978021 -0.034038868389577 -0.0726391363857052 -0.0665216050644888 0.00995634554111695 -0.0217255740825342 -0.0418238285685768 -0.0405614834505741 0.0598527078281618 -0.026665933327701 0.0506957581608219 -0.0778750278761041 0.0614746281017241 0.0230272833930166 -0.0444477621443982 -0.0877172110937234 0.0155846586038802 -0.0309297083992195 -0.0879190896108507 -0.0695056685298825 0.082075008035849 0.00504268416427092 -0.0449645572699914 0.0444067639770989 -0.0144938286147547 0.100212307827245 -0.155394850379919 0.0398486230791767 0.0373667361986487 -0.0546029863129711 0.112540967325097 0.0477047598020657 -0.0698627101104894 0.117050605060896
  5 149.99656591341 ""  18.8700426615199 0 0 -0.00771892599078669 -0.0386456325806434 0.101190666375329 -0.0105527200422379 0.0571398573433772 -0.0926249549899408 -0.000996441087446408 0.0610901883929729 0.259071254451025 -0.00371252245520424 -0.222861530955996 0.135024688418462 -0.0146360640863738 -0.00632236652217936 -0.00943881886266878 0.0568902692854486 -0.0231466646523735 -0.00943566716396875 0.00566365650449263 0.0475361554595508 -0.077435442860464 -0.0186598506801113 0.000719258303928381 0.0221265923672271 0.0350495115911831 0.0430326133430606 -0.0475388946813514 0.141768778494285 -0.0573193373619369 -0.0245813037302059 -0.102225768873455 0.0328680050612188 0.0488991329653267 -0.00713659674154466 -0.0140490652570986 0.0546748487649965 -0.00247907348033598 -0.0902995569225429 0.0392702023434076 -0.0104681297298728 0.0518386379763987 -0.0253603260948263 -0.00927496650670535 0.00568317445653449 0.0629603565699545 -0.00967599145836892 -0.00383102577519523 0.113580978583332 -0.0421130561441524 -0.078086219466576 0.0129542044599183 -0.00418293682450264 -0.117587966102909 0.0414012868132317 -0.0112939457123117 0.14440071637907 -0.00313717021835407 -0.0100016795384198 0.0284769230265588 -0.0279559404319738 -0.0103454691890123 0.0410584568692037 -0.112903397224718
  6 205.051264365182 ""  24.9021290601338 0 0 -0.00732595826998195 -0.0220211022747272 -0.0254445562919704 -0.0916914316677876 -0.0523699971601959 -0.0937423993620273 0.00222810974556154 -0.0219631438976774 -0.0217304969686604 0.0726389859569922 -0.0601265153613753 -0.043490407019955 -0.0796547161312621 -0.146693875234586 -0.0743198788419262 -0.0309885667018874 -0.0145415920091099 0.050785970921365 -0.0176587723864029 0.0371634413878767 0.00441041702536128 -0.0196006953485783 0.0253049363433123 0.0365705815207436 -0.00111737375921459 -0.102570438809287 0.0429740492575837 -0.0851184988308996 -0.0101614837974148 0.0411767769350573 -0.0247208657909988 0.0520316863884296 0.0716023073258512 0.0494558494103365 0.0130980544182658 0.024594897760504 0.12340073126156 0.0399118536749358 0.0219971239591648 -0.00937711394727962 -0.0124441326986814 -0.00186916804006328 0.0329250420853988 0.00758892332070654 0.078372415904996 0.0410651222943365 0.00930526566376185 -0.0224207229816391 0.235714782480847 -0.0071992357087095 0.0437028485536992 0.125600760596544 0.160613565208049 0.0136362020949721 -0.177117062706844 -0.109166340754675 -0.0152240773619402 0.0312925995332304 0.0633126224080359 -0.152576119984288 0.059533192607687 -0.0219231677232321 0.142657842306871
  7 243.069571965301 ""  62.3509527848905 0 0 0.0159812229025604 0.0412913817009593 0.00400066056720029 -0.0303794018581244 0.0329118337228041 -0.0309319818601337 0.0344132923276096 0.0438560716296057 0.012607613329931 0.0344189650895484 0.023174469793376 0.000375463844677739 -0.0782347337649261 -0.455124186375079 0.705936992591816 0.017245577168562 -0.0400776950166336 0.0159674054774652 -0.000237980904055794 0.00759408119314937 0.0420362484707872 0.0162517035326209 0.0383106074319775 0.031934511169262 0.0216342108323592 -0.0572490408216181 0.0575504142798124 -0.0417503969929913 -0.0246218656103314 0.0149583949684818 0.0579341894599749 0.0360732844664283 0.042030311759601 -0.00672121180486956 -0.0181310424823305 -0.0447113004531322 -0.0170652331522786 -0.00817523360225238 -0.0334597553393842 0.0151837954994496 -0.0179547461655128 -0.0305000114953262 -0.00346904209715221 -0.0300134430947943 -0.0546936823922464 -0.0115696082877918 -0.016716920745882 -0.044023060510552 -0.0330039665101526 -0.00158820804643924 -0.0356104446206574 -0.0117167356631197 -0.0441187810825421 -0.0496807793944375 0.0879521131393419 0.0226102431418159 -0.0250543224147282 -0.00220358325834079 -0.0553520627783513 0.0332712647828354 -0.021268894650738 -0.0111399610922981 -0.0914662635875099
  8 253.390574485289 ""  56.2329291464345 0 0 0.00191658878138756 -0.0281768566690759 -0.0471187245385519 0.061236288824963 0.00290452601440482 -0.0288642331677112 0.00571106669880036 -0.0214129188886117 -0.0356226492324207 -0.0391453678213409 -0.0220829785161192 -0.0365577968350866 0.0202370034332244 -0.196757938967688 0.396424795642636 -0.0238864411667116 0.0702981972452334 -0.0312588414291906 -0.0270473680621753 -0.0570405957283342 -0.052897380394989 0.00227022059831572 -0.0481975455184011 -0.0719043075814166 -0.0226995440020418 0.0738803733189159 -0.0706586033840058 0.0380310254491063 0.0470814306485104 -0.038660454866147 0.00672381163482325 -0.0712441531496051 -0.107769168473093 0.00412150216010084 0.0399483890490188 0.0753919356280837 0.00458172710840186 0.00714036957989496 0.0544613572754337 -0.0268280887491881 0.0320241341249252 0.0706351140382245 0.00163008367146392 0.0693088460657062 0.0835175428359866 0.0257463876590079 0.0334925461092619 0.0859542750333257 -0.0345104541684486 0.0233853454662326 0.0434033160799625 0.00337454243177841 -0.031576382691199 0.0537699055940665 -0.19331641406035 -0.0906816633128175 0.0512039342398466 0.0115104106727863 0.149932328790933 -0.0695104582074048 0.0753679215659101 0.0120269091325952 0.236077786959241
  9 268.222216533313 ""  17.0253662689163 0 0 -0.000146663685455 -0.0158362512298319 -0.0285317753487905 0.00332835796425856 -0.020674491528673 -0.0227903435681209 0.00583894396198392 -0.0201326873278405 -0.0334769549180914 0.00280067941158869 -0.0125739651927195 -0.0305833592595715 -0.00164582738677288 -0.0520717752265439 0.0361744908290554 -0.0106059928574828 0.046604476629679 -0.00585239832036348 -0.0214169808948748 -0.0201527332134709 -0.0153579425982359 -0.00304295230264459 -0.0135809100901075 -0.0258713700708709 0.000329896420836059 0.0190355952096122 -0.0417353818277365 0.0101854175637369 0.0402500223083366 -0.00621240311572228 -0.000997107844678533 -0.0244391738921056 -0.0439013673318172 -0.0476149532895434 -0.0265723317463634 0.0352474203978429 0.0721074499462904 0.0359870251820665 0.0331963991979253 -0.00835075362329782 0.0150982175872311 0.0269301121159902 -0.0659715711021489 -0.114744943036354 0.090303996822479 -0.133385622184358 -0.000750064456436086 -0.0211279233778915 0.171711423641971 0.0112371513972813 0.115137159808536 0.0926574717534806 0.14217409808102 -0.0227822880383335 0.376425905441393 0.289024909217645 0.0696408752139871 -0.0966445751638402 -0.259838337877406 0.351868335898934 -0.24547559300344 0.0627444148060654 -0.341991384786203
  10 288.433706089159 ""  5.64206797826857 0 0 0.0104373008733217 -0.0479737510563309 0.0462372443613838 0.0697672830196558 0.0157846520312134 -0.00210459725573911 0.00670530076794291 -0.00529492516040097 0.112719187379777 -0.0220930881527329 -0.107019988108416 0.0681579114611589 0.054871304252304 0.0281763331992925 0.0735388487304344 -0.0698072976299444 -0.0932581837646837 0.0501480328908939 0.0240073840414063 0.0315310339136303 -0.097567077699342 2.19094662040193e-05 -0.024632502084207 0.0126159877451922 -0.037341148130391 -0.193467022946134 0.127495383388494 -0.197067058544395 -0.071500060097546 0.0418864749280843 -0.0553451589358953 0.0404918407901663 0.0926212328509782 -0.0284464659692072 0.0567828375239717 -0.0438055085075309 -0.0127149420311142 0.0654825676482589 -0.041204301009001 -0.00598738180757911 -0.0126817528873962 0.0679226204722686 -0.025292414269629 0.0377462475416788 -0.0554174818703422 -0.0244985459245459 0.0503832067279373 -0.0727492398680289 0.0948148679576522 0.00585320385536324 -0.0691665463084564 -0.000217245182043389 0.124011667942586 -0.0735503173572771 0.0917194154309285 -0.102916610418688 0.0409735361332313 -0.030200122999284 -0.0287730650311506 0.159286277905399 -0.0510168306734736 0.0113525435101831 0.123555826046409
  11 323.405180629213 ""  14.5786020484424 0 0 -0.0655792508269849 -0.0539488500653083 -0.0186157199758506 0.0721666739888813 0.0283588131765168 0.00469566506287375 -0.0892822584419083 -0.0287237572800379 0.0151538759050048 -0.142952343430433 -0.0485515278633959 0.00333840875971882 0.0383675249694545 0.0707979656224386 0.160083907512285 -0.109583585451578 0.00830214907226224 -0.0195622647776322 0.0881302753049717 0.0758630348701092 0.0757183382688755 -0.0698908229847206 -0.0211457741516346 -0.0345042842289938 -0.110881301734068 0.0010514795049286 -0.0207085526839298 -0.122193513381752 0.00840942140647346 -0.0245593826778932 -0.130287804344591 -0.0255395522885297 -0.0511437678564408 0.0332586277548409 -0.0415561986624976 0.0109168063029743 0.021062466936591 -0.0150352463034123 0.0230512663402768 0.00908425609489718 -0.00833169857631937 -0.0647895143771338 0.0303359322937987 -0.0377546756935588 0.0210834841174534 0.0270408407472821 -0.0390590828392072 0.0136567989407177 0.0736510119190976 -0.0362564548825551 0.037644343206296 0.013546741564172 0.0525287991771013 0.0429057476313888 -0.0477402168299103 0.0700728460294737 -0.0430338960892186 0.0239537803179873 -0.0261193614940756 -0.123098107354352 0.0134058780611741 -0.0167342768531565 -0.120965385274425
  12 416.548593252289 ""  5.49303084908331 0 0 -0.0889093969073203 -0.0132242247153398 -0.0618274877746272 -0.00728460338775536 0.0223633216628999 -0.00533361842544169 -0.27827616921079 -0.0758551821507601 -0.207790620733546 0.00797641539930688 0.186745874584491 -0.130310978642543 -0.029343679863742 0.0522373840607286 0.0921937215296427 0.0731722494067846 -0.00616847458482118 0.0306273621886758 0.0544784230808477 0.0249894476400747 -0.0120576737632148 -0.0453165787948549 -0.0839086641182649 0.0846493172085104 0.0151249243732729 0.171321214371347 -0.150915263508683 0.330271704886942 -0.0217909115155188 0.0955629102626483 -0.101871005052468 -0.0271124694572518 0.139207472215526 -0.0210802409111627 0.0346724896969084 -0.0211658084296791 0.0252323992944395 -0.017555244316681 -0.0341449761656842 -0.00817213230160443 0.00583958045134693 0.0403226203157564 -0.0247820385645832 0.0271706533273994 -0.00828374580559882 -0.0227582509228719 0.0354031572584915 -0.0199529117507236 0.0334611360860945 -0.0291751979671251 -0.0631785797728724 0.0403299618737968 -0.0397975633527599 -0.0739302095744254 0.0510465951119702 -0.0688935901965829 0.0195415401688834 -0.0235738993256403 0.0123220627799734 0.100000180673464 -0.0219343991242872 0.0174418279876701 0.093783926128477
  13 474.49590300608 ""  3.50766834315352 0 0 0.0207679620843621 -0.0346639097536349 -0.0254500306292223 0.0898346508860327 -0.0303238465314049 -0.0247286672560101 -0.0396775006102778 -0.0719093100935413 -0.0980271777529572 0.116753637508486 0.0405609876080988 -0.0703978336550549 0.072082719230975 0.0175051529563547 0.0339788540461971 0.0281850369139094 -0.0100315106218431 0.0384961980907967 -0.0901328150393902 0.0154183448622686 -0.0341627936138861 -0.0420478633415356 0.00863411032124011 0.0834137980185955 -0.00103810974298977 0.0768435935077297 -0.0196718024746637 0.099283735528557 0.0275228662449773 0.109100229969107 -0.0650190146397869 0.0628764951021256 0.148820847475557 0.0273308815248086 -0.0432675144691961 0.00168994432608206 -0.0541384668069514 0.0901698642669007 0.0509522771508919 0.0233915956487497 -0.0246223207346581 -0.0684911046206645 0.0352136087465909 -0.0529842010456188 -0.0239792571828009 0.023904139732894 -0.0475565156571122 -0.0360141125807119 -0.144321139223926 0.147899685124864 0.108315351463615 -0.0552837580879926 0.00656092966812769 0.0638457090715756 -0.054738501400428 0.0890199988340231 -0.0378657229389833 0.0442924601982774 -0.0345233546713168 -0.150476672324675 0.0393365116490432 -0.040378399112172 -0.154069290519834
  14 508.157144394885 ""  8.07917895767042 0 0 0.0332292475457323 -0.0303443418196647 -0.0155777814997118 0.0904283328359326 -0.0398160612359668 -0.0176611855263808 0.0926742719379954 -0.0328574405796099 -0.00499147763186174 0.0488805330747039 -0.0577937062763215 -0.0162269698448052 0.0752646894060536 0.044042986101444 -0.00512407943049105 0.00751404126121703 0.00526248709333161 -0.0266323198571392 -0.10135411916757 0.0478291331687455 0.075878332932505 -0.0585968400337252 0.0831189231819241 0.0153316175190323 0.0127514041050206 -0.00971241254112066 -0.0783480960850025 0.0249881471672973 -0.0177896900150735 -0.054226003705407 -0.0652247804120143 0.0793199490447579 0.00491971981280824 -0.0266650893890826 0.0344830191972406 -0.0250910563301183 0.0454035353115396 -0.0893913715182001 -0.0523153497215375 -0.0138544324102661 0.0151816482647711 0.0424966473645917 -0.0341191981235881 0.0414133152940588 0.0024585651528589 -0.022565825087865 0.0376357184525929 0.0119326068083784 0.0386206287058381 -0.102067700398568 -0.11160840365614 0.0599770076157265 -0.12160754861623 -0.0899819157583703 0.0629254241494905 -0.088437445267365 0.0144553961678755 -0.0347244707600951 0.0332673411709067 0.123810211535133 -0.0218621167909474 0.0270622754360159 0.118661975211445
  15 683.765270085909 ""  21.6545019393384 0 0 0.0353263200287793 0.0232074109322015 0.00712708431994661 0.00815705965681131 -0.00496780124158438 0.0027934100275504 0.0561629140009033 0.0174636195044922 0.00339437179170344 0.0445702396131749 0.0137797207007064 0.00482638835777277 0.0190342231146129 -0.0660957795652067 0.000401221631533601 -0.0155622116980897 -0.0113189719484608 -0.0198634789217143 -0.00879415586757194 -0.0114803339889548 0.00150390246055547 -0.00753817476861411 0.00308009549639505 0.0123351280901647 -0.101132245983907 0.249222451604633 -0.0617691840944454 0.220207817245264 -0.08292623504726 -0.0386651134770575 0.0304682547125103 0.010238202117634 0.031310380333666 -0.000968415594201424 -0.00141614055196236 -0.00138814304681034 -0.0788419404096378 -0.0204419982449055 0.0106577533038983 0.0068938488891932 -0.00258754044977743 -0.00488126240417122 0.0337293995852052 0.123956263551223 -0.110621506779076 0.121849308447032 -0.0356059775925841 0.0958862721234172 0.534509876976517 -0.325633760632836 -0.0165416158718735 -0.0776739873050308 0.509151120974509 -0.000974723081367847 -0.0236510797181133 0.00392011774711793 -0.0018049371628477 0.0129742055253805 0.00585529086570222 -0.0292137791741373 0.0183945734059919 -0.00880954003834437 -0.013085251502882
  16 802.067826956144 ""  2.06708702545523 0 0 -0.0282863807944699 -0.0184674623927354 -0.00244228336441002 0.00154518262514909 -0.00267943320284973 -0.00283635909077503 -0.0579007047050852 -0.0256629600989283 -0.0209887740692364 -0.0106736559601566 0.00849216980128845 -0.0131530169323737 -0.0115083993119819 0.0482433887337119 0.0248582244178309 0.035364106994858 0.0193676955409768 0.00814589504536641 -0.00311993668834456 0.00559961974249711 -0.000147071596769314 0.0112002266137241 0.00444100508149174 -0.00266931770214379 0.0938999965036309 -0.148543537530756 0.0683019679174571 -0.129308632874374 0.0553381180836463 0.000317246458618542 -0.0265592987314929 -0.012752115951286 -0.037078437308524 -0.0608769723899175 -0.0422782086097976 -0.00373733387481171 0.00885648118737373 0.00690566695700578 -0.00368515181190346 -0.0241578720833175 -0.0182239614747112 -0.00309842023906003 -0.0410972332784958 0.473046855218674 -0.020888512045935 0.415240739778233 -0.214071377346844 0.0718111125940802 0.0257862497534566 0.0420437079908269 0.153742373137773 0.0543009050154029 0.0284620661447099 -0.121992960531732 0.128629602062714 0.0883094341940302 0.0134681178999938 -0.061675029734185 0.336171080776389 0.167642928749342 0.317665771965445 -0.164580299408849 -0.14222493559299
  17 856.858714200138 ""  0.967001874421459 0 0 0.0871955601849396 0.0542317829972583 0.00632614269889978 -0.0115042085488612 0.0111537883905425 0.0111746380379631 0.157424608508496 0.0763035970958646 0.0575331026408047 0.0409246327532061 -0.0155983142080088 0.0355621303838276 0.0317119661044424 -0.140843473014923 -0.0943995292998979 -0.116556465164692 -0.0514527411513764 -0.0189427636408579 0.020404663741729 -0.0123181490961465 -0.0042967107375305 -0.0448400011104698 -0.0280650884099544 0.0144562293502537 -0.233507484924852 0.269126992024429 -0.273255726329938 0.262242557552085 -0.0846505061004929 0.0632468303265038 0.0543779591169153 0.0389081284384465 0.136610470298442 -0.0157343943353018 -0.00545379066240994 -0.00799756246396356 0.0563781857323449 0.0123106265396946 -0.00419826777357798 -0.0186766586517845 -0.00782116331640732 -0.00802835142192668 -0.0409950290031526 0.116171572505526 0.091116364286363 0.0879731144839998 -0.0527475405706789 -0.0593510810037702 -0.198390925552906 0.1510578192231 0.0407334428597398 0.0339881491794296 -0.135833089377438 0.0585092469209061 0.0941750756177023 0.00225951808983659 -0.0118306175507504 -0.0457173112387824 0.147059268919553 0.108311045697389 0.124421734258832 -0.0646436534791502 -0.0346972647412104
  18 881.438839281474 ""  7.09267228758924 0 0 -0.0591434814703522 -0.0156162165568186 -0.0661817791617088 -0.00173161266376129 -0.00847691990487161 0.00660864814946909 0.154000301217957 0.0784127221567005 0.135221148185119 -0.278211364710122 -0.237536301754045 0.0429148981995632 -0.032333771652135 0.1269058748544 0.0569675521102299 0.0205854225906841 -0.0193932857816718 0.0752667096248022 -0.0171283315559317 0.00592250048040962 0.0064721198787309 0.0416098509054562 0.024131094645595 -0.0529770508286319 -0.0271380180517853 0.129501200550035 0.0595289257990608 0.200772080968665 -0.10426336598822 0.0335457395343289 0.166834915792392 0.0513946312896717 0.0134125622026969 -0.0389419218958959 0.0633611747091849 -0.0384424897779504 0.00261625782936363 0.000224936647623333 0.0906948030208283 0.0296657131462785 -0.03500685935962 -0.0786770402013253 -0.0577657284658388 0.0728942094636559 0.0359108438566198 -0.0412443907523759 0.068857453632617 0.00651986066766428 0.0144030865909558 -0.0240351874817443 0.0313020416212876 0.0331261100074914 -0.063228523759144 0.0227241654449544 0.1862423769448 -0.236640074372069 -0.135103246863494 -0.0103966452005769 -0.0156204061932645 0.0781549161041276 0.0287939093830926 -0.01730972957195 0.068292088076382
  19 902.949329107799 ""  0.369879328928925 0 0 0.042662949512854 0.0152724947963151 0.0661653552460553 0.00218541975657394 0.00379095425962857 -0.0102150352419238 -0.16125244936853 -0.0793262810682405 -0.132433092161072 0.244699943013466 0.23068825458861 -0.0375596269384987 0.0311494989650386 -0.125555348874101 -0.0574005057391376 -0.0101251453610515 0.0312474343987037 -0.0503684548877956 0.0122396242565457 -0.00588555393491084 -0.0108186627311037 -0.0336581004868462 -0.0258915351809123 0.0259440186924529 0.0286582794928655 -0.0903092217054981 0.0290756923473316 -0.192817443814088 0.0797299544351629 -0.0532878375109489 -0.153867608335356 -0.0809567965535095 -0.0755039257518543 -0.039478099390377 0.0637755611045108 -0.0275822939741052 0.00330577222712914 -0.0299903267468493 0.083163583223866 0.0293480995631124 -0.0252493570719289 -0.090425997872978 -0.0633425894773843 0.0671581341289618 0.0610715384691041 -0.0702048345683109 0.0890078880371996 0.076028536271295 0.00460044090449454 -0.0292231953272373 0.0910292556885884 -0.00516384017228276 0.0176437699028791 0.108790408312254 0.223117910548878 -0.312197821233059 -0.168376940214521 -0.0233992772520733 -0.034009799158694 0.113126404220604 -0.00309015465252639 0.0129457193694469 0.131858730815789
  20 975.501035950287 ""  76.2187091980742 0 0 -0.10549883742511 0.167903584146186 0.0756094062907933 0.0697844757190594 -0.119534396598629 -0.057603854404269 -0.0580060714334316 0.132536668563794 0.0568024089791478 -0.124069503779316 0.0933022080412838 0.0860905840021991 0.0667546237587826 -0.0906745148044599 -0.0371414392646504 0.00126983439526021 0.00250877617270711 0.0126523180430261 0.0133427246293142 0.00297307501431672 -0.0050959975400438 -0.00368110350415065 -0.0220510458498092 -0.00995878640269928 -0.00732884253870137 0.0265105016813782 0.056023440333507 0.00778008737658923 -0.0128192580262401 -0.000672383076661196 0.0640294880198228 -0.0349747423388552 -0.0208027311036263 0.00392853586106128 -0.00331043972537241 -0.00467671127333754 0.00497152106096319 -0.00195865016578856 -0.00510933754768408 -0.00603796145126945 0.00151276378915036 0.00508235002271388 0.000464280990129339 -0.0100722370426231 0.00506558793669164 0.0034624411425065 -0.00714690935558037 -0.0305714955886908 -0.023938801465607 0.00637765199227317 -0.0276568777288938 -0.00532383904249777 -0.00489553836114296 0.0347173429459687 -0.00540120967618991 0.0201775444263068 0.00938347130172197 -0.00686196390678084 0.0199629520830717 0.00788398715415286 0.0100579827710953 -0.00626553037067593 -0.010208358156757
  21 1021.1476044369 ""  41.8169112142926 0 0 0.00782171958447803 -0.022347467992713 0.032790164799144 -0.00455667750461208 0.00987974308146337 -0.00442810479005859 -0.0946717177242529 -0.0791786418676379 -0.0829740401233293 0.0868360046100928 0.116684035487752 -0.0185874731934464 0.00112340298717031 -0.0216703977295011 -0.0120150597782082 0.00217688544280892 -0.0013908085011514 0.0135231260339169 -0.0159139928091078 0.013321285866994 0.00807231266236994 0.0136793305303638 -0.000939184973203771 -0.0304156353991924 -0.0350836694178539 0.105157237275694 0.176857742324235 0.0693290514775902 -0.177497391816934 -0.179679628386149 -0.0503003717453424 -0.0672881839725485 -0.139784052650701 0.0093671750899242 0.0516602557247233 0.00773062343495825 -0.00092766185759315 0.0299324454171449 0.0336510175885181 -0.0182617361294596 -0.0629699570520054 0.0121459259277413 -0.0494828663017591 -0.059912560683835 0.195785571190408 -0.0430582190378328 0.02111942614757 -0.304412416070048 0.0856942933449699 -0.167852659058991 -0.509652227924807 -0.0151825545699668 -0.172728508334708 0.0919508983725178 0.0111058306664812 0.170981497102081 0.0635047215130628 -0.00684687650896405 0.151114766229915 -0.0118842985457414 0.202288236384727 -0.174544683659279 -0.220462313349281
  22 1042.32139784658 ""  2.08576100174168 0 0 0.0223478215998862 0.0351750669199535 -0.0241764204487648 0.000240343101158716 -0.00301028108070705 0.00660920390464638 0.0932051996096935 0.0817760410335553 0.0665800299864935 -0.0636290215251438 -0.062867572539694 0.0218424830114425 0.0191917344845777 -0.0628148812540061 -0.042529008682294 0.00878588571901608 0.00863897933459283 0.00466704129832712 0.00462571654103329 0.0136945197261297 0.00400726918957447 -0.0333913825298137 -0.0360272941221444 0.000477546398391096 0.100648942352896 -0.235256370904874 -0.260578678309301 -0.0186722541426599 0.137665095079993 0.154086937808108 -0.0121658376191516 -0.00822470371150985 0.0337025769522105 -0.0671125687041759 0.0690537059455688 0.126680652004418 -0.0214586387142164 0.0177914046883657 -0.0510764668516264 0.0689261180198589 -0.0853171734142561 -0.0260898783809369 -0.0597046178834501 0.0836043381600933 0.0928069387869393 -0.068043481702746 0.0753221355238131 0.154631134533131 0.0628573941035212 -0.054591491983927 -0.16289985236833 0.0331835893303137 -0.0557587124572748 -0.194302315794471 -0.0314607725938958 0.0183805424567681 0.00307738654393507 0.10535020217248 -0.132331516512211 -0.15898473217532 0.0654529992136276 -0.10073873480254 -0.137358048201333
  23 1062.86494898614 ""  131.567945670662 0 0 0.0578955295290864 0.029846624995965 -0.00713848610775364 -0.00814001968597303 0.0160823906244533 0.0105236731054237 0.0505420394295624 0.043274921390377 0.0126763453924642 -0.0451724337366953 0.0341011769074356 0.0234293266853959 0.05374953135936 -0.214120328647898 -0.132179684748214 0.0212048560993431 0.000125636295951675 0.0615548646767276 -0.0296567861330805 0.0655452014764854 0.0186325981995171 -0.0365483438210005 -0.0971756789256068 -0.0676793034753574 0.105810391953153 -0.214572707591101 -0.135540268119787 0.0824871485931205 -0.00897217357446139 0.0819078649570088 -0.073528643525125 -0.138159910126206 -0.157026105297159 -0.0018970121774992 -0.0142795819709856 -0.0969034210356229 -0.0102647689019839 -5.65256844768102e-05 0.0818355487019189 -0.00257438078631216 0.0260912737336852 0.0393546935513061 0.0421647711053633 -0.00499958837990886 -0.239683518804503 0.065338007222212 -0.037594391628572 -0.0668743752297129 0.074684698159551 -0.0604711963763617 0.0400496410142509 0.0872105150710462 -0.138976456353886 -0.146688704652714 -0.105650825018055 0.0844690335733682 0.0564030406176414 0.0240596092821443 -0.0266037135469182 -0.0745140608773942 -0.0726295403644399 0.0474613898856873 -0.0186002491130425
  24 1075.53879535452 ""  2.88087385985179 0 0 -0.00132043243077932 0.0235755658240829 -0.0573549010457095 0.00275627480345274 -0.00417823430775156 0.0116311239303167 0.122323815534286 0.114486117430099 0.114433273045695 -0.0692971422063491 -0.184663302115603 0.00432363402149465 -0.00154737992991596 0.0204351177187353 0.0130744696587194 0.0191898832455429 0.0337857426726522 -0.0290092312611119 0.0293429152243488 -0.0311490066398459 -0.0174432084968182 -0.0398247054142008 0.00571767108390736 0.0590423289479752 0.116880956305633 -0.227512243635218 -0.22180674859654 -0.164825874504574 0.288393095565486 0.215958311861719 0.0130774671371868 0.0602760517185645 0.15279403014697 0.0568751550268133 -0.0113206586803062 -0.0452050807032288 -0.0231088550379003 -0.0133210930374154 0.0467443473324204 -0.0574266548679393 0.0137527048677996 -3.41074771398214e-05 0.0103369590077916 -0.1127978044816 0.103998996623074 -0.0295696316844425 -0.00526978144633711 -0.193599765158101 0.0902523439079505 -0.155694118430286 -0.247009471570245 -0.0926880418180872 0.0215027573502995 0.232673525617075 0.0889014035096803 0.0105906181951606 -0.0085327738597075 -0.091550307898951 0.17682304960431 0.141423165584382 0.0873345885697599 -0.0408412352975161 -0.00099968707794188
  25 1103.09275824082 ""  53.2027598871409 0 0 0.019945312426861 -0.00298154860529007 -0.0133258797200912 0.00260755179834507 0.0184184079378379 0.0103048617992564 -0.00332878633164388 0.00425359356132327 -0.00355434232901502 -0.0989199796148451 0.0157590776084008 0.0167090478688076 0.054702430447413 -0.195167489399377 -0.0971137816636755 0.0408370942921064 -0.0201895272779369 0.0414345675982437 -0.0435141125199797 0.0672759714932341 0.0237674881048824 0.0104185285207592 -0.071245889383461 -0.0525299109717042 0.0668025981088183 -0.0744763201819231 0.0487556357613109 0.0802012208786732 -0.0551104098508354 0.0211969342391246 -0.0319946963628131 -0.0876574141036519 -0.112782130978797 0.0508479918466986 -0.0368775329711416 0.0691275757407863 -0.0169595832116316 0.00904547162140635 -0.0836953347926267 -0.0382767362763019 0.0205717514937371 -0.0458955874951256 0.00428956042013121 -0.0638532745249615 0.218633548167719 -0.0494433992215064 -0.00323001033715906 0.0267644321538484 -0.0821572763051648 0.0724004818861336 0.00235490970200349 -0.166768453550766 0.253024715641006 0.274941311994276 0.163583638846785 -0.140316317378445 -0.0900416857282155 -0.0999282934854102 0.100374554852565 0.202165403101021 0.0503595051906638 0.00664264937579251 0.128270112050797
  26 1151.85013604954 ""  4.51184423786535 0 0 0.0269021820065959 0.0367897760644115 -0.0748109666050475 0.00194291156644253 0.00542386031553662 0.0304802485352019 0.00872086257344436 0.194524617318179 0.159227704814335 0.0643835883814241 -0.252136805433846 -0.0353152825363568 0.0353157586250186 -0.111967665648059 -0.0568773236205988 0.0509340190717291 -0.00241159344212655 -0.00997132828386168 -0.000261696881177172 0.00390892686531787 -0.0128007319555859 -0.0691083676609306 -0.0467680707009252 0.0269966317361707 -0.0864075931907177 0.340490318405078 0.511885152408628 -0.227808733275878 0.113049656185049 0.0359979004631278 -0.146828875966324 -0.100479502169419 -0.0702398384726399 -0.0202550889027988 0.0325846882460667 -0.0171208627290165 0.0285460012494747 -0.0343113530162211 -0.0153982345299864 0.0148673503231614 -0.0251519201375267 0.0202552815229708 -0.0239368409206822 0.0289566801145706 -0.00255958960398062 -0.0141695049955641 0.0326031935101852 -0.00263805808500405 -0.0551062419123947 0.038075394188239 0.081198975043744 -0.00899938885600532 0.073702963600823 0.0795447171250732 -0.0608040467600073 0.0811320968236812 0.0473528840213195 0.0401018607006282 -0.0150251974777578 -0.0800451741785682 0.012458981330883 -0.0352863193653736 -0.0834473572009725
  27 1165.08744801515 ""  8.30512663808918 0 0 0.0138847942194828 0.0419445920911965 -0.0502842463478544 -0.002498248474574 -0.0176394136545795 0.0175283248914324 -0.0439208128776919 0.192966594020838 0.159768240821567 0.209869259992565 -0.247505303994007 -0.0575738835158963 -0.0307436592741127 0.111100183574474 0.0658706978581892 -0.00460726251197578 0.0382874821102405 -0.00297738255023916 0.0207479851076313 -0.0107100790582814 -0.00164002132012033 -0.049025751557631 -0.0152185905584854 0.0573688557926375 0.086965821416821 -0.216719960489076 0.0192813613648718 0.100426460860555 -0.40071594062007 -0.493044641869336 -0.057493331426713 -0.101099926207997 -0.0572883927075276 0.00880993310472041 -0.0383297879322649 0.030588036492676 -0.0182423026105542 0.0468114898069891 0.00330256990176505 -0.00346113209375126 0.0299136965990501 -0.0229938221299113 0.0172884660687387 -0.00157994986750358 0.00445117616020994 0.041414174376281 -0.0527839367711098 0.00570025903551488 0.0279578957777627 0.0028177281892424 -0.0646047963781311 0.0388096165868262 -0.0948653613714322 -0.133863229858798 0.0476962324522251 -0.0977913872863559 -0.0533772201506751 -0.026164099254957 -0.0249432773047248 0.0652287459182135 -0.0386896594781551 0.0567368700614218 0.102078656313715
  28 1186.07701916383 ""  62.9188152273183 0 0 -0.0120485033464383 -0.0116074191122909 -0.0111486047871718 0.00800150814809362 0.00628095516537874 0.00352659246581182 -0.0216978773771992 -0.00134253029242731 0.005426579890152 -0.0803395073404866 -0.0134796038302933 0.00906191755448609 0.0300877656039202 -0.09072584963978 -0.0397438929086608 -0.00359619012808132 0.0310036691711319 0.00609040598624818 0.00732787068529563 -0.0109292133297893 0.00413677769753119 0.00352787767112299 0.0118904266923507 0.0198684917606689 0.116006295319926 -0.281202681037057 -0.148104186658431 0.118800995157344 -0.23207347288811 -0.266257784143869 0.0201601657154348 0.0481712913547684 0.0807969636285694 -0.0265890150431483 0.0797565507208416 -0.0461932276291041 0.0178056798388466 -0.0518214506568614 -0.00571207169317528 0.0148317472755994 -0.0500013874194222 0.0364657060706212 -0.0304234532643604 0.0170147600554831 -0.0508471012465189 -0.0546842693412062 0.0826978839821294 -0.121021932957613 -0.169685440803112 0.12908547014918 0.26483581616334 -0.141309093493238 0.307630817495609 0.359605497577185 -0.0931641072925934 0.162819904221068 0.0867951245149244 0.0539398279812317 0.0197415528289175 -0.121225760186424 0.0458866033496488 -0.0813556573495112 -0.162098650364964
  29 1198.62143303312 ""  5.36049858593822 0 0 0.00627809785974447 -0.0120952970451707 -0.00239399838045016 0.0129390952422347 0.0267478336380372 -0.0062722495821025 0.202584590438252 -0.112990524996934 -0.100341595944251 -0.392763260670547 0.18591510426252 0.0870118806949955 0.097694046810679 -0.30635374381362 -0.193712879674583 0.0327064968232423 0.0190069079989486 0.0471682430703592 0.0487546767588938 -0.0797422584765392 -0.0109495554780964 -0.0987573529516729 0.0769093246627568 -0.0119967477247269 0.0478804474498193 -0.0211643759973578 0.173794435708006 0.0464835932811767 -0.102432407307426 -0.0912200349117846 -0.286040493870957 0.150674887095296 0.0719445660483702 -0.00191496172564479 -0.0216143151770225 0.0155010765805357 -0.0035031247257375 0.0184591920229467 -0.00517323945822342 0.00218037565357556 0.0149219545395362 -0.008839408951141 0.00566836993984534 0.0111950165775424 -0.00687692670788683 0.0294999112570087 -0.034455854665786 0.00964210329437106 0.023763816343573 -0.0105823826418924 -0.0567936671982585 0.0220462584929808 -0.0554488127845546 -0.0619266383370994 0.0112137493837075 -0.04348080822191 -0.0218335450129439 -0.00557314808800955 -0.0249543256875891 0.0208374801611511 -0.0243654161966265 0.0303029990459304 0.0450807905742635
  30 1229.894336198 ""  86.5320120750718 0 0 0.0125827162741879 0.026601587255591 0.0249513979746715 -0.013298180459939 -0.0131916877226891 -0.0225224767897945 0.418122168991402 -0.13342542913395 -0.116498809208684 0.191422574921839 0.0510323463738502 -0.029501582778239 -0.119727287538631 0.39669744767294 0.223750239825424 0.0128667355992907 -0.0193983008176321 0.0671570862903414 0.0324120382826786 -0.0186257826526172 -0.0166005009741443 -0.0922787629046192 0.0305893301643108 -0.0203151537540465 0.0259031222323282 -0.0462292062370269 -0.00526561713413172 0.110766250951414 0.0127058833931171 0.146803636681709 -0.0667068271749459 -0.240457202628462 -0.37047150635323 0.0118798789658713 0.0144866752131265 -0.00134904809327777 -0.00104566950303252 -0.0147099363030514 -0.017717891921715 -0.0091591115746571 -0.0119780209901596 0.00142095052415712 0.0100431454391132 -0.0303429723959475 0.000255319499598932 -0.0377626281819778 0.0348916153122139 0.00125662357776145 -0.0459612174345954 0.0419837167345533 0.0912117107581547 -0.0414300431221247 0.101286425378522 0.0704472352270306 0.00884779013391699 0.0311873840034403 0.0103700798692829 -0.010866336585371 0.039255456896906 0.00978892801250287 0.031856837744777 -0.0290944410802744 -0.0207446304942617
  31 1251.09821914074 ""  5.03160178268162 0 0 -0.00311255656050451 -0.00960799908031407 0.00526577353669145 -0.00531690081789658 0.0153090041711066 -0.0189632654545468 0.458071717058759 -0.19893150982276 -0.140744934810777 -0.304289145225848 0.131790850151913 0.0820797273612733 -0.0135147831713644 0.0429313680592229 0.00376760420232284 0.00451617741565787 0.0264239072724145 -0.062387645058119 -0.0184753074648982 0.0473476527137744 -0.00816457473538462 -0.0057882157006516 -0.0809083409796017 0.0985508683177942 -0.00922052405672715 0.0367167154482908 0.108395190292635 -0.162883566733178 -0.0478573646704091 -0.209380326254335 0.402129044962406 -0.188065149380958 0.0602610850607095 -0.0113858339915703 -0.00662606496288859 -0.00158511766140879 0.00529914585312862 0.00389715750901008 0.00665855331009526 0.0101449301054158 0.00670972226742518 0.00123416434052627 -0.0177243711482581 0.0315964522543946 0.0236078101821263 0.0294199240683434 -0.0252204901406214 -0.0180472260013965 0.00756707946255097 -0.0128363390668771 -0.0456419174228082 0.0119332216016658 -0.0302485563221174 -0.00693280791577637 -0.0172203982499048 -0.0148521066950507 -0.00234095076490449 0.013270387820805 -0.0325275146788332 -0.0141382685176789 -0.0265853142270969 0.0210900835603826 0.00802802635026098
  32 1276.16655651475 ""  5.08017939684478 0 0 0.0104380766426704 0.00631423480384963 0.00185942942304174 -0.00424042565339955 -0.00262000879638588 -0.00401612203344071 0.0389604189356088 -0.00335229271083417 -0.00468640582373604 -0.0622650500117396 0.0370788144691814 0.020839842740997 -0.00699986010280701 0.0164179009949704 0.000645078279219473 0.000235109873964551 0.00767987871247722 -0.0125928546279237 -0.00320013522589687 0.00263270330771491 0.00541720081293615 0.00127904854134414 -0.0250648286330117 -0.000148908395149161 -0.0111157698254244 0.0301273033287813 0.0460782550250873 -0.0410873994438755 -0.04677121722738 -0.0917971796950795 -0.0372836708291003 0.0713611783357595 0.121928048727721 0.0887300567992664 0.0593666241815358 0.0149725051106554 -0.0273727987426085 -0.0101050370483498 0.000503935856667756 -0.0806316018319248 -0.0524141336570521 -0.0106777569365146 0.149770596589453 -0.273438696174667 -0.207007689347849 -0.214044365975253 0.210471222304878 0.196590334818887 0.0543499805799053 0.0287868291391876 0.28495994858757 0.108046563170786 -0.0510115793330818 -0.347830499589739 0.165728434032946 0.0955356814964148 0.0105234686554751 -0.0942001276154361 0.239504530980399 0.0776990365224706 0.209814473606527 -0.165473227770621 -0.0587429860695393
  33 1290.60324454896 ""  5.14658188209198 0 0 0.0216069104509797 0.0350887334392742 0.0166075569794815 -0.018590619929584 -0.014341412047888 -0.0155651919625766 0.241107397778235 -0.0465999664663719 -0.0514545856954845 0.0895307974927623 0.03741037186485 -0.00310847908380875 -0.0957430091381522 0.285421856373952 0.169166790426161 0.0146754202437765 0.017675372721067 -0.0191455688767008 -0.0127674138767467 0.00556962377997781 0.0305268968450924 0.0163009131082005 -0.0962001967370257 -0.0767831979448603 0.0361171488218492 -0.0320642112986767 0.142664925655372 -0.00121396746195119 -0.0201817218300693 -0.0624182420003325 -0.35793320883427 0.381751214136858 0.46763088558808 -0.0130137964419899 -0.0057869808111736 -0.004581758657975 0.00135506118901805 0.000847508957383937 0.00380440397400443 0.0146220933154282 0.00800089946641998 0.00229954231252104 -0.0314434117513145 0.0474843284231246 0.0601201931727502 0.037817744943145 -0.0355005642594367 -0.0687529788076112 -0.0104974686889588 -0.00300581349281742 -0.0322111299278992 -0.0252707381728841 0.0282086145084701 0.0674056355217195 -0.0304018573789104 -0.0128822642499641 -0.000354846423040917 0.0172444794705627 -0.0394235774227441 -0.014378637310638 -0.0357162402797661 0.0276461318475539 0.00701564920839831
  34 1380.12485319913 ""  6.21009686887539 0 0 -0.069776143737002 -0.0159669474796561 0.0255291725359879 0.0136989212458253 0.0275369574604506 0.0192531974122769 0.116470700598483 -0.0944744106458464 -0.0487177817587843 0.414907245653548 -0.117753389990609 -0.112519936336639 0.0639484953075657 -0.18183733883669 -0.101812336468122 0.00653627710383188 0.0181814520031078 -0.00180163858237993 0.0129944702096105 -0.00275159520141913 0.00212727483809337 -0.0705458133748824 -0.00223387630510517 -0.0641722527326826 0.0518423016067324 -0.0936562045781042 0.182654637702198 0.122067376919187 0.0261274040017805 0.0552985078537237 0.426933861563955 0.103607626076415 0.215322517722128 -0.0241739647401061 -0.00587816393056119 0.0233017007781684 0.0250529662996526 0.0115554321492125 -0.000109861109565692 -0.0139661128301822 0.000124079503923213 -0.00820116598425991 0.0768965849953749 -0.0644878945712055 -0.332646056992421 0.00439364235331851 -0.0019999975452421 0.135593527080573 -0.0285637253969811 -0.00428018594418562 -0.156717551129475 -0.0115564102189887 -0.00311450362154649 0.121975628932417 0.0159185805609898 -0.0269362247247219 -0.0161724008753055 -0.0248596102715585 0.00120505051663469 0.0312416856374005 0.0469533158041659 -0.0275732833762615 -0.00952874588514013
  35 1390.50224397184 ""  20.1791520033977 0 0 -0.0147563890224536 -0.0102508067170387 0.0156446299348919 0.00388495015528474 0.00745351071001376 0.00631286010255677 -0.0258094908745468 -0.0147465987329066 -0.00087546779789564 0.154090054224461 -0.0154966254366443 -0.0365946208544957 0.0257837232231672 -0.0754128101461026 -0.0492512636054659 0.00202278942424288 0.0139020586458283 0.00328361725136508 0.010239866631906 -0.00319563126277937 -0.000446309602418025 -0.0570364642385523 0.00329313981048882 -0.0378137180976086 0.035171939109368 -0.0750127845756344 0.112976608609946 0.0830070574698839 0.0119674000166853 0.0346670926059567 0.291316775180195 0.0487555005733443 0.121901369292901 0.0543293425555334 0.00262749193838565 -0.0486106547087574 -0.0520590728852212 -0.016660350765771 -0.0106396573931443 0.0243550684722631 -0.0101031081293469 0.0101958400681375 -0.139746839005724 0.119701112121129 0.635083491758143 -0.0484170010472498 0.0347561379217342 -0.136330703449146 0.0799840853937742 -0.00809437686883119 0.271729208614487 0.0430459935905089 -0.034833003743356 -0.266957738689199 -0.0378021977576937 0.0854982898149392 0.0386359108204115 0.0346476116703644 0.041621907940761 -0.0279422572395623 -0.102257415230214 0.0515301620972076 0.0399477664349734
  36 1401.27949490293 ""  5.48926067791578 0 0 -0.00345110722049041 0.00261019800891958 -0.00387768957656595 -0.000165544314523253 -2.15864320742319e-05 -0.000743843433170301 0.0293553326393713 -0.00124658432657944 5.98581709821083e-05 -0.0137058924743765 -0.0028953529686868 0.000339289684692486 -0.00142978601588464 0.00374164317664148 0.00201492154066606 -0.00711128456881903 0.00458288597549439 -0.00167294320517561 -0.00178796939075797 -0.000563445190318639 0.000207361766697866 0.0148329844881565 -0.00145192858234825 0.00993815162468428 0.00731596628159689 -0.0306260716415954 0.00480336320377751 0.0447846480303481 -0.0323672856866135 -0.0301499167256017 -0.074755179330691 -0.00564005720613461 -0.0210924074375917 0.00900527274169106 -0.0488992707029391 -0.0916745836121826 0.0187511142067776 0.0401574576074114 0.000792968958631732 0.0164471342422113 -0.0461618767853003 0.00876218416909441 -0.0653876229785051 0.14149212252923 0.157285857169104 -0.212762599812575 0.16448780159795 0.703752240773632 0.0174415038844969 -0.0155047835470201 -0.191640511093101 -0.0400594138043551 -0.0583228434034453 0.166076310097271 -0.130909291207823 0.150942266255093 0.068147462433123 -0.0098190311758865 0.183511795242905 0.075351093218666 -0.133506167841511 0.0172682883170412 -0.0024686953570296
  37 1424.64178887748 ""  7.6893646634169 0 0 0.119601663502562 -0.0124131533803985 0.0108188129369808 -0.0174757853619243 -0.0319782398102436 -0.0192787695943524 -0.418927736489038 0.113376591080772 0.0466058669430025 -0.282167374129474 0.144658089968886 0.112283143866704 -0.0885280409512026 0.256760425584514 0.151582169049186 0.0159703317302097 0.0131202692196074 0.00756327544911783 0.00865501356039765 -0.00152272248508051 -0.00243865798725798 -0.0917895315288969 0.00214088399777329 -0.0364510083518273 0.0343820507650193 -0.0363525568426769 0.13347464437176 0.0360683670932279 0.0179695505351619 0.0234365702166814 0.341594459024583 0.023154820906238 0.117923421541882 -0.0137783841968366 0.00178198022985218 0.0131704712541093 0.0122704436807514 -0.000431011719803134 -0.00171683106235257 0.0154962863695782 -0.0207281020500279 -0.0255754126798684 0.0254303578063196 -0.0278764024106949 -0.12624116962873 0.0208598954177491 -0.0133574008631514 0.00929464628543481 -0.0209850825254929 0.000388089344537178 -0.0637191953724547 -0.0224196554169636 0.0313779090853036 0.0765454613821273 -0.0947553216785577 0.110020327154886 0.0170615460275609 -0.0298463361271591 0.0771412894194255 0.131974792241313 -0.0729684372301739 0.0320900582327641 0.101150737899496
  38 1425.64553078318 ""  5.23850532745761 0 0 0.0352770136813321 -0.00386418897354499 0.00236402697597342 -0.0049979953015326 -0.0101839200254072 -0.00624699724758443 -0.121176175032223 0.0389655772142948 0.0209910744249446 -0.0861295287899132 0.0501825738651365 0.0322273516671774 -0.0269307304695571 0.0783481645016134 0.0467154102514983 -0.0016451396736707 0.00663617137189003 -0.00323949247324564 0.00254003337938407 -0.000271634014236338 -0.000448989309353627 -0.0265723581101671 0.00117236431658746 -0.00843139244489647 0.0211227154020358 -0.0540659356093488 0.0853336354480291 0.0752913013898325 0.00127196161065554 0.0181943826614166 0.09583334019873 0.00355723868372911 0.0300586240820344 0.0118519180459062 -0.0227393917396801 -0.0344331346814335 0.00240641724778209 0.00936063374672204 -0.0041167853496272 -0.0559486454500086 0.0669875132092244 0.0776655376368622 -0.027407797202329 0.0575548616003011 0.108690297897496 -0.0702316618026891 0.0449172039507357 0.198173624056582 -0.00143206402352244 0.00362094476591674 -0.0319835070283948 -0.0188840725468255 0.00211454228773317 0.0471223081819006 0.27077526211036 -0.388978221934343 -0.0652224503296423 0.0710959723458227 -0.250073111198486 -0.371662225046344 0.264643206058863 -0.125357956261953 -0.359113955296632
  39 1452.52626271751 ""  9.26015395389085 0 0 -0.0023517850886579 -0.00532309285305268 -0.0157660344508885 -0.000111614036299199 -0.00261289785152359 -0.00144669822255461 0.0430342577240497 0.0562564838092055 0.0817427366968506 -0.0771630687204752 0.0843109346166307 -0.00378851899966394 0.00113498074215722 -0.00360684326135074 -0.00519878185731695 -0.0698610747594614 0.00915748082117996 -0.0947749248005921 -0.00792699895924202 0.0067532214304432 0.000168099572167521 0.0415622594405584 0.00442340420792626 0.0488443082556343 0.0530990908160286 -0.334368001905372 0.458776769598173 0.546210006248164 0.117745603799775 0.255141134282809 -0.130372487954014 -0.0635100624947937 -0.0899021091554555 -0.00190160096150659 0.0062998519439742 0.0102122515443493 0.00266270398929118 -0.00384008893520413 0.00533696690666022 0.00172775007773439 -0.00497470899914398 -0.00790707306222658 0.0148725239658285 -0.00374801786849383 -0.044626027369146 0.00228996082339849 -0.00533035236429988 -0.0578583307510031 0.00622060418504376 -0.00208811288834385 0.0214460555597365 0.0173818249725336 -0.0242132929661133 -0.0311750098649092 -0.00667342714968385 0.0373489174868361 0.00398463881553019 -0.00595532886786425 0.00960956856487929 0.0235516711327119 -0.00647539611073178 0.00513640965315094 0.0412084613186168
  40 1500.66604836629 ""  1.53679683009398 0 0 -0.000720111991513969 -0.00149521367847513 -0.000781893561893529 -5.15681769847193e-05 -0.000239372452033558 6.64728211727567e-05 0.00554843318241595 0.00729001802351249 0.0128282057783785 0.00199414929563972 0.0143656968511391 -0.00390394380556506 0.000262063704082485 4.40935349834076e-05 -0.00169625121461314 -0.00137894127304504 3.40759154023427e-05 -0.000976295616130437 -0.000168721082898589 0.000223876271361514 -1.6356402832884e-05 0.000480262524665669 0.000174654459392231 0.00021619062822963 0.00123213671241023 -0.00763521582259177 0.00872576058128887 0.0131130227653392 0.000973562190326925 0.00611141984057563 -0.00210945108685154 -0.00133790234261906 -0.00271367027187435 -0.016139463506489 0.0297563344842578 0.0110599986327568 -0.00243532355787061 0.00283375561476864 -0.00701626852074308 0.0210063944116714 -0.0213223049219713 0.0284515232928975 -0.0217801210917466 -0.360014545029711 0.0476405300729964 0.327248013092638 -0.107669480483727 0.0772114492019136 0.00611384267520788 0.00399325457178682 0.012553444889503 -0.00433281637021243 -0.00600589958886553 -0.00329916157380094 0.0734511211328913 -0.297573939297854 -0.0583132033253353 0.0516027587772265 0.50120918155912 -0.118519277411223 -0.453684812332689 0.128129309561361 -0.332030804347276
  41 1502.35242479699 ""  8.45205822085531 0 0 0.00164864589708521 0.0009819722011376 0.000505875202778576 -4.78251729923075e-05 -0.000345081837262022 -0.000307252218534405 -0.0064995062269578 -0.00445281824811532 -0.00922623720086405 -0.00356822606332223 -0.00942477879203881 0.00355392870007814 -0.00200133033883939 0.00617002011314135 0.00474297119955147 0.00154505502531996 0.000124479269366648 0.00144046616885006 1.40500418267342e-05 4.01453250153113e-07 4.39520110254132e-05 -0.000921700125144343 -0.000143589608859517 -0.00111030447143532 0.00161183647204557 0.00120576467261869 -0.00588606178459364 -0.00514502408980926 0.000190962530052451 -0.000788149235055461 0.00209659077717327 0.0012581406017606 0.0013240443639942 -0.025224421851507 -0.00988677617439086 -0.00185066965765338 0.00562244656333142 0.00419717479446998 -0.000188845523297879 -0.0348761983863914 -0.0308211472786197 0.000584833985755772 -0.0281407757722115 -0.0262802910978174 0.00385072985997786 0.0848546332248949 -0.0540206308748903 0.0292794876727577 -0.00666904068343435 -0.0051353659973151 -0.0535819445697978 -0.0134786661040244 0.00764247140695334 0.0496556916312511 0.578357188141124 0.347410506409197 0.0519962178285081 0.114761044248803 0.0843168707877018 -0.50159747892112 -0.105207464924046 0.071510099000144 0.438596992012695
  42 1517.30565806029 ""  5.55838855515854 0 0 -0.0196565079074184 -0.0428193767666258 -0.0168375100590666 0.000692969451527245 -0.00593196057293975 -0.00253659485432518 0.130025889492283 0.205802563449782 0.3689498695185 0.0836873555700074 0.408078444486352 -0.113755078302012 0.000835275269959675 -0.0016108141759169 -0.00441045105669909 0.0048824762872559 0.000764133245808526 0.00795488785577152 0.000127214545014383 6.53899231190673e-05 -0.00032085213396026 -0.00243985302768349 -0.00234086275056555 -0.00390873800708929 -0.00196417604475382 0.0196706261818141 -0.0333766358475606 -0.0368947910736169 -0.0153163123650515 -0.0243811152606029 0.0172033080873706 0.00248961032585985 0.00761984695077485 -0.0246044316445678 0.0385442621901055 -0.0352317162016301 -0.00024960519698864 0.00308394127803072 -0.00276097425849519 -0.00725686305338431 0.0131203837879968 -0.0122840973328235 -0.0802395489794125 -0.39344631476561 0.164152711982207 0.370909240338717 -0.0902532749901792 0.215574450711327 -0.00742932926486542 0.0054609953231496 -0.00817738894068594 -0.00939892236138986 0.0132283283202943 0.0118487541728244 -0.0792454143052238 0.113551454367689 0.0211807999470741 -0.0305162850695049 -0.239218952167382 0.0838947266235003 0.217808338288377 -0.0647242378942057 0.112658396474045
  43 1518.43329612406 ""  4.23129756181649 0 0 0.0221811714064956 0.0501927334415139 0.0191258617027695 -0.00104830529032689 0.00702005599449459 0.00310798672644919 -0.147717155134572 -0.240334958909055 -0.430906763604932 -0.0983381817658729 -0.47695515493902 0.13235966817277 -0.000212198916125639 -0.000804129156838385 0.0022273016678289 -0.00935993597709458 0.00270291732265397 -0.00829495137747215 -0.00023201946735169 -0.000673833959787805 -0.000168027215433286 0.00531504379342416 0.00269954405172444 0.00579825828668697 0.00743389630376923 -0.0435567939151852 0.0404815357722196 0.0662859685352239 0.00972408327284771 0.024792482486543 -0.0298820635815878 -0.00363157970990546 -0.0113553477801003 -0.0193367173282126 0.0353947883586537 -0.0294303724960162 -0.00270407484077929 0.0025805491216451 -0.00290042184017822 -0.0052132939465942 0.0107930813269369 -0.00964049696517298 -0.068945989019496 -0.345956579066388 0.149433282338119 0.322170227560172 -0.0765444598721408 0.179197795167882 0.00730611373491852 0.00101665523728618 0.0115033466092435 0.000807156394306994 -0.00973702642523383 -0.00888226013802754 -0.0751382040223156 0.0841129021798113 0.0160077092120763 -0.0265378161099501 -0.191862554003338 0.0766386107366712 0.17702650080337 -0.0539581191348456 0.0793523128111162
  44 1678.62012412938 ""  15.4926522603414 0 0 -0.000623906308120476 -0.000343889024154753 -5.13766180578543e-05 -9.01941492968298e-06 0.000114115973718939 0.00184482726931292 -0.000692165226797141 -0.0053502553322955 -0.00867423517334349 -0.000890942946508875 -0.00700140893110136 0.00021469728690576 0.00333070995578449 -0.0107355093789319 -0.00251363245749045 -0.000866859946980684 0.000440115583113714 -0.00100106533434222 0.000110218751314206 -0.000769620413453835 -3.22482993927043e-07 0.00120403137289457 0.000924261255059271 0.000433812979322034 0.00197407134748212 -0.0100406406630127 -0.00166768704637259 0.00939850122806843 0.00307205083601486 0.0034791264718985 -0.0015575286470994 0.00464301426945226 -0.00120209494114846 0.0146628720786148 -0.0136788693153645 -0.00933933000611362 0.0109813010549719 -0.0373197049393481 0.0573958267514597 -0.000603482038563926 0.00112462973788922 0.000395173914712878 -0.00563329907757806 -0.00355100990324891 0.0628042246742908 -0.00253621104911077 0.000718325772743072 0.0378752672997641 -0.47311836831208 0.103432596244086 -0.387346509138329 0.168945231116498 0.57098125404166 -0.416641106634262 0.000459759516255868 -0.00637426693237468 -0.00176508628936252 -0.00122492820358432 0.0193466071554605 0.00500073974130099 -0.0166276253769988 0.00712603269012687 -0.00245261066726957
  45 2819.25138825746 ""  154.390242351198 0 0 -0.000236926139527477 -0.000421927448099616 0.00319662275968862 0.0005704895562459 -0.000534846673135387 0.000119157268437705 0.00284209101208709 0.034822496156305 -0.0194664478131537 -0.00587951333592378 -0.00700261535492744 -0.0305324924853967 0.000139233653195164 -0.00255950943047756 -0.00125351404421533 -0.0013913442515234 0.000536688273788789 0.00342975655322272 -0.00358594202853144 0.00290368060751624 0.000815038621955349 0.0163189039880761 0.0582377046676464 -0.0478589881800405 0.0132361274745211 0.0054214079906992 -0.00327243474935937 0.00567040128153733 0.0168575782320666 -0.00622034022151542 -0.147970842104139 -0.765663081444844 0.556199214144706 0.000128210194392693 -0.000176642156827926 9.56722673992774e-05 5.03096982342838e-05 -0.000844521168491008 -0.00110383867660632 -8.33969557303408e-06 5.00616599762609e-05 -0.000310004124888286 0.00136718691935044 1.92184907689845e-05 0.000666572853665676 -0.000959402297402418 -0.00212475385382612 0.000909045740230355 -0.0004391088090702 -0.00107490048955666 -0.00372828234787592 0.00276919569336275 0.00212891685791267 -0.000961723164350974 0.000567050121231143 -0.00105314258808843 0.00194948166461477 -0.000820251464117087 7.24550008824365e-05 -0.000180473859902263 0.000290095291212256 0.00100925213272237 -9.62285110257612e-05
  46 3012.1692430152 ""  48.7637974394375 0 0 0.0253578500933434 0.0586382761539468 0.00651291391132951 -0.0015856385815827 0.00056131321877807 0.000718901031548228 -0.108148648900929 -0.640738145991038 0.449333021367043 -0.157715780375325 -0.0743085769214381 -0.536619818577662 -0.000518936541181933 0.00835727512878544 0.00362056755798256 -0.000204641837181451 -0.000161553088811747 0.000416560861659671 0.000205885706855346 -0.000651578785875542 -0.0001140863026113 -0.000933497418418083 0.00167091113131612 -0.00104876547827067 -0.00234625754224393 -0.00240539708586008 0.000951724733122242 0.00355607134557418 0.00596538755192985 -0.00256114631811259 -0.000985907984044872 -0.00960510892154651 0.00820388120165331 0.000248376701997763 -0.000555089358984963 0.000148705443284638 -0.000675288676437865 -4.11344088790281e-05 -0.000270503555578022 -3.65299575869148e-05 7.37921536540053e-05 0.000180323603467592 -0.00544030032161557 -0.000163306999507103 -0.00115850312443566 0.00296809707639159 0.00727522604455454 -0.00099361353334347 -0.000471692765395141 -0.00100028301694478 7.78819010911447e-05 0.00910788566798959 -0.000806650938421071 0.00134376278382364 -0.000119111106070223 0.000646149109993794 -0.00236670251821006 0.00118009824482204 5.80446014789524e-05 0.000200206383518648 -0.000687510632548555 -0.00170734940903974 0.000190070032665468
  47 3031.3809365031 ""  21.7381071415252 0 0 -6.06457195770511e-05 -0.000328796405700083 0.000329466408082128 3.83186732303459e-05 -2.14206986506698e-05 -1.02314408529858e-05 0.00072399802488033 0.00423550846168998 -0.00291250319955753 -0.000275705697111788 -0.00022914696047928 -0.000851562634934471 4.69204154669735e-05 0.000131588104911526 0.000102909580758857 0.000133881425756967 -0.000203348208676624 -0.000143393224353139 -3.83661053209279e-06 7.4810003805307e-05 9.70326706959051e-05 -7.95143861788522e-05 0.000162506557615611 -0.000186244501246538 0.000588245597866519 0.000358939985210889 0.000103403844538444 -0.000209128856080956 -0.000907915238626917 0.000443331973208571 -0.000122356661700359 -0.00175606362346824 0.00123485416608111 0.00176249831765357 -0.00367404545838558 0.000381176299330264 -0.000317851632554463 0.000203656288819667 -4.21984831348975e-05 -0.0233159963006169 0.0340542732804887 0.0253309812186919 -0.032055658879752 0.00122339825028774 -0.00724954681274775 0.014533767890364 0.0389184471563185 -0.00438822143444742 -0.00120122913084316 -0.00161055707027334 0.00208517225523024 0.00388774508849515 0.000108779357572238 0.00287901569612078 -0.0375592907892961 0.136854908896741 -0.525510182030199 0.537679289494563 0.00601151600897615 0.151253012836743 -0.225458942736048 -0.544347353214457 0.0758708229284286
  48 3050.0349877812 ""  15.1616032927537 0 0 0.000335192991801269 0.000312452078139503 0.00111494287521616 -4.3109279758508e-05 -2.67194113526739e-05 -1.91423527746681e-05 0.000175548059679549 -0.000755716445349093 0.000605659536410541 -0.00406926517414295 -0.00249419798476769 -0.0137336501214194 -1.25335953782258e-05 -1.86479369020433e-05 -0.00026901282698664 -0.000400070358185368 0.000207392918316964 0.000826777530865006 1.39141497540629e-05 -0.000136830420739742 -0.000201498751958779 0.000121331791341936 -0.000389195463652735 0.000214930506953209 -0.000184677251408955 -0.00154941591202327 -0.000848560904526143 0.00203264146802164 0.00379932426775804 -0.00646202604450317 0.000291068885174095 0.00226506849541283 -0.000895031387928246 -0.0368006900797081 0.048420691344976 -0.0230393908055402 0.0014131929496973 -0.00067161753548643 -0.000339912813920639 0.0037117328531714 -0.00495356816474905 0.013716657512636 0.683780760955159 0.00303850348641356 0.196108313454772 -0.247701886437702 -0.579493530911275 0.0878589716050244 0.00436612661930378 0.0109287315253865 -0.00265543492602261 -0.0211603012272427 0.000470432937710645 -0.00660140148673619 -0.0124786912735553 0.0422347002511808 -0.152431456116393 -0.040580870920063 -0.00262853635196349 -0.00814331454238981 0.00968238182979151 0.0170194176637743 0.00101686114291716
  49 3060.53874527743 ""  48.3097526929524 0 0 -0.0127780264172424 0.0268680514994594 -0.0861055236333058 0.000530073437031621 -0.00016707158353312 0.000807640355860783 -0.0874318485660131 -0.447405134675774 0.291248209339567 0.234021139068854 0.12835774211499 0.725694037950325 -0.00217399082739311 -0.00392227943428582 -0.000463611961315012 -7.89031058670765e-05 -0.00077347874706528 0.000941684477947368 -0.000264079366015616 -0.000108580769006054 0.000510504802618902 0.000549547236642506 0.00371387383043508 -0.00401711715113795 0.00261014065336667 0.00114629803407749 0.000718717948057718 0.0042824701060794 0.00635270169464108 -0.00333578006798025 -0.00886571467753081 -0.0357907810731938 0.027588072517924 -0.00120845644414481 -1.46780286651356e-05 -0.000338221645465158 -2.9816920285838e-05 -4.06071659460088e-05 -5.03598840733544e-05 0.000141970822696529 0.000193501945315975 0.000277599030831242 0.0145683490287186 -0.000215849748458527 0.0042399206837782 -0.000127188977051561 0.000244953668186917 0.000144187675653942 -0.000155967090771482 -6.52552204246603e-05 -0.000559478401457266 0.000566472393551607 0.00156582554754967 0.000512118530875453 -0.000194415481657914 0.00103048800888115 -0.00386899429606227 -0.000314216684687661 5.80230209989079e-05 -7.07402440898119e-05 -0.00135210711714422 -0.00347101143215141 0.0005173297198963
  50 3076.1466245467 ""  0.313317778167328 0 0 -5.75021313590716e-05 0.000373572793355221 -0.000874958758034011 -3.65611973060203e-05 -9.56435509022956e-06 1.09706189896608e-05 -0.00106516081532164 -0.0056413492736195 0.00367901874926897 0.00200658761125577 0.00110799264862704 0.00642596367653907 0.000133672684655483 0.00012203172907259 2.59746120786415e-05 -9.37107157219361e-05 -0.00026133847976918 0.000406169613745253 6.19278287193e-07 -1.98456255176509e-05 -2.54067610647839e-05 -1.92515851307602e-05 -6.8018976630331e-05 4.62551125941943e-05 -0.00147805034001067 -0.000628543399722378 0.00103292009797683 0.00197554951854459 0.00402019318023473 -0.00454433079775493 -6.91261584735437e-06 0.000204269797716634 0.000109814612929663 0.0565903592428568 0.0415755325689767 0.00494581657725489 -0.00156696718247317 -0.000893589841548383 -0.000362748473901718 -0.0439421879363355 -0.0327545989163634 0.000562120146787414 -0.47368208975441 0.0115548858058891 -0.138842835666061 -0.200636858438608 -0.509223622690293 0.0808993472033081 0.00593603441054085 0.0137596618658567 0.000221176045765242 0.0148583688800386 -0.000229624877094998 0.00190254311684238 -0.014989850899398 0.00747776031157452 -0.0627709265891414 0.388210693560688 -0.00674958315034555 0.111276741193293 0.152510513301241 0.391552725760922 -0.0546971584976929
  51 3095.36289335047 ""  33.2269622300383 0 0 3.98681049184451e-05 0.000232436355465736 -0.000100064461261465 -1.51925472773144e-05 -1.54833622765878e-05 -3.47404065578571e-06 -0.000328028100818722 -0.00239694551388034 0.00155731484133554 -5.70724713069442e-05 -0.000160581672281353 -0.000490603379774766 -6.74296945000991e-05 8.9665229267068e-05 -5.35002483476932e-05 -0.00024031498267358 0.000177959198985572 0.000318349628734996 4.47400214231793e-06 -7.6581999239648e-05 -0.000107856729087582 8.51162883162371e-05 -0.000194199272115103 0.00015580074037971 0.000570896526569666 -0.000189306663964653 -0.000203974541359315 0.00055590333679582 0.00050567700840626 -0.00175148763765246 4.7519656936161e-05 0.00137303767120523 -0.000716367266856011 0.0023962717400129 0.0150247606016372 -0.00413625669006019 0.000178756252861404 -0.000657577161190134 0.000439655442027227 -0.0177970467373935 0.0449132724323718 -0.0713560960925936 0.039410886183969 0.000579360393868791 0.0102332241044254 -0.0697119468900389 -0.174257150163193 0.025503423731769 0.00138207522927173 0.00581590780635159 0.00163627540561198 -0.00318502056342597 0.000857061789528443 0.000380445432150464 0.0452764181393666 -0.178047277130548 0.745005685385808 0.325519527345812 0.0103134588211295 0.0746984278776024 -0.156979708525907 -0.370131259190661 0.0342796444495141
  52 3104.10890951863 ""  36.4873338286552 0 0 -6.39830931845595e-06 -0.000120669182472829 0.000397590557392068 7.60687204082217e-05 -8.58525243299094e-06 -4.54686544103383e-05 0.000446840687827123 0.00232613836475749 -0.0014916710913456 -0.000791849797045348 -0.00053983764353682 -0.00293259269342581 -0.000229533956423292 -3.47907771051635e-05 0.000290466651029607 -1.1444745855009e-05 0.000170123341370239 -0.000269240271352267 7.92047594984478e-06 1.34345055367542e-05 2.50725420205557e-05 -7.96218616747384e-06 4.3714390958211e-05 -4.76536211457219e-05 0.0025403772371428 0.000736668318653797 -0.000986434660166767 -0.00155338666651843 -0.00271525233643441 0.00334794596678281 5.15049845844243e-05 -4.31597087886018e-05 -0.000126553092511107 -0.0456669517540535 -0.0311910124287995 -0.0046503713110272 0.00127265691321175 0.00082898134690442 0.000204424449910868 -0.0599059669574613 -0.0339761330382865 -0.0138871029573054 0.38946141587 -0.0100124834470946 0.109533761932123 0.147360658215902 0.378830290115729 -0.0561123104096983 -0.0040317475683684 -0.010347265941309 -0.0035510333143277 -0.00917546204283417 0.000522447504999281 0.00330346587330276 -0.00771220466387657 -0.0268621624680377 0.0753418686062902 0.556230740356565 -0.00930926969312603 0.151651113521516 0.165732852333103 0.440678254318914 -0.0610229821029714
  53 3160.06569599527 ""  10.3743389676815 0 0 -0.000467539726555047 -0.000434848717524214 0.000452240292907796 8.84982004250999e-06 -3.95380422296008e-05 -7.26149274458766e-05 0.00280651056071268 0.0065357504351854 -0.00412313265962542 0.00181498457548386 0.00049549069289338 9.28579177807239e-05 7.47643525784626e-05 4.7288111927699e-05 6.43784016745688e-05 0.03818550554109 -0.0263394220284649 0.041569897352586 -0.000346237362875112 0.000102372847912933 -0.0005018501319462 -0.0004969362323755 -0.00162278973346523 -0.0020689063248269 -0.599433842128583 -0.229927808294317 -0.00133692061627201 0.164483854254489 0.549391890492353 -0.452356161503808 0.000643495332342977 0.00574029505269847 -0.000904901896114256 -0.000179950437703846 -0.000816892923239817 -0.000167734046583328 -0.000531400574283312 0.000263689935374777 -0.000359661093829802 -0.000112652316006252 0.000122149045675012 -0.000170075203200258 0.000824640092603094 -0.000486066297165795 -0.000579956401481961 0.003545689987712 0.00849181388337864 -0.002093279014723 0.00103118892006706 0.000240291814327985 0.000191657069129497 -0.00369790436687673 0.0016136147050289 0.00242887434179081 0.000321506543870239 -0.000409320600102211 0.000263562012939309 0.00106079068744202 0.000184915566401632 0.000421845480733105 -0.000438079792639885 -0.000188059249018026 0.000351567594406007
  54 3260.63614077023 ""  5.74515152934968 0 0 -0.000337076160972447 3.40031069850871e-05 -0.000580172159373292 5.17652035678852e-06 -8.61420098818036e-06 3.30172660647868e-05 -0.00306340596800546 -0.00492399283555905 0.00208664888454201 0.00139694319333796 -1.81144029793417e-05 0.0034173914578467 4.49208628625939e-05 -0.000122905083515572 -3.19108059635253e-05 0.0676423729672146 0.0600685857826532 -0.031281652396 -0.000558580629976295 -0.000394321640497828 0.000315726579944748 0.00110435396102945 0.00212930656047254 -0.00191253745841037 -0.667319602648339 -0.236278578226734 -0.0129963242920884 -0.120578415562681 -0.466476258349618 0.385764969482647 -0.00341396414542897 -0.0156721802067587 0.0144659035263644 1.71018181915026e-05 0.000327697503921218 -0.000122558035867931 -0.00134432452911803 -0.00127148120643894 0.000445583707873213 -9.38788442132622e-05 -7.45416700370013e-05 3.95229189065635e-05 0.00143928299351259 0.00025340790411957 -3.34900220687063e-05 -0.00250403464481522 -0.00451759576649614 0.0017542073929992 0.00819527313579848 0.00423200544680393 -0.00628797333546864 -0.00153147534065542 0.00329282519888908 0.00299299044920912 -3.03880479446465e-05 0.000188526704357264 0.000369323406087055 0.000821628797584283 -3.36449032073392e-05 0.000196651252119 0.000376856916986426 0.000138992990922175 -0.000290074082670376
  55 3384.7484291114 ""  128.673056984329 0 0 -0.000996475204927119 0.00146900462592713 0.000223008422124791 0.000903846706846847 -0.000373241663611619 5.40027107456873e-07 0.000340573977083653 -0.00704762579211257 0.00290957352207349 0.00188567752840009 -0.00344117950070532 -0.00469873870329587 -0.00363355499221116 -0.00417859733074114 -0.00512850052469235 0.000501370395948411 -0.00168041506411969 -0.00155725243113051 0.000266594354191189 0.000233361407408425 0.000527174378696377 -0.000810529638900825 0.000246861013756025 -0.000564594793873937 0.0016936872903687 0.00372229419012327 0.00254916804038197 -0.00073568719987222 0.00159408065757103 0.00180645275557591 0.000722115454854885 -0.00201617662561513 0.00166184308659103 0.00118248007362049 -0.0014484260976164 -9.67489653304528e-05 0.0528303932344187 -0.0133703431448287 0.030958320876491 -0.000510832545551188 0.000166106191353492 3.16739423760644e-05 -0.0232459122139742 0.000601557482414653 -0.0139952179673419 0.00378510824821031 0.00751943882314265 -0.000173263513968987 0.135084717128731 0.236585087880722 -0.0683278442911529 -0.864411991579776 -0.0318483178538688 -0.330656410493985 0.000293395729968117 0.000154853059397561 -0.00379563861648929 0.00326205470622794 0.000571932799920309 0.00204090038226369 -0.000111147922139991 0.000621143775366238 0.000670697210325538
  56 3531.98486583498 ""  30.6710974927626 0 0 0.000261352851433828 -0.00034669948017584 -5.410967161003e-06 -0.000318151678495782 9.06388013062618e-05 -1.55675546182351e-05 -0.000137937667435687 0.00165029301244997 -0.000540705632868585 -0.00047793556456881 0.000813625439825429 0.000856789126533056 0.0021886791518527 0.00128964592348485 0.00130758273850426 -0.000498942532015855 -0.00027099128951055 0.000110619319902317 -9.3720031034926e-05 1.76100888229473e-05 -3.744725682878e-05 0.000185232612329301 -7.53468355041706e-05 0.000136970175769188 0.00739046540757368 0.00118300637194011 -0.00111060939850593 0.000258364068887288 0.00651914353274959 -0.00212511484503307 9.79572690999618e-05 0.000878684473709495 -0.000501805493543539 -0.00100498298764781 -0.00190892656494293 -0.000683289500745348 -0.0467930715238131 -0.0566951380377684 0.00940672781287169 0.000157838467400741 0.00023991110915162 2.43576724541837e-05 0.00963046007884092 -2.291632026568e-05 0.00612489999124374 0.00808636397900415 0.0174479940742498 -0.00424289826937773 0.40241884135204 0.799001647497768 -0.219125128142228 0.240088355684604 -0.0145962630479506 0.0948330694858802 0.000179977306517984 0.000336134031433662 -0.00114970392567489 -0.00108836399871958 -0.000285044064610634 -0.000442238888402817 -0.00122898689368766 -6.72717492887046e-05 0.00121908580533127
  57 3830.73345427742 ""  26.0067141380625 0 0 -0.000743909956720348 -0.00109552216735919 -0.000721695102985451 -0.0593350559935846 -0.00846441287647614 -0.00964753176894592 0.000870720486718292 -0.00157627829836978 -0.00138797982292992 0.0037691021156893 -0.00134951581542652 0.00250176483371946 0.941460622868459 0.14798737586995 0.15936682053732 7.1958196659663e-05 -2.28466334248302e-05 -1.15867385134895e-05 1.57132184787928e-05 -8.68860059635295e-05 -5.98814249159573e-06 0.000238193516686291 0.000400566682545151 1.30826148107206e-05 0.000159082424932553 5.45182839026041e-05 0.000113890587198792 -0.000152537954897831 -3.58126528441305e-05 -2.58052037158078e-05 0.00056212025372588 -0.000880230071586925 0.000331857795692678 -3.440343061427e-05 -1.88187466912473e-05 -1.6813293389873e-05 0.00045796578710612 0.000123198245540637 0.000153318532719277 -7.09501063474056e-06 4.679039540133e-07 -4.20268224975118e-06 8.36838264206749e-05 2.56729404847221e-05 -7.74550280609108e-05 1.86329816901687e-05 0.000136425783350221 -5.98163815888917e-05 -0.000221575621220166 -0.000881342750385153 0.000273579273852 -0.00593189495525452 -0.000712180073687509 -0.00117017359388993 1.74941714385652e-05 -1.2506866476716e-05 6.46253350230684e-05 7.90535965254352e-05 -3.04531303007482e-05 -3.00779996096055e-05 2.21757097939299e-05 4.31332163826272e-05 2.39711841315002e-06
  :::
 } 
 m_exists[57] { 
  s_m_exists
  :::
  1 11111111111111111111111111111111111111111111111111111111111111111111 
  2 11111111111111111111111111111111111111111111111111111111111111111111 
  3 11111111111111111111111111111111111111111111111111111111111111111111 
  4 11111111111111111111111111111111111111111111111111111111111111111111 
  5 11111111111111111111111111111111111111111111111111111111111111111111 
  6 11111111111111111111111111111111111111111111111111111111111111111111 
  7 11111111111111111111111111111111111111111111111111111111111111111111 
  8 11111111111111111111111111111111111111111111111111111111111111111111 
  9 11111111111111111111111111111111111111111111111111111111111111111111 
  10 11111111111111111111111111111111111111111111111111111111111111111111 
  11 11111111111111111111111111111111111111111111111111111111111111111111 
  12 11111111111111111111111111111111111111111111111111111111111111111111 
  13 11111111111111111111111111111111111111111111111111111111111111111111 
  14 11111111111111111111111111111111111111111111111111111111111111111111 
  15 11111111111111111111111111111111111111111111111111111111111111111111 
  16 11111111111111111111111111111111111111111111111111111111111111111111 
  17 11111111111111111111111111111111111111111111111111111111111111111111 
  18 11111111111111111111111111111111111111111111111111111111111111111111 
  19 11111111111111111111111111111111111111111111111111111111111111111111 
  20 11111111111111111111111111111111111111111111111111111111111111111111 
  21 11111111111111111111111111111111111111111111111111111111111111111111 
  22 11111111111111111111111111111111111111111111111111111111111111111111 
  23 11111111111111111111111111111111111111111111111111111111111111111111 
  24 11111111111111111111111111111111111111111111111111111111111111111111 
  25 11111111111111111111111111111111111111111111111111111111111111111111 
  26 11111111111111111111111111111111111111111111111111111111111111111111 
  27 11111111111111111111111111111111111111111111111111111111111111111111 
  28 11111111111111111111111111111111111111111111111111111111111111111111 
  29 11111111111111111111111111111111111111111111111111111111111111111111 
  30 11111111111111111111111111111111111111111111111111111111111111111111 
  31 11111111111111111111111111111111111111111111111111111111111111111111 
  32 11111111111111111111111111111111111111111111111111111111111111111111 
  33 11111111111111111111111111111111111111111111111111111111111111111111 
  34 11111111111111111111111111111111111111111111111111111111111111111111 
  35 11111111111111111111111111111111111111111111111111111111111111111111 
  36 11111111111111111111111111111111111111111111111111111111111111111111 
  37 11111111111111111111111111111111111111111111111111111111111111111111 
  38 11111111111111111111111111111111111111111111111111111111111111111111 
  39 11111111111111111111111111111111111111111111111111111111111111111111 
  40 11111111111111111111111111111111111111111111111111111111111111111111 
  41 11111111111111111111111111111111111111111111111111111111111111111111 
  42 11111111111111111111111111111111111111111111111111111111111111111111 
  43 11111111111111111111111111111111111111111111111111111111111111111111 
  44 11111111111111111111111111111111111111111111111111111111111111111111 
  45 11111111111111111111111111111111111111111111111111111111111111111111 
  46 11111111111111111111111111111111111111111111111111111111111111111111 
  47 11111111111111111111111111111111111111111111111111111111111111111111 
  48 11111111111111111111111111111111111111111111111111111111111111111111 
  49 11111111111111111111111111111111111111111111111111111111111111111111 
  50 11111111111111111111111111111111111111111111111111111111111111111111 
  51 11111111111111111111111111111111111111111111111111111111111111111111 
  52 11111111111111111111111111111111111111111111111111111111111111111111 
  53 11111111111111111111111111111111111111111111111111111111111111111111 
  54 11111111111111111111111111111111111111111111111111111111111111111111 
  55 11111111111111111111111111111111111111111111111111111111111111111111 
  56 11111111111111111111111111111111111111111111111111111111111111111111 
  57 11111111111111111111111111111111111111111111111111111111111111111111 
  :::
 } 
} 
