# Supplementary material for: Cut-off Scale and Complex Formation in Density Functional Theory Computations of Epoxy-Amine Reactivity
Source: ACS Omega. 2021 Oct 25;6(44):29424–31. doi: 10.1021/acsomega.1c03229 (PMC8587129; doi:10.1021/acsomega.1c03229)
Supplement: Supplementary file 1 — ao1c03229_si_001.zip [file ao1c03229_si_001.zip › Final_structures/Primary/A2E1_A1E2_B3LYP-D3_CC-PVTZ-F_canonical/Frag2_rxwf_spe_B3LYP-D3_CC-PVTZ-F_canonical.mae]

{ 
 s_m_m2io_version
 :::
 2.0.0 
} 

f_m_ct { 
 s_m_title
 i_m_stars
 s_m_entry_id
 s_m_entry_name
 i_m_Spin_multiplicity
 s_j_QM_Method
 s_j_QM_Basis
 r_j_Final_Energy
 s_j_Jaguar_input_file
 s_j_Jaguar_output_file
 s_m_Source_Path
 s_m_Source_File
 i_m_Source_File_Index
 s_j_Task
 s_j_Jaguar_restart_input_file
 s_j_Jaguar_restart_mae_file
 s_j_Jaguar_log_file
 s_j_Jaguar_mae_file
 i_j_Number_of_canonical_orbitals
 r_j_Lowest_Frequency_(cm-1)
 r_j_Highest_Frequency_(cm-1)
 r_j_2nd_Lowest_Frequency_(cm-1)
 i_j_Num_Negative_Frequencies
 b_matsci_Reaction_Workflow_Structure
 s_matsci_Reaction_Workflow_Conformers_Group
 s_matsci_Reaction_Workflow_Sibling_Group
 i_mmod_Serial_Number-OPLS3e
 r_mmod_Relative_Potential_Energy-OPLS3e_global
 i_matsci_Workflow_Stage
 i_j_Geometry_convergence_category
 r_j_Enthalpy_(kcal/mol)_298.15K_1.00E+00atm
 r_j_Free_Energy_(kcal/mol)_298.15K_1.00E+00atm
 r_j_Internal_Energy_(kcal/mol)_298.15K_1.00E+00atm
 r_j_Heat_Capacity_(cal/mol/K)_298.15K_1.00E+00atm
 r_j_ln(Q)_(kcal/mol)_298.15K_1.00E+00atm
 r_j_Enthalpy_(kcal/mol)_308.15K_1.00E+00atm
 r_j_Free_Energy_(kcal/mol)_308.15K_1.00E+00atm
 r_j_Internal_Energy_(kcal/mol)_308.15K_1.00E+00atm
 r_j_Heat_Capacity_(cal/mol/K)_308.15K_1.00E+00atm
 r_j_ln(Q)_(kcal/mol)_308.15K_1.00E+00atm
 r_j_Enthalpy_(kcal/mol)_318.15K_1.00E+00atm
 r_j_Free_Energy_(kcal/mol)_318.15K_1.00E+00atm
 r_j_Internal_Energy_(kcal/mol)_318.15K_1.00E+00atm
 r_j_Heat_Capacity_(cal/mol/K)_318.15K_1.00E+00atm
 r_j_ln(Q)_(kcal/mol)_318.15K_1.00E+00atm
 r_j_Enthalpy_(kcal/mol)_328.15K_1.00E+00atm
 r_j_Free_Energy_(kcal/mol)_328.15K_1.00E+00atm
 r_j_Internal_Energy_(kcal/mol)_328.15K_1.00E+00atm
 r_j_Heat_Capacity_(cal/mol/K)_328.15K_1.00E+00atm
 r_j_ln(Q)_(kcal/mol)_328.15K_1.00E+00atm
 r_j_Enthalpy_(kcal/mol)_338.15K_1.00E+00atm
 r_j_Free_Energy_(kcal/mol)_338.15K_1.00E+00atm
 r_j_Internal_Energy_(kcal/mol)_338.15K_1.00E+00atm
 r_j_Heat_Capacity_(cal/mol/K)_338.15K_1.00E+00atm
 r_j_ln(Q)_(kcal/mol)_338.15K_1.00E+00atm
 r_j_Enthalpy_(kcal/mol)_348.15K_1.00E+00atm
 r_j_Free_Energy_(kcal/mol)_348.15K_1.00E+00atm
 r_j_Internal_Energy_(kcal/mol)_348.15K_1.00E+00atm
 r_j_Heat_Capacity_(cal/mol/K)_348.15K_1.00E+00atm
 r_j_ln(Q)_(kcal/mol)_348.15K_1.00E+00atm
 r_j_Enthalpy_(kcal/mol)_358.15K_1.00E+00atm
 r_j_Free_Energy_(kcal/mol)_358.15K_1.00E+00atm
 r_j_Internal_Energy_(kcal/mol)_358.15K_1.00E+00atm
 r_j_Heat_Capacity_(cal/mol/K)_358.15K_1.00E+00atm
 r_j_ln(Q)_(kcal/mol)_358.15K_1.00E+00atm
 r_j_Enthalpy_(kcal/mol)_368.15K_1.00E+00atm
 r_j_Free_Energy_(kcal/mol)_368.15K_1.00E+00atm
 r_j_Internal_Energy_(kcal/mol)_368.15K_1.00E+00atm
 r_j_Heat_Capacity_(cal/mol/K)_368.15K_1.00E+00atm
 r_j_ln(Q)_(kcal/mol)_368.15K_1.00E+00atm
 r_j_Enthalpy_(kcal/mol)_378.15K_1.00E+00atm
 r_j_Free_Energy_(kcal/mol)_378.15K_1.00E+00atm
 r_j_Internal_Energy_(kcal/mol)_378.15K_1.00E+00atm
 r_j_Heat_Capacity_(cal/mol/K)_378.15K_1.00E+00atm
 r_j_ln(Q)_(kcal/mol)_378.15K_1.00E+00atm
 r_j_Enthalpy_(kcal/mol)_388.15K_1.00E+00atm
 r_j_Free_Energy_(kcal/mol)_388.15K_1.00E+00atm
 r_j_Internal_Energy_(kcal/mol)_388.15K_1.00E+00atm
 r_j_Heat_Capacity_(cal/mol/K)_388.15K_1.00E+00atm
 r_j_ln(Q)_(kcal/mol)_388.15K_1.00E+00atm
 r_j_Zero_Point_Energy_(kcal/mol)_stage_2
 r_j_Total_Internal_Energy_(au)_298.15K_1.00E+00atm_stage_2
 r_j_Total_Enthalpy_(au)_298.15K_1.00E+00atm_stage_2
 r_j_Total_Free_Energy_(au)_298.15K_1.00E+00atm_stage_2
 r_j_Entropy_(cal/mol/K)_298.15K_1.00E+00atm_stage_2
 r_j_Total_Internal_Energy_(au)_308.15K_1.00E+00atm_stage_2
 r_j_Total_Enthalpy_(au)_308.15K_1.00E+00atm_stage_2
 r_j_Total_Free_Energy_(au)_308.15K_1.00E+00atm_stage_2
 r_j_Entropy_(cal/mol/K)_308.15K_1.00E+00atm_stage_2
 r_j_Total_Internal_Energy_(au)_318.15K_1.00E+00atm_stage_2
 r_j_Total_Enthalpy_(au)_318.15K_1.00E+00atm_stage_2
 r_j_Total_Free_Energy_(au)_318.15K_1.00E+00atm_stage_2
 r_j_Entropy_(cal/mol/K)_318.15K_1.00E+00atm_stage_2
 r_j_Total_Internal_Energy_(au)_328.15K_1.00E+00atm_stage_2
 r_j_Total_Enthalpy_(au)_328.15K_1.00E+00atm_stage_2
 r_j_Total_Free_Energy_(au)_328.15K_1.00E+00atm_stage_2
 r_j_Entropy_(cal/mol/K)_328.15K_1.00E+00atm_stage_2
 r_j_Total_Internal_Energy_(au)_338.15K_1.00E+00atm_stage_2
 r_j_Total_Enthalpy_(au)_338.15K_1.00E+00atm_stage_2
 r_j_Total_Free_Energy_(au)_338.15K_1.00E+00atm_stage_2
 r_j_Entropy_(cal/mol/K)_338.15K_1.00E+00atm_stage_2
 r_j_Total_Internal_Energy_(au)_348.15K_1.00E+00atm_stage_2
 r_j_Total_Enthalpy_(au)_348.15K_1.00E+00atm_stage_2
 r_j_Total_Free_Energy_(au)_348.15K_1.00E+00atm_stage_2
 r_j_Entropy_(cal/mol/K)_348.15K_1.00E+00atm_stage_2
 r_j_Total_Internal_Energy_(au)_358.15K_1.00E+00atm_stage_2
 r_j_Total_Enthalpy_(au)_358.15K_1.00E+00atm_stage_2
 r_j_Total_Free_Energy_(au)_358.15K_1.00E+00atm_stage_2
 r_j_Entropy_(cal/mol/K)_358.15K_1.00E+00atm_stage_2
 r_j_Total_Internal_Energy_(au)_368.15K_1.00E+00atm_stage_2
 r_j_Total_Enthalpy_(au)_368.15K_1.00E+00atm_stage_2
 r_j_Total_Free_Energy_(au)_368.15K_1.00E+00atm_stage_2
 r_j_Entropy_(cal/mol/K)_368.15K_1.00E+00atm_stage_2
 r_j_Total_Internal_Energy_(au)_378.15K_1.00E+00atm_stage_2
 r_j_Total_Enthalpy_(au)_378.15K_1.00E+00atm_stage_2
 r_j_Total_Free_Energy_(au)_378.15K_1.00E+00atm_stage_2
 r_j_Entropy_(cal/mol/K)_378.15K_1.00E+00atm_stage_2
 r_j_Total_Internal_Energy_(au)_388.15K_1.00E+00atm_stage_2
 r_j_Total_Enthalpy_(au)_388.15K_1.00E+00atm_stage_2
 r_j_Total_Free_Energy_(au)_388.15K_1.00E+00atm_stage_2
 r_j_Entropy_(cal/mol/K)_388.15K_1.00E+00atm_stage_2
 r_j_Gas_Phase_Energy_stage_2
 r_j_HOMO_stage_2
 r_j_LUMO_stage_2
 s_m_job_name
 r_j_Gas_Phase_Energy
 r_j_HOMO
 r_j_LUMO
 r_j_Zero_Point_Energy_(kcal/mol)
 r_j_Entropy_(cal/mol/K)_298.15K_1.00E+00atm
 r_j_Total_Internal_Energy_(au)_298.15K_1.00E+00atm
 r_j_Total_Enthalpy_(au)_298.15K_1.00E+00atm
 r_j_Total_Free_Energy_(au)_298.15K_1.00E+00atm
 r_j_ESP_min,_kcal/mol
 r_j_ESP_max,_kcal/mol
 r_j_ESP_mean,_kcal/mol
 r_j_ESP_pos_mean,_kcal/mol
 r_j_ESP_neg_mean,_kcal/mol
 r_j_ESP_pos_variance,_(kcal/mol)**2
 r_j_ESP_neg_variance,_(kcal/mol)**2
 r_j_ESP_total_variance,_(kcal/mol)**2
 r_j_ESP_balance
 r_j_ESP_local_polarity,_kcal/mol
 s_j_jname
 i_m_ct_format
 :::
 Amine_frag2_reactant-5 
  0
  91 
  Amine_frag2_reactant-5_stage_2 
  1
  DFT(b3lyp-d3) 
  cc-pvtz(-f) 
  -407.087781055187
  /home/laurikai/Schrodinger_WD/Frag2_rxwf_spe_B3LYP-D3_CC-PVTZ-F/Amine_frag2_reactant-5_isomer1.in 
  /home/laurikai/Schrodinger_WD/Frag2_rxwf_spe_B3LYP-D3_CC-PVTZ-F/Amine_frag2_reactant-5_isomer1.out 
  /home/laurikai/.schrodinger/tmp 
  tmpma9npit6.mae 
  1
  "Single Point" 
  /home/laurikai/Schrodinger_WD/Frag2_rxwf_spe_B3LYP-D3_CC-PVTZ-F/Amine_frag2_reactant-5_isomer1.01.in 
  /home/laurikai/Schrodinger_WD/Frag2_rxwf_spe_B3LYP-D3_CC-PVTZ-F/Amine_frag2_reactant-5_isomer1.01.mae 
  /home/laurikai/Schrodinger_WD/Frag2_rxwf_spe_B3LYP-D3_CC-PVTZ-F/Amine_frag2_reactant-5_isomer1.log 
  /home/laurikai/Schrodinger_WD/Frag2_rxwf_spe_B3LYP-D3_CC-PVTZ-F/Amine_frag2_reactant-5_isomer1.mae 
  359
  23.1321999797744
  3528.04057803108
  35.6090633128298
  0
  1
  reactant 
  reactant 
  1
  0.838127136230398
  2
  3
  8.4535231776913
  -24.0334821451694
  7.86103758886402
  44.4916564635847
  40.5638256834899
  8.92363758107875
  -25.1295907107719
  8.31127992822909
  45.7254693696999
  41.0374404464929
  9.4069850716374
  -26.2424023861651
  8.77475535476536
  46.9707122851607
  41.5077015297536
  9.90281364001351
  -27.3706029926602
  9.2507118591191
  48.2212622322958
  41.9729002351733
  10.4111637745961
  -28.5141045632147
  9.73918992967926
  49.4746143329171
  42.4333547784814
  10.9320513339882
  -29.6728251709801
  10.2402054250491
  50.7283544904822
  42.8893555451938
  11.4654686453405
  -30.8466877154228
  10.753750672379
  51.9801956508877
  43.341167270324
  12.0113859126522
  -32.0356188793242
  11.2797958756683
  53.2280037973607
  43.7890310964248
  12.5697528401337
  -33.2395482405495
  11.8182907391274
  54.4698152173849
  44.2331665110413
  13.1405003906676
  -34.4584075227161
  12.3691662256389
  55.7038464869457
  44.6737731647528
  148.461774767943
  -406.838725863966
  -406.837781678074
  -406.889549771305
  108.955119056712
  -406.838007053866
  -406.837031199824
  -406.891298473738
  110.508610390559
  -406.837268458755
  -406.836260936563
  -406.893071852035
  112.052137223959
  -406.836509973781
  -406.835470783439
  -406.894869754155
  113.586520288507
  -406.83573153442
  -406.834660675928
  -406.896692039913
  115.112430394235
  -406.834933115401
  -406.833830588759
  -406.898538578752
  116.630407884442
  -406.834114728952
  -406.83298053416
  -406.900409247802
  118.140880527051
  -406.833276422554
  -406.832110559612
  -406.902303930227
  119.644179796215
  -406.83241827636
  -406.831220745268
  -406.9042225138
  121.140555548547
  -406.831540400387
  -406.830311201145
  -406.906164889717
  122.630189136632
  -407.087840820831
  -0.232637181326145
  0.0324179439085321
  828_Amine_frag2_rxwf 
  -407.087781055187
  -0.232745834060664
  0.0325175159050314
  148.454116940073
  108.961949766429
  -406.838676998591
  -406.837732812699
  -406.889504151422
  -32.4121338395883
  18.0163824350337
  1.27732132544973
  6.234196777581
  -7.78292784533323
  14.673025481527
  73.578747648651
  88.2517731301781
  0.138619773097264
  6.49152374826623
  Amine_frag2_reactant-5_isomer1 
  2
 m_depend[87] { 
  # First column is dependency index #
  i_m_depend_dependency
  s_m_depend_property
  :::
  1 20 i_m_Spin_multiplicity 
  2 20 s_j_QM_Method 
  3 20 s_j_QM_Basis 
  4 20 r_j_Final_Energy 
  5 20 s_j_Jaguar_input_file 
  6 20 s_j_Jaguar_output_file 
  7 20 s_j_Task 
  8 20 s_j_Jaguar_restart_input_file 
  9 20 s_j_Jaguar_restart_mae_file 
  10 20 s_j_Jaguar_log_file 
  11 20 s_j_Jaguar_mae_file 
  12 20 i_j_Number_of_canonical_orbitals 
  13 20 r_j_Lowest_Frequency_(cm-1) 
  14 20 r_j_Highest_Frequency_(cm-1) 
  15 20 r_j_2nd_Lowest_Frequency_(cm-1) 
  16 20 i_j_Num_Negative_Frequencies 
  17 10 i_mmod_Serial_Number-OPLS3e 
  18 20 i_j_Geometry_convergence_category 
  19 20 r_j_Enthalpy_(kcal/mol)_298.15K_1.00E+00atm 
  20 20 r_j_Free_Energy_(kcal/mol)_298.15K_1.00E+00atm 
  21 20 r_j_Internal_Energy_(kcal/mol)_298.15K_1.00E+00atm 
  22 20 r_j_Heat_Capacity_(cal/mol/K)_298.15K_1.00E+00atm 
  23 20 r_j_ln(Q)_(kcal/mol)_298.15K_1.00E+00atm 
  24 20 r_j_Enthalpy_(kcal/mol)_308.15K_1.00E+00atm 
  25 20 r_j_Free_Energy_(kcal/mol)_308.15K_1.00E+00atm 
  26 20 r_j_Internal_Energy_(kcal/mol)_308.15K_1.00E+00atm 
  27 20 r_j_Heat_Capacity_(cal/mol/K)_308.15K_1.00E+00atm 
  28 20 r_j_ln(Q)_(kcal/mol)_308.15K_1.00E+00atm 
  29 20 r_j_Enthalpy_(kcal/mol)_318.15K_1.00E+00atm 
  30 20 r_j_Free_Energy_(kcal/mol)_318.15K_1.00E+00atm 
  31 20 r_j_Internal_Energy_(kcal/mol)_318.15K_1.00E+00atm 
  32 20 r_j_Heat_Capacity_(cal/mol/K)_318.15K_1.00E+00atm 
  33 20 r_j_ln(Q)_(kcal/mol)_318.15K_1.00E+00atm 
  34 20 r_j_Enthalpy_(kcal/mol)_328.15K_1.00E+00atm 
  35 20 r_j_Free_Energy_(kcal/mol)_328.15K_1.00E+00atm 
  36 20 r_j_Internal_Energy_(kcal/mol)_328.15K_1.00E+00atm 
  37 20 r_j_Heat_Capacity_(cal/mol/K)_328.15K_1.00E+00atm 
  38 20 r_j_ln(Q)_(kcal/mol)_328.15K_1.00E+00atm 
  39 20 r_j_Enthalpy_(kcal/mol)_338.15K_1.00E+00atm 
  40 20 r_j_Free_Energy_(kcal/mol)_338.15K_1.00E+00atm 
  41 20 r_j_Internal_Energy_(kcal/mol)_338.15K_1.00E+00atm 
  42 20 r_j_Heat_Capacity_(cal/mol/K)_338.15K_1.00E+00atm 
  43 20 r_j_ln(Q)_(kcal/mol)_338.15K_1.00E+00atm 
  44 20 r_j_Enthalpy_(kcal/mol)_348.15K_1.00E+00atm 
  45 20 r_j_Free_Energy_(kcal/mol)_348.15K_1.00E+00atm 
  46 20 r_j_Internal_Energy_(kcal/mol)_348.15K_1.00E+00atm 
  47 20 r_j_Heat_Capacity_(cal/mol/K)_348.15K_1.00E+00atm 
  48 20 r_j_ln(Q)_(kcal/mol)_348.15K_1.00E+00atm 
  49 20 r_j_Enthalpy_(kcal/mol)_358.15K_1.00E+00atm 
  50 20 r_j_Free_Energy_(kcal/mol)_358.15K_1.00E+00atm 
  51 20 r_j_Internal_Energy_(kcal/mol)_358.15K_1.00E+00atm 
  52 20 r_j_Heat_Capacity_(cal/mol/K)_358.15K_1.00E+00atm 
  53 20 r_j_ln(Q)_(kcal/mol)_358.15K_1.00E+00atm 
  54 20 r_j_Enthalpy_(kcal/mol)_368.15K_1.00E+00atm 
  55 20 r_j_Free_Energy_(kcal/mol)_368.15K_1.00E+00atm 
  56 20 r_j_Internal_Energy_(kcal/mol)_368.15K_1.00E+00atm 
  57 20 r_j_Heat_Capacity_(cal/mol/K)_368.15K_1.00E+00atm 
  58 20 r_j_ln(Q)_(kcal/mol)_368.15K_1.00E+00atm 
  59 20 r_j_Enthalpy_(kcal/mol)_378.15K_1.00E+00atm 
  60 20 r_j_Free_Energy_(kcal/mol)_378.15K_1.00E+00atm 
  61 20 r_j_Internal_Energy_(kcal/mol)_378.15K_1.00E+00atm 
  62 20 r_j_Heat_Capacity_(cal/mol/K)_378.15K_1.00E+00atm 
  63 20 r_j_ln(Q)_(kcal/mol)_378.15K_1.00E+00atm 
  64 20 r_j_Enthalpy_(kcal/mol)_388.15K_1.00E+00atm 
  65 20 r_j_Free_Energy_(kcal/mol)_388.15K_1.00E+00atm 
  66 20 r_j_Internal_Energy_(kcal/mol)_388.15K_1.00E+00atm 
  67 20 r_j_Heat_Capacity_(cal/mol/K)_388.15K_1.00E+00atm 
  68 20 r_j_ln(Q)_(kcal/mol)_388.15K_1.00E+00atm 
  69 30 s_m_job_name 
  70 20 r_j_Gas_Phase_Energy 
  71 20 r_j_HOMO 
  72 20 r_j_LUMO 
  73 20 r_j_Zero_Point_Energy_(kcal/mol) 
  74 20 r_j_Entropy_(cal/mol/K)_298.15K_1.00E+00atm 
  75 20 r_j_Total_Internal_Energy_(au)_298.15K_1.00E+00atm 
  76 20 r_j_Total_Enthalpy_(au)_298.15K_1.00E+00atm 
  77 20 r_j_Total_Free_Energy_(au)_298.15K_1.00E+00atm 
  78 20 r_j_ESP_min,_kcal/mol 
  79 20 r_j_ESP_max,_kcal/mol 
  80 20 r_j_ESP_mean,_kcal/mol 
  81 20 r_j_ESP_pos_mean,_kcal/mol 
  82 20 r_j_ESP_neg_mean,_kcal/mol 
  83 20 r_j_ESP_pos_variance,_(kcal/mol)**2 
  84 20 r_j_ESP_neg_variance,_(kcal/mol)**2 
  85 20 r_j_ESP_total_variance,_(kcal/mol)**2 
  86 20 r_j_ESP_balance 
  87 20 r_j_ESP_local_polarity,_kcal/mol 
  :::
 } 
 m_atom[26] { 
  # First column is atom index #
  i_m_mmod_type
  r_m_x_coord
  r_m_y_coord
  r_m_z_coord
  i_m_color
  r_m_charge1
  r_m_charge2
  i_m_atomic_number
  s_m_color_rgb
  s_m_atom_name
  r_j_EPN
  r_j_Max_surface_ESP
  r_j_Min_surface_ESP
  i_m_Hcount
  i_rdk_index
  b_st_NoSrcChirality
  r_j_Mulliken_Charges
  i_j_separated_energy_at_no
  b_matsci_Reaction_Workflow_Keep_Atom
  i_matsci_Reaction_Workflow_Superposition_Atom
  :::
  1 3 0.865059 2.068732 -0.684377 24 0.09748 0.09748 6 696969  C1  -14.7329668087714 0 0 1 0 1 <> <> <> <>
  2 3 -0.255710 1.015147 -0.718429 24 -0.12613 -0.12613 6 696969  C2  -14.7687525265908 0 0 2 2 <> <> <> <> <>
  3 3 0.953128 2.822070 -2.009757 24 -0.16746 -0.16746 6 696969  C3  -14.7754841860929 0 0 3 3 <> <> <> <> <>
  4 3 -0.262878 0.083656 0.493770 24 -0.17242 -0.17242 6 696969  C4  -14.7747289726145 0 0 3 4 <> <> <> <> <>
  5 41 1.811649 1.537013 -0.534901 21 0.03706 0.03706 1 FFFFFF  H5  -1.14331926470764 11.0577468215564 -22.9964281134483 0 <> <> <> <> <> <>
  6 41 -1.215515 1.535759 -0.794667 21 0.07153 0.07153 1 FFFFFF  H6  -1.13914109685581 8.16797008861989 -2.48786457105324 0 <> <> <> <> <> <>
  7 41 -0.152461 0.417506 -1.628824 21 0.07153 0.07153 1 FFFFFF  H7  -1.13931984692327 6.00122979916133 -2.5256793183327 0 <> <> <> <> <> <>
  8 41 1.140604 2.141268 -2.840215 21 0.06420 0.06420 1 FFFFFF  H8  -1.13251253961087 7.30076277014313 -3.1262586045729 0 <> <> <> <> <> <>
  9 41 0.014467 3.344480 -2.213749 21 0.06420 0.06420 1 FFFFFF  H9  -1.13237541432518 10.8437964203783 -4.85675316146237 0 <> <> <> <> <> <>
  10 41 1.750967 3.562999 -1.976924 21 0.06420 0.06420 1 FFFFFF  H10  -1.13696639028208 2.5896625499351 -28.6095293854849 0 <> <> <> <> <> <>
  11 41 -1.079263 -0.636584 0.432894 21 0.05910 0.05910 1 FFFFFF  H11  -1.13582588011536 5.55388861580883 -4.96975016192479 0 <> <> <> <> <> <>
  12 41 0.670483 -0.480604 0.552759 21 0.05910 0.05910 1 FFFFFF  H12  -1.13560114589665 9.79569194986427 -3.84010280329992 0 <> <> <> <> <> <>
  13 41 -0.375829 0.632326 1.428559 21 0.05910 0.05910 1 FFFFFF  H13  -1.13839445093537 -1.39956168974944 -20.4055544140767 0 <> <> <> <> <> <>
  14 3 2.336514 2.785647 3.361564 24 -0.06989 -0.06989 6 696969  C14  -14.7082240459823 6.81298112284874 -6.32344876625864 2 <> <> -0.01523 1 1 <>
  15 16 1.165654 1.945634 3.262579 70 -0.28766 -0.28766 8 FF2F2F  O1  -22.3360345528917 -7.09044427142508 -27.6674997252205 0 <> <> -0.4555 2 1 <>
  16 3 2.454104 1.388690 2.937421 24 -0.00407 -0.00407 6 696969  C16  -14.6953761831428 6.74865003297596 3.34238695643427 1 <> <> 0.12847 3 1 <>
  17 3 2.963719 0.305218 3.843907 24 -0.18780 -0.18780 6 696969  C17  -14.7555299189298 0 0 3 <> <> -0.34018 4 1 <>
  18 41 2.387827 3.571585 2.617430 21 0.10452 0.10452 1 FFFFFF  H1  -1.11187152390375 9.16118829028713 -30.1196142014987 0 <> <> 0.09523 5 1 <>
  19 41 2.613052 3.056358 4.374863 21 0.10452 0.10452 1 FFFFFF  H2  -1.1071543277839 15.2947021469349 -14.3712006671791 0 <> <> 0.13032 6 1 <>
  20 41 2.586796 1.213245 1.873910 21 0.12001 0.12001 1 FFFFFF  H3  -1.11175887296994 13.5771447820607 -17.2995635067007 0 <> <> 0.09262 7 1 <>
  21 41 4.035405 0.161570 3.694741 21 0.07346 0.07346 1 FFFFFF  H4  -1.11021233598647 13.7340073199943 4.89416252309245 0 <> <> 0.1004 8 1 <>
  22 41 2.785560 0.562198 4.887142 21 0.07346 0.07346 1 FFFFFF  H22  -1.11450929902807 12.0998687824637 -17.2220261296053 0 <> <> 0.1437 9 1 <>
  23 41 2.462624 -0.639658 3.630485 21 0.07346 0.07346 1 FFFFFF  H23  -1.11502994352708 11.1647642080318 -10.9995571271322 0 <> <> 0.10993 10 1 <>
  24 26 0.754861 3.047617 0.409407 38 -0.94897 -0.94897 7 2F2FFF  N1  -18.4115113137646 -20.326351836231 -32.4121338395883 2 <> <> -0.59647 12 1 2
  25 43 -0.039280 3.656373 0.235526 21 0.38374 0.38374 1 FFFFFF  H25  -1.08357208677929 18.0163824350337 -27.7063624983272 0 <> <> 0.2374 16 1 3
  26 43 0.573936 2.589985 1.297321 21 0.38374 0.38374 1 FFFFFF  H26  -1.08752885439146 1.96899358491313 -17.9232536190558 0 <> <> 0.23796 17 1 1
  :::
 } 
 m_bond[25] { 
  # First column is bond index #
  i_m_from
  i_m_to
  i_m_order
  :::
  1 1 2 1
  2 1 3 1
  3 1 5 1
  4 1 24 1
  5 2 4 1
  6 2 6 1
  7 2 7 1
  8 3 8 1
  9 3 9 1
  10 3 10 1
  11 4 11 1
  12 4 12 1
  13 4 13 1
  14 14 19 1
  15 14 18 1
  16 14 15 1
  17 14 16 1
  18 15 16 1
  19 16 20 1
  20 16 17 1
  21 17 22 1
  22 17 23 1
  23 17 21 1
  24 24 26 1
  25 24 25 1
  :::
 } 
} 

f_m_ct { 
 s_m_title
 i_m_stars
 s_m_entry_id
 s_m_entry_name
 i_m_Spin_multiplicity
 s_j_QM_Method
 s_j_QM_Basis
 r_j_Final_Energy
 s_j_Jaguar_input_file
 s_j_Jaguar_output_file
 s_m_Source_Path
 s_m_Source_File
 i_m_Source_File_Index
 s_j_Task
 s_j_Jaguar_restart_input_file
 s_j_Jaguar_restart_mae_file
 s_j_Jaguar_log_file
 s_j_Jaguar_mae_file
 i_j_Number_of_canonical_orbitals
 r_j_Lowest_Frequency_(cm-1)
 r_j_Highest_Frequency_(cm-1)
 r_j_2nd_Lowest_Frequency_(cm-1)
 i_j_Num_Negative_Frequencies
 b_matsci_Reaction_Workflow_Structure
 s_matsci_Reaction_Workflow_Conformers_Group
 s_matsci_Reaction_Workflow_Sibling_Group
 i_mmod_Serial_Number-OPLS3e
 r_mmod_Relative_Potential_Energy-OPLS3e_global
 i_matsci_Workflow_Stage
 i_j_Geometry_convergence_category
 r_j_Enthalpy_(kcal/mol)_298.15K_1.00E+00atm
 r_j_Free_Energy_(kcal/mol)_298.15K_1.00E+00atm
 r_j_Internal_Energy_(kcal/mol)_298.15K_1.00E+00atm
 r_j_Heat_Capacity_(cal/mol/K)_298.15K_1.00E+00atm
 r_j_ln(Q)_(kcal/mol)_298.15K_1.00E+00atm
 r_j_Enthalpy_(kcal/mol)_308.15K_1.00E+00atm
 r_j_Free_Energy_(kcal/mol)_308.15K_1.00E+00atm
 r_j_Internal_Energy_(kcal/mol)_308.15K_1.00E+00atm
 r_j_Heat_Capacity_(cal/mol/K)_308.15K_1.00E+00atm
 r_j_ln(Q)_(kcal/mol)_308.15K_1.00E+00atm
 r_j_Enthalpy_(kcal/mol)_318.15K_1.00E+00atm
 r_j_Free_Energy_(kcal/mol)_318.15K_1.00E+00atm
 r_j_Internal_Energy_(kcal/mol)_318.15K_1.00E+00atm
 r_j_Heat_Capacity_(cal/mol/K)_318.15K_1.00E+00atm
 r_j_ln(Q)_(kcal/mol)_318.15K_1.00E+00atm
 r_j_Enthalpy_(kcal/mol)_328.15K_1.00E+00atm
 r_j_Free_Energy_(kcal/mol)_328.15K_1.00E+00atm
 r_j_Internal_Energy_(kcal/mol)_328.15K_1.00E+00atm
 r_j_Heat_Capacity_(cal/mol/K)_328.15K_1.00E+00atm
 r_j_ln(Q)_(kcal/mol)_328.15K_1.00E+00atm
 r_j_Enthalpy_(kcal/mol)_338.15K_1.00E+00atm
 r_j_Free_Energy_(kcal/mol)_338.15K_1.00E+00atm
 r_j_Internal_Energy_(kcal/mol)_338.15K_1.00E+00atm
 r_j_Heat_Capacity_(cal/mol/K)_338.15K_1.00E+00atm
 r_j_ln(Q)_(kcal/mol)_338.15K_1.00E+00atm
 r_j_Enthalpy_(kcal/mol)_348.15K_1.00E+00atm
 r_j_Free_Energy_(kcal/mol)_348.15K_1.00E+00atm
 r_j_Internal_Energy_(kcal/mol)_348.15K_1.00E+00atm
 r_j_Heat_Capacity_(cal/mol/K)_348.15K_1.00E+00atm
 r_j_ln(Q)_(kcal/mol)_348.15K_1.00E+00atm
 r_j_Enthalpy_(kcal/mol)_358.15K_1.00E+00atm
 r_j_Free_Energy_(kcal/mol)_358.15K_1.00E+00atm
 r_j_Internal_Energy_(kcal/mol)_358.15K_1.00E+00atm
 r_j_Heat_Capacity_(cal/mol/K)_358.15K_1.00E+00atm
 r_j_ln(Q)_(kcal/mol)_358.15K_1.00E+00atm
 r_j_Enthalpy_(kcal/mol)_368.15K_1.00E+00atm
 r_j_Free_Energy_(kcal/mol)_368.15K_1.00E+00atm
 r_j_Internal_Energy_(kcal/mol)_368.15K_1.00E+00atm
 r_j_Heat_Capacity_(cal/mol/K)_368.15K_1.00E+00atm
 r_j_ln(Q)_(kcal/mol)_368.15K_1.00E+00atm
 r_j_Enthalpy_(kcal/mol)_378.15K_1.00E+00atm
 r_j_Free_Energy_(kcal/mol)_378.15K_1.00E+00atm
 r_j_Internal_Energy_(kcal/mol)_378.15K_1.00E+00atm
 r_j_Heat_Capacity_(cal/mol/K)_378.15K_1.00E+00atm
 r_j_ln(Q)_(kcal/mol)_378.15K_1.00E+00atm
 r_j_Enthalpy_(kcal/mol)_388.15K_1.00E+00atm
 r_j_Free_Energy_(kcal/mol)_388.15K_1.00E+00atm
 r_j_Internal_Energy_(kcal/mol)_388.15K_1.00E+00atm
 r_j_Heat_Capacity_(cal/mol/K)_388.15K_1.00E+00atm
 r_j_ln(Q)_(kcal/mol)_388.15K_1.00E+00atm
 r_j_Zero_Point_Energy_(kcal/mol)_stage_2
 r_j_Total_Internal_Energy_(au)_298.15K_1.00E+00atm_stage_2
 r_j_Total_Enthalpy_(au)_298.15K_1.00E+00atm_stage_2
 r_j_Total_Free_Energy_(au)_298.15K_1.00E+00atm_stage_2
 r_j_Entropy_(cal/mol/K)_298.15K_1.00E+00atm_stage_2
 r_j_Total_Internal_Energy_(au)_308.15K_1.00E+00atm_stage_2
 r_j_Total_Enthalpy_(au)_308.15K_1.00E+00atm_stage_2
 r_j_Total_Free_Energy_(au)_308.15K_1.00E+00atm_stage_2
 r_j_Entropy_(cal/mol/K)_308.15K_1.00E+00atm_stage_2
 r_j_Total_Internal_Energy_(au)_318.15K_1.00E+00atm_stage_2
 r_j_Total_Enthalpy_(au)_318.15K_1.00E+00atm_stage_2
 r_j_Total_Free_Energy_(au)_318.15K_1.00E+00atm_stage_2
 r_j_Entropy_(cal/mol/K)_318.15K_1.00E+00atm_stage_2
 r_j_Total_Internal_Energy_(au)_328.15K_1.00E+00atm_stage_2
 r_j_Total_Enthalpy_(au)_328.15K_1.00E+00atm_stage_2
 r_j_Total_Free_Energy_(au)_328.15K_1.00E+00atm_stage_2
 r_j_Entropy_(cal/mol/K)_328.15K_1.00E+00atm_stage_2
 r_j_Total_Internal_Energy_(au)_338.15K_1.00E+00atm_stage_2
 r_j_Total_Enthalpy_(au)_338.15K_1.00E+00atm_stage_2
 r_j_Total_Free_Energy_(au)_338.15K_1.00E+00atm_stage_2
 r_j_Entropy_(cal/mol/K)_338.15K_1.00E+00atm_stage_2
 r_j_Total_Internal_Energy_(au)_348.15K_1.00E+00atm_stage_2
 r_j_Total_Enthalpy_(au)_348.15K_1.00E+00atm_stage_2
 r_j_Total_Free_Energy_(au)_348.15K_1.00E+00atm_stage_2
 r_j_Entropy_(cal/mol/K)_348.15K_1.00E+00atm_stage_2
 r_j_Total_Internal_Energy_(au)_358.15K_1.00E+00atm_stage_2
 r_j_Total_Enthalpy_(au)_358.15K_1.00E+00atm_stage_2
 r_j_Total_Free_Energy_(au)_358.15K_1.00E+00atm_stage_2
 r_j_Entropy_(cal/mol/K)_358.15K_1.00E+00atm_stage_2
 r_j_Total_Internal_Energy_(au)_368.15K_1.00E+00atm_stage_2
 r_j_Total_Enthalpy_(au)_368.15K_1.00E+00atm_stage_2
 r_j_Total_Free_Energy_(au)_368.15K_1.00E+00atm_stage_2
 r_j_Entropy_(cal/mol/K)_368.15K_1.00E+00atm_stage_2
 r_j_Total_Internal_Energy_(au)_378.15K_1.00E+00atm_stage_2
 r_j_Total_Enthalpy_(au)_378.15K_1.00E+00atm_stage_2
 r_j_Total_Free_Energy_(au)_378.15K_1.00E+00atm_stage_2
 r_j_Entropy_(cal/mol/K)_378.15K_1.00E+00atm_stage_2
 r_j_Total_Internal_Energy_(au)_388.15K_1.00E+00atm_stage_2
 r_j_Total_Enthalpy_(au)_388.15K_1.00E+00atm_stage_2
 r_j_Total_Free_Energy_(au)_388.15K_1.00E+00atm_stage_2
 r_j_Entropy_(cal/mol/K)_388.15K_1.00E+00atm_stage_2
 r_j_Gas_Phase_Energy_stage_2
 r_j_HOMO_stage_2
 r_j_LUMO_stage_2
 s_m_job_name
 r_j_Gas_Phase_Energy
 r_j_HOMO
 r_j_LUMO
 r_j_Zero_Point_Energy_(kcal/mol)
 r_j_Entropy_(cal/mol/K)_298.15K_1.00E+00atm
 r_j_Total_Internal_Energy_(au)_298.15K_1.00E+00atm
 r_j_Total_Enthalpy_(au)_298.15K_1.00E+00atm
 r_j_Total_Free_Energy_(au)_298.15K_1.00E+00atm
 r_j_ESP_min,_kcal/mol
 r_j_ESP_max,_kcal/mol
 r_j_ESP_mean,_kcal/mol
 r_j_ESP_pos_mean,_kcal/mol
 r_j_ESP_neg_mean,_kcal/mol
 r_j_ESP_pos_variance,_(kcal/mol)**2
 r_j_ESP_neg_variance,_(kcal/mol)**2
 r_j_ESP_total_variance,_(kcal/mol)**2
 r_j_ESP_balance
 r_j_ESP_local_polarity,_kcal/mol
 s_j_jname
 i_m_ct_format
 :::
 Amine_frag2_reactant-3 
  0
  92 
  Amine_frag2_reactant-3_stage_2 
  1
  DFT(b3lyp-d3) 
  cc-pvtz(-f) 
  -407.086477317688
  /home/laurikai/Schrodinger_WD/Frag2_rxwf_spe_B3LYP-D3_CC-PVTZ-F/Amine_frag2_reactant-3_isomer2.in 
  /home/laurikai/Schrodinger_WD/Frag2_rxwf_spe_B3LYP-D3_CC-PVTZ-F/Amine_frag2_reactant-3_isomer2.out 
  /home/laurikai/.schrodinger/tmp 
  tmpma9npit6.mae 
  1
  "Single Point" 
  /home/laurikai/Schrodinger_WD/Frag2_rxwf_spe_B3LYP-D3_CC-PVTZ-F/Amine_frag2_reactant-3_isomer2.01.in 
  /home/laurikai/Schrodinger_WD/Frag2_rxwf_spe_B3LYP-D3_CC-PVTZ-F/Amine_frag2_reactant-3_isomer2.01.mae 
  /home/laurikai/Schrodinger_WD/Frag2_rxwf_spe_B3LYP-D3_CC-PVTZ-F/Amine_frag2_reactant-3_isomer2.log 
  /home/laurikai/Schrodinger_WD/Frag2_rxwf_spe_B3LYP-D3_CC-PVTZ-F/Amine_frag2_reactant-3_isomer2.mae 
  359
  11.2911158688613
  3520.1610503596
  27.0527236372295
  0
  1
  reactant 
  reactant 
  1
  0.426551818847599
  2
  1
  8.42749196167184
  -24.0134165088333
  7.83500637284457
  44.4245772713772
  40.5299588068696
  8.89638686804622
  -25.1070701830886
  8.28402921519657
  45.6581279380215
  41.0006636909832
  9.37906020762955
  -26.2182558780535
  8.74683049075751
  46.9032021447722
  41.4695089116795
  9.8742123707952
  -27.3448092786283
  9.22211058990079
  48.1534771042082
  41.9333454988
  10.3818829848954
  -28.486642982099
  9.7099091399786
  49.4064870459787
  42.3924877397961
  10.9020874029415
  -29.6436755724545
  10.2102414940023
  50.6598500171121
  42.8472224659214
  11.4348177370325
  -30.8158304203895
  10.723099764071
  51.911305076716
  43.2978111992318
  11.9800442106674
  -32.0030346509467
  11.2484541736835
  53.1587391389422
  43.7444921788202
  12.537716734156
  -33.2052182633587
  11.7862546331497
  54.4002049996513
  44.1874822680905
  13.1077666222916
  -34.4223133877629
  12.3364324572629
  55.6339319939737
  44.6269787446562
  148.539548365409
  -406.837388967501
  -406.836444781609
  -406.888137188439
  108.795823622564
  -406.836671230194
  -406.835695376152
  -406.889883334544
  110.347094113694
  -406.835933709412
  -406.834926187219
  -406.891654121677
  111.88846797323
  -406.835176302357
  -406.834137112015
  -406.893449398807
  113.420757730988
  -406.834398945882
  -406.833328087389
  -406.89526902665
  114.944628026007
  -406.833601615518
  -406.832499088876
  -406.897112875462
  116.460614606911
  -406.832784323836
  -406.831650129044
  -406.898980823125
  117.969141860735
  -406.831947118288
  -406.830781255346
  -406.900872753505
  119.470538806503
  -406.831090078697
  -406.829892547605
  -406.902788555051
  120.965053543606
  -406.83021331452
  -406.828984115278
  -406.904728119604
  122.452866185893
  -407.086585510501
  -0.230777774812153
  0.036558326455152
  828_Amine_frag2_rxwf 
  -407.086477317688
  -0.230846539065364
  0.0372068210856199
  148.532638307006
  108.807340166041
  -406.837289612712
  -406.83634542682
  -406.888043305532
  -35.2301728807575
  16.7023240906482
  0.777804591587541
  6.57379973435107
  -7.39797921103963
  20.1034657396192
  69.9434237949767
  90.0468895345959
  0.173412496429532
  6.82140227204833
  Amine_frag2_reactant-3_isomer2 
  2
 m_depend[87] { 
  # First column is dependency index #
  i_m_depend_dependency
  s_m_depend_property
  :::
  1 20 i_m_Spin_multiplicity 
  2 20 s_j_QM_Method 
  3 20 s_j_QM_Basis 
  4 20 r_j_Final_Energy 
  5 20 s_j_Jaguar_input_file 
  6 20 s_j_Jaguar_output_file 
  7 20 s_j_Task 
  8 20 s_j_Jaguar_restart_input_file 
  9 20 s_j_Jaguar_restart_mae_file 
  10 20 s_j_Jaguar_log_file 
  11 20 s_j_Jaguar_mae_file 
  12 20 i_j_Number_of_canonical_orbitals 
  13 20 r_j_Lowest_Frequency_(cm-1) 
  14 20 r_j_Highest_Frequency_(cm-1) 
  15 20 r_j_2nd_Lowest_Frequency_(cm-1) 
  16 20 i_j_Num_Negative_Frequencies 
  17 10 i_mmod_Serial_Number-OPLS3e 
  18 20 i_j_Geometry_convergence_category 
  19 20 r_j_Enthalpy_(kcal/mol)_298.15K_1.00E+00atm 
  20 20 r_j_Free_Energy_(kcal/mol)_298.15K_1.00E+00atm 
  21 20 r_j_Internal_Energy_(kcal/mol)_298.15K_1.00E+00atm 
  22 20 r_j_Heat_Capacity_(cal/mol/K)_298.15K_1.00E+00atm 
  23 20 r_j_ln(Q)_(kcal/mol)_298.15K_1.00E+00atm 
  24 20 r_j_Enthalpy_(kcal/mol)_308.15K_1.00E+00atm 
  25 20 r_j_Free_Energy_(kcal/mol)_308.15K_1.00E+00atm 
  26 20 r_j_Internal_Energy_(kcal/mol)_308.15K_1.00E+00atm 
  27 20 r_j_Heat_Capacity_(cal/mol/K)_308.15K_1.00E+00atm 
  28 20 r_j_ln(Q)_(kcal/mol)_308.15K_1.00E+00atm 
  29 20 r_j_Enthalpy_(kcal/mol)_318.15K_1.00E+00atm 
  30 20 r_j_Free_Energy_(kcal/mol)_318.15K_1.00E+00atm 
  31 20 r_j_Internal_Energy_(kcal/mol)_318.15K_1.00E+00atm 
  32 20 r_j_Heat_Capacity_(cal/mol/K)_318.15K_1.00E+00atm 
  33 20 r_j_ln(Q)_(kcal/mol)_318.15K_1.00E+00atm 
  34 20 r_j_Enthalpy_(kcal/mol)_328.15K_1.00E+00atm 
  35 20 r_j_Free_Energy_(kcal/mol)_328.15K_1.00E+00atm 
  36 20 r_j_Internal_Energy_(kcal/mol)_328.15K_1.00E+00atm 
  37 20 r_j_Heat_Capacity_(cal/mol/K)_328.15K_1.00E+00atm 
  38 20 r_j_ln(Q)_(kcal/mol)_328.15K_1.00E+00atm 
  39 20 r_j_Enthalpy_(kcal/mol)_338.15K_1.00E+00atm 
  40 20 r_j_Free_Energy_(kcal/mol)_338.15K_1.00E+00atm 
  41 20 r_j_Internal_Energy_(kcal/mol)_338.15K_1.00E+00atm 
  42 20 r_j_Heat_Capacity_(cal/mol/K)_338.15K_1.00E+00atm 
  43 20 r_j_ln(Q)_(kcal/mol)_338.15K_1.00E+00atm 
  44 20 r_j_Enthalpy_(kcal/mol)_348.15K_1.00E+00atm 
  45 20 r_j_Free_Energy_(kcal/mol)_348.15K_1.00E+00atm 
  46 20 r_j_Internal_Energy_(kcal/mol)_348.15K_1.00E+00atm 
  47 20 r_j_Heat_Capacity_(cal/mol/K)_348.15K_1.00E+00atm 
  48 20 r_j_ln(Q)_(kcal/mol)_348.15K_1.00E+00atm 
  49 20 r_j_Enthalpy_(kcal/mol)_358.15K_1.00E+00atm 
  50 20 r_j_Free_Energy_(kcal/mol)_358.15K_1.00E+00atm 
  51 20 r_j_Internal_Energy_(kcal/mol)_358.15K_1.00E+00atm 
  52 20 r_j_Heat_Capacity_(cal/mol/K)_358.15K_1.00E+00atm 
  53 20 r_j_ln(Q)_(kcal/mol)_358.15K_1.00E+00atm 
  54 20 r_j_Enthalpy_(kcal/mol)_368.15K_1.00E+00atm 
  55 20 r_j_Free_Energy_(kcal/mol)_368.15K_1.00E+00atm 
  56 20 r_j_Internal_Energy_(kcal/mol)_368.15K_1.00E+00atm 
  57 20 r_j_Heat_Capacity_(cal/mol/K)_368.15K_1.00E+00atm 
  58 20 r_j_ln(Q)_(kcal/mol)_368.15K_1.00E+00atm 
  59 20 r_j_Enthalpy_(kcal/mol)_378.15K_1.00E+00atm 
  60 20 r_j_Free_Energy_(kcal/mol)_378.15K_1.00E+00atm 
  61 20 r_j_Internal_Energy_(kcal/mol)_378.15K_1.00E+00atm 
  62 20 r_j_Heat_Capacity_(cal/mol/K)_378.15K_1.00E+00atm 
  63 20 r_j_ln(Q)_(kcal/mol)_378.15K_1.00E+00atm 
  64 20 r_j_Enthalpy_(kcal/mol)_388.15K_1.00E+00atm 
  65 20 r_j_Free_Energy_(kcal/mol)_388.15K_1.00E+00atm 
  66 20 r_j_Internal_Energy_(kcal/mol)_388.15K_1.00E+00atm 
  67 20 r_j_Heat_Capacity_(cal/mol/K)_388.15K_1.00E+00atm 
  68 20 r_j_ln(Q)_(kcal/mol)_388.15K_1.00E+00atm 
  69 30 s_m_job_name 
  70 20 r_j_Gas_Phase_Energy 
  71 20 r_j_HOMO 
  72 20 r_j_LUMO 
  73 20 r_j_Zero_Point_Energy_(kcal/mol) 
  74 20 r_j_Entropy_(cal/mol/K)_298.15K_1.00E+00atm 
  75 20 r_j_Total_Internal_Energy_(au)_298.15K_1.00E+00atm 
  76 20 r_j_Total_Enthalpy_(au)_298.15K_1.00E+00atm 
  77 20 r_j_Total_Free_Energy_(au)_298.15K_1.00E+00atm 
  78 20 r_j_ESP_min,_kcal/mol 
  79 20 r_j_ESP_max,_kcal/mol 
  80 20 r_j_ESP_mean,_kcal/mol 
  81 20 r_j_ESP_pos_mean,_kcal/mol 
  82 20 r_j_ESP_neg_mean,_kcal/mol 
  83 20 r_j_ESP_pos_variance,_(kcal/mol)**2 
  84 20 r_j_ESP_neg_variance,_(kcal/mol)**2 
  85 20 r_j_ESP_total_variance,_(kcal/mol)**2 
  86 20 r_j_ESP_balance 
  87 20 r_j_ESP_local_polarity,_kcal/mol 
  :::
 } 
 m_atom[26] { 
  # First column is atom index #
  i_m_mmod_type
  r_m_x_coord
  r_m_y_coord
  r_m_z_coord
  i_m_color
  r_m_charge1
  r_m_charge2
  i_m_atomic_number
  s_m_color_rgb
  s_m_atom_name
  r_j_EPN
  r_j_Max_surface_ESP
  r_j_Min_surface_ESP
  i_m_Hcount
  i_rdk_index
  b_st_NoSrcChirality
  r_j_Mulliken_Charges
  i_j_separated_energy_at_no
  b_matsci_Reaction_Workflow_Keep_Atom
  i_matsci_Reaction_Workflow_Superposition_Atom
  :::
  1 3 0.461675 1.449511 0.001142 24 0.09748 0.09748 6 696969  C1  -14.7378743762952 0 0 1 0 1 <> <> <> <>
  2 3 -0.752128 0.898607 -0.754559 24 -0.12613 -0.12613 6 696969  C2  -14.7700172339133 0 0 2 2 <> <> <> <> <>
  3 3 1.387078 2.285482 -0.892317 24 -0.16746 -0.16746 6 696969  C3  -14.7822898633724 0 0 3 3 <> <> <> <> <>
  4 3 -0.411245 -0.085381 -1.873626 24 -0.17242 -0.17242 6 696969  C4  -14.7736510094766 0 0 3 4 <> <> <> <> <>
  5 41 1.037149 0.594492 0.370860 21 0.03706 0.03706 1 FFFFFF  H5  -1.14907931116251 5.52286550834124 -24.3692399477659 0 <> <> <> <> <> <>
  6 41 -1.404700 0.415130 -0.025540 21 0.07153 0.07153 1 FFFFFF  H6  -1.14616651094836 0.553588069019271 -32.2334600683818 0 <> <> <> <> <> <>
  7 41 -1.317348 1.741488 -1.167712 21 0.07153 0.07153 1 FFFFFF  H7  -1.14100735998777 9.2473464260049 -4.96490870073612 0 <> <> <> <> <> <>
  8 41 1.804989 1.698823 -1.712177 21 0.06420 0.06420 1 FFFFFF  H8  -1.13759059186842 4.79302759561351 -5.86080920228263 0 <> <> <> <> <> <>
  9 41 0.841725 3.130321 -1.320847 21 0.06420 0.06420 1 FFFFFF  H9  -1.13794503365968 6.48106575845653 -7.30886874847071 0 <> <> <> <> <> <>
  10 41 2.217090 2.681874 -0.306781 21 0.06420 0.06420 1 FFFFFF  H10  -1.14067866605525 -1.73003377655621 -21.2044542220097 0 <> <> <> <> <> <>
  11 41 -1.316851 -0.486408 -2.329374 21 0.05910 0.05910 1 FFFFFF  H11  -1.13591217835747 5.35625321010304 -3.46603028316218 0 <> <> <> <> <> <>
  12 41 0.172465 0.384421 -2.665333 21 0.05910 0.05910 1 FFFFFF  H12  -1.13732176177252 5.23349014981331 -3.46797486101504 0 <> <> <> <> <> <>
  13 41 0.167404 -0.927749 -1.489369 21 0.05910 0.05910 1 FFFFFF  H13  -1.13626266424021 5.48400061548454 -3.47719614143716 0 <> <> <> <> <> <>
  14 3 2.289233 3.104523 3.979417 24 -0.06989 -0.06989 6 696969  C14  -14.7016722262374 9.68866022915138 -2.27905558098261 2 <> <> -0.01523 1 1 <>
  15 16 2.635521 3.042179 2.581833 70 -0.28766 -0.28766 8 FF2F2F  O1  -22.3328656804418 -2.3861854250531 -26.2944801962959 0 <> <> -0.4555 2 1 <>
  16 3 3.028669 1.956802 3.447879 24 -0.00407 -0.00407 6 696969  C16  -14.6917924945073 8.03754125693781 0.7936584386034 1 <> <> 0.12847 3 1 <>
  17 3 2.378223 0.623762 3.209700 24 -0.18780 -0.18780 6 696969  C17  -14.7597794874665 0 0 3 <> <> -0.34018 4 1 <>
  18 41 2.805620 3.872887 4.544129 21 0.10452 0.10452 1 FFFFFF  H1  -1.10299637780464 16.7023240906482 -12.8180725472196 0 <> <> 0.09523 5 1 <>
  19 41 1.230398 2.995248 4.188525 21 0.10452 0.10452 1 FFFFFF  H2  -1.10346271089937 13.4324008851722 -17.1309370500293 0 <> <> 0.13032 6 1 <>
  20 41 4.099210 1.934635 3.631805 21 0.12001 0.12001 1 FFFFFF  H3  -1.10882167292118 15.8316873698458 -11.7901002827642 0 <> <> 0.09262 7 1 <>
  21 41 2.510512 -0.016675 4.083663 21 0.07346 0.07346 1 FFFFFF  H4  -1.11268883237812 13.1462473556945 0.989176584004413 0 <> <> 0.1004 8 1 <>
  22 41 1.314279 0.743100 3.012243 21 0.07346 0.07346 1 FFFFFF  H22  -1.1200793551734 5.65579215623837 -30.6958405566226 0 <> <> 0.1437 9 1 <>
  23 41 2.835478 0.123835 2.355017 21 0.07346 0.07346 1 FFFFFF  H23  -1.11739114155894 10.7986231990298 -5.90420861774574 0 <> <> 0.10993 10 1 <>
  24 26 -0.012232 2.179973 1.190678 38 -0.94897 -0.94897 7 2F2FFF  N1  -18.4159376754756 -18.4676989455225 -35.2301728807575 2 <> <> -0.59647 12 1 2
  25 43 0.772585 2.671977 1.608152 21 0.38374 0.38374 1 FFFFFF  H25  -1.0922517170385 3.48788727146576 -20.1435054192991 0 <> <> 0.2374 16 1 3
  26 43 -0.673855 2.893982 0.899553 21 0.38374 0.38374 1 FFFFFF  H26  -1.08748957255922 16.6893905625467 -29.7681791778623 0 <> <> 0.23796 17 1 1
  :::
 } 
 m_bond[25] { 
  # First column is bond index #
  i_m_from
  i_m_to
  i_m_order
  :::
  1 1 2 1
  2 1 3 1
  3 1 5 1
  4 1 24 1
  5 2 4 1
  6 2 6 1
  7 2 7 1
  8 3 8 1
  9 3 9 1
  10 3 10 1
  11 4 11 1
  12 4 12 1
  13 4 13 1
  14 14 19 1
  15 14 18 1
  16 14 15 1
  17 14 16 1
  18 15 16 1
  19 16 20 1
  20 16 17 1
  21 17 22 1
  22 17 23 1
  23 17 21 1
  24 24 26 1
  25 24 25 1
  :::
 } 
} 

f_m_ct { 
 s_m_title
 i_m_stars
 s_m_entry_id
 s_m_entry_name
 i_m_Spin_multiplicity
 s_j_QM_Method
 s_j_QM_Basis
 r_j_Final_Energy
 s_j_Jaguar_input_file
 s_j_Jaguar_output_file
 s_m_Source_Path
 s_m_Source_File
 i_m_Source_File_Index
 s_j_Task
 s_j_Jaguar_restart_input_file
 s_j_Jaguar_restart_mae_file
 s_j_Jaguar_log_file
 s_j_Jaguar_mae_file
 i_j_Number_of_canonical_orbitals
 r_j_Lowest_Frequency_(cm-1)
 r_j_Highest_Frequency_(cm-1)
 r_j_2nd_Lowest_Frequency_(cm-1)
 i_j_Num_Negative_Frequencies
 b_matsci_Reaction_Workflow_Structure
 s_matsci_Reaction_Workflow_Conformers_Group
 s_matsci_Reaction_Workflow_Sibling_Group
 i_mmod_Serial_Number-OPLS3e
 r_mmod_Relative_Potential_Energy-OPLS3e_global
 i_matsci_Workflow_Stage
 i_j_Geometry_convergence_category
 r_j_Enthalpy_(kcal/mol)_298.15K_1.00E+00atm
 r_j_Free_Energy_(kcal/mol)_298.15K_1.00E+00atm
 r_j_Internal_Energy_(kcal/mol)_298.15K_1.00E+00atm
 r_j_Heat_Capacity_(cal/mol/K)_298.15K_1.00E+00atm
 r_j_ln(Q)_(kcal/mol)_298.15K_1.00E+00atm
 r_j_Enthalpy_(kcal/mol)_308.15K_1.00E+00atm
 r_j_Free_Energy_(kcal/mol)_308.15K_1.00E+00atm
 r_j_Internal_Energy_(kcal/mol)_308.15K_1.00E+00atm
 r_j_Heat_Capacity_(cal/mol/K)_308.15K_1.00E+00atm
 r_j_ln(Q)_(kcal/mol)_308.15K_1.00E+00atm
 r_j_Enthalpy_(kcal/mol)_318.15K_1.00E+00atm
 r_j_Free_Energy_(kcal/mol)_318.15K_1.00E+00atm
 r_j_Internal_Energy_(kcal/mol)_318.15K_1.00E+00atm
 r_j_Heat_Capacity_(cal/mol/K)_318.15K_1.00E+00atm
 r_j_ln(Q)_(kcal/mol)_318.15K_1.00E+00atm
 r_j_Enthalpy_(kcal/mol)_328.15K_1.00E+00atm
 r_j_Free_Energy_(kcal/mol)_328.15K_1.00E+00atm
 r_j_Internal_Energy_(kcal/mol)_328.15K_1.00E+00atm
 r_j_Heat_Capacity_(cal/mol/K)_328.15K_1.00E+00atm
 r_j_ln(Q)_(kcal/mol)_328.15K_1.00E+00atm
 r_j_Enthalpy_(kcal/mol)_338.15K_1.00E+00atm
 r_j_Free_Energy_(kcal/mol)_338.15K_1.00E+00atm
 r_j_Internal_Energy_(kcal/mol)_338.15K_1.00E+00atm
 r_j_Heat_Capacity_(cal/mol/K)_338.15K_1.00E+00atm
 r_j_ln(Q)_(kcal/mol)_338.15K_1.00E+00atm
 r_j_Enthalpy_(kcal/mol)_348.15K_1.00E+00atm
 r_j_Free_Energy_(kcal/mol)_348.15K_1.00E+00atm
 r_j_Internal_Energy_(kcal/mol)_348.15K_1.00E+00atm
 r_j_Heat_Capacity_(cal/mol/K)_348.15K_1.00E+00atm
 r_j_ln(Q)_(kcal/mol)_348.15K_1.00E+00atm
 r_j_Enthalpy_(kcal/mol)_358.15K_1.00E+00atm
 r_j_Free_Energy_(kcal/mol)_358.15K_1.00E+00atm
 r_j_Internal_Energy_(kcal/mol)_358.15K_1.00E+00atm
 r_j_Heat_Capacity_(cal/mol/K)_358.15K_1.00E+00atm
 r_j_ln(Q)_(kcal/mol)_358.15K_1.00E+00atm
 r_j_Enthalpy_(kcal/mol)_368.15K_1.00E+00atm
 r_j_Free_Energy_(kcal/mol)_368.15K_1.00E+00atm
 r_j_Internal_Energy_(kcal/mol)_368.15K_1.00E+00atm
 r_j_Heat_Capacity_(cal/mol/K)_368.15K_1.00E+00atm
 r_j_ln(Q)_(kcal/mol)_368.15K_1.00E+00atm
 r_j_Enthalpy_(kcal/mol)_378.15K_1.00E+00atm
 r_j_Free_Energy_(kcal/mol)_378.15K_1.00E+00atm
 r_j_Internal_Energy_(kcal/mol)_378.15K_1.00E+00atm
 r_j_Heat_Capacity_(cal/mol/K)_378.15K_1.00E+00atm
 r_j_ln(Q)_(kcal/mol)_378.15K_1.00E+00atm
 r_j_Enthalpy_(kcal/mol)_388.15K_1.00E+00atm
 r_j_Free_Energy_(kcal/mol)_388.15K_1.00E+00atm
 r_j_Internal_Energy_(kcal/mol)_388.15K_1.00E+00atm
 r_j_Heat_Capacity_(cal/mol/K)_388.15K_1.00E+00atm
 r_j_ln(Q)_(kcal/mol)_388.15K_1.00E+00atm
 r_j_Zero_Point_Energy_(kcal/mol)_stage_2
 r_j_Total_Internal_Energy_(au)_298.15K_1.00E+00atm_stage_2
 r_j_Total_Enthalpy_(au)_298.15K_1.00E+00atm_stage_2
 r_j_Total_Free_Energy_(au)_298.15K_1.00E+00atm_stage_2
 r_j_Entropy_(cal/mol/K)_298.15K_1.00E+00atm_stage_2
 r_j_Total_Internal_Energy_(au)_308.15K_1.00E+00atm_stage_2
 r_j_Total_Enthalpy_(au)_308.15K_1.00E+00atm_stage_2
 r_j_Total_Free_Energy_(au)_308.15K_1.00E+00atm_stage_2
 r_j_Entropy_(cal/mol/K)_308.15K_1.00E+00atm_stage_2
 r_j_Total_Internal_Energy_(au)_318.15K_1.00E+00atm_stage_2
 r_j_Total_Enthalpy_(au)_318.15K_1.00E+00atm_stage_2
 r_j_Total_Free_Energy_(au)_318.15K_1.00E+00atm_stage_2
 r_j_Entropy_(cal/mol/K)_318.15K_1.00E+00atm_stage_2
 r_j_Total_Internal_Energy_(au)_328.15K_1.00E+00atm_stage_2
 r_j_Total_Enthalpy_(au)_328.15K_1.00E+00atm_stage_2
 r_j_Total_Free_Energy_(au)_328.15K_1.00E+00atm_stage_2
 r_j_Entropy_(cal/mol/K)_328.15K_1.00E+00atm_stage_2
 r_j_Total_Internal_Energy_(au)_338.15K_1.00E+00atm_stage_2
 r_j_Total_Enthalpy_(au)_338.15K_1.00E+00atm_stage_2
 r_j_Total_Free_Energy_(au)_338.15K_1.00E+00atm_stage_2
 r_j_Entropy_(cal/mol/K)_338.15K_1.00E+00atm_stage_2
 r_j_Total_Internal_Energy_(au)_348.15K_1.00E+00atm_stage_2
 r_j_Total_Enthalpy_(au)_348.15K_1.00E+00atm_stage_2
 r_j_Total_Free_Energy_(au)_348.15K_1.00E+00atm_stage_2
 r_j_Entropy_(cal/mol/K)_348.15K_1.00E+00atm_stage_2
 r_j_Total_Internal_Energy_(au)_358.15K_1.00E+00atm_stage_2
 r_j_Total_Enthalpy_(au)_358.15K_1.00E+00atm_stage_2
 r_j_Total_Free_Energy_(au)_358.15K_1.00E+00atm_stage_2
 r_j_Entropy_(cal/mol/K)_358.15K_1.00E+00atm_stage_2
 r_j_Total_Internal_Energy_(au)_368.15K_1.00E+00atm_stage_2
 r_j_Total_Enthalpy_(au)_368.15K_1.00E+00atm_stage_2
 r_j_Total_Free_Energy_(au)_368.15K_1.00E+00atm_stage_2
 r_j_Entropy_(cal/mol/K)_368.15K_1.00E+00atm_stage_2
 r_j_Total_Internal_Energy_(au)_378.15K_1.00E+00atm_stage_2
 r_j_Total_Enthalpy_(au)_378.15K_1.00E+00atm_stage_2
 r_j_Total_Free_Energy_(au)_378.15K_1.00E+00atm_stage_2
 r_j_Entropy_(cal/mol/K)_378.15K_1.00E+00atm_stage_2
 r_j_Total_Internal_Energy_(au)_388.15K_1.00E+00atm_stage_2
 r_j_Total_Enthalpy_(au)_388.15K_1.00E+00atm_stage_2
 r_j_Total_Free_Energy_(au)_388.15K_1.00E+00atm_stage_2
 r_j_Entropy_(cal/mol/K)_388.15K_1.00E+00atm_stage_2
 r_j_Gas_Phase_Energy_stage_2
 r_j_HOMO_stage_2
 r_j_LUMO_stage_2
 s_m_job_name
 r_j_Gas_Phase_Energy
 r_j_HOMO
 r_j_LUMO
 r_j_Zero_Point_Energy_(kcal/mol)
 r_j_Entropy_(cal/mol/K)_298.15K_1.00E+00atm
 r_j_Total_Internal_Energy_(au)_298.15K_1.00E+00atm
 r_j_Total_Enthalpy_(au)_298.15K_1.00E+00atm
 r_j_Total_Free_Energy_(au)_298.15K_1.00E+00atm
 r_j_ESP_min,_kcal/mol
 r_j_ESP_max,_kcal/mol
 r_j_ESP_mean,_kcal/mol
 r_j_ESP_pos_mean,_kcal/mol
 r_j_ESP_neg_mean,_kcal/mol
 r_j_ESP_pos_variance,_(kcal/mol)**2
 r_j_ESP_neg_variance,_(kcal/mol)**2
 r_j_ESP_total_variance,_(kcal/mol)**2
 r_j_ESP_balance
 r_j_ESP_local_polarity,_kcal/mol
 s_j_jname
 i_m_ct_format
 :::
 Amine_frag2_reactant-9 
  0
  93 
  Amine_frag2_reactant-9_stage_2 
  1
  DFT(b3lyp-d3) 
  cc-pvtz(-f) 
  -407.08721415964
  /home/laurikai/Schrodinger_WD/Frag2_rxwf_spe_B3LYP-D3_CC-PVTZ-F/Amine_frag2_reactant-9_isomer3.in 
  /home/laurikai/Schrodinger_WD/Frag2_rxwf_spe_B3LYP-D3_CC-PVTZ-F/Amine_frag2_reactant-9_isomer3.out 
  /home/laurikai/.schrodinger/tmp 
  tmpma9npit6.mae 
  1
  "Single Point" 
  /home/laurikai/Schrodinger_WD/Frag2_rxwf_spe_B3LYP-D3_CC-PVTZ-F/Amine_frag2_reactant-9_isomer3.01.in 
  /home/laurikai/Schrodinger_WD/Frag2_rxwf_spe_B3LYP-D3_CC-PVTZ-F/Amine_frag2_reactant-9_isomer3.01.mae 
  /home/laurikai/Schrodinger_WD/Frag2_rxwf_spe_B3LYP-D3_CC-PVTZ-F/Amine_frag2_reactant-9_isomer3.log 
  /home/laurikai/Schrodinger_WD/Frag2_rxwf_spe_B3LYP-D3_CC-PVTZ-F/Amine_frag2_reactant-9_isomer3.mae 
  359
  17.2388651034933
  3543.11555698207
  24.5942238053395
  0
  1
  reactant 
  reactant 
  1
  1.3032150268554
  2
  0
  8.4294970309027
  -24.021993213073
  7.83701144207543
  44.4820647161877
  40.5444346091531
  8.89976699427926
  -25.117201013986
  8.28740934142961
  45.7188366494881
  41.017207667939
  9.38305783347917
  -26.2288350198753
  8.75082811660713
  46.9659735738957
  41.4862419780627
  9.8788474994304
  -27.355856458113
  9.22674571853599
  48.2181835796046
  41.9502863810493
  10.3871742653694
  -28.4981779143569
  9.71520042045259
  49.472986256499
  42.4096534856733
  10.908052007618
  -29.6557179196845
  10.2162060986789
  50.727989640202
  42.8646285777078
  11.4414712813555
  -30.8283997512525
  10.7297533083939
  51.9809266339952
  43.3154717492538
  11.9874007080054
  -32.0161504016044
  11.2558106710215
  53.2296811709174
  43.7624199115594
  12.5457885793626
  -33.2188997008611
  11.7943264783563
  54.4723056483789
  44.2056886919195
  13.1165645984794
  -34.4365795762226
  12.3452304334507
  55.7070310764151
  44.6454742153698
  148.496671615646
  -406.838164931362
  -406.83722074547
  -406.888933050054
  108.83770196777
  -406.837446243767
  -406.836470389724
  -406.890679879198
  110.39093950435
  -406.836707738936
  -406.835700216743
  -406.892451380759
  111.934285253354
  -406.835949315956
  -406.834910125614
  -406.894247403755
  113.468547790777
  -406.835170913836
  -406.834100055343
  -406.896067808881
  114.994387637813
  -406.834372510461
  -406.833269983819
  -406.89791246631
  116.512336427696
  -406.833554120884
  -406.832419926092
  -406.899781253775
  118.022814554259
  -406.83271579511
  -406.831549932167
  -406.901674054931
  119.526147248702
  -406.831857615539
  -406.830660084447
  -406.903590757956
  121.022579082966
  -406.830979694199
  -406.829750494957
  -406.905531254368
  122.512286937272
  -407.087297582197
  -0.231869899189614
  0.0332868926442205
  828_Amine_frag2_rxwf 
  -407.08721415964
  -0.231966907496434
  0.0334966003237035
  148.490744271319
  108.842831608169
  -406.838090021779
  -406.837145835886
  -406.888860577728
  -32.7661903725272
  18.2070437473628
  1.06765970765934
  5.66837502722626
  -7.57967018130766
  14.4579735753939
  76.0292037455571
  90.487177320951
  0.134249843137611
  6.07677945467208
  Amine_frag2_reactant-9_isomer3 
  2
 m_depend[87] { 
  # First column is dependency index #
  i_m_depend_dependency
  s_m_depend_property
  :::
  1 20 i_m_Spin_multiplicity 
  2 20 s_j_QM_Method 
  3 20 s_j_QM_Basis 
  4 20 r_j_Final_Energy 
  5 20 s_j_Jaguar_input_file 
  6 20 s_j_Jaguar_output_file 
  7 20 s_j_Task 
  8 20 s_j_Jaguar_restart_input_file 
  9 20 s_j_Jaguar_restart_mae_file 
  10 20 s_j_Jaguar_log_file 
  11 20 s_j_Jaguar_mae_file 
  12 20 i_j_Number_of_canonical_orbitals 
  13 20 r_j_Lowest_Frequency_(cm-1) 
  14 20 r_j_Highest_Frequency_(cm-1) 
  15 20 r_j_2nd_Lowest_Frequency_(cm-1) 
  16 20 i_j_Num_Negative_Frequencies 
  17 10 i_mmod_Serial_Number-OPLS3e 
  18 20 i_j_Geometry_convergence_category 
  19 20 r_j_Enthalpy_(kcal/mol)_298.15K_1.00E+00atm 
  20 20 r_j_Free_Energy_(kcal/mol)_298.15K_1.00E+00atm 
  21 20 r_j_Internal_Energy_(kcal/mol)_298.15K_1.00E+00atm 
  22 20 r_j_Heat_Capacity_(cal/mol/K)_298.15K_1.00E+00atm 
  23 20 r_j_ln(Q)_(kcal/mol)_298.15K_1.00E+00atm 
  24 20 r_j_Enthalpy_(kcal/mol)_308.15K_1.00E+00atm 
  25 20 r_j_Free_Energy_(kcal/mol)_308.15K_1.00E+00atm 
  26 20 r_j_Internal_Energy_(kcal/mol)_308.15K_1.00E+00atm 
  27 20 r_j_Heat_Capacity_(cal/mol/K)_308.15K_1.00E+00atm 
  28 20 r_j_ln(Q)_(kcal/mol)_308.15K_1.00E+00atm 
  29 20 r_j_Enthalpy_(kcal/mol)_318.15K_1.00E+00atm 
  30 20 r_j_Free_Energy_(kcal/mol)_318.15K_1.00E+00atm 
  31 20 r_j_Internal_Energy_(kcal/mol)_318.15K_1.00E+00atm 
  32 20 r_j_Heat_Capacity_(cal/mol/K)_318.15K_1.00E+00atm 
  33 20 r_j_ln(Q)_(kcal/mol)_318.15K_1.00E+00atm 
  34 20 r_j_Enthalpy_(kcal/mol)_328.15K_1.00E+00atm 
  35 20 r_j_Free_Energy_(kcal/mol)_328.15K_1.00E+00atm 
  36 20 r_j_Internal_Energy_(kcal/mol)_328.15K_1.00E+00atm 
  37 20 r_j_Heat_Capacity_(cal/mol/K)_328.15K_1.00E+00atm 
  38 20 r_j_ln(Q)_(kcal/mol)_328.15K_1.00E+00atm 
  39 20 r_j_Enthalpy_(kcal/mol)_338.15K_1.00E+00atm 
  40 20 r_j_Free_Energy_(kcal/mol)_338.15K_1.00E+00atm 
  41 20 r_j_Internal_Energy_(kcal/mol)_338.15K_1.00E+00atm 
  42 20 r_j_Heat_Capacity_(cal/mol/K)_338.15K_1.00E+00atm 
  43 20 r_j_ln(Q)_(kcal/mol)_338.15K_1.00E+00atm 
  44 20 r_j_Enthalpy_(kcal/mol)_348.15K_1.00E+00atm 
  45 20 r_j_Free_Energy_(kcal/mol)_348.15K_1.00E+00atm 
  46 20 r_j_Internal_Energy_(kcal/mol)_348.15K_1.00E+00atm 
  47 20 r_j_Heat_Capacity_(cal/mol/K)_348.15K_1.00E+00atm 
  48 20 r_j_ln(Q)_(kcal/mol)_348.15K_1.00E+00atm 
  49 20 r_j_Enthalpy_(kcal/mol)_358.15K_1.00E+00atm 
  50 20 r_j_Free_Energy_(kcal/mol)_358.15K_1.00E+00atm 
  51 20 r_j_Internal_Energy_(kcal/mol)_358.15K_1.00E+00atm 
  52 20 r_j_Heat_Capacity_(cal/mol/K)_358.15K_1.00E+00atm 
  53 20 r_j_ln(Q)_(kcal/mol)_358.15K_1.00E+00atm 
  54 20 r_j_Enthalpy_(kcal/mol)_368.15K_1.00E+00atm 
  55 20 r_j_Free_Energy_(kcal/mol)_368.15K_1.00E+00atm 
  56 20 r_j_Internal_Energy_(kcal/mol)_368.15K_1.00E+00atm 
  57 20 r_j_Heat_Capacity_(cal/mol/K)_368.15K_1.00E+00atm 
  58 20 r_j_ln(Q)_(kcal/mol)_368.15K_1.00E+00atm 
  59 20 r_j_Enthalpy_(kcal/mol)_378.15K_1.00E+00atm 
  60 20 r_j_Free_Energy_(kcal/mol)_378.15K_1.00E+00atm 
  61 20 r_j_Internal_Energy_(kcal/mol)_378.15K_1.00E+00atm 
  62 20 r_j_Heat_Capacity_(cal/mol/K)_378.15K_1.00E+00atm 
  63 20 r_j_ln(Q)_(kcal/mol)_378.15K_1.00E+00atm 
  64 20 r_j_Enthalpy_(kcal/mol)_388.15K_1.00E+00atm 
  65 20 r_j_Free_Energy_(kcal/mol)_388.15K_1.00E+00atm 
  66 20 r_j_Internal_Energy_(kcal/mol)_388.15K_1.00E+00atm 
  67 20 r_j_Heat_Capacity_(cal/mol/K)_388.15K_1.00E+00atm 
  68 20 r_j_ln(Q)_(kcal/mol)_388.15K_1.00E+00atm 
  69 30 s_m_job_name 
  70 20 r_j_Gas_Phase_Energy 
  71 20 r_j_HOMO 
  72 20 r_j_LUMO 
  73 20 r_j_Zero_Point_Energy_(kcal/mol) 
  74 20 r_j_Entropy_(cal/mol/K)_298.15K_1.00E+00atm 
  75 20 r_j_Total_Internal_Energy_(au)_298.15K_1.00E+00atm 
  76 20 r_j_Total_Enthalpy_(au)_298.15K_1.00E+00atm 
  77 20 r_j_Total_Free_Energy_(au)_298.15K_1.00E+00atm 
  78 20 r_j_ESP_min,_kcal/mol 
  79 20 r_j_ESP_max,_kcal/mol 
  80 20 r_j_ESP_mean,_kcal/mol 
  81 20 r_j_ESP_pos_mean,_kcal/mol 
  82 20 r_j_ESP_neg_mean,_kcal/mol 
  83 20 r_j_ESP_pos_variance,_(kcal/mol)**2 
  84 20 r_j_ESP_neg_variance,_(kcal/mol)**2 
  85 20 r_j_ESP_total_variance,_(kcal/mol)**2 
  86 20 r_j_ESP_balance 
  87 20 r_j_ESP_local_polarity,_kcal/mol 
  :::
 } 
 m_atom[26] { 
  # First column is atom index #
  i_m_mmod_type
  r_m_x_coord
  r_m_y_coord
  r_m_z_coord
  i_m_color
  r_m_charge1
  r_m_charge2
  i_m_atomic_number
  s_m_color_rgb
  s_m_atom_name
  r_j_EPN
  r_j_Max_surface_ESP
  r_j_Min_surface_ESP
  i_m_Hcount
  i_rdk_index
  b_st_NoSrcChirality
  r_j_Mulliken_Charges
  i_j_separated_energy_at_no
  b_matsci_Reaction_Workflow_Keep_Atom
  i_matsci_Reaction_Workflow_Superposition_Atom
  :::
  1 3 0.743549 1.865585 -0.830318 24 0.09748 0.09748 6 696969  C1  -14.7344148194649 0 0 1 0 1 <> <> <> <>
  2 3 -0.700398 1.332731 -0.791900 24 -0.12613 -0.12613 6 696969  C2  -14.769743126823 0 0 2 2 <> <> <> <> <>
  3 3 0.768785 3.365641 -0.539082 24 -0.16746 -0.16746 6 696969  C3  -14.7774174210078 0 0 3 3 <> <> <> <> <>
  4 3 -0.826108 -0.148936 -1.141593 24 -0.17242 -0.17242 6 696969  C4  -14.7729499737457 0 0 3 4 <> <> <> <> <>
  5 41 1.135184 1.707549 -1.840219 21 0.03706 0.03706 1 FFFFFF  H5  -1.14366063869884 6.27557775055182 -23.3850310815156 0 <> <> <> <> <> <>
  6 41 -1.105688 1.509832 0.209190 21 0.07153 0.07153 1 FFFFFF  H6  -1.14075362526288 2.14734456458334 -4.80260398627233 0 <> <> <> <> <> <>
  7 41 -1.311104 1.920450 -1.483235 21 0.07153 0.07153 1 FFFFFF  H7  -1.13997117798665 5.61409090146164 -3.32918617704319 0 <> <> <> <> <> <>
  8 41 0.153039 3.917403 -1.250411 21 0.06420 0.06420 1 FFFFFF  H8  -1.1340538128462 6.51670127280919 -3.38847260625993 0 <> <> <> <> <> <>
  9 41 0.376443 3.562482 0.461439 21 0.06420 0.06420 1 FFFFFF  H9  -1.13394401591338 10.3097187494101 -4.94476205468968 0 <> <> <> <> <> <>
  10 41 1.787840 3.747312 -0.586013 21 0.06420 0.06420 1 FFFFFF  H10  -1.13849176014219 2.96587816714528 -29.1706563391467 0 <> <> <> <> <> <>
  11 41 -1.867851 -0.470605 -1.133633 21 0.05910 0.05910 1 FFFFFF  H11  -1.13448585146573 5.76867477768109 -3.38359593103059 0 <> <> <> <> <> <>
  12 41 -0.422716 -0.353254 -2.136021 21 0.05910 0.05910 1 FFFFFF  H12  -1.13457876085874 6.3356841146536 -2.90331862012099 0 <> <> <> <> <> <>
  13 41 -0.287531 -0.772943 -0.427673 21 0.05910 0.05910 1 FFFFFF  H13  -1.1356734901354 10.3730863225841 -3.34703450665665 0 <> <> <> <> <> <>
  14 3 1.706717 2.971197 3.392774 24 -0.06989 -0.06989 6 696969  C14  -14.7053763201302 8.06069716436313 -2.62702734325311 2 <> <> -0.01523 1 1 <>
  15 16 1.337935 1.600623 3.153744 70 -0.28766 -0.28766 8 FF2F2F  O1  -22.3366551872778 -4.33962413240484 -27.6990354512934 0 <> <> -0.4555 2 1 <>
  16 3 2.740382 1.950748 3.203623 24 -0.00407 -0.00407 6 696969  C16  -14.6986760136429 6.1902235015423 -1.63227926684085 1 <> <> 0.12847 3 1 <>
  17 3 3.530797 1.388878 4.350580 24 -0.18780 -0.18780 6 696969  C17  -14.7568468331567 0 0 3 <> <> -0.34018 4 1 <>
  18 41 1.475588 3.657680 2.586445 21 0.10452 0.10452 1 FFFFFF  H1  -1.1074308584538 12.6945733872493 -7.94996250685138 0 <> <> 0.09523 5 1 <>
  19 41 1.490886 3.330891 4.393342 21 0.10452 0.10452 1 FFFFFF  H2  -1.10592729762358 15.7286714313142 -13.012540330795 0 <> <> 0.13032 6 1 <>
  20 41 3.213924 1.909804 2.227457 21 0.12001 0.12001 1 FFFFFF  H3  -1.11646026536612 9.33983215406715 -29.8867692668557 0 <> <> 0.09262 7 1 <>
  21 41 4.465886 1.939771 4.466816 21 0.07346 0.07346 1 FFFFFF  H4  -1.11146927064022 12.9707088532296 4.0532074682923 0 <> <> 0.1004 8 1 <>
  22 41 2.965549 1.456098 5.279239 21 0.07346 0.07346 1 FFFFFF  H22  -1.11576150882338 12.506681332989 -16.7018899963052 0 <> <> 0.1437 9 1 <>
  23 41 3.776758 0.341628 4.170624 21 0.07346 0.07346 1 FFFFFF  H23  -1.11652395442492 10.4186714065518 -12.7117843071506 0 <> <> 0.10993 10 1 <>
  24 26 1.669222 1.188990 0.092846 38 -0.94897 -0.94897 7 2F2FFF  N1  -18.4123894530954 -22.8189824595299 -32.7661903725272 2 <> <> -0.59647 12 1 2
  25 43 1.282371 1.193493 1.034303 21 0.38374 0.38374 1 FFFFFF  H25  -1.08840453003643 2.00793996290758 -19.0961811495966 0 <> <> 0.2374 16 1 3
  26 43 1.784198 0.216401 -0.165847 21 0.38374 0.38374 1 FFFFFF  H26  -1.08482587906652 18.2070437473628 -26.2440892581125 0 <> <> 0.23796 17 1 1
  :::
 } 
 m_bond[25] { 
  # First column is bond index #
  i_m_from
  i_m_to
  i_m_order
  :::
  1 1 2 1
  2 1 3 1
  3 1 5 1
  4 1 24 1
  5 2 4 1
  6 2 6 1
  7 2 7 1
  8 3 8 1
  9 3 9 1
  10 3 10 1
  11 4 11 1
  12 4 12 1
  13 4 13 1
  14 14 19 1
  15 14 18 1
  16 14 15 1
  17 14 16 1
  18 15 16 1
  19 16 20 1
  20 16 17 1
  21 17 22 1
  22 17 23 1
  23 17 21 1
  24 24 26 1
  25 24 25 1
  :::
 } 
} 

f_m_ct { 
 s_m_title
 i_m_stars
 s_m_entry_id
 s_m_entry_name
 i_m_Spin_multiplicity
 s_j_QM_Method
 s_j_QM_Basis
 r_j_Final_Energy
 s_j_Jaguar_input_file
 s_j_Jaguar_output_file
 s_m_Source_Path
 s_m_Source_File
 i_m_Source_File_Index
 s_j_Task
 s_j_Jaguar_restart_input_file
 s_j_Jaguar_restart_mae_file
 s_j_Jaguar_log_file
 s_j_Jaguar_mae_file
 i_j_Number_of_canonical_orbitals
 r_j_Lowest_Frequency_(cm-1)
 r_j_Highest_Frequency_(cm-1)
 r_j_2nd_Lowest_Frequency_(cm-1)
 i_j_Num_Negative_Frequencies
 b_matsci_Reaction_Workflow_Structure
 s_matsci_Reaction_Workflow_Conformers_Group
 s_matsci_Reaction_Workflow_Sibling_Group
 i_mmod_Serial_Number-OPLS3e
 r_mmod_Relative_Potential_Energy-OPLS3e_global
 i_matsci_Workflow_Stage
 i_j_Geometry_convergence_category
 r_j_Enthalpy_(kcal/mol)_298.15K_1.00E+00atm
 r_j_Free_Energy_(kcal/mol)_298.15K_1.00E+00atm
 r_j_Internal_Energy_(kcal/mol)_298.15K_1.00E+00atm
 r_j_Heat_Capacity_(cal/mol/K)_298.15K_1.00E+00atm
 r_j_ln(Q)_(kcal/mol)_298.15K_1.00E+00atm
 r_j_Enthalpy_(kcal/mol)_308.15K_1.00E+00atm
 r_j_Free_Energy_(kcal/mol)_308.15K_1.00E+00atm
 r_j_Internal_Energy_(kcal/mol)_308.15K_1.00E+00atm
 r_j_Heat_Capacity_(cal/mol/K)_308.15K_1.00E+00atm
 r_j_ln(Q)_(kcal/mol)_308.15K_1.00E+00atm
 r_j_Enthalpy_(kcal/mol)_318.15K_1.00E+00atm
 r_j_Free_Energy_(kcal/mol)_318.15K_1.00E+00atm
 r_j_Internal_Energy_(kcal/mol)_318.15K_1.00E+00atm
 r_j_Heat_Capacity_(cal/mol/K)_318.15K_1.00E+00atm
 r_j_ln(Q)_(kcal/mol)_318.15K_1.00E+00atm
 r_j_Enthalpy_(kcal/mol)_328.15K_1.00E+00atm
 r_j_Free_Energy_(kcal/mol)_328.15K_1.00E+00atm
 r_j_Internal_Energy_(kcal/mol)_328.15K_1.00E+00atm
 r_j_Heat_Capacity_(cal/mol/K)_328.15K_1.00E+00atm
 r_j_ln(Q)_(kcal/mol)_328.15K_1.00E+00atm
 r_j_Enthalpy_(kcal/mol)_338.15K_1.00E+00atm
 r_j_Free_Energy_(kcal/mol)_338.15K_1.00E+00atm
 r_j_Internal_Energy_(kcal/mol)_338.15K_1.00E+00atm
 r_j_Heat_Capacity_(cal/mol/K)_338.15K_1.00E+00atm
 r_j_ln(Q)_(kcal/mol)_338.15K_1.00E+00atm
 r_j_Enthalpy_(kcal/mol)_348.15K_1.00E+00atm
 r_j_Free_Energy_(kcal/mol)_348.15K_1.00E+00atm
 r_j_Internal_Energy_(kcal/mol)_348.15K_1.00E+00atm
 r_j_Heat_Capacity_(cal/mol/K)_348.15K_1.00E+00atm
 r_j_ln(Q)_(kcal/mol)_348.15K_1.00E+00atm
 r_j_Enthalpy_(kcal/mol)_358.15K_1.00E+00atm
 r_j_Free_Energy_(kcal/mol)_358.15K_1.00E+00atm
 r_j_Internal_Energy_(kcal/mol)_358.15K_1.00E+00atm
 r_j_Heat_Capacity_(cal/mol/K)_358.15K_1.00E+00atm
 r_j_ln(Q)_(kcal/mol)_358.15K_1.00E+00atm
 r_j_Enthalpy_(kcal/mol)_368.15K_1.00E+00atm
 r_j_Free_Energy_(kcal/mol)_368.15K_1.00E+00atm
 r_j_Internal_Energy_(kcal/mol)_368.15K_1.00E+00atm
 r_j_Heat_Capacity_(cal/mol/K)_368.15K_1.00E+00atm
 r_j_ln(Q)_(kcal/mol)_368.15K_1.00E+00atm
 r_j_Enthalpy_(kcal/mol)_378.15K_1.00E+00atm
 r_j_Free_Energy_(kcal/mol)_378.15K_1.00E+00atm
 r_j_Internal_Energy_(kcal/mol)_378.15K_1.00E+00atm
 r_j_Heat_Capacity_(cal/mol/K)_378.15K_1.00E+00atm
 r_j_ln(Q)_(kcal/mol)_378.15K_1.00E+00atm
 r_j_Enthalpy_(kcal/mol)_388.15K_1.00E+00atm
 r_j_Free_Energy_(kcal/mol)_388.15K_1.00E+00atm
 r_j_Internal_Energy_(kcal/mol)_388.15K_1.00E+00atm
 r_j_Heat_Capacity_(cal/mol/K)_388.15K_1.00E+00atm
 r_j_ln(Q)_(kcal/mol)_388.15K_1.00E+00atm
 r_j_Zero_Point_Energy_(kcal/mol)_stage_2
 r_j_Total_Internal_Energy_(au)_298.15K_1.00E+00atm_stage_2
 r_j_Total_Enthalpy_(au)_298.15K_1.00E+00atm_stage_2
 r_j_Total_Free_Energy_(au)_298.15K_1.00E+00atm_stage_2
 r_j_Entropy_(cal/mol/K)_298.15K_1.00E+00atm_stage_2
 r_j_Total_Internal_Energy_(au)_308.15K_1.00E+00atm_stage_2
 r_j_Total_Enthalpy_(au)_308.15K_1.00E+00atm_stage_2
 r_j_Total_Free_Energy_(au)_308.15K_1.00E+00atm_stage_2
 r_j_Entropy_(cal/mol/K)_308.15K_1.00E+00atm_stage_2
 r_j_Total_Internal_Energy_(au)_318.15K_1.00E+00atm_stage_2
 r_j_Total_Enthalpy_(au)_318.15K_1.00E+00atm_stage_2
 r_j_Total_Free_Energy_(au)_318.15K_1.00E+00atm_stage_2
 r_j_Entropy_(cal/mol/K)_318.15K_1.00E+00atm_stage_2
 r_j_Total_Internal_Energy_(au)_328.15K_1.00E+00atm_stage_2
 r_j_Total_Enthalpy_(au)_328.15K_1.00E+00atm_stage_2
 r_j_Total_Free_Energy_(au)_328.15K_1.00E+00atm_stage_2
 r_j_Entropy_(cal/mol/K)_328.15K_1.00E+00atm_stage_2
 r_j_Total_Internal_Energy_(au)_338.15K_1.00E+00atm_stage_2
 r_j_Total_Enthalpy_(au)_338.15K_1.00E+00atm_stage_2
 r_j_Total_Free_Energy_(au)_338.15K_1.00E+00atm_stage_2
 r_j_Entropy_(cal/mol/K)_338.15K_1.00E+00atm_stage_2
 r_j_Total_Internal_Energy_(au)_348.15K_1.00E+00atm_stage_2
 r_j_Total_Enthalpy_(au)_348.15K_1.00E+00atm_stage_2
 r_j_Total_Free_Energy_(au)_348.15K_1.00E+00atm_stage_2
 r_j_Entropy_(cal/mol/K)_348.15K_1.00E+00atm_stage_2
 r_j_Total_Internal_Energy_(au)_358.15K_1.00E+00atm_stage_2
 r_j_Total_Enthalpy_(au)_358.15K_1.00E+00atm_stage_2
 r_j_Total_Free_Energy_(au)_358.15K_1.00E+00atm_stage_2
 r_j_Entropy_(cal/mol/K)_358.15K_1.00E+00atm_stage_2
 r_j_Total_Internal_Energy_(au)_368.15K_1.00E+00atm_stage_2
 r_j_Total_Enthalpy_(au)_368.15K_1.00E+00atm_stage_2
 r_j_Total_Free_Energy_(au)_368.15K_1.00E+00atm_stage_2
 r_j_Entropy_(cal/mol/K)_368.15K_1.00E+00atm_stage_2
 r_j_Total_Internal_Energy_(au)_378.15K_1.00E+00atm_stage_2
 r_j_Total_Enthalpy_(au)_378.15K_1.00E+00atm_stage_2
 r_j_Total_Free_Energy_(au)_378.15K_1.00E+00atm_stage_2
 r_j_Entropy_(cal/mol/K)_378.15K_1.00E+00atm_stage_2
 r_j_Total_Internal_Energy_(au)_388.15K_1.00E+00atm_stage_2
 r_j_Total_Enthalpy_(au)_388.15K_1.00E+00atm_stage_2
 r_j_Total_Free_Energy_(au)_388.15K_1.00E+00atm_stage_2
 r_j_Entropy_(cal/mol/K)_388.15K_1.00E+00atm_stage_2
 r_j_Gas_Phase_Energy_stage_2
 r_j_HOMO_stage_2
 r_j_LUMO_stage_2
 s_m_job_name
 r_j_Gas_Phase_Energy
 r_j_HOMO
 r_j_LUMO
 r_j_Zero_Point_Energy_(kcal/mol)
 r_j_Entropy_(cal/mol/K)_298.15K_1.00E+00atm
 r_j_Total_Internal_Energy_(au)_298.15K_1.00E+00atm
 r_j_Total_Enthalpy_(au)_298.15K_1.00E+00atm
 r_j_Total_Free_Energy_(au)_298.15K_1.00E+00atm
 r_j_ESP_min,_kcal/mol
 r_j_ESP_max,_kcal/mol
 r_j_ESP_mean,_kcal/mol
 r_j_ESP_pos_mean,_kcal/mol
 r_j_ESP_neg_mean,_kcal/mol
 r_j_ESP_pos_variance,_(kcal/mol)**2
 r_j_ESP_neg_variance,_(kcal/mol)**2
 r_j_ESP_total_variance,_(kcal/mol)**2
 r_j_ESP_balance
 r_j_ESP_local_polarity,_kcal/mol
 s_j_jname
 i_m_ct_format
 :::
 Amine_frag2_reactant-8 
  0
  94 
  Amine_frag2_reactant-8_stage_2 
  1
  DFT(b3lyp-d3) 
  cc-pvtz(-f) 
  -407.087353888283
  /home/laurikai/Schrodinger_WD/Frag2_rxwf_spe_B3LYP-D3_CC-PVTZ-F/Amine_frag2_reactant-8_isomer4.in 
  /home/laurikai/Schrodinger_WD/Frag2_rxwf_spe_B3LYP-D3_CC-PVTZ-F/Amine_frag2_reactant-8_isomer4.out 
  /home/laurikai/.schrodinger/tmp 
  tmpma9npit6.mae 
  1
  "Single Point" 
  /home/laurikai/Schrodinger_WD/Frag2_rxwf_spe_B3LYP-D3_CC-PVTZ-F/Amine_frag2_reactant-8_isomer4.01.in 
  /home/laurikai/Schrodinger_WD/Frag2_rxwf_spe_B3LYP-D3_CC-PVTZ-F/Amine_frag2_reactant-8_isomer4.01.mae 
  /home/laurikai/Schrodinger_WD/Frag2_rxwf_spe_B3LYP-D3_CC-PVTZ-F/Amine_frag2_reactant-8_isomer4.log 
  /home/laurikai/Schrodinger_WD/Frag2_rxwf_spe_B3LYP-D3_CC-PVTZ-F/Amine_frag2_reactant-8_isomer4.mae 
  359
  16.277368413631
  3532.12263031543
  34.8372554092544
  0
  1
  reactant 
  reactant 
  1
  1.166389465332
  2
  1
  8.37037381211687
  -23.9310172844387
  7.7778882232896
  44.2761049712767
  40.3908850033064
  8.83616954537844
  -25.0169842315945
  8.22381189252879
  45.5125542142924
  40.853550396857
  9.31741680893646
  -26.12326927385
  8.68518709206443
  46.7634986831197
  41.3192682607443
  9.81119977748297
  -27.2448780844753
  9.15909799658856
  48.0192835053976
  41.7801007184898
  10.3175545905188
  -28.3817262808528
  9.645580745602
  49.2774661983106
  42.2363556194171
  10.8364933467772
  -29.5337351885911
  10.144647437838
  50.5356881342659
  42.6883136938337
  11.3680051352812
  -30.7008306722278
  10.6562871623197
  51.7917112145372
  43.1362306960964
  11.9120573808742
  -31.8829421300128
  11.1804673438903
  53.0434443448671
  43.5803394226824
  12.4685974097993
  -33.0800016377103
  11.717135308793
  54.2889612144497
  44.0208516083663
  13.0375541555457
  -34.2919432264501
  12.266219990517
  55.5265107982269
  44.4579597030739
  148.673144634715
  -406.83811172012
  -406.837167534228
  -406.888630521067
  108.312968627215
  -406.837396351981
  -406.836420497939
  -406.890368932816
  109.859334015813
  -406.836661103795
  -406.835653581603
  -406.892131910261
  111.396153018345
  -406.835905878691
  -406.834866688349
  -406.893919307686
  112.924204973208
  -406.835130619078
  -406.834059760586
  -406.895730990618
  114.444125007753
  -406.834335305675
  -406.833232779033
  -406.897566833681
  115.956422620618
  -406.833519955869
  -406.832385761077
  -406.899426718734
  117.461498834313
  -406.832684621573
  -406.83151875863
  -406.901310533264
  118.959661852199
  -406.831829386727
  -406.830631855634
  -406.903218169029
  120.451141207218
  -406.830954364583
  -406.829725165341
  -406.9051495209
  121.936100430235
  -407.087427569083
  -0.233376859040997
  0.0375955560933533
  828_Amine_frag2_rxwf 
  -407.087353888283
  -0.2332807046037
  0.0376217694728739
  148.661578133678
  108.339396600891
  -406.838051728178
  -406.837107542286
  -406.888583085908
  -31.9233335464948
  18.6556519164731
  0.91977676214773
  5.60904393487017
  -7.07449651112345
  17.470220084602
  71.4407604275796
  88.9109805121816
  0.157882373029674
  5.97621025757874
  Amine_frag2_reactant-8_isomer4 
  2
 m_depend[87] { 
  # First column is dependency index #
  i_m_depend_dependency
  s_m_depend_property
  :::
  1 20 i_m_Spin_multiplicity 
  2 20 s_j_QM_Method 
  3 20 s_j_QM_Basis 
  4 20 r_j_Final_Energy 
  5 20 s_j_Jaguar_input_file 
  6 20 s_j_Jaguar_output_file 
  7 20 s_j_Task 
  8 20 s_j_Jaguar_restart_input_file 
  9 20 s_j_Jaguar_restart_mae_file 
  10 20 s_j_Jaguar_log_file 
  11 20 s_j_Jaguar_mae_file 
  12 20 i_j_Number_of_canonical_orbitals 
  13 20 r_j_Lowest_Frequency_(cm-1) 
  14 20 r_j_Highest_Frequency_(cm-1) 
  15 20 r_j_2nd_Lowest_Frequency_(cm-1) 
  16 20 i_j_Num_Negative_Frequencies 
  17 10 i_mmod_Serial_Number-OPLS3e 
  18 20 i_j_Geometry_convergence_category 
  19 20 r_j_Enthalpy_(kcal/mol)_298.15K_1.00E+00atm 
  20 20 r_j_Free_Energy_(kcal/mol)_298.15K_1.00E+00atm 
  21 20 r_j_Internal_Energy_(kcal/mol)_298.15K_1.00E+00atm 
  22 20 r_j_Heat_Capacity_(cal/mol/K)_298.15K_1.00E+00atm 
  23 20 r_j_ln(Q)_(kcal/mol)_298.15K_1.00E+00atm 
  24 20 r_j_Enthalpy_(kcal/mol)_308.15K_1.00E+00atm 
  25 20 r_j_Free_Energy_(kcal/mol)_308.15K_1.00E+00atm 
  26 20 r_j_Internal_Energy_(kcal/mol)_308.15K_1.00E+00atm 
  27 20 r_j_Heat_Capacity_(cal/mol/K)_308.15K_1.00E+00atm 
  28 20 r_j_ln(Q)_(kcal/mol)_308.15K_1.00E+00atm 
  29 20 r_j_Enthalpy_(kcal/mol)_318.15K_1.00E+00atm 
  30 20 r_j_Free_Energy_(kcal/mol)_318.15K_1.00E+00atm 
  31 20 r_j_Internal_Energy_(kcal/mol)_318.15K_1.00E+00atm 
  32 20 r_j_Heat_Capacity_(cal/mol/K)_318.15K_1.00E+00atm 
  33 20 r_j_ln(Q)_(kcal/mol)_318.15K_1.00E+00atm 
  34 20 r_j_Enthalpy_(kcal/mol)_328.15K_1.00E+00atm 
  35 20 r_j_Free_Energy_(kcal/mol)_328.15K_1.00E+00atm 
  36 20 r_j_Internal_Energy_(kcal/mol)_328.15K_1.00E+00atm 
  37 20 r_j_Heat_Capacity_(cal/mol/K)_328.15K_1.00E+00atm 
  38 20 r_j_ln(Q)_(kcal/mol)_328.15K_1.00E+00atm 
  39 20 r_j_Enthalpy_(kcal/mol)_338.15K_1.00E+00atm 
  40 20 r_j_Free_Energy_(kcal/mol)_338.15K_1.00E+00atm 
  41 20 r_j_Internal_Energy_(kcal/mol)_338.15K_1.00E+00atm 
  42 20 r_j_Heat_Capacity_(cal/mol/K)_338.15K_1.00E+00atm 
  43 20 r_j_ln(Q)_(kcal/mol)_338.15K_1.00E+00atm 
  44 20 r_j_Enthalpy_(kcal/mol)_348.15K_1.00E+00atm 
  45 20 r_j_Free_Energy_(kcal/mol)_348.15K_1.00E+00atm 
  46 20 r_j_Internal_Energy_(kcal/mol)_348.15K_1.00E+00atm 
  47 20 r_j_Heat_Capacity_(cal/mol/K)_348.15K_1.00E+00atm 
  48 20 r_j_ln(Q)_(kcal/mol)_348.15K_1.00E+00atm 
  49 20 r_j_Enthalpy_(kcal/mol)_358.15K_1.00E+00atm 
  50 20 r_j_Free_Energy_(kcal/mol)_358.15K_1.00E+00atm 
  51 20 r_j_Internal_Energy_(kcal/mol)_358.15K_1.00E+00atm 
  52 20 r_j_Heat_Capacity_(cal/mol/K)_358.15K_1.00E+00atm 
  53 20 r_j_ln(Q)_(kcal/mol)_358.15K_1.00E+00atm 
  54 20 r_j_Enthalpy_(kcal/mol)_368.15K_1.00E+00atm 
  55 20 r_j_Free_Energy_(kcal/mol)_368.15K_1.00E+00atm 
  56 20 r_j_Internal_Energy_(kcal/mol)_368.15K_1.00E+00atm 
  57 20 r_j_Heat_Capacity_(cal/mol/K)_368.15K_1.00E+00atm 
  58 20 r_j_ln(Q)_(kcal/mol)_368.15K_1.00E+00atm 
  59 20 r_j_Enthalpy_(kcal/mol)_378.15K_1.00E+00atm 
  60 20 r_j_Free_Energy_(kcal/mol)_378.15K_1.00E+00atm 
  61 20 r_j_Internal_Energy_(kcal/mol)_378.15K_1.00E+00atm 
  62 20 r_j_Heat_Capacity_(cal/mol/K)_378.15K_1.00E+00atm 
  63 20 r_j_ln(Q)_(kcal/mol)_378.15K_1.00E+00atm 
  64 20 r_j_Enthalpy_(kcal/mol)_388.15K_1.00E+00atm 
  65 20 r_j_Free_Energy_(kcal/mol)_388.15K_1.00E+00atm 
  66 20 r_j_Internal_Energy_(kcal/mol)_388.15K_1.00E+00atm 
  67 20 r_j_Heat_Capacity_(cal/mol/K)_388.15K_1.00E+00atm 
  68 20 r_j_ln(Q)_(kcal/mol)_388.15K_1.00E+00atm 
  69 30 s_m_job_name 
  70 20 r_j_Gas_Phase_Energy 
  71 20 r_j_HOMO 
  72 20 r_j_LUMO 
  73 20 r_j_Zero_Point_Energy_(kcal/mol) 
  74 20 r_j_Entropy_(cal/mol/K)_298.15K_1.00E+00atm 
  75 20 r_j_Total_Internal_Energy_(au)_298.15K_1.00E+00atm 
  76 20 r_j_Total_Enthalpy_(au)_298.15K_1.00E+00atm 
  77 20 r_j_Total_Free_Energy_(au)_298.15K_1.00E+00atm 
  78 20 r_j_ESP_min,_kcal/mol 
  79 20 r_j_ESP_max,_kcal/mol 
  80 20 r_j_ESP_mean,_kcal/mol 
  81 20 r_j_ESP_pos_mean,_kcal/mol 
  82 20 r_j_ESP_neg_mean,_kcal/mol 
  83 20 r_j_ESP_pos_variance,_(kcal/mol)**2 
  84 20 r_j_ESP_neg_variance,_(kcal/mol)**2 
  85 20 r_j_ESP_total_variance,_(kcal/mol)**2 
  86 20 r_j_ESP_balance 
  87 20 r_j_ESP_local_polarity,_kcal/mol 
  :::
 } 
 m_atom[26] { 
  # First column is atom index #
  i_m_mmod_type
  r_m_x_coord
  r_m_y_coord
  r_m_z_coord
  i_m_color
  r_m_charge1
  r_m_charge2
  i_m_atomic_number
  s_m_color_rgb
  s_m_atom_name
  r_j_EPN
  r_j_Max_surface_ESP
  r_j_Min_surface_ESP
  i_m_Hcount
  i_rdk_index
  b_st_NoSrcChirality
  r_j_Mulliken_Charges
  i_j_separated_energy_at_no
  b_matsci_Reaction_Workflow_Keep_Atom
  i_matsci_Reaction_Workflow_Superposition_Atom
  :::
  1 3 0.601734 1.625256 -0.392964 24 0.09748 0.09748 6 696969  C1  -14.7345944935472 0 0 1 0 1 <> <> <> <>
  2 3 -0.173375 0.531689 -1.135531 24 -0.12613 -0.12613 6 696969  C2  -14.7688958701481 0 0 2 2 <> <> <> <> <>
  3 3 -0.313367 2.559081 0.397776 24 -0.16746 -0.16746 6 696969  C3  -14.7785584968634 0 0 3 3 <> <> <> <> <>
  4 3 -1.127522 1.054657 -2.209681 24 -0.17242 -0.17242 6 696969  C4  -14.7727848542573 0 0 3 4 <> <> <> <> <>
  5 41 1.120576 2.232293 -1.150490 21 0.03706 0.03706 1 FFFFFF  H5  -1.15128235903377 4.30226327466663 -4.44246246417937 0 <> <> <> <> <> <>
  6 41 0.550754 -0.142250 -1.603702 21 0.07153 0.07153 1 FFFFFF  H6  -1.14078716278809 11.345215879497 -9.22737876453444 0 <> <> <> <> <> <>
  7 41 -0.717521 -0.064962 -0.399505 21 0.07153 0.07153 1 FFFFFF  H7  -1.14362797166036 1.79461715053452 -29.0376764734298 0 <> <> <> <> <> <>
  8 41 -0.998267 3.094604 -0.258361 21 0.06420 0.06420 1 FFFFFF  H8  -1.13512815394723 6.00724123833655 -3.80159550640356 0 <> <> <> <> <> <>
  9 41 -0.898988 1.988993 1.121441 21 0.06420 0.06420 1 FFFFFF  H9  -1.13720678575131 5.20108589316464 -26.2523744717162 0 <> <> <> <> <> <>
  10 41 0.272928 3.301037 0.940320 21 0.06420 0.06420 1 FFFFFF  H10  -1.1365930733386 3.44440046865869 -15.6042549007192 0 <> <> <> <> <> <>
  11 41 -1.574185 0.232436 -2.769075 21 0.05910 0.05910 1 FFFFFF  H11  -1.13484088657169 5.95121726432556 -3.11565035881519 0 <> <> <> <> <> <>
  12 41 -1.942142 1.636293 -1.778420 21 0.05910 0.05910 1 FFFFFF  H12  -1.1363610708576 5.90827858240757 -3.08348272282397 0 <> <> <> <> <> <>
  13 41 -0.604341 1.695085 -2.922841 21 0.05910 0.05910 1 FFFFFF  H13  -1.13525327520919 5.55184129563541 -3.09594977044347 0 <> <> <> <> <> <>
  14 3 1.556706 2.723108 3.566073 24 -0.06989 -0.06989 6 696969  C14  -14.7073955530019 7.40423748449935 3.9369433279752 2 <> <> -0.01523 1 1 <>
  15 16 2.634617 2.981188 2.644152 70 -0.28766 -0.28766 8 FF2F2F  O1  -22.3363745170931 -5.85640800837872 -27.7084332624564 0 <> <> -0.4555 2 1 <>
  16 3 2.906730 2.227379 3.844183 24 -0.00407 -0.00407 6 696969  C16  -14.6948510609667 8.15686103770233 -3.07350681094272 1 <> <> 0.12847 3 1 <>
  17 3 3.272738 0.780143 3.669420 24 -0.18780 -0.18780 6 696969  C17  -14.76065473288 0 0 3 <> <> -0.34018 4 1 <>
  18 41 1.179744 3.598597 4.083347 21 0.10452 0.10452 1 FFFFFF  H1  -1.10722871461797 15.0248890228932 -14.0184472207046 0 <> <> 0.09523 5 1 <>
  19 41 0.810758 2.028110 3.198894 21 0.10452 0.10452 1 FFFFFF  H2  -1.10993182316925 10.0553882447769 -26.2518908236116 0 <> <> 0.13032 6 1 <>
  20 41 3.501704 2.783084 4.563645 21 0.12001 0.12001 1 FFFFFF  H3  -1.1114259659268 14.7748960933932 -14.6112464912944 0 <> <> 0.09262 7 1 <>
  21 41 3.186726 0.255731 4.622758 21 0.07346 0.07346 1 FFFFFF  H4  -1.11384173129607 12.5654488469174 0.794190139809965 0 <> <> 0.1004 8 1 <>
  22 41 2.613530 0.305278 2.944870 21 0.07346 0.07346 1 FFFFFF  H22  -1.12097617159699 3.30009713059216 -29.2751380726276 0 <> <> 0.1437 9 1 <>
  23 41 4.303656 0.685131 3.325326 21 0.07346 0.07346 1 FFFFFF  H23  -1.1184079643841 10.4545382046711 -8.15914798201901 0 <> <> 0.10993 10 1 <>
  24 26 1.546978 0.989272 0.541722 38 -0.94897 -0.94897 7 2F2FFF  N1  -18.4127656406104 -25.3014595692509 -31.9233335464948 2 <> <> -0.59647 12 1 2
  25 43 2.184346 0.385795 0.033085 21 0.38374 0.38374 1 FFFFFF  H25  -1.08478116450387 18.6556519164731 -26.8566691978217 0 <> <> 0.2374 16 1 3
  26 43 2.115884 1.696562 0.998516 21 0.38374 0.38374 1 FFFFFF  H26  -1.08933190363052 3.67708724429482 -18.7777584182429 0 <> <> 0.23796 17 1 1
  :::
 } 
 m_bond[25] { 
  # First column is bond index #
  i_m_from
  i_m_to
  i_m_order
  :::
  1 1 2 1
  2 1 3 1
  3 1 5 1
  4 1 24 1
  5 2 4 1
  6 2 6 1
  7 2 7 1
  8 3 8 1
  9 3 9 1
  10 3 10 1
  11 4 11 1
  12 4 12 1
  13 4 13 1
  14 14 19 1
  15 14 18 1
  16 14 15 1
  17 14 16 1
  18 15 16 1
  19 16 20 1
  20 16 17 1
  21 17 22 1
  22 17 23 1
  23 17 21 1
  24 24 26 1
  25 24 25 1
  :::
 } 
} 

f_m_ct { 
 s_m_title
 i_m_stars
 s_m_entry_id
 s_m_entry_name
 i_m_Spin_multiplicity
 s_j_QM_Method
 s_j_QM_Basis
 r_j_Final_Energy
 s_j_Jaguar_input_file
 s_j_Jaguar_output_file
 s_m_Source_Path
 s_m_Source_File
 i_m_Source_File_Index
 s_j_Task
 s_j_Jaguar_restart_input_file
 s_j_Jaguar_restart_mae_file
 s_j_Jaguar_log_file
 s_j_Jaguar_mae_file
 i_j_Number_of_canonical_orbitals
 r_j_Lowest_Frequency_(cm-1)
 r_j_Highest_Frequency_(cm-1)
 r_j_2nd_Lowest_Frequency_(cm-1)
 i_j_Num_Negative_Frequencies
 b_matsci_Reaction_Workflow_Structure
 s_matsci_Reaction_Workflow_Conformers_Group
 s_matsci_Reaction_Workflow_Sibling_Group
 s_matsci_Reaction_Workflow_Parent_Conformer_Groups
 s_matsci_Reaction_Workflow_Restrained_Distances
 s_matsci_Reaction_Workflow_Restrained_Angles
 b_matsci_Reaction_Workflow_Transition_State_Structure
 i_mmod_Serial_Number-OPLS3e
 r_mmod_Relative_Potential_Energy-OPLS3e_global
 i_matsci_Workflow_Stage
 r_j_Enthalpy_(kcal/mol)_298.15K_1.00E+00atm
 r_j_Free_Energy_(kcal/mol)_298.15K_1.00E+00atm
 r_j_Internal_Energy_(kcal/mol)_298.15K_1.00E+00atm
 r_j_Heat_Capacity_(cal/mol/K)_298.15K_1.00E+00atm
 r_j_ln(Q)_(kcal/mol)_298.15K_1.00E+00atm
 r_j_Enthalpy_(kcal/mol)_308.15K_1.00E+00atm
 r_j_Free_Energy_(kcal/mol)_308.15K_1.00E+00atm
 r_j_Internal_Energy_(kcal/mol)_308.15K_1.00E+00atm
 r_j_Heat_Capacity_(cal/mol/K)_308.15K_1.00E+00atm
 r_j_ln(Q)_(kcal/mol)_308.15K_1.00E+00atm
 r_j_Enthalpy_(kcal/mol)_318.15K_1.00E+00atm
 r_j_Free_Energy_(kcal/mol)_318.15K_1.00E+00atm
 r_j_Internal_Energy_(kcal/mol)_318.15K_1.00E+00atm
 r_j_Heat_Capacity_(cal/mol/K)_318.15K_1.00E+00atm
 r_j_ln(Q)_(kcal/mol)_318.15K_1.00E+00atm
 r_j_Enthalpy_(kcal/mol)_328.15K_1.00E+00atm
 r_j_Free_Energy_(kcal/mol)_328.15K_1.00E+00atm
 r_j_Internal_Energy_(kcal/mol)_328.15K_1.00E+00atm
 r_j_Heat_Capacity_(cal/mol/K)_328.15K_1.00E+00atm
 r_j_ln(Q)_(kcal/mol)_328.15K_1.00E+00atm
 r_j_Enthalpy_(kcal/mol)_338.15K_1.00E+00atm
 r_j_Free_Energy_(kcal/mol)_338.15K_1.00E+00atm
 r_j_Internal_Energy_(kcal/mol)_338.15K_1.00E+00atm
 r_j_Heat_Capacity_(cal/mol/K)_338.15K_1.00E+00atm
 r_j_ln(Q)_(kcal/mol)_338.15K_1.00E+00atm
 r_j_Enthalpy_(kcal/mol)_348.15K_1.00E+00atm
 r_j_Free_Energy_(kcal/mol)_348.15K_1.00E+00atm
 r_j_Internal_Energy_(kcal/mol)_348.15K_1.00E+00atm
 r_j_Heat_Capacity_(cal/mol/K)_348.15K_1.00E+00atm
 r_j_ln(Q)_(kcal/mol)_348.15K_1.00E+00atm
 r_j_Enthalpy_(kcal/mol)_358.15K_1.00E+00atm
 r_j_Free_Energy_(kcal/mol)_358.15K_1.00E+00atm
 r_j_Internal_Energy_(kcal/mol)_358.15K_1.00E+00atm
 r_j_Heat_Capacity_(cal/mol/K)_358.15K_1.00E+00atm
 r_j_ln(Q)_(kcal/mol)_358.15K_1.00E+00atm
 r_j_Enthalpy_(kcal/mol)_368.15K_1.00E+00atm
 r_j_Free_Energy_(kcal/mol)_368.15K_1.00E+00atm
 r_j_Internal_Energy_(kcal/mol)_368.15K_1.00E+00atm
 r_j_Heat_Capacity_(cal/mol/K)_368.15K_1.00E+00atm
 r_j_ln(Q)_(kcal/mol)_368.15K_1.00E+00atm
 r_j_Enthalpy_(kcal/mol)_378.15K_1.00E+00atm
 r_j_Free_Energy_(kcal/mol)_378.15K_1.00E+00atm
 r_j_Internal_Energy_(kcal/mol)_378.15K_1.00E+00atm
 r_j_Heat_Capacity_(cal/mol/K)_378.15K_1.00E+00atm
 r_j_ln(Q)_(kcal/mol)_378.15K_1.00E+00atm
 r_j_Enthalpy_(kcal/mol)_388.15K_1.00E+00atm
 r_j_Free_Energy_(kcal/mol)_388.15K_1.00E+00atm
 r_j_Internal_Energy_(kcal/mol)_388.15K_1.00E+00atm
 r_j_Heat_Capacity_(cal/mol/K)_388.15K_1.00E+00atm
 r_j_ln(Q)_(kcal/mol)_388.15K_1.00E+00atm
 r_j_Zero_Point_Energy_(kcal/mol)_stage_2
 r_j_Total_Internal_Energy_(au)_298.15K_1.00E+00atm_stage_2
 r_j_Total_Enthalpy_(au)_298.15K_1.00E+00atm_stage_2
 r_j_Total_Free_Energy_(au)_298.15K_1.00E+00atm_stage_2
 r_j_Entropy_(cal/mol/K)_298.15K_1.00E+00atm_stage_2
 r_j_Total_Internal_Energy_(au)_308.15K_1.00E+00atm_stage_2
 r_j_Total_Enthalpy_(au)_308.15K_1.00E+00atm_stage_2
 r_j_Total_Free_Energy_(au)_308.15K_1.00E+00atm_stage_2
 r_j_Entropy_(cal/mol/K)_308.15K_1.00E+00atm_stage_2
 r_j_Total_Internal_Energy_(au)_318.15K_1.00E+00atm_stage_2
 r_j_Total_Enthalpy_(au)_318.15K_1.00E+00atm_stage_2
 r_j_Total_Free_Energy_(au)_318.15K_1.00E+00atm_stage_2
 r_j_Entropy_(cal/mol/K)_318.15K_1.00E+00atm_stage_2
 r_j_Total_Internal_Energy_(au)_328.15K_1.00E+00atm_stage_2
 r_j_Total_Enthalpy_(au)_328.15K_1.00E+00atm_stage_2
 r_j_Total_Free_Energy_(au)_328.15K_1.00E+00atm_stage_2
 r_j_Entropy_(cal/mol/K)_328.15K_1.00E+00atm_stage_2
 r_j_Total_Internal_Energy_(au)_338.15K_1.00E+00atm_stage_2
 r_j_Total_Enthalpy_(au)_338.15K_1.00E+00atm_stage_2
 r_j_Total_Free_Energy_(au)_338.15K_1.00E+00atm_stage_2
 r_j_Entropy_(cal/mol/K)_338.15K_1.00E+00atm_stage_2
 r_j_Total_Internal_Energy_(au)_348.15K_1.00E+00atm_stage_2
 r_j_Total_Enthalpy_(au)_348.15K_1.00E+00atm_stage_2
 r_j_Total_Free_Energy_(au)_348.15K_1.00E+00atm_stage_2
 r_j_Entropy_(cal/mol/K)_348.15K_1.00E+00atm_stage_2
 r_j_Total_Internal_Energy_(au)_358.15K_1.00E+00atm_stage_2
 r_j_Total_Enthalpy_(au)_358.15K_1.00E+00atm_stage_2
 r_j_Total_Free_Energy_(au)_358.15K_1.00E+00atm_stage_2
 r_j_Entropy_(cal/mol/K)_358.15K_1.00E+00atm_stage_2
 r_j_Total_Internal_Energy_(au)_368.15K_1.00E+00atm_stage_2
 r_j_Total_Enthalpy_(au)_368.15K_1.00E+00atm_stage_2
 r_j_Total_Free_Energy_(au)_368.15K_1.00E+00atm_stage_2
 r_j_Entropy_(cal/mol/K)_368.15K_1.00E+00atm_stage_2
 r_j_Total_Internal_Energy_(au)_378.15K_1.00E+00atm_stage_2
 r_j_Total_Enthalpy_(au)_378.15K_1.00E+00atm_stage_2
 r_j_Total_Free_Energy_(au)_378.15K_1.00E+00atm_stage_2
 r_j_Entropy_(cal/mol/K)_378.15K_1.00E+00atm_stage_2
 r_j_Total_Internal_Energy_(au)_388.15K_1.00E+00atm_stage_2
 r_j_Total_Enthalpy_(au)_388.15K_1.00E+00atm_stage_2
 r_j_Total_Free_Energy_(au)_388.15K_1.00E+00atm_stage_2
 r_j_Entropy_(cal/mol/K)_388.15K_1.00E+00atm_stage_2
 r_j_Gas_Phase_Energy_stage_2
 r_j_HOMO_stage_2
 r_j_LUMO_stage_2
 s_m_job_name
 r_j_Gas_Phase_Energy
 r_j_HOMO
 r_j_LUMO
 r_j_Zero_Point_Energy_(kcal/mol)
 r_j_Entropy_(cal/mol/K)_298.15K_1.00E+00atm
 r_j_Total_Internal_Energy_(au)_298.15K_1.00E+00atm
 r_j_Total_Enthalpy_(au)_298.15K_1.00E+00atm
 r_j_Total_Free_Energy_(au)_298.15K_1.00E+00atm
 r_j_ESP_min,_kcal/mol
 r_j_ESP_max,_kcal/mol
 r_j_ESP_mean,_kcal/mol
 r_j_ESP_pos_mean,_kcal/mol
 r_j_ESP_neg_mean,_kcal/mol
 r_j_ESP_pos_variance,_(kcal/mol)**2
 r_j_ESP_neg_variance,_(kcal/mol)**2
 r_j_ESP_total_variance,_(kcal/mol)**2
 r_j_ESP_balance
 r_j_ESP_local_polarity,_kcal/mol
 s_j_jname
 i_m_ct_format
 :::
 Amine_frag2_transition_state_1 
  0
  95 
  Amine_frag2_transition_state_1_stage_2 
  1
  DFT(b3lyp-d3) 
  cc-pvtz(-f) 
  -407.031943015423
  /home/laurikai/Schrodinger_WD/Frag2_rxwf_spe_B3LYP-D3_CC-PVTZ-F/Amine_frag2_transition_state_1_isomer5.in 
  /home/laurikai/Schrodinger_WD/Frag2_rxwf_spe_B3LYP-D3_CC-PVTZ-F/Amine_frag2_transition_state_1_isomer5.out 
  /home/laurikai/.schrodinger/tmp 
  tmpma9npit6.mae 
  2
  "Single Point" 
  /home/laurikai/Schrodinger_WD/Frag2_rxwf_spe_B3LYP-D3_CC-PVTZ-F/Amine_frag2_transition_state_1_isomer5.01.in 
  /home/laurikai/Schrodinger_WD/Frag2_rxwf_spe_B3LYP-D3_CC-PVTZ-F/Amine_frag2_transition_state_1_isomer5.01.mae 
  /home/laurikai/Schrodinger_WD/Frag2_rxwf_spe_B3LYP-D3_CC-PVTZ-F/Amine_frag2_transition_state_1_isomer5.log 
  /home/laurikai/Schrodinger_WD/Frag2_rxwf_spe_B3LYP-D3_CC-PVTZ-F/Amine_frag2_transition_state_1_isomer5.mae 
  359
  -360.078174127391
  3534.80963654045
  16.889891215102
  1
  1
  TS 
  Transition_states 
  reactant 
  (14,24);(26,24);(25,24);(14,16);(14,15) 
  (14,16,15) 
  1
  1
  0
  2
  7.79903364498277
  -23.0095194138815
  7.20654805615549
  42.2385585384073
  38.8355765064682
  8.24604952987396
  -24.0479673839836
  7.6336918770243
  43.4786508890353
  39.2711143105249
  8.70696353315834
  -25.1033292959693
  8.0747338162863
  44.730785276811
  39.7060255569263
  9.18042628814284
  -26.1733759585084
  8.52832450724842
  45.987997629126
  40.1369490551142
  9.66647652164263
  -27.2580429041986
  8.99450267672583
  47.2478846230489
  40.5641426528642
  10.1651292246882
  -28.3572702768663
  9.47328331574905
  48.5081100388968
  40.9878412381553
  10.676376532673
  -29.4710017633929
  9.96465855971149
  49.7664447005969
  41.408258443664
  11.20018895088
  -30.5991836745374
  10.468598913896
  51.0207958570891
  41.8255882771257
  11.7365168271643
  -31.741764162537
  10.985054726158
  52.2692274748309
  42.2400066750274
  12.285291988075
  -32.8986925627987
  11.5139578230463
  53.509972863313
  42.6516729770094
  148.240550938336
  -406.784313429121
  -406.783369243229
  -406.832460107026
  103.320415640931
  -406.783630481544
  -406.782654627502
  -406.834118419616
  104.799665467654
  -406.782927636471
  -406.781920114279
  -406.835800245887
  106.271547474863
  -406.782204793689
  -406.781165603347
  -406.837505473798
  107.736712621214
  -406.781461891484
  -406.780391032991
  -406.839234000613
  109.195680691531
  -406.780698905964
  -406.779596379322
  -406.840985730946
  110.648856819056
  -406.779915849664
  -406.778781654871
  -406.842760575056
  112.096546966539
  -406.779112769586
  -406.777946906643
  -406.844558447383
  113.538972227128
  -406.778289744855
  -406.777092213763
  -406.846379265303
  114.976281871483
  -406.777446884114
  -406.776217684872
  -406.848222948077
  116.408565118829
  -407.032031900594
  -0.161581535455573
  -0.013599766465812
  828_Amine_frag2_rxwf 
  -407.031943015423
  -0.161595273620465
  -0.0135566851345386
  148.231827114132
  103.332393288158
  -406.784236195683
  -406.783292009791
  -406.832388564555
  -70.5311092778849
  51.6286552612181
  5.56669649314042
  22.2562556630823
  -29.4704158201118
  86.6688163898497
  567.439653493426
  654.108469883276
  0.114943125386944
  22.8188833252259
  Amine_frag2_transition_state_1_isomer5 
  2
 m_depend[86] { 
  # First column is dependency index #
  i_m_depend_dependency
  s_m_depend_property
  :::
  1 20 i_m_Spin_multiplicity 
  2 20 s_j_QM_Method 
  3 20 s_j_QM_Basis 
  4 20 r_j_Final_Energy 
  5 20 s_j_Jaguar_input_file 
  6 20 s_j_Jaguar_output_file 
  7 20 s_j_Task 
  8 20 s_j_Jaguar_restart_input_file 
  9 20 s_j_Jaguar_restart_mae_file 
  10 20 s_j_Jaguar_log_file 
  11 20 s_j_Jaguar_mae_file 
  12 20 i_j_Number_of_canonical_orbitals 
  13 20 r_j_Lowest_Frequency_(cm-1) 
  14 20 r_j_Highest_Frequency_(cm-1) 
  15 20 r_j_2nd_Lowest_Frequency_(cm-1) 
  16 20 i_j_Num_Negative_Frequencies 
  17 10 i_mmod_Serial_Number-OPLS3e 
  18 20 r_j_Enthalpy_(kcal/mol)_298.15K_1.00E+00atm 
  19 20 r_j_Free_Energy_(kcal/mol)_298.15K_1.00E+00atm 
  20 20 r_j_Internal_Energy_(kcal/mol)_298.15K_1.00E+00atm 
  21 20 r_j_Heat_Capacity_(cal/mol/K)_298.15K_1.00E+00atm 
  22 20 r_j_ln(Q)_(kcal/mol)_298.15K_1.00E+00atm 
  23 20 r_j_Enthalpy_(kcal/mol)_308.15K_1.00E+00atm 
  24 20 r_j_Free_Energy_(kcal/mol)_308.15K_1.00E+00atm 
  25 20 r_j_Internal_Energy_(kcal/mol)_308.15K_1.00E+00atm 
  26 20 r_j_Heat_Capacity_(cal/mol/K)_308.15K_1.00E+00atm 
  27 20 r_j_ln(Q)_(kcal/mol)_308.15K_1.00E+00atm 
  28 20 r_j_Enthalpy_(kcal/mol)_318.15K_1.00E+00atm 
  29 20 r_j_Free_Energy_(kcal/mol)_318.15K_1.00E+00atm 
  30 20 r_j_Internal_Energy_(kcal/mol)_318.15K_1.00E+00atm 
  31 20 r_j_Heat_Capacity_(cal/mol/K)_318.15K_1.00E+00atm 
  32 20 r_j_ln(Q)_(kcal/mol)_318.15K_1.00E+00atm 
  33 20 r_j_Enthalpy_(kcal/mol)_328.15K_1.00E+00atm 
  34 20 r_j_Free_Energy_(kcal/mol)_328.15K_1.00E+00atm 
  35 20 r_j_Internal_Energy_(kcal/mol)_328.15K_1.00E+00atm 
  36 20 r_j_Heat_Capacity_(cal/mol/K)_328.15K_1.00E+00atm 
  37 20 r_j_ln(Q)_(kcal/mol)_328.15K_1.00E+00atm 
  38 20 r_j_Enthalpy_(kcal/mol)_338.15K_1.00E+00atm 
  39 20 r_j_Free_Energy_(kcal/mol)_338.15K_1.00E+00atm 
  40 20 r_j_Internal_Energy_(kcal/mol)_338.15K_1.00E+00atm 
  41 20 r_j_Heat_Capacity_(cal/mol/K)_338.15K_1.00E+00atm 
  42 20 r_j_ln(Q)_(kcal/mol)_338.15K_1.00E+00atm 
  43 20 r_j_Enthalpy_(kcal/mol)_348.15K_1.00E+00atm 
  44 20 r_j_Free_Energy_(kcal/mol)_348.15K_1.00E+00atm 
  45 20 r_j_Internal_Energy_(kcal/mol)_348.15K_1.00E+00atm 
  46 20 r_j_Heat_Capacity_(cal/mol/K)_348.15K_1.00E+00atm 
  47 20 r_j_ln(Q)_(kcal/mol)_348.15K_1.00E+00atm 
  48 20 r_j_Enthalpy_(kcal/mol)_358.15K_1.00E+00atm 
  49 20 r_j_Free_Energy_(kcal/mol)_358.15K_1.00E+00atm 
  50 20 r_j_Internal_Energy_(kcal/mol)_358.15K_1.00E+00atm 
  51 20 r_j_Heat_Capacity_(cal/mol/K)_358.15K_1.00E+00atm 
  52 20 r_j_ln(Q)_(kcal/mol)_358.15K_1.00E+00atm 
  53 20 r_j_Enthalpy_(kcal/mol)_368.15K_1.00E+00atm 
  54 20 r_j_Free_Energy_(kcal/mol)_368.15K_1.00E+00atm 
  55 20 r_j_Internal_Energy_(kcal/mol)_368.15K_1.00E+00atm 
  56 20 r_j_Heat_Capacity_(cal/mol/K)_368.15K_1.00E+00atm 
  57 20 r_j_ln(Q)_(kcal/mol)_368.15K_1.00E+00atm 
  58 20 r_j_Enthalpy_(kcal/mol)_378.15K_1.00E+00atm 
  59 20 r_j_Free_Energy_(kcal/mol)_378.15K_1.00E+00atm 
  60 20 r_j_Internal_Energy_(kcal/mol)_378.15K_1.00E+00atm 
  61 20 r_j_Heat_Capacity_(cal/mol/K)_378.15K_1.00E+00atm 
  62 20 r_j_ln(Q)_(kcal/mol)_378.15K_1.00E+00atm 
  63 20 r_j_Enthalpy_(kcal/mol)_388.15K_1.00E+00atm 
  64 20 r_j_Free_Energy_(kcal/mol)_388.15K_1.00E+00atm 
  65 20 r_j_Internal_Energy_(kcal/mol)_388.15K_1.00E+00atm 
  66 20 r_j_Heat_Capacity_(cal/mol/K)_388.15K_1.00E+00atm 
  67 20 r_j_ln(Q)_(kcal/mol)_388.15K_1.00E+00atm 
  68 30 s_m_job_name 
  69 20 r_j_Gas_Phase_Energy 
  70 20 r_j_HOMO 
  71 20 r_j_LUMO 
  72 20 r_j_Zero_Point_Energy_(kcal/mol) 
  73 20 r_j_Entropy_(cal/mol/K)_298.15K_1.00E+00atm 
  74 20 r_j_Total_Internal_Energy_(au)_298.15K_1.00E+00atm 
  75 20 r_j_Total_Enthalpy_(au)_298.15K_1.00E+00atm 
  76 20 r_j_Total_Free_Energy_(au)_298.15K_1.00E+00atm 
  77 20 r_j_ESP_min,_kcal/mol 
  78 20 r_j_ESP_max,_kcal/mol 
  79 20 r_j_ESP_mean,_kcal/mol 
  80 20 r_j_ESP_pos_mean,_kcal/mol 
  81 20 r_j_ESP_neg_mean,_kcal/mol 
  82 20 r_j_ESP_pos_variance,_(kcal/mol)**2 
  83 20 r_j_ESP_neg_variance,_(kcal/mol)**2 
  84 20 r_j_ESP_total_variance,_(kcal/mol)**2 
  85 20 r_j_ESP_balance 
  86 20 r_j_ESP_local_polarity,_kcal/mol 
  :::
 } 
 m_atom[26] { 
  # First column is atom index #
  i_m_mmod_type
  r_m_x_coord
  r_m_y_coord
  r_m_z_coord
  i_m_color
  r_m_charge1
  r_m_charge2
  i_m_atomic_number
  i_m_formal_charge
  s_m_color_rgb
  s_m_atom_name
  r_j_EPN
  r_j_Max_surface_ESP
  r_j_Min_surface_ESP
  i_m_Hcount
  i_rdk_index
  b_st_NoSrcChirality
  b_matsci_Reaction_Workflow_Keep_Atom
  b_matsci_Reaction_Workflow_Restrained_Atom
  i_matsci_Reaction_Workflow_Superposition_Atom
  :::
  1 3 -0.060026 0.091440 0.533878 24 -0.01729 -0.01729 6 0 696969  C1  -14.6696982142636 0 0 1 0 1 <> <> <>
  2 3 -0.824885 -1.174219 0.938348 24 -0.15779 -0.15779 6 0 696969  C2  -14.7168626587713 0 0 2 2 <> <> <> <>
  3 3 -0.913404 1.345304 0.683613 24 -0.19528 -0.19528 6 0 696969  C3  -14.728236175517 0 0 3 3 <> <> <> <>
  4 3 -0.057814 -2.479056 0.723113 24 -0.16865 -0.16865 6 0 696969  C4  -14.7306880523634 0 0 3 4 <> <> <> <>
  5 41 0.255990 -0.007012 -0.506754 21 0.12220 0.12220 1 0 FFFFFF  H5  -1.08116159860278 35.4314118307634 19.8596079907868 0 <> <> <> <> <>
  6 41 -1.131249 -1.084997 1.984689 21 0.07947 0.07947 1 0 FFFFFF  H6  -1.08968210708501 41.4698726820311 19.5575368121597 0 <> <> <> <> <>
  7 41 -1.745719 -1.198545 0.351637 21 0.07947 0.07947 1 0 FFFFFF  H7  -1.08965335690385 29.726771646922 19.7283329307811 0 <> <> <> <> <>
  8 41 -1.820214 1.250312 0.088742 21 0.09090 0.09090 1 0 FFFFFF  H8  -1.08603476211718 29.5645050547655 14.9376988185133 0 <> <> <> <> <>
  9 41 -1.211300 1.488166 1.724827 21 0.09090 0.09090 1 0 FFFFFF  H9  -1.08571657421209 42.4315497933585 15.6088882746152 0 <> <> <> <> <>
  10 41 -0.383485 2.235198 0.352019 21 0.09090 0.09090 1 0 FFFFFF  H10  -1.09056230682852 22.1729541364638 10.1441942355731 0 <> <> <> <> <>
  11 41 -0.688807 -3.337782 0.948717 21 0.07496 0.07496 1 0 FFFFFF  H11  -1.09361689216287 23.5766028356392 14.4710185372772 0 <> <> <> <> <>
  12 41 0.274948 -2.574327 -0.311640 21 0.07496 0.07496 1 0 FFFFFF  H12  -1.09391709381629 32.3631023339004 14.4980202693577 0 <> <> <> <> <>
  13 41 0.820178 -2.555419 1.366678 21 0.07496 0.07496 1 0 FFFFFF  H13  -1.09170987045652 38.8611700076773 15.1489256010442 0 <> <> <> <> <>
  14 3 2.369812 1.521870 0.744178 2 -0.08785 -0.08785 6 0 A0A0A0  C14  -14.7317433594782 0 0 2 <> <> 1 1 <>
  15 18 4.211741 2.486807 0.635681 70 -0.95783 -0.95783 8 -1 FF2F2F  O1  -22.4865042410969 -44.4543579456239 -70.5311092778849 0 <> <> 1 1 <>
  16 3 3.737014 1.461829 1.363473 2 0.42536 0.42536 6 0 A0A0A0  C16  -14.7465678898511 0 0 1 <> <> 1 1 <>
  17 3 4.451090 0.113516 1.166100 2 -0.15432 -0.15432 6 0 A0A0A0  C17  -14.7960092687718 0 0 3 <> <> 1 <> <>
  18 41 1.831582 2.425304 0.989399 21 0.09196 0.09196 1 0 FFFFFF  H1  -1.11512978944672 29.2154412965298 -51.1829231627537 0 <> <> 1 <> <>
  19 41 2.381551 1.288590 -0.312840 21 0.09196 0.09196 1 0 FFFFFF  H2  -1.11457629430287 28.923109310028 -50.1177775727186 0 <> <> 1 <> <>
  20 41 3.663012 1.634654 2.467368 21 -0.08927 -0.08927 1 0 FFFFFF  H3  -1.17983107695518 17.2022882718789 -54.8044183000243 0 <> <> 1 <> <>
  21 41 3.995082 -0.703267 1.744623 21 0.03740 0.03740 1 0 FFFFFF  H4  -1.14055456969366 30.3886034838537 -9.74579217976751 0 <> <> 1 <> <>
  22 41 4.461562 -0.151168 0.106633 21 0.03740 0.03740 1 0 FFFFFF  H22  -1.15134742487227 16.877145402876 -53.773743371161 0 <> <> 1 <> <>
  23 41 5.485541 0.211036 1.495270 21 0.03740 0.03740 1 0 FFFFFF  H23  -1.15194090617577 -6.38794687679839 -53.5288153192559 0 <> <> 1 <> <>
  24 32 1.203367 0.260436 1.310528 43 -0.25498 -0.25498 7 1 5757FF  N1  -18.2886874954676 0 0 2 <> <> 1 1 2
  25 44 1.007234 0.462230 2.287716 21 0.29153 0.29153 1 0 FFFFFF  H25  -0.983773146042621 51.6286552612181 15.040182735303 0 <> <> 1 1 3
  26 44 1.766969 -0.583950 1.288408 21 0.29153 0.29153 1 0 FFFFFF  H26  -0.986441248883125 41.6244448660659 15.8519909716574 0 <> <> 1 1 1
  :::
 } 
 m_bond[25] { 
  # First column is bond index #
  i_m_from
  i_m_to
  i_m_order
  :::
  1 1 2 1
  2 1 3 1
  3 1 5 1
  4 1 24 1
  5 2 4 1
  6 2 6 1
  7 2 7 1
  8 3 8 1
  9 3 9 1
  10 3 10 1
  11 4 11 1
  12 4 12 1
  13 4 13 1
  14 14 18 1
  15 14 19 1
  16 14 16 1
  17 14 24 1
  18 15 16 1
  19 16 20 1
  20 16 17 1
  21 17 23 1
  22 17 22 1
  23 17 21 1
  24 24 26 1
  25 24 25 1
  :::
 } 
} 

f_m_ct { 
 s_m_title
 i_m_stars
 s_m_entry_id
 s_m_entry_name
 i_m_Spin_multiplicity
 s_j_QM_Method
 s_j_QM_Basis
 r_j_Final_Energy
 s_j_Jaguar_input_file
 s_j_Jaguar_output_file
 s_m_Source_Path
 s_m_Source_File
 i_m_Source_File_Index
 s_j_Task
 s_j_Jaguar_restart_input_file
 s_j_Jaguar_restart_mae_file
 s_j_Jaguar_log_file
 s_j_Jaguar_mae_file
 i_j_Number_of_canonical_orbitals
 r_j_Lowest_Frequency_(cm-1)
 r_j_Highest_Frequency_(cm-1)
 r_j_2nd_Lowest_Frequency_(cm-1)
 i_j_Num_Negative_Frequencies
 b_matsci_Reaction_Workflow_Structure
 s_matsci_Reaction_Workflow_Conformers_Group
 s_matsci_Reaction_Workflow_Sibling_Group
 i_mmod_Serial_Number-OPLS3e
 r_mmod_Relative_Potential_Energy-OPLS3e_global
 i_matsci_Workflow_Stage
 r_j_Enthalpy_(kcal/mol)_298.15K_1.00E+00atm
 r_j_Free_Energy_(kcal/mol)_298.15K_1.00E+00atm
 r_j_Internal_Energy_(kcal/mol)_298.15K_1.00E+00atm
 r_j_Heat_Capacity_(cal/mol/K)_298.15K_1.00E+00atm
 r_j_ln(Q)_(kcal/mol)_298.15K_1.00E+00atm
 r_j_Enthalpy_(kcal/mol)_308.15K_1.00E+00atm
 r_j_Free_Energy_(kcal/mol)_308.15K_1.00E+00atm
 r_j_Internal_Energy_(kcal/mol)_308.15K_1.00E+00atm
 r_j_Heat_Capacity_(cal/mol/K)_308.15K_1.00E+00atm
 r_j_ln(Q)_(kcal/mol)_308.15K_1.00E+00atm
 r_j_Enthalpy_(kcal/mol)_318.15K_1.00E+00atm
 r_j_Free_Energy_(kcal/mol)_318.15K_1.00E+00atm
 r_j_Internal_Energy_(kcal/mol)_318.15K_1.00E+00atm
 r_j_Heat_Capacity_(cal/mol/K)_318.15K_1.00E+00atm
 r_j_ln(Q)_(kcal/mol)_318.15K_1.00E+00atm
 r_j_Enthalpy_(kcal/mol)_328.15K_1.00E+00atm
 r_j_Free_Energy_(kcal/mol)_328.15K_1.00E+00atm
 r_j_Internal_Energy_(kcal/mol)_328.15K_1.00E+00atm
 r_j_Heat_Capacity_(cal/mol/K)_328.15K_1.00E+00atm
 r_j_ln(Q)_(kcal/mol)_328.15K_1.00E+00atm
 r_j_Enthalpy_(kcal/mol)_338.15K_1.00E+00atm
 r_j_Free_Energy_(kcal/mol)_338.15K_1.00E+00atm
 r_j_Internal_Energy_(kcal/mol)_338.15K_1.00E+00atm
 r_j_Heat_Capacity_(cal/mol/K)_338.15K_1.00E+00atm
 r_j_ln(Q)_(kcal/mol)_338.15K_1.00E+00atm
 r_j_Enthalpy_(kcal/mol)_348.15K_1.00E+00atm
 r_j_Free_Energy_(kcal/mol)_348.15K_1.00E+00atm
 r_j_Internal_Energy_(kcal/mol)_348.15K_1.00E+00atm
 r_j_Heat_Capacity_(cal/mol/K)_348.15K_1.00E+00atm
 r_j_ln(Q)_(kcal/mol)_348.15K_1.00E+00atm
 r_j_Enthalpy_(kcal/mol)_358.15K_1.00E+00atm
 r_j_Free_Energy_(kcal/mol)_358.15K_1.00E+00atm
 r_j_Internal_Energy_(kcal/mol)_358.15K_1.00E+00atm
 r_j_Heat_Capacity_(cal/mol/K)_358.15K_1.00E+00atm
 r_j_ln(Q)_(kcal/mol)_358.15K_1.00E+00atm
 r_j_Enthalpy_(kcal/mol)_368.15K_1.00E+00atm
 r_j_Free_Energy_(kcal/mol)_368.15K_1.00E+00atm
 r_j_Internal_Energy_(kcal/mol)_368.15K_1.00E+00atm
 r_j_Heat_Capacity_(cal/mol/K)_368.15K_1.00E+00atm
 r_j_ln(Q)_(kcal/mol)_368.15K_1.00E+00atm
 r_j_Enthalpy_(kcal/mol)_378.15K_1.00E+00atm
 r_j_Free_Energy_(kcal/mol)_378.15K_1.00E+00atm
 r_j_Internal_Energy_(kcal/mol)_378.15K_1.00E+00atm
 r_j_Heat_Capacity_(cal/mol/K)_378.15K_1.00E+00atm
 r_j_ln(Q)_(kcal/mol)_378.15K_1.00E+00atm
 r_j_Enthalpy_(kcal/mol)_388.15K_1.00E+00atm
 r_j_Free_Energy_(kcal/mol)_388.15K_1.00E+00atm
 r_j_Internal_Energy_(kcal/mol)_388.15K_1.00E+00atm
 r_j_Heat_Capacity_(cal/mol/K)_388.15K_1.00E+00atm
 r_j_ln(Q)_(kcal/mol)_388.15K_1.00E+00atm
 r_j_Zero_Point_Energy_(kcal/mol)_stage_2
 r_j_Total_Internal_Energy_(au)_298.15K_1.00E+00atm_stage_2
 r_j_Total_Enthalpy_(au)_298.15K_1.00E+00atm_stage_2
 r_j_Total_Free_Energy_(au)_298.15K_1.00E+00atm_stage_2
 r_j_Entropy_(cal/mol/K)_298.15K_1.00E+00atm_stage_2
 r_j_Total_Internal_Energy_(au)_308.15K_1.00E+00atm_stage_2
 r_j_Total_Enthalpy_(au)_308.15K_1.00E+00atm_stage_2
 r_j_Total_Free_Energy_(au)_308.15K_1.00E+00atm_stage_2
 r_j_Entropy_(cal/mol/K)_308.15K_1.00E+00atm_stage_2
 r_j_Total_Internal_Energy_(au)_318.15K_1.00E+00atm_stage_2
 r_j_Total_Enthalpy_(au)_318.15K_1.00E+00atm_stage_2
 r_j_Total_Free_Energy_(au)_318.15K_1.00E+00atm_stage_2
 r_j_Entropy_(cal/mol/K)_318.15K_1.00E+00atm_stage_2
 r_j_Total_Internal_Energy_(au)_328.15K_1.00E+00atm_stage_2
 r_j_Total_Enthalpy_(au)_328.15K_1.00E+00atm_stage_2
 r_j_Total_Free_Energy_(au)_328.15K_1.00E+00atm_stage_2
 r_j_Entropy_(cal/mol/K)_328.15K_1.00E+00atm_stage_2
 r_j_Total_Internal_Energy_(au)_338.15K_1.00E+00atm_stage_2
 r_j_Total_Enthalpy_(au)_338.15K_1.00E+00atm_stage_2
 r_j_Total_Free_Energy_(au)_338.15K_1.00E+00atm_stage_2
 r_j_Entropy_(cal/mol/K)_338.15K_1.00E+00atm_stage_2
 r_j_Total_Internal_Energy_(au)_348.15K_1.00E+00atm_stage_2
 r_j_Total_Enthalpy_(au)_348.15K_1.00E+00atm_stage_2
 r_j_Total_Free_Energy_(au)_348.15K_1.00E+00atm_stage_2
 r_j_Entropy_(cal/mol/K)_348.15K_1.00E+00atm_stage_2
 r_j_Total_Internal_Energy_(au)_358.15K_1.00E+00atm_stage_2
 r_j_Total_Enthalpy_(au)_358.15K_1.00E+00atm_stage_2
 r_j_Total_Free_Energy_(au)_358.15K_1.00E+00atm_stage_2
 r_j_Entropy_(cal/mol/K)_358.15K_1.00E+00atm_stage_2
 r_j_Total_Internal_Energy_(au)_368.15K_1.00E+00atm_stage_2
 r_j_Total_Enthalpy_(au)_368.15K_1.00E+00atm_stage_2
 r_j_Total_Free_Energy_(au)_368.15K_1.00E+00atm_stage_2
 r_j_Entropy_(cal/mol/K)_368.15K_1.00E+00atm_stage_2
 r_j_Total_Internal_Energy_(au)_378.15K_1.00E+00atm_stage_2
 r_j_Total_Enthalpy_(au)_378.15K_1.00E+00atm_stage_2
 r_j_Total_Free_Energy_(au)_378.15K_1.00E+00atm_stage_2
 r_j_Entropy_(cal/mol/K)_378.15K_1.00E+00atm_stage_2
 r_j_Total_Internal_Energy_(au)_388.15K_1.00E+00atm_stage_2
 r_j_Total_Enthalpy_(au)_388.15K_1.00E+00atm_stage_2
 r_j_Total_Free_Energy_(au)_388.15K_1.00E+00atm_stage_2
 r_j_Entropy_(cal/mol/K)_388.15K_1.00E+00atm_stage_2
 r_j_Gas_Phase_Energy_stage_2
 r_j_HOMO_stage_2
 r_j_LUMO_stage_2
 s_m_job_name
 r_j_Gas_Phase_Energy
 r_j_HOMO
 r_j_LUMO
 r_j_Zero_Point_Energy_(kcal/mol)
 r_j_Entropy_(cal/mol/K)_298.15K_1.00E+00atm
 r_j_Total_Internal_Energy_(au)_298.15K_1.00E+00atm
 r_j_Total_Enthalpy_(au)_298.15K_1.00E+00atm
 r_j_Total_Free_Energy_(au)_298.15K_1.00E+00atm
 r_j_ESP_min,_kcal/mol
 r_j_ESP_max,_kcal/mol
 r_j_ESP_mean,_kcal/mol
 r_j_ESP_pos_mean,_kcal/mol
 r_j_ESP_neg_mean,_kcal/mol
 r_j_ESP_pos_variance,_(kcal/mol)**2
 r_j_ESP_neg_variance,_(kcal/mol)**2
 r_j_ESP_total_variance,_(kcal/mol)**2
 r_j_ESP_balance
 r_j_ESP_local_polarity,_kcal/mol
 s_j_jname
 i_m_ct_format
 :::
 Amine_frag2_reactant-7 
  0
  96 
  Amine_frag2_reactant-7_stage_2 
  1
  DFT(b3lyp-d3) 
  cc-pvtz(-f) 
  -407.087363516042
  /home/laurikai/Schrodinger_WD/Frag2_rxwf_spe_B3LYP-D3_CC-PVTZ-F/Amine_frag2_reactant-7_isomer6.in 
  /home/laurikai/Schrodinger_WD/Frag2_rxwf_spe_B3LYP-D3_CC-PVTZ-F/Amine_frag2_reactant-7_isomer6.out 
  /home/laurikai/.schrodinger/tmp 
  tmpma9npit6.mae 
  1
  "Single Point" 
  /home/laurikai/Schrodinger_WD/Frag2_rxwf_spe_B3LYP-D3_CC-PVTZ-F/Amine_frag2_reactant-7_isomer6.01.in 
  /home/laurikai/Schrodinger_WD/Frag2_rxwf_spe_B3LYP-D3_CC-PVTZ-F/Amine_frag2_reactant-7_isomer6.01.mae 
  /home/laurikai/Schrodinger_WD/Frag2_rxwf_spe_B3LYP-D3_CC-PVTZ-F/Amine_frag2_reactant-7_isomer6.log 
  /home/laurikai/Schrodinger_WD/Frag2_rxwf_spe_B3LYP-D3_CC-PVTZ-F/Amine_frag2_reactant-7_isomer6.mae 
  359
  17.4351295292704
  3543.64153279751
  25.4853942106748
  0
  1
  reactant 
  reactant 
  1
  0.921173095703097
  2
  8.43227672149351
  -24.0344237130557
  7.83979113266623
  44.4854193854068
  40.5654148662548
  8.90313430887568
  -25.1311566602133
  8.29077665602602
  45.7222817476984
  41.0399976929551
  9.38645890890643
  -26.2433533717857
  8.75422919203439
  46.9692817516484
  41.5092057071044
  9.88228099824335
  -27.3709385560775
  9.23017921734893
  48.2213610430778
  41.9734148226612
  10.3906389081699
  -28.5138247271573
  9.71866506325313
  49.4760384426491
  42.4329383395687
  10.9115465662847
  -29.6719303503639
  10.2197006573456
  50.7309213925529
  42.8880621638141
  11.4449945737934
  -30.8451786422887
  10.7332766008319
  51.9837423327876
  43.3390469457131
  11.9909515940132
  -32.0334965395196
  11.2593615570293
  53.2323848279741
  43.7861301003788
  12.5493659573081
  -33.2368138203554
  11.7979038563018
  54.4749009752098
  44.2295277111731
  13.1201674025516
  -34.4550623638984
  12.3488332375229
  55.7095215324417
  44.6694363170292
  148.497712207962
  -406.838300740242
  -406.83735655435
  -406.889095513843
  108.893801946444
  -406.837581996607
  -406.836606142565
  -406.890843237933
  110.447155505724
  -406.836843437975
  -406.835835915782
  -406.892615636223
  111.990609085941
  -406.836084963325
  -406.835045772983
  -406.894412557606
  113.524971977208
  -406.835306511574
  -406.834235653082
  -406.896233862663
  115.050905324049
  -406.834508060526
  -406.833405533883
  -406.898079421461
  116.568941308771
  -406.833689625158
  -406.832555430366
  -406.899949111638
  118.079500812738
  -406.83285125541
  -406.831685392468
  -406.901842816759
  119.582909503009
  -406.831993033622
  -406.83079550253
  -406.90376042492
  121.079412343418
  -406.831115071763
  -406.829885872521
  -406.905701827563
  122.569186568208
  -407.087440359484
  -0.232793798746156
  0.0331272865762823
  828_Amine_frag2_rxwf 
  -407.087363516042
  -0.232926248523731
  0.0332574345563142
  148.490809649129
  108.893846837327
  -406.838234844276
  -406.837290658384
  -406.889029639207
  -31.8058889343779
  18.4692674633227
  1.0976085191397
  5.48386178969704
  -7.64166883053134
  13.3715337263708
  79.2466975041007
  92.6182312304715
  0.123529143739305
  5.91285564253328
  Amine_frag2_reactant-7_isomer6 
  2
 m_depend[86] { 
  # First column is dependency index #
  i_m_depend_dependency
  s_m_depend_property
  :::
  1 20 i_m_Spin_multiplicity 
  2 20 s_j_QM_Method 
  3 20 s_j_QM_Basis 
  4 20 r_j_Final_Energy 
  5 20 s_j_Jaguar_input_file 
  6 20 s_j_Jaguar_output_file 
  7 20 s_j_Task 
  8 20 s_j_Jaguar_restart_input_file 
  9 20 s_j_Jaguar_restart_mae_file 
  10 20 s_j_Jaguar_log_file 
  11 20 s_j_Jaguar_mae_file 
  12 20 i_j_Number_of_canonical_orbitals 
  13 20 r_j_Lowest_Frequency_(cm-1) 
  14 20 r_j_Highest_Frequency_(cm-1) 
  15 20 r_j_2nd_Lowest_Frequency_(cm-1) 
  16 20 i_j_Num_Negative_Frequencies 
  17 10 i_mmod_Serial_Number-OPLS3e 
  18 20 r_j_Enthalpy_(kcal/mol)_298.15K_1.00E+00atm 
  19 20 r_j_Free_Energy_(kcal/mol)_298.15K_1.00E+00atm 
  20 20 r_j_Internal_Energy_(kcal/mol)_298.15K_1.00E+00atm 
  21 20 r_j_Heat_Capacity_(cal/mol/K)_298.15K_1.00E+00atm 
  22 20 r_j_ln(Q)_(kcal/mol)_298.15K_1.00E+00atm 
  23 20 r_j_Enthalpy_(kcal/mol)_308.15K_1.00E+00atm 
  24 20 r_j_Free_Energy_(kcal/mol)_308.15K_1.00E+00atm 
  25 20 r_j_Internal_Energy_(kcal/mol)_308.15K_1.00E+00atm 
  26 20 r_j_Heat_Capacity_(cal/mol/K)_308.15K_1.00E+00atm 
  27 20 r_j_ln(Q)_(kcal/mol)_308.15K_1.00E+00atm 
  28 20 r_j_Enthalpy_(kcal/mol)_318.15K_1.00E+00atm 
  29 20 r_j_Free_Energy_(kcal/mol)_318.15K_1.00E+00atm 
  30 20 r_j_Internal_Energy_(kcal/mol)_318.15K_1.00E+00atm 
  31 20 r_j_Heat_Capacity_(cal/mol/K)_318.15K_1.00E+00atm 
  32 20 r_j_ln(Q)_(kcal/mol)_318.15K_1.00E+00atm 
  33 20 r_j_Enthalpy_(kcal/mol)_328.15K_1.00E+00atm 
  34 20 r_j_Free_Energy_(kcal/mol)_328.15K_1.00E+00atm 
  35 20 r_j_Internal_Energy_(kcal/mol)_328.15K_1.00E+00atm 
  36 20 r_j_Heat_Capacity_(cal/mol/K)_328.15K_1.00E+00atm 
  37 20 r_j_ln(Q)_(kcal/mol)_328.15K_1.00E+00atm 
  38 20 r_j_Enthalpy_(kcal/mol)_338.15K_1.00E+00atm 
  39 20 r_j_Free_Energy_(kcal/mol)_338.15K_1.00E+00atm 
  40 20 r_j_Internal_Energy_(kcal/mol)_338.15K_1.00E+00atm 
  41 20 r_j_Heat_Capacity_(cal/mol/K)_338.15K_1.00E+00atm 
  42 20 r_j_ln(Q)_(kcal/mol)_338.15K_1.00E+00atm 
  43 20 r_j_Enthalpy_(kcal/mol)_348.15K_1.00E+00atm 
  44 20 r_j_Free_Energy_(kcal/mol)_348.15K_1.00E+00atm 
  45 20 r_j_Internal_Energy_(kcal/mol)_348.15K_1.00E+00atm 
  46 20 r_j_Heat_Capacity_(cal/mol/K)_348.15K_1.00E+00atm 
  47 20 r_j_ln(Q)_(kcal/mol)_348.15K_1.00E+00atm 
  48 20 r_j_Enthalpy_(kcal/mol)_358.15K_1.00E+00atm 
  49 20 r_j_Free_Energy_(kcal/mol)_358.15K_1.00E+00atm 
  50 20 r_j_Internal_Energy_(kcal/mol)_358.15K_1.00E+00atm 
  51 20 r_j_Heat_Capacity_(cal/mol/K)_358.15K_1.00E+00atm 
  52 20 r_j_ln(Q)_(kcal/mol)_358.15K_1.00E+00atm 
  53 20 r_j_Enthalpy_(kcal/mol)_368.15K_1.00E+00atm 
  54 20 r_j_Free_Energy_(kcal/mol)_368.15K_1.00E+00atm 
  55 20 r_j_Internal_Energy_(kcal/mol)_368.15K_1.00E+00atm 
  56 20 r_j_Heat_Capacity_(cal/mol/K)_368.15K_1.00E+00atm 
  57 20 r_j_ln(Q)_(kcal/mol)_368.15K_1.00E+00atm 
  58 20 r_j_Enthalpy_(kcal/mol)_378.15K_1.00E+00atm 
  59 20 r_j_Free_Energy_(kcal/mol)_378.15K_1.00E+00atm 
  60 20 r_j_Internal_Energy_(kcal/mol)_378.15K_1.00E+00atm 
  61 20 r_j_Heat_Capacity_(cal/mol/K)_378.15K_1.00E+00atm 
  62 20 r_j_ln(Q)_(kcal/mol)_378.15K_1.00E+00atm 
  63 20 r_j_Enthalpy_(kcal/mol)_388.15K_1.00E+00atm 
  64 20 r_j_Free_Energy_(kcal/mol)_388.15K_1.00E+00atm 
  65 20 r_j_Internal_Energy_(kcal/mol)_388.15K_1.00E+00atm 
  66 20 r_j_Heat_Capacity_(cal/mol/K)_388.15K_1.00E+00atm 
  67 20 r_j_ln(Q)_(kcal/mol)_388.15K_1.00E+00atm 
  68 30 s_m_job_name 
  69 20 r_j_Gas_Phase_Energy 
  70 20 r_j_HOMO 
  71 20 r_j_LUMO 
  72 20 r_j_Zero_Point_Energy_(kcal/mol) 
  73 20 r_j_Entropy_(cal/mol/K)_298.15K_1.00E+00atm 
  74 20 r_j_Total_Internal_Energy_(au)_298.15K_1.00E+00atm 
  75 20 r_j_Total_Enthalpy_(au)_298.15K_1.00E+00atm 
  76 20 r_j_Total_Free_Energy_(au)_298.15K_1.00E+00atm 
  77 20 r_j_ESP_min,_kcal/mol 
  78 20 r_j_ESP_max,_kcal/mol 
  79 20 r_j_ESP_mean,_kcal/mol 
  80 20 r_j_ESP_pos_mean,_kcal/mol 
  81 20 r_j_ESP_neg_mean,_kcal/mol 
  82 20 r_j_ESP_pos_variance,_(kcal/mol)**2 
  83 20 r_j_ESP_neg_variance,_(kcal/mol)**2 
  84 20 r_j_ESP_total_variance,_(kcal/mol)**2 
  85 20 r_j_ESP_balance 
  86 20 r_j_ESP_local_polarity,_kcal/mol 
  :::
 } 
 m_atom[26] { 
  # First column is atom index #
  i_m_mmod_type
  r_m_x_coord
  r_m_y_coord
  r_m_z_coord
  i_m_color
  r_m_charge1
  r_m_charge2
  i_m_atomic_number
  s_m_color_rgb
  s_m_atom_name
  r_j_EPN
  r_j_Max_surface_ESP
  r_j_Min_surface_ESP
  i_m_Hcount
  i_rdk_index
  b_st_NoSrcChirality
  r_j_Mulliken_Charges
  i_j_separated_energy_at_no
  b_matsci_Reaction_Workflow_Keep_Atom
  i_matsci_Reaction_Workflow_Superposition_Atom
  :::
  1 3 0.518534 1.908920 -0.751003 24 0.09748 0.09748 6 696969  C1  -14.7336498911046 0 0 1 0 1 <> <> <> <>
  2 3 -0.905854 1.333494 -0.652961 24 -0.12613 -0.12613 6 696969  C2  -14.7690327382969 0 0 2 2 <> <> <> <> <>
  3 3 0.522586 3.393483 -0.387984 24 -0.16746 -0.16746 6 696969  C3  -14.776655477483 0 0 3 3 <> <> <> <> <>
  4 3 -1.016119 -0.131709 -1.070381 24 -0.17242 -0.17242 6 696969  C4  -14.7722236583243 0 0 3 4 <> <> <> <> <>
  5 41 0.850337 1.810432 -1.789416 21 0.03706 0.03706 1 FFFFFF  H5  -1.14320953507138 5.47425488094838 -22.0969461019007 0 <> <> <> <> <> <>
  6 41 -1.253789 1.449393 0.378236 21 0.07153 0.07153 1 FFFFFF  H6  -1.14011415829014 2.51519607071832 -3.08554628334696 0 <> <> <> <> <> <>
  7 41 -1.572116 1.937264 -1.275793 21 0.07153 0.07153 1 FFFFFF  H7  -1.13928400519888 5.89225704440354 -2.97737347595935 0 <> <> <> <> <> <>
  8 41 -0.148945 3.960325 -1.033763 21 0.06420 0.06420 1 FFFFFF  H8  -1.13334552256561 6.87838477786612 -2.97679532728154 0 <> <> <> <> <> <>
  9 41 0.186165 3.530982 0.642450 21 0.06420 0.06420 1 FFFFFF  H9  -1.13336599773021 9.1356325057511 -6.40919080434731 0 <> <> <> <> <> <>
  10 41 1.526562 3.806459 -0.476778 21 0.06420 0.06420 1 FFFFFF  H10  -1.13764007070438 3.50059045397028 -29.0724318134684 0 <> <> <> <> <> <>
  11 41 -2.047481 -0.481428 -1.017992 21 0.05910 0.05910 1 FFFFFF  H11  -1.13377414187105 6.07353992646725 -2.86252681068141 0 <> <> <> <> <> <>
  12 41 -0.668371 -0.274841 -2.095908 21 0.05910 0.05910 1 FFFFFF  H12  -1.13394346877362 6.61510636738539 -2.57335770647551 0 <> <> <> <> <> <>
  13 41 -0.421295 -0.776275 -0.422326 21 0.05910 0.05910 1 FFFFFF  H13  -1.1348375057462 11.2030073467513 -2.91243069883122 0 <> <> <> <> <> <>
  14 3 1.970940 2.937500 3.347860 24 -0.06989 -0.06989 6 696969  C14  -14.7066573211982 7.20212026799067 -4.38473610476839 2 <> <> -0.01523 1 1 <>
  15 16 1.553479 1.570387 3.177559 70 -0.28766 -0.28766 8 FF2F2F  O1  -22.3378749006511 -4.61543496102302 -28.1049490803763 0 <> <> -0.4555 2 1 <>
  16 3 2.955323 1.897116 3.043716 24 -0.00407 -0.00407 6 696969  C16  -14.7001287811457 6.14951702085406 -2.58527719950002 1 <> <> 0.12847 3 1 <>
  17 3 3.875486 1.334519 4.088947 24 -0.18780 -0.18780 6 696969  C17  -14.7576674818426 0 0 3 <> <> -0.34018 4 1 <>
  18 41 1.650251 3.617593 2.567159 21 0.10452 0.10452 1 FFFFFF  H1  -1.10866523714404 12.0253530702761 -7.14354368550828 0 <> <> 0.09523 5 1 <>
  19 41 1.890403 3.313659 4.362398 21 0.10452 0.10452 1 FFFFFF  H2  -1.10697846685648 15.329045396489 -14.0951537775277 0 <> <> 0.13032 6 1 <>
  20 41 3.299428 1.838851 2.015945 21 0.12001 0.12001 1 FFFFFF  H3  -1.11790543022714 8.75378764441973 -29.7512967958104 0 <> <> 0.09262 7 1 <>
  21 41 4.826593 1.869928 4.079490 21 0.07346 0.07346 1 FFFFFF  H4  -1.11228892704786 12.6170010128345 3.76699770892573 0 <> <> 0.1004 8 1 <>
  22 41 3.433185 1.421697 5.080601 21 0.07346 0.07346 1 FFFFFF  H22  -1.11655564618953 11.8945077190594 -18.5669584755697 0 <> <> 0.1437 9 1 <>
  23 41 4.080114 0.281245 3.893404 21 0.07346 0.07346 1 FFFFFF  H23  -1.11729038842057 10.1725057973879 -13.4991262227931 0 <> <> 0.10993 10 1 <>
  24 26 1.518442 1.216641 0.078551 38 -0.94897 -0.94897 7 2F2FFF  N1  -18.4111034363375 -21.1274443054048 -31.8058889343779 2 <> <> -0.59647 12 1 2
  25 43 1.207486 1.188621 1.047377 21 0.38374 0.38374 1 FFFFFF  H25  -1.0873077181111 2.53771280183556 -17.4145436176018 0 <> <> 0.2374 16 1 3
  26 43 1.623353 0.253767 -0.218005 21 0.38374 0.38374 1 FFFFFF  H26  -1.08382429357855 18.4692674633227 -26.5334474225565 0 <> <> 0.23796 17 1 1
  :::
 } 
 m_bond[25] { 
  # First column is bond index #
  i_m_from
  i_m_to
  i_m_order
  :::
  1 1 2 1
  2 1 3 1
  3 1 5 1
  4 1 24 1
  5 2 4 1
  6 2 6 1
  7 2 7 1
  8 3 8 1
  9 3 9 1
  10 3 10 1
  11 4 11 1
  12 4 12 1
  13 4 13 1
  14 14 19 1
  15 14 18 1
  16 14 15 1
  17 14 16 1
  18 15 16 1
  19 16 20 1
  20 16 17 1
  21 17 22 1
  22 17 23 1
  23 17 21 1
  24 24 26 1
  25 24 25 1
  :::
 } 
} 

f_m_ct { 
 s_m_title
 i_m_stars
 s_m_entry_id
 s_m_entry_name
 i_m_Spin_multiplicity
 s_j_QM_Method
 s_j_QM_Basis
 r_j_Final_Energy
 s_j_Jaguar_input_file
 s_j_Jaguar_output_file
 s_m_Source_Path
 s_m_Source_File
 i_m_Source_File_Index
 s_j_Task
 s_j_Jaguar_restart_input_file
 s_j_Jaguar_restart_mae_file
 s_j_Jaguar_log_file
 s_j_Jaguar_mae_file
 i_j_Number_of_canonical_orbitals
 r_j_Lowest_Frequency_(cm-1)
 r_j_Highest_Frequency_(cm-1)
 r_j_2nd_Lowest_Frequency_(cm-1)
 i_j_Num_Negative_Frequencies
 b_matsci_Reaction_Workflow_Structure
 s_matsci_Reaction_Workflow_Conformers_Group
 s_matsci_Reaction_Workflow_Sibling_Group
 s_matsci_Reaction_Workflow_Parent_Conformer_Groups
 s_matsci_Reaction_Workflow_Restrained_Distances
 s_matsci_Reaction_Workflow_Restrained_Angles
 b_matsci_Reaction_Workflow_Transition_State_Structure
 i_mmod_Serial_Number-OPLS3e
 r_mmod_Relative_Potential_Energy-OPLS3e_global
 i_matsci_Workflow_Stage
 r_j_Enthalpy_(kcal/mol)_298.15K_1.00E+00atm
 r_j_Free_Energy_(kcal/mol)_298.15K_1.00E+00atm
 r_j_Internal_Energy_(kcal/mol)_298.15K_1.00E+00atm
 r_j_Heat_Capacity_(cal/mol/K)_298.15K_1.00E+00atm
 r_j_ln(Q)_(kcal/mol)_298.15K_1.00E+00atm
 r_j_Enthalpy_(kcal/mol)_308.15K_1.00E+00atm
 r_j_Free_Energy_(kcal/mol)_308.15K_1.00E+00atm
 r_j_Internal_Energy_(kcal/mol)_308.15K_1.00E+00atm
 r_j_Heat_Capacity_(cal/mol/K)_308.15K_1.00E+00atm
 r_j_ln(Q)_(kcal/mol)_308.15K_1.00E+00atm
 r_j_Enthalpy_(kcal/mol)_318.15K_1.00E+00atm
 r_j_Free_Energy_(kcal/mol)_318.15K_1.00E+00atm
 r_j_Internal_Energy_(kcal/mol)_318.15K_1.00E+00atm
 r_j_Heat_Capacity_(cal/mol/K)_318.15K_1.00E+00atm
 r_j_ln(Q)_(kcal/mol)_318.15K_1.00E+00atm
 r_j_Enthalpy_(kcal/mol)_328.15K_1.00E+00atm
 r_j_Free_Energy_(kcal/mol)_328.15K_1.00E+00atm
 r_j_Internal_Energy_(kcal/mol)_328.15K_1.00E+00atm
 r_j_Heat_Capacity_(cal/mol/K)_328.15K_1.00E+00atm
 r_j_ln(Q)_(kcal/mol)_328.15K_1.00E+00atm
 r_j_Enthalpy_(kcal/mol)_338.15K_1.00E+00atm
 r_j_Free_Energy_(kcal/mol)_338.15K_1.00E+00atm
 r_j_Internal_Energy_(kcal/mol)_338.15K_1.00E+00atm
 r_j_Heat_Capacity_(cal/mol/K)_338.15K_1.00E+00atm
 r_j_ln(Q)_(kcal/mol)_338.15K_1.00E+00atm
 r_j_Enthalpy_(kcal/mol)_348.15K_1.00E+00atm
 r_j_Free_Energy_(kcal/mol)_348.15K_1.00E+00atm
 r_j_Internal_Energy_(kcal/mol)_348.15K_1.00E+00atm
 r_j_Heat_Capacity_(cal/mol/K)_348.15K_1.00E+00atm
 r_j_ln(Q)_(kcal/mol)_348.15K_1.00E+00atm
 r_j_Enthalpy_(kcal/mol)_358.15K_1.00E+00atm
 r_j_Free_Energy_(kcal/mol)_358.15K_1.00E+00atm
 r_j_Internal_Energy_(kcal/mol)_358.15K_1.00E+00atm
 r_j_Heat_Capacity_(cal/mol/K)_358.15K_1.00E+00atm
 r_j_ln(Q)_(kcal/mol)_358.15K_1.00E+00atm
 r_j_Enthalpy_(kcal/mol)_368.15K_1.00E+00atm
 r_j_Free_Energy_(kcal/mol)_368.15K_1.00E+00atm
 r_j_Internal_Energy_(kcal/mol)_368.15K_1.00E+00atm
 r_j_Heat_Capacity_(cal/mol/K)_368.15K_1.00E+00atm
 r_j_ln(Q)_(kcal/mol)_368.15K_1.00E+00atm
 r_j_Enthalpy_(kcal/mol)_378.15K_1.00E+00atm
 r_j_Free_Energy_(kcal/mol)_378.15K_1.00E+00atm
 r_j_Internal_Energy_(kcal/mol)_378.15K_1.00E+00atm
 r_j_Heat_Capacity_(cal/mol/K)_378.15K_1.00E+00atm
 r_j_ln(Q)_(kcal/mol)_378.15K_1.00E+00atm
 r_j_Enthalpy_(kcal/mol)_388.15K_1.00E+00atm
 r_j_Free_Energy_(kcal/mol)_388.15K_1.00E+00atm
 r_j_Internal_Energy_(kcal/mol)_388.15K_1.00E+00atm
 r_j_Heat_Capacity_(cal/mol/K)_388.15K_1.00E+00atm
 r_j_ln(Q)_(kcal/mol)_388.15K_1.00E+00atm
 r_j_Zero_Point_Energy_(kcal/mol)_stage_2
 r_j_Total_Internal_Energy_(au)_298.15K_1.00E+00atm_stage_2
 r_j_Total_Enthalpy_(au)_298.15K_1.00E+00atm_stage_2
 r_j_Total_Free_Energy_(au)_298.15K_1.00E+00atm_stage_2
 r_j_Entropy_(cal/mol/K)_298.15K_1.00E+00atm_stage_2
 r_j_Total_Internal_Energy_(au)_308.15K_1.00E+00atm_stage_2
 r_j_Total_Enthalpy_(au)_308.15K_1.00E+00atm_stage_2
 r_j_Total_Free_Energy_(au)_308.15K_1.00E+00atm_stage_2
 r_j_Entropy_(cal/mol/K)_308.15K_1.00E+00atm_stage_2
 r_j_Total_Internal_Energy_(au)_318.15K_1.00E+00atm_stage_2
 r_j_Total_Enthalpy_(au)_318.15K_1.00E+00atm_stage_2
 r_j_Total_Free_Energy_(au)_318.15K_1.00E+00atm_stage_2
 r_j_Entropy_(cal/mol/K)_318.15K_1.00E+00atm_stage_2
 r_j_Total_Internal_Energy_(au)_328.15K_1.00E+00atm_stage_2
 r_j_Total_Enthalpy_(au)_328.15K_1.00E+00atm_stage_2
 r_j_Total_Free_Energy_(au)_328.15K_1.00E+00atm_stage_2
 r_j_Entropy_(cal/mol/K)_328.15K_1.00E+00atm_stage_2
 r_j_Total_Internal_Energy_(au)_338.15K_1.00E+00atm_stage_2
 r_j_Total_Enthalpy_(au)_338.15K_1.00E+00atm_stage_2
 r_j_Total_Free_Energy_(au)_338.15K_1.00E+00atm_stage_2
 r_j_Entropy_(cal/mol/K)_338.15K_1.00E+00atm_stage_2
 r_j_Total_Internal_Energy_(au)_348.15K_1.00E+00atm_stage_2
 r_j_Total_Enthalpy_(au)_348.15K_1.00E+00atm_stage_2
 r_j_Total_Free_Energy_(au)_348.15K_1.00E+00atm_stage_2
 r_j_Entropy_(cal/mol/K)_348.15K_1.00E+00atm_stage_2
 r_j_Total_Internal_Energy_(au)_358.15K_1.00E+00atm_stage_2
 r_j_Total_Enthalpy_(au)_358.15K_1.00E+00atm_stage_2
 r_j_Total_Free_Energy_(au)_358.15K_1.00E+00atm_stage_2
 r_j_Entropy_(cal/mol/K)_358.15K_1.00E+00atm_stage_2
 r_j_Total_Internal_Energy_(au)_368.15K_1.00E+00atm_stage_2
 r_j_Total_Enthalpy_(au)_368.15K_1.00E+00atm_stage_2
 r_j_Total_Free_Energy_(au)_368.15K_1.00E+00atm_stage_2
 r_j_Entropy_(cal/mol/K)_368.15K_1.00E+00atm_stage_2
 r_j_Total_Internal_Energy_(au)_378.15K_1.00E+00atm_stage_2
 r_j_Total_Enthalpy_(au)_378.15K_1.00E+00atm_stage_2
 r_j_Total_Free_Energy_(au)_378.15K_1.00E+00atm_stage_2
 r_j_Entropy_(cal/mol/K)_378.15K_1.00E+00atm_stage_2
 r_j_Total_Internal_Energy_(au)_388.15K_1.00E+00atm_stage_2
 r_j_Total_Enthalpy_(au)_388.15K_1.00E+00atm_stage_2
 r_j_Total_Free_Energy_(au)_388.15K_1.00E+00atm_stage_2
 r_j_Entropy_(cal/mol/K)_388.15K_1.00E+00atm_stage_2
 r_j_Gas_Phase_Energy_stage_2
 r_j_HOMO_stage_2
 r_j_LUMO_stage_2
 s_m_job_name
 r_j_Gas_Phase_Energy
 r_j_HOMO
 r_j_LUMO
 r_j_Zero_Point_Energy_(kcal/mol)
 r_j_Entropy_(cal/mol/K)_298.15K_1.00E+00atm
 r_j_Total_Internal_Energy_(au)_298.15K_1.00E+00atm
 r_j_Total_Enthalpy_(au)_298.15K_1.00E+00atm
 r_j_Total_Free_Energy_(au)_298.15K_1.00E+00atm
 r_j_ESP_min,_kcal/mol
 r_j_ESP_max,_kcal/mol
 r_j_ESP_mean,_kcal/mol
 r_j_ESP_pos_mean,_kcal/mol
 r_j_ESP_neg_mean,_kcal/mol
 r_j_ESP_pos_variance,_(kcal/mol)**2
 r_j_ESP_neg_variance,_(kcal/mol)**2
 r_j_ESP_total_variance,_(kcal/mol)**2
 r_j_ESP_balance
 r_j_ESP_local_polarity,_kcal/mol
 s_j_jname
 i_m_ct_format
 :::
 Amine_frag2_transition_state_1-2 
  0
  97 
  Amine_frag2_transition_state_1-2_stage_2 
  1
  DFT(b3lyp-d3) 
  cc-pvtz(-f) 
  -407.031311788907
  /home/laurikai/Schrodinger_WD/Frag2_rxwf_spe_B3LYP-D3_CC-PVTZ-F/Amine_frag2_transition_state_1-2_isomer7.in 
  /home/laurikai/Schrodinger_WD/Frag2_rxwf_spe_B3LYP-D3_CC-PVTZ-F/Amine_frag2_transition_state_1-2_isomer7.out 
  /home/laurikai/.schrodinger/tmp 
  tmpma9npit6.mae 
  2
  "Single Point" 
  /home/laurikai/Schrodinger_WD/Frag2_rxwf_spe_B3LYP-D3_CC-PVTZ-F/Amine_frag2_transition_state_1-2_isomer7.01.in 
  /home/laurikai/Schrodinger_WD/Frag2_rxwf_spe_B3LYP-D3_CC-PVTZ-F/Amine_frag2_transition_state_1-2_isomer7.01.mae 
  /home/laurikai/Schrodinger_WD/Frag2_rxwf_spe_B3LYP-D3_CC-PVTZ-F/Amine_frag2_transition_state_1-2_isomer7.log 
  /home/laurikai/Schrodinger_WD/Frag2_rxwf_spe_B3LYP-D3_CC-PVTZ-F/Amine_frag2_transition_state_1-2_isomer7.mae 
  359
  -352.506423431502
  3526.79831449755
  24.3560379763951
  1
  1
  TS 
  Transition_states 
  reactant 
  (14,24);(26,24);(25,24);(14,16);(14,15) 
  (14,16,15) 
  1
  1
  3.4151058197021
  2
  7.78076783258223
  -22.9833969283944
  7.18828224375496
  42.1704419114195
  38.7914868509902
  8.22828316545469
  -24.0227068171174
  7.61592551260503
  43.4134042711347
  39.2298629817489
  8.68854558727076
  -25.076661966104
  8.05631587039873
  44.6657163007516
  39.6638457460859
  9.16135857513282
  -26.1452814099258
  8.50925679423841
  45.9231154887616
  40.0938659821863
  9.64676099198191
  -27.228501361888
  8.97478714706512
  47.1832069564076
  40.5201803133565
  10.1447680382497
  -28.3262626113998
  9.45292212931053
  48.4436607567274
  40.9430224930188
  10.6553721120773
  -29.4385094606425
  9.94365413911571
  49.7022521651591
  41.362605103458
  11.1785440182102
  -30.5651888091838
  10.4469539812263
  50.9568913704253
  41.7791211799333
  11.7142344269495
  -31.7062493745446
  10.9627723259432
  52.2056440378217
  42.1927457580166
  12.2623754990662
  -32.8616410362142
  11.4910413340375
  53.4467441696212
  42.6036373417889
  148.321800155475
  -406.783592898516
  -406.782648712624
  -406.831674257902
  103.182941250814
  -406.78291099213
  -406.781935138087
  -406.833330362422
  104.660035640344
  -406.782209185418
  -406.781201663225
  -406.835009946873
  106.12983672285
  -406.781487378106
  -406.780448187763
  -406.836712900366
  107.592990964677
  -406.780745508261
  -406.779674649769
  -406.83843912125
  109.050014354192
  -406.779983551661
  -406.778881025019
  -406.840188515167
  110.501308773946
  -406.77920152042
  -406.778067325628
  -406.841960993356
  111.94717736345
  -406.778399461063
  -406.777233598121
  -406.843756471197
  113.387838727133
  -406.777577452202
  -406.776379921109
  -406.845574866967
  114.823439908751
  -406.776735601946
  -406.775506402703
  -406.847416100792
  116.254068105837
  -407.031413577546
  -0.160768887311372
  -0.011474757837976
  828_Amine_frag2_rxwf 
  -407.031311788907
  -0.1608512150272
  -0.011386157042024
  148.316497032117
  103.183514207535
  -406.783499147489
  -406.782554961596
  -406.831580779105
  -70.8139646503428
  52.2254061830204
  5.49051439755153
  22.4008003252139
  -29.5101621231566
  95.9538033849009
  575.721012612673
  671.674815997574
  0.122449254216918
  23.0087085451931
  Amine_frag2_transition_state_1-2_isomer7 
  2
 m_depend[86] { 
  # First column is dependency index #
  i_m_depend_dependency
  s_m_depend_property
  :::
  1 20 i_m_Spin_multiplicity 
  2 20 s_j_QM_Method 
  3 20 s_j_QM_Basis 
  4 20 r_j_Final_Energy 
  5 20 s_j_Jaguar_input_file 
  6 20 s_j_Jaguar_output_file 
  7 20 s_j_Task 
  8 20 s_j_Jaguar_restart_input_file 
  9 20 s_j_Jaguar_restart_mae_file 
  10 20 s_j_Jaguar_log_file 
  11 20 s_j_Jaguar_mae_file 
  12 20 i_j_Number_of_canonical_orbitals 
  13 20 r_j_Lowest_Frequency_(cm-1) 
  14 20 r_j_Highest_Frequency_(cm-1) 
  15 20 r_j_2nd_Lowest_Frequency_(cm-1) 
  16 20 i_j_Num_Negative_Frequencies 
  17 10 i_mmod_Serial_Number-OPLS3e 
  18 20 r_j_Enthalpy_(kcal/mol)_298.15K_1.00E+00atm 
  19 20 r_j_Free_Energy_(kcal/mol)_298.15K_1.00E+00atm 
  20 20 r_j_Internal_Energy_(kcal/mol)_298.15K_1.00E+00atm 
  21 20 r_j_Heat_Capacity_(cal/mol/K)_298.15K_1.00E+00atm 
  22 20 r_j_ln(Q)_(kcal/mol)_298.15K_1.00E+00atm 
  23 20 r_j_Enthalpy_(kcal/mol)_308.15K_1.00E+00atm 
  24 20 r_j_Free_Energy_(kcal/mol)_308.15K_1.00E+00atm 
  25 20 r_j_Internal_Energy_(kcal/mol)_308.15K_1.00E+00atm 
  26 20 r_j_Heat_Capacity_(cal/mol/K)_308.15K_1.00E+00atm 
  27 20 r_j_ln(Q)_(kcal/mol)_308.15K_1.00E+00atm 
  28 20 r_j_Enthalpy_(kcal/mol)_318.15K_1.00E+00atm 
  29 20 r_j_Free_Energy_(kcal/mol)_318.15K_1.00E+00atm 
  30 20 r_j_Internal_Energy_(kcal/mol)_318.15K_1.00E+00atm 
  31 20 r_j_Heat_Capacity_(cal/mol/K)_318.15K_1.00E+00atm 
  32 20 r_j_ln(Q)_(kcal/mol)_318.15K_1.00E+00atm 
  33 20 r_j_Enthalpy_(kcal/mol)_328.15K_1.00E+00atm 
  34 20 r_j_Free_Energy_(kcal/mol)_328.15K_1.00E+00atm 
  35 20 r_j_Internal_Energy_(kcal/mol)_328.15K_1.00E+00atm 
  36 20 r_j_Heat_Capacity_(cal/mol/K)_328.15K_1.00E+00atm 
  37 20 r_j_ln(Q)_(kcal/mol)_328.15K_1.00E+00atm 
  38 20 r_j_Enthalpy_(kcal/mol)_338.15K_1.00E+00atm 
  39 20 r_j_Free_Energy_(kcal/mol)_338.15K_1.00E+00atm 
  40 20 r_j_Internal_Energy_(kcal/mol)_338.15K_1.00E+00atm 
  41 20 r_j_Heat_Capacity_(cal/mol/K)_338.15K_1.00E+00atm 
  42 20 r_j_ln(Q)_(kcal/mol)_338.15K_1.00E+00atm 
  43 20 r_j_Enthalpy_(kcal/mol)_348.15K_1.00E+00atm 
  44 20 r_j_Free_Energy_(kcal/mol)_348.15K_1.00E+00atm 
  45 20 r_j_Internal_Energy_(kcal/mol)_348.15K_1.00E+00atm 
  46 20 r_j_Heat_Capacity_(cal/mol/K)_348.15K_1.00E+00atm 
  47 20 r_j_ln(Q)_(kcal/mol)_348.15K_1.00E+00atm 
  48 20 r_j_Enthalpy_(kcal/mol)_358.15K_1.00E+00atm 
  49 20 r_j_Free_Energy_(kcal/mol)_358.15K_1.00E+00atm 
  50 20 r_j_Internal_Energy_(kcal/mol)_358.15K_1.00E+00atm 
  51 20 r_j_Heat_Capacity_(cal/mol/K)_358.15K_1.00E+00atm 
  52 20 r_j_ln(Q)_(kcal/mol)_358.15K_1.00E+00atm 
  53 20 r_j_Enthalpy_(kcal/mol)_368.15K_1.00E+00atm 
  54 20 r_j_Free_Energy_(kcal/mol)_368.15K_1.00E+00atm 
  55 20 r_j_Internal_Energy_(kcal/mol)_368.15K_1.00E+00atm 
  56 20 r_j_Heat_Capacity_(cal/mol/K)_368.15K_1.00E+00atm 
  57 20 r_j_ln(Q)_(kcal/mol)_368.15K_1.00E+00atm 
  58 20 r_j_Enthalpy_(kcal/mol)_378.15K_1.00E+00atm 
  59 20 r_j_Free_Energy_(kcal/mol)_378.15K_1.00E+00atm 
  60 20 r_j_Internal_Energy_(kcal/mol)_378.15K_1.00E+00atm 
  61 20 r_j_Heat_Capacity_(cal/mol/K)_378.15K_1.00E+00atm 
  62 20 r_j_ln(Q)_(kcal/mol)_378.15K_1.00E+00atm 
  63 20 r_j_Enthalpy_(kcal/mol)_388.15K_1.00E+00atm 
  64 20 r_j_Free_Energy_(kcal/mol)_388.15K_1.00E+00atm 
  65 20 r_j_Internal_Energy_(kcal/mol)_388.15K_1.00E+00atm 
  66 20 r_j_Heat_Capacity_(cal/mol/K)_388.15K_1.00E+00atm 
  67 20 r_j_ln(Q)_(kcal/mol)_388.15K_1.00E+00atm 
  68 30 s_m_job_name 
  69 20 r_j_Gas_Phase_Energy 
  70 20 r_j_HOMO 
  71 20 r_j_LUMO 
  72 20 r_j_Zero_Point_Energy_(kcal/mol) 
  73 20 r_j_Entropy_(cal/mol/K)_298.15K_1.00E+00atm 
  74 20 r_j_Total_Internal_Energy_(au)_298.15K_1.00E+00atm 
  75 20 r_j_Total_Enthalpy_(au)_298.15K_1.00E+00atm 
  76 20 r_j_Total_Free_Energy_(au)_298.15K_1.00E+00atm 
  77 20 r_j_ESP_min,_kcal/mol 
  78 20 r_j_ESP_max,_kcal/mol 
  79 20 r_j_ESP_mean,_kcal/mol 
  80 20 r_j_ESP_pos_mean,_kcal/mol 
  81 20 r_j_ESP_neg_mean,_kcal/mol 
  82 20 r_j_ESP_pos_variance,_(kcal/mol)**2 
  83 20 r_j_ESP_neg_variance,_(kcal/mol)**2 
  84 20 r_j_ESP_total_variance,_(kcal/mol)**2 
  85 20 r_j_ESP_balance 
  86 20 r_j_ESP_local_polarity,_kcal/mol 
  :::
 } 
 m_atom[26] { 
  # First column is atom index #
  i_m_mmod_type
  r_m_x_coord
  r_m_y_coord
  r_m_z_coord
  i_m_color
  r_m_charge1
  r_m_charge2
  i_m_atomic_number
  i_m_formal_charge
  s_m_color_rgb
  s_m_atom_name
  r_j_EPN
  r_j_Max_surface_ESP
  r_j_Min_surface_ESP
  i_m_Hcount
  i_rdk_index
  b_st_NoSrcChirality
  b_matsci_Reaction_Workflow_Keep_Atom
  b_matsci_Reaction_Workflow_Restrained_Atom
  i_matsci_Reaction_Workflow_Superposition_Atom
  :::
  1 3 0.171476 -0.105560 0.835523 24 -0.01729 -0.01729 6 0 696969  C1  -14.6693266481852 0 0 1 0 1 <> <> <>
  2 3 -0.337315 -1.549970 0.752396 24 -0.15779 -0.15779 6 0 696969  C2  -14.7158536999882 0 0 2 2 <> <> <> <>
  3 3 -0.678699 0.790052 1.728284 24 -0.19528 -0.19528 6 0 696969  C3  -14.7281617859728 0 0 3 3 <> <> <> <>
  4 3 -1.702294 -1.679378 0.073387 24 -0.16865 -0.16865 6 0 696969  C4  -14.7335145143921 0 0 3 4 <> <> <> <>
  5 41 0.197932 0.315799 -0.171474 21 0.12220 0.12220 1 0 FFFFFF  H5  -1.08076849925707 38.7968433226464 20.5543306621113 0 <> <> <> <> <>
  6 41 0.392022 -2.145077 0.196225 21 0.07947 0.07947 1 0 FFFFFF  H6  -1.08964210995322 40.2641129761769 20.9764487328142 0 <> <> <> <> <>
  7 41 -0.380457 -1.970614 1.761212 21 0.07947 0.07947 1 0 FFFFFF  H7  -1.08955848030952 41.5617799556939 20.8625082761748 0 <> <> <> <> <>
  8 41 -1.698798 0.840237 1.355608 21 0.09090 0.09090 1 0 FFFFFF  H8  -1.08590042568809 27.132597865278 15.1832403898584 0 <> <> <> <> <>
  9 41 -0.712059 0.398879 2.747899 21 0.09090 0.09090 1 0 FFFFFF  H9  -1.08505432156474 42.7397337480974 15.878390287828 0 <> <> <> <> <>
  10 41 -0.285796 1.803753 1.759176 21 0.09090 0.09090 1 0 FFFFFF  H10  -1.08991633649097 22.4370441428081 9.53403641410627 0 <> <> <> <> <>
  11 41 -1.977917 -2.727250 -0.037278 21 0.07496 0.07496 1 0 FFFFFF  H11  -1.09681852150475 22.7114940047298 13.8993859545809 0 <> <> <> <> <>
  12 41 -2.489050 -1.192657 0.647942 21 0.07496 0.07496 1 0 FFFFFF  H12  -1.09762139867087 26.754246193375 14.2276050331259 0 <> <> <> <> <>
  13 41 -1.687159 -1.232721 -0.922042 21 0.07496 0.07496 1 0 FFFFFF  H13  -1.09661776896042 27.469925543993 13.8959925813422 0 <> <> <> <> <>
  14 3 2.460821 1.505422 1.175964 2 -0.08785 -0.08785 6 0 A0A0A0  C14  -14.7317607806208 0 0 2 <> <> 1 1 <>
  15 18 4.133048 2.742175 1.017034 70 -0.95783 -0.95783 8 -1 FF2F2F  O1  -22.4874635846628 -44.4930778866534 -70.8139646503428 0 <> <> 1 1 <>
  16 3 3.961859 1.420373 1.181832 2 0.42536 0.42536 6 0 A0A0A0  C16  -14.7467016772768 0 0 1 <> <> 1 1 <>
  17 3 4.536857 0.529810 0.066432 2 -0.15432 -0.15432 6 0 A0A0A0  C17  -14.7961448652947 0 0 3 <> <> 1 <> <>
  18 41 2.062629 2.038362 2.027148 21 0.09196 0.09196 1 0 FFFFFF  H1  -1.11508137618318 29.5147555577211 -51.0477069282504 0 <> <> 1 <> <>
  19 41 2.071760 1.844360 0.224247 21 0.09196 0.09196 1 0 FFFFFF  H2  -1.11464515939011 26.1574693930185 -50.4881712471852 0 <> <> 1 <> <>
  20 41 4.315139 0.994949 2.155520 21 -0.08927 -0.08927 1 0 FFFFFF  H3  -1.18037483800989 20.4598059625781 -54.5459339230917 0 <> <> 1 <> <>
  21 41 4.331266 -0.540414 0.217074 21 0.03740 0.03740 1 0 FFFFFF  H4  -1.14053169513762 29.9692780964634 -9.61097276463789 0 <> <> 1 <> <>
  22 41 4.141946 0.844431 -0.901898 21 0.03740 0.03740 1 0 FFFFFF  H22  -1.15164043583091 17.4849985075977 -54.2157634468629 0 <> <> 1 <> <>
  23 41 5.619346 0.653988 0.041016 21 0.03740 0.03740 1 0 FFFFFF  H23  -1.15216110329332 -6.52769340816077 -55.388476778187 0 <> <> 1 <> <>
  24 32 1.586103 -0.066812 1.312835 43 -0.25498 -0.25498 7 1 5757FF  N1  -18.287370829885 0 0 2 <> <> 1 1 2
  25 44 1.651769 -0.365531 2.282560 21 0.29153 0.29153 1 0 FFFFFF  H25  -0.982802186763875 52.2254061830204 15.0947563344062 0 <> <> 1 1 3
  26 44 2.170114 -0.695903 0.768329 21 0.29153 0.29153 1 0 FFFFFF  H26  -0.985496743246939 46.033786456331 18.5959035624876 0 <> <> 1 1 1
  :::
 } 
 m_bond[25] { 
  # First column is bond index #
  i_m_from
  i_m_to
  i_m_order
  :::
  1 1 2 1
  2 1 3 1
  3 1 5 1
  4 1 24 1
  5 2 4 1
  6 2 6 1
  7 2 7 1
  8 3 8 1
  9 3 9 1
  10 3 10 1
  11 4 11 1
  12 4 12 1
  13 4 13 1
  14 14 18 1
  15 14 19 1
  16 14 16 1
  17 14 24 1
  18 15 16 1
  19 16 20 1
  20 16 17 1
  21 17 23 1
  22 17 22 1
  23 17 21 1
  24 24 26 1
  25 24 25 1
  :::
 } 
} 

f_m_ct { 
 s_m_title
 i_m_stars
 s_m_entry_id
 s_m_entry_name
 i_m_Spin_multiplicity
 s_j_QM_Method
 s_j_QM_Basis
 r_j_Final_Energy
 s_j_Jaguar_input_file
 s_j_Jaguar_output_file
 s_m_Source_Path
 s_m_Source_File
 i_m_Source_File_Index
 s_j_Task
 s_j_Jaguar_restart_input_file
 s_j_Jaguar_restart_mae_file
 s_j_Jaguar_log_file
 s_j_Jaguar_mae_file
 i_j_Number_of_canonical_orbitals
 r_j_Lowest_Frequency_(cm-1)
 r_j_Highest_Frequency_(cm-1)
 r_j_2nd_Lowest_Frequency_(cm-1)
 i_j_Num_Negative_Frequencies
 b_matsci_Reaction_Workflow_Structure
 s_matsci_Reaction_Workflow_Conformers_Group
 s_matsci_Reaction_Workflow_Sibling_Group
 s_matsci_Reaction_Workflow_Parent_Conformer_Groups
 s_matsci_Reaction_Workflow_Restrained_Distances
 s_matsci_Reaction_Workflow_Restrained_Angles
 b_matsci_Reaction_Workflow_Transition_State_Structure
 i_mmod_Serial_Number-OPLS3e
 r_mmod_Relative_Potential_Energy-OPLS3e_global
 i_matsci_Workflow_Stage
 r_j_Enthalpy_(kcal/mol)_298.15K_1.00E+00atm
 r_j_Free_Energy_(kcal/mol)_298.15K_1.00E+00atm
 r_j_Internal_Energy_(kcal/mol)_298.15K_1.00E+00atm
 r_j_Heat_Capacity_(cal/mol/K)_298.15K_1.00E+00atm
 r_j_ln(Q)_(kcal/mol)_298.15K_1.00E+00atm
 r_j_Enthalpy_(kcal/mol)_308.15K_1.00E+00atm
 r_j_Free_Energy_(kcal/mol)_308.15K_1.00E+00atm
 r_j_Internal_Energy_(kcal/mol)_308.15K_1.00E+00atm
 r_j_Heat_Capacity_(cal/mol/K)_308.15K_1.00E+00atm
 r_j_ln(Q)_(kcal/mol)_308.15K_1.00E+00atm
 r_j_Enthalpy_(kcal/mol)_318.15K_1.00E+00atm
 r_j_Free_Energy_(kcal/mol)_318.15K_1.00E+00atm
 r_j_Internal_Energy_(kcal/mol)_318.15K_1.00E+00atm
 r_j_Heat_Capacity_(cal/mol/K)_318.15K_1.00E+00atm
 r_j_ln(Q)_(kcal/mol)_318.15K_1.00E+00atm
 r_j_Enthalpy_(kcal/mol)_328.15K_1.00E+00atm
 r_j_Free_Energy_(kcal/mol)_328.15K_1.00E+00atm
 r_j_Internal_Energy_(kcal/mol)_328.15K_1.00E+00atm
 r_j_Heat_Capacity_(cal/mol/K)_328.15K_1.00E+00atm
 r_j_ln(Q)_(kcal/mol)_328.15K_1.00E+00atm
 r_j_Enthalpy_(kcal/mol)_338.15K_1.00E+00atm
 r_j_Free_Energy_(kcal/mol)_338.15K_1.00E+00atm
 r_j_Internal_Energy_(kcal/mol)_338.15K_1.00E+00atm
 r_j_Heat_Capacity_(cal/mol/K)_338.15K_1.00E+00atm
 r_j_ln(Q)_(kcal/mol)_338.15K_1.00E+00atm
 r_j_Enthalpy_(kcal/mol)_348.15K_1.00E+00atm
 r_j_Free_Energy_(kcal/mol)_348.15K_1.00E+00atm
 r_j_Internal_Energy_(kcal/mol)_348.15K_1.00E+00atm
 r_j_Heat_Capacity_(cal/mol/K)_348.15K_1.00E+00atm
 r_j_ln(Q)_(kcal/mol)_348.15K_1.00E+00atm
 r_j_Enthalpy_(kcal/mol)_358.15K_1.00E+00atm
 r_j_Free_Energy_(kcal/mol)_358.15K_1.00E+00atm
 r_j_Internal_Energy_(kcal/mol)_358.15K_1.00E+00atm
 r_j_Heat_Capacity_(cal/mol/K)_358.15K_1.00E+00atm
 r_j_ln(Q)_(kcal/mol)_358.15K_1.00E+00atm
 r_j_Enthalpy_(kcal/mol)_368.15K_1.00E+00atm
 r_j_Free_Energy_(kcal/mol)_368.15K_1.00E+00atm
 r_j_Internal_Energy_(kcal/mol)_368.15K_1.00E+00atm
 r_j_Heat_Capacity_(cal/mol/K)_368.15K_1.00E+00atm
 r_j_ln(Q)_(kcal/mol)_368.15K_1.00E+00atm
 r_j_Enthalpy_(kcal/mol)_378.15K_1.00E+00atm
 r_j_Free_Energy_(kcal/mol)_378.15K_1.00E+00atm
 r_j_Internal_Energy_(kcal/mol)_378.15K_1.00E+00atm
 r_j_Heat_Capacity_(cal/mol/K)_378.15K_1.00E+00atm
 r_j_ln(Q)_(kcal/mol)_378.15K_1.00E+00atm
 r_j_Enthalpy_(kcal/mol)_388.15K_1.00E+00atm
 r_j_Free_Energy_(kcal/mol)_388.15K_1.00E+00atm
 r_j_Internal_Energy_(kcal/mol)_388.15K_1.00E+00atm
 r_j_Heat_Capacity_(cal/mol/K)_388.15K_1.00E+00atm
 r_j_ln(Q)_(kcal/mol)_388.15K_1.00E+00atm
 r_j_Zero_Point_Energy_(kcal/mol)_stage_2
 r_j_Total_Internal_Energy_(au)_298.15K_1.00E+00atm_stage_2
 r_j_Total_Enthalpy_(au)_298.15K_1.00E+00atm_stage_2
 r_j_Total_Free_Energy_(au)_298.15K_1.00E+00atm_stage_2
 r_j_Entropy_(cal/mol/K)_298.15K_1.00E+00atm_stage_2
 r_j_Total_Internal_Energy_(au)_308.15K_1.00E+00atm_stage_2
 r_j_Total_Enthalpy_(au)_308.15K_1.00E+00atm_stage_2
 r_j_Total_Free_Energy_(au)_308.15K_1.00E+00atm_stage_2
 r_j_Entropy_(cal/mol/K)_308.15K_1.00E+00atm_stage_2
 r_j_Total_Internal_Energy_(au)_318.15K_1.00E+00atm_stage_2
 r_j_Total_Enthalpy_(au)_318.15K_1.00E+00atm_stage_2
 r_j_Total_Free_Energy_(au)_318.15K_1.00E+00atm_stage_2
 r_j_Entropy_(cal/mol/K)_318.15K_1.00E+00atm_stage_2
 r_j_Total_Internal_Energy_(au)_328.15K_1.00E+00atm_stage_2
 r_j_Total_Enthalpy_(au)_328.15K_1.00E+00atm_stage_2
 r_j_Total_Free_Energy_(au)_328.15K_1.00E+00atm_stage_2
 r_j_Entropy_(cal/mol/K)_328.15K_1.00E+00atm_stage_2
 r_j_Total_Internal_Energy_(au)_338.15K_1.00E+00atm_stage_2
 r_j_Total_Enthalpy_(au)_338.15K_1.00E+00atm_stage_2
 r_j_Total_Free_Energy_(au)_338.15K_1.00E+00atm_stage_2
 r_j_Entropy_(cal/mol/K)_338.15K_1.00E+00atm_stage_2
 r_j_Total_Internal_Energy_(au)_348.15K_1.00E+00atm_stage_2
 r_j_Total_Enthalpy_(au)_348.15K_1.00E+00atm_stage_2
 r_j_Total_Free_Energy_(au)_348.15K_1.00E+00atm_stage_2
 r_j_Entropy_(cal/mol/K)_348.15K_1.00E+00atm_stage_2
 r_j_Total_Internal_Energy_(au)_358.15K_1.00E+00atm_stage_2
 r_j_Total_Enthalpy_(au)_358.15K_1.00E+00atm_stage_2
 r_j_Total_Free_Energy_(au)_358.15K_1.00E+00atm_stage_2
 r_j_Entropy_(cal/mol/K)_358.15K_1.00E+00atm_stage_2
 r_j_Total_Internal_Energy_(au)_368.15K_1.00E+00atm_stage_2
 r_j_Total_Enthalpy_(au)_368.15K_1.00E+00atm_stage_2
 r_j_Total_Free_Energy_(au)_368.15K_1.00E+00atm_stage_2
 r_j_Entropy_(cal/mol/K)_368.15K_1.00E+00atm_stage_2
 r_j_Total_Internal_Energy_(au)_378.15K_1.00E+00atm_stage_2
 r_j_Total_Enthalpy_(au)_378.15K_1.00E+00atm_stage_2
 r_j_Total_Free_Energy_(au)_378.15K_1.00E+00atm_stage_2
 r_j_Entropy_(cal/mol/K)_378.15K_1.00E+00atm_stage_2
 r_j_Total_Internal_Energy_(au)_388.15K_1.00E+00atm_stage_2
 r_j_Total_Enthalpy_(au)_388.15K_1.00E+00atm_stage_2
 r_j_Total_Free_Energy_(au)_388.15K_1.00E+00atm_stage_2
 r_j_Entropy_(cal/mol/K)_388.15K_1.00E+00atm_stage_2
 r_j_Gas_Phase_Energy_stage_2
 r_j_HOMO_stage_2
 r_j_LUMO_stage_2
 s_m_job_name
 r_j_Gas_Phase_Energy
 r_j_HOMO
 r_j_LUMO
 r_j_Zero_Point_Energy_(kcal/mol)
 r_j_Entropy_(cal/mol/K)_298.15K_1.00E+00atm
 r_j_Total_Internal_Energy_(au)_298.15K_1.00E+00atm
 r_j_Total_Enthalpy_(au)_298.15K_1.00E+00atm
 r_j_Total_Free_Energy_(au)_298.15K_1.00E+00atm
 r_j_ESP_min,_kcal/mol
 r_j_ESP_max,_kcal/mol
 r_j_ESP_mean,_kcal/mol
 r_j_ESP_pos_mean,_kcal/mol
 r_j_ESP_neg_mean,_kcal/mol
 r_j_ESP_pos_variance,_(kcal/mol)**2
 r_j_ESP_neg_variance,_(kcal/mol)**2
 r_j_ESP_total_variance,_(kcal/mol)**2
 r_j_ESP_balance
 r_j_ESP_local_polarity,_kcal/mol
 s_j_jname
 i_m_ct_format
 :::
 Amine_frag2_transition_state_1-3 
  0
  98 
  Amine_frag2_transition_state_1-3_stage_2 
  1
  DFT(b3lyp-d3) 
  cc-pvtz(-f) 
  -407.03178027746
  /home/laurikai/Schrodinger_WD/Frag2_rxwf_spe_B3LYP-D3_CC-PVTZ-F/Amine_frag2_transition_state_1-3_isomer8.in 
  /home/laurikai/Schrodinger_WD/Frag2_rxwf_spe_B3LYP-D3_CC-PVTZ-F/Amine_frag2_transition_state_1-3_isomer8.out 
  /home/laurikai/.schrodinger/tmp 
  tmpma9npit6.mae 
  2
  "Single Point" 
  /home/laurikai/Schrodinger_WD/Frag2_rxwf_spe_B3LYP-D3_CC-PVTZ-F/Amine_frag2_transition_state_1-3_isomer8.01.in 
  /home/laurikai/Schrodinger_WD/Frag2_rxwf_spe_B3LYP-D3_CC-PVTZ-F/Amine_frag2_transition_state_1-3_isomer8.01.mae 
  /home/laurikai/Schrodinger_WD/Frag2_rxwf_spe_B3LYP-D3_CC-PVTZ-F/Amine_frag2_transition_state_1-3_isomer8.log 
  /home/laurikai/Schrodinger_WD/Frag2_rxwf_spe_B3LYP-D3_CC-PVTZ-F/Amine_frag2_transition_state_1-3_isomer8.mae 
  359
  -392.439119377737
  3542.20659443686
  14.3043096357254
  1
  1
  TS 
  Transition_states 
  reactant 
  (14,24);(26,24);(25,24);(14,16);(14,15) 
  (14,16,15) 
  1
  1
  3.5300979614257
  2
  7.72210859862949
  -22.7936811954229
  7.12962300980221
  42.1305597769312
  38.4712837328907
  8.16713651124572
  -23.8206566381623
  7.55477885839607
  43.3728067939234
  38.8999084559668
  8.62701898939148
  -24.8660643571897
  7.99478927251945
  44.6302452460287
  39.3307427563114
  9.09950096870879
  -25.9261251999601
  8.44739918781438
  45.8923114416465
  39.7577892892734
  9.58461690615549
  -27.0007771446169
  8.91264306123869
  47.1566477340223
  40.1812918000701
  10.0823779563654
  -28.0899625159564
  9.39053204742626
  48.4209589733904
  40.6014723119883
  10.5927728073862
  -29.1936269518841
  9.8810548344246
  49.6830527807742
  41.01853270672
  11.1157688651943
  -30.3117185138018
  10.3841788282104
  50.9408692735726
  41.4326562438785
  11.6513136888154
  -31.4441869294908
  10.8998515878091
  52.1925017018542
  41.844009015734
  12.1993365922826
  -32.5909829564607
  11.4280024272539
  53.4362094091607
  42.2527413332561
  148.4233530827
  -406.78408940256
  -406.783145216668
  -406.831765622348
  102.330253227756
  -406.783408187269
  -406.782432333226
  -406.833408126706
  103.805916434879
  -406.782706986035
  -406.781699463843
  -406.835074089961
  105.27450368248
  -406.781985706219
  -406.780946515877
  -406.836763404455
  106.736633151513
  -406.781244292909
  -406.780173434416
  -406.83847597135
  108.192796246554
  -406.780482728328
  -406.779380201686
  -406.840211698735
  109.643373466385
  -406.779701030505
  -406.778566835713
  -406.841970499978
  111.088649334833
  -406.77889925138
  -406.777733388438
  -406.84375229231
  112.528826236578
  -406.778077474523
  -406.776879943431
  -406.845556995617
  113.964037070756
  -406.777235812581
  -406.776006613339
  -406.847384531426
  115.394356688763
  -407.03197516418
  -0.163202296426151
  -0.0124814660252734
  828_Amine_frag2_rxwf 
  -407.03178027746
  -0.163250993907753
  -0.0124931509517821
  148.408112396938
  102.350460486508
  -406.783915117104
  -406.782970931212
  -406.831600938013
  -69.8316596694775
  48.7081392745036
  4.71908954479893
  21.125510028525
  -29.1187284574247
  93.259281188801
  566.529143779989
  659.78842496879
  0.121368206806547
  22.2463777825972
  Amine_frag2_transition_state_1-3_isomer8 
  2
 m_depend[86] { 
  # First column is dependency index #
  i_m_depend_dependency
  s_m_depend_property
  :::
  1 20 i_m_Spin_multiplicity 
  2 20 s_j_QM_Method 
  3 20 s_j_QM_Basis 
  4 20 r_j_Final_Energy 
  5 20 s_j_Jaguar_input_file 
  6 20 s_j_Jaguar_output_file 
  7 20 s_j_Task 
  8 20 s_j_Jaguar_restart_input_file 
  9 20 s_j_Jaguar_restart_mae_file 
  10 20 s_j_Jaguar_log_file 
  11 20 s_j_Jaguar_mae_file 
  12 20 i_j_Number_of_canonical_orbitals 
  13 20 r_j_Lowest_Frequency_(cm-1) 
  14 20 r_j_Highest_Frequency_(cm-1) 
  15 20 r_j_2nd_Lowest_Frequency_(cm-1) 
  16 20 i_j_Num_Negative_Frequencies 
  17 10 i_mmod_Serial_Number-OPLS3e 
  18 20 r_j_Enthalpy_(kcal/mol)_298.15K_1.00E+00atm 
  19 20 r_j_Free_Energy_(kcal/mol)_298.15K_1.00E+00atm 
  20 20 r_j_Internal_Energy_(kcal/mol)_298.15K_1.00E+00atm 
  21 20 r_j_Heat_Capacity_(cal/mol/K)_298.15K_1.00E+00atm 
  22 20 r_j_ln(Q)_(kcal/mol)_298.15K_1.00E+00atm 
  23 20 r_j_Enthalpy_(kcal/mol)_308.15K_1.00E+00atm 
  24 20 r_j_Free_Energy_(kcal/mol)_308.15K_1.00E+00atm 
  25 20 r_j_Internal_Energy_(kcal/mol)_308.15K_1.00E+00atm 
  26 20 r_j_Heat_Capacity_(cal/mol/K)_308.15K_1.00E+00atm 
  27 20 r_j_ln(Q)_(kcal/mol)_308.15K_1.00E+00atm 
  28 20 r_j_Enthalpy_(kcal/mol)_318.15K_1.00E+00atm 
  29 20 r_j_Free_Energy_(kcal/mol)_318.15K_1.00E+00atm 
  30 20 r_j_Internal_Energy_(kcal/mol)_318.15K_1.00E+00atm 
  31 20 r_j_Heat_Capacity_(cal/mol/K)_318.15K_1.00E+00atm 
  32 20 r_j_ln(Q)_(kcal/mol)_318.15K_1.00E+00atm 
  33 20 r_j_Enthalpy_(kcal/mol)_328.15K_1.00E+00atm 
  34 20 r_j_Free_Energy_(kcal/mol)_328.15K_1.00E+00atm 
  35 20 r_j_Internal_Energy_(kcal/mol)_328.15K_1.00E+00atm 
  36 20 r_j_Heat_Capacity_(cal/mol/K)_328.15K_1.00E+00atm 
  37 20 r_j_ln(Q)_(kcal/mol)_328.15K_1.00E+00atm 
  38 20 r_j_Enthalpy_(kcal/mol)_338.15K_1.00E+00atm 
  39 20 r_j_Free_Energy_(kcal/mol)_338.15K_1.00E+00atm 
  40 20 r_j_Internal_Energy_(kcal/mol)_338.15K_1.00E+00atm 
  41 20 r_j_Heat_Capacity_(cal/mol/K)_338.15K_1.00E+00atm 
  42 20 r_j_ln(Q)_(kcal/mol)_338.15K_1.00E+00atm 
  43 20 r_j_Enthalpy_(kcal/mol)_348.15K_1.00E+00atm 
  44 20 r_j_Free_Energy_(kcal/mol)_348.15K_1.00E+00atm 
  45 20 r_j_Internal_Energy_(kcal/mol)_348.15K_1.00E+00atm 
  46 20 r_j_Heat_Capacity_(cal/mol/K)_348.15K_1.00E+00atm 
  47 20 r_j_ln(Q)_(kcal/mol)_348.15K_1.00E+00atm 
  48 20 r_j_Enthalpy_(kcal/mol)_358.15K_1.00E+00atm 
  49 20 r_j_Free_Energy_(kcal/mol)_358.15K_1.00E+00atm 
  50 20 r_j_Internal_Energy_(kcal/mol)_358.15K_1.00E+00atm 
  51 20 r_j_Heat_Capacity_(cal/mol/K)_358.15K_1.00E+00atm 
  52 20 r_j_ln(Q)_(kcal/mol)_358.15K_1.00E+00atm 
  53 20 r_j_Enthalpy_(kcal/mol)_368.15K_1.00E+00atm 
  54 20 r_j_Free_Energy_(kcal/mol)_368.15K_1.00E+00atm 
  55 20 r_j_Internal_Energy_(kcal/mol)_368.15K_1.00E+00atm 
  56 20 r_j_Heat_Capacity_(cal/mol/K)_368.15K_1.00E+00atm 
  57 20 r_j_ln(Q)_(kcal/mol)_368.15K_1.00E+00atm 
  58 20 r_j_Enthalpy_(kcal/mol)_378.15K_1.00E+00atm 
  59 20 r_j_Free_Energy_(kcal/mol)_378.15K_1.00E+00atm 
  60 20 r_j_Internal_Energy_(kcal/mol)_378.15K_1.00E+00atm 
  61 20 r_j_Heat_Capacity_(cal/mol/K)_378.15K_1.00E+00atm 
  62 20 r_j_ln(Q)_(kcal/mol)_378.15K_1.00E+00atm 
  63 20 r_j_Enthalpy_(kcal/mol)_388.15K_1.00E+00atm 
  64 20 r_j_Free_Energy_(kcal/mol)_388.15K_1.00E+00atm 
  65 20 r_j_Internal_Energy_(kcal/mol)_388.15K_1.00E+00atm 
  66 20 r_j_Heat_Capacity_(cal/mol/K)_388.15K_1.00E+00atm 
  67 20 r_j_ln(Q)_(kcal/mol)_388.15K_1.00E+00atm 
  68 30 s_m_job_name 
  69 20 r_j_Gas_Phase_Energy 
  70 20 r_j_HOMO 
  71 20 r_j_LUMO 
  72 20 r_j_Zero_Point_Energy_(kcal/mol) 
  73 20 r_j_Entropy_(cal/mol/K)_298.15K_1.00E+00atm 
  74 20 r_j_Total_Internal_Energy_(au)_298.15K_1.00E+00atm 
  75 20 r_j_Total_Enthalpy_(au)_298.15K_1.00E+00atm 
  76 20 r_j_Total_Free_Energy_(au)_298.15K_1.00E+00atm 
  77 20 r_j_ESP_min,_kcal/mol 
  78 20 r_j_ESP_max,_kcal/mol 
  79 20 r_j_ESP_mean,_kcal/mol 
  80 20 r_j_ESP_pos_mean,_kcal/mol 
  81 20 r_j_ESP_neg_mean,_kcal/mol 
  82 20 r_j_ESP_pos_variance,_(kcal/mol)**2 
  83 20 r_j_ESP_neg_variance,_(kcal/mol)**2 
  84 20 r_j_ESP_total_variance,_(kcal/mol)**2 
  85 20 r_j_ESP_balance 
  86 20 r_j_ESP_local_polarity,_kcal/mol 
  :::
 } 
 m_atom[26] { 
  # First column is atom index #
  i_m_mmod_type
  r_m_x_coord
  r_m_y_coord
  r_m_z_coord
  i_m_color
  r_m_charge1
  r_m_charge2
  i_m_atomic_number
  i_m_formal_charge
  s_m_color_rgb
  s_m_atom_name
  r_j_EPN
  r_j_Max_surface_ESP
  r_j_Min_surface_ESP
  i_m_Hcount
  i_rdk_index
  b_st_NoSrcChirality
  b_matsci_Reaction_Workflow_Keep_Atom
  b_matsci_Reaction_Workflow_Restrained_Atom
  i_matsci_Reaction_Workflow_Superposition_Atom
  :::
  1 3 -0.144221 -0.048652 0.163551 24 -0.01729 -0.01729 6 0 696969  C1  -14.6696674101619 0 0 1 0 1 <> <> <>
  2 3 -0.575900 -0.736162 1.459940 24 -0.15779 -0.15779 6 0 696969  C2  -14.7220301501512 0 0 2 2 <> <> <> <>
  3 3 -0.745672 1.345329 0.023006 24 -0.19528 -0.19528 6 0 696969  C3  -14.7291201203429 0 0 3 3 <> <> <> <>
  4 3 -0.005621 -2.141990 1.649131 24 -0.16865 -0.16865 6 0 696969  C4  -14.7347220293054 0 0 3 4 <> <> <> <>
  5 41 -0.476280 -0.664242 -0.678773 21 0.12220 0.12220 1 0 FFFFFF  H5  -1.0828855862499 38.8820493897009 25.4057190568822 0 <> <> <> <> <>
  6 41 -0.306558 -0.105317 2.308216 21 0.07947 0.07947 1 0 FFFFFF  H6  -1.09777371137215 19.638827528787 12.0518138961073 0 <> <> <> <> <>
  7 41 -1.666034 -0.784968 1.445983 21 0.07947 0.07947 1 0 FFFFFF  H7  -1.09439550526846 28.7584143145021 15.2644278595723 0 <> <> <> <> <>
  8 41 -1.832012 1.275955 -0.004946 21 0.09090 0.09090 1 0 FFFFFF  H8  -1.08685922362183 28.5233929323457 15.016906311099 0 <> <> <> <> <>
  9 41 -0.468209 1.979585 0.863346 21 0.09090 0.09090 1 0 FFFFFF  H9  -1.09101169295389 19.5063061799964 14.1493923139205 0 <> <> <> <> <>
  10 41 -0.418765 1.832380 -0.896963 21 0.09090 0.09090 1 0 FFFFFF  H10  -1.08726072792583 40.9041851519597 14.5631994994701 0 <> <> <> <> <>
  11 41 -0.428840 -2.612454 2.535410 21 0.07496 0.07496 1 0 FFFFFF  H11  -1.09803380669721 20.3623267928863 10.8079201272294 0 <> <> <> <> <>
  12 41 -0.234449 -2.781275 0.794112 21 0.07496 0.07496 1 0 FFFFFF  H12  -1.09660831370946 36.7184131436551 13.0512923755977 0 <> <> <> <> <>
  13 41 1.076613 -2.129844 1.786741 21 0.07496 0.07496 1 0 FFFFFF  H13  -1.09653360401691 34.3587680779874 10.8775402458553 0 <> <> <> <> <>
  14 3 2.274926 0.940145 1.376706 2 -0.08785 -0.08785 6 0 A0A0A0  C14  -14.731879361653 0 0 2 <> <> 1 1 <>
  15 18 4.001349 1.683510 2.273032 70 -0.95783 -0.95783 8 -1 FF2F2F  O1  -22.4850616554571 -41.3414195198634 -69.8316596694775 0 <> <> 1 1 <>
  16 3 3.763902 0.942983 1.178369 2 0.42536 0.42536 6 0 A0A0A0  C16  -14.745331713775 0 0 1 <> <> 1 1 <>
  17 3 4.210471 1.558340 -0.158534 2 -0.15432 -0.15432 6 0 A0A0A0  C17  -14.7958224069909 0 0 3 <> <> 1 <> <>
  18 41 1.961254 0.400706 2.257827 21 0.09196 0.09196 1 0 FFFFFF  H1  -1.11396512454947 18.2315627102457 -49.9117382896758 0 <> <> 1 <> <>
  19 41 1.842017 1.925431 1.282551 21 0.09196 0.09196 1 0 FFFFFF  H2  -1.11457988212514 24.941384835516 -50.4478583046483 0 <> <> 1 <> <>
  20 41 4.150157 -0.108922 1.201870 21 -0.08927 -0.08927 1 0 FFFFFF  H3  -1.17785607845897 17.1016427971744 -54.0730996959816 0 <> <> 1 <> <>
  21 41 3.948183 0.935942 -1.026068 21 0.03740 0.03740 1 0 FFFFFF  H4  -1.14075821050116 30.2508526780592 -9.5418947443709 0 <> <> 1 <> <>
  22 41 3.769895 2.550870 -0.275422 21 0.03740 0.03740 1 0 FFFFFF  H22  -1.15090247660727 15.9031549139046 -53.5999178514846 0 <> <> 1 <> <>
  23 41 5.294143 1.673899 -0.149936 21 0.03740 0.03740 1 0 FFFFFF  H23  -1.15175239904431 -6.2040745887972 -54.8997144280906 0 <> <> 1 <> <>
  24 32 1.349225 0.046257 0.089799 43 -0.25498 -0.25498 7 1 5757FF  N1  -18.2900755129921 0 0 2 <> <> 1 1 2
  25 44 1.776568 -0.874483 0.085914 21 0.29153 0.29153 1 0 FFFFFF  H25  -0.987041701566316 48.4210673176678 17.2410268724106 0 <> <> 1 1 3
  26 44 1.638695 0.506385 -0.768308 21 0.29153 0.29153 1 0 FFFFFF  H26  -0.987165098762052 48.7081392745036 17.1541695567493 0 <> <> 1 1 1
  :::
 } 
 m_bond[25] { 
  # First column is bond index #
  i_m_from
  i_m_to
  i_m_order
  :::
  1 1 2 1
  2 1 3 1
  3 1 5 1
  4 1 24 1
  5 2 4 1
  6 2 6 1
  7 2 7 1
  8 3 8 1
  9 3 9 1
  10 3 10 1
  11 4 11 1
  12 4 12 1
  13 4 13 1
  14 14 18 1
  15 14 19 1
  16 14 16 1
  17 14 24 1
  18 15 16 1
  19 16 20 1
  20 16 17 1
  21 17 23 1
  22 17 22 1
  23 17 21 1
  24 24 26 1
  25 24 25 1
  :::
 } 
} 

f_m_ct { 
 s_m_title
 i_m_stars
 s_m_entry_id
 s_m_entry_name
 i_m_Spin_multiplicity
 s_j_QM_Method
 s_j_QM_Basis
 r_j_Final_Energy
 s_j_Jaguar_input_file
 s_j_Jaguar_output_file
 s_m_Source_Path
 s_m_Source_File
 i_m_Source_File_Index
 s_j_Task
 s_j_Jaguar_restart_input_file
 s_j_Jaguar_restart_mae_file
 s_j_Jaguar_log_file
 s_j_Jaguar_mae_file
 i_j_Number_of_canonical_orbitals
 r_j_Lowest_Frequency_(cm-1)
 r_j_Highest_Frequency_(cm-1)
 r_j_2nd_Lowest_Frequency_(cm-1)
 i_j_Num_Negative_Frequencies
 b_matsci_Reaction_Workflow_Structure
 s_matsci_Reaction_Workflow_Conformers_Group
 s_matsci_Reaction_Workflow_Sibling_Group
 s_matsci_Reaction_Workflow_Parent_Conformer_Groups
 s_matsci_Reaction_Workflow_Restrained_Distances
 s_matsci_Reaction_Workflow_Restrained_Angles
 b_matsci_Reaction_Workflow_Transition_State_Structure
 i_mmod_Serial_Number-OPLS3e
 r_mmod_Relative_Potential_Energy-OPLS3e_global
 i_matsci_Workflow_Stage
 r_j_Enthalpy_(kcal/mol)_298.15K_1.00E+00atm
 r_j_Free_Energy_(kcal/mol)_298.15K_1.00E+00atm
 r_j_Internal_Energy_(kcal/mol)_298.15K_1.00E+00atm
 r_j_Heat_Capacity_(cal/mol/K)_298.15K_1.00E+00atm
 r_j_ln(Q)_(kcal/mol)_298.15K_1.00E+00atm
 r_j_Enthalpy_(kcal/mol)_308.15K_1.00E+00atm
 r_j_Free_Energy_(kcal/mol)_308.15K_1.00E+00atm
 r_j_Internal_Energy_(kcal/mol)_308.15K_1.00E+00atm
 r_j_Heat_Capacity_(cal/mol/K)_308.15K_1.00E+00atm
 r_j_ln(Q)_(kcal/mol)_308.15K_1.00E+00atm
 r_j_Enthalpy_(kcal/mol)_318.15K_1.00E+00atm
 r_j_Free_Energy_(kcal/mol)_318.15K_1.00E+00atm
 r_j_Internal_Energy_(kcal/mol)_318.15K_1.00E+00atm
 r_j_Heat_Capacity_(cal/mol/K)_318.15K_1.00E+00atm
 r_j_ln(Q)_(kcal/mol)_318.15K_1.00E+00atm
 r_j_Enthalpy_(kcal/mol)_328.15K_1.00E+00atm
 r_j_Free_Energy_(kcal/mol)_328.15K_1.00E+00atm
 r_j_Internal_Energy_(kcal/mol)_328.15K_1.00E+00atm
 r_j_Heat_Capacity_(cal/mol/K)_328.15K_1.00E+00atm
 r_j_ln(Q)_(kcal/mol)_328.15K_1.00E+00atm
 r_j_Enthalpy_(kcal/mol)_338.15K_1.00E+00atm
 r_j_Free_Energy_(kcal/mol)_338.15K_1.00E+00atm
 r_j_Internal_Energy_(kcal/mol)_338.15K_1.00E+00atm
 r_j_Heat_Capacity_(cal/mol/K)_338.15K_1.00E+00atm
 r_j_ln(Q)_(kcal/mol)_338.15K_1.00E+00atm
 r_j_Enthalpy_(kcal/mol)_348.15K_1.00E+00atm
 r_j_Free_Energy_(kcal/mol)_348.15K_1.00E+00atm
 r_j_Internal_Energy_(kcal/mol)_348.15K_1.00E+00atm
 r_j_Heat_Capacity_(cal/mol/K)_348.15K_1.00E+00atm
 r_j_ln(Q)_(kcal/mol)_348.15K_1.00E+00atm
 r_j_Enthalpy_(kcal/mol)_358.15K_1.00E+00atm
 r_j_Free_Energy_(kcal/mol)_358.15K_1.00E+00atm
 r_j_Internal_Energy_(kcal/mol)_358.15K_1.00E+00atm
 r_j_Heat_Capacity_(cal/mol/K)_358.15K_1.00E+00atm
 r_j_ln(Q)_(kcal/mol)_358.15K_1.00E+00atm
 r_j_Enthalpy_(kcal/mol)_368.15K_1.00E+00atm
 r_j_Free_Energy_(kcal/mol)_368.15K_1.00E+00atm
 r_j_Internal_Energy_(kcal/mol)_368.15K_1.00E+00atm
 r_j_Heat_Capacity_(cal/mol/K)_368.15K_1.00E+00atm
 r_j_ln(Q)_(kcal/mol)_368.15K_1.00E+00atm
 r_j_Enthalpy_(kcal/mol)_378.15K_1.00E+00atm
 r_j_Free_Energy_(kcal/mol)_378.15K_1.00E+00atm
 r_j_Internal_Energy_(kcal/mol)_378.15K_1.00E+00atm
 r_j_Heat_Capacity_(cal/mol/K)_378.15K_1.00E+00atm
 r_j_ln(Q)_(kcal/mol)_378.15K_1.00E+00atm
 r_j_Enthalpy_(kcal/mol)_388.15K_1.00E+00atm
 r_j_Free_Energy_(kcal/mol)_388.15K_1.00E+00atm
 r_j_Internal_Energy_(kcal/mol)_388.15K_1.00E+00atm
 r_j_Heat_Capacity_(cal/mol/K)_388.15K_1.00E+00atm
 r_j_ln(Q)_(kcal/mol)_388.15K_1.00E+00atm
 r_j_Zero_Point_Energy_(kcal/mol)_stage_2
 r_j_Total_Internal_Energy_(au)_298.15K_1.00E+00atm_stage_2
 r_j_Total_Enthalpy_(au)_298.15K_1.00E+00atm_stage_2
 r_j_Total_Free_Energy_(au)_298.15K_1.00E+00atm_stage_2
 r_j_Entropy_(cal/mol/K)_298.15K_1.00E+00atm_stage_2
 r_j_Total_Internal_Energy_(au)_308.15K_1.00E+00atm_stage_2
 r_j_Total_Enthalpy_(au)_308.15K_1.00E+00atm_stage_2
 r_j_Total_Free_Energy_(au)_308.15K_1.00E+00atm_stage_2
 r_j_Entropy_(cal/mol/K)_308.15K_1.00E+00atm_stage_2
 r_j_Total_Internal_Energy_(au)_318.15K_1.00E+00atm_stage_2
 r_j_Total_Enthalpy_(au)_318.15K_1.00E+00atm_stage_2
 r_j_Total_Free_Energy_(au)_318.15K_1.00E+00atm_stage_2
 r_j_Entropy_(cal/mol/K)_318.15K_1.00E+00atm_stage_2
 r_j_Total_Internal_Energy_(au)_328.15K_1.00E+00atm_stage_2
 r_j_Total_Enthalpy_(au)_328.15K_1.00E+00atm_stage_2
 r_j_Total_Free_Energy_(au)_328.15K_1.00E+00atm_stage_2
 r_j_Entropy_(cal/mol/K)_328.15K_1.00E+00atm_stage_2
 r_j_Total_Internal_Energy_(au)_338.15K_1.00E+00atm_stage_2
 r_j_Total_Enthalpy_(au)_338.15K_1.00E+00atm_stage_2
 r_j_Total_Free_Energy_(au)_338.15K_1.00E+00atm_stage_2
 r_j_Entropy_(cal/mol/K)_338.15K_1.00E+00atm_stage_2
 r_j_Total_Internal_Energy_(au)_348.15K_1.00E+00atm_stage_2
 r_j_Total_Enthalpy_(au)_348.15K_1.00E+00atm_stage_2
 r_j_Total_Free_Energy_(au)_348.15K_1.00E+00atm_stage_2
 r_j_Entropy_(cal/mol/K)_348.15K_1.00E+00atm_stage_2
 r_j_Total_Internal_Energy_(au)_358.15K_1.00E+00atm_stage_2
 r_j_Total_Enthalpy_(au)_358.15K_1.00E+00atm_stage_2
 r_j_Total_Free_Energy_(au)_358.15K_1.00E+00atm_stage_2
 r_j_Entropy_(cal/mol/K)_358.15K_1.00E+00atm_stage_2
 r_j_Total_Internal_Energy_(au)_368.15K_1.00E+00atm_stage_2
 r_j_Total_Enthalpy_(au)_368.15K_1.00E+00atm_stage_2
 r_j_Total_Free_Energy_(au)_368.15K_1.00E+00atm_stage_2
 r_j_Entropy_(cal/mol/K)_368.15K_1.00E+00atm_stage_2
 r_j_Total_Internal_Energy_(au)_378.15K_1.00E+00atm_stage_2
 r_j_Total_Enthalpy_(au)_378.15K_1.00E+00atm_stage_2
 r_j_Total_Free_Energy_(au)_378.15K_1.00E+00atm_stage_2
 r_j_Entropy_(cal/mol/K)_378.15K_1.00E+00atm_stage_2
 r_j_Total_Internal_Energy_(au)_388.15K_1.00E+00atm_stage_2
 r_j_Total_Enthalpy_(au)_388.15K_1.00E+00atm_stage_2
 r_j_Total_Free_Energy_(au)_388.15K_1.00E+00atm_stage_2
 r_j_Entropy_(cal/mol/K)_388.15K_1.00E+00atm_stage_2
 r_j_Gas_Phase_Energy_stage_2
 r_j_HOMO_stage_2
 r_j_LUMO_stage_2
 s_m_job_name
 r_j_Gas_Phase_Energy
 r_j_HOMO
 r_j_LUMO
 r_j_Zero_Point_Energy_(kcal/mol)
 r_j_Entropy_(cal/mol/K)_298.15K_1.00E+00atm
 r_j_Total_Internal_Energy_(au)_298.15K_1.00E+00atm
 r_j_Total_Enthalpy_(au)_298.15K_1.00E+00atm
 r_j_Total_Free_Energy_(au)_298.15K_1.00E+00atm
 r_j_ESP_min,_kcal/mol
 r_j_ESP_max,_kcal/mol
 r_j_ESP_mean,_kcal/mol
 r_j_ESP_pos_mean,_kcal/mol
 r_j_ESP_neg_mean,_kcal/mol
 r_j_ESP_pos_variance,_(kcal/mol)**2
 r_j_ESP_neg_variance,_(kcal/mol)**2
 r_j_ESP_total_variance,_(kcal/mol)**2
 r_j_ESP_balance
 r_j_ESP_local_polarity,_kcal/mol
 s_j_jname
 i_m_ct_format
 :::
 Amine_frag2_transition_state_1-4 
  0
  99 
  Amine_frag2_transition_state_1-4_stage_2 
  1
  DFT(b3lyp-d3) 
  cc-pvtz(-f) 
  -407.030865455466
  /home/laurikai/Schrodinger_WD/Frag2_rxwf_spe_B3LYP-D3_CC-PVTZ-F/Amine_frag2_transition_state_1-4_isomer9.in 
  /home/laurikai/Schrodinger_WD/Frag2_rxwf_spe_B3LYP-D3_CC-PVTZ-F/Amine_frag2_transition_state_1-4_isomer9.out 
  /home/laurikai/.schrodinger/tmp 
  tmpma9npit6.mae 
  2
  "Single Point" 
  /home/laurikai/Schrodinger_WD/Frag2_rxwf_spe_B3LYP-D3_CC-PVTZ-F/Amine_frag2_transition_state_1-4_isomer9.01.in 
  /home/laurikai/Schrodinger_WD/Frag2_rxwf_spe_B3LYP-D3_CC-PVTZ-F/Amine_frag2_transition_state_1-4_isomer9.01.mae 
  /home/laurikai/Schrodinger_WD/Frag2_rxwf_spe_B3LYP-D3_CC-PVTZ-F/Amine_frag2_transition_state_1-4_isomer9.log 
  /home/laurikai/Schrodinger_WD/Frag2_rxwf_spe_B3LYP-D3_CC-PVTZ-F/Amine_frag2_transition_state_1-4_isomer9.mae 
  359
  -360.632256290268
  3536.09067727058
  19.5467625216839
  1
  1
  TS 
  Transition_states 
  reactant 
  (14,24);(26,24);(25,24);(14,16);(14,15) 
  (14,16,15) 
  1
  1
  3.6321716308593
  2
  7.7429989372533
  -22.9017785084996
  7.15051334842602
  42.1020584354632
  38.6537308929823
  8.19052467726432
  -23.9382665629487
  7.57816702441466
  43.352490791983
  39.091969295313
  8.65020949501143
  -24.988246710606
  8.0179797781394
  44.6110379456731
  39.5239990208554
  9.12250509212396
  -26.052873942777
  8.47040331122954
  45.8742442468749
  39.952158859378
  9.60744605266834
  -27.1320867683221
  8.93547220775155
  47.1397163914961
  40.3767006313788
  10.1050433502145
  -28.2258280103692
  9.41319744127535
  48.4051329169802
  40.7978534608211
  10.6152852674918
  -29.3340437679431
  9.90356729453027
  49.6682826238177
  41.2158254847492
  11.1381386478419
  -30.4566825241688
  10.406548610858
  50.9270927518526
  41.6308054846262
  11.6735503831557
  -31.5936943888314
  10.9220882821493
  52.179648335754
  42.0429644376246
  12.2214490570329
  -32.745030462675
  11.4501148920042
  53.424204117558
  42.4524569859506
  148.415579851033
  -406.783145723073
  -406.782201537181
  -406.831039672591
  102.788503999431
  -406.782464839887
  -406.781488985845
  -406.832689474086
  104.26347960478
  -406.781763953646
  -406.780756431453
  -406.83436272397
  105.731435504062
  -406.781042970848
  -406.780003780506
  -406.836059315468
  107.192988069179
  -406.780301836381
  -406.779230977889
  -406.83777915059
  108.648625819874
  -406.779540532757
  -406.778438006115
  -406.839522138217
  110.098725723348
  -406.778759078649
  -406.777624883857
  -406.841288192453
  111.543568436227
  -406.777957526895
  -406.776791663953
  -406.8430772312
  112.983352361838
  -406.777135962129
  -406.775938431036
  -406.844889174954
  114.418206457721
  -406.776294498159
  -406.775065298916
  -406.846723945789
  115.848201776911
  -407.03105670078
  -0.161640400388184
  -0.0159656506128625
  828_Amine_frag2_rxwf 
  -407.030865455466
  -0.161638217533312
  -0.0158348370071644
  148.410663957387
  102.783087190182
  -406.782962938066
  -406.782018752173
  -406.830854313883
  -70.5056981392233
  50.6658878628031
  5.56317036821375
  22.5505568445188
  -29.2100372810137
  87.8413948722811
  568.303001915561
  656.144396787842
  0.115952555521873
  23.0330963578631
  Amine_frag2_transition_state_1-4_isomer9 
  2
 m_depend[86] { 
  # First column is dependency index #
  i_m_depend_dependency
  s_m_depend_property
  :::
  1 20 i_m_Spin_multiplicity 
  2 20 s_j_QM_Method 
  3 20 s_j_QM_Basis 
  4 20 r_j_Final_Energy 
  5 20 s_j_Jaguar_input_file 
  6 20 s_j_Jaguar_output_file 
  7 20 s_j_Task 
  8 20 s_j_Jaguar_restart_input_file 
  9 20 s_j_Jaguar_restart_mae_file 
  10 20 s_j_Jaguar_log_file 
  11 20 s_j_Jaguar_mae_file 
  12 20 i_j_Number_of_canonical_orbitals 
  13 20 r_j_Lowest_Frequency_(cm-1) 
  14 20 r_j_Highest_Frequency_(cm-1) 
  15 20 r_j_2nd_Lowest_Frequency_(cm-1) 
  16 20 i_j_Num_Negative_Frequencies 
  17 10 i_mmod_Serial_Number-OPLS3e 
  18 20 r_j_Enthalpy_(kcal/mol)_298.15K_1.00E+00atm 
  19 20 r_j_Free_Energy_(kcal/mol)_298.15K_1.00E+00atm 
  20 20 r_j_Internal_Energy_(kcal/mol)_298.15K_1.00E+00atm 
  21 20 r_j_Heat_Capacity_(cal/mol/K)_298.15K_1.00E+00atm 
  22 20 r_j_ln(Q)_(kcal/mol)_298.15K_1.00E+00atm 
  23 20 r_j_Enthalpy_(kcal/mol)_308.15K_1.00E+00atm 
  24 20 r_j_Free_Energy_(kcal/mol)_308.15K_1.00E+00atm 
  25 20 r_j_Internal_Energy_(kcal/mol)_308.15K_1.00E+00atm 
  26 20 r_j_Heat_Capacity_(cal/mol/K)_308.15K_1.00E+00atm 
  27 20 r_j_ln(Q)_(kcal/mol)_308.15K_1.00E+00atm 
  28 20 r_j_Enthalpy_(kcal/mol)_318.15K_1.00E+00atm 
  29 20 r_j_Free_Energy_(kcal/mol)_318.15K_1.00E+00atm 
  30 20 r_j_Internal_Energy_(kcal/mol)_318.15K_1.00E+00atm 
  31 20 r_j_Heat_Capacity_(cal/mol/K)_318.15K_1.00E+00atm 
  32 20 r_j_ln(Q)_(kcal/mol)_318.15K_1.00E+00atm 
  33 20 r_j_Enthalpy_(kcal/mol)_328.15K_1.00E+00atm 
  34 20 r_j_Free_Energy_(kcal/mol)_328.15K_1.00E+00atm 
  35 20 r_j_Internal_Energy_(kcal/mol)_328.15K_1.00E+00atm 
  36 20 r_j_Heat_Capacity_(cal/mol/K)_328.15K_1.00E+00atm 
  37 20 r_j_ln(Q)_(kcal/mol)_328.15K_1.00E+00atm 
  38 20 r_j_Enthalpy_(kcal/mol)_338.15K_1.00E+00atm 
  39 20 r_j_Free_Energy_(kcal/mol)_338.15K_1.00E+00atm 
  40 20 r_j_Internal_Energy_(kcal/mol)_338.15K_1.00E+00atm 
  41 20 r_j_Heat_Capacity_(cal/mol/K)_338.15K_1.00E+00atm 
  42 20 r_j_ln(Q)_(kcal/mol)_338.15K_1.00E+00atm 
  43 20 r_j_Enthalpy_(kcal/mol)_348.15K_1.00E+00atm 
  44 20 r_j_Free_Energy_(kcal/mol)_348.15K_1.00E+00atm 
  45 20 r_j_Internal_Energy_(kcal/mol)_348.15K_1.00E+00atm 
  46 20 r_j_Heat_Capacity_(cal/mol/K)_348.15K_1.00E+00atm 
  47 20 r_j_ln(Q)_(kcal/mol)_348.15K_1.00E+00atm 
  48 20 r_j_Enthalpy_(kcal/mol)_358.15K_1.00E+00atm 
  49 20 r_j_Free_Energy_(kcal/mol)_358.15K_1.00E+00atm 
  50 20 r_j_Internal_Energy_(kcal/mol)_358.15K_1.00E+00atm 
  51 20 r_j_Heat_Capacity_(cal/mol/K)_358.15K_1.00E+00atm 
  52 20 r_j_ln(Q)_(kcal/mol)_358.15K_1.00E+00atm 
  53 20 r_j_Enthalpy_(kcal/mol)_368.15K_1.00E+00atm 
  54 20 r_j_Free_Energy_(kcal/mol)_368.15K_1.00E+00atm 
  55 20 r_j_Internal_Energy_(kcal/mol)_368.15K_1.00E+00atm 
  56 20 r_j_Heat_Capacity_(cal/mol/K)_368.15K_1.00E+00atm 
  57 20 r_j_ln(Q)_(kcal/mol)_368.15K_1.00E+00atm 
  58 20 r_j_Enthalpy_(kcal/mol)_378.15K_1.00E+00atm 
  59 20 r_j_Free_Energy_(kcal/mol)_378.15K_1.00E+00atm 
  60 20 r_j_Internal_Energy_(kcal/mol)_378.15K_1.00E+00atm 
  61 20 r_j_Heat_Capacity_(cal/mol/K)_378.15K_1.00E+00atm 
  62 20 r_j_ln(Q)_(kcal/mol)_378.15K_1.00E+00atm 
  63 20 r_j_Enthalpy_(kcal/mol)_388.15K_1.00E+00atm 
  64 20 r_j_Free_Energy_(kcal/mol)_388.15K_1.00E+00atm 
  65 20 r_j_Internal_Energy_(kcal/mol)_388.15K_1.00E+00atm 
  66 20 r_j_Heat_Capacity_(cal/mol/K)_388.15K_1.00E+00atm 
  67 20 r_j_ln(Q)_(kcal/mol)_388.15K_1.00E+00atm 
  68 30 s_m_job_name 
  69 20 r_j_Gas_Phase_Energy 
  70 20 r_j_HOMO 
  71 20 r_j_LUMO 
  72 20 r_j_Zero_Point_Energy_(kcal/mol) 
  73 20 r_j_Entropy_(cal/mol/K)_298.15K_1.00E+00atm 
  74 20 r_j_Total_Internal_Energy_(au)_298.15K_1.00E+00atm 
  75 20 r_j_Total_Enthalpy_(au)_298.15K_1.00E+00atm 
  76 20 r_j_Total_Free_Energy_(au)_298.15K_1.00E+00atm 
  77 20 r_j_ESP_min,_kcal/mol 
  78 20 r_j_ESP_max,_kcal/mol 
  79 20 r_j_ESP_mean,_kcal/mol 
  80 20 r_j_ESP_pos_mean,_kcal/mol 
  81 20 r_j_ESP_neg_mean,_kcal/mol 
  82 20 r_j_ESP_pos_variance,_(kcal/mol)**2 
  83 20 r_j_ESP_neg_variance,_(kcal/mol)**2 
  84 20 r_j_ESP_total_variance,_(kcal/mol)**2 
  85 20 r_j_ESP_balance 
  86 20 r_j_ESP_local_polarity,_kcal/mol 
  :::
 } 
 m_atom[26] { 
  # First column is atom index #
  i_m_mmod_type
  r_m_x_coord
  r_m_y_coord
  r_m_z_coord
  i_m_color
  r_m_charge1
  r_m_charge2
  i_m_atomic_number
  i_m_formal_charge
  s_m_color_rgb
  s_m_atom_name
  r_j_EPN
  r_j_Max_surface_ESP
  r_j_Min_surface_ESP
  i_m_Hcount
  i_rdk_index
  b_st_NoSrcChirality
  b_matsci_Reaction_Workflow_Keep_Atom
  b_matsci_Reaction_Workflow_Restrained_Atom
  i_matsci_Reaction_Workflow_Superposition_Atom
  :::
  1 3 -0.003364 0.134428 0.459713 24 -0.01729 -0.01729 6 0 696969  C1  -14.6696213249048 0 0 1 0 1 <> <> <>
  2 3 -0.609450 -1.242769 0.147584 24 -0.15779 -0.15779 6 0 696969  C2  -14.7165374536418 0 0 2 2 <> <> <> <>
  3 3 -0.836169 0.962015 1.433441 24 -0.19528 -0.19528 6 0 696969  C3  -14.7278220158911 0 0 3 3 <> <> <> <>
  4 3 -0.794356 -2.170684 1.349643 24 -0.16865 -0.16865 6 0 696969  C4  -14.7310313298994 0 0 3 4 <> <> <> <>
  5 41 0.080100 0.682357 -0.480099 21 0.12220 0.12220 1 0 FFFFFF  H5  -1.08277683790382 38.6147210197026 19.1483733677212 0 <> <> <> <> <>
  6 41 -1.575033 -1.072608 -0.333677 21 0.07947 0.07947 1 0 FFFFFF  H6  -1.09000811407943 29.2156929067067 19.093047472521 0 <> <> <> <> <>
  7 41 0.017571 -1.735556 -0.600317 21 0.07947 0.07947 1 0 FFFFFF  H7  -1.09079023871584 40.6748107722224 19.1096561339891 0 <> <> <> <> <>
  8 41 -1.861457 1.033489 1.073557 21 0.09090 0.09090 1 0 FFFFFF  H8  -1.08526733268195 28.8197593675903 15.3793587733817 0 <> <> <> <> <>
  9 41 -0.860476 0.507233 2.424535 21 0.09090 0.09090 1 0 FFFFFF  H9  -1.08569760634368 39.4340760687397 15.7774321140377 0 <> <> <> <> <>
  10 41 -0.441772 1.970600 1.533075 21 0.09090 0.09090 1 0 FFFFFF  H10  -1.0901063242867 21.8625248315741 13.5896390181157 0 <> <> <> <> <>
  11 41 -1.211160 -3.124796 1.029792 21 0.07496 0.07496 1 0 FFFFFF  H11  -1.09397900164451 23.561430996738 15.3847896753418 0 <> <> <> <> <>
  12 41 0.152269 -2.386288 1.848156 21 0.07496 0.07496 1 0 FFFFFF  H12  -1.09190851582768 41.0263490151924 15.9595416202572 0 <> <> <> <> <>
  13 41 -1.475042 -1.748057 2.087699 21 0.07496 0.07496 1 0 FFFFFF  H13  -1.09462573778064 30.0158757662057 15.449250108521 0 <> <> <> <> <>
  14 3 2.395736 1.535727 0.965137 2 -0.08785 -0.08785 6 0 A0A0A0  C14  -14.7316428169922 0 0 2 <> <> 1 1 <>
  15 18 4.148083 2.648645 1.115950 70 -0.95783 -0.95783 8 -1 FF2F2F  O1  -22.4863879971931 -44.5587668333514 -70.5056981392233 0 <> <> 1 1 <>
  16 3 3.849465 1.350340 1.292633 2 0.42536 0.42536 6 0 A0A0A0  C16  -14.7463164057041 0 0 1 <> <> 1 1 <>
  17 3 4.576283 0.363228 0.363472 2 -0.15432 -0.15432 6 0 A0A0A0  C17  -14.7962129840017 0 0 3 <> <> 1 <> <>
  18 41 1.867750 2.131731 1.694633 21 0.09196 0.09196 1 0 FFFFFF  H1  -1.1148733659023 27.7341913670925 -50.2263900694722 0 <> <> 1 <> <>
  19 41 2.236127 1.848815 -0.058800 21 0.09196 0.09196 1 0 FFFFFF  H2  -1.11458176513035 29.1788830160493 -49.898254552908 0 <> <> 1 <> <>
  20 41 3.957424 0.958483 2.336226 21 -0.08927 -0.08927 1 0 FFFFFF  H3  -1.17968358605249 16.6325063399931 -54.0230824518817 0 <> <> 1 <> <>
  21 41 4.262594 -0.679722 0.515608 21 0.03740 0.03740 1 0 FFFFFF  H4  -1.14102491146179 29.4037172517769 -9.59718961254004 0 <> <> 1 <> <>
  22 41 4.414648 0.645216 -0.679292 21 0.03740 0.03740 1 0 FFFFFF  H22  -1.15136944835225 18.2275745421786 -54.4236616803465 0 <> <> 1 <> <>
  23 41 5.646949 0.416957 0.560438 21 0.03740 0.03740 1 0 FFFFFF  H23  -1.1521368629664 -6.45484388712205 -52.7957657668163 0 <> <> 1 <> <>
  24 32 1.396807 0.027412 0.968605 43 -0.25498 -0.25498 7 1 5757FF  N1  -18.2885729024655 0 0 2 <> <> 1 1 2
  25 44 1.420904 -0.326476 1.920488 21 0.29153 0.29153 1 0 FFFFFF  H25  -0.984315409993609 50.6658878628031 16.5469490816282 0 <> <> 1 1 3
  26 44 1.946675 -0.610930 0.400179 21 0.29153 0.29153 1 0 FFFFFF  H26  -0.985684921309231 47.6104322134205 17.4787824407805 0 <> <> 1 1 1
  :::
 } 
 m_bond[25] { 
  # First column is bond index #
  i_m_from
  i_m_to
  i_m_order
  :::
  1 1 2 1
  2 1 3 1
  3 1 5 1
  4 1 24 1
  5 2 4 1
  6 2 6 1
  7 2 7 1
  8 3 8 1
  9 3 9 1
  10 3 10 1
  11 4 11 1
  12 4 12 1
  13 4 13 1
  14 14 18 1
  15 14 19 1
  16 14 16 1
  17 14 24 1
  18 15 16 1
  19 16 20 1
  20 16 17 1
  21 17 23 1
  22 17 22 1
  23 17 21 1
  24 24 26 1
  25 24 25 1
  :::
 } 
} 

f_m_ct { 
 s_m_title
 i_m_stars
 s_m_entry_id
 s_m_entry_name
 i_m_Spin_multiplicity
 s_j_QM_Method
 s_j_QM_Basis
 r_j_Final_Energy
 s_j_Jaguar_input_file
 s_j_Jaguar_output_file
 s_m_Source_Path
 s_m_Source_File
 i_m_Source_File_Index
 s_j_Task
 s_j_Jaguar_restart_input_file
 s_j_Jaguar_restart_mae_file
 s_j_Jaguar_log_file
 s_j_Jaguar_mae_file
 i_j_Number_of_canonical_orbitals
 r_j_Lowest_Frequency_(cm-1)
 r_j_Highest_Frequency_(cm-1)
 r_j_2nd_Lowest_Frequency_(cm-1)
 i_j_Num_Negative_Frequencies
 b_matsci_Reaction_Workflow_Structure
 s_matsci_Reaction_Workflow_Conformers_Group
 s_matsci_Reaction_Workflow_Sibling_Group
 i_mmod_Serial_Number-OPLS3e
 r_mmod_Relative_Potential_Energy-OPLS3e_global
 i_matsci_Workflow_Stage
 i_j_Geometry_convergence_category
 r_j_Enthalpy_(kcal/mol)_298.15K_1.00E+00atm
 r_j_Free_Energy_(kcal/mol)_298.15K_1.00E+00atm
 r_j_Internal_Energy_(kcal/mol)_298.15K_1.00E+00atm
 r_j_Heat_Capacity_(cal/mol/K)_298.15K_1.00E+00atm
 r_j_ln(Q)_(kcal/mol)_298.15K_1.00E+00atm
 r_j_Enthalpy_(kcal/mol)_308.15K_1.00E+00atm
 r_j_Free_Energy_(kcal/mol)_308.15K_1.00E+00atm
 r_j_Internal_Energy_(kcal/mol)_308.15K_1.00E+00atm
 r_j_Heat_Capacity_(cal/mol/K)_308.15K_1.00E+00atm
 r_j_ln(Q)_(kcal/mol)_308.15K_1.00E+00atm
 r_j_Enthalpy_(kcal/mol)_318.15K_1.00E+00atm
 r_j_Free_Energy_(kcal/mol)_318.15K_1.00E+00atm
 r_j_Internal_Energy_(kcal/mol)_318.15K_1.00E+00atm
 r_j_Heat_Capacity_(cal/mol/K)_318.15K_1.00E+00atm
 r_j_ln(Q)_(kcal/mol)_318.15K_1.00E+00atm
 r_j_Enthalpy_(kcal/mol)_328.15K_1.00E+00atm
 r_j_Free_Energy_(kcal/mol)_328.15K_1.00E+00atm
 r_j_Internal_Energy_(kcal/mol)_328.15K_1.00E+00atm
 r_j_Heat_Capacity_(cal/mol/K)_328.15K_1.00E+00atm
 r_j_ln(Q)_(kcal/mol)_328.15K_1.00E+00atm
 r_j_Enthalpy_(kcal/mol)_338.15K_1.00E+00atm
 r_j_Free_Energy_(kcal/mol)_338.15K_1.00E+00atm
 r_j_Internal_Energy_(kcal/mol)_338.15K_1.00E+00atm
 r_j_Heat_Capacity_(cal/mol/K)_338.15K_1.00E+00atm
 r_j_ln(Q)_(kcal/mol)_338.15K_1.00E+00atm
 r_j_Enthalpy_(kcal/mol)_348.15K_1.00E+00atm
 r_j_Free_Energy_(kcal/mol)_348.15K_1.00E+00atm
 r_j_Internal_Energy_(kcal/mol)_348.15K_1.00E+00atm
 r_j_Heat_Capacity_(cal/mol/K)_348.15K_1.00E+00atm
 r_j_ln(Q)_(kcal/mol)_348.15K_1.00E+00atm
 r_j_Enthalpy_(kcal/mol)_358.15K_1.00E+00atm
 r_j_Free_Energy_(kcal/mol)_358.15K_1.00E+00atm
 r_j_Internal_Energy_(kcal/mol)_358.15K_1.00E+00atm
 r_j_Heat_Capacity_(cal/mol/K)_358.15K_1.00E+00atm
 r_j_ln(Q)_(kcal/mol)_358.15K_1.00E+00atm
 r_j_Enthalpy_(kcal/mol)_368.15K_1.00E+00atm
 r_j_Free_Energy_(kcal/mol)_368.15K_1.00E+00atm
 r_j_Internal_Energy_(kcal/mol)_368.15K_1.00E+00atm
 r_j_Heat_Capacity_(cal/mol/K)_368.15K_1.00E+00atm
 r_j_ln(Q)_(kcal/mol)_368.15K_1.00E+00atm
 r_j_Enthalpy_(kcal/mol)_378.15K_1.00E+00atm
 r_j_Free_Energy_(kcal/mol)_378.15K_1.00E+00atm
 r_j_Internal_Energy_(kcal/mol)_378.15K_1.00E+00atm
 r_j_Heat_Capacity_(cal/mol/K)_378.15K_1.00E+00atm
 r_j_ln(Q)_(kcal/mol)_378.15K_1.00E+00atm
 r_j_Enthalpy_(kcal/mol)_388.15K_1.00E+00atm
 r_j_Free_Energy_(kcal/mol)_388.15K_1.00E+00atm
 r_j_Internal_Energy_(kcal/mol)_388.15K_1.00E+00atm
 r_j_Heat_Capacity_(cal/mol/K)_388.15K_1.00E+00atm
 r_j_ln(Q)_(kcal/mol)_388.15K_1.00E+00atm
 r_j_Zero_Point_Energy_(kcal/mol)_stage_2
 r_j_Total_Internal_Energy_(au)_298.15K_1.00E+00atm_stage_2
 r_j_Total_Enthalpy_(au)_298.15K_1.00E+00atm_stage_2
 r_j_Total_Free_Energy_(au)_298.15K_1.00E+00atm_stage_2
 r_j_Entropy_(cal/mol/K)_298.15K_1.00E+00atm_stage_2
 r_j_Total_Internal_Energy_(au)_308.15K_1.00E+00atm_stage_2
 r_j_Total_Enthalpy_(au)_308.15K_1.00E+00atm_stage_2
 r_j_Total_Free_Energy_(au)_308.15K_1.00E+00atm_stage_2
 r_j_Entropy_(cal/mol/K)_308.15K_1.00E+00atm_stage_2
 r_j_Total_Internal_Energy_(au)_318.15K_1.00E+00atm_stage_2
 r_j_Total_Enthalpy_(au)_318.15K_1.00E+00atm_stage_2
 r_j_Total_Free_Energy_(au)_318.15K_1.00E+00atm_stage_2
 r_j_Entropy_(cal/mol/K)_318.15K_1.00E+00atm_stage_2
 r_j_Total_Internal_Energy_(au)_328.15K_1.00E+00atm_stage_2
 r_j_Total_Enthalpy_(au)_328.15K_1.00E+00atm_stage_2
 r_j_Total_Free_Energy_(au)_328.15K_1.00E+00atm_stage_2
 r_j_Entropy_(cal/mol/K)_328.15K_1.00E+00atm_stage_2
 r_j_Total_Internal_Energy_(au)_338.15K_1.00E+00atm_stage_2
 r_j_Total_Enthalpy_(au)_338.15K_1.00E+00atm_stage_2
 r_j_Total_Free_Energy_(au)_338.15K_1.00E+00atm_stage_2
 r_j_Entropy_(cal/mol/K)_338.15K_1.00E+00atm_stage_2
 r_j_Total_Internal_Energy_(au)_348.15K_1.00E+00atm_stage_2
 r_j_Total_Enthalpy_(au)_348.15K_1.00E+00atm_stage_2
 r_j_Total_Free_Energy_(au)_348.15K_1.00E+00atm_stage_2
 r_j_Entropy_(cal/mol/K)_348.15K_1.00E+00atm_stage_2
 r_j_Total_Internal_Energy_(au)_358.15K_1.00E+00atm_stage_2
 r_j_Total_Enthalpy_(au)_358.15K_1.00E+00atm_stage_2
 r_j_Total_Free_Energy_(au)_358.15K_1.00E+00atm_stage_2
 r_j_Entropy_(cal/mol/K)_358.15K_1.00E+00atm_stage_2
 r_j_Total_Internal_Energy_(au)_368.15K_1.00E+00atm_stage_2
 r_j_Total_Enthalpy_(au)_368.15K_1.00E+00atm_stage_2
 r_j_Total_Free_Energy_(au)_368.15K_1.00E+00atm_stage_2
 r_j_Entropy_(cal/mol/K)_368.15K_1.00E+00atm_stage_2
 r_j_Total_Internal_Energy_(au)_378.15K_1.00E+00atm_stage_2
 r_j_Total_Enthalpy_(au)_378.15K_1.00E+00atm_stage_2
 r_j_Total_Free_Energy_(au)_378.15K_1.00E+00atm_stage_2
 r_j_Entropy_(cal/mol/K)_378.15K_1.00E+00atm_stage_2
 r_j_Total_Internal_Energy_(au)_388.15K_1.00E+00atm_stage_2
 r_j_Total_Enthalpy_(au)_388.15K_1.00E+00atm_stage_2
 r_j_Total_Free_Energy_(au)_388.15K_1.00E+00atm_stage_2
 r_j_Entropy_(cal/mol/K)_388.15K_1.00E+00atm_stage_2
 r_j_Gas_Phase_Energy_stage_2
 r_j_HOMO_stage_2
 r_j_LUMO_stage_2
 s_m_job_name
 r_j_Gas_Phase_Energy
 r_j_HOMO
 r_j_LUMO
 r_j_Zero_Point_Energy_(kcal/mol)
 r_j_Entropy_(cal/mol/K)_298.15K_1.00E+00atm
 r_j_Total_Internal_Energy_(au)_298.15K_1.00E+00atm
 r_j_Total_Enthalpy_(au)_298.15K_1.00E+00atm
 r_j_Total_Free_Energy_(au)_298.15K_1.00E+00atm
 r_j_ESP_min,_kcal/mol
 r_j_ESP_max,_kcal/mol
 r_j_ESP_mean,_kcal/mol
 r_j_ESP_pos_mean,_kcal/mol
 r_j_ESP_neg_mean,_kcal/mol
 r_j_ESP_pos_variance,_(kcal/mol)**2
 r_j_ESP_neg_variance,_(kcal/mol)**2
 r_j_ESP_total_variance,_(kcal/mol)**2
 r_j_ESP_balance
 r_j_ESP_local_polarity,_kcal/mol
 s_j_jname
 i_m_ct_format
 :::
 Amine_frag2_reactant-2 
  0
  100 
  Amine_frag2_reactant-2_stage_2 
  1
  DFT(b3lyp-d3) 
  cc-pvtz(-f) 
  -407.086929668129
  /home/laurikai/Schrodinger_WD/Frag2_rxwf_spe_B3LYP-D3_CC-PVTZ-F/Amine_frag2_reactant-2_isomer10.in 
  /home/laurikai/Schrodinger_WD/Frag2_rxwf_spe_B3LYP-D3_CC-PVTZ-F/Amine_frag2_reactant-2_isomer10.out 
  /home/laurikai/.schrodinger/tmp 
  tmpma9npit6.mae 
  1
  "Single Point" 
  /home/laurikai/Schrodinger_WD/Frag2_rxwf_spe_B3LYP-D3_CC-PVTZ-F/Amine_frag2_reactant-2_isomer10.01.in 
  /home/laurikai/Schrodinger_WD/Frag2_rxwf_spe_B3LYP-D3_CC-PVTZ-F/Amine_frag2_reactant-2_isomer10.01.mae 
  /home/laurikai/Schrodinger_WD/Frag2_rxwf_spe_B3LYP-D3_CC-PVTZ-F/Amine_frag2_reactant-2_isomer10.log 
  /home/laurikai/Schrodinger_WD/Frag2_rxwf_spe_B3LYP-D3_CC-PVTZ-F/Amine_frag2_reactant-2_isomer10.mae 
  359
  22.3556749738353
  3521.2778106507
  33.9585393555109
  0
  1
  reactant 
  reactant 
  1
  0.285636901855398
  2
  0
  8.38883772984955
  -23.9368950166465
  7.79635214102228
  44.3578571232873
  40.4008054677339
  8.85744817004739
  -25.0271444909136
  8.24509051719774
  45.5953654636042
  40.8701424313844
  9.33951153200417
  -26.1344629446396
  8.70728181513213
  46.8439276510035
  41.3369733297893
  9.83408737325646
  -27.2571304580082
  9.18198559236204
  48.0974477127589
  41.7988897693587
  10.3412129515016
  -28.3950611865938
  9.66923910658478
  49.3534717874184
  42.2562000015189
  10.8609013712681
  -29.5481751121234
  10.1690554623289
  50.6096302073923
  42.7091852829342
  11.3931426199657
  -30.7163968598462
  10.6814246470041
  51.863674471016
  43.1581019824904
  11.9379049207734
  -31.8996546816474
  11.2063148837895
  53.1135038989979
  43.6031835714402
  12.4951363069365
  -33.0978795896705
  11.7436742059302
  54.3571835090713
  44.0446424980682
  13.0647663369655
  -34.3110046253064
  12.2934321719368
  55.5929545532773
  44.4826719480652
  148.623094618384
  -406.837729247815
  -406.836785061923
  -406.888295206302
  108.412220020004
  -406.837012540165
  -406.836036686123
  -406.890035222051
  109.961358627165
  -406.836275991444
  -406.835268469251
  -406.891799846342
  111.500784147867
  -406.835519502817
  -406.834480312475
  -406.893588930917
  113.031290054136
  -406.834743014911
  -406.833672156419
  -406.895402338974
  114.553523992593
  -406.833946506843
  -406.832843980201
  -406.897239942995
  116.068006558643
  -406.833129994568
  -406.831995799776
  -406.899101622864
  117.575148624353
  -406.832293528727
  -406.831127665785
  -406.900987264242
  119.075267153119
  -406.831437192133
  -406.830239661041
  -406.90289675719
  120.568599488581
  -406.830561097042
  -406.8293318978
  -406.904829995004
  122.05531614652
  -407.086997907136
  -0.232265541386892
  0.036950383713813
  828_Amine_frag2_rxwf 
  -407.086929668129
  -0.232370513149317
  0.0372395075162659
  148.615020961799
  108.421038894838
  -406.837672277475
  -406.836728091582
  -406.888242426094
  -33.9019920837449
  18.1453604679293
  0.791124288518864
  5.90827075673319
  -7.41305328015195
  18.1555837460435
  72.6612246935907
  90.8168084396343
  0.159948606085739
  6.35068201799632
  Amine_frag2_reactant-2_isomer10 
  2
 m_depend[87] { 
  # First column is dependency index #
  i_m_depend_dependency
  s_m_depend_property
  :::
  1 20 i_m_Spin_multiplicity 
  2 20 s_j_QM_Method 
  3 20 s_j_QM_Basis 
  4 20 r_j_Final_Energy 
  5 20 s_j_Jaguar_input_file 
  6 20 s_j_Jaguar_output_file 
  7 20 s_j_Task 
  8 20 s_j_Jaguar_restart_input_file 
  9 20 s_j_Jaguar_restart_mae_file 
  10 20 s_j_Jaguar_log_file 
  11 20 s_j_Jaguar_mae_file 
  12 20 i_j_Number_of_canonical_orbitals 
  13 20 r_j_Lowest_Frequency_(cm-1) 
  14 20 r_j_Highest_Frequency_(cm-1) 
  15 20 r_j_2nd_Lowest_Frequency_(cm-1) 
  16 20 i_j_Num_Negative_Frequencies 
  17 10 i_mmod_Serial_Number-OPLS3e 
  18 20 i_j_Geometry_convergence_category 
  19 20 r_j_Enthalpy_(kcal/mol)_298.15K_1.00E+00atm 
  20 20 r_j_Free_Energy_(kcal/mol)_298.15K_1.00E+00atm 
  21 20 r_j_Internal_Energy_(kcal/mol)_298.15K_1.00E+00atm 
  22 20 r_j_Heat_Capacity_(cal/mol/K)_298.15K_1.00E+00atm 
  23 20 r_j_ln(Q)_(kcal/mol)_298.15K_1.00E+00atm 
  24 20 r_j_Enthalpy_(kcal/mol)_308.15K_1.00E+00atm 
  25 20 r_j_Free_Energy_(kcal/mol)_308.15K_1.00E+00atm 
  26 20 r_j_Internal_Energy_(kcal/mol)_308.15K_1.00E+00atm 
  27 20 r_j_Heat_Capacity_(cal/mol/K)_308.15K_1.00E+00atm 
  28 20 r_j_ln(Q)_(kcal/mol)_308.15K_1.00E+00atm 
  29 20 r_j_Enthalpy_(kcal/mol)_318.15K_1.00E+00atm 
  30 20 r_j_Free_Energy_(kcal/mol)_318.15K_1.00E+00atm 
  31 20 r_j_Internal_Energy_(kcal/mol)_318.15K_1.00E+00atm 
  32 20 r_j_Heat_Capacity_(cal/mol/K)_318.15K_1.00E+00atm 
  33 20 r_j_ln(Q)_(kcal/mol)_318.15K_1.00E+00atm 
  34 20 r_j_Enthalpy_(kcal/mol)_328.15K_1.00E+00atm 
  35 20 r_j_Free_Energy_(kcal/mol)_328.15K_1.00E+00atm 
  36 20 r_j_Internal_Energy_(kcal/mol)_328.15K_1.00E+00atm 
  37 20 r_j_Heat_Capacity_(cal/mol/K)_328.15K_1.00E+00atm 
  38 20 r_j_ln(Q)_(kcal/mol)_328.15K_1.00E+00atm 
  39 20 r_j_Enthalpy_(kcal/mol)_338.15K_1.00E+00atm 
  40 20 r_j_Free_Energy_(kcal/mol)_338.15K_1.00E+00atm 
  41 20 r_j_Internal_Energy_(kcal/mol)_338.15K_1.00E+00atm 
  42 20 r_j_Heat_Capacity_(cal/mol/K)_338.15K_1.00E+00atm 
  43 20 r_j_ln(Q)_(kcal/mol)_338.15K_1.00E+00atm 
  44 20 r_j_Enthalpy_(kcal/mol)_348.15K_1.00E+00atm 
  45 20 r_j_Free_Energy_(kcal/mol)_348.15K_1.00E+00atm 
  46 20 r_j_Internal_Energy_(kcal/mol)_348.15K_1.00E+00atm 
  47 20 r_j_Heat_Capacity_(cal/mol/K)_348.15K_1.00E+00atm 
  48 20 r_j_ln(Q)_(kcal/mol)_348.15K_1.00E+00atm 
  49 20 r_j_Enthalpy_(kcal/mol)_358.15K_1.00E+00atm 
  50 20 r_j_Free_Energy_(kcal/mol)_358.15K_1.00E+00atm 
  51 20 r_j_Internal_Energy_(kcal/mol)_358.15K_1.00E+00atm 
  52 20 r_j_Heat_Capacity_(cal/mol/K)_358.15K_1.00E+00atm 
  53 20 r_j_ln(Q)_(kcal/mol)_358.15K_1.00E+00atm 
  54 20 r_j_Enthalpy_(kcal/mol)_368.15K_1.00E+00atm 
  55 20 r_j_Free_Energy_(kcal/mol)_368.15K_1.00E+00atm 
  56 20 r_j_Internal_Energy_(kcal/mol)_368.15K_1.00E+00atm 
  57 20 r_j_Heat_Capacity_(cal/mol/K)_368.15K_1.00E+00atm 
  58 20 r_j_ln(Q)_(kcal/mol)_368.15K_1.00E+00atm 
  59 20 r_j_Enthalpy_(kcal/mol)_378.15K_1.00E+00atm 
  60 20 r_j_Free_Energy_(kcal/mol)_378.15K_1.00E+00atm 
  61 20 r_j_Internal_Energy_(kcal/mol)_378.15K_1.00E+00atm 
  62 20 r_j_Heat_Capacity_(cal/mol/K)_378.15K_1.00E+00atm 
  63 20 r_j_ln(Q)_(kcal/mol)_378.15K_1.00E+00atm 
  64 20 r_j_Enthalpy_(kcal/mol)_388.15K_1.00E+00atm 
  65 20 r_j_Free_Energy_(kcal/mol)_388.15K_1.00E+00atm 
  66 20 r_j_Internal_Energy_(kcal/mol)_388.15K_1.00E+00atm 
  67 20 r_j_Heat_Capacity_(cal/mol/K)_388.15K_1.00E+00atm 
  68 20 r_j_ln(Q)_(kcal/mol)_388.15K_1.00E+00atm 
  69 30 s_m_job_name 
  70 20 r_j_Gas_Phase_Energy 
  71 20 r_j_HOMO 
  72 20 r_j_LUMO 
  73 20 r_j_Zero_Point_Energy_(kcal/mol) 
  74 20 r_j_Entropy_(cal/mol/K)_298.15K_1.00E+00atm 
  75 20 r_j_Total_Internal_Energy_(au)_298.15K_1.00E+00atm 
  76 20 r_j_Total_Enthalpy_(au)_298.15K_1.00E+00atm 
  77 20 r_j_Total_Free_Energy_(au)_298.15K_1.00E+00atm 
  78 20 r_j_ESP_min,_kcal/mol 
  79 20 r_j_ESP_max,_kcal/mol 
  80 20 r_j_ESP_mean,_kcal/mol 
  81 20 r_j_ESP_pos_mean,_kcal/mol 
  82 20 r_j_ESP_neg_mean,_kcal/mol 
  83 20 r_j_ESP_pos_variance,_(kcal/mol)**2 
  84 20 r_j_ESP_neg_variance,_(kcal/mol)**2 
  85 20 r_j_ESP_total_variance,_(kcal/mol)**2 
  86 20 r_j_ESP_balance 
  87 20 r_j_ESP_local_polarity,_kcal/mol 
  :::
 } 
 m_atom[26] { 
  # First column is atom index #
  i_m_mmod_type
  r_m_x_coord
  r_m_y_coord
  r_m_z_coord
  i_m_color
  r_m_charge1
  r_m_charge2
  i_m_atomic_number
  s_m_color_rgb
  s_m_atom_name
  r_j_EPN
  r_j_Max_surface_ESP
  r_j_Min_surface_ESP
  i_m_Hcount
  i_rdk_index
  b_st_NoSrcChirality
  r_j_Mulliken_Charges
  i_j_separated_energy_at_no
  b_matsci_Reaction_Workflow_Keep_Atom
  i_matsci_Reaction_Workflow_Superposition_Atom
  :::
  1 3 0.798568 1.524376 -0.716747 24 0.09748 0.09748 6 696969  C1  -14.7356145923369 0 0 1 0 1 <> <> <> <>
  2 3 -0.377516 1.025858 0.132229 24 -0.12613 -0.12613 6 696969  C2  -14.7706342953964 0 0 2 2 <> <> <> <> <>
  3 3 0.605936 2.974104 -1.182518 24 -0.16746 -0.16746 6 696969  C3  -14.7794712322078 0 0 3 3 <> <> <> <> <>
  4 3 -1.716511 0.975025 -0.603560 24 -0.17242 -0.17242 6 696969  C4  -14.7734653172422 0 0 3 4 <> <> <> <> <>
  5 41 0.862024 0.883210 -1.601477 21 0.03706 0.03706 1 FFFFFF  H5  -1.14589630639529 6.21682776822189 -24.1363309930466 0 <> <> <> <> <> <>
  6 41 -0.119780 0.029496 0.495486 21 0.07153 0.07153 1 FFFFFF  H6  -1.14599731195372 4.31863075216557 -31.1259656156218 0 <> <> <> <> <> <>
  7 41 -0.467375 1.668328 1.013192 21 0.07153 0.07153 1 FFFFFF  H7  -1.14176323954104 5.5835134532693 -10.756142416103 0 <> <> <> <> <> <>
  8 41 -0.278088 3.092221 -1.810876 21 0.06420 0.06420 1 FFFFFF  H8  -1.13553693546276 5.35054563496273 -4.60600998350316 0 <> <> <> <> <> <>
  9 41 0.502949 3.635616 -0.319225 21 0.06420 0.06420 1 FFFFFF  H9  -1.13680719611607 0.863246315692785 -16.9952801692365 0 <> <> <> <> <> <>
  10 41 1.469657 3.308148 -1.759419 21 0.06420 0.06420 1 FFFFFF  H10  -1.13619814171346 9.14149883514178 -6.04930895230719 0 <> <> <> <> <> <>
  11 41 -2.488622 0.527286 0.022953 21 0.05910 0.05910 1 FFFFFF  H11  -1.13531499836262 6.21790128395027 -3.23529928551964 0 <> <> <> <> <> <>
  12 41 -2.063475 1.968182 -0.888743 21 0.05910 0.05910 1 FFFFFF  H12  -1.13690351689661 5.43274274640728 -3.27077925076832 0 <> <> <> <> <> <>
  13 41 -1.640448 0.375780 -1.513288 21 0.05910 0.05910 1 FFFFFF  H13  -1.13586712418265 5.3567815668608 -3.27972855236665 0 <> <> <> <> <> <>
  14 3 1.221738 1.726216 3.544597 24 -0.06989 -0.06989 6 696969  C14  -14.7052297515036 8.23226197799029 4.61610859781726 2 <> <> -0.01523 1 1 <>
  15 16 1.889815 2.766315 2.804038 70 -0.28766 -0.28766 8 FF2F2F  O1  -22.334855813539 -3.29417075206416 -27.2088053342879 0 <> <> -0.4555 2 1 <>
  16 3 2.650622 1.981245 3.746973 24 -0.00407 -0.00407 6 696969  C16  -14.6941278379083 6.76549093721548 4.67192249943404 1 <> <> 0.12847 3 1 <>
  17 3 3.710391 1.077481 3.182163 24 -0.18780 -0.18780 6 696969  C17  -14.7608807943469 0 0 3 <> <> -0.34018 4 1 <>
  18 41 0.496251 2.076235 4.270824 21 0.10452 0.10452 1 FFFFFF  H1  -1.1055430845731 15.7179825218053 -12.5786285267594 0 <> <> 0.09523 5 1 <>
  19 41 0.922147 0.870307 2.950524 21 0.10452 0.10452 1 FFFFFF  H2  -1.10711164909409 11.1210467359128 -15.2381157560208 0 <> <> 0.13032 6 1 <>
  20 41 2.931559 2.545121 4.632317 21 0.12001 0.12001 1 FFFFFF  H3  -1.11051712077257 15.1281201589491 -13.862296651022 0 <> <> 0.09262 7 1 <>
  21 41 4.007501 0.338978 3.929080 21 0.07346 0.07346 1 FFFFFF  H4  -1.11385623258511 12.6283727044307 0.52484429062252 0 <> <> 0.1004 8 1 <>
  22 41 3.342696 0.560065 2.297594 21 0.07346 0.07346 1 FFFFFF  H22  -1.1214042223278 4.08146687191326 -30.8679298536585 0 <> <> 0.1437 9 1 <>
  23 41 4.595978 1.652664 2.908097 21 0.07346 0.07346 1 FFFFFF  H23  -1.11852144928482 10.3658537185481 -7.01660093721879 0 <> <> 0.10993 10 1 <>
  24 26 2.043327 1.323275 0.047696 38 -0.94897 -0.94897 7 2F2FFF  N1  -18.4145053253047 -19.9059311909897 -33.9019920837449 2 <> <> -0.59647 12 1 2
  25 43 2.842263 1.563523 -0.529999 21 0.38374 0.38374 1 FFFFFF  H25  -1.08642167809696 18.1453604679293 -27.7730669468422 0 <> <> 0.2374 16 1 3
  26 43 2.060644 1.973389 0.830868 21 0.38374 0.38374 1 FFFFFF  H26  -1.09109173423458 2.37367069366852 -18.390707870349 0 <> <> 0.23796 17 1 1
  :::
 } 
 m_bond[25] { 
  # First column is bond index #
  i_m_from
  i_m_to
  i_m_order
  :::
  1 1 2 1
  2 1 3 1
  3 1 5 1
  4 1 24 1
  5 2 4 1
  6 2 6 1
  7 2 7 1
  8 3 8 1
  9 3 9 1
  10 3 10 1
  11 4 11 1
  12 4 12 1
  13 4 13 1
  14 14 19 1
  15 14 18 1
  16 14 15 1
  17 14 16 1
  18 15 16 1
  19 16 20 1
  20 16 17 1
  21 17 22 1
  22 17 23 1
  23 17 21 1
  24 24 26 1
  25 24 25 1
  :::
 } 
} 

f_m_ct { 
 s_m_title
 i_m_stars
 s_m_entry_id
 s_m_entry_name
 i_m_Spin_multiplicity
 s_j_QM_Method
 s_j_QM_Basis
 r_j_Final_Energy
 s_j_Jaguar_input_file
 s_j_Jaguar_output_file
 s_m_Source_Path
 s_m_Source_File
 i_m_Source_File_Index
 s_j_Task
 s_j_Jaguar_restart_input_file
 s_j_Jaguar_restart_mae_file
 s_j_Jaguar_log_file
 s_j_Jaguar_mae_file
 i_j_Number_of_canonical_orbitals
 r_j_Lowest_Frequency_(cm-1)
 r_j_Highest_Frequency_(cm-1)
 r_j_2nd_Lowest_Frequency_(cm-1)
 i_j_Num_Negative_Frequencies
 b_matsci_Reaction_Workflow_Structure
 s_matsci_Reaction_Workflow_Conformers_Group
 s_matsci_Reaction_Workflow_Sibling_Group
 i_mmod_Serial_Number-OPLS3e
 r_mmod_Relative_Potential_Energy-OPLS3e_global
 i_matsci_Workflow_Stage
 i_j_Geometry_convergence_category
 r_j_Enthalpy_(kcal/mol)_298.15K_1.00E+00atm
 r_j_Free_Energy_(kcal/mol)_298.15K_1.00E+00atm
 r_j_Internal_Energy_(kcal/mol)_298.15K_1.00E+00atm
 r_j_Heat_Capacity_(cal/mol/K)_298.15K_1.00E+00atm
 r_j_ln(Q)_(kcal/mol)_298.15K_1.00E+00atm
 r_j_Enthalpy_(kcal/mol)_308.15K_1.00E+00atm
 r_j_Free_Energy_(kcal/mol)_308.15K_1.00E+00atm
 r_j_Internal_Energy_(kcal/mol)_308.15K_1.00E+00atm
 r_j_Heat_Capacity_(cal/mol/K)_308.15K_1.00E+00atm
 r_j_ln(Q)_(kcal/mol)_308.15K_1.00E+00atm
 r_j_Enthalpy_(kcal/mol)_318.15K_1.00E+00atm
 r_j_Free_Energy_(kcal/mol)_318.15K_1.00E+00atm
 r_j_Internal_Energy_(kcal/mol)_318.15K_1.00E+00atm
 r_j_Heat_Capacity_(cal/mol/K)_318.15K_1.00E+00atm
 r_j_ln(Q)_(kcal/mol)_318.15K_1.00E+00atm
 r_j_Enthalpy_(kcal/mol)_328.15K_1.00E+00atm
 r_j_Free_Energy_(kcal/mol)_328.15K_1.00E+00atm
 r_j_Internal_Energy_(kcal/mol)_328.15K_1.00E+00atm
 r_j_Heat_Capacity_(cal/mol/K)_328.15K_1.00E+00atm
 r_j_ln(Q)_(kcal/mol)_328.15K_1.00E+00atm
 r_j_Enthalpy_(kcal/mol)_338.15K_1.00E+00atm
 r_j_Free_Energy_(kcal/mol)_338.15K_1.00E+00atm
 r_j_Internal_Energy_(kcal/mol)_338.15K_1.00E+00atm
 r_j_Heat_Capacity_(cal/mol/K)_338.15K_1.00E+00atm
 r_j_ln(Q)_(kcal/mol)_338.15K_1.00E+00atm
 r_j_Enthalpy_(kcal/mol)_348.15K_1.00E+00atm
 r_j_Free_Energy_(kcal/mol)_348.15K_1.00E+00atm
 r_j_Internal_Energy_(kcal/mol)_348.15K_1.00E+00atm
 r_j_Heat_Capacity_(cal/mol/K)_348.15K_1.00E+00atm
 r_j_ln(Q)_(kcal/mol)_348.15K_1.00E+00atm
 r_j_Enthalpy_(kcal/mol)_358.15K_1.00E+00atm
 r_j_Free_Energy_(kcal/mol)_358.15K_1.00E+00atm
 r_j_Internal_Energy_(kcal/mol)_358.15K_1.00E+00atm
 r_j_Heat_Capacity_(cal/mol/K)_358.15K_1.00E+00atm
 r_j_ln(Q)_(kcal/mol)_358.15K_1.00E+00atm
 r_j_Enthalpy_(kcal/mol)_368.15K_1.00E+00atm
 r_j_Free_Energy_(kcal/mol)_368.15K_1.00E+00atm
 r_j_Internal_Energy_(kcal/mol)_368.15K_1.00E+00atm
 r_j_Heat_Capacity_(cal/mol/K)_368.15K_1.00E+00atm
 r_j_ln(Q)_(kcal/mol)_368.15K_1.00E+00atm
 r_j_Enthalpy_(kcal/mol)_378.15K_1.00E+00atm
 r_j_Free_Energy_(kcal/mol)_378.15K_1.00E+00atm
 r_j_Internal_Energy_(kcal/mol)_378.15K_1.00E+00atm
 r_j_Heat_Capacity_(cal/mol/K)_378.15K_1.00E+00atm
 r_j_ln(Q)_(kcal/mol)_378.15K_1.00E+00atm
 r_j_Enthalpy_(kcal/mol)_388.15K_1.00E+00atm
 r_j_Free_Energy_(kcal/mol)_388.15K_1.00E+00atm
 r_j_Internal_Energy_(kcal/mol)_388.15K_1.00E+00atm
 r_j_Heat_Capacity_(cal/mol/K)_388.15K_1.00E+00atm
 r_j_ln(Q)_(kcal/mol)_388.15K_1.00E+00atm
 r_j_Zero_Point_Energy_(kcal/mol)_stage_2
 r_j_Total_Internal_Energy_(au)_298.15K_1.00E+00atm_stage_2
 r_j_Total_Enthalpy_(au)_298.15K_1.00E+00atm_stage_2
 r_j_Total_Free_Energy_(au)_298.15K_1.00E+00atm_stage_2
 r_j_Entropy_(cal/mol/K)_298.15K_1.00E+00atm_stage_2
 r_j_Total_Internal_Energy_(au)_308.15K_1.00E+00atm_stage_2
 r_j_Total_Enthalpy_(au)_308.15K_1.00E+00atm_stage_2
 r_j_Total_Free_Energy_(au)_308.15K_1.00E+00atm_stage_2
 r_j_Entropy_(cal/mol/K)_308.15K_1.00E+00atm_stage_2
 r_j_Total_Internal_Energy_(au)_318.15K_1.00E+00atm_stage_2
 r_j_Total_Enthalpy_(au)_318.15K_1.00E+00atm_stage_2
 r_j_Total_Free_Energy_(au)_318.15K_1.00E+00atm_stage_2
 r_j_Entropy_(cal/mol/K)_318.15K_1.00E+00atm_stage_2
 r_j_Total_Internal_Energy_(au)_328.15K_1.00E+00atm_stage_2
 r_j_Total_Enthalpy_(au)_328.15K_1.00E+00atm_stage_2
 r_j_Total_Free_Energy_(au)_328.15K_1.00E+00atm_stage_2
 r_j_Entropy_(cal/mol/K)_328.15K_1.00E+00atm_stage_2
 r_j_Total_Internal_Energy_(au)_338.15K_1.00E+00atm_stage_2
 r_j_Total_Enthalpy_(au)_338.15K_1.00E+00atm_stage_2
 r_j_Total_Free_Energy_(au)_338.15K_1.00E+00atm_stage_2
 r_j_Entropy_(cal/mol/K)_338.15K_1.00E+00atm_stage_2
 r_j_Total_Internal_Energy_(au)_348.15K_1.00E+00atm_stage_2
 r_j_Total_Enthalpy_(au)_348.15K_1.00E+00atm_stage_2
 r_j_Total_Free_Energy_(au)_348.15K_1.00E+00atm_stage_2
 r_j_Entropy_(cal/mol/K)_348.15K_1.00E+00atm_stage_2
 r_j_Total_Internal_Energy_(au)_358.15K_1.00E+00atm_stage_2
 r_j_Total_Enthalpy_(au)_358.15K_1.00E+00atm_stage_2
 r_j_Total_Free_Energy_(au)_358.15K_1.00E+00atm_stage_2
 r_j_Entropy_(cal/mol/K)_358.15K_1.00E+00atm_stage_2
 r_j_Total_Internal_Energy_(au)_368.15K_1.00E+00atm_stage_2
 r_j_Total_Enthalpy_(au)_368.15K_1.00E+00atm_stage_2
 r_j_Total_Free_Energy_(au)_368.15K_1.00E+00atm_stage_2
 r_j_Entropy_(cal/mol/K)_368.15K_1.00E+00atm_stage_2
 r_j_Total_Internal_Energy_(au)_378.15K_1.00E+00atm_stage_2
 r_j_Total_Enthalpy_(au)_378.15K_1.00E+00atm_stage_2
 r_j_Total_Free_Energy_(au)_378.15K_1.00E+00atm_stage_2
 r_j_Entropy_(cal/mol/K)_378.15K_1.00E+00atm_stage_2
 r_j_Total_Internal_Energy_(au)_388.15K_1.00E+00atm_stage_2
 r_j_Total_Enthalpy_(au)_388.15K_1.00E+00atm_stage_2
 r_j_Total_Free_Energy_(au)_388.15K_1.00E+00atm_stage_2
 r_j_Entropy_(cal/mol/K)_388.15K_1.00E+00atm_stage_2
 r_j_Gas_Phase_Energy_stage_2
 r_j_HOMO_stage_2
 r_j_LUMO_stage_2
 s_m_job_name
 r_j_Gas_Phase_Energy
 r_j_HOMO
 r_j_LUMO
 r_j_Zero_Point_Energy_(kcal/mol)
 r_j_Entropy_(cal/mol/K)_298.15K_1.00E+00atm
 r_j_Total_Internal_Energy_(au)_298.15K_1.00E+00atm
 r_j_Total_Enthalpy_(au)_298.15K_1.00E+00atm
 r_j_Total_Free_Energy_(au)_298.15K_1.00E+00atm
 r_j_ESP_min,_kcal/mol
 r_j_ESP_max,_kcal/mol
 r_j_ESP_mean,_kcal/mol
 r_j_ESP_pos_mean,_kcal/mol
 r_j_ESP_neg_mean,_kcal/mol
 r_j_ESP_pos_variance,_(kcal/mol)**2
 r_j_ESP_neg_variance,_(kcal/mol)**2
 r_j_ESP_total_variance,_(kcal/mol)**2
 r_j_ESP_balance
 r_j_ESP_local_polarity,_kcal/mol
 s_j_jname
 i_m_ct_format
 :::
 Amine_frag2_reactant-6 
  0
  101 
  Amine_frag2_reactant-6_stage_2 
  1
  DFT(b3lyp-d3) 
  cc-pvtz(-f) 
  -407.087684529662
  /home/laurikai/Schrodinger_WD/Frag2_rxwf_spe_B3LYP-D3_CC-PVTZ-F/Amine_frag2_reactant-6_isomer11.in 
  /home/laurikai/Schrodinger_WD/Frag2_rxwf_spe_B3LYP-D3_CC-PVTZ-F/Amine_frag2_reactant-6_isomer11.out 
  /home/laurikai/.schrodinger/tmp 
  tmpma9npit6.mae 
  1
  "Single Point" 
  /home/laurikai/Schrodinger_WD/Frag2_rxwf_spe_B3LYP-D3_CC-PVTZ-F/Amine_frag2_reactant-6_isomer11.01.in 
  /home/laurikai/Schrodinger_WD/Frag2_rxwf_spe_B3LYP-D3_CC-PVTZ-F/Amine_frag2_reactant-6_isomer11.01.mae 
  /home/laurikai/Schrodinger_WD/Frag2_rxwf_spe_B3LYP-D3_CC-PVTZ-F/Amine_frag2_reactant-6_isomer11.log 
  /home/laurikai/Schrodinger_WD/Frag2_rxwf_spe_B3LYP-D3_CC-PVTZ-F/Amine_frag2_reactant-6_isomer11.mae 
  359
  19.1754418736233
  3540.79056344069
  40.023579293578
  0
  1
  reactant 
  reactant 
  1
  0.883415222167898
  2
  3
  8.38949002553091
  -23.9812721168313
  7.79700443670363
  44.3315688126103
  40.4757053488814
  8.85674262729193
  -25.0713330441301
  8.24438497444228
  45.5675948629528
  40.9423037786147
  9.33853044381957
  -26.1800581615811
  8.70630072694754
  46.8165910905384
  41.4090914471835
  9.83283513759184
  -27.3041237444859
  9.18073335669742
  48.0705567161885
  41.8709541124636
  10.3396940834267
  -28.4434443462177
  9.66772023850991
  49.3270383865338
  42.32820155335
  10.8591205113463
  -29.597940326337
  10.1672746024071
  50.5836675394945
  42.7811163496221
  11.391104546952
  -30.7675366699919
  10.6793865739904
  51.8381970636553
  43.2299560203094
  11.935614565982
  -31.9521619729181
  11.2040245289981
  53.0885277321759
  43.6749550399079
  12.4925987684102
  -33.1517475767609
  11.7411366674039
  54.3327259232877
  44.1163267347292
  13.0619868921755
  -34.3662268395612
  12.2906527271468
  55.5690340549184
  44.5542650613466
  148.599635293519
  -406.838564059691
  -406.837619873798
  -406.889197502672
  108.55425308826
  -406.837847797973
  -406.83687194393
  -406.890939774447
  110.102468510213
  -406.837111688361
  -406.836104166168
  -406.892706640399
  111.641014004088
  -406.836355631835
  -406.835316441493
  -406.89449795294
  113.17068073161
  -406.835579568835
  -406.834508710343
  -406.8963135759
  114.692114238191
  -406.834783478277
  -406.833680951635
  -406.898153382366
  116.205833226148
  -406.833967375898
  -406.832833181106
  -406.900017252793
  117.712246871266
  -406.833131312093
  -406.831965449151
  -406.901905073391
  119.211670620399
  -406.832275369412
  -406.831077838319
  -406.903816734746
  120.704340460587
  -406.831399659823
  -406.830170460581
  -406.905752130658
  122.19042569042
  -407.087794655775
  -0.232581417151617
  0.0375187094500538
  828_Amine_frag2_rxwf 
  -407.087684529662
  -0.232681077733852
  0.0378758024205284
  148.590914588669
  108.572068228617
  -406.83846451546
  -406.837520329567
  -406.889106422989
  -32.1177819486434
  17.7200932960365
  0.838276555687499
  5.88225378647006
  -6.94853906428415
  17.8733418746354
  67.3314496296665
  85.2047915043019
  0.165766089030317
  6.17046278270888
  Amine_frag2_reactant-6_isomer11 
  2
 m_depend[87] { 
  # First column is dependency index #
  i_m_depend_dependency
  s_m_depend_property
  :::
  1 20 i_m_Spin_multiplicity 
  2 20 s_j_QM_Method 
  3 20 s_j_QM_Basis 
  4 20 r_j_Final_Energy 
  5 20 s_j_Jaguar_input_file 
  6 20 s_j_Jaguar_output_file 
  7 20 s_j_Task 
  8 20 s_j_Jaguar_restart_input_file 
  9 20 s_j_Jaguar_restart_mae_file 
  10 20 s_j_Jaguar_log_file 
  11 20 s_j_Jaguar_mae_file 
  12 20 i_j_Number_of_canonical_orbitals 
  13 20 r_j_Lowest_Frequency_(cm-1) 
  14 20 r_j_Highest_Frequency_(cm-1) 
  15 20 r_j_2nd_Lowest_Frequency_(cm-1) 
  16 20 i_j_Num_Negative_Frequencies 
  17 10 i_mmod_Serial_Number-OPLS3e 
  18 20 i_j_Geometry_convergence_category 
  19 20 r_j_Enthalpy_(kcal/mol)_298.15K_1.00E+00atm 
  20 20 r_j_Free_Energy_(kcal/mol)_298.15K_1.00E+00atm 
  21 20 r_j_Internal_Energy_(kcal/mol)_298.15K_1.00E+00atm 
  22 20 r_j_Heat_Capacity_(cal/mol/K)_298.15K_1.00E+00atm 
  23 20 r_j_ln(Q)_(kcal/mol)_298.15K_1.00E+00atm 
  24 20 r_j_Enthalpy_(kcal/mol)_308.15K_1.00E+00atm 
  25 20 r_j_Free_Energy_(kcal/mol)_308.15K_1.00E+00atm 
  26 20 r_j_Internal_Energy_(kcal/mol)_308.15K_1.00E+00atm 
  27 20 r_j_Heat_Capacity_(cal/mol/K)_308.15K_1.00E+00atm 
  28 20 r_j_ln(Q)_(kcal/mol)_308.15K_1.00E+00atm 
  29 20 r_j_Enthalpy_(kcal/mol)_318.15K_1.00E+00atm 
  30 20 r_j_Free_Energy_(kcal/mol)_318.15K_1.00E+00atm 
  31 20 r_j_Internal_Energy_(kcal/mol)_318.15K_1.00E+00atm 
  32 20 r_j_Heat_Capacity_(cal/mol/K)_318.15K_1.00E+00atm 
  33 20 r_j_ln(Q)_(kcal/mol)_318.15K_1.00E+00atm 
  34 20 r_j_Enthalpy_(kcal/mol)_328.15K_1.00E+00atm 
  35 20 r_j_Free_Energy_(kcal/mol)_328.15K_1.00E+00atm 
  36 20 r_j_Internal_Energy_(kcal/mol)_328.15K_1.00E+00atm 
  37 20 r_j_Heat_Capacity_(cal/mol/K)_328.15K_1.00E+00atm 
  38 20 r_j_ln(Q)_(kcal/mol)_328.15K_1.00E+00atm 
  39 20 r_j_Enthalpy_(kcal/mol)_338.15K_1.00E+00atm 
  40 20 r_j_Free_Energy_(kcal/mol)_338.15K_1.00E+00atm 
  41 20 r_j_Internal_Energy_(kcal/mol)_338.15K_1.00E+00atm 
  42 20 r_j_Heat_Capacity_(cal/mol/K)_338.15K_1.00E+00atm 
  43 20 r_j_ln(Q)_(kcal/mol)_338.15K_1.00E+00atm 
  44 20 r_j_Enthalpy_(kcal/mol)_348.15K_1.00E+00atm 
  45 20 r_j_Free_Energy_(kcal/mol)_348.15K_1.00E+00atm 
  46 20 r_j_Internal_Energy_(kcal/mol)_348.15K_1.00E+00atm 
  47 20 r_j_Heat_Capacity_(cal/mol/K)_348.15K_1.00E+00atm 
  48 20 r_j_ln(Q)_(kcal/mol)_348.15K_1.00E+00atm 
  49 20 r_j_Enthalpy_(kcal/mol)_358.15K_1.00E+00atm 
  50 20 r_j_Free_Energy_(kcal/mol)_358.15K_1.00E+00atm 
  51 20 r_j_Internal_Energy_(kcal/mol)_358.15K_1.00E+00atm 
  52 20 r_j_Heat_Capacity_(cal/mol/K)_358.15K_1.00E+00atm 
  53 20 r_j_ln(Q)_(kcal/mol)_358.15K_1.00E+00atm 
  54 20 r_j_Enthalpy_(kcal/mol)_368.15K_1.00E+00atm 
  55 20 r_j_Free_Energy_(kcal/mol)_368.15K_1.00E+00atm 
  56 20 r_j_Internal_Energy_(kcal/mol)_368.15K_1.00E+00atm 
  57 20 r_j_Heat_Capacity_(cal/mol/K)_368.15K_1.00E+00atm 
  58 20 r_j_ln(Q)_(kcal/mol)_368.15K_1.00E+00atm 
  59 20 r_j_Enthalpy_(kcal/mol)_378.15K_1.00E+00atm 
  60 20 r_j_Free_Energy_(kcal/mol)_378.15K_1.00E+00atm 
  61 20 r_j_Internal_Energy_(kcal/mol)_378.15K_1.00E+00atm 
  62 20 r_j_Heat_Capacity_(cal/mol/K)_378.15K_1.00E+00atm 
  63 20 r_j_ln(Q)_(kcal/mol)_378.15K_1.00E+00atm 
  64 20 r_j_Enthalpy_(kcal/mol)_388.15K_1.00E+00atm 
  65 20 r_j_Free_Energy_(kcal/mol)_388.15K_1.00E+00atm 
  66 20 r_j_Internal_Energy_(kcal/mol)_388.15K_1.00E+00atm 
  67 20 r_j_Heat_Capacity_(cal/mol/K)_388.15K_1.00E+00atm 
  68 20 r_j_ln(Q)_(kcal/mol)_388.15K_1.00E+00atm 
  69 30 s_m_job_name 
  70 20 r_j_Gas_Phase_Energy 
  71 20 r_j_HOMO 
  72 20 r_j_LUMO 
  73 20 r_j_Zero_Point_Energy_(kcal/mol) 
  74 20 r_j_Entropy_(cal/mol/K)_298.15K_1.00E+00atm 
  75 20 r_j_Total_Internal_Energy_(au)_298.15K_1.00E+00atm 
  76 20 r_j_Total_Enthalpy_(au)_298.15K_1.00E+00atm 
  77 20 r_j_Total_Free_Energy_(au)_298.15K_1.00E+00atm 
  78 20 r_j_ESP_min,_kcal/mol 
  79 20 r_j_ESP_max,_kcal/mol 
  80 20 r_j_ESP_mean,_kcal/mol 
  81 20 r_j_ESP_pos_mean,_kcal/mol 
  82 20 r_j_ESP_neg_mean,_kcal/mol 
  83 20 r_j_ESP_pos_variance,_(kcal/mol)**2 
  84 20 r_j_ESP_neg_variance,_(kcal/mol)**2 
  85 20 r_j_ESP_total_variance,_(kcal/mol)**2 
  86 20 r_j_ESP_balance 
  87 20 r_j_ESP_local_polarity,_kcal/mol 
  :::
 } 
 m_atom[26] { 
  # First column is atom index #
  i_m_mmod_type
  r_m_x_coord
  r_m_y_coord
  r_m_z_coord
  i_m_color
  r_m_charge1
  r_m_charge2
  i_m_atomic_number
  s_m_color_rgb
  s_m_atom_name
  r_j_EPN
  r_j_Max_surface_ESP
  r_j_Min_surface_ESP
  i_m_Hcount
  i_rdk_index
  b_st_NoSrcChirality
  r_j_Mulliken_Charges
  i_j_separated_energy_at_no
  b_matsci_Reaction_Workflow_Keep_Atom
  i_matsci_Reaction_Workflow_Superposition_Atom
  :::
  1 3 0.591249 1.834047 -0.503456 24 0.09748 0.09748 6 696969  C1  -14.7354729019984 0 0 1 0 1 <> <> <> <>
  2 3 -0.577054 1.139174 -1.207712 24 -0.12613 -0.12613 6 696969  C2  -14.7705568788245 0 0 2 2 <> <> <> <> <>
  3 3 0.164615 3.190922 0.052021 24 -0.16746 -0.16746 6 696969  C3  -14.7778562834434 0 0 3 3 <> <> <> <> <>
  4 3 -0.201429 -0.182335 -1.879198 24 -0.17242 -0.17242 6 696969  C4  -14.7728898729621 0 0 3 4 <> <> <> <> <>
  5 41 1.370952 2.012132 -1.260502 21 0.03706 0.03706 1 FFFFFF  H5  -1.15124314854059 2.28182524899902 -5.44168423946587 0 <> <> <> <> <> <>
  6 41 -1.369148 0.969298 -0.474172 21 0.07153 0.07153 1 FFFFFF  H6  -1.14446926710252 0.995690448279402 -30.1688585399176 0 <> <> <> <> <> <>
  7 41 -0.977496 1.821843 -1.961511 21 0.07153 0.07153 1 FFFFFF  H7  -1.1414053269431 5.07774650012965 -4.27209576278913 0 <> <> <> <> <> <>
  8 41 -0.213357 3.835354 -0.742496 21 0.06420 0.06420 1 FFFFFF  H8  -1.13422614202115 6.06619777516244 -3.7646206274401 0 <> <> <> <> <> <>
  9 41 -0.622034 3.061334 0.797368 21 0.06420 0.06420 1 FFFFFF  H9  -1.13699879738209 5.70436766281167 -27.5326697064473 0 <> <> <> <> <> <>
  10 41 1.004741 3.699700 0.525991 21 0.06420 0.06420 1 FFFFFF  H10  -1.13569650311239 5.51480854607026 -12.647481342847 0 <> <> <> <> <> <>
  11 41 -1.043884 -0.595539 -2.434473 21 0.05910 0.05910 1 FFFFFF  H11  -1.13466427547948 5.73780360505507 -3.40708973520117 0 <> <> <> <> <> <>
  12 41 0.623215 -0.043896 -2.582047 21 0.05910 0.05910 1 FFFFFF  H12  -1.13507702797568 5.71161808015031 -2.93551706072366 0 <> <> <> <> <> <>
  13 41 0.100709 -0.933385 -1.148409 21 0.05910 0.05910 1 FFFFFF  H13  -1.13544502815503 11.6917459301765 -18.8658909507673 0 <> <> <> <> <> <>
  14 3 2.054142 3.296396 3.354350 24 -0.06989 -0.06989 6 696969  C14  -14.7047131081603 9.02119241117721 4.7002947309381 2 <> <> -0.01523 1 1 <>
  15 16 2.985454 2.539197 2.557396 70 -0.28766 -0.28766 8 FF2F2F  O1  -22.334892157349 -2.82011027723546 -27.3044872538757 0 <> <> -0.4555 2 1 <>
  16 3 2.684324 2.090545 3.896906 24 -0.00407 -0.00407 6 696969  C16  -14.6940542836019 8.47290120534242 4.72966525017707 1 <> <> 0.12847 3 1 <>
  17 3 1.938712 0.792605 4.030523 24 -0.18780 -0.18780 6 696969  C17  -14.7619461941082 0 0 3 <> <> -0.34018 4 1 <>
  18 41 2.403257 4.277970 3.655603 21 0.10452 0.10452 1 FFFFFF  H1  -1.10534213842268 15.7721532560548 -13.456812747316 0 <> <> 0.09523 5 1 <>
  19 41 1.024299 3.243571 3.020025 21 0.10452 0.10452 1 FFFFFF  H2  -1.10662324573973 11.9737006811929 -15.0715455264573 0 <> <> 0.13032 6 1 <>
  20 41 3.514117 2.234241 4.583380 21 0.12001 0.12001 1 FFFFFF  H3  -1.11074407621996 15.071652298314 -14.1532595907242 0 <> <> 0.09262 7 1 <>
  21 41 1.489358 0.721815 5.022741 21 0.07346 0.07346 1 FFFFFF  H4  -1.11463969533478 12.2890424071694 0.230998323754155 0 <> <> 0.1004 8 1 <>
  22 41 1.156837 0.719646 3.276234 21 0.07346 0.07346 1 FFFFFF  H22  -1.1224742268727 3.71078121071379 -30.5875139862846 0 <> <> 0.1437 9 1 <>
  23 41 2.618021 -0.052380 3.908943 21 0.07346 0.07346 1 FFFFFF  H23  -1.11959313330509 10.0533369092329 -6.03424804600737 0 <> <> 0.10993 10 1 <>
  24 26 1.085820 1.004602 0.608221 38 -0.94897 -0.94897 7 2F2FFF  N1  -18.4134670781452 -25.6428808960408 -32.1177819486434 2 <> <> -0.59647 12 1 2
  25 43 1.459637 0.129813 0.259142 21 0.38374 0.38374 1 FFFFFF  H25  -1.08580392346252 17.7200932960365 -26.1863122923356 0 <> <> 0.2374 16 1 3
  26 43 1.856174 1.474839 1.075685 21 0.38374 0.38374 1 FFFFFF  H26  -1.09001878885223 1.90136710976997 -18.8350021376011 0 <> <> 0.23796 17 1 1
  :::
 } 
 m_bond[25] { 
  # First column is bond index #
  i_m_from
  i_m_to
  i_m_order
  :::
  1 1 2 1
  2 1 3 1
  3 1 5 1
  4 1 24 1
  5 2 4 1
  6 2 6 1
  7 2 7 1
  8 3 8 1
  9 3 9 1
  10 3 10 1
  11 4 11 1
  12 4 12 1
  13 4 13 1
  14 14 19 1
  15 14 18 1
  16 14 15 1
  17 14 16 1
  18 15 16 1
  19 16 20 1
  20 16 17 1
  21 17 22 1
  22 17 23 1
  23 17 21 1
  24 24 26 1
  25 24 25 1
  :::
 } 
} 

f_m_ct { 
 s_m_title
 i_m_stars
 s_m_entry_id
 s_m_entry_name
 i_m_Spin_multiplicity
 s_j_QM_Method
 s_j_QM_Basis
 r_j_Final_Energy
 s_j_Jaguar_input_file
 s_j_Jaguar_output_file
 s_m_Source_Path
 s_m_Source_File
 i_m_Source_File_Index
 s_j_Task
 s_j_Jaguar_restart_input_file
 s_j_Jaguar_restart_mae_file
 s_j_Jaguar_log_file
 s_j_Jaguar_mae_file
 i_j_Number_of_canonical_orbitals
 r_j_Lowest_Frequency_(cm-1)
 r_j_Highest_Frequency_(cm-1)
 r_j_2nd_Lowest_Frequency_(cm-1)
 i_j_Num_Negative_Frequencies
 b_matsci_Reaction_Workflow_Structure
 s_matsci_Reaction_Workflow_Conformers_Group
 s_matsci_Reaction_Workflow_Sibling_Group
 s_matsci_Reaction_Workflow_Parent_Conformer_Groups
 s_matsci_Reaction_Workflow_Restrained_Distances
 s_matsci_Reaction_Workflow_Restrained_Angles
 b_matsci_Reaction_Workflow_Transition_State_Structure
 i_mmod_Serial_Number-OPLS3e
 r_mmod_Relative_Potential_Energy-OPLS3e_global
 i_matsci_Workflow_Stage
 r_j_Enthalpy_(kcal/mol)_298.15K_1.00E+00atm
 r_j_Free_Energy_(kcal/mol)_298.15K_1.00E+00atm
 r_j_Internal_Energy_(kcal/mol)_298.15K_1.00E+00atm
 r_j_Heat_Capacity_(cal/mol/K)_298.15K_1.00E+00atm
 r_j_ln(Q)_(kcal/mol)_298.15K_1.00E+00atm
 r_j_Enthalpy_(kcal/mol)_308.15K_1.00E+00atm
 r_j_Free_Energy_(kcal/mol)_308.15K_1.00E+00atm
 r_j_Internal_Energy_(kcal/mol)_308.15K_1.00E+00atm
 r_j_Heat_Capacity_(cal/mol/K)_308.15K_1.00E+00atm
 r_j_ln(Q)_(kcal/mol)_308.15K_1.00E+00atm
 r_j_Enthalpy_(kcal/mol)_318.15K_1.00E+00atm
 r_j_Free_Energy_(kcal/mol)_318.15K_1.00E+00atm
 r_j_Internal_Energy_(kcal/mol)_318.15K_1.00E+00atm
 r_j_Heat_Capacity_(cal/mol/K)_318.15K_1.00E+00atm
 r_j_ln(Q)_(kcal/mol)_318.15K_1.00E+00atm
 r_j_Enthalpy_(kcal/mol)_328.15K_1.00E+00atm
 r_j_Free_Energy_(kcal/mol)_328.15K_1.00E+00atm
 r_j_Internal_Energy_(kcal/mol)_328.15K_1.00E+00atm
 r_j_Heat_Capacity_(cal/mol/K)_328.15K_1.00E+00atm
 r_j_ln(Q)_(kcal/mol)_328.15K_1.00E+00atm
 r_j_Enthalpy_(kcal/mol)_338.15K_1.00E+00atm
 r_j_Free_Energy_(kcal/mol)_338.15K_1.00E+00atm
 r_j_Internal_Energy_(kcal/mol)_338.15K_1.00E+00atm
 r_j_Heat_Capacity_(cal/mol/K)_338.15K_1.00E+00atm
 r_j_ln(Q)_(kcal/mol)_338.15K_1.00E+00atm
 r_j_Enthalpy_(kcal/mol)_348.15K_1.00E+00atm
 r_j_Free_Energy_(kcal/mol)_348.15K_1.00E+00atm
 r_j_Internal_Energy_(kcal/mol)_348.15K_1.00E+00atm
 r_j_Heat_Capacity_(cal/mol/K)_348.15K_1.00E+00atm
 r_j_ln(Q)_(kcal/mol)_348.15K_1.00E+00atm
 r_j_Enthalpy_(kcal/mol)_358.15K_1.00E+00atm
 r_j_Free_Energy_(kcal/mol)_358.15K_1.00E+00atm
 r_j_Internal_Energy_(kcal/mol)_358.15K_1.00E+00atm
 r_j_Heat_Capacity_(cal/mol/K)_358.15K_1.00E+00atm
 r_j_ln(Q)_(kcal/mol)_358.15K_1.00E+00atm
 r_j_Enthalpy_(kcal/mol)_368.15K_1.00E+00atm
 r_j_Free_Energy_(kcal/mol)_368.15K_1.00E+00atm
 r_j_Internal_Energy_(kcal/mol)_368.15K_1.00E+00atm
 r_j_Heat_Capacity_(cal/mol/K)_368.15K_1.00E+00atm
 r_j_ln(Q)_(kcal/mol)_368.15K_1.00E+00atm
 r_j_Enthalpy_(kcal/mol)_378.15K_1.00E+00atm
 r_j_Free_Energy_(kcal/mol)_378.15K_1.00E+00atm
 r_j_Internal_Energy_(kcal/mol)_378.15K_1.00E+00atm
 r_j_Heat_Capacity_(cal/mol/K)_378.15K_1.00E+00atm
 r_j_ln(Q)_(kcal/mol)_378.15K_1.00E+00atm
 r_j_Enthalpy_(kcal/mol)_388.15K_1.00E+00atm
 r_j_Free_Energy_(kcal/mol)_388.15K_1.00E+00atm
 r_j_Internal_Energy_(kcal/mol)_388.15K_1.00E+00atm
 r_j_Heat_Capacity_(cal/mol/K)_388.15K_1.00E+00atm
 r_j_ln(Q)_(kcal/mol)_388.15K_1.00E+00atm
 r_j_Zero_Point_Energy_(kcal/mol)_stage_2
 r_j_Total_Internal_Energy_(au)_298.15K_1.00E+00atm_stage_2
 r_j_Total_Enthalpy_(au)_298.15K_1.00E+00atm_stage_2
 r_j_Total_Free_Energy_(au)_298.15K_1.00E+00atm_stage_2
 r_j_Entropy_(cal/mol/K)_298.15K_1.00E+00atm_stage_2
 r_j_Total_Internal_Energy_(au)_308.15K_1.00E+00atm_stage_2
 r_j_Total_Enthalpy_(au)_308.15K_1.00E+00atm_stage_2
 r_j_Total_Free_Energy_(au)_308.15K_1.00E+00atm_stage_2
 r_j_Entropy_(cal/mol/K)_308.15K_1.00E+00atm_stage_2
 r_j_Total_Internal_Energy_(au)_318.15K_1.00E+00atm_stage_2
 r_j_Total_Enthalpy_(au)_318.15K_1.00E+00atm_stage_2
 r_j_Total_Free_Energy_(au)_318.15K_1.00E+00atm_stage_2
 r_j_Entropy_(cal/mol/K)_318.15K_1.00E+00atm_stage_2
 r_j_Total_Internal_Energy_(au)_328.15K_1.00E+00atm_stage_2
 r_j_Total_Enthalpy_(au)_328.15K_1.00E+00atm_stage_2
 r_j_Total_Free_Energy_(au)_328.15K_1.00E+00atm_stage_2
 r_j_Entropy_(cal/mol/K)_328.15K_1.00E+00atm_stage_2
 r_j_Total_Internal_Energy_(au)_338.15K_1.00E+00atm_stage_2
 r_j_Total_Enthalpy_(au)_338.15K_1.00E+00atm_stage_2
 r_j_Total_Free_Energy_(au)_338.15K_1.00E+00atm_stage_2
 r_j_Entropy_(cal/mol/K)_338.15K_1.00E+00atm_stage_2
 r_j_Total_Internal_Energy_(au)_348.15K_1.00E+00atm_stage_2
 r_j_Total_Enthalpy_(au)_348.15K_1.00E+00atm_stage_2
 r_j_Total_Free_Energy_(au)_348.15K_1.00E+00atm_stage_2
 r_j_Entropy_(cal/mol/K)_348.15K_1.00E+00atm_stage_2
 r_j_Total_Internal_Energy_(au)_358.15K_1.00E+00atm_stage_2
 r_j_Total_Enthalpy_(au)_358.15K_1.00E+00atm_stage_2
 r_j_Total_Free_Energy_(au)_358.15K_1.00E+00atm_stage_2
 r_j_Entropy_(cal/mol/K)_358.15K_1.00E+00atm_stage_2
 r_j_Total_Internal_Energy_(au)_368.15K_1.00E+00atm_stage_2
 r_j_Total_Enthalpy_(au)_368.15K_1.00E+00atm_stage_2
 r_j_Total_Free_Energy_(au)_368.15K_1.00E+00atm_stage_2
 r_j_Entropy_(cal/mol/K)_368.15K_1.00E+00atm_stage_2
 r_j_Total_Internal_Energy_(au)_378.15K_1.00E+00atm_stage_2
 r_j_Total_Enthalpy_(au)_378.15K_1.00E+00atm_stage_2
 r_j_Total_Free_Energy_(au)_378.15K_1.00E+00atm_stage_2
 r_j_Entropy_(cal/mol/K)_378.15K_1.00E+00atm_stage_2
 r_j_Total_Internal_Energy_(au)_388.15K_1.00E+00atm_stage_2
 r_j_Total_Enthalpy_(au)_388.15K_1.00E+00atm_stage_2
 r_j_Total_Free_Energy_(au)_388.15K_1.00E+00atm_stage_2
 r_j_Entropy_(cal/mol/K)_388.15K_1.00E+00atm_stage_2
 r_j_Gas_Phase_Energy_stage_2
 r_j_HOMO_stage_2
 r_j_LUMO_stage_2
 s_m_job_name
 r_j_Gas_Phase_Energy
 r_j_HOMO
 r_j_LUMO
 r_j_Zero_Point_Energy_(kcal/mol)
 r_j_Entropy_(cal/mol/K)_298.15K_1.00E+00atm
 r_j_Total_Internal_Energy_(au)_298.15K_1.00E+00atm
 r_j_Total_Enthalpy_(au)_298.15K_1.00E+00atm
 r_j_Total_Free_Energy_(au)_298.15K_1.00E+00atm
 r_j_ESP_min,_kcal/mol
 r_j_ESP_max,_kcal/mol
 r_j_ESP_mean,_kcal/mol
 r_j_ESP_pos_mean,_kcal/mol
 r_j_ESP_neg_mean,_kcal/mol
 r_j_ESP_pos_variance,_(kcal/mol)**2
 r_j_ESP_neg_variance,_(kcal/mol)**2
 r_j_ESP_total_variance,_(kcal/mol)**2
 r_j_ESP_balance
 r_j_ESP_local_polarity,_kcal/mol
 s_j_jname
 i_m_ct_format
 :::
 Amine_frag2_transition_state_1-7 
  0
  102 
  Amine_frag2_transition_state_1-7_stage_2 
  1
  DFT(b3lyp-d3) 
  cc-pvtz(-f) 
  -407.030252814943
  /home/laurikai/Schrodinger_WD/Frag2_rxwf_spe_B3LYP-D3_CC-PVTZ-F/Amine_frag2_transition_state_1-7_isomer12.in 
  /home/laurikai/Schrodinger_WD/Frag2_rxwf_spe_B3LYP-D3_CC-PVTZ-F/Amine_frag2_transition_state_1-7_isomer12.out 
  /home/laurikai/.schrodinger/tmp 
  tmpma9npit6.mae 
  2
  "Single Point" 
  /home/laurikai/Schrodinger_WD/Frag2_rxwf_spe_B3LYP-D3_CC-PVTZ-F/Amine_frag2_transition_state_1-7_isomer12.01.in 
  /home/laurikai/Schrodinger_WD/Frag2_rxwf_spe_B3LYP-D3_CC-PVTZ-F/Amine_frag2_transition_state_1-7_isomer12.01.mae 
  /home/laurikai/Schrodinger_WD/Frag2_rxwf_spe_B3LYP-D3_CC-PVTZ-F/Amine_frag2_transition_state_1-7_isomer12.log 
  /home/laurikai/Schrodinger_WD/Frag2_rxwf_spe_B3LYP-D3_CC-PVTZ-F/Amine_frag2_transition_state_1-7_isomer12.mae 
  359
  -363.563765153084
  3544.11227248798
  16.9977031300682
  1
  1
  TS 
  Transition_states 
  reactant 
  (14,24);(26,24);(25,24);(14,16);(14,15) 
  (14,16,15) 
  1
  1
  6.6932926177978
  2
  7.71892304717112
  -22.7898665544175
  7.12643745834385
  42.1467482154521
  38.4648453636251
  8.16471075480758
  -23.8178188315009
  7.55235310195793
  43.3887227666312
  38.8952742252224
  8.6247447114416
  -24.8630582120515
  7.99251499456957
  44.6446256136416
  39.3259879258156
  9.0973628767895
  -25.922955240058
  8.44526109589508
  45.9051731247144
  39.7529281464349
  9.58259999225608
  -26.9974472933304
  8.91062614733928
  47.1680296621786
  40.1763364713595
  10.0804676878567
  -28.0864761432052
  9.38862177891748
  48.430916449755
  40.5964330789652
  10.5909552671601
  -29.1899869216986
  9.87923729419857
  49.6916529282751
  41.0134182789216
  11.1140308509462
  -30.3079272312358
  10.3824408139623
  50.948187389559
  41.427473993746
  11.6496427797601
  -31.440246385952
  10.8981806787538
  52.1986183663406
  41.8387651803715
  12.1977211901527
  -32.5868947728578
  11.426387025124
  53.4412082121307
  42.2474411873683
  148.382154078514
  -406.782480703702
  -406.781536517809
  -406.830148546153
  102.312621638824
  -406.781799222595
  -406.780823368552
  -406.83179077401
  103.788835263049
  -406.781097779965
  -406.780090257773
  -406.833456469001
  105.257906407333
  -406.780376283123
  -406.77933709278
  -406.835145522439
  106.720457464109
  -406.779634676703
  -406.77856381821
  -406.836857834531
  108.176984431721
  -406.778872942172
  -406.77777041553
  -406.838593312483
  109.627872557983
  -406.778091096577
  -406.776956901784
  -406.840351868858
  111.073411109476
  -406.777289190719
  -406.776123327777
  -406.842133420154
  112.513807095429
  -406.776467306924
  -406.775269775831
  -406.843937885598
  113.949197846654
  -406.775625556525
  -406.774396357283
  -406.845765186128
  115.379662406313
  -407.030296679024
  -0.161276863532916
  -0.0123801908551324
  828_Amine_frag2_rxwf 
  -407.030252814943
  -0.161481927409128
  -0.01234757260711
  148.367040863123
  102.326981725939
  -406.782458182742
  -406.78151399685
  -406.830132848134
  -70.5022619540172
  50.5363492370511
  4.95972665012139
  21.8177209240381
  -30.0801144137923
  103.248527897484
  578.488539051725
  681.737066949209
  0.128512334193032
  22.9363452502295
  Amine_frag2_transition_state_1-7_isomer12 
  2
 m_depend[86] { 
  # First column is dependency index #
  i_m_depend_dependency
  s_m_depend_property
  :::
  1 20 i_m_Spin_multiplicity 
  2 20 s_j_QM_Method 
  3 20 s_j_QM_Basis 
  4 20 r_j_Final_Energy 
  5 20 s_j_Jaguar_input_file 
  6 20 s_j_Jaguar_output_file 
  7 20 s_j_Task 
  8 20 s_j_Jaguar_restart_input_file 
  9 20 s_j_Jaguar_restart_mae_file 
  10 20 s_j_Jaguar_log_file 
  11 20 s_j_Jaguar_mae_file 
  12 20 i_j_Number_of_canonical_orbitals 
  13 20 r_j_Lowest_Frequency_(cm-1) 
  14 20 r_j_Highest_Frequency_(cm-1) 
  15 20 r_j_2nd_Lowest_Frequency_(cm-1) 
  16 20 i_j_Num_Negative_Frequencies 
  17 10 i_mmod_Serial_Number-OPLS3e 
  18 20 r_j_Enthalpy_(kcal/mol)_298.15K_1.00E+00atm 
  19 20 r_j_Free_Energy_(kcal/mol)_298.15K_1.00E+00atm 
  20 20 r_j_Internal_Energy_(kcal/mol)_298.15K_1.00E+00atm 
  21 20 r_j_Heat_Capacity_(cal/mol/K)_298.15K_1.00E+00atm 
  22 20 r_j_ln(Q)_(kcal/mol)_298.15K_1.00E+00atm 
  23 20 r_j_Enthalpy_(kcal/mol)_308.15K_1.00E+00atm 
  24 20 r_j_Free_Energy_(kcal/mol)_308.15K_1.00E+00atm 
  25 20 r_j_Internal_Energy_(kcal/mol)_308.15K_1.00E+00atm 
  26 20 r_j_Heat_Capacity_(cal/mol/K)_308.15K_1.00E+00atm 
  27 20 r_j_ln(Q)_(kcal/mol)_308.15K_1.00E+00atm 
  28 20 r_j_Enthalpy_(kcal/mol)_318.15K_1.00E+00atm 
  29 20 r_j_Free_Energy_(kcal/mol)_318.15K_1.00E+00atm 
  30 20 r_j_Internal_Energy_(kcal/mol)_318.15K_1.00E+00atm 
  31 20 r_j_Heat_Capacity_(cal/mol/K)_318.15K_1.00E+00atm 
  32 20 r_j_ln(Q)_(kcal/mol)_318.15K_1.00E+00atm 
  33 20 r_j_Enthalpy_(kcal/mol)_328.15K_1.00E+00atm 
  34 20 r_j_Free_Energy_(kcal/mol)_328.15K_1.00E+00atm 
  35 20 r_j_Internal_Energy_(kcal/mol)_328.15K_1.00E+00atm 
  36 20 r_j_Heat_Capacity_(cal/mol/K)_328.15K_1.00E+00atm 
  37 20 r_j_ln(Q)_(kcal/mol)_328.15K_1.00E+00atm 
  38 20 r_j_Enthalpy_(kcal/mol)_338.15K_1.00E+00atm 
  39 20 r_j_Free_Energy_(kcal/mol)_338.15K_1.00E+00atm 
  40 20 r_j_Internal_Energy_(kcal/mol)_338.15K_1.00E+00atm 
  41 20 r_j_Heat_Capacity_(cal/mol/K)_338.15K_1.00E+00atm 
  42 20 r_j_ln(Q)_(kcal/mol)_338.15K_1.00E+00atm 
  43 20 r_j_Enthalpy_(kcal/mol)_348.15K_1.00E+00atm 
  44 20 r_j_Free_Energy_(kcal/mol)_348.15K_1.00E+00atm 
  45 20 r_j_Internal_Energy_(kcal/mol)_348.15K_1.00E+00atm 
  46 20 r_j_Heat_Capacity_(cal/mol/K)_348.15K_1.00E+00atm 
  47 20 r_j_ln(Q)_(kcal/mol)_348.15K_1.00E+00atm 
  48 20 r_j_Enthalpy_(kcal/mol)_358.15K_1.00E+00atm 
  49 20 r_j_Free_Energy_(kcal/mol)_358.15K_1.00E+00atm 
  50 20 r_j_Internal_Energy_(kcal/mol)_358.15K_1.00E+00atm 
  51 20 r_j_Heat_Capacity_(cal/mol/K)_358.15K_1.00E+00atm 
  52 20 r_j_ln(Q)_(kcal/mol)_358.15K_1.00E+00atm 
  53 20 r_j_Enthalpy_(kcal/mol)_368.15K_1.00E+00atm 
  54 20 r_j_Free_Energy_(kcal/mol)_368.15K_1.00E+00atm 
  55 20 r_j_Internal_Energy_(kcal/mol)_368.15K_1.00E+00atm 
  56 20 r_j_Heat_Capacity_(cal/mol/K)_368.15K_1.00E+00atm 
  57 20 r_j_ln(Q)_(kcal/mol)_368.15K_1.00E+00atm 
  58 20 r_j_Enthalpy_(kcal/mol)_378.15K_1.00E+00atm 
  59 20 r_j_Free_Energy_(kcal/mol)_378.15K_1.00E+00atm 
  60 20 r_j_Internal_Energy_(kcal/mol)_378.15K_1.00E+00atm 
  61 20 r_j_Heat_Capacity_(cal/mol/K)_378.15K_1.00E+00atm 
  62 20 r_j_ln(Q)_(kcal/mol)_378.15K_1.00E+00atm 
  63 20 r_j_Enthalpy_(kcal/mol)_388.15K_1.00E+00atm 
  64 20 r_j_Free_Energy_(kcal/mol)_388.15K_1.00E+00atm 
  65 20 r_j_Internal_Energy_(kcal/mol)_388.15K_1.00E+00atm 
  66 20 r_j_Heat_Capacity_(cal/mol/K)_388.15K_1.00E+00atm 
  67 20 r_j_ln(Q)_(kcal/mol)_388.15K_1.00E+00atm 
  68 30 s_m_job_name 
  69 20 r_j_Gas_Phase_Energy 
  70 20 r_j_HOMO 
  71 20 r_j_LUMO 
  72 20 r_j_Zero_Point_Energy_(kcal/mol) 
  73 20 r_j_Entropy_(cal/mol/K)_298.15K_1.00E+00atm 
  74 20 r_j_Total_Internal_Energy_(au)_298.15K_1.00E+00atm 
  75 20 r_j_Total_Enthalpy_(au)_298.15K_1.00E+00atm 
  76 20 r_j_Total_Free_Energy_(au)_298.15K_1.00E+00atm 
  77 20 r_j_ESP_min,_kcal/mol 
  78 20 r_j_ESP_max,_kcal/mol 
  79 20 r_j_ESP_mean,_kcal/mol 
  80 20 r_j_ESP_pos_mean,_kcal/mol 
  81 20 r_j_ESP_neg_mean,_kcal/mol 
  82 20 r_j_ESP_pos_variance,_(kcal/mol)**2 
  83 20 r_j_ESP_neg_variance,_(kcal/mol)**2 
  84 20 r_j_ESP_total_variance,_(kcal/mol)**2 
  85 20 r_j_ESP_balance 
  86 20 r_j_ESP_local_polarity,_kcal/mol 
  :::
 } 
 m_atom[26] { 
  # First column is atom index #
  i_m_mmod_type
  r_m_x_coord
  r_m_y_coord
  r_m_z_coord
  i_m_color
  r_m_charge1
  r_m_charge2
  i_m_atomic_number
  i_m_formal_charge
  s_m_color_rgb
  s_m_atom_name
  r_j_EPN
  r_j_Max_surface_ESP
  r_j_Min_surface_ESP
  i_m_Hcount
  i_rdk_index
  b_st_NoSrcChirality
  b_matsci_Reaction_Workflow_Keep_Atom
  b_matsci_Reaction_Workflow_Restrained_Atom
  i_matsci_Reaction_Workflow_Superposition_Atom
  :::
  1 3 -0.032745 -0.123379 0.114453 24 -0.01729 -0.01729 6 0 696969  C1  -14.669074239499 0 0 1 0 1 <> <> <>
  2 3 -0.695745 -0.659046 1.384318 24 -0.15779 -0.15779 6 0 696969  C2  -14.717292783353 0 0 2 2 <> <> <> <>
  3 3 -1.056389 0.436138 -0.869364 24 -0.19528 -0.19528 6 0 696969  C3  -14.7230690011515 0 0 3 3 <> <> <> <>
  4 3 0.260796 -1.269906 2.408954 24 -0.16865 -0.16865 6 0 696969  C4  -14.7385234860712 0 0 3 4 <> <> <> <>
  5 41 0.513367 -0.937502 -0.366454 21 0.12220 0.12220 1 0 FFFFFF  H5  -1.08443506263148 33.5094501953729 13.7835501881102 0 <> <> <> <> <>
  6 41 -1.274267 0.147816 1.845098 21 0.07947 0.07947 1 0 FFFFFF  H6  -1.09100986042536 39.1462708543967 19.0696322783198 0 <> <> <> <> <>
  7 41 -1.420933 -1.412904 1.073103 21 0.07947 0.07947 1 0 FFFFFF  H7  -1.0911037892589 29.2528441471767 18.118659933692 0 <> <> <> <> <>
  8 41 -1.758401 -0.343027 -1.165936 21 0.09090 0.09090 1 0 FFFFFF  H8  -1.08155211796159 29.2940671256838 18.9776572459474 0 <> <> <> <> <>
  9 41 -1.625719 1.251580 -0.420102 21 0.09090 0.09090 1 0 FFFFFF  H9  -1.08270852068434 38.2209178727779 19.4050359317984 0 <> <> <> <> <>
  10 41 -0.574851 0.807656 -1.775270 21 0.09090 0.09090 1 0 FFFFFF  H10  -1.08182534322255 41.328864524865 19.0905647359156 0 <> <> <> <> <>
  11 41 -0.297181 -1.692629 3.243449 21 0.07496 0.07496 1 0 FFFFFF  H11  -1.10152673493751 20.351586762537 8.35522611009019 0 <> <> <> <> <>
  12 41 0.856046 -2.068372 1.965283 21 0.07496 0.07496 1 0 FFFFFF  H12  -1.10210468655972 24.2468371988104 6.51515699350356 0 <> <> <> <> <>
  13 41 0.950751 -0.534096 2.821469 21 0.07496 0.07496 1 0 FFFFFF  H13  -1.10108348358027 34.6926596096743 6.66122328119461 0 <> <> <> <> <>
  14 3 2.723212 0.371620 0.490678 2 -0.08785 -0.08785 6 0 A0A0A0  C14  -14.7321310445175 0 0 2 <> <> 1 1 <>
  15 18 4.768809 0.591850 0.822278 70 -0.95783 -0.95783 8 -1 FF2F2F  O1  -22.4869521351304 -42.6967568194144 -70.5022619540172 0 <> <> 1 1 <>
  16 3 3.709703 1.412954 0.926141 2 0.42536 0.42536 6 0 A0A0A0  C16  -14.7470928097573 0 0 1 <> <> 1 1 <>
  17 3 3.432335 1.974586 2.331636 2 -0.15432 -0.15432 6 0 A0A0A0  C17  -14.7963633435836 0 0 3 <> <> 1 <> <>
  18 41 2.839540 0.064331 -0.540534 21 0.09196 0.09196 1 0 FFFFFF  H1  -1.11370129462741 34.034739053935 -50.175933553126 0 <> <> 1 <> <>
  19 41 2.654534 -0.452784 1.184690 21 0.09196 0.09196 1 0 FFFFFF  H2  -1.11597189897059 16.3995366803989 -50.8540099360029 0 <> <> 1 <> <>
  20 41 3.687523 2.280446 0.216695 21 -0.08927 -0.08927 1 0 FFFFFF  H3  -1.1792185233939 17.1492618239397 -54.6740580833205 0 <> <> 1 <> <>
  21 41 2.525287 2.594750 2.374534 21 0.03740 0.03740 1 0 FFFFFF  H4  -1.14116370313627 29.3732933108024 -9.76541797431727 0 <> <> 1 <> <>
  22 41 3.347327 1.154651 3.048151 21 0.03740 0.03740 1 0 FFFFFF  H22  -1.15132793960558 15.7052389876582 -53.552937450424 0 <> <> 1 <> <>
  23 41 4.273026 2.597596 2.636642 21 0.03740 0.03740 1 0 FFFFFF  H23  -1.15224264752423 -6.40855955363884 -55.7478703484184 0 <> <> 1 <> <>
  24 32 1.001168 0.909692 0.449442 43 -0.25498 -0.25498 7 1 5757FF  N1  -18.2880755269318 0 0 2 <> <> 1 1 2
  25 44 1.006750 1.662029 -0.231468 21 0.29153 0.29153 1 0 FFFFFF  H25  -0.98420093251956 50.5363492370511 15.9170753528903 0 <> <> 1 1 3
  26 44 0.829272 1.334813 1.355687 21 0.29153 0.29153 1 0 FFFFFF  H26  -0.984239714740212 47.6544005050719 21.0052100719264 0 <> <> 1 1 1
  :::
 } 
 m_bond[25] { 
  # First column is bond index #
  i_m_from
  i_m_to
  i_m_order
  :::
  1 1 2 1
  2 1 3 1
  3 1 5 1
  4 1 24 1
  5 2 4 1
  6 2 6 1
  7 2 7 1
  8 3 8 1
  9 3 9 1
  10 3 10 1
  11 4 11 1
  12 4 12 1
  13 4 13 1
  14 14 18 1
  15 14 19 1
  16 14 16 1
  17 14 24 1
  18 15 16 1
  19 16 20 1
  20 16 17 1
  21 17 23 1
  22 17 22 1
  23 17 21 1
  24 24 26 1
  25 24 25 1
  :::
 } 
} 

f_m_ct { 
 s_m_title
 i_m_stars
 s_m_entry_id
 s_m_entry_name
 i_m_Spin_multiplicity
 s_j_QM_Method
 s_j_QM_Basis
 r_j_Final_Energy
 s_j_Jaguar_input_file
 s_j_Jaguar_output_file
 s_m_Source_Path
 s_m_Source_File
 i_m_Source_File_Index
 s_j_Task
 s_j_Jaguar_restart_input_file
 s_j_Jaguar_restart_mae_file
 s_j_Jaguar_log_file
 s_j_Jaguar_mae_file
 i_j_Number_of_canonical_orbitals
 r_j_Lowest_Frequency_(cm-1)
 r_j_Highest_Frequency_(cm-1)
 r_j_2nd_Lowest_Frequency_(cm-1)
 i_j_Num_Negative_Frequencies
 b_matsci_Reaction_Workflow_Structure
 s_matsci_Reaction_Workflow_Conformers_Group
 s_matsci_Reaction_Workflow_Sibling_Group
 s_matsci_Reaction_Workflow_Parent_Conformer_Groups
 i_mmod_Serial_Number-OPLS3e
 r_mmod_Relative_Potential_Energy-OPLS3e_global
 i_matsci_Workflow_Stage
 r_j_Enthalpy_(kcal/mol)_298.15K_1.00E+00atm
 r_j_Free_Energy_(kcal/mol)_298.15K_1.00E+00atm
 r_j_Internal_Energy_(kcal/mol)_298.15K_1.00E+00atm
 r_j_Heat_Capacity_(cal/mol/K)_298.15K_1.00E+00atm
 r_j_ln(Q)_(kcal/mol)_298.15K_1.00E+00atm
 r_j_Enthalpy_(kcal/mol)_308.15K_1.00E+00atm
 r_j_Free_Energy_(kcal/mol)_308.15K_1.00E+00atm
 r_j_Internal_Energy_(kcal/mol)_308.15K_1.00E+00atm
 r_j_Heat_Capacity_(cal/mol/K)_308.15K_1.00E+00atm
 r_j_ln(Q)_(kcal/mol)_308.15K_1.00E+00atm
 r_j_Enthalpy_(kcal/mol)_318.15K_1.00E+00atm
 r_j_Free_Energy_(kcal/mol)_318.15K_1.00E+00atm
 r_j_Internal_Energy_(kcal/mol)_318.15K_1.00E+00atm
 r_j_Heat_Capacity_(cal/mol/K)_318.15K_1.00E+00atm
 r_j_ln(Q)_(kcal/mol)_318.15K_1.00E+00atm
 r_j_Enthalpy_(kcal/mol)_328.15K_1.00E+00atm
 r_j_Free_Energy_(kcal/mol)_328.15K_1.00E+00atm
 r_j_Internal_Energy_(kcal/mol)_328.15K_1.00E+00atm
 r_j_Heat_Capacity_(cal/mol/K)_328.15K_1.00E+00atm
 r_j_ln(Q)_(kcal/mol)_328.15K_1.00E+00atm
 r_j_Enthalpy_(kcal/mol)_338.15K_1.00E+00atm
 r_j_Free_Energy_(kcal/mol)_338.15K_1.00E+00atm
 r_j_Internal_Energy_(kcal/mol)_338.15K_1.00E+00atm
 r_j_Heat_Capacity_(cal/mol/K)_338.15K_1.00E+00atm
 r_j_ln(Q)_(kcal/mol)_338.15K_1.00E+00atm
 r_j_Enthalpy_(kcal/mol)_348.15K_1.00E+00atm
 r_j_Free_Energy_(kcal/mol)_348.15K_1.00E+00atm
 r_j_Internal_Energy_(kcal/mol)_348.15K_1.00E+00atm
 r_j_Heat_Capacity_(cal/mol/K)_348.15K_1.00E+00atm
 r_j_ln(Q)_(kcal/mol)_348.15K_1.00E+00atm
 r_j_Enthalpy_(kcal/mol)_358.15K_1.00E+00atm
 r_j_Free_Energy_(kcal/mol)_358.15K_1.00E+00atm
 r_j_Internal_Energy_(kcal/mol)_358.15K_1.00E+00atm
 r_j_Heat_Capacity_(cal/mol/K)_358.15K_1.00E+00atm
 r_j_ln(Q)_(kcal/mol)_358.15K_1.00E+00atm
 r_j_Enthalpy_(kcal/mol)_368.15K_1.00E+00atm
 r_j_Free_Energy_(kcal/mol)_368.15K_1.00E+00atm
 r_j_Internal_Energy_(kcal/mol)_368.15K_1.00E+00atm
 r_j_Heat_Capacity_(cal/mol/K)_368.15K_1.00E+00atm
 r_j_ln(Q)_(kcal/mol)_368.15K_1.00E+00atm
 r_j_Enthalpy_(kcal/mol)_378.15K_1.00E+00atm
 r_j_Free_Energy_(kcal/mol)_378.15K_1.00E+00atm
 r_j_Internal_Energy_(kcal/mol)_378.15K_1.00E+00atm
 r_j_Heat_Capacity_(cal/mol/K)_378.15K_1.00E+00atm
 r_j_ln(Q)_(kcal/mol)_378.15K_1.00E+00atm
 r_j_Enthalpy_(kcal/mol)_388.15K_1.00E+00atm
 r_j_Free_Energy_(kcal/mol)_388.15K_1.00E+00atm
 r_j_Internal_Energy_(kcal/mol)_388.15K_1.00E+00atm
 r_j_Heat_Capacity_(cal/mol/K)_388.15K_1.00E+00atm
 r_j_ln(Q)_(kcal/mol)_388.15K_1.00E+00atm
 r_j_Zero_Point_Energy_(kcal/mol)_stage_2
 r_j_Total_Internal_Energy_(au)_298.15K_1.00E+00atm_stage_2
 r_j_Total_Enthalpy_(au)_298.15K_1.00E+00atm_stage_2
 r_j_Total_Free_Energy_(au)_298.15K_1.00E+00atm_stage_2
 r_j_Entropy_(cal/mol/K)_298.15K_1.00E+00atm_stage_2
 r_j_Total_Internal_Energy_(au)_308.15K_1.00E+00atm_stage_2
 r_j_Total_Enthalpy_(au)_308.15K_1.00E+00atm_stage_2
 r_j_Total_Free_Energy_(au)_308.15K_1.00E+00atm_stage_2
 r_j_Entropy_(cal/mol/K)_308.15K_1.00E+00atm_stage_2
 r_j_Total_Internal_Energy_(au)_318.15K_1.00E+00atm_stage_2
 r_j_Total_Enthalpy_(au)_318.15K_1.00E+00atm_stage_2
 r_j_Total_Free_Energy_(au)_318.15K_1.00E+00atm_stage_2
 r_j_Entropy_(cal/mol/K)_318.15K_1.00E+00atm_stage_2
 r_j_Total_Internal_Energy_(au)_328.15K_1.00E+00atm_stage_2
 r_j_Total_Enthalpy_(au)_328.15K_1.00E+00atm_stage_2
 r_j_Total_Free_Energy_(au)_328.15K_1.00E+00atm_stage_2
 r_j_Entropy_(cal/mol/K)_328.15K_1.00E+00atm_stage_2
 r_j_Total_Internal_Energy_(au)_338.15K_1.00E+00atm_stage_2
 r_j_Total_Enthalpy_(au)_338.15K_1.00E+00atm_stage_2
 r_j_Total_Free_Energy_(au)_338.15K_1.00E+00atm_stage_2
 r_j_Entropy_(cal/mol/K)_338.15K_1.00E+00atm_stage_2
 r_j_Total_Internal_Energy_(au)_348.15K_1.00E+00atm_stage_2
 r_j_Total_Enthalpy_(au)_348.15K_1.00E+00atm_stage_2
 r_j_Total_Free_Energy_(au)_348.15K_1.00E+00atm_stage_2
 r_j_Entropy_(cal/mol/K)_348.15K_1.00E+00atm_stage_2
 r_j_Total_Internal_Energy_(au)_358.15K_1.00E+00atm_stage_2
 r_j_Total_Enthalpy_(au)_358.15K_1.00E+00atm_stage_2
 r_j_Total_Free_Energy_(au)_358.15K_1.00E+00atm_stage_2
 r_j_Entropy_(cal/mol/K)_358.15K_1.00E+00atm_stage_2
 r_j_Total_Internal_Energy_(au)_368.15K_1.00E+00atm_stage_2
 r_j_Total_Enthalpy_(au)_368.15K_1.00E+00atm_stage_2
 r_j_Total_Free_Energy_(au)_368.15K_1.00E+00atm_stage_2
 r_j_Entropy_(cal/mol/K)_368.15K_1.00E+00atm_stage_2
 r_j_Total_Internal_Energy_(au)_378.15K_1.00E+00atm_stage_2
 r_j_Total_Enthalpy_(au)_378.15K_1.00E+00atm_stage_2
 r_j_Total_Free_Energy_(au)_378.15K_1.00E+00atm_stage_2
 r_j_Entropy_(cal/mol/K)_378.15K_1.00E+00atm_stage_2
 r_j_Total_Internal_Energy_(au)_388.15K_1.00E+00atm_stage_2
 r_j_Total_Enthalpy_(au)_388.15K_1.00E+00atm_stage_2
 r_j_Total_Free_Energy_(au)_388.15K_1.00E+00atm_stage_2
 r_j_Entropy_(cal/mol/K)_388.15K_1.00E+00atm_stage_2
 r_j_Gas_Phase_Energy_stage_2
 r_j_HOMO_stage_2
 r_j_LUMO_stage_2
 s_m_job_name
 r_j_Gas_Phase_Energy
 r_j_HOMO
 r_j_LUMO
 r_j_Zero_Point_Energy_(kcal/mol)
 r_j_Entropy_(cal/mol/K)_298.15K_1.00E+00atm
 r_j_Total_Internal_Energy_(au)_298.15K_1.00E+00atm
 r_j_Total_Enthalpy_(au)_298.15K_1.00E+00atm
 r_j_Total_Free_Energy_(au)_298.15K_1.00E+00atm
 r_j_ESP_min,_kcal/mol
 r_j_ESP_max,_kcal/mol
 r_j_ESP_mean,_kcal/mol
 r_j_ESP_pos_mean,_kcal/mol
 r_j_ESP_neg_mean,_kcal/mol
 r_j_ESP_pos_variance,_(kcal/mol)**2
 r_j_ESP_neg_variance,_(kcal/mol)**2
 r_j_ESP_total_variance,_(kcal/mol)**2
 r_j_ESP_balance
 r_j_ESP_local_polarity,_kcal/mol
 s_j_jname
 i_m_ct_format
 :::
 Amine_frag2_product-4 
  0
  103 
  Amine_frag2_product-4_stage_2 
  1
  DFT(b3lyp-d3) 
  cc-pvtz(-f) 
  -407.126820033284
  /home/laurikai/Schrodinger_WD/Frag2_rxwf_spe_B3LYP-D3_CC-PVTZ-F/Amine_frag2_product-4_isomer13.in 
  /home/laurikai/Schrodinger_WD/Frag2_rxwf_spe_B3LYP-D3_CC-PVTZ-F/Amine_frag2_product-4_isomer13.out 
  /home/laurikai/.schrodinger/tmp 
  tmpma9npit6.mae 
  3
  "Single Point" 
  /home/laurikai/Schrodinger_WD/Frag2_rxwf_spe_B3LYP-D3_CC-PVTZ-F/Amine_frag2_product-4_isomer13.01.in 
  /home/laurikai/Schrodinger_WD/Frag2_rxwf_spe_B3LYP-D3_CC-PVTZ-F/Amine_frag2_product-4_isomer13.01.mae 
  /home/laurikai/Schrodinger_WD/Frag2_rxwf_spe_B3LYP-D3_CC-PVTZ-F/Amine_frag2_product-4_isomer13.log 
  /home/laurikai/Schrodinger_WD/Frag2_rxwf_spe_B3LYP-D3_CC-PVTZ-F/Amine_frag2_product-4_isomer13.mae 
  359
  43.5837567118433
  3677.523436107
  65.223587141207
  0
  1
  intermediate 
  Intermediates 
  Transition_states 
  1
  2.239181518555
  2
  7.7141065707026
  -22.7963883146716
  7.12162098187532
  42.3257263659337
  38.4758528216581
  8.16311948191248
  -23.8272947224221
  7.55076182906283
  43.5997476366086
  38.9107486638566
  8.62542131962512
  -24.8728255275919
  7.99319160275308
  44.8871386141149
  39.3414369236715
  9.10062105144715
  -25.933090160706
  8.44851927055273
  46.1789307532835
  39.7684700770736
  9.58875086430224
  -27.0080332015942
  8.91677701938545
  47.4727654440944
  40.1920899241819
  10.0898196272607
  -28.09760311875
  9.39797371832155
  48.7663451915277
  40.6125161046809
  10.6038137085837
  -29.2017512745821
  9.89209573562219
  50.0574730272478
  41.0299477938847
  11.1306981359299
  -30.3204310696491
  10.399108098946
  51.3440819387431
  41.4445653123551
  11.670418006226
  -31.453597215027
  10.9189559052196
  52.6242555866209
  41.8565316506394
  12.2229000644599
  -32.6012051213767
  11.4515658994312
  53.8962415805331
  42.2659939096094
  150.318670233874
  -406.875970678973
  -406.875026493081
  -406.923647620445
  102.33177213834
  -406.875286087309
  -406.874310233267
  -406.925290203664
  103.814422211048
  -406.874581030581
  -406.873573508389
  -406.926956363069
  105.290733450313
  -406.87385541975
  -406.872816229408
  -406.928646002323
  106.761271406836
  -406.873109203524
  -406.872038345032
  -406.93035903311
  108.226479567933
  -406.872342367768
  -406.871239841125
  -406.932095373307
  109.686694660378
  -406.871554934205
  -406.870420739413
  -406.933854945407
  111.142161058679
  -406.870746958569
  -406.869581095627
  -406.935637675148
  112.593044154771
  -406.869918528352
  -406.86872099726
  -406.937443490358
  114.039442605455
  -406.869069760294
  -406.867840561052
  -406.93927231998
  115.481399422482
  -407.126867042833
  -0.237864246375312
  0.0280182348398323
  828_Amine_frag2_rxwf 
  -407.126820033284
  -0.237902013574154
  0.0280334459993509
  150.302094779069
  102.332701275781
  -406.875949371904
  -406.875005186012
  -406.923626754839
  -38.4597257809559
  27.2982826767649
  2.73399494385004
  7.29239442628156
  -13.039601342112
  20.8600313382284
  155.877460576238
  176.737491914466
  0.104097644697039
  7.34046251121838
  Amine_frag2_product-4_isomer13 
  2
 m_depend[86] { 
  # First column is dependency index #
  i_m_depend_dependency
  s_m_depend_property
  :::
  1 20 i_m_Spin_multiplicity 
  2 20 s_j_QM_Method 
  3 20 s_j_QM_Basis 
  4 20 r_j_Final_Energy 
  5 20 s_j_Jaguar_input_file 
  6 20 s_j_Jaguar_output_file 
  7 20 s_j_Task 
  8 20 s_j_Jaguar_restart_input_file 
  9 20 s_j_Jaguar_restart_mae_file 
  10 20 s_j_Jaguar_log_file 
  11 20 s_j_Jaguar_mae_file 
  12 20 i_j_Number_of_canonical_orbitals 
  13 20 r_j_Lowest_Frequency_(cm-1) 
  14 20 r_j_Highest_Frequency_(cm-1) 
  15 20 r_j_2nd_Lowest_Frequency_(cm-1) 
  16 20 i_j_Num_Negative_Frequencies 
  17 10 i_mmod_Serial_Number-OPLS3e 
  18 20 r_j_Enthalpy_(kcal/mol)_298.15K_1.00E+00atm 
  19 20 r_j_Free_Energy_(kcal/mol)_298.15K_1.00E+00atm 
  20 20 r_j_Internal_Energy_(kcal/mol)_298.15K_1.00E+00atm 
  21 20 r_j_Heat_Capacity_(cal/mol/K)_298.15K_1.00E+00atm 
  22 20 r_j_ln(Q)_(kcal/mol)_298.15K_1.00E+00atm 
  23 20 r_j_Enthalpy_(kcal/mol)_308.15K_1.00E+00atm 
  24 20 r_j_Free_Energy_(kcal/mol)_308.15K_1.00E+00atm 
  25 20 r_j_Internal_Energy_(kcal/mol)_308.15K_1.00E+00atm 
  26 20 r_j_Heat_Capacity_(cal/mol/K)_308.15K_1.00E+00atm 
  27 20 r_j_ln(Q)_(kcal/mol)_308.15K_1.00E+00atm 
  28 20 r_j_Enthalpy_(kcal/mol)_318.15K_1.00E+00atm 
  29 20 r_j_Free_Energy_(kcal/mol)_318.15K_1.00E+00atm 
  30 20 r_j_Internal_Energy_(kcal/mol)_318.15K_1.00E+00atm 
  31 20 r_j_Heat_Capacity_(cal/mol/K)_318.15K_1.00E+00atm 
  32 20 r_j_ln(Q)_(kcal/mol)_318.15K_1.00E+00atm 
  33 20 r_j_Enthalpy_(kcal/mol)_328.15K_1.00E+00atm 
  34 20 r_j_Free_Energy_(kcal/mol)_328.15K_1.00E+00atm 
  35 20 r_j_Internal_Energy_(kcal/mol)_328.15K_1.00E+00atm 
  36 20 r_j_Heat_Capacity_(cal/mol/K)_328.15K_1.00E+00atm 
  37 20 r_j_ln(Q)_(kcal/mol)_328.15K_1.00E+00atm 
  38 20 r_j_Enthalpy_(kcal/mol)_338.15K_1.00E+00atm 
  39 20 r_j_Free_Energy_(kcal/mol)_338.15K_1.00E+00atm 
  40 20 r_j_Internal_Energy_(kcal/mol)_338.15K_1.00E+00atm 
  41 20 r_j_Heat_Capacity_(cal/mol/K)_338.15K_1.00E+00atm 
  42 20 r_j_ln(Q)_(kcal/mol)_338.15K_1.00E+00atm 
  43 20 r_j_Enthalpy_(kcal/mol)_348.15K_1.00E+00atm 
  44 20 r_j_Free_Energy_(kcal/mol)_348.15K_1.00E+00atm 
  45 20 r_j_Internal_Energy_(kcal/mol)_348.15K_1.00E+00atm 
  46 20 r_j_Heat_Capacity_(cal/mol/K)_348.15K_1.00E+00atm 
  47 20 r_j_ln(Q)_(kcal/mol)_348.15K_1.00E+00atm 
  48 20 r_j_Enthalpy_(kcal/mol)_358.15K_1.00E+00atm 
  49 20 r_j_Free_Energy_(kcal/mol)_358.15K_1.00E+00atm 
  50 20 r_j_Internal_Energy_(kcal/mol)_358.15K_1.00E+00atm 
  51 20 r_j_Heat_Capacity_(cal/mol/K)_358.15K_1.00E+00atm 
  52 20 r_j_ln(Q)_(kcal/mol)_358.15K_1.00E+00atm 
  53 20 r_j_Enthalpy_(kcal/mol)_368.15K_1.00E+00atm 
  54 20 r_j_Free_Energy_(kcal/mol)_368.15K_1.00E+00atm 
  55 20 r_j_Internal_Energy_(kcal/mol)_368.15K_1.00E+00atm 
  56 20 r_j_Heat_Capacity_(cal/mol/K)_368.15K_1.00E+00atm 
  57 20 r_j_ln(Q)_(kcal/mol)_368.15K_1.00E+00atm 
  58 20 r_j_Enthalpy_(kcal/mol)_378.15K_1.00E+00atm 
  59 20 r_j_Free_Energy_(kcal/mol)_378.15K_1.00E+00atm 
  60 20 r_j_Internal_Energy_(kcal/mol)_378.15K_1.00E+00atm 
  61 20 r_j_Heat_Capacity_(cal/mol/K)_378.15K_1.00E+00atm 
  62 20 r_j_ln(Q)_(kcal/mol)_378.15K_1.00E+00atm 
  63 20 r_j_Enthalpy_(kcal/mol)_388.15K_1.00E+00atm 
  64 20 r_j_Free_Energy_(kcal/mol)_388.15K_1.00E+00atm 
  65 20 r_j_Internal_Energy_(kcal/mol)_388.15K_1.00E+00atm 
  66 20 r_j_Heat_Capacity_(cal/mol/K)_388.15K_1.00E+00atm 
  67 20 r_j_ln(Q)_(kcal/mol)_388.15K_1.00E+00atm 
  68 30 s_m_job_name 
  69 20 r_j_Gas_Phase_Energy 
  70 20 r_j_HOMO 
  71 20 r_j_LUMO 
  72 20 r_j_Zero_Point_Energy_(kcal/mol) 
  73 20 r_j_Entropy_(cal/mol/K)_298.15K_1.00E+00atm 
  74 20 r_j_Total_Internal_Energy_(au)_298.15K_1.00E+00atm 
  75 20 r_j_Total_Enthalpy_(au)_298.15K_1.00E+00atm 
  76 20 r_j_Total_Free_Energy_(au)_298.15K_1.00E+00atm 
  77 20 r_j_ESP_min,_kcal/mol 
  78 20 r_j_ESP_max,_kcal/mol 
  79 20 r_j_ESP_mean,_kcal/mol 
  80 20 r_j_ESP_pos_mean,_kcal/mol 
  81 20 r_j_ESP_neg_mean,_kcal/mol 
  82 20 r_j_ESP_pos_variance,_(kcal/mol)**2 
  83 20 r_j_ESP_neg_variance,_(kcal/mol)**2 
  84 20 r_j_ESP_total_variance,_(kcal/mol)**2 
  85 20 r_j_ESP_balance 
  86 20 r_j_ESP_local_polarity,_kcal/mol 
  :::
 } 
 m_atom[26] { 
  # First column is atom index #
  i_m_mmod_type
  r_m_x_coord
  r_m_y_coord
  r_m_z_coord
  i_m_color
  r_m_charge1
  r_m_charge2
  i_m_atomic_number
  i_m_formal_charge
  s_m_color_rgb
  s_m_atom_name
  r_j_EPN
  r_j_Max_surface_ESP
  r_j_Min_surface_ESP
  i_m_Hcount
  i_rdk_index
  b_st_NoSrcChirality
  r_j_Mulliken_Charges
  i_j_separated_energy_at_no
  b_matsci_Reaction_Workflow_Keep_Atom
  i_matsci_Reaction_Workflow_Superposition_Atom
  :::
  1 3 2.194005 1.295816 0.582889 24 -0.01729 -0.01729 6 0 696969  C1  -14.7189835452476 0 0 1 0 1 <> <> <> <>
  2 3 2.368234 2.177165 1.832624 24 -0.15779 -0.15779 6 0 696969  C2  -14.7560083371451 0 0 2 2 <> <> <> <> <>
  3 3 1.442855 2.015675 -0.534930 24 -0.19528 -0.19528 6 0 696969  C3  -14.764845377955 0 0 3 3 <> <> <> <> <>
  4 3 1.056365 2.551982 2.525096 24 -0.16865 -0.16865 6 0 696969  C4  -14.7621797951263 0 0 3 4 <> <> <> <> <>
  5 41 1.614788 0.413463 0.873186 21 0.12220 0.12220 1 0 FFFFFF  H5  -1.12812477571256 10.5262047808633 -5.66399045722931 0 <> <> <> <> <> <>
  6 41 2.999662 1.648727 2.548878 21 0.07947 0.07947 1 0 FFFFFF  H6  -1.12905314073342 11.111603037642 4.27513908900127 0 <> <> <> <> <> <>
  7 41 2.913539 3.082937 1.548091 21 0.07947 0.07947 1 0 FFFFFF  H7  -1.12664550568037 17.9237502005751 4.29160055541246 0 <> <> <> <> <> <>
  8 41 0.444019 2.312583 -0.220332 21 0.09090 0.09090 1 0 FFFFFF  H8  -1.12179249700229 11.9304424880665 1.26898089017221 0 <> <> <> <> <> <>
  9 41 1.979198 2.918984 -0.837285 21 0.09090 0.09090 1 0 FFFFFF  H9  -1.12134135647976 18.7064426220935 1.18715524835819 0 <> <> <> <> <> <>
  10 41 1.350703 1.368021 -1.405455 21 0.09090 0.09090 1 0 FFFFFF  H10  -1.12609617273697 7.32906872457796 -9.03319182134474 0 <> <> <> <> <> <>
  11 41 1.244783 3.095242 3.451375 21 0.07496 0.07496 1 0 FFFFFF  H11  -1.12480834089258 10.5328678985909 1.63017222388336 0 <> <> <> <> <> <>
  12 41 0.428342 3.183497 1.897625 21 0.07496 0.07496 1 0 FFFFFF  H12  -1.1261517327958 11.5636129069748 1.70997028561052 0 <> <> <> <> <> <>
  13 41 0.481723 1.658505 2.778170 21 0.07496 0.07496 1 0 FFFFFF  H13  -1.12453325078203 10.6838219640459 1.62064673888069 0 <> <> <> <> <> <>
  14 3 4.267910 -0.056966 0.919855 2 -0.08785 -0.08785 6 0 A0A0A0  C14  -14.7333095527827 0 0 2 <> <> -0.13193 1 1 <>
  15 18 4.455304 -1.587526 -0.931366 70 -0.95783 -0.95783 8 -1 FF2F2F  O1  -22.3694875389943 -18.6352790182995 -38.4597257809559 0 <> <> -0.65653 2 1 <>
  16 3 5.207070 -0.918515 0.073653 2 0.42536 0.42536 6 0 A0A0A0  C16  -14.7114155512168 0 0 1 <> <> 0.30718 3 1 <>
  17 3 5.936216 -1.961616 0.900046 2 -0.15432 -0.15432 6 0 A0A0A0  C17  -14.7736188722444 0 0 3 <> <> -0.32382 4 1 <>
  18 41 3.587013 -0.720708 1.457563 21 0.09196 0.09196 1 0 FFFFFF  H1  -1.12185173549559 10.5138653695685 -19.1204034585724 0 <> <> 0.14046 5 1 <>
  19 41 4.847324 0.499377 1.666950 21 0.09196 0.09196 1 0 FFFFFF  H2  -1.12562760092562 15.8000562480044 4.57727385755117 0 <> <> 0.12129 6 1 <>
  20 41 5.948416 -0.255538 -0.398982 21 -0.08927 -0.08927 1 0 FFFFFF  H3  -1.14093303060821 15.9722491068934 -23.3859779106564 0 <> <> -0.09815 7 1 <>
  21 41 6.543526 -1.490291 1.674312 21 0.03740 0.03740 1 0 FFFFFF  H4  -1.12642596757081 9.71933623345472 -2.17826729277885 0 <> <> -0.0018 8 1 <>
  22 41 5.218337 -2.632720 1.372987 21 0.03740 0.03740 1 0 FFFFFF  H22  -1.13238716322057 5.67027465205045 -27.7977578389485 0 <> <> 0.09106 9 1 <>
  23 41 6.588700 -2.557617 0.263627 21 0.03740 0.03740 1 0 FFFFFF  H23  -1.13262011820374 3.36721769454849 -28.8956189791716 0 <> <> 0.11703 10 1 <>
  24 32 3.461025 0.786357 0.034658 43 -0.25498 -0.25498 7 1 5757FF  N1  -18.3784438567718 0 0 2 <> <> -0.4673 12 1 4
  25 44 3.780995 -0.942575 -1.196059 21 0.29153 0.29153 1 0 FFFFFF  H25  -1.03495188608129 13.6049820110166 -24.3390541387209 0 <> <> 0.28111 16 1 <>
  26 44 4.018336 1.562489 -0.307693 21 0.29153 0.29153 1 0 FFFFFF  H26  -1.06164234215284 27.2982826767649 -8.62889697190121 0 <> <> 0.32093 17 1 <>
  :::
 } 
 m_bond[25] { 
  # First column is bond index #
  i_m_from
  i_m_to
  i_m_order
  :::
  1 1 2 1
  2 1 3 1
  3 1 5 1
  4 1 24 1
  5 2 4 1
  6 2 6 1
  7 2 7 1
  8 3 8 1
  9 3 9 1
  10 3 10 1
  11 4 11 1
  12 4 12 1
  13 4 13 1
  14 14 18 1
  15 14 19 1
  16 14 24 1
  17 14 16 1
  18 15 16 1
  19 16 20 1
  20 16 17 1
  21 17 23 1
  22 17 22 1
  23 17 21 1
  24 24 26 1
  25 24 25 1
  :::
 } 
} 

f_m_ct { 
 s_m_title
 i_m_stars
 s_m_entry_id
 s_m_entry_name
 i_m_Spin_multiplicity
 s_j_QM_Method
 s_j_QM_Basis
 r_j_Final_Energy
 s_j_Jaguar_input_file
 s_j_Jaguar_output_file
 s_m_Source_Path
 s_m_Source_File
 i_m_Source_File_Index
 s_j_Task
 s_j_Jaguar_restart_input_file
 s_j_Jaguar_restart_mae_file
 s_j_Jaguar_log_file
 s_j_Jaguar_mae_file
 i_j_Number_of_canonical_orbitals
 r_j_Lowest_Frequency_(cm-1)
 r_j_Highest_Frequency_(cm-1)
 r_j_2nd_Lowest_Frequency_(cm-1)
 i_j_Num_Negative_Frequencies
 b_matsci_Reaction_Workflow_Structure
 s_matsci_Reaction_Workflow_Conformers_Group
 s_matsci_Reaction_Workflow_Sibling_Group
 s_matsci_Reaction_Workflow_Parent_Conformer_Groups
 i_mmod_Serial_Number-OPLS3e
 r_mmod_Relative_Potential_Energy-OPLS3e_global
 i_matsci_Workflow_Stage
 r_j_Enthalpy_(kcal/mol)_298.15K_1.00E+00atm
 r_j_Free_Energy_(kcal/mol)_298.15K_1.00E+00atm
 r_j_Internal_Energy_(kcal/mol)_298.15K_1.00E+00atm
 r_j_Heat_Capacity_(cal/mol/K)_298.15K_1.00E+00atm
 r_j_ln(Q)_(kcal/mol)_298.15K_1.00E+00atm
 r_j_Enthalpy_(kcal/mol)_308.15K_1.00E+00atm
 r_j_Free_Energy_(kcal/mol)_308.15K_1.00E+00atm
 r_j_Internal_Energy_(kcal/mol)_308.15K_1.00E+00atm
 r_j_Heat_Capacity_(cal/mol/K)_308.15K_1.00E+00atm
 r_j_ln(Q)_(kcal/mol)_308.15K_1.00E+00atm
 r_j_Enthalpy_(kcal/mol)_318.15K_1.00E+00atm
 r_j_Free_Energy_(kcal/mol)_318.15K_1.00E+00atm
 r_j_Internal_Energy_(kcal/mol)_318.15K_1.00E+00atm
 r_j_Heat_Capacity_(cal/mol/K)_318.15K_1.00E+00atm
 r_j_ln(Q)_(kcal/mol)_318.15K_1.00E+00atm
 r_j_Enthalpy_(kcal/mol)_328.15K_1.00E+00atm
 r_j_Free_Energy_(kcal/mol)_328.15K_1.00E+00atm
 r_j_Internal_Energy_(kcal/mol)_328.15K_1.00E+00atm
 r_j_Heat_Capacity_(cal/mol/K)_328.15K_1.00E+00atm
 r_j_ln(Q)_(kcal/mol)_328.15K_1.00E+00atm
 r_j_Enthalpy_(kcal/mol)_338.15K_1.00E+00atm
 r_j_Free_Energy_(kcal/mol)_338.15K_1.00E+00atm
 r_j_Internal_Energy_(kcal/mol)_338.15K_1.00E+00atm
 r_j_Heat_Capacity_(cal/mol/K)_338.15K_1.00E+00atm
 r_j_ln(Q)_(kcal/mol)_338.15K_1.00E+00atm
 r_j_Enthalpy_(kcal/mol)_348.15K_1.00E+00atm
 r_j_Free_Energy_(kcal/mol)_348.15K_1.00E+00atm
 r_j_Internal_Energy_(kcal/mol)_348.15K_1.00E+00atm
 r_j_Heat_Capacity_(cal/mol/K)_348.15K_1.00E+00atm
 r_j_ln(Q)_(kcal/mol)_348.15K_1.00E+00atm
 r_j_Enthalpy_(kcal/mol)_358.15K_1.00E+00atm
 r_j_Free_Energy_(kcal/mol)_358.15K_1.00E+00atm
 r_j_Internal_Energy_(kcal/mol)_358.15K_1.00E+00atm
 r_j_Heat_Capacity_(cal/mol/K)_358.15K_1.00E+00atm
 r_j_ln(Q)_(kcal/mol)_358.15K_1.00E+00atm
 r_j_Enthalpy_(kcal/mol)_368.15K_1.00E+00atm
 r_j_Free_Energy_(kcal/mol)_368.15K_1.00E+00atm
 r_j_Internal_Energy_(kcal/mol)_368.15K_1.00E+00atm
 r_j_Heat_Capacity_(cal/mol/K)_368.15K_1.00E+00atm
 r_j_ln(Q)_(kcal/mol)_368.15K_1.00E+00atm
 r_j_Enthalpy_(kcal/mol)_378.15K_1.00E+00atm
 r_j_Free_Energy_(kcal/mol)_378.15K_1.00E+00atm
 r_j_Internal_Energy_(kcal/mol)_378.15K_1.00E+00atm
 r_j_Heat_Capacity_(cal/mol/K)_378.15K_1.00E+00atm
 r_j_ln(Q)_(kcal/mol)_378.15K_1.00E+00atm
 r_j_Enthalpy_(kcal/mol)_388.15K_1.00E+00atm
 r_j_Free_Energy_(kcal/mol)_388.15K_1.00E+00atm
 r_j_Internal_Energy_(kcal/mol)_388.15K_1.00E+00atm
 r_j_Heat_Capacity_(cal/mol/K)_388.15K_1.00E+00atm
 r_j_ln(Q)_(kcal/mol)_388.15K_1.00E+00atm
 r_j_Zero_Point_Energy_(kcal/mol)_stage_2
 r_j_Total_Internal_Energy_(au)_298.15K_1.00E+00atm_stage_2
 r_j_Total_Enthalpy_(au)_298.15K_1.00E+00atm_stage_2
 r_j_Total_Free_Energy_(au)_298.15K_1.00E+00atm_stage_2
 r_j_Entropy_(cal/mol/K)_298.15K_1.00E+00atm_stage_2
 r_j_Total_Internal_Energy_(au)_308.15K_1.00E+00atm_stage_2
 r_j_Total_Enthalpy_(au)_308.15K_1.00E+00atm_stage_2
 r_j_Total_Free_Energy_(au)_308.15K_1.00E+00atm_stage_2
 r_j_Entropy_(cal/mol/K)_308.15K_1.00E+00atm_stage_2
 r_j_Total_Internal_Energy_(au)_318.15K_1.00E+00atm_stage_2
 r_j_Total_Enthalpy_(au)_318.15K_1.00E+00atm_stage_2
 r_j_Total_Free_Energy_(au)_318.15K_1.00E+00atm_stage_2
 r_j_Entropy_(cal/mol/K)_318.15K_1.00E+00atm_stage_2
 r_j_Total_Internal_Energy_(au)_328.15K_1.00E+00atm_stage_2
 r_j_Total_Enthalpy_(au)_328.15K_1.00E+00atm_stage_2
 r_j_Total_Free_Energy_(au)_328.15K_1.00E+00atm_stage_2
 r_j_Entropy_(cal/mol/K)_328.15K_1.00E+00atm_stage_2
 r_j_Total_Internal_Energy_(au)_338.15K_1.00E+00atm_stage_2
 r_j_Total_Enthalpy_(au)_338.15K_1.00E+00atm_stage_2
 r_j_Total_Free_Energy_(au)_338.15K_1.00E+00atm_stage_2
 r_j_Entropy_(cal/mol/K)_338.15K_1.00E+00atm_stage_2
 r_j_Total_Internal_Energy_(au)_348.15K_1.00E+00atm_stage_2
 r_j_Total_Enthalpy_(au)_348.15K_1.00E+00atm_stage_2
 r_j_Total_Free_Energy_(au)_348.15K_1.00E+00atm_stage_2
 r_j_Entropy_(cal/mol/K)_348.15K_1.00E+00atm_stage_2
 r_j_Total_Internal_Energy_(au)_358.15K_1.00E+00atm_stage_2
 r_j_Total_Enthalpy_(au)_358.15K_1.00E+00atm_stage_2
 r_j_Total_Free_Energy_(au)_358.15K_1.00E+00atm_stage_2
 r_j_Entropy_(cal/mol/K)_358.15K_1.00E+00atm_stage_2
 r_j_Total_Internal_Energy_(au)_368.15K_1.00E+00atm_stage_2
 r_j_Total_Enthalpy_(au)_368.15K_1.00E+00atm_stage_2
 r_j_Total_Free_Energy_(au)_368.15K_1.00E+00atm_stage_2
 r_j_Entropy_(cal/mol/K)_368.15K_1.00E+00atm_stage_2
 r_j_Total_Internal_Energy_(au)_378.15K_1.00E+00atm_stage_2
 r_j_Total_Enthalpy_(au)_378.15K_1.00E+00atm_stage_2
 r_j_Total_Free_Energy_(au)_378.15K_1.00E+00atm_stage_2
 r_j_Entropy_(cal/mol/K)_378.15K_1.00E+00atm_stage_2
 r_j_Total_Internal_Energy_(au)_388.15K_1.00E+00atm_stage_2
 r_j_Total_Enthalpy_(au)_388.15K_1.00E+00atm_stage_2
 r_j_Total_Free_Energy_(au)_388.15K_1.00E+00atm_stage_2
 r_j_Entropy_(cal/mol/K)_388.15K_1.00E+00atm_stage_2
 r_j_Gas_Phase_Energy_stage_2
 r_j_HOMO_stage_2
 r_j_LUMO_stage_2
 s_m_job_name
 r_j_Gas_Phase_Energy
 r_j_HOMO
 r_j_LUMO
 r_j_Zero_Point_Energy_(kcal/mol)
 r_j_Entropy_(cal/mol/K)_298.15K_1.00E+00atm
 r_j_Total_Internal_Energy_(au)_298.15K_1.00E+00atm
 r_j_Total_Enthalpy_(au)_298.15K_1.00E+00atm
 r_j_Total_Free_Energy_(au)_298.15K_1.00E+00atm
 r_j_ESP_min,_kcal/mol
 r_j_ESP_max,_kcal/mol
 r_j_ESP_mean,_kcal/mol
 r_j_ESP_pos_mean,_kcal/mol
 r_j_ESP_neg_mean,_kcal/mol
 r_j_ESP_pos_variance,_(kcal/mol)**2
 r_j_ESP_neg_variance,_(kcal/mol)**2
 r_j_ESP_total_variance,_(kcal/mol)**2
 r_j_ESP_balance
 r_j_ESP_local_polarity,_kcal/mol
 s_j_jname
 i_m_ct_format
 :::
 Amine_frag2_product 
  0
  104 
  Amine_frag2_product_stage_2 
  1
  DFT(b3lyp-d3) 
  cc-pvtz(-f) 
  -407.126846600561
  /home/laurikai/Schrodinger_WD/Frag2_rxwf_spe_B3LYP-D3_CC-PVTZ-F/Amine_frag2_product_isomer14.in 
  /home/laurikai/Schrodinger_WD/Frag2_rxwf_spe_B3LYP-D3_CC-PVTZ-F/Amine_frag2_product_isomer14.out 
  /home/laurikai/.schrodinger/tmp 
  tmpma9npit6.mae 
  3
  "Single Point" 
  /home/laurikai/Schrodinger_WD/Frag2_rxwf_spe_B3LYP-D3_CC-PVTZ-F/Amine_frag2_product_isomer14.01.in 
  /home/laurikai/Schrodinger_WD/Frag2_rxwf_spe_B3LYP-D3_CC-PVTZ-F/Amine_frag2_product_isomer14.01.mae 
  /home/laurikai/Schrodinger_WD/Frag2_rxwf_spe_B3LYP-D3_CC-PVTZ-F/Amine_frag2_product_isomer14.log 
  /home/laurikai/Schrodinger_WD/Frag2_rxwf_spe_B3LYP-D3_CC-PVTZ-F/Amine_frag2_product_isomer14.mae 
  359
  51.7429309813903
  3680.21189653517
  59.3063669533396
  0
  1
  intermediate 
  Intermediates 
  Transition_states 
  1
  0
  2
  7.61550685746209
  -22.5375261583356
  7.02302126863481
  42.1451535631306
  38.0389440407231
  8.06299453439135
  -23.5560581638945
  7.4506368815417
  43.4332469887241
  38.4678105258822
  8.52368055211549
  -24.5895114444948
  7.89145083524346
  44.7303633123907
  38.8933180271116
  8.99735840860724
  -25.6376492350716
  8.34525662771282
  46.0312241029334
  39.3154105481927
  9.48405387976646
  -26.7004203850866
  8.81208003484966
  47.3335022929124
  39.7343149395831
  9.98376974805712
  -27.7777771950559
  9.29192383911795
  48.6349335610556
  40.1502369763928
  10.496486631187
  -28.8696744690428
  9.78476865822543
  49.9333548418609
  40.5633629693403
  11.0221641458859
  -29.9760687010628
  10.290574108902
  51.2267330402158
  40.9738612962015
  11.5607423150422
  -31.0969173850459
  10.8092802140359
  52.5131851979856
  41.3818838546914
  12.1121431389727
  -32.2321784373803
  11.340808973944
  53.7909913588819
  41.7875674367167
  150.533614646786
  -406.876027418404
  -406.875083232512
  -406.923134453606
  101.132303477848
  -406.875345562123
  -406.87436970808
  -406.924757876243
  102.609289950627
  -406.874643080368
  -406.873635558175
  -406.926404788888
  104.08044003335
  -406.8739198948
  -406.872880704457
  -406.928075102788
  105.546267388934
  -406.873175964342
  -406.87210510585
  -406.929768736432
  107.007169199625
  -406.872411284561
  -406.871308757919
  -406.931485613804
  108.463440882128
  -406.871625886343
  -406.870491691551
  -406.933225662881
  109.915289962948
  -406.870819834045
  -406.869653971103
  -406.934988814331
  111.362848966315
  -406.869993223245
  -406.868795692152
  -406.936775000417
  112.806187227524
  -406.869146178243
  -406.867916979001
  -406.938584154074
  114.245321593077
  -407.127109494113
  -0.239475205095639
  0.0225680670914019
  828_Amine_frag2_rxwf 
  -407.126846600561
  -0.239495389227195
  0.0225801274216686
  150.523380780002
  101.13376829045
  -406.875780426136
  -406.874836240244
  -406.922888157318
  -37.7213148293969
  28.0083130418131
  2.27906339051579
  7.29654588362409
  -10.8457069728976
  24.5308914002752
  132.209546147331
  156.740437547606
  0.132012189647511
  7.45541323760388
  Amine_frag2_product_isomer14 
  2
 m_depend[86] { 
  # First column is dependency index #
  i_m_depend_dependency
  s_m_depend_property
  :::
  1 20 i_m_Spin_multiplicity 
  2 20 s_j_QM_Method 
  3 20 s_j_QM_Basis 
  4 20 r_j_Final_Energy 
  5 20 s_j_Jaguar_input_file 
  6 20 s_j_Jaguar_output_file 
  7 20 s_j_Task 
  8 20 s_j_Jaguar_restart_input_file 
  9 20 s_j_Jaguar_restart_mae_file 
  10 20 s_j_Jaguar_log_file 
  11 20 s_j_Jaguar_mae_file 
  12 20 i_j_Number_of_canonical_orbitals 
  13 20 r_j_Lowest_Frequency_(cm-1) 
  14 20 r_j_Highest_Frequency_(cm-1) 
  15 20 r_j_2nd_Lowest_Frequency_(cm-1) 
  16 20 i_j_Num_Negative_Frequencies 
  17 10 i_mmod_Serial_Number-OPLS3e 
  18 20 r_j_Enthalpy_(kcal/mol)_298.15K_1.00E+00atm 
  19 20 r_j_Free_Energy_(kcal/mol)_298.15K_1.00E+00atm 
  20 20 r_j_Internal_Energy_(kcal/mol)_298.15K_1.00E+00atm 
  21 20 r_j_Heat_Capacity_(cal/mol/K)_298.15K_1.00E+00atm 
  22 20 r_j_ln(Q)_(kcal/mol)_298.15K_1.00E+00atm 
  23 20 r_j_Enthalpy_(kcal/mol)_308.15K_1.00E+00atm 
  24 20 r_j_Free_Energy_(kcal/mol)_308.15K_1.00E+00atm 
  25 20 r_j_Internal_Energy_(kcal/mol)_308.15K_1.00E+00atm 
  26 20 r_j_Heat_Capacity_(cal/mol/K)_308.15K_1.00E+00atm 
  27 20 r_j_ln(Q)_(kcal/mol)_308.15K_1.00E+00atm 
  28 20 r_j_Enthalpy_(kcal/mol)_318.15K_1.00E+00atm 
  29 20 r_j_Free_Energy_(kcal/mol)_318.15K_1.00E+00atm 
  30 20 r_j_Internal_Energy_(kcal/mol)_318.15K_1.00E+00atm 
  31 20 r_j_Heat_Capacity_(cal/mol/K)_318.15K_1.00E+00atm 
  32 20 r_j_ln(Q)_(kcal/mol)_318.15K_1.00E+00atm 
  33 20 r_j_Enthalpy_(kcal/mol)_328.15K_1.00E+00atm 
  34 20 r_j_Free_Energy_(kcal/mol)_328.15K_1.00E+00atm 
  35 20 r_j_Internal_Energy_(kcal/mol)_328.15K_1.00E+00atm 
  36 20 r_j_Heat_Capacity_(cal/mol/K)_328.15K_1.00E+00atm 
  37 20 r_j_ln(Q)_(kcal/mol)_328.15K_1.00E+00atm 
  38 20 r_j_Enthalpy_(kcal/mol)_338.15K_1.00E+00atm 
  39 20 r_j_Free_Energy_(kcal/mol)_338.15K_1.00E+00atm 
  40 20 r_j_Internal_Energy_(kcal/mol)_338.15K_1.00E+00atm 
  41 20 r_j_Heat_Capacity_(cal/mol/K)_338.15K_1.00E+00atm 
  42 20 r_j_ln(Q)_(kcal/mol)_338.15K_1.00E+00atm 
  43 20 r_j_Enthalpy_(kcal/mol)_348.15K_1.00E+00atm 
  44 20 r_j_Free_Energy_(kcal/mol)_348.15K_1.00E+00atm 
  45 20 r_j_Internal_Energy_(kcal/mol)_348.15K_1.00E+00atm 
  46 20 r_j_Heat_Capacity_(cal/mol/K)_348.15K_1.00E+00atm 
  47 20 r_j_ln(Q)_(kcal/mol)_348.15K_1.00E+00atm 
  48 20 r_j_Enthalpy_(kcal/mol)_358.15K_1.00E+00atm 
  49 20 r_j_Free_Energy_(kcal/mol)_358.15K_1.00E+00atm 
  50 20 r_j_Internal_Energy_(kcal/mol)_358.15K_1.00E+00atm 
  51 20 r_j_Heat_Capacity_(cal/mol/K)_358.15K_1.00E+00atm 
  52 20 r_j_ln(Q)_(kcal/mol)_358.15K_1.00E+00atm 
  53 20 r_j_Enthalpy_(kcal/mol)_368.15K_1.00E+00atm 
  54 20 r_j_Free_Energy_(kcal/mol)_368.15K_1.00E+00atm 
  55 20 r_j_Internal_Energy_(kcal/mol)_368.15K_1.00E+00atm 
  56 20 r_j_Heat_Capacity_(cal/mol/K)_368.15K_1.00E+00atm 
  57 20 r_j_ln(Q)_(kcal/mol)_368.15K_1.00E+00atm 
  58 20 r_j_Enthalpy_(kcal/mol)_378.15K_1.00E+00atm 
  59 20 r_j_Free_Energy_(kcal/mol)_378.15K_1.00E+00atm 
  60 20 r_j_Internal_Energy_(kcal/mol)_378.15K_1.00E+00atm 
  61 20 r_j_Heat_Capacity_(cal/mol/K)_378.15K_1.00E+00atm 
  62 20 r_j_ln(Q)_(kcal/mol)_378.15K_1.00E+00atm 
  63 20 r_j_Enthalpy_(kcal/mol)_388.15K_1.00E+00atm 
  64 20 r_j_Free_Energy_(kcal/mol)_388.15K_1.00E+00atm 
  65 20 r_j_Internal_Energy_(kcal/mol)_388.15K_1.00E+00atm 
  66 20 r_j_Heat_Capacity_(cal/mol/K)_388.15K_1.00E+00atm 
  67 20 r_j_ln(Q)_(kcal/mol)_388.15K_1.00E+00atm 
  68 30 s_m_job_name 
  69 20 r_j_Gas_Phase_Energy 
  70 20 r_j_HOMO 
  71 20 r_j_LUMO 
  72 20 r_j_Zero_Point_Energy_(kcal/mol) 
  73 20 r_j_Entropy_(cal/mol/K)_298.15K_1.00E+00atm 
  74 20 r_j_Total_Internal_Energy_(au)_298.15K_1.00E+00atm 
  75 20 r_j_Total_Enthalpy_(au)_298.15K_1.00E+00atm 
  76 20 r_j_Total_Free_Energy_(au)_298.15K_1.00E+00atm 
  77 20 r_j_ESP_min,_kcal/mol 
  78 20 r_j_ESP_max,_kcal/mol 
  79 20 r_j_ESP_mean,_kcal/mol 
  80 20 r_j_ESP_pos_mean,_kcal/mol 
  81 20 r_j_ESP_neg_mean,_kcal/mol 
  82 20 r_j_ESP_pos_variance,_(kcal/mol)**2 
  83 20 r_j_ESP_neg_variance,_(kcal/mol)**2 
  84 20 r_j_ESP_total_variance,_(kcal/mol)**2 
  85 20 r_j_ESP_balance 
  86 20 r_j_ESP_local_polarity,_kcal/mol 
  :::
 } 
 m_atom[26] { 
  # First column is atom index #
  i_m_mmod_type
  r_m_x_coord
  r_m_y_coord
  r_m_z_coord
  i_m_color
  r_m_charge1
  r_m_charge2
  i_m_atomic_number
  i_m_formal_charge
  s_m_color_rgb
  s_m_atom_name
  r_j_EPN
  r_j_Max_surface_ESP
  r_j_Min_surface_ESP
  i_m_Hcount
  i_rdk_index
  b_st_NoSrcChirality
  r_j_Mulliken_Charges
  i_j_separated_energy_at_no
  b_matsci_Reaction_Workflow_Keep_Atom
  i_matsci_Reaction_Workflow_Superposition_Atom
  :::
  1 3 1.947800 1.543395 0.208782 24 -0.01729 -0.01729 6 0 696969  C1  -14.7191548825391 0 0 1 0 1 <> <> <> <>
  2 3 2.243879 2.162153 1.583068 24 -0.15779 -0.15779 6 0 696969  C2  -14.758656507621 0 0 2 2 <> <> <> <> <>
  3 3 2.196294 2.563399 -0.910740 24 -0.19528 -0.19528 6 0 696969  C3  -14.7645021100585 0 0 3 3 <> <> <> <> <>
  4 3 2.046967 1.210120 2.760630 24 -0.16865 -0.16865 6 0 696969  C4  -14.7731382652341 0 0 3 4 <> <> <> <> <>
  5 41 0.886484 1.280189 0.199058 21 0.12220 0.12220 1 0 FFFFFF  H5  -1.12898529089477 17.0655622176555 -10.0320974540003 0 <> <> <> <> <> <>
  6 41 3.261629 2.560107 1.597098 21 0.07947 0.07947 1 0 FFFFFF  H6  -1.1315655973151 11.1111742830514 0.682706998748009 0 <> <> <> <> <> <>
  7 41 1.588264 3.028558 1.695021 21 0.07947 0.07947 1 0 FFFFFF  H7  -1.13040319628019 10.3530169103248 1.69817968871162 0 <> <> <> <> <> <>
  8 41 1.563070 3.442383 -0.781743 21 0.09090 0.09090 1 0 FFFFFF  H8  -1.12067099325673 11.7446654009552 2.32072243492564 0 <> <> <> <> <> <>
  9 41 3.233919 2.899889 -0.913852 21 0.09090 0.09090 1 0 FFFFFF  H9  -1.12232930709801 11.5593400138711 2.37096124972085 0 <> <> <> <> <> <>
  10 41 1.978059 2.131530 -1.889062 21 0.09090 0.09090 1 0 FFFFFF  H10  -1.1214030670388 18.7660038985193 2.5492680904284 0 <> <> <> <> <> <>
  11 41 2.155499 1.738270 3.708473 21 0.07496 0.07496 1 0 FFFFFF  H11  -1.13455143198174 6.3174175795434 -5.38809396944013 0 <> <> <> <> <> <>
  12 41 1.052484 0.761078 2.739070 21 0.07496 0.07496 1 0 FFFFFF  H12  -1.13466400024233 6.88813391999404 -11.4389429605969 0 <> <> <> <> <> <>
  13 41 2.776237 0.402682 2.742478 21 0.07496 0.07496 1 0 FFFFFF  H13  -1.13853912354849 2.30380524032105 -23.895791733037 0 <> <> <> <> <> <>
  14 3 4.117331 0.324081 -0.093407 2 -0.08785 -0.08785 6 0 A0A0A0  C14  -14.733519173435 0 0 2 <> <> -0.13193 1 1 <>
  15 18 4.144479 -1.648869 1.293926 70 -0.95783 -0.95783 8 -1 FF2F2F  O1  -22.3656424802583 -18.5738473828815 -37.7213148293969 0 <> <> -0.65653 2 1 <>
  16 3 4.687257 -1.081556 0.105949 2 0.42536 0.42536 6 0 A0A0A0  C16  -14.7091001677891 0 0 1 <> <> 0.30718 3 1 <>
  17 3 6.200257 -1.080679 0.221548 2 -0.15432 -0.15432 6 0 A0A0A0  C17  -14.7722201502514 0 0 3 <> <> -0.32382 4 1 <>
  18 41 4.496532 0.957783 0.708422 21 0.09196 0.09196 1 0 FFFFFF  H1  -1.12266594676343 11.3313255855878 -17.6927317326471 0 <> <> 0.14046 5 1 <>
  19 41 4.478419 0.739516 -1.042759 21 0.09196 0.09196 1 0 FFFFFF  H2  -1.12593461738892 15.4791991894464 5.34235870519579 0 <> <> 0.12129 6 1 <>
  20 41 4.397250 -1.696497 -0.760313 21 -0.08927 -0.08927 1 0 FFFFFF  H3  -1.13913851528926 16.5449774634409 -22.7650561060048 0 <> <> -0.09815 7 1 <>
  21 41 6.657960 -0.665534 -0.677808 21 0.03740 0.03740 1 0 FFFFFF  H4  -1.1251313743161 10.1147866798103 -1.64294048295045 0 <> <> -0.0018 8 1 <>
  22 41 6.509351 -0.486078 1.081763 21 0.03740 0.03740 1 0 FFFFFF  H22  -1.13117496929062 5.94301921596712 -27.6101582809991 0 <> <> 0.09106 9 1 <>
  23 41 6.569383 -2.095799 0.360040 21 0.03740 0.03740 1 0 FFFFFF  H23  -1.13142352044471 3.83806343278136 -28.5340756005846 0 <> <> 0.11703 10 1 <>
  24 32 2.656850 0.263543 0.015321 43 -0.25498 -0.25498 7 1 5757FF  N1  -18.3785702997406 -9.63049050988505 -11.8315262513394 2 <> <> -0.4673 12 1 4
  25 44 3.222812 -1.347375 1.305686 21 0.29153 0.29153 1 0 FFFFFF  H25  -1.03233781317041 13.167743704285 -23.2958784774862 0 <> <> 0.28111 16 1 <>
  26 44 2.282366 -0.193825 -0.808430 21 0.29153 0.29153 1 0 FFFFFF  H26  -1.06289725746234 28.0083130418131 -10.156890565704 0 <> <> 0.32093 17 1 <>
  :::
 } 
 m_bond[25] { 
  # First column is bond index #
  i_m_from
  i_m_to
  i_m_order
  :::
  1 1 2 1
  2 1 3 1
  3 1 5 1
  4 1 24 1
  5 2 4 1
  6 2 6 1
  7 2 7 1
  8 3 8 1
  9 3 9 1
  10 3 10 1
  11 4 11 1
  12 4 12 1
  13 4 13 1
  14 14 18 1
  15 14 19 1
  16 14 24 1
  17 14 16 1
  18 15 16 1
  19 16 20 1
  20 16 17 1
  21 17 23 1
  22 17 22 1
  23 17 21 1
  24 24 26 1
  25 24 25 1
  :::
 } 
} 

f_m_ct { 
 s_m_title
 i_m_stars
 s_m_entry_id
 s_m_entry_name
 i_m_Spin_multiplicity
 s_j_QM_Method
 s_j_QM_Basis
 r_j_Final_Energy
 s_j_Jaguar_input_file
 s_j_Jaguar_output_file
 s_m_Source_Path
 s_m_Source_File
 i_m_Source_File_Index
 s_j_Task
 s_j_Jaguar_restart_input_file
 s_j_Jaguar_restart_mae_file
 s_j_Jaguar_log_file
 s_j_Jaguar_mae_file
 i_j_Number_of_canonical_orbitals
 r_j_Lowest_Frequency_(cm-1)
 r_j_Highest_Frequency_(cm-1)
 r_j_2nd_Lowest_Frequency_(cm-1)
 i_j_Num_Negative_Frequencies
 b_matsci_Reaction_Workflow_Structure
 s_matsci_Reaction_Workflow_Conformers_Group
 s_matsci_Reaction_Workflow_Sibling_Group
 s_matsci_Reaction_Workflow_Parent_Conformer_Groups
 s_matsci_Reaction_Workflow_Restrained_Distances
 s_matsci_Reaction_Workflow_Restrained_Angles
 b_matsci_Reaction_Workflow_Transition_State_Structure
 i_mmod_Serial_Number-OPLS3e
 r_mmod_Relative_Potential_Energy-OPLS3e_global
 i_matsci_Workflow_Stage
 r_j_Enthalpy_(kcal/mol)_298.15K_1.00E+00atm
 r_j_Free_Energy_(kcal/mol)_298.15K_1.00E+00atm
 r_j_Internal_Energy_(kcal/mol)_298.15K_1.00E+00atm
 r_j_Heat_Capacity_(cal/mol/K)_298.15K_1.00E+00atm
 r_j_ln(Q)_(kcal/mol)_298.15K_1.00E+00atm
 r_j_Enthalpy_(kcal/mol)_308.15K_1.00E+00atm
 r_j_Free_Energy_(kcal/mol)_308.15K_1.00E+00atm
 r_j_Internal_Energy_(kcal/mol)_308.15K_1.00E+00atm
 r_j_Heat_Capacity_(cal/mol/K)_308.15K_1.00E+00atm
 r_j_ln(Q)_(kcal/mol)_308.15K_1.00E+00atm
 r_j_Enthalpy_(kcal/mol)_318.15K_1.00E+00atm
 r_j_Free_Energy_(kcal/mol)_318.15K_1.00E+00atm
 r_j_Internal_Energy_(kcal/mol)_318.15K_1.00E+00atm
 r_j_Heat_Capacity_(cal/mol/K)_318.15K_1.00E+00atm
 r_j_ln(Q)_(kcal/mol)_318.15K_1.00E+00atm
 r_j_Enthalpy_(kcal/mol)_328.15K_1.00E+00atm
 r_j_Free_Energy_(kcal/mol)_328.15K_1.00E+00atm
 r_j_Internal_Energy_(kcal/mol)_328.15K_1.00E+00atm
 r_j_Heat_Capacity_(cal/mol/K)_328.15K_1.00E+00atm
 r_j_ln(Q)_(kcal/mol)_328.15K_1.00E+00atm
 r_j_Enthalpy_(kcal/mol)_338.15K_1.00E+00atm
 r_j_Free_Energy_(kcal/mol)_338.15K_1.00E+00atm
 r_j_Internal_Energy_(kcal/mol)_338.15K_1.00E+00atm
 r_j_Heat_Capacity_(cal/mol/K)_338.15K_1.00E+00atm
 r_j_ln(Q)_(kcal/mol)_338.15K_1.00E+00atm
 r_j_Enthalpy_(kcal/mol)_348.15K_1.00E+00atm
 r_j_Free_Energy_(kcal/mol)_348.15K_1.00E+00atm
 r_j_Internal_Energy_(kcal/mol)_348.15K_1.00E+00atm
 r_j_Heat_Capacity_(cal/mol/K)_348.15K_1.00E+00atm
 r_j_ln(Q)_(kcal/mol)_348.15K_1.00E+00atm
 r_j_Enthalpy_(kcal/mol)_358.15K_1.00E+00atm
 r_j_Free_Energy_(kcal/mol)_358.15K_1.00E+00atm
 r_j_Internal_Energy_(kcal/mol)_358.15K_1.00E+00atm
 r_j_Heat_Capacity_(cal/mol/K)_358.15K_1.00E+00atm
 r_j_ln(Q)_(kcal/mol)_358.15K_1.00E+00atm
 r_j_Enthalpy_(kcal/mol)_368.15K_1.00E+00atm
 r_j_Free_Energy_(kcal/mol)_368.15K_1.00E+00atm
 r_j_Internal_Energy_(kcal/mol)_368.15K_1.00E+00atm
 r_j_Heat_Capacity_(cal/mol/K)_368.15K_1.00E+00atm
 r_j_ln(Q)_(kcal/mol)_368.15K_1.00E+00atm
 r_j_Enthalpy_(kcal/mol)_378.15K_1.00E+00atm
 r_j_Free_Energy_(kcal/mol)_378.15K_1.00E+00atm
 r_j_Internal_Energy_(kcal/mol)_378.15K_1.00E+00atm
 r_j_Heat_Capacity_(cal/mol/K)_378.15K_1.00E+00atm
 r_j_ln(Q)_(kcal/mol)_378.15K_1.00E+00atm
 r_j_Enthalpy_(kcal/mol)_388.15K_1.00E+00atm
 r_j_Free_Energy_(kcal/mol)_388.15K_1.00E+00atm
 r_j_Internal_Energy_(kcal/mol)_388.15K_1.00E+00atm
 r_j_Heat_Capacity_(cal/mol/K)_388.15K_1.00E+00atm
 r_j_ln(Q)_(kcal/mol)_388.15K_1.00E+00atm
 r_j_Zero_Point_Energy_(kcal/mol)_stage_2
 r_j_Total_Internal_Energy_(au)_298.15K_1.00E+00atm_stage_2
 r_j_Total_Enthalpy_(au)_298.15K_1.00E+00atm_stage_2
 r_j_Total_Free_Energy_(au)_298.15K_1.00E+00atm_stage_2
 r_j_Entropy_(cal/mol/K)_298.15K_1.00E+00atm_stage_2
 r_j_Total_Internal_Energy_(au)_308.15K_1.00E+00atm_stage_2
 r_j_Total_Enthalpy_(au)_308.15K_1.00E+00atm_stage_2
 r_j_Total_Free_Energy_(au)_308.15K_1.00E+00atm_stage_2
 r_j_Entropy_(cal/mol/K)_308.15K_1.00E+00atm_stage_2
 r_j_Total_Internal_Energy_(au)_318.15K_1.00E+00atm_stage_2
 r_j_Total_Enthalpy_(au)_318.15K_1.00E+00atm_stage_2
 r_j_Total_Free_Energy_(au)_318.15K_1.00E+00atm_stage_2
 r_j_Entropy_(cal/mol/K)_318.15K_1.00E+00atm_stage_2
 r_j_Total_Internal_Energy_(au)_328.15K_1.00E+00atm_stage_2
 r_j_Total_Enthalpy_(au)_328.15K_1.00E+00atm_stage_2
 r_j_Total_Free_Energy_(au)_328.15K_1.00E+00atm_stage_2
 r_j_Entropy_(cal/mol/K)_328.15K_1.00E+00atm_stage_2
 r_j_Total_Internal_Energy_(au)_338.15K_1.00E+00atm_stage_2
 r_j_Total_Enthalpy_(au)_338.15K_1.00E+00atm_stage_2
 r_j_Total_Free_Energy_(au)_338.15K_1.00E+00atm_stage_2
 r_j_Entropy_(cal/mol/K)_338.15K_1.00E+00atm_stage_2
 r_j_Total_Internal_Energy_(au)_348.15K_1.00E+00atm_stage_2
 r_j_Total_Enthalpy_(au)_348.15K_1.00E+00atm_stage_2
 r_j_Total_Free_Energy_(au)_348.15K_1.00E+00atm_stage_2
 r_j_Entropy_(cal/mol/K)_348.15K_1.00E+00atm_stage_2
 r_j_Total_Internal_Energy_(au)_358.15K_1.00E+00atm_stage_2
 r_j_Total_Enthalpy_(au)_358.15K_1.00E+00atm_stage_2
 r_j_Total_Free_Energy_(au)_358.15K_1.00E+00atm_stage_2
 r_j_Entropy_(cal/mol/K)_358.15K_1.00E+00atm_stage_2
 r_j_Total_Internal_Energy_(au)_368.15K_1.00E+00atm_stage_2
 r_j_Total_Enthalpy_(au)_368.15K_1.00E+00atm_stage_2
 r_j_Total_Free_Energy_(au)_368.15K_1.00E+00atm_stage_2
 r_j_Entropy_(cal/mol/K)_368.15K_1.00E+00atm_stage_2
 r_j_Total_Internal_Energy_(au)_378.15K_1.00E+00atm_stage_2
 r_j_Total_Enthalpy_(au)_378.15K_1.00E+00atm_stage_2
 r_j_Total_Free_Energy_(au)_378.15K_1.00E+00atm_stage_2
 r_j_Entropy_(cal/mol/K)_378.15K_1.00E+00atm_stage_2
 r_j_Total_Internal_Energy_(au)_388.15K_1.00E+00atm_stage_2
 r_j_Total_Enthalpy_(au)_388.15K_1.00E+00atm_stage_2
 r_j_Total_Free_Energy_(au)_388.15K_1.00E+00atm_stage_2
 r_j_Entropy_(cal/mol/K)_388.15K_1.00E+00atm_stage_2
 r_j_Gas_Phase_Energy_stage_2
 r_j_HOMO_stage_2
 r_j_LUMO_stage_2
 s_m_job_name
 r_j_Gas_Phase_Energy
 r_j_HOMO
 r_j_LUMO
 r_j_Zero_Point_Energy_(kcal/mol)
 r_j_Entropy_(cal/mol/K)_298.15K_1.00E+00atm
 r_j_Total_Internal_Energy_(au)_298.15K_1.00E+00atm
 r_j_Total_Enthalpy_(au)_298.15K_1.00E+00atm
 r_j_Total_Free_Energy_(au)_298.15K_1.00E+00atm
 r_j_ESP_min,_kcal/mol
 r_j_ESP_max,_kcal/mol
 r_j_ESP_mean,_kcal/mol
 r_j_ESP_pos_mean,_kcal/mol
 r_j_ESP_neg_mean,_kcal/mol
 r_j_ESP_pos_variance,_(kcal/mol)**2
 r_j_ESP_neg_variance,_(kcal/mol)**2
 r_j_ESP_total_variance,_(kcal/mol)**2
 r_j_ESP_balance
 r_j_ESP_local_polarity,_kcal/mol
 s_j_jname
 i_m_ct_format
 :::
 Amine_frag2_transition_state_1-10 
  0
  105 
  Amine_frag2_transition_state_1-10_stage_2 
  1
  DFT(b3lyp-d3) 
  cc-pvtz(-f) 
  -407.028117481229
  /home/laurikai/Schrodinger_WD/Frag2_rxwf_spe_B3LYP-D3_CC-PVTZ-F/Amine_frag2_transition_state_1-10_isomer15.in 
  /home/laurikai/Schrodinger_WD/Frag2_rxwf_spe_B3LYP-D3_CC-PVTZ-F/Amine_frag2_transition_state_1-10_isomer15.out 
  /home/laurikai/.schrodinger/tmp 
  tmpma9npit6.mae 
  2
  "Single Point" 
  /home/laurikai/Schrodinger_WD/Frag2_rxwf_spe_B3LYP-D3_CC-PVTZ-F/Amine_frag2_transition_state_1-10_isomer15.01.in 
  /home/laurikai/Schrodinger_WD/Frag2_rxwf_spe_B3LYP-D3_CC-PVTZ-F/Amine_frag2_transition_state_1-10_isomer15.01.mae 
  /home/laurikai/Schrodinger_WD/Frag2_rxwf_spe_B3LYP-D3_CC-PVTZ-F/Amine_frag2_transition_state_1-10_isomer15.log 
  /home/laurikai/Schrodinger_WD/Frag2_rxwf_spe_B3LYP-D3_CC-PVTZ-F/Amine_frag2_transition_state_1-10_isomer15.mae 
  359
  -379.912129825828
  3541.44350595097
  33.0561883574554
  1
  1
  TS 
  Transition_states 
  reactant 
  (14,24);(26,24);(25,24);(14,16);(14,15) 
  (14,16,15) 
  1
  1
  15.6985149383545
  2
  7.68536147310712
  -22.7502022844397
  7.09287588427985
  42.0274695418574
  38.3978998197574
  8.1286221036157
  -23.774194195691
  7.51626445076605
  43.2732833825118
  38.8240337734915
  8.58753626271593
  -24.8168285808919
  7.95530654584389
  44.5360336989279
  39.252866353188
  9.05910094831363
  -25.8740864533853
  8.40699916741922
  45.8029972994849
  39.6779877182619
  9.54334660251917
  -26.945908188935
  8.87137275760237
  47.071842801679
  40.0996383903476
  10.0402806350291
  -28.0322382532242
  9.34843472608993
  48.3403025673856
  40.5180371684305
  10.5498882657246
  -29.1330241983266
  9.83817029276301
  49.6062119089252
  40.933382751457
  11.0721337069095
  -30.2482157998141
  10.3405436699256
  50.8675380442549
  41.3458552887293
  11.6069615896851
  -31.3777643232992
  10.8554994886788
  52.1224002008281
  41.7556178565489
  12.1542985528114
  -32.5216219086478
  11.3829643877827
  53.36908223054
  42.1628178591542
  148.547208306364
  -406.780110312743
  -406.77916612685
  -406.827657112602
  102.057866071133
  -406.779430728677
  -406.778454874635
  -406.829295248884
  103.530151871838
  -406.778731070559
  -406.777723548367
  -406.83095679255
  104.995646215961
  -406.778011252543
  -406.776972062201
  -406.832641640226
  106.454936467161
  -406.777271226117
  -406.776200367625
  -406.834349696896
  107.908486740956
  -406.776510979474
  -406.775408452831
  -406.836080874059
  109.356653420231
  -406.775730536165
  -406.774596341373
  -406.837835088135
  110.799699746059
  -406.774929953224
  -406.773764090282
  -406.839612259086
  112.237809335118
  -406.774109318886
  -406.772911787794
  -406.841412309249
  113.67109854022
  -406.773268750059
  -406.772039550817
  -406.843235162353
  115.099627621948
  -407.028133704837
  -0.162258472327669
  -0.0172960226952395
  828_Amine_frag2_rxwf 
  -407.028117481229
  -0.161929178336515
  -0.0172988227567696
  148.530311483378
  102.081381041579
  -406.780116144504
  -406.779171958612
  -406.827674117085
  -70.3709412664562
  51.8295827335991
  4.53396463139384
  21.2744578451396
  -29.3879236749782
  119.666651086795
  574.311268874435
  693.97791996123
  0.142701707411105
  22.554310592079
  Amine_frag2_transition_state_1-10_isomer15 
  2
 m_depend[86] { 
  # First column is dependency index #
  i_m_depend_dependency
  s_m_depend_property
  :::
  1 20 i_m_Spin_multiplicity 
  2 20 s_j_QM_Method 
  3 20 s_j_QM_Basis 
  4 20 r_j_Final_Energy 
  5 20 s_j_Jaguar_input_file 
  6 20 s_j_Jaguar_output_file 
  7 20 s_j_Task 
  8 20 s_j_Jaguar_restart_input_file 
  9 20 s_j_Jaguar_restart_mae_file 
  10 20 s_j_Jaguar_log_file 
  11 20 s_j_Jaguar_mae_file 
  12 20 i_j_Number_of_canonical_orbitals 
  13 20 r_j_Lowest_Frequency_(cm-1) 
  14 20 r_j_Highest_Frequency_(cm-1) 
  15 20 r_j_2nd_Lowest_Frequency_(cm-1) 
  16 20 i_j_Num_Negative_Frequencies 
  17 10 i_mmod_Serial_Number-OPLS3e 
  18 20 r_j_Enthalpy_(kcal/mol)_298.15K_1.00E+00atm 
  19 20 r_j_Free_Energy_(kcal/mol)_298.15K_1.00E+00atm 
  20 20 r_j_Internal_Energy_(kcal/mol)_298.15K_1.00E+00atm 
  21 20 r_j_Heat_Capacity_(cal/mol/K)_298.15K_1.00E+00atm 
  22 20 r_j_ln(Q)_(kcal/mol)_298.15K_1.00E+00atm 
  23 20 r_j_Enthalpy_(kcal/mol)_308.15K_1.00E+00atm 
  24 20 r_j_Free_Energy_(kcal/mol)_308.15K_1.00E+00atm 
  25 20 r_j_Internal_Energy_(kcal/mol)_308.15K_1.00E+00atm 
  26 20 r_j_Heat_Capacity_(cal/mol/K)_308.15K_1.00E+00atm 
  27 20 r_j_ln(Q)_(kcal/mol)_308.15K_1.00E+00atm 
  28 20 r_j_Enthalpy_(kcal/mol)_318.15K_1.00E+00atm 
  29 20 r_j_Free_Energy_(kcal/mol)_318.15K_1.00E+00atm 
  30 20 r_j_Internal_Energy_(kcal/mol)_318.15K_1.00E+00atm 
  31 20 r_j_Heat_Capacity_(cal/mol/K)_318.15K_1.00E+00atm 
  32 20 r_j_ln(Q)_(kcal/mol)_318.15K_1.00E+00atm 
  33 20 r_j_Enthalpy_(kcal/mol)_328.15K_1.00E+00atm 
  34 20 r_j_Free_Energy_(kcal/mol)_328.15K_1.00E+00atm 
  35 20 r_j_Internal_Energy_(kcal/mol)_328.15K_1.00E+00atm 
  36 20 r_j_Heat_Capacity_(cal/mol/K)_328.15K_1.00E+00atm 
  37 20 r_j_ln(Q)_(kcal/mol)_328.15K_1.00E+00atm 
  38 20 r_j_Enthalpy_(kcal/mol)_338.15K_1.00E+00atm 
  39 20 r_j_Free_Energy_(kcal/mol)_338.15K_1.00E+00atm 
  40 20 r_j_Internal_Energy_(kcal/mol)_338.15K_1.00E+00atm 
  41 20 r_j_Heat_Capacity_(cal/mol/K)_338.15K_1.00E+00atm 
  42 20 r_j_ln(Q)_(kcal/mol)_338.15K_1.00E+00atm 
  43 20 r_j_Enthalpy_(kcal/mol)_348.15K_1.00E+00atm 
  44 20 r_j_Free_Energy_(kcal/mol)_348.15K_1.00E+00atm 
  45 20 r_j_Internal_Energy_(kcal/mol)_348.15K_1.00E+00atm 
  46 20 r_j_Heat_Capacity_(cal/mol/K)_348.15K_1.00E+00atm 
  47 20 r_j_ln(Q)_(kcal/mol)_348.15K_1.00E+00atm 
  48 20 r_j_Enthalpy_(kcal/mol)_358.15K_1.00E+00atm 
  49 20 r_j_Free_Energy_(kcal/mol)_358.15K_1.00E+00atm 
  50 20 r_j_Internal_Energy_(kcal/mol)_358.15K_1.00E+00atm 
  51 20 r_j_Heat_Capacity_(cal/mol/K)_358.15K_1.00E+00atm 
  52 20 r_j_ln(Q)_(kcal/mol)_358.15K_1.00E+00atm 
  53 20 r_j_Enthalpy_(kcal/mol)_368.15K_1.00E+00atm 
  54 20 r_j_Free_Energy_(kcal/mol)_368.15K_1.00E+00atm 
  55 20 r_j_Internal_Energy_(kcal/mol)_368.15K_1.00E+00atm 
  56 20 r_j_Heat_Capacity_(cal/mol/K)_368.15K_1.00E+00atm 
  57 20 r_j_ln(Q)_(kcal/mol)_368.15K_1.00E+00atm 
  58 20 r_j_Enthalpy_(kcal/mol)_378.15K_1.00E+00atm 
  59 20 r_j_Free_Energy_(kcal/mol)_378.15K_1.00E+00atm 
  60 20 r_j_Internal_Energy_(kcal/mol)_378.15K_1.00E+00atm 
  61 20 r_j_Heat_Capacity_(cal/mol/K)_378.15K_1.00E+00atm 
  62 20 r_j_ln(Q)_(kcal/mol)_378.15K_1.00E+00atm 
  63 20 r_j_Enthalpy_(kcal/mol)_388.15K_1.00E+00atm 
  64 20 r_j_Free_Energy_(kcal/mol)_388.15K_1.00E+00atm 
  65 20 r_j_Internal_Energy_(kcal/mol)_388.15K_1.00E+00atm 
  66 20 r_j_Heat_Capacity_(cal/mol/K)_388.15K_1.00E+00atm 
  67 20 r_j_ln(Q)_(kcal/mol)_388.15K_1.00E+00atm 
  68 30 s_m_job_name 
  69 20 r_j_Gas_Phase_Energy 
  70 20 r_j_HOMO 
  71 20 r_j_LUMO 
  72 20 r_j_Zero_Point_Energy_(kcal/mol) 
  73 20 r_j_Entropy_(cal/mol/K)_298.15K_1.00E+00atm 
  74 20 r_j_Total_Internal_Energy_(au)_298.15K_1.00E+00atm 
  75 20 r_j_Total_Enthalpy_(au)_298.15K_1.00E+00atm 
  76 20 r_j_Total_Free_Energy_(au)_298.15K_1.00E+00atm 
  77 20 r_j_ESP_min,_kcal/mol 
  78 20 r_j_ESP_max,_kcal/mol 
  79 20 r_j_ESP_mean,_kcal/mol 
  80 20 r_j_ESP_pos_mean,_kcal/mol 
  81 20 r_j_ESP_neg_mean,_kcal/mol 
  82 20 r_j_ESP_pos_variance,_(kcal/mol)**2 
  83 20 r_j_ESP_neg_variance,_(kcal/mol)**2 
  84 20 r_j_ESP_total_variance,_(kcal/mol)**2 
  85 20 r_j_ESP_balance 
  86 20 r_j_ESP_local_polarity,_kcal/mol 
  :::
 } 
 m_atom[26] { 
  # First column is atom index #
  i_m_mmod_type
  r_m_x_coord
  r_m_y_coord
  r_m_z_coord
  i_m_color
  r_m_charge1
  r_m_charge2
  i_m_atomic_number
  i_m_formal_charge
  s_m_color_rgb
  s_m_atom_name
  r_j_EPN
  r_j_Max_surface_ESP
  r_j_Min_surface_ESP
  i_m_Hcount
  i_rdk_index
  b_st_NoSrcChirality
  b_matsci_Reaction_Workflow_Keep_Atom
  b_matsci_Reaction_Workflow_Restrained_Atom
  i_matsci_Reaction_Workflow_Superposition_Atom
  :::
  1 3 -0.153948 0.004190 0.003452 24 -0.01729 -0.01729 6 0 696969  C1  -14.6682147687484 0 0 1 0 1 <> <> <>
  2 3 -0.477048 -1.333306 0.681790 24 -0.15779 -0.15779 6 0 696969  C2  -14.7182148771817 0 0 2 2 <> <> <> <>
  3 3 -0.836847 1.208059 0.645892 24 -0.19528 -0.19528 6 0 696969  C3  -14.7317028499142 0 0 3 3 <> <> <> <>
  4 3 0.031739 -1.514576 2.113659 24 -0.16865 -0.16865 6 0 696969  C4  -14.7399018311222 0 0 3 4 <> <> <> <>
  5 41 -0.502111 -0.070850 -1.029607 21 0.12220 0.12220 1 0 FFFFFF  H5  -1.08216845434846 43.4330351060937 25.6207456859608 0 <> <> <> <> <>
  6 41 -1.562870 -1.443296 0.663361 21 0.07947 0.07947 1 0 FFFFFF  H6  -1.09219386177804 28.8395539631397 18.6185170955748 0 <> <> <> <> <>
  7 41 -0.084146 -2.140008 0.056204 21 0.07947 0.07947 1 0 FFFFFF  H7  -1.09324106648515 40.7321928759372 18.6164832554837 0 <> <> <> <> <>
  8 41 -1.917279 1.075707 0.605234 21 0.09090 0.09090 1 0 FFFFFF  H8  -1.08904269860279 29.0651320733692 14.1384643470883 0 <> <> <> <> <>
  9 41 -0.545357 1.333296 1.685683 21 0.09090 0.09090 1 0 FFFFFF  H9  -1.09376448879159 21.3294114591251 6.70393871613681 0 <> <> <> <> <>
  10 41 -0.591117 2.128550 0.116482 21 0.09090 0.09090 1 0 FFFFFF  H10  -1.09030095438147 40.80300838446 11.5649421466975 0 <> <> <> <> <>
  11 41 -0.306501 -2.472328 2.507554 21 0.07496 0.07496 1 0 FFFFFF  H11  -1.10254284549322 19.9364148706678 7.8093119307509 0 <> <> <> <> <>
  12 41 1.119768 -1.509667 2.165084 21 0.07496 0.07496 1 0 FFFFFF  H12  -1.10303502306885 33.5084106867772 3.06776234028614 0 <> <> <> <> <>
  13 41 -0.338058 -0.736748 2.780051 21 0.07496 0.07496 1 0 FFFFFF  H13  -1.10322303752223 21.9376135919651 6.55827360916901 0 <> <> <> <> <>
  14 3 2.213854 1.099564 1.264761 2 -0.08785 -0.08785 6 0 A0A0A0  C14  -14.7319749097263 0 0 2 <> <> 1 1 <>
  15 18 3.947603 1.718186 2.272678 70 -0.95783 -0.95783 8 -1 FF2F2F  O1  -22.4864140331129 -41.4820549873377 -70.3709412664562 0 <> <> 1 1 <>
  16 3 3.705762 0.918327 1.224777 2 0.42536 0.42536 6 0 A0A0A0  C16  -14.7455755646105 0 0 1 <> <> 1 1 <>
  17 3 4.342480 1.347821 -0.108793 2 -0.15432 -0.15432 6 0 A0A0A0  C17  -14.7961493935355 0 0 3 <> <> 1 <> <>
  18 41 1.757639 0.682062 2.148212 21 0.09196 0.09196 1 0 FFFFFF  H1  -1.11473416943132 17.0062345193246 -49.9389847153129 0 <> <> 1 <> <>
  19 41 1.911757 2.117492 1.058887 21 0.09196 0.09196 1 0 FFFFFF  H2  -1.11444651447822 31.3548709822434 -50.7391412882689 0 <> <> 1 <> <>
  20 41 3.948909 -0.169271 1.366190 21 -0.08927 -0.08927 1 0 FFFFFF  H3  -1.17791633157086 18.1555524328417 -53.962023624004 0 <> <> 1 <> <>
  21 41 4.068947 0.689721 -0.945905 21 0.03740 0.03740 1 0 FFFFFF  H4  -1.14097974979052 31.5027201319671 -9.3837789959521 0 <> <> 1 <> <>
  22 41 4.052219 2.374765 -0.342203 21 0.03740 0.03740 1 0 FFFFFF  H22  -1.15103477401449 19.3530704078035 -54.9803436079831 0 <> <> 1 <> <>
  23 41 5.427265 1.323422 -0.007244 21 0.03740 0.03740 1 0 FFFFFF  H23  -1.15213629214801 -6.25053615294092 -53.3287964590932 0 <> <> 1 <> <>
  24 32 1.335018 0.225024 -0.051021 43 -0.25498 -0.25498 7 1 5757FF  N1  -18.2870023834989 0 0 2 <> <> 1 1 2
  25 44 1.831205 -0.658873 -0.120156 21 0.29153 0.29153 1 0 FFFFFF  H25  -0.984672202022564 49.2956549657307 16.4913899138839 0 <> <> 1 1 3
  26 44 1.590093 0.763115 -0.872765 21 0.29153 0.29153 1 0 FFFFFF  H26  -0.984816878562567 51.8295827335991 18.8577321379258 0 <> <> 1 1 1
  :::
 } 
 m_bond[25] { 
  # First column is bond index #
  i_m_from
  i_m_to
  i_m_order
  :::
  1 1 2 1
  2 1 3 1
  3 1 5 1
  4 1 24 1
  5 2 4 1
  6 2 6 1
  7 2 7 1
  8 3 8 1
  9 3 9 1
  10 3 10 1
  11 4 11 1
  12 4 12 1
  13 4 13 1
  14 14 18 1
  15 14 19 1
  16 14 16 1
  17 14 24 1
  18 15 16 1
  19 16 20 1
  20 16 17 1
  21 17 23 1
  22 17 22 1
  23 17 21 1
  24 24 26 1
  25 24 25 1
  :::
 } 
} 

f_m_ct { 
 s_m_title
 i_m_stars
 s_m_entry_id
 s_m_entry_name
 i_m_Spin_multiplicity
 s_j_QM_Method
 s_j_QM_Basis
 r_j_Final_Energy
 s_j_Jaguar_input_file
 s_j_Jaguar_output_file
 s_m_Source_Path
 s_m_Source_File
 i_m_Source_File_Index
 s_j_Task
 s_j_Jaguar_restart_input_file
 s_j_Jaguar_restart_mae_file
 s_j_Jaguar_log_file
 s_j_Jaguar_mae_file
 i_j_Number_of_canonical_orbitals
 r_j_Lowest_Frequency_(cm-1)
 r_j_Highest_Frequency_(cm-1)
 r_j_2nd_Lowest_Frequency_(cm-1)
 i_j_Num_Negative_Frequencies
 b_matsci_Reaction_Workflow_Structure
 s_matsci_Reaction_Workflow_Conformers_Group
 s_matsci_Reaction_Workflow_Sibling_Group
 s_matsci_Reaction_Workflow_Parent_Conformer_Groups
 i_mmod_Serial_Number-OPLS3e
 r_mmod_Relative_Potential_Energy-OPLS3e_global
 i_matsci_Workflow_Stage
 r_j_Enthalpy_(kcal/mol)_298.15K_1.00E+00atm
 r_j_Free_Energy_(kcal/mol)_298.15K_1.00E+00atm
 r_j_Internal_Energy_(kcal/mol)_298.15K_1.00E+00atm
 r_j_Heat_Capacity_(cal/mol/K)_298.15K_1.00E+00atm
 r_j_ln(Q)_(kcal/mol)_298.15K_1.00E+00atm
 r_j_Enthalpy_(kcal/mol)_308.15K_1.00E+00atm
 r_j_Free_Energy_(kcal/mol)_308.15K_1.00E+00atm
 r_j_Internal_Energy_(kcal/mol)_308.15K_1.00E+00atm
 r_j_Heat_Capacity_(cal/mol/K)_308.15K_1.00E+00atm
 r_j_ln(Q)_(kcal/mol)_308.15K_1.00E+00atm
 r_j_Enthalpy_(kcal/mol)_318.15K_1.00E+00atm
 r_j_Free_Energy_(kcal/mol)_318.15K_1.00E+00atm
 r_j_Internal_Energy_(kcal/mol)_318.15K_1.00E+00atm
 r_j_Heat_Capacity_(cal/mol/K)_318.15K_1.00E+00atm
 r_j_ln(Q)_(kcal/mol)_318.15K_1.00E+00atm
 r_j_Enthalpy_(kcal/mol)_328.15K_1.00E+00atm
 r_j_Free_Energy_(kcal/mol)_328.15K_1.00E+00atm
 r_j_Internal_Energy_(kcal/mol)_328.15K_1.00E+00atm
 r_j_Heat_Capacity_(cal/mol/K)_328.15K_1.00E+00atm
 r_j_ln(Q)_(kcal/mol)_328.15K_1.00E+00atm
 r_j_Enthalpy_(kcal/mol)_338.15K_1.00E+00atm
 r_j_Free_Energy_(kcal/mol)_338.15K_1.00E+00atm
 r_j_Internal_Energy_(kcal/mol)_338.15K_1.00E+00atm
 r_j_Heat_Capacity_(cal/mol/K)_338.15K_1.00E+00atm
 r_j_ln(Q)_(kcal/mol)_338.15K_1.00E+00atm
 r_j_Enthalpy_(kcal/mol)_348.15K_1.00E+00atm
 r_j_Free_Energy_(kcal/mol)_348.15K_1.00E+00atm
 r_j_Internal_Energy_(kcal/mol)_348.15K_1.00E+00atm
 r_j_Heat_Capacity_(cal/mol/K)_348.15K_1.00E+00atm
 r_j_ln(Q)_(kcal/mol)_348.15K_1.00E+00atm
 r_j_Enthalpy_(kcal/mol)_358.15K_1.00E+00atm
 r_j_Free_Energy_(kcal/mol)_358.15K_1.00E+00atm
 r_j_Internal_Energy_(kcal/mol)_358.15K_1.00E+00atm
 r_j_Heat_Capacity_(cal/mol/K)_358.15K_1.00E+00atm
 r_j_ln(Q)_(kcal/mol)_358.15K_1.00E+00atm
 r_j_Enthalpy_(kcal/mol)_368.15K_1.00E+00atm
 r_j_Free_Energy_(kcal/mol)_368.15K_1.00E+00atm
 r_j_Internal_Energy_(kcal/mol)_368.15K_1.00E+00atm
 r_j_Heat_Capacity_(cal/mol/K)_368.15K_1.00E+00atm
 r_j_ln(Q)_(kcal/mol)_368.15K_1.00E+00atm
 r_j_Enthalpy_(kcal/mol)_378.15K_1.00E+00atm
 r_j_Free_Energy_(kcal/mol)_378.15K_1.00E+00atm
 r_j_Internal_Energy_(kcal/mol)_378.15K_1.00E+00atm
 r_j_Heat_Capacity_(cal/mol/K)_378.15K_1.00E+00atm
 r_j_ln(Q)_(kcal/mol)_378.15K_1.00E+00atm
 r_j_Enthalpy_(kcal/mol)_388.15K_1.00E+00atm
 r_j_Free_Energy_(kcal/mol)_388.15K_1.00E+00atm
 r_j_Internal_Energy_(kcal/mol)_388.15K_1.00E+00atm
 r_j_Heat_Capacity_(cal/mol/K)_388.15K_1.00E+00atm
 r_j_ln(Q)_(kcal/mol)_388.15K_1.00E+00atm
 r_j_Zero_Point_Energy_(kcal/mol)_stage_2
 r_j_Total_Internal_Energy_(au)_298.15K_1.00E+00atm_stage_2
 r_j_Total_Enthalpy_(au)_298.15K_1.00E+00atm_stage_2
 r_j_Total_Free_Energy_(au)_298.15K_1.00E+00atm_stage_2
 r_j_Entropy_(cal/mol/K)_298.15K_1.00E+00atm_stage_2
 r_j_Total_Internal_Energy_(au)_308.15K_1.00E+00atm_stage_2
 r_j_Total_Enthalpy_(au)_308.15K_1.00E+00atm_stage_2
 r_j_Total_Free_Energy_(au)_308.15K_1.00E+00atm_stage_2
 r_j_Entropy_(cal/mol/K)_308.15K_1.00E+00atm_stage_2
 r_j_Total_Internal_Energy_(au)_318.15K_1.00E+00atm_stage_2
 r_j_Total_Enthalpy_(au)_318.15K_1.00E+00atm_stage_2
 r_j_Total_Free_Energy_(au)_318.15K_1.00E+00atm_stage_2
 r_j_Entropy_(cal/mol/K)_318.15K_1.00E+00atm_stage_2
 r_j_Total_Internal_Energy_(au)_328.15K_1.00E+00atm_stage_2
 r_j_Total_Enthalpy_(au)_328.15K_1.00E+00atm_stage_2
 r_j_Total_Free_Energy_(au)_328.15K_1.00E+00atm_stage_2
 r_j_Entropy_(cal/mol/K)_328.15K_1.00E+00atm_stage_2
 r_j_Total_Internal_Energy_(au)_338.15K_1.00E+00atm_stage_2
 r_j_Total_Enthalpy_(au)_338.15K_1.00E+00atm_stage_2
 r_j_Total_Free_Energy_(au)_338.15K_1.00E+00atm_stage_2
 r_j_Entropy_(cal/mol/K)_338.15K_1.00E+00atm_stage_2
 r_j_Total_Internal_Energy_(au)_348.15K_1.00E+00atm_stage_2
 r_j_Total_Enthalpy_(au)_348.15K_1.00E+00atm_stage_2
 r_j_Total_Free_Energy_(au)_348.15K_1.00E+00atm_stage_2
 r_j_Entropy_(cal/mol/K)_348.15K_1.00E+00atm_stage_2
 r_j_Total_Internal_Energy_(au)_358.15K_1.00E+00atm_stage_2
 r_j_Total_Enthalpy_(au)_358.15K_1.00E+00atm_stage_2
 r_j_Total_Free_Energy_(au)_358.15K_1.00E+00atm_stage_2
 r_j_Entropy_(cal/mol/K)_358.15K_1.00E+00atm_stage_2
 r_j_Total_Internal_Energy_(au)_368.15K_1.00E+00atm_stage_2
 r_j_Total_Enthalpy_(au)_368.15K_1.00E+00atm_stage_2
 r_j_Total_Free_Energy_(au)_368.15K_1.00E+00atm_stage_2
 r_j_Entropy_(cal/mol/K)_368.15K_1.00E+00atm_stage_2
 r_j_Total_Internal_Energy_(au)_378.15K_1.00E+00atm_stage_2
 r_j_Total_Enthalpy_(au)_378.15K_1.00E+00atm_stage_2
 r_j_Total_Free_Energy_(au)_378.15K_1.00E+00atm_stage_2
 r_j_Entropy_(cal/mol/K)_378.15K_1.00E+00atm_stage_2
 r_j_Total_Internal_Energy_(au)_388.15K_1.00E+00atm_stage_2
 r_j_Total_Enthalpy_(au)_388.15K_1.00E+00atm_stage_2
 r_j_Total_Free_Energy_(au)_388.15K_1.00E+00atm_stage_2
 r_j_Entropy_(cal/mol/K)_388.15K_1.00E+00atm_stage_2
 r_j_Gas_Phase_Energy_stage_2
 r_j_HOMO_stage_2
 r_j_LUMO_stage_2
 s_m_job_name
 r_j_Gas_Phase_Energy
 r_j_HOMO
 r_j_LUMO
 r_j_Zero_Point_Energy_(kcal/mol)
 r_j_Entropy_(cal/mol/K)_298.15K_1.00E+00atm
 r_j_Total_Internal_Energy_(au)_298.15K_1.00E+00atm
 r_j_Total_Enthalpy_(au)_298.15K_1.00E+00atm
 r_j_Total_Free_Energy_(au)_298.15K_1.00E+00atm
 r_j_ESP_min,_kcal/mol
 r_j_ESP_max,_kcal/mol
 r_j_ESP_mean,_kcal/mol
 r_j_ESP_pos_mean,_kcal/mol
 r_j_ESP_neg_mean,_kcal/mol
 r_j_ESP_pos_variance,_(kcal/mol)**2
 r_j_ESP_neg_variance,_(kcal/mol)**2
 r_j_ESP_total_variance,_(kcal/mol)**2
 r_j_ESP_balance
 r_j_ESP_local_polarity,_kcal/mol
 s_j_jname
 i_m_ct_format
 :::
 Amine_frag2_product-2 
  0
  106 
  Amine_frag2_product-2_stage_2 
  1
  DFT(b3lyp-d3) 
  cc-pvtz(-f) 
  -407.126377409047
  /home/laurikai/Schrodinger_WD/Frag2_rxwf_spe_B3LYP-D3_CC-PVTZ-F/Amine_frag2_product-2_isomer16.in 
  /home/laurikai/Schrodinger_WD/Frag2_rxwf_spe_B3LYP-D3_CC-PVTZ-F/Amine_frag2_product-2_isomer16.out 
  /home/laurikai/.schrodinger/tmp 
  tmpma9npit6.mae 
  3
  "Single Point" 
  /home/laurikai/Schrodinger_WD/Frag2_rxwf_spe_B3LYP-D3_CC-PVTZ-F/Amine_frag2_product-2_isomer16.01.in 
  /home/laurikai/Schrodinger_WD/Frag2_rxwf_spe_B3LYP-D3_CC-PVTZ-F/Amine_frag2_product-2_isomer16.01.mae 
  /home/laurikai/Schrodinger_WD/Frag2_rxwf_spe_B3LYP-D3_CC-PVTZ-F/Amine_frag2_product-2_isomer16.log 
  /home/laurikai/Schrodinger_WD/Frag2_rxwf_spe_B3LYP-D3_CC-PVTZ-F/Amine_frag2_product-2_isomer16.mae 
  359
  41.2500908371316
  3693.82076661654
  59.8988648289989
  0
  1
  intermediate 
  Intermediates 
  Transition_states 
  1
  0.973068237305
  2
  7.70166945895028
  -22.7323564931859
  7.10918387012301
  42.3844843802715
  38.3677796082446
  8.15086196484184
  -23.7602700543919
  7.53850431199219
  43.6667945765795
  38.8012951970496
  8.61387315939744
  -24.8032391955539
  7.9816434425254
  44.9618585785948
  39.2313719738899
  9.08985584217082
  -25.8609656257272
  8.4377540612764
  46.2606965672926
  39.6578668904363
  9.57883594278823
  -26.9333953584771
  8.90686209787144
  47.5609540591736
  40.0810173821749
  10.0808161488459
  -28.0204780270128
  9.38897023990672
  48.8603443506365
  40.5010388367797
  10.5957767824873
  -29.1221659156936
  9.88405880952574
  50.1566865353567
  40.9181263113424
  11.1236770070733
  -30.2384131290615
  10.3920869700893
  51.4479337141661
  41.3324561577174
  11.6644562721922
  -31.3691748874179
  10.9129941711859
  52.7321926657395
  41.7441875583745
  12.2180359179516
  -32.5144069374435
  11.4467017529229
  54.0077362388463
  42.1534639739881
  150.334051541393
  -406.875649276643
  -406.874705090751
  -406.923202987633
  102.072411768699
  -406.8749636818
  -406.873987827758
  -406.92484145395
  103.557137820002
  -406.87425749464
  -406.873249972448
  -406.926503531084
  105.035713829802
  -406.873530636098
  -406.872491445756
  -406.928189125454
  106.508674288886
  -406.872783064852
  -406.871712206359
  -406.929898151029
  107.976434426335
  -406.872014776618
  -406.870912249976
  -406.931630527544
  109.439305402438
  -406.871225802757
  -406.870091607965
  -406.933386178958
  110.897508580709
  -406.870416208345
  -406.869250345402
  -406.935165032134
  112.351188744085
  -406.869586089875
  -406.868388558782
  -406.936967015709
  113.800426179056
  -406.8687355727
  -406.867506373457
  -406.938792059163
  115.245247598596
  -407.126549615401
  -0.238550096350704
  0.0236586797315502
  828_Amine_frag2_rxwf 
  -407.126377409047
  -0.238554166118041
  0.0237042079999741
  150.320749179722
  102.076223216959
  -406.875496839786
  -406.874552653894
  -406.923052361719
  -38.3663356757292
  27.5658796957377
  2.84537679997914
  7.26167678145951
  -12.5761898844239
  21.1617756993679
  169.478163529237
  190.639939228605
  0.0986820298966484
  7.16979807544921
  Amine_frag2_product-2_isomer16 
  2
 m_depend[86] { 
  # First column is dependency index #
  i_m_depend_dependency
  s_m_depend_property
  :::
  1 20 i_m_Spin_multiplicity 
  2 20 s_j_QM_Method 
  3 20 s_j_QM_Basis 
  4 20 r_j_Final_Energy 
  5 20 s_j_Jaguar_input_file 
  6 20 s_j_Jaguar_output_file 
  7 20 s_j_Task 
  8 20 s_j_Jaguar_restart_input_file 
  9 20 s_j_Jaguar_restart_mae_file 
  10 20 s_j_Jaguar_log_file 
  11 20 s_j_Jaguar_mae_file 
  12 20 i_j_Number_of_canonical_orbitals 
  13 20 r_j_Lowest_Frequency_(cm-1) 
  14 20 r_j_Highest_Frequency_(cm-1) 
  15 20 r_j_2nd_Lowest_Frequency_(cm-1) 
  16 20 i_j_Num_Negative_Frequencies 
  17 10 i_mmod_Serial_Number-OPLS3e 
  18 20 r_j_Enthalpy_(kcal/mol)_298.15K_1.00E+00atm 
  19 20 r_j_Free_Energy_(kcal/mol)_298.15K_1.00E+00atm 
  20 20 r_j_Internal_Energy_(kcal/mol)_298.15K_1.00E+00atm 
  21 20 r_j_Heat_Capacity_(cal/mol/K)_298.15K_1.00E+00atm 
  22 20 r_j_ln(Q)_(kcal/mol)_298.15K_1.00E+00atm 
  23 20 r_j_Enthalpy_(kcal/mol)_308.15K_1.00E+00atm 
  24 20 r_j_Free_Energy_(kcal/mol)_308.15K_1.00E+00atm 
  25 20 r_j_Internal_Energy_(kcal/mol)_308.15K_1.00E+00atm 
  26 20 r_j_Heat_Capacity_(cal/mol/K)_308.15K_1.00E+00atm 
  27 20 r_j_ln(Q)_(kcal/mol)_308.15K_1.00E+00atm 
  28 20 r_j_Enthalpy_(kcal/mol)_318.15K_1.00E+00atm 
  29 20 r_j_Free_Energy_(kcal/mol)_318.15K_1.00E+00atm 
  30 20 r_j_Internal_Energy_(kcal/mol)_318.15K_1.00E+00atm 
  31 20 r_j_Heat_Capacity_(cal/mol/K)_318.15K_1.00E+00atm 
  32 20 r_j_ln(Q)_(kcal/mol)_318.15K_1.00E+00atm 
  33 20 r_j_Enthalpy_(kcal/mol)_328.15K_1.00E+00atm 
  34 20 r_j_Free_Energy_(kcal/mol)_328.15K_1.00E+00atm 
  35 20 r_j_Internal_Energy_(kcal/mol)_328.15K_1.00E+00atm 
  36 20 r_j_Heat_Capacity_(cal/mol/K)_328.15K_1.00E+00atm 
  37 20 r_j_ln(Q)_(kcal/mol)_328.15K_1.00E+00atm 
  38 20 r_j_Enthalpy_(kcal/mol)_338.15K_1.00E+00atm 
  39 20 r_j_Free_Energy_(kcal/mol)_338.15K_1.00E+00atm 
  40 20 r_j_Internal_Energy_(kcal/mol)_338.15K_1.00E+00atm 
  41 20 r_j_Heat_Capacity_(cal/mol/K)_338.15K_1.00E+00atm 
  42 20 r_j_ln(Q)_(kcal/mol)_338.15K_1.00E+00atm 
  43 20 r_j_Enthalpy_(kcal/mol)_348.15K_1.00E+00atm 
  44 20 r_j_Free_Energy_(kcal/mol)_348.15K_1.00E+00atm 
  45 20 r_j_Internal_Energy_(kcal/mol)_348.15K_1.00E+00atm 
  46 20 r_j_Heat_Capacity_(cal/mol/K)_348.15K_1.00E+00atm 
  47 20 r_j_ln(Q)_(kcal/mol)_348.15K_1.00E+00atm 
  48 20 r_j_Enthalpy_(kcal/mol)_358.15K_1.00E+00atm 
  49 20 r_j_Free_Energy_(kcal/mol)_358.15K_1.00E+00atm 
  50 20 r_j_Internal_Energy_(kcal/mol)_358.15K_1.00E+00atm 
  51 20 r_j_Heat_Capacity_(cal/mol/K)_358.15K_1.00E+00atm 
  52 20 r_j_ln(Q)_(kcal/mol)_358.15K_1.00E+00atm 
  53 20 r_j_Enthalpy_(kcal/mol)_368.15K_1.00E+00atm 
  54 20 r_j_Free_Energy_(kcal/mol)_368.15K_1.00E+00atm 
  55 20 r_j_Internal_Energy_(kcal/mol)_368.15K_1.00E+00atm 
  56 20 r_j_Heat_Capacity_(cal/mol/K)_368.15K_1.00E+00atm 
  57 20 r_j_ln(Q)_(kcal/mol)_368.15K_1.00E+00atm 
  58 20 r_j_Enthalpy_(kcal/mol)_378.15K_1.00E+00atm 
  59 20 r_j_Free_Energy_(kcal/mol)_378.15K_1.00E+00atm 
  60 20 r_j_Internal_Energy_(kcal/mol)_378.15K_1.00E+00atm 
  61 20 r_j_Heat_Capacity_(cal/mol/K)_378.15K_1.00E+00atm 
  62 20 r_j_ln(Q)_(kcal/mol)_378.15K_1.00E+00atm 
  63 20 r_j_Enthalpy_(kcal/mol)_388.15K_1.00E+00atm 
  64 20 r_j_Free_Energy_(kcal/mol)_388.15K_1.00E+00atm 
  65 20 r_j_Internal_Energy_(kcal/mol)_388.15K_1.00E+00atm 
  66 20 r_j_Heat_Capacity_(cal/mol/K)_388.15K_1.00E+00atm 
  67 20 r_j_ln(Q)_(kcal/mol)_388.15K_1.00E+00atm 
  68 30 s_m_job_name 
  69 20 r_j_Gas_Phase_Energy 
  70 20 r_j_HOMO 
  71 20 r_j_LUMO 
  72 20 r_j_Zero_Point_Energy_(kcal/mol) 
  73 20 r_j_Entropy_(cal/mol/K)_298.15K_1.00E+00atm 
  74 20 r_j_Total_Internal_Energy_(au)_298.15K_1.00E+00atm 
  75 20 r_j_Total_Enthalpy_(au)_298.15K_1.00E+00atm 
  76 20 r_j_Total_Free_Energy_(au)_298.15K_1.00E+00atm 
  77 20 r_j_ESP_min,_kcal/mol 
  78 20 r_j_ESP_max,_kcal/mol 
  79 20 r_j_ESP_mean,_kcal/mol 
  80 20 r_j_ESP_pos_mean,_kcal/mol 
  81 20 r_j_ESP_neg_mean,_kcal/mol 
  82 20 r_j_ESP_pos_variance,_(kcal/mol)**2 
  83 20 r_j_ESP_neg_variance,_(kcal/mol)**2 
  84 20 r_j_ESP_total_variance,_(kcal/mol)**2 
  85 20 r_j_ESP_balance 
  86 20 r_j_ESP_local_polarity,_kcal/mol 
  :::
 } 
 m_atom[26] { 
  # First column is atom index #
  i_m_mmod_type
  r_m_x_coord
  r_m_y_coord
  r_m_z_coord
  i_m_color
  r_m_charge1
  r_m_charge2
  i_m_atomic_number
  i_m_formal_charge
  s_m_color_rgb
  s_m_atom_name
  r_j_EPN
  r_j_Max_surface_ESP
  r_j_Min_surface_ESP
  i_m_Hcount
  i_rdk_index
  b_st_NoSrcChirality
  r_j_Mulliken_Charges
  i_j_separated_energy_at_no
  b_matsci_Reaction_Workflow_Keep_Atom
  i_matsci_Reaction_Workflow_Superposition_Atom
  :::
  1 3 2.262285 1.552867 0.381185 24 -0.01729 -0.01729 6 0 696969  C1  -14.7191191510711 0 0 1 0 1 <> <> <> <>
  2 3 1.979788 2.321000 1.676258 24 -0.15779 -0.15779 6 0 696969  C2  -14.7557389318845 0 0 2 2 <> <> <> <> <>
  3 3 2.283596 2.500209 -0.824759 24 -0.19528 -0.19528 6 0 696969  C3  -14.764967034422 0 0 3 3 <> <> <> <> <>
  4 3 1.810908 1.431862 2.906889 24 -0.16865 -0.16865 6 0 696969  C4  -14.7698061764289 0 0 3 4 <> <> <> <> <>
  5 41 1.454329 0.829061 0.234983 21 0.12220 0.12220 1 0 FFFFFF  H5  -1.12850597211153 10.1035283105257 -2.87687167558177 0 <> <> <> <> <> <>
  6 41 2.792552 3.036277 1.843006 21 0.07947 0.07947 1 0 FFFFFF  H6  -1.12727925503299 19.4413251539139 2.79348300982515 0 <> <> <> <> <> <>
  7 41 1.078103 2.919190 1.527766 21 0.07947 0.07947 1 0 FFFFFF  H7  -1.12830182047356 10.9691034673463 2.80003390044848 0 <> <> <> <> <> <>
  8 41 1.335455 3.031594 -0.920409 21 0.09090 0.09090 1 0 FFFFFF  H8  -1.12095165934663 11.6764274860169 2.3459133346727 0 <> <> <> <> <> <>
  9 41 3.076991 3.243317 -0.713827 21 0.09090 0.09090 1 0 FFFFFF  H9  -1.12104805939687 18.2570982533735 2.41505882237491 0 <> <> <> <> <> <>
  10 41 2.456211 1.959461 -1.755037 21 0.09090 0.09090 1 0 FFFFFF  H10  -1.12267356758859 11.6075331283548 2.38882652413195 0 <> <> <> <> <> <>
  11 41 1.581394 2.026872 3.791240 21 0.07496 0.07496 1 0 FFFFFF  H11  -1.13102493421269 8.05606064502579 -2.35297433496318 0 <> <> <> <> <> <>
  12 41 0.996305 0.719919 2.762518 21 0.07496 0.07496 1 0 FFFFFF  H12  -1.13155482388003 7.42762180496303 -2.9156752243483 0 <> <> <> <> <> <>
  13 41 2.716460 0.861907 3.105210 21 0.07496 0.07496 1 0 FFFFFF  H13  -1.13473748256938 7.8298210670439 -3.96088742801013 0 <> <> <> <> <> <>
  14 3 3.842377 -0.108315 -0.590825 2 -0.08785 -0.08785 6 0 A0A0A0  C14  -14.7325846180267 0 0 2 <> <> -0.13193 1 1 <>
  15 18 3.968529 -1.939512 0.968604 70 -0.95783 -0.95783 8 -1 FF2F2F  O1  -22.3686657881324 -19.752297713036 -38.3663356757292 0 <> <> -0.65653 2 1 <>
  16 3 4.676184 -1.291284 -0.084751 2 0.42536 0.42536 6 0 A0A0A0  C16  -14.7119044112849 0 0 1 <> <> 0.30718 3 1 <>
  17 3 6.077285 -0.880957 0.366250 2 -0.15432 -0.15432 6 0 A0A0A0  C17  -14.7728011903227 0 0 3 <> <> -0.32382 4 1 <>
  18 41 4.368276 0.406365 -1.403858 21 0.09196 0.09196 1 0 FFFFFF  H1  -1.12497964172054 15.2329682124714 5.852478227347 0 <> <> 0.14046 5 1 <>
  19 41 2.913134 -0.505155 -1.001424 21 0.09196 0.09196 1 0 FFFFFF  H2  -1.12264175700906 10.5567607364036 -20.9234578362898 0 <> <> 0.12129 6 1 <>
  20 41 4.763292 -2.021088 -0.892822 21 -0.08927 -0.08927 1 0 FFFFFF  H3  -1.13555807256923 8.7541827396145 -23.6254029618268 0 <> <> -0.09815 7 1 <>
  21 41 6.642879 -0.436324 -0.455505 21 0.03740 0.03740 1 0 FFFFFF  H4  -1.12530552556096 12.0045411990412 -1.04618790375581 0 <> <> -0.0018 8 1 <>
  22 41 6.023954 -0.160528 1.183776 21 0.03740 0.03740 1 0 FFFFFF  H22  -1.12792608446741 18.1125604375807 -16.8303965196232 0 <> <> 0.09106 9 1 <>
  23 41 6.619538 -1.752260 0.729711 21 0.03740 0.03740 1 0 FFFFFF  H23  -1.1316328611775 4.04122090992562 -28.6749429259493 0 <> <> 0.11703 10 1 <>
  24 32 3.492440 0.763164 0.534906 43 -0.25498 -0.25498 7 1 5757FF  N1  -18.3784659964502 0 0 2 <> <> -0.4673 12 1 4
  25 44 4.262584 1.387673 0.746681 21 0.29153 0.29153 1 0 FFFFFF  H25  -1.06196457948704 27.5658796957377 -3.53035138474105 0 <> <> 0.28111 16 1 <>
  26 44 3.589593 -1.210925 1.483240 21 0.29153 0.29153 1 0 FFFFFF  H26  -1.03369157265191 13.7173430711266 -24.5303776555671 0 <> <> 0.32093 17 1 <>
  :::
 } 
 m_bond[25] { 
  # First column is bond index #
  i_m_from
  i_m_to
  i_m_order
  :::
  1 1 2 1
  2 1 3 1
  3 1 5 1
  4 1 24 1
  5 2 4 1
  6 2 6 1
  7 2 7 1
  8 3 8 1
  9 3 9 1
  10 3 10 1
  11 4 11 1
  12 4 12 1
  13 4 13 1
  14 14 18 1
  15 14 19 1
  16 14 24 1
  17 14 16 1
  18 15 16 1
  19 16 20 1
  20 16 17 1
  21 17 23 1
  22 17 22 1
  23 17 21 1
  24 24 26 1
  25 24 25 1
  :::
 } 
} 

f_m_ct { 
 s_m_title
 i_m_stars
 s_m_entry_id
 s_m_entry_name
 i_m_Spin_multiplicity
 s_j_QM_Method
 s_j_QM_Basis
 r_j_Final_Energy
 s_j_Jaguar_input_file
 s_j_Jaguar_output_file
 s_m_Source_Path
 s_m_Source_File
 i_m_Source_File_Index
 s_j_Task
 s_j_Jaguar_restart_input_file
 s_j_Jaguar_restart_mae_file
 s_j_Jaguar_log_file
 s_j_Jaguar_mae_file
 i_j_Number_of_canonical_orbitals
 r_j_Lowest_Frequency_(cm-1)
 r_j_Highest_Frequency_(cm-1)
 r_j_2nd_Lowest_Frequency_(cm-1)
 i_j_Num_Negative_Frequencies
 b_matsci_Reaction_Workflow_Structure
 s_matsci_Reaction_Workflow_Conformers_Group
 s_matsci_Reaction_Workflow_Sibling_Group
 s_matsci_Reaction_Workflow_Parent_Conformer_Groups
 s_matsci_Reaction_Workflow_Restrained_Distances
 s_matsci_Reaction_Workflow_Restrained_Angles
 b_matsci_Reaction_Workflow_Transition_State_Structure
 i_mmod_Serial_Number-OPLS3e
 r_mmod_Relative_Potential_Energy-OPLS3e_global
 i_matsci_Workflow_Stage
 r_j_Enthalpy_(kcal/mol)_298.15K_1.00E+00atm
 r_j_Free_Energy_(kcal/mol)_298.15K_1.00E+00atm
 r_j_Internal_Energy_(kcal/mol)_298.15K_1.00E+00atm
 r_j_Heat_Capacity_(cal/mol/K)_298.15K_1.00E+00atm
 r_j_ln(Q)_(kcal/mol)_298.15K_1.00E+00atm
 r_j_Enthalpy_(kcal/mol)_308.15K_1.00E+00atm
 r_j_Free_Energy_(kcal/mol)_308.15K_1.00E+00atm
 r_j_Internal_Energy_(kcal/mol)_308.15K_1.00E+00atm
 r_j_Heat_Capacity_(cal/mol/K)_308.15K_1.00E+00atm
 r_j_ln(Q)_(kcal/mol)_308.15K_1.00E+00atm
 r_j_Enthalpy_(kcal/mol)_318.15K_1.00E+00atm
 r_j_Free_Energy_(kcal/mol)_318.15K_1.00E+00atm
 r_j_Internal_Energy_(kcal/mol)_318.15K_1.00E+00atm
 r_j_Heat_Capacity_(cal/mol/K)_318.15K_1.00E+00atm
 r_j_ln(Q)_(kcal/mol)_318.15K_1.00E+00atm
 r_j_Enthalpy_(kcal/mol)_328.15K_1.00E+00atm
 r_j_Free_Energy_(kcal/mol)_328.15K_1.00E+00atm
 r_j_Internal_Energy_(kcal/mol)_328.15K_1.00E+00atm
 r_j_Heat_Capacity_(cal/mol/K)_328.15K_1.00E+00atm
 r_j_ln(Q)_(kcal/mol)_328.15K_1.00E+00atm
 r_j_Enthalpy_(kcal/mol)_338.15K_1.00E+00atm
 r_j_Free_Energy_(kcal/mol)_338.15K_1.00E+00atm
 r_j_Internal_Energy_(kcal/mol)_338.15K_1.00E+00atm
 r_j_Heat_Capacity_(cal/mol/K)_338.15K_1.00E+00atm
 r_j_ln(Q)_(kcal/mol)_338.15K_1.00E+00atm
 r_j_Enthalpy_(kcal/mol)_348.15K_1.00E+00atm
 r_j_Free_Energy_(kcal/mol)_348.15K_1.00E+00atm
 r_j_Internal_Energy_(kcal/mol)_348.15K_1.00E+00atm
 r_j_Heat_Capacity_(cal/mol/K)_348.15K_1.00E+00atm
 r_j_ln(Q)_(kcal/mol)_348.15K_1.00E+00atm
 r_j_Enthalpy_(kcal/mol)_358.15K_1.00E+00atm
 r_j_Free_Energy_(kcal/mol)_358.15K_1.00E+00atm
 r_j_Internal_Energy_(kcal/mol)_358.15K_1.00E+00atm
 r_j_Heat_Capacity_(cal/mol/K)_358.15K_1.00E+00atm
 r_j_ln(Q)_(kcal/mol)_358.15K_1.00E+00atm
 r_j_Enthalpy_(kcal/mol)_368.15K_1.00E+00atm
 r_j_Free_Energy_(kcal/mol)_368.15K_1.00E+00atm
 r_j_Internal_Energy_(kcal/mol)_368.15K_1.00E+00atm
 r_j_Heat_Capacity_(cal/mol/K)_368.15K_1.00E+00atm
 r_j_ln(Q)_(kcal/mol)_368.15K_1.00E+00atm
 r_j_Enthalpy_(kcal/mol)_378.15K_1.00E+00atm
 r_j_Free_Energy_(kcal/mol)_378.15K_1.00E+00atm
 r_j_Internal_Energy_(kcal/mol)_378.15K_1.00E+00atm
 r_j_Heat_Capacity_(cal/mol/K)_378.15K_1.00E+00atm
 r_j_ln(Q)_(kcal/mol)_378.15K_1.00E+00atm
 r_j_Enthalpy_(kcal/mol)_388.15K_1.00E+00atm
 r_j_Free_Energy_(kcal/mol)_388.15K_1.00E+00atm
 r_j_Internal_Energy_(kcal/mol)_388.15K_1.00E+00atm
 r_j_Heat_Capacity_(cal/mol/K)_388.15K_1.00E+00atm
 r_j_ln(Q)_(kcal/mol)_388.15K_1.00E+00atm
 r_j_Zero_Point_Energy_(kcal/mol)_stage_2
 r_j_Total_Internal_Energy_(au)_298.15K_1.00E+00atm_stage_2
 r_j_Total_Enthalpy_(au)_298.15K_1.00E+00atm_stage_2
 r_j_Total_Free_Energy_(au)_298.15K_1.00E+00atm_stage_2
 r_j_Entropy_(cal/mol/K)_298.15K_1.00E+00atm_stage_2
 r_j_Total_Internal_Energy_(au)_308.15K_1.00E+00atm_stage_2
 r_j_Total_Enthalpy_(au)_308.15K_1.00E+00atm_stage_2
 r_j_Total_Free_Energy_(au)_308.15K_1.00E+00atm_stage_2
 r_j_Entropy_(cal/mol/K)_308.15K_1.00E+00atm_stage_2
 r_j_Total_Internal_Energy_(au)_318.15K_1.00E+00atm_stage_2
 r_j_Total_Enthalpy_(au)_318.15K_1.00E+00atm_stage_2
 r_j_Total_Free_Energy_(au)_318.15K_1.00E+00atm_stage_2
 r_j_Entropy_(cal/mol/K)_318.15K_1.00E+00atm_stage_2
 r_j_Total_Internal_Energy_(au)_328.15K_1.00E+00atm_stage_2
 r_j_Total_Enthalpy_(au)_328.15K_1.00E+00atm_stage_2
 r_j_Total_Free_Energy_(au)_328.15K_1.00E+00atm_stage_2
 r_j_Entropy_(cal/mol/K)_328.15K_1.00E+00atm_stage_2
 r_j_Total_Internal_Energy_(au)_338.15K_1.00E+00atm_stage_2
 r_j_Total_Enthalpy_(au)_338.15K_1.00E+00atm_stage_2
 r_j_Total_Free_Energy_(au)_338.15K_1.00E+00atm_stage_2
 r_j_Entropy_(cal/mol/K)_338.15K_1.00E+00atm_stage_2
 r_j_Total_Internal_Energy_(au)_348.15K_1.00E+00atm_stage_2
 r_j_Total_Enthalpy_(au)_348.15K_1.00E+00atm_stage_2
 r_j_Total_Free_Energy_(au)_348.15K_1.00E+00atm_stage_2
 r_j_Entropy_(cal/mol/K)_348.15K_1.00E+00atm_stage_2
 r_j_Total_Internal_Energy_(au)_358.15K_1.00E+00atm_stage_2
 r_j_Total_Enthalpy_(au)_358.15K_1.00E+00atm_stage_2
 r_j_Total_Free_Energy_(au)_358.15K_1.00E+00atm_stage_2
 r_j_Entropy_(cal/mol/K)_358.15K_1.00E+00atm_stage_2
 r_j_Total_Internal_Energy_(au)_368.15K_1.00E+00atm_stage_2
 r_j_Total_Enthalpy_(au)_368.15K_1.00E+00atm_stage_2
 r_j_Total_Free_Energy_(au)_368.15K_1.00E+00atm_stage_2
 r_j_Entropy_(cal/mol/K)_368.15K_1.00E+00atm_stage_2
 r_j_Total_Internal_Energy_(au)_378.15K_1.00E+00atm_stage_2
 r_j_Total_Enthalpy_(au)_378.15K_1.00E+00atm_stage_2
 r_j_Total_Free_Energy_(au)_378.15K_1.00E+00atm_stage_2
 r_j_Entropy_(cal/mol/K)_378.15K_1.00E+00atm_stage_2
 r_j_Total_Internal_Energy_(au)_388.15K_1.00E+00atm_stage_2
 r_j_Total_Enthalpy_(au)_388.15K_1.00E+00atm_stage_2
 r_j_Total_Free_Energy_(au)_388.15K_1.00E+00atm_stage_2
 r_j_Entropy_(cal/mol/K)_388.15K_1.00E+00atm_stage_2
 r_j_Gas_Phase_Energy_stage_2
 r_j_HOMO_stage_2
 r_j_LUMO_stage_2
 s_m_job_name
 r_j_Gas_Phase_Energy
 r_j_HOMO
 r_j_LUMO
 r_j_Zero_Point_Energy_(kcal/mol)
 r_j_Entropy_(cal/mol/K)_298.15K_1.00E+00atm
 r_j_Total_Internal_Energy_(au)_298.15K_1.00E+00atm
 r_j_Total_Enthalpy_(au)_298.15K_1.00E+00atm
 r_j_Total_Free_Energy_(au)_298.15K_1.00E+00atm
 r_j_ESP_min,_kcal/mol
 r_j_ESP_max,_kcal/mol
 r_j_ESP_mean,_kcal/mol
 r_j_ESP_pos_mean,_kcal/mol
 r_j_ESP_neg_mean,_kcal/mol
 r_j_ESP_pos_variance,_(kcal/mol)**2
 r_j_ESP_neg_variance,_(kcal/mol)**2
 r_j_ESP_total_variance,_(kcal/mol)**2
 r_j_ESP_balance
 r_j_ESP_local_polarity,_kcal/mol
 s_j_jname
 i_m_ct_format
 :::
 Amine_frag2_transition_state_1-8 
  0
  107 
  Amine_frag2_transition_state_1-8_stage_2 
  1
  DFT(b3lyp-d3) 
  cc-pvtz(-f) 
  -407.030684484193
  /home/laurikai/Schrodinger_WD/Frag2_rxwf_spe_B3LYP-D3_CC-PVTZ-F/Amine_frag2_transition_state_1-8_isomer17.in 
  /home/laurikai/Schrodinger_WD/Frag2_rxwf_spe_B3LYP-D3_CC-PVTZ-F/Amine_frag2_transition_state_1-8_isomer17.out 
  /home/laurikai/.schrodinger/tmp 
  tmpma9npit6.mae 
  2
  "Single Point" 
  /home/laurikai/Schrodinger_WD/Frag2_rxwf_spe_B3LYP-D3_CC-PVTZ-F/Amine_frag2_transition_state_1-8_isomer17.01.in 
  /home/laurikai/Schrodinger_WD/Frag2_rxwf_spe_B3LYP-D3_CC-PVTZ-F/Amine_frag2_transition_state_1-8_isomer17.01.mae 
  /home/laurikai/Schrodinger_WD/Frag2_rxwf_spe_B3LYP-D3_CC-PVTZ-F/Amine_frag2_transition_state_1-8_isomer17.log 
  /home/laurikai/Schrodinger_WD/Frag2_rxwf_spe_B3LYP-D3_CC-PVTZ-F/Amine_frag2_transition_state_1-8_isomer17.mae 
  359
  -385.202883914861
  3534.76418927492
  16.7402900748042
  1
  1
  TS 
  Transition_states 
  reactant 
  (14,24);(26,24);(25,24);(14,16);(14,15) 
  (14,16,15) 
  1
  1
  7.0392169952392
  2
  7.7380838199647
  -22.8648798846228
  7.14559823113743
  42.0970017056441
  38.5914532197821
  8.18473969629361
  -23.8982598088742
  7.57238204344396
  43.3422622534783
  39.0266369623401
  8.64430899603746
  -24.9467521519335
  8.01207927916542
  44.5981930990778
  39.458366929283
  9.11646385149033
  -26.0098875506549
  8.46436207059592
  45.8589739666573
  39.8862391005589
  9.60124083086577
  -27.08760389739
  8.92926698594897
  47.122225270175
  40.310503306485
  10.0986529913229
  -28.1798434955753
  9.4068070823837
  48.3856320200071
  40.731387049443
  10.6086907347208
  -29.2865520149238
  9.89697276175923
  49.646983902834
  41.1490971529894
  11.1313230102657
  -30.4076775923392
  10.3997329732818
  50.9042048246448
  41.5638213413871
  11.6664987660038
  -31.543170066825
  10.9150366649975
  52.1553733782502
  41.9757297468282
  12.2141485655391
  -32.692980336115
  11.4428144005104
  53.398735650027
  42.3849763414778
  148.427947778942
  -406.783029167843
  -406.782084981951
  -406.830852650299
  102.640193587442
  -406.782348425678
  -406.781372571635
  -406.832500086102
  104.114877511497
  -406.781647723526
  -406.780640201334
  -406.834170965018
  105.582464711523
  -406.780926965015
  -406.779887774673
  -406.835865179129
  107.043581905059
  -406.780186091869
  -406.779115233376
  -406.837582629459
  108.498727571361
  -406.779425083279
  -406.778322556637
  -406.839323224064
  109.94828805658
  -406.778643954543
  -406.777509759751
  -406.841086876363
  111.39255270039
  -406.777842755142
  -406.7766768922
  -406.842873503707
  112.831727835406
  -406.777021566433
  -406.77582403534
  -406.844683026158
  114.265949577757
  -406.776180499069
  -406.774951299827
  -406.846515365468
  115.695295379761
  -407.030950777165
  -0.162050345904083
  -0.0125757772643169
  828_Amine_frag2_rxwf 
  -407.030684484193
  -0.162122694421358
  -0.0125633836033028
  148.417486608506
  102.642843215118
  -406.782778926944
  -406.781834741052
  -406.830603668323
  -70.348850838536
  50.1343182653829
  5.17460389565737
  21.7641599114905
  -29.24150899883
  104.561734701739
  573.469963974631
  678.03169867637
  0.130431791619739
  22.5657752131597
  Amine_frag2_transition_state_1-8_isomer17 
  2
 m_depend[86] { 
  # First column is dependency index #
  i_m_depend_dependency
  s_m_depend_property
  :::
  1 20 i_m_Spin_multiplicity 
  2 20 s_j_QM_Method 
  3 20 s_j_QM_Basis 
  4 20 r_j_Final_Energy 
  5 20 s_j_Jaguar_input_file 
  6 20 s_j_Jaguar_output_file 
  7 20 s_j_Task 
  8 20 s_j_Jaguar_restart_input_file 
  9 20 s_j_Jaguar_restart_mae_file 
  10 20 s_j_Jaguar_log_file 
  11 20 s_j_Jaguar_mae_file 
  12 20 i_j_Number_of_canonical_orbitals 
  13 20 r_j_Lowest_Frequency_(cm-1) 
  14 20 r_j_Highest_Frequency_(cm-1) 
  15 20 r_j_2nd_Lowest_Frequency_(cm-1) 
  16 20 i_j_Num_Negative_Frequencies 
  17 10 i_mmod_Serial_Number-OPLS3e 
  18 20 r_j_Enthalpy_(kcal/mol)_298.15K_1.00E+00atm 
  19 20 r_j_Free_Energy_(kcal/mol)_298.15K_1.00E+00atm 
  20 20 r_j_Internal_Energy_(kcal/mol)_298.15K_1.00E+00atm 
  21 20 r_j_Heat_Capacity_(cal/mol/K)_298.15K_1.00E+00atm 
  22 20 r_j_ln(Q)_(kcal/mol)_298.15K_1.00E+00atm 
  23 20 r_j_Enthalpy_(kcal/mol)_308.15K_1.00E+00atm 
  24 20 r_j_Free_Energy_(kcal/mol)_308.15K_1.00E+00atm 
  25 20 r_j_Internal_Energy_(kcal/mol)_308.15K_1.00E+00atm 
  26 20 r_j_Heat_Capacity_(cal/mol/K)_308.15K_1.00E+00atm 
  27 20 r_j_ln(Q)_(kcal/mol)_308.15K_1.00E+00atm 
  28 20 r_j_Enthalpy_(kcal/mol)_318.15K_1.00E+00atm 
  29 20 r_j_Free_Energy_(kcal/mol)_318.15K_1.00E+00atm 
  30 20 r_j_Internal_Energy_(kcal/mol)_318.15K_1.00E+00atm 
  31 20 r_j_Heat_Capacity_(cal/mol/K)_318.15K_1.00E+00atm 
  32 20 r_j_ln(Q)_(kcal/mol)_318.15K_1.00E+00atm 
  33 20 r_j_Enthalpy_(kcal/mol)_328.15K_1.00E+00atm 
  34 20 r_j_Free_Energy_(kcal/mol)_328.15K_1.00E+00atm 
  35 20 r_j_Internal_Energy_(kcal/mol)_328.15K_1.00E+00atm 
  36 20 r_j_Heat_Capacity_(cal/mol/K)_328.15K_1.00E+00atm 
  37 20 r_j_ln(Q)_(kcal/mol)_328.15K_1.00E+00atm 
  38 20 r_j_Enthalpy_(kcal/mol)_338.15K_1.00E+00atm 
  39 20 r_j_Free_Energy_(kcal/mol)_338.15K_1.00E+00atm 
  40 20 r_j_Internal_Energy_(kcal/mol)_338.15K_1.00E+00atm 
  41 20 r_j_Heat_Capacity_(cal/mol/K)_338.15K_1.00E+00atm 
  42 20 r_j_ln(Q)_(kcal/mol)_338.15K_1.00E+00atm 
  43 20 r_j_Enthalpy_(kcal/mol)_348.15K_1.00E+00atm 
  44 20 r_j_Free_Energy_(kcal/mol)_348.15K_1.00E+00atm 
  45 20 r_j_Internal_Energy_(kcal/mol)_348.15K_1.00E+00atm 
  46 20 r_j_Heat_Capacity_(cal/mol/K)_348.15K_1.00E+00atm 
  47 20 r_j_ln(Q)_(kcal/mol)_348.15K_1.00E+00atm 
  48 20 r_j_Enthalpy_(kcal/mol)_358.15K_1.00E+00atm 
  49 20 r_j_Free_Energy_(kcal/mol)_358.15K_1.00E+00atm 
  50 20 r_j_Internal_Energy_(kcal/mol)_358.15K_1.00E+00atm 
  51 20 r_j_Heat_Capacity_(cal/mol/K)_358.15K_1.00E+00atm 
  52 20 r_j_ln(Q)_(kcal/mol)_358.15K_1.00E+00atm 
  53 20 r_j_Enthalpy_(kcal/mol)_368.15K_1.00E+00atm 
  54 20 r_j_Free_Energy_(kcal/mol)_368.15K_1.00E+00atm 
  55 20 r_j_Internal_Energy_(kcal/mol)_368.15K_1.00E+00atm 
  56 20 r_j_Heat_Capacity_(cal/mol/K)_368.15K_1.00E+00atm 
  57 20 r_j_ln(Q)_(kcal/mol)_368.15K_1.00E+00atm 
  58 20 r_j_Enthalpy_(kcal/mol)_378.15K_1.00E+00atm 
  59 20 r_j_Free_Energy_(kcal/mol)_378.15K_1.00E+00atm 
  60 20 r_j_Internal_Energy_(kcal/mol)_378.15K_1.00E+00atm 
  61 20 r_j_Heat_Capacity_(cal/mol/K)_378.15K_1.00E+00atm 
  62 20 r_j_ln(Q)_(kcal/mol)_378.15K_1.00E+00atm 
  63 20 r_j_Enthalpy_(kcal/mol)_388.15K_1.00E+00atm 
  64 20 r_j_Free_Energy_(kcal/mol)_388.15K_1.00E+00atm 
  65 20 r_j_Internal_Energy_(kcal/mol)_388.15K_1.00E+00atm 
  66 20 r_j_Heat_Capacity_(cal/mol/K)_388.15K_1.00E+00atm 
  67 20 r_j_ln(Q)_(kcal/mol)_388.15K_1.00E+00atm 
  68 30 s_m_job_name 
  69 20 r_j_Gas_Phase_Energy 
  70 20 r_j_HOMO 
  71 20 r_j_LUMO 
  72 20 r_j_Zero_Point_Energy_(kcal/mol) 
  73 20 r_j_Entropy_(cal/mol/K)_298.15K_1.00E+00atm 
  74 20 r_j_Total_Internal_Energy_(au)_298.15K_1.00E+00atm 
  75 20 r_j_Total_Enthalpy_(au)_298.15K_1.00E+00atm 
  76 20 r_j_Total_Free_Energy_(au)_298.15K_1.00E+00atm 
  77 20 r_j_ESP_min,_kcal/mol 
  78 20 r_j_ESP_max,_kcal/mol 
  79 20 r_j_ESP_mean,_kcal/mol 
  80 20 r_j_ESP_pos_mean,_kcal/mol 
  81 20 r_j_ESP_neg_mean,_kcal/mol 
  82 20 r_j_ESP_pos_variance,_(kcal/mol)**2 
  83 20 r_j_ESP_neg_variance,_(kcal/mol)**2 
  84 20 r_j_ESP_total_variance,_(kcal/mol)**2 
  85 20 r_j_ESP_balance 
  86 20 r_j_ESP_local_polarity,_kcal/mol 
  :::
 } 
 m_atom[26] { 
  # First column is atom index #
  i_m_mmod_type
  r_m_x_coord
  r_m_y_coord
  r_m_z_coord
  i_m_color
  r_m_charge1
  r_m_charge2
  i_m_atomic_number
  i_m_formal_charge
  s_m_color_rgb
  s_m_atom_name
  r_j_EPN
  r_j_Max_surface_ESP
  r_j_Min_surface_ESP
  i_m_Hcount
  i_rdk_index
  b_st_NoSrcChirality
  b_matsci_Reaction_Workflow_Keep_Atom
  b_matsci_Reaction_Workflow_Restrained_Atom
  i_matsci_Reaction_Workflow_Superposition_Atom
  :::
  1 3 0.055331 -0.200031 0.266811 24 -0.01729 -0.01729 6 0 696969  C1  -14.6681956813213 0 0 1 0 1 <> <> <>
  2 3 -0.057860 -1.282804 1.342854 24 -0.15779 -0.15779 6 0 696969  C2  -14.7198196348044 0 0 2 2 <> <> <> <>
  3 3 -0.698023 1.082597 0.605635 24 -0.19528 -0.19528 6 0 696969  C3  -14.7294225824571 0 0 3 3 <> <> <> <>
  4 3 -1.487304 -1.785476 1.545324 24 -0.16865 -0.16865 6 0 696969  C4  -14.73620257976 0 0 3 4 <> <> <> <>
  5 41 -0.341855 -0.603969 -0.669763 21 0.12220 0.12220 1 0 FFFFFF  H5  -1.08174041134094 40.5994147540955 26.2273969600239 0 <> <> <> <> <>
  6 41 0.579676 -2.125601 1.060410 21 0.07947 0.07947 1 0 FFFFFF  H6  -1.09299384809871 41.5913201571248 15.5073009652783 0 <> <> <> <> <>
  7 41 0.334108 -0.896445 2.284385 21 0.07947 0.07947 1 0 FFFFFF  H7  -1.09631158209874 21.3420277116015 15.3041030309981 0 <> <> <> <> <>
  8 41 -1.769049 0.895103 0.627467 21 0.09090 0.09090 1 0 FFFFFF  H8  -1.08737635757695 27.0597658983418 15.4086289838881 0 <> <> <> <> <>
  9 41 -0.397328 1.467676 1.578944 21 0.09090 0.09090 1 0 FFFFFF  H9  -1.09102977447223 21.3359401806222 10.1503688052886 0 <> <> <> <> <>
  10 41 -0.514699 1.856806 -0.140598 21 0.09090 0.09090 1 0 FFFFFF  H10  -1.08691786813215 41.2252439609173 14.1951630475229 0 <> <> <> <> <>
  11 41 -1.502373 -2.614686 2.251214 21 0.07496 0.07496 1 0 FFFFFF  H11  -1.09999142853736 20.3163302155794 12.2955206922536 0 <> <> <> <> <>
  12 41 -2.135380 -1.006020 1.943803 21 0.07496 0.07496 1 0 FFFFFF  H12  -1.10062201483128 24.5957125638586 12.3163837247767 0 <> <> <> <> <>
  13 41 -1.920918 -2.138096 0.607888 21 0.07496 0.07496 1 0 FFFFFF  H13  -1.09906617901714 28.2101307192274 13.0278115294053 0 <> <> <> <> <>
  14 3 2.466487 0.948802 1.340543 2 -0.08785 -0.08785 6 0 A0A0A0  C14  -14.7320527092897 0 0 2 <> <> 1 1 <>
  15 18 4.211665 1.755239 2.159260 70 -0.95783 -0.95783 8 -1 FF2F2F  O1  -22.486263483576 -43.0300772969181 -70.348850838536 0 <> <> 1 1 <>
  16 3 3.927874 1.100502 1.022605 2 0.42536 0.42536 6 0 A0A0A0  C16  -14.7458224955214 0 0 1 <> <> 1 1 <>
  17 3 4.199732 1.872035 -0.280328 2 -0.15432 -0.15432 6 0 A0A0A0  C17  -14.7963020085723 0 0 3 <> <> 1 <> <>
  18 41 2.277336 0.301169 2.183699 21 0.09196 0.09196 1 0 FFFFFF  H1  -1.11401426627432 24.5690824012709 -49.5322114684511 0 <> <> 1 <> <>
  19 41 1.954777 1.899127 1.390981 21 0.09196 0.09196 1 0 FFFFFF  H2  -1.11504756540951 27.678730338078 -49.9325553840953 0 <> <> 1 <> <>
  20 41 4.393378 0.086947 0.906671 21 -0.08927 -0.08927 1 0 FFFFFF  H3  -1.17851582873259 17.0280070683071 -53.7947776998413 0 <> <> 1 <> <>
  21 41 3.900230 1.314952 -1.179747 21 0.03740 0.03740 1 0 FFFFFF  H4  -1.1411185490252 30.951556643715 -9.69579907295289 0 <> <> 1 <> <>
  22 41 3.680619 2.832768 -0.256200 21 0.03740 0.03740 1 0 FFFFFF  H22  -1.15127773228132 16.1463527198369 -54.0832187626701 0 <> <> 1 <> <>
  23 41 5.268273 2.072849 -0.355840 21 0.03740 0.03740 1 0 FFFFFF  H23  -1.15216919213711 -6.35746718854213 -54.5675759283186 0 <> <> 1 <> <>
  24 32 1.502492 0.124183 0.044474 43 -0.25498 -0.25498 7 1 5757FF  N1  -18.2876629180062 0 0 2 <> <> 1 1 2
  25 44 2.038113 -0.716490 -0.152822 21 0.29153 0.29153 1 0 FFFFFF  H25  -0.985377671888099 50.1343182653829 15.9082110775632 0 <> <> 1 1 3
  26 44 1.619488 0.741561 -0.753862 21 0.29153 0.29153 1 0 FFFFFF  H26  -0.985825160328558 49.8797728493547 17.0926025473353 0 <> <> 1 1 1
  :::
 } 
 m_bond[25] { 
  # First column is bond index #
  i_m_from
  i_m_to
  i_m_order
  :::
  1 1 2 1
  2 1 3 1
  3 1 5 1
  4 1 24 1
  5 2 4 1
  6 2 6 1
  7 2 7 1
  8 3 8 1
  9 3 9 1
  10 3 10 1
  11 4 11 1
  12 4 12 1
  13 4 13 1
  14 14 18 1
  15 14 19 1
  16 14 16 1
  17 14 24 1
  18 15 16 1
  19 16 20 1
  20 16 17 1
  21 17 23 1
  22 17 22 1
  23 17 21 1
  24 24 26 1
  25 24 25 1
  :::
 } 
} 

f_m_ct { 
 s_m_title
 i_m_stars
 s_m_entry_id
 s_m_entry_name
 i_m_Spin_multiplicity
 s_j_QM_Method
 s_j_QM_Basis
 r_j_Final_Energy
 s_j_Jaguar_input_file
 s_j_Jaguar_output_file
 s_m_Source_Path
 s_m_Source_File
 i_m_Source_File_Index
 s_j_Task
 s_j_Jaguar_restart_input_file
 s_j_Jaguar_restart_mae_file
 s_j_Jaguar_log_file
 s_j_Jaguar_mae_file
 i_j_Number_of_canonical_orbitals
 r_j_Lowest_Frequency_(cm-1)
 r_j_Highest_Frequency_(cm-1)
 r_j_2nd_Lowest_Frequency_(cm-1)
 i_j_Num_Negative_Frequencies
 b_matsci_Reaction_Workflow_Structure
 s_matsci_Reaction_Workflow_Conformers_Group
 s_matsci_Reaction_Workflow_Sibling_Group
 s_matsci_Reaction_Workflow_Parent_Conformer_Groups
 i_mmod_Serial_Number-OPLS3e
 r_mmod_Relative_Potential_Energy-OPLS3e_global
 i_matsci_Workflow_Stage
 r_j_Enthalpy_(kcal/mol)_298.15K_1.00E+00atm
 r_j_Free_Energy_(kcal/mol)_298.15K_1.00E+00atm
 r_j_Internal_Energy_(kcal/mol)_298.15K_1.00E+00atm
 r_j_Heat_Capacity_(cal/mol/K)_298.15K_1.00E+00atm
 r_j_ln(Q)_(kcal/mol)_298.15K_1.00E+00atm
 r_j_Enthalpy_(kcal/mol)_308.15K_1.00E+00atm
 r_j_Free_Energy_(kcal/mol)_308.15K_1.00E+00atm
 r_j_Internal_Energy_(kcal/mol)_308.15K_1.00E+00atm
 r_j_Heat_Capacity_(cal/mol/K)_308.15K_1.00E+00atm
 r_j_ln(Q)_(kcal/mol)_308.15K_1.00E+00atm
 r_j_Enthalpy_(kcal/mol)_318.15K_1.00E+00atm
 r_j_Free_Energy_(kcal/mol)_318.15K_1.00E+00atm
 r_j_Internal_Energy_(kcal/mol)_318.15K_1.00E+00atm
 r_j_Heat_Capacity_(cal/mol/K)_318.15K_1.00E+00atm
 r_j_ln(Q)_(kcal/mol)_318.15K_1.00E+00atm
 r_j_Enthalpy_(kcal/mol)_328.15K_1.00E+00atm
 r_j_Free_Energy_(kcal/mol)_328.15K_1.00E+00atm
 r_j_Internal_Energy_(kcal/mol)_328.15K_1.00E+00atm
 r_j_Heat_Capacity_(cal/mol/K)_328.15K_1.00E+00atm
 r_j_ln(Q)_(kcal/mol)_328.15K_1.00E+00atm
 r_j_Enthalpy_(kcal/mol)_338.15K_1.00E+00atm
 r_j_Free_Energy_(kcal/mol)_338.15K_1.00E+00atm
 r_j_Internal_Energy_(kcal/mol)_338.15K_1.00E+00atm
 r_j_Heat_Capacity_(cal/mol/K)_338.15K_1.00E+00atm
 r_j_ln(Q)_(kcal/mol)_338.15K_1.00E+00atm
 r_j_Enthalpy_(kcal/mol)_348.15K_1.00E+00atm
 r_j_Free_Energy_(kcal/mol)_348.15K_1.00E+00atm
 r_j_Internal_Energy_(kcal/mol)_348.15K_1.00E+00atm
 r_j_Heat_Capacity_(cal/mol/K)_348.15K_1.00E+00atm
 r_j_ln(Q)_(kcal/mol)_348.15K_1.00E+00atm
 r_j_Enthalpy_(kcal/mol)_358.15K_1.00E+00atm
 r_j_Free_Energy_(kcal/mol)_358.15K_1.00E+00atm
 r_j_Internal_Energy_(kcal/mol)_358.15K_1.00E+00atm
 r_j_Heat_Capacity_(cal/mol/K)_358.15K_1.00E+00atm
 r_j_ln(Q)_(kcal/mol)_358.15K_1.00E+00atm
 r_j_Enthalpy_(kcal/mol)_368.15K_1.00E+00atm
 r_j_Free_Energy_(kcal/mol)_368.15K_1.00E+00atm
 r_j_Internal_Energy_(kcal/mol)_368.15K_1.00E+00atm
 r_j_Heat_Capacity_(cal/mol/K)_368.15K_1.00E+00atm
 r_j_ln(Q)_(kcal/mol)_368.15K_1.00E+00atm
 r_j_Enthalpy_(kcal/mol)_378.15K_1.00E+00atm
 r_j_Free_Energy_(kcal/mol)_378.15K_1.00E+00atm
 r_j_Internal_Energy_(kcal/mol)_378.15K_1.00E+00atm
 r_j_Heat_Capacity_(cal/mol/K)_378.15K_1.00E+00atm
 r_j_ln(Q)_(kcal/mol)_378.15K_1.00E+00atm
 r_j_Enthalpy_(kcal/mol)_388.15K_1.00E+00atm
 r_j_Free_Energy_(kcal/mol)_388.15K_1.00E+00atm
 r_j_Internal_Energy_(kcal/mol)_388.15K_1.00E+00atm
 r_j_Heat_Capacity_(cal/mol/K)_388.15K_1.00E+00atm
 r_j_ln(Q)_(kcal/mol)_388.15K_1.00E+00atm
 r_j_Zero_Point_Energy_(kcal/mol)_stage_2
 r_j_Total_Internal_Energy_(au)_298.15K_1.00E+00atm_stage_2
 r_j_Total_Enthalpy_(au)_298.15K_1.00E+00atm_stage_2
 r_j_Total_Free_Energy_(au)_298.15K_1.00E+00atm_stage_2
 r_j_Entropy_(cal/mol/K)_298.15K_1.00E+00atm_stage_2
 r_j_Total_Internal_Energy_(au)_308.15K_1.00E+00atm_stage_2
 r_j_Total_Enthalpy_(au)_308.15K_1.00E+00atm_stage_2
 r_j_Total_Free_Energy_(au)_308.15K_1.00E+00atm_stage_2
 r_j_Entropy_(cal/mol/K)_308.15K_1.00E+00atm_stage_2
 r_j_Total_Internal_Energy_(au)_318.15K_1.00E+00atm_stage_2
 r_j_Total_Enthalpy_(au)_318.15K_1.00E+00atm_stage_2
 r_j_Total_Free_Energy_(au)_318.15K_1.00E+00atm_stage_2
 r_j_Entropy_(cal/mol/K)_318.15K_1.00E+00atm_stage_2
 r_j_Total_Internal_Energy_(au)_328.15K_1.00E+00atm_stage_2
 r_j_Total_Enthalpy_(au)_328.15K_1.00E+00atm_stage_2
 r_j_Total_Free_Energy_(au)_328.15K_1.00E+00atm_stage_2
 r_j_Entropy_(cal/mol/K)_328.15K_1.00E+00atm_stage_2
 r_j_Total_Internal_Energy_(au)_338.15K_1.00E+00atm_stage_2
 r_j_Total_Enthalpy_(au)_338.15K_1.00E+00atm_stage_2
 r_j_Total_Free_Energy_(au)_338.15K_1.00E+00atm_stage_2
 r_j_Entropy_(cal/mol/K)_338.15K_1.00E+00atm_stage_2
 r_j_Total_Internal_Energy_(au)_348.15K_1.00E+00atm_stage_2
 r_j_Total_Enthalpy_(au)_348.15K_1.00E+00atm_stage_2
 r_j_Total_Free_Energy_(au)_348.15K_1.00E+00atm_stage_2
 r_j_Entropy_(cal/mol/K)_348.15K_1.00E+00atm_stage_2
 r_j_Total_Internal_Energy_(au)_358.15K_1.00E+00atm_stage_2
 r_j_Total_Enthalpy_(au)_358.15K_1.00E+00atm_stage_2
 r_j_Total_Free_Energy_(au)_358.15K_1.00E+00atm_stage_2
 r_j_Entropy_(cal/mol/K)_358.15K_1.00E+00atm_stage_2
 r_j_Total_Internal_Energy_(au)_368.15K_1.00E+00atm_stage_2
 r_j_Total_Enthalpy_(au)_368.15K_1.00E+00atm_stage_2
 r_j_Total_Free_Energy_(au)_368.15K_1.00E+00atm_stage_2
 r_j_Entropy_(cal/mol/K)_368.15K_1.00E+00atm_stage_2
 r_j_Total_Internal_Energy_(au)_378.15K_1.00E+00atm_stage_2
 r_j_Total_Enthalpy_(au)_378.15K_1.00E+00atm_stage_2
 r_j_Total_Free_Energy_(au)_378.15K_1.00E+00atm_stage_2
 r_j_Entropy_(cal/mol/K)_378.15K_1.00E+00atm_stage_2
 r_j_Total_Internal_Energy_(au)_388.15K_1.00E+00atm_stage_2
 r_j_Total_Enthalpy_(au)_388.15K_1.00E+00atm_stage_2
 r_j_Total_Free_Energy_(au)_388.15K_1.00E+00atm_stage_2
 r_j_Entropy_(cal/mol/K)_388.15K_1.00E+00atm_stage_2
 r_j_Gas_Phase_Energy_stage_2
 r_j_HOMO_stage_2
 r_j_LUMO_stage_2
 s_m_job_name
 r_j_Gas_Phase_Energy
 r_j_HOMO
 r_j_LUMO
 r_j_Zero_Point_Energy_(kcal/mol)
 r_j_Entropy_(cal/mol/K)_298.15K_1.00E+00atm
 r_j_Total_Internal_Energy_(au)_298.15K_1.00E+00atm
 r_j_Total_Enthalpy_(au)_298.15K_1.00E+00atm
 r_j_Total_Free_Energy_(au)_298.15K_1.00E+00atm
 r_j_ESP_min,_kcal/mol
 r_j_ESP_max,_kcal/mol
 r_j_ESP_mean,_kcal/mol
 r_j_ESP_pos_mean,_kcal/mol
 r_j_ESP_neg_mean,_kcal/mol
 r_j_ESP_pos_variance,_(kcal/mol)**2
 r_j_ESP_neg_variance,_(kcal/mol)**2
 r_j_ESP_total_variance,_(kcal/mol)**2
 r_j_ESP_balance
 r_j_ESP_local_polarity,_kcal/mol
 s_j_jname
 i_m_ct_format
 :::
 Amine_frag2_product-3 
  0
  108 
  Amine_frag2_product-3_stage_2 
  1
  DFT(b3lyp-d3) 
  cc-pvtz(-f) 
  -407.127190068725
  /home/laurikai/Schrodinger_WD/Frag2_rxwf_spe_B3LYP-D3_CC-PVTZ-F/Amine_frag2_product-3_isomer18.in 
  /home/laurikai/Schrodinger_WD/Frag2_rxwf_spe_B3LYP-D3_CC-PVTZ-F/Amine_frag2_product-3_isomer18.out 
  /home/laurikai/.schrodinger/tmp 
  tmpma9npit6.mae 
  3
  "Single Point" 
  /home/laurikai/Schrodinger_WD/Frag2_rxwf_spe_B3LYP-D3_CC-PVTZ-F/Amine_frag2_product-3_isomer18.01.in 
  /home/laurikai/Schrodinger_WD/Frag2_rxwf_spe_B3LYP-D3_CC-PVTZ-F/Amine_frag2_product-3_isomer18.01.mae 
  /home/laurikai/Schrodinger_WD/Frag2_rxwf_spe_B3LYP-D3_CC-PVTZ-F/Amine_frag2_product-3_isomer18.log 
  /home/laurikai/Schrodinger_WD/Frag2_rxwf_spe_B3LYP-D3_CC-PVTZ-F/Amine_frag2_product-3_isomer18.mae 
  359
  53.2131012525175
  3680.41213254057
  57.3259428385322
  0
  1
  intermediate 
  Intermediates 
  Transition_states 
  1
  2.15673828125
  2
  7.64422389604743
  -22.6558630940181
  7.05173830722015
  42.1623382814405
  38.2386736846402
  8.08872623979688
  -23.6717246262364
  7.47636858694722
  43.4448270440224
  38.6566976277313
  8.54952093491078
  -24.7097683043471
  7.91729121803875
  44.7405376244708
  39.083528731612
  9.02329396066056
  -25.7624996959789
  8.37119217976615
  46.0401008648693
  39.5068690974027
  9.51007212812332
  -26.8298671570083
  8.83809828320653
  47.3411806537378
  39.9269515621256
  10.0098591728265
  -27.9118225529582
  9.31801326388736
  48.6415052087518
  40.3439872843305
  10.5226365970174
  -29.0083203042825
  9.81091862405585
  49.938905160159
  40.758167429122
  11.0483648433697
  -30.1193165666947
  10.3167748063857
  51.2313419540688
  41.1696647631574
  11.5869847093888
  -31.2447685359466
  10.8355226083825
  52.5169277942863
  41.5786351621795
  12.1384189240415
  -32.3846338659041
  11.3670847590128
  53.7939383468005
  41.985219032401
  150.496735359904
  -406.876252841304
  -406.875308655412
  -406.923577703041
  101.590757991483
  -406.875570788497
  -406.874594934455
  -406.925208434943
  103.068151439342
  -406.874868133554
  -406.873860611362
  -406.926862662852
  104.539648716825
  -406.874144796324
  -406.873105605982
  -406.928540297122
  106.005770704371
  -406.873400734082
  -406.87232987559
  -406.930241255453
  107.466920849125
  -406.872635940874
  -406.871533414231
  -406.931965461139
  108.923400045339
  -406.871850446178
  -406.870716251386
  -406.933712841543
  110.375420637442
  -406.871044313033
  -406.869878450091
  -406.935483326795
  111.823119408025
  -406.870217635785
  -406.869020104693
  -406.937276848683
  113.266569470674
  -406.869370537572
  -406.86814133833
  -406.939093339723
  114.705791034254
  -407.127316955686
  -0.238523311518713
  0.0209696864880422
  828_Amine_frag2_rxwf 
  -407.127190068725
  -0.238639011299717
  0.0209317920776536
  150.481915413193
  101.626989736929
  -406.876144210054
  -406.875200024162
  -406.923486286663
  -38.2436274921463
  27.0423885608335
  2.74027258845982
  7.27053855691471
  -12.9527877119341
  19.5116620094671
  155.071088907181
  174.582750916648
  0.099271008965065
  7.26462705282519
  Amine_frag2_product-3_isomer18 
  2
 m_depend[86] { 
  # First column is dependency index #
  i_m_depend_dependency
  s_m_depend_property
  :::
  1 20 i_m_Spin_multiplicity 
  2 20 s_j_QM_Method 
  3 20 s_j_QM_Basis 
  4 20 r_j_Final_Energy 
  5 20 s_j_Jaguar_input_file 
  6 20 s_j_Jaguar_output_file 
  7 20 s_j_Task 
  8 20 s_j_Jaguar_restart_input_file 
  9 20 s_j_Jaguar_restart_mae_file 
  10 20 s_j_Jaguar_log_file 
  11 20 s_j_Jaguar_mae_file 
  12 20 i_j_Number_of_canonical_orbitals 
  13 20 r_j_Lowest_Frequency_(cm-1) 
  14 20 r_j_Highest_Frequency_(cm-1) 
  15 20 r_j_2nd_Lowest_Frequency_(cm-1) 
  16 20 i_j_Num_Negative_Frequencies 
  17 10 i_mmod_Serial_Number-OPLS3e 
  18 20 r_j_Enthalpy_(kcal/mol)_298.15K_1.00E+00atm 
  19 20 r_j_Free_Energy_(kcal/mol)_298.15K_1.00E+00atm 
  20 20 r_j_Internal_Energy_(kcal/mol)_298.15K_1.00E+00atm 
  21 20 r_j_Heat_Capacity_(cal/mol/K)_298.15K_1.00E+00atm 
  22 20 r_j_ln(Q)_(kcal/mol)_298.15K_1.00E+00atm 
  23 20 r_j_Enthalpy_(kcal/mol)_308.15K_1.00E+00atm 
  24 20 r_j_Free_Energy_(kcal/mol)_308.15K_1.00E+00atm 
  25 20 r_j_Internal_Energy_(kcal/mol)_308.15K_1.00E+00atm 
  26 20 r_j_Heat_Capacity_(cal/mol/K)_308.15K_1.00E+00atm 
  27 20 r_j_ln(Q)_(kcal/mol)_308.15K_1.00E+00atm 
  28 20 r_j_Enthalpy_(kcal/mol)_318.15K_1.00E+00atm 
  29 20 r_j_Free_Energy_(kcal/mol)_318.15K_1.00E+00atm 
  30 20 r_j_Internal_Energy_(kcal/mol)_318.15K_1.00E+00atm 
  31 20 r_j_Heat_Capacity_(cal/mol/K)_318.15K_1.00E+00atm 
  32 20 r_j_ln(Q)_(kcal/mol)_318.15K_1.00E+00atm 
  33 20 r_j_Enthalpy_(kcal/mol)_328.15K_1.00E+00atm 
  34 20 r_j_Free_Energy_(kcal/mol)_328.15K_1.00E+00atm 
  35 20 r_j_Internal_Energy_(kcal/mol)_328.15K_1.00E+00atm 
  36 20 r_j_Heat_Capacity_(cal/mol/K)_328.15K_1.00E+00atm 
  37 20 r_j_ln(Q)_(kcal/mol)_328.15K_1.00E+00atm 
  38 20 r_j_Enthalpy_(kcal/mol)_338.15K_1.00E+00atm 
  39 20 r_j_Free_Energy_(kcal/mol)_338.15K_1.00E+00atm 
  40 20 r_j_Internal_Energy_(kcal/mol)_338.15K_1.00E+00atm 
  41 20 r_j_Heat_Capacity_(cal/mol/K)_338.15K_1.00E+00atm 
  42 20 r_j_ln(Q)_(kcal/mol)_338.15K_1.00E+00atm 
  43 20 r_j_Enthalpy_(kcal/mol)_348.15K_1.00E+00atm 
  44 20 r_j_Free_Energy_(kcal/mol)_348.15K_1.00E+00atm 
  45 20 r_j_Internal_Energy_(kcal/mol)_348.15K_1.00E+00atm 
  46 20 r_j_Heat_Capacity_(cal/mol/K)_348.15K_1.00E+00atm 
  47 20 r_j_ln(Q)_(kcal/mol)_348.15K_1.00E+00atm 
  48 20 r_j_Enthalpy_(kcal/mol)_358.15K_1.00E+00atm 
  49 20 r_j_Free_Energy_(kcal/mol)_358.15K_1.00E+00atm 
  50 20 r_j_Internal_Energy_(kcal/mol)_358.15K_1.00E+00atm 
  51 20 r_j_Heat_Capacity_(cal/mol/K)_358.15K_1.00E+00atm 
  52 20 r_j_ln(Q)_(kcal/mol)_358.15K_1.00E+00atm 
  53 20 r_j_Enthalpy_(kcal/mol)_368.15K_1.00E+00atm 
  54 20 r_j_Free_Energy_(kcal/mol)_368.15K_1.00E+00atm 
  55 20 r_j_Internal_Energy_(kcal/mol)_368.15K_1.00E+00atm 
  56 20 r_j_Heat_Capacity_(cal/mol/K)_368.15K_1.00E+00atm 
  57 20 r_j_ln(Q)_(kcal/mol)_368.15K_1.00E+00atm 
  58 20 r_j_Enthalpy_(kcal/mol)_378.15K_1.00E+00atm 
  59 20 r_j_Free_Energy_(kcal/mol)_378.15K_1.00E+00atm 
  60 20 r_j_Internal_Energy_(kcal/mol)_378.15K_1.00E+00atm 
  61 20 r_j_Heat_Capacity_(cal/mol/K)_378.15K_1.00E+00atm 
  62 20 r_j_ln(Q)_(kcal/mol)_378.15K_1.00E+00atm 
  63 20 r_j_Enthalpy_(kcal/mol)_388.15K_1.00E+00atm 
  64 20 r_j_Free_Energy_(kcal/mol)_388.15K_1.00E+00atm 
  65 20 r_j_Internal_Energy_(kcal/mol)_388.15K_1.00E+00atm 
  66 20 r_j_Heat_Capacity_(cal/mol/K)_388.15K_1.00E+00atm 
  67 20 r_j_ln(Q)_(kcal/mol)_388.15K_1.00E+00atm 
  68 30 s_m_job_name 
  69 20 r_j_Gas_Phase_Energy 
  70 20 r_j_HOMO 
  71 20 r_j_LUMO 
  72 20 r_j_Zero_Point_Energy_(kcal/mol) 
  73 20 r_j_Entropy_(cal/mol/K)_298.15K_1.00E+00atm 
  74 20 r_j_Total_Internal_Energy_(au)_298.15K_1.00E+00atm 
  75 20 r_j_Total_Enthalpy_(au)_298.15K_1.00E+00atm 
  76 20 r_j_Total_Free_Energy_(au)_298.15K_1.00E+00atm 
  77 20 r_j_ESP_min,_kcal/mol 
  78 20 r_j_ESP_max,_kcal/mol 
  79 20 r_j_ESP_mean,_kcal/mol 
  80 20 r_j_ESP_pos_mean,_kcal/mol 
  81 20 r_j_ESP_neg_mean,_kcal/mol 
  82 20 r_j_ESP_pos_variance,_(kcal/mol)**2 
  83 20 r_j_ESP_neg_variance,_(kcal/mol)**2 
  84 20 r_j_ESP_total_variance,_(kcal/mol)**2 
  85 20 r_j_ESP_balance 
  86 20 r_j_ESP_local_polarity,_kcal/mol 
  :::
 } 
 m_atom[26] { 
  # First column is atom index #
  i_m_mmod_type
  r_m_x_coord
  r_m_y_coord
  r_m_z_coord
  i_m_color
  r_m_charge1
  r_m_charge2
  i_m_atomic_number
  i_m_formal_charge
  s_m_color_rgb
  s_m_atom_name
  r_j_EPN
  r_j_Max_surface_ESP
  r_j_Min_surface_ESP
  i_m_Hcount
  i_rdk_index
  b_st_NoSrcChirality
  r_j_Mulliken_Charges
  i_j_separated_energy_at_no
  b_matsci_Reaction_Workflow_Keep_Atom
  i_matsci_Reaction_Workflow_Superposition_Atom
  :::
  1 3 2.117273 1.384359 0.195869 24 -0.01729 -0.01729 6 0 696969  C1  -14.7193256665002 0 0 1 0 1 <> <> <> <>
  2 3 1.319057 1.325982 1.515862 24 -0.15779 -0.15779 6 0 696969  C2  -14.7566316224376 0 0 2 2 <> <> <> <> <>
  3 3 2.087395 2.770012 -0.445889 24 -0.19528 -0.19528 6 0 696969  C3  -14.7644339109111 0 0 3 3 <> <> <> <> <>
  4 3 1.889078 2.178213 2.649936 24 -0.16865 -0.16865 6 0 696969  C4  -14.7611869083091 0 0 3 4 <> <> <> <> <>
  5 41 1.638297 0.684894 -0.495237 21 0.12220 0.12220 1 0 FFFFFF  H5  -1.13037446326031 9.88287874681043 -5.87553610691947 0 <> <> <> <> <> <>
  6 41 0.290884 1.630991 1.306303 21 0.07947 0.07947 1 0 FFFFFF  H6  -1.12734849708741 11.1366537650414 2.8286991229227 0 <> <> <> <> <> <>
  7 41 1.263503 0.286258 1.844799 21 0.07947 0.07947 1 0 FFFFFF  H7  -1.129916928624 10.4468001505609 2.87735921973774 0 <> <> <> <> <> <>
  8 41 1.061198 3.111771 -0.581865 21 0.09090 0.09090 1 0 FFFFFF  H8  -1.12128869186459 11.9465774260649 1.4568424853213 0 <> <> <> <> <> <>
  9 41 2.604227 3.505933 0.172380 21 0.09090 0.09090 1 0 FFFFFF  H9  -1.12165300862162 17.4503061048305 1.29983175060926 0 <> <> <> <> <> <>
  10 41 2.578683 2.747641 -1.417551 21 0.09090 0.09090 1 0 FFFFFF  H10  -1.12580985566158 7.60630624309613 -9.63037060963043 0 <> <> <> <> <> <>
  11 41 1.296382 2.060660 3.556986 21 0.07496 0.07496 1 0 FFFFFF  H11  -1.12314933704709 11.1248373324602 2.52858289708958 0 <> <> <> <> <> <>
  12 41 2.912332 1.885473 2.891502 21 0.07496 0.07496 1 0 FFFFFF  H12  -1.12264040876464 20.2891920748659 2.7993137209764 0 <> <> <> <> <> <>
  13 41 1.896093 3.238819 2.398720 21 0.07496 0.07496 1 0 FFFFFF  H13  -1.12416602251981 12.5560545932019 2.51558427646206 0 <> <> <> <> <> <>
  14 3 3.736744 -0.394687 0.848272 2 -0.08785 -0.08785 6 0 A0A0A0  C14  -14.73322145332 0 0 2 <> <> -0.13193 1 1 <>
  15 18 5.284403 -0.739710 -0.965279 70 -0.95783 -0.95783 8 -1 FF2F2F  O1  -22.3685604098436 -18.7669692334618 -38.2436274921463 0 <> <> -0.65653 2 1 <>
  16 3 5.129991 -0.877110 0.442324 2 0.42536 0.42536 6 0 A0A0A0  C16  -14.7105729761223 0 0 1 <> <> 0.30718 3 1 <>
  17 3 5.371856 -2.328995 0.812034 2 -0.15432 -0.15432 6 0 A0A0A0  C17  -14.7732039260776 0 0 3 <> <> -0.32382 4 1 <>
  18 41 2.999086 -1.061922 0.396557 21 0.09196 0.09196 1 0 FFFFFF  H1  -1.12217123131781 10.1770948490328 -17.7958252696423 0 <> <> 0.14046 5 1 <>
  19 41 3.620178 -0.461183 1.937778 21 0.09196 0.09196 1 0 FFFFFF  H2  -1.12545216108883 16.6044289734136 4.93793981855972 0 <> <> 0.12129 6 1 <>
  20 41 5.874137 -0.250109 0.958166 21 -0.08927 -0.08927 1 0 FFFFFF  H3  -1.14037132729914 16.4128722583046 -23.0620973805886 0 <> <> -0.09815 7 1 <>
  21 41 5.291603 -2.474444 1.890484 21 0.03740 0.03740 1 0 FFFFFF  H4  -1.12620212740585 9.73707657342401 -2.16321162655096 0 <> <> -0.0018 8 1 <>
  22 41 4.643708 -2.969669 0.313341 21 0.03740 0.03740 1 0 FFFFFF  H22  -1.13212634924299 5.37917670799153 -29.0670982586007 0 <> <> 0.09106 9 1 <>
  23 41 6.367238 -2.636773 0.494794 21 0.03740 0.03740 1 0 FFFFFF  H23  -1.13230826206652 3.41094882569846 -29.1812255622165 0 <> <> 0.11703 10 1 <>
  24 32 3.516429 0.946341 0.305632 43 -0.25498 -0.25498 7 1 5757FF  N1  -18.3788380198487 0 0 2 <> <> -0.4673 12 1 4
  25 44 4.812086 0.079208 -1.181553 21 0.29153 0.29153 1 0 FFFFFF  H25  -1.034377385669 13.9113277511768 -24.4057585390303 0 <> <> 0.28111 16 1 <>
  26 44 4.049637 1.626127 0.836670 21 0.29153 0.29153 1 0 FFFFFF  H26  -1.06195241524275 27.0423885608335 -9.63927746048624 0 <> <> 0.32093 17 1 <>
  :::
 } 
 m_bond[25] { 
  # First column is bond index #
  i_m_from
  i_m_to
  i_m_order
  :::
  1 1 2 1
  2 1 3 1
  3 1 5 1
  4 1 24 1
  5 2 4 1
  6 2 6 1
  7 2 7 1
  8 3 8 1
  9 3 9 1
  10 3 10 1
  11 4 11 1
  12 4 12 1
  13 4 13 1
  14 14 18 1
  15 14 19 1
  16 14 24 1
  17 14 16 1
  18 15 16 1
  19 16 20 1
  20 16 17 1
  21 17 23 1
  22 17 22 1
  23 17 21 1
  24 24 26 1
  25 24 25 1
  :::
 } 
} 

f_m_ct { 
 s_m_title
 i_m_stars
 s_m_entry_id
 s_m_entry_name
 i_m_Spin_multiplicity
 s_j_QM_Method
 s_j_QM_Basis
 r_j_Final_Energy
 s_j_Jaguar_input_file
 s_j_Jaguar_output_file
 s_m_Source_Path
 s_m_Source_File
 i_m_Source_File_Index
 s_j_Task
 s_j_Jaguar_restart_input_file
 s_j_Jaguar_restart_mae_file
 s_j_Jaguar_log_file
 s_j_Jaguar_mae_file
 i_j_Number_of_canonical_orbitals
 r_j_Lowest_Frequency_(cm-1)
 r_j_Highest_Frequency_(cm-1)
 r_j_2nd_Lowest_Frequency_(cm-1)
 i_j_Num_Negative_Frequencies
 b_matsci_Reaction_Workflow_Structure
 s_matsci_Reaction_Workflow_Conformers_Group
 s_matsci_Reaction_Workflow_Sibling_Group
 s_matsci_Reaction_Workflow_Parent_Conformer_Groups
 s_matsci_Reaction_Workflow_Restrained_Distances
 s_matsci_Reaction_Workflow_Restrained_Angles
 b_matsci_Reaction_Workflow_Transition_State_Structure
 i_mmod_Serial_Number-OPLS3e
 r_mmod_Relative_Potential_Energy-OPLS3e_global
 i_matsci_Workflow_Stage
 r_j_Enthalpy_(kcal/mol)_298.15K_1.00E+00atm
 r_j_Free_Energy_(kcal/mol)_298.15K_1.00E+00atm
 r_j_Internal_Energy_(kcal/mol)_298.15K_1.00E+00atm
 r_j_Heat_Capacity_(cal/mol/K)_298.15K_1.00E+00atm
 r_j_ln(Q)_(kcal/mol)_298.15K_1.00E+00atm
 r_j_Enthalpy_(kcal/mol)_308.15K_1.00E+00atm
 r_j_Free_Energy_(kcal/mol)_308.15K_1.00E+00atm
 r_j_Internal_Energy_(kcal/mol)_308.15K_1.00E+00atm
 r_j_Heat_Capacity_(cal/mol/K)_308.15K_1.00E+00atm
 r_j_ln(Q)_(kcal/mol)_308.15K_1.00E+00atm
 r_j_Enthalpy_(kcal/mol)_318.15K_1.00E+00atm
 r_j_Free_Energy_(kcal/mol)_318.15K_1.00E+00atm
 r_j_Internal_Energy_(kcal/mol)_318.15K_1.00E+00atm
 r_j_Heat_Capacity_(cal/mol/K)_318.15K_1.00E+00atm
 r_j_ln(Q)_(kcal/mol)_318.15K_1.00E+00atm
 r_j_Enthalpy_(kcal/mol)_328.15K_1.00E+00atm
 r_j_Free_Energy_(kcal/mol)_328.15K_1.00E+00atm
 r_j_Internal_Energy_(kcal/mol)_328.15K_1.00E+00atm
 r_j_Heat_Capacity_(cal/mol/K)_328.15K_1.00E+00atm
 r_j_ln(Q)_(kcal/mol)_328.15K_1.00E+00atm
 r_j_Enthalpy_(kcal/mol)_338.15K_1.00E+00atm
 r_j_Free_Energy_(kcal/mol)_338.15K_1.00E+00atm
 r_j_Internal_Energy_(kcal/mol)_338.15K_1.00E+00atm
 r_j_Heat_Capacity_(cal/mol/K)_338.15K_1.00E+00atm
 r_j_ln(Q)_(kcal/mol)_338.15K_1.00E+00atm
 r_j_Enthalpy_(kcal/mol)_348.15K_1.00E+00atm
 r_j_Free_Energy_(kcal/mol)_348.15K_1.00E+00atm
 r_j_Internal_Energy_(kcal/mol)_348.15K_1.00E+00atm
 r_j_Heat_Capacity_(cal/mol/K)_348.15K_1.00E+00atm
 r_j_ln(Q)_(kcal/mol)_348.15K_1.00E+00atm
 r_j_Enthalpy_(kcal/mol)_358.15K_1.00E+00atm
 r_j_Free_Energy_(kcal/mol)_358.15K_1.00E+00atm
 r_j_Internal_Energy_(kcal/mol)_358.15K_1.00E+00atm
 r_j_Heat_Capacity_(cal/mol/K)_358.15K_1.00E+00atm
 r_j_ln(Q)_(kcal/mol)_358.15K_1.00E+00atm
 r_j_Enthalpy_(kcal/mol)_368.15K_1.00E+00atm
 r_j_Free_Energy_(kcal/mol)_368.15K_1.00E+00atm
 r_j_Internal_Energy_(kcal/mol)_368.15K_1.00E+00atm
 r_j_Heat_Capacity_(cal/mol/K)_368.15K_1.00E+00atm
 r_j_ln(Q)_(kcal/mol)_368.15K_1.00E+00atm
 r_j_Enthalpy_(kcal/mol)_378.15K_1.00E+00atm
 r_j_Free_Energy_(kcal/mol)_378.15K_1.00E+00atm
 r_j_Internal_Energy_(kcal/mol)_378.15K_1.00E+00atm
 r_j_Heat_Capacity_(cal/mol/K)_378.15K_1.00E+00atm
 r_j_ln(Q)_(kcal/mol)_378.15K_1.00E+00atm
 r_j_Enthalpy_(kcal/mol)_388.15K_1.00E+00atm
 r_j_Free_Energy_(kcal/mol)_388.15K_1.00E+00atm
 r_j_Internal_Energy_(kcal/mol)_388.15K_1.00E+00atm
 r_j_Heat_Capacity_(cal/mol/K)_388.15K_1.00E+00atm
 r_j_ln(Q)_(kcal/mol)_388.15K_1.00E+00atm
 r_j_Zero_Point_Energy_(kcal/mol)_stage_2
 r_j_Total_Internal_Energy_(au)_298.15K_1.00E+00atm_stage_2
 r_j_Total_Enthalpy_(au)_298.15K_1.00E+00atm_stage_2
 r_j_Total_Free_Energy_(au)_298.15K_1.00E+00atm_stage_2
 r_j_Entropy_(cal/mol/K)_298.15K_1.00E+00atm_stage_2
 r_j_Total_Internal_Energy_(au)_308.15K_1.00E+00atm_stage_2
 r_j_Total_Enthalpy_(au)_308.15K_1.00E+00atm_stage_2
 r_j_Total_Free_Energy_(au)_308.15K_1.00E+00atm_stage_2
 r_j_Entropy_(cal/mol/K)_308.15K_1.00E+00atm_stage_2
 r_j_Total_Internal_Energy_(au)_318.15K_1.00E+00atm_stage_2
 r_j_Total_Enthalpy_(au)_318.15K_1.00E+00atm_stage_2
 r_j_Total_Free_Energy_(au)_318.15K_1.00E+00atm_stage_2
 r_j_Entropy_(cal/mol/K)_318.15K_1.00E+00atm_stage_2
 r_j_Total_Internal_Energy_(au)_328.15K_1.00E+00atm_stage_2
 r_j_Total_Enthalpy_(au)_328.15K_1.00E+00atm_stage_2
 r_j_Total_Free_Energy_(au)_328.15K_1.00E+00atm_stage_2
 r_j_Entropy_(cal/mol/K)_328.15K_1.00E+00atm_stage_2
 r_j_Total_Internal_Energy_(au)_338.15K_1.00E+00atm_stage_2
 r_j_Total_Enthalpy_(au)_338.15K_1.00E+00atm_stage_2
 r_j_Total_Free_Energy_(au)_338.15K_1.00E+00atm_stage_2
 r_j_Entropy_(cal/mol/K)_338.15K_1.00E+00atm_stage_2
 r_j_Total_Internal_Energy_(au)_348.15K_1.00E+00atm_stage_2
 r_j_Total_Enthalpy_(au)_348.15K_1.00E+00atm_stage_2
 r_j_Total_Free_Energy_(au)_348.15K_1.00E+00atm_stage_2
 r_j_Entropy_(cal/mol/K)_348.15K_1.00E+00atm_stage_2
 r_j_Total_Internal_Energy_(au)_358.15K_1.00E+00atm_stage_2
 r_j_Total_Enthalpy_(au)_358.15K_1.00E+00atm_stage_2
 r_j_Total_Free_Energy_(au)_358.15K_1.00E+00atm_stage_2
 r_j_Entropy_(cal/mol/K)_358.15K_1.00E+00atm_stage_2
 r_j_Total_Internal_Energy_(au)_368.15K_1.00E+00atm_stage_2
 r_j_Total_Enthalpy_(au)_368.15K_1.00E+00atm_stage_2
 r_j_Total_Free_Energy_(au)_368.15K_1.00E+00atm_stage_2
 r_j_Entropy_(cal/mol/K)_368.15K_1.00E+00atm_stage_2
 r_j_Total_Internal_Energy_(au)_378.15K_1.00E+00atm_stage_2
 r_j_Total_Enthalpy_(au)_378.15K_1.00E+00atm_stage_2
 r_j_Total_Free_Energy_(au)_378.15K_1.00E+00atm_stage_2
 r_j_Entropy_(cal/mol/K)_378.15K_1.00E+00atm_stage_2
 r_j_Total_Internal_Energy_(au)_388.15K_1.00E+00atm_stage_2
 r_j_Total_Enthalpy_(au)_388.15K_1.00E+00atm_stage_2
 r_j_Total_Free_Energy_(au)_388.15K_1.00E+00atm_stage_2
 r_j_Entropy_(cal/mol/K)_388.15K_1.00E+00atm_stage_2
 r_j_Gas_Phase_Energy_stage_2
 r_j_HOMO_stage_2
 r_j_LUMO_stage_2
 s_m_job_name
 r_j_Gas_Phase_Energy
 r_j_HOMO
 r_j_LUMO
 r_j_Zero_Point_Energy_(kcal/mol)
 r_j_Entropy_(cal/mol/K)_298.15K_1.00E+00atm
 r_j_Total_Internal_Energy_(au)_298.15K_1.00E+00atm
 r_j_Total_Enthalpy_(au)_298.15K_1.00E+00atm
 r_j_Total_Free_Energy_(au)_298.15K_1.00E+00atm
 r_j_ESP_min,_kcal/mol
 r_j_ESP_max,_kcal/mol
 r_j_ESP_mean,_kcal/mol
 r_j_ESP_pos_mean,_kcal/mol
 r_j_ESP_neg_mean,_kcal/mol
 r_j_ESP_pos_variance,_(kcal/mol)**2
 r_j_ESP_neg_variance,_(kcal/mol)**2
 r_j_ESP_total_variance,_(kcal/mol)**2
 r_j_ESP_balance
 r_j_ESP_local_polarity,_kcal/mol
 s_j_jname
 i_m_ct_format
 :::
 Amine_frag2_transition_state_1-9 
  0
  109 
  Amine_frag2_transition_state_1-9_stage_2 
  1
  DFT(b3lyp-d3) 
  cc-pvtz(-f) 
  -407.030259894442
  /home/laurikai/Schrodinger_WD/Frag2_rxwf_spe_B3LYP-D3_CC-PVTZ-F/Amine_frag2_transition_state_1-9_isomer19.in 
  /home/laurikai/Schrodinger_WD/Frag2_rxwf_spe_B3LYP-D3_CC-PVTZ-F/Amine_frag2_transition_state_1-9_isomer19.out 
  /home/laurikai/.schrodinger/tmp 
  tmpma9npit6.mae 
  2
  "Single Point" 
  /home/laurikai/Schrodinger_WD/Frag2_rxwf_spe_B3LYP-D3_CC-PVTZ-F/Amine_frag2_transition_state_1-9_isomer19.01.in 
  /home/laurikai/Schrodinger_WD/Frag2_rxwf_spe_B3LYP-D3_CC-PVTZ-F/Amine_frag2_transition_state_1-9_isomer19.01.mae 
  /home/laurikai/Schrodinger_WD/Frag2_rxwf_spe_B3LYP-D3_CC-PVTZ-F/Amine_frag2_transition_state_1-9_isomer19.log 
  /home/laurikai/Schrodinger_WD/Frag2_rxwf_spe_B3LYP-D3_CC-PVTZ-F/Amine_frag2_transition_state_1-9_isomer19.mae 
  359
  -364.228994865802
  3545.15730429787
  19.8508588629975
  1
  1
  TS 
  Transition_states 
  reactant 
  (14,24);(26,24);(25,24);(14,16);(14,15) 
  (14,16,15) 
  1
  1
  13.4962348937988
  2
  7.72065393196387
  -22.791142322326
  7.1281683431366
  42.1525456580311
  38.4669986107801
  8.16624905261493
  -23.8188152251653
  7.55389139976528
  43.3941172449424
  38.8969013685426
  8.62633674943126
  -24.864137724661
  7.99410703255923
  44.6499783662384
  39.3276953947634
  9.09900821347492
  -25.9241195542971
  8.4469064325805
  45.9104793023554
  39.7547136257469
  9.58429813769459
  -26.9986980264002
  8.91232429277779
  47.1732844360306
  40.1781977537282
  10.0822181042215
  -28.087814849271
  9.3903721952823
  48.4361150824098
  40.5983680561741
  10.5927573699496
  -29.1914150941527
  9.881039396988
  49.6967908305658
  41.0154249339568
  11.1158840106994
  -30.3094463048112
  10.3842939737154
  50.9532601653851
  41.4295503937769
  11.6515463241687
  -31.4418577387166
  10.9000842231624
  52.2036218473434
  41.8409094704992
  12.1996744064754
  -32.5885997281097
  11.4283402414467
  53.4461384837742
  42.2496515850522
  148.3806383703
  -406.782478893079
  -406.781534707187
  -406.830150558883
  102.32066856132
  -406.781797325705
  -406.780821471663
  -406.831792916409
  103.797060774883
  -406.781095797435
  -406.780088275243
  -406.833458743858
  105.26630354893
  -406.780374215656
  -406.779335025313
  -406.835147932436
  106.729019557434
  -406.77963252508
  -406.778561666588
  -406.836860382245
  108.18570505425
  -406.77887070725
  -406.777768180608
  -406.838596000391
  109.636745522024
  -406.778088779287
  -406.776954584495
  -406.840354699339
  111.08243044563
  -406.777286792065
  -406.776120929123
  -406.842136395496
  112.522967039279
  -406.776464827976
  -406.775267296884
  -406.843941007996
  113.958492827939
  -406.775622998421
  -406.774393799179
  -406.845768457691
  115.389087040023
  -407.030294818133
  -0.161432111661191
  -0.0121688931601322
  828_Amine_frag2_rxwf 
  -407.030259894442
  -0.161605053652811
  -0.0121351595442927
  148.365599037213
  102.337066088512
  -406.782464801596
  -406.781520615703
  -406.830144258394
  -70.4370119973581
  50.6362883208049
  4.90718311372812
  21.8504455161821
  -29.794191790137
  102.703960600702
  575.878874846444
  678.582835447146
  0.128443638324973
  22.9278265046225
  Amine_frag2_transition_state_1-9_isomer19 
  2
 m_depend[86] { 
  # First column is dependency index #
  i_m_depend_dependency
  s_m_depend_property
  :::
  1 20 i_m_Spin_multiplicity 
  2 20 s_j_QM_Method 
  3 20 s_j_QM_Basis 
  4 20 r_j_Final_Energy 
  5 20 s_j_Jaguar_input_file 
  6 20 s_j_Jaguar_output_file 
  7 20 s_j_Task 
  8 20 s_j_Jaguar_restart_input_file 
  9 20 s_j_Jaguar_restart_mae_file 
  10 20 s_j_Jaguar_log_file 
  11 20 s_j_Jaguar_mae_file 
  12 20 i_j_Number_of_canonical_orbitals 
  13 20 r_j_Lowest_Frequency_(cm-1) 
  14 20 r_j_Highest_Frequency_(cm-1) 
  15 20 r_j_2nd_Lowest_Frequency_(cm-1) 
  16 20 i_j_Num_Negative_Frequencies 
  17 10 i_mmod_Serial_Number-OPLS3e 
  18 20 r_j_Enthalpy_(kcal/mol)_298.15K_1.00E+00atm 
  19 20 r_j_Free_Energy_(kcal/mol)_298.15K_1.00E+00atm 
  20 20 r_j_Internal_Energy_(kcal/mol)_298.15K_1.00E+00atm 
  21 20 r_j_Heat_Capacity_(cal/mol/K)_298.15K_1.00E+00atm 
  22 20 r_j_ln(Q)_(kcal/mol)_298.15K_1.00E+00atm 
  23 20 r_j_Enthalpy_(kcal/mol)_308.15K_1.00E+00atm 
  24 20 r_j_Free_Energy_(kcal/mol)_308.15K_1.00E+00atm 
  25 20 r_j_Internal_Energy_(kcal/mol)_308.15K_1.00E+00atm 
  26 20 r_j_Heat_Capacity_(cal/mol/K)_308.15K_1.00E+00atm 
  27 20 r_j_ln(Q)_(kcal/mol)_308.15K_1.00E+00atm 
  28 20 r_j_Enthalpy_(kcal/mol)_318.15K_1.00E+00atm 
  29 20 r_j_Free_Energy_(kcal/mol)_318.15K_1.00E+00atm 
  30 20 r_j_Internal_Energy_(kcal/mol)_318.15K_1.00E+00atm 
  31 20 r_j_Heat_Capacity_(cal/mol/K)_318.15K_1.00E+00atm 
  32 20 r_j_ln(Q)_(kcal/mol)_318.15K_1.00E+00atm 
  33 20 r_j_Enthalpy_(kcal/mol)_328.15K_1.00E+00atm 
  34 20 r_j_Free_Energy_(kcal/mol)_328.15K_1.00E+00atm 
  35 20 r_j_Internal_Energy_(kcal/mol)_328.15K_1.00E+00atm 
  36 20 r_j_Heat_Capacity_(cal/mol/K)_328.15K_1.00E+00atm 
  37 20 r_j_ln(Q)_(kcal/mol)_328.15K_1.00E+00atm 
  38 20 r_j_Enthalpy_(kcal/mol)_338.15K_1.00E+00atm 
  39 20 r_j_Free_Energy_(kcal/mol)_338.15K_1.00E+00atm 
  40 20 r_j_Internal_Energy_(kcal/mol)_338.15K_1.00E+00atm 
  41 20 r_j_Heat_Capacity_(cal/mol/K)_338.15K_1.00E+00atm 
  42 20 r_j_ln(Q)_(kcal/mol)_338.15K_1.00E+00atm 
  43 20 r_j_Enthalpy_(kcal/mol)_348.15K_1.00E+00atm 
  44 20 r_j_Free_Energy_(kcal/mol)_348.15K_1.00E+00atm 
  45 20 r_j_Internal_Energy_(kcal/mol)_348.15K_1.00E+00atm 
  46 20 r_j_Heat_Capacity_(cal/mol/K)_348.15K_1.00E+00atm 
  47 20 r_j_ln(Q)_(kcal/mol)_348.15K_1.00E+00atm 
  48 20 r_j_Enthalpy_(kcal/mol)_358.15K_1.00E+00atm 
  49 20 r_j_Free_Energy_(kcal/mol)_358.15K_1.00E+00atm 
  50 20 r_j_Internal_Energy_(kcal/mol)_358.15K_1.00E+00atm 
  51 20 r_j_Heat_Capacity_(cal/mol/K)_358.15K_1.00E+00atm 
  52 20 r_j_ln(Q)_(kcal/mol)_358.15K_1.00E+00atm 
  53 20 r_j_Enthalpy_(kcal/mol)_368.15K_1.00E+00atm 
  54 20 r_j_Free_Energy_(kcal/mol)_368.15K_1.00E+00atm 
  55 20 r_j_Internal_Energy_(kcal/mol)_368.15K_1.00E+00atm 
  56 20 r_j_Heat_Capacity_(cal/mol/K)_368.15K_1.00E+00atm 
  57 20 r_j_ln(Q)_(kcal/mol)_368.15K_1.00E+00atm 
  58 20 r_j_Enthalpy_(kcal/mol)_378.15K_1.00E+00atm 
  59 20 r_j_Free_Energy_(kcal/mol)_378.15K_1.00E+00atm 
  60 20 r_j_Internal_Energy_(kcal/mol)_378.15K_1.00E+00atm 
  61 20 r_j_Heat_Capacity_(cal/mol/K)_378.15K_1.00E+00atm 
  62 20 r_j_ln(Q)_(kcal/mol)_378.15K_1.00E+00atm 
  63 20 r_j_Enthalpy_(kcal/mol)_388.15K_1.00E+00atm 
  64 20 r_j_Free_Energy_(kcal/mol)_388.15K_1.00E+00atm 
  65 20 r_j_Internal_Energy_(kcal/mol)_388.15K_1.00E+00atm 
  66 20 r_j_Heat_Capacity_(cal/mol/K)_388.15K_1.00E+00atm 
  67 20 r_j_ln(Q)_(kcal/mol)_388.15K_1.00E+00atm 
  68 30 s_m_job_name 
  69 20 r_j_Gas_Phase_Energy 
  70 20 r_j_HOMO 
  71 20 r_j_LUMO 
  72 20 r_j_Zero_Point_Energy_(kcal/mol) 
  73 20 r_j_Entropy_(cal/mol/K)_298.15K_1.00E+00atm 
  74 20 r_j_Total_Internal_Energy_(au)_298.15K_1.00E+00atm 
  75 20 r_j_Total_Enthalpy_(au)_298.15K_1.00E+00atm 
  76 20 r_j_Total_Free_Energy_(au)_298.15K_1.00E+00atm 
  77 20 r_j_ESP_min,_kcal/mol 
  78 20 r_j_ESP_max,_kcal/mol 
  79 20 r_j_ESP_mean,_kcal/mol 
  80 20 r_j_ESP_pos_mean,_kcal/mol 
  81 20 r_j_ESP_neg_mean,_kcal/mol 
  82 20 r_j_ESP_pos_variance,_(kcal/mol)**2 
  83 20 r_j_ESP_neg_variance,_(kcal/mol)**2 
  84 20 r_j_ESP_total_variance,_(kcal/mol)**2 
  85 20 r_j_ESP_balance 
  86 20 r_j_ESP_local_polarity,_kcal/mol 
  :::
 } 
 m_atom[26] { 
  # First column is atom index #
  i_m_mmod_type
  r_m_x_coord
  r_m_y_coord
  r_m_z_coord
  i_m_color
  r_m_charge1
  r_m_charge2
  i_m_atomic_number
  i_m_formal_charge
  s_m_color_rgb
  s_m_atom_name
  r_j_EPN
  r_j_Max_surface_ESP
  r_j_Min_surface_ESP
  i_m_Hcount
  i_rdk_index
  b_st_NoSrcChirality
  b_matsci_Reaction_Workflow_Keep_Atom
  b_matsci_Reaction_Workflow_Restrained_Atom
  i_matsci_Reaction_Workflow_Superposition_Atom
  :::
  1 3 -0.048775 -0.253364 0.254462 24 -0.01729 -0.01729 6 0 696969  C1  -14.6693358076747 0 0 1 0 1 <> <> <>
  2 3 -0.817046 -0.182009 1.574876 24 -0.15779 -0.15779 6 0 696969  C2  -14.7175691853001 0 0 2 2 <> <> <> <>
  3 3 -0.963819 -0.057461 -0.950684 24 -0.19528 -0.19528 6 0 696969  C3  -14.7232250789168 0 0 3 3 <> <> <> <>
  4 3 0.028846 -0.409411 2.828540 24 -0.16865 -0.16865 6 0 696969  C4  -14.7385818543098 0 0 3 4 <> <> <> <>
  5 41 0.430055 -1.231947 0.180291 21 0.12220 0.12220 1 0 FFFFFF  H5  -1.08482686836003 34.8015293665272 13.9750677099388 0 <> <> <> <> <>
  6 41 -1.324565 0.785921 1.634018 21 0.07947 0.07947 1 0 FFFFFF  H6  -1.09114103230848 39.5931917477363 19.037335706278 0 <> <> <> <> <>
  7 41 -1.604793 -0.935913 1.529087 21 0.07947 0.07947 1 0 FFFFFF  H7  -1.09127451689922 29.3724201601797 18.2716575378305 0 <> <> <> <> <>
  8 41 -1.727239 -0.834910 -0.973851 21 0.09090 0.09090 1 0 FFFFFF  H8  -1.08175823175204 29.412421822957 18.9795119543516 0 <> <> <> <> <>
  9 41 -1.466873 0.909987 -0.907062 21 0.09090 0.09090 1 0 FFFFFF  H9  -1.08285687319688 37.943962791538 19.3178193976636 0 <> <> <> <> <>
  10 41 -0.405672 -0.116142 -1.886403 21 0.09090 0.09090 1 0 FFFFFF  H10  -1.08194436670162 41.6223560295937 18.9543807577927 0 <> <> <> <> <>
  11 41 -0.601838 -0.412475 3.716556 21 0.07496 0.07496 1 0 FFFFFF  H11  -1.10159871683196 20.3001622434281 8.55354145701009 0 <> <> <> <> <>
  12 41 0.549431 -1.366350 2.783878 21 0.07496 0.07496 1 0 FFFFFF  H12  -1.10215861891971 24.4814866794528 6.55760145448926 0 <> <> <> <> <>
  13 41 0.779849 0.367867 2.968609 21 0.07496 0.07496 1 0 FFFFFF  H13  -1.10109485642094 33.9733830444782 6.58115641309155 0 <> <> <> <> <>
  14 3 2.726260 0.119368 0.598820 2 -0.08785 -0.08785 6 0 A0A0A0  C14  -14.7321087454508 0 0 2 <> <> 1 1 <>
  15 18 4.767662 0.271633 0.978236 70 -0.95783 -0.95783 8 -1 FF2F2F  O1  -22.4868272762104 -45.1587782349401 -70.4370119973581 0 <> <> 1 1 <>
  16 3 3.800099 1.160600 0.694027 2 0.42536 0.42536 6 0 A0A0A0  C16  -14.7470165756638 0 0 1 <> <> 1 1 <>
  17 3 3.531170 2.227079 1.770195 2 -0.15432 -0.15432 6 0 A0A0A0  C17  -14.7962410034298 0 0 3 <> <> 1 <> <>
  18 41 2.847967 -0.559161 -0.235500 21 0.09196 0.09196 1 0 FFFFFF  H1  -1.11376414328129 32.9224879100646 -50.4628942933954 0 <> <> 1 <> <>
  19 41 2.543853 -0.377597 1.540205 21 0.09196 0.09196 1 0 FFFFFF  H2  -1.11604863450541 15.9580332589719 -50.0931686789163 0 <> <> 1 <> <>
  20 41 3.898560 1.699579 -0.283525 21 -0.08927 -0.08927 1 0 FFFFFF  H3  -1.17920080416676 17.9424651575048 -54.4234022116051 0 <> <> 1 <> <>
  21 41 2.695167 2.893781 1.513739 21 0.03740 0.03740 1 0 FFFFFF  H4  -1.14109127698578 28.6669759537978 -9.67005610941916 0 <> <> 1 <> <>
  22 41 3.330896 1.743929 2.729029 21 0.03740 0.03740 1 0 FFFFFF  H22  -1.15121135847523 11.6661356044604 -55.0387797992742 0 <> <> 1 <> <>
  23 41 4.421437 2.844629 1.888037 21 0.03740 0.03740 1 0 FFFFFF  H23  -1.15221171291956 -6.35108462899141 -54.8011907970533 0 <> <> 1 <> <>
  24 32 1.071380 0.743246 0.237706 43 -0.25498 -0.25498 7 1 5757FF  N1  -18.288362260336 0 0 2 <> <> 1 1 2
  25 44 1.171705 1.173863 -0.675541 21 0.29153 0.29153 1 0 FFFFFF  H25  -0.984272165156273 50.6362883208049 15.7523717369429 0 <> <> 1 1 3
  26 44 0.916961 1.495572 0.902195 21 0.29153 0.29153 1 0 FFFFFF  H26  -0.984462706951412 47.5749916964627 19.9575381024217 0 <> <> 1 1 1
  :::
 } 
 m_bond[25] { 
  # First column is bond index #
  i_m_from
  i_m_to
  i_m_order
  :::
  1 1 2 1
  2 1 3 1
  3 1 5 1
  4 1 24 1
  5 2 4 1
  6 2 6 1
  7 2 7 1
  8 3 8 1
  9 3 9 1
  10 3 10 1
  11 4 11 1
  12 4 12 1
  13 4 13 1
  14 14 18 1
  15 14 19 1
  16 14 16 1
  17 14 24 1
  18 15 16 1
  19 16 20 1
  20 16 17 1
  21 17 23 1
  22 17 22 1
  23 17 21 1
  24 24 26 1
  25 24 25 1
  :::
 } 
} 

f_m_ct { 
 s_m_title
 i_m_stars
 s_m_entry_id
 s_m_entry_name
 i_m_Spin_multiplicity
 s_j_QM_Method
 s_j_QM_Basis
 r_j_Final_Energy
 s_j_Jaguar_input_file
 s_j_Jaguar_output_file
 s_m_Source_Path
 s_m_Source_File
 i_m_Source_File_Index
 s_j_Task
 s_j_Jaguar_restart_input_file
 s_j_Jaguar_restart_mae_file
 s_j_Jaguar_log_file
 s_j_Jaguar_mae_file
 i_j_Number_of_canonical_orbitals
 r_j_Lowest_Frequency_(cm-1)
 r_j_Highest_Frequency_(cm-1)
 r_j_2nd_Lowest_Frequency_(cm-1)
 i_j_Num_Negative_Frequencies
 b_matsci_Reaction_Workflow_Structure
 s_matsci_Reaction_Workflow_Conformers_Group
 s_matsci_Reaction_Workflow_Sibling_Group
 s_matsci_Reaction_Workflow_Parent_Conformer_Groups
 i_mmod_Serial_Number-OPLS3e
 r_mmod_Relative_Potential_Energy-OPLS3e_global
 i_matsci_Workflow_Stage
 r_j_Enthalpy_(kcal/mol)_298.15K_1.00E+00atm
 r_j_Free_Energy_(kcal/mol)_298.15K_1.00E+00atm
 r_j_Internal_Energy_(kcal/mol)_298.15K_1.00E+00atm
 r_j_Heat_Capacity_(cal/mol/K)_298.15K_1.00E+00atm
 r_j_ln(Q)_(kcal/mol)_298.15K_1.00E+00atm
 r_j_Enthalpy_(kcal/mol)_308.15K_1.00E+00atm
 r_j_Free_Energy_(kcal/mol)_308.15K_1.00E+00atm
 r_j_Internal_Energy_(kcal/mol)_308.15K_1.00E+00atm
 r_j_Heat_Capacity_(cal/mol/K)_308.15K_1.00E+00atm
 r_j_ln(Q)_(kcal/mol)_308.15K_1.00E+00atm
 r_j_Enthalpy_(kcal/mol)_318.15K_1.00E+00atm
 r_j_Free_Energy_(kcal/mol)_318.15K_1.00E+00atm
 r_j_Internal_Energy_(kcal/mol)_318.15K_1.00E+00atm
 r_j_Heat_Capacity_(cal/mol/K)_318.15K_1.00E+00atm
 r_j_ln(Q)_(kcal/mol)_318.15K_1.00E+00atm
 r_j_Enthalpy_(kcal/mol)_328.15K_1.00E+00atm
 r_j_Free_Energy_(kcal/mol)_328.15K_1.00E+00atm
 r_j_Internal_Energy_(kcal/mol)_328.15K_1.00E+00atm
 r_j_Heat_Capacity_(cal/mol/K)_328.15K_1.00E+00atm
 r_j_ln(Q)_(kcal/mol)_328.15K_1.00E+00atm
 r_j_Enthalpy_(kcal/mol)_338.15K_1.00E+00atm
 r_j_Free_Energy_(kcal/mol)_338.15K_1.00E+00atm
 r_j_Internal_Energy_(kcal/mol)_338.15K_1.00E+00atm
 r_j_Heat_Capacity_(cal/mol/K)_338.15K_1.00E+00atm
 r_j_ln(Q)_(kcal/mol)_338.15K_1.00E+00atm
 r_j_Enthalpy_(kcal/mol)_348.15K_1.00E+00atm
 r_j_Free_Energy_(kcal/mol)_348.15K_1.00E+00atm
 r_j_Internal_Energy_(kcal/mol)_348.15K_1.00E+00atm
 r_j_Heat_Capacity_(cal/mol/K)_348.15K_1.00E+00atm
 r_j_ln(Q)_(kcal/mol)_348.15K_1.00E+00atm
 r_j_Enthalpy_(kcal/mol)_358.15K_1.00E+00atm
 r_j_Free_Energy_(kcal/mol)_358.15K_1.00E+00atm
 r_j_Internal_Energy_(kcal/mol)_358.15K_1.00E+00atm
 r_j_Heat_Capacity_(cal/mol/K)_358.15K_1.00E+00atm
 r_j_ln(Q)_(kcal/mol)_358.15K_1.00E+00atm
 r_j_Enthalpy_(kcal/mol)_368.15K_1.00E+00atm
 r_j_Free_Energy_(kcal/mol)_368.15K_1.00E+00atm
 r_j_Internal_Energy_(kcal/mol)_368.15K_1.00E+00atm
 r_j_Heat_Capacity_(cal/mol/K)_368.15K_1.00E+00atm
 r_j_ln(Q)_(kcal/mol)_368.15K_1.00E+00atm
 r_j_Enthalpy_(kcal/mol)_378.15K_1.00E+00atm
 r_j_Free_Energy_(kcal/mol)_378.15K_1.00E+00atm
 r_j_Internal_Energy_(kcal/mol)_378.15K_1.00E+00atm
 r_j_Heat_Capacity_(cal/mol/K)_378.15K_1.00E+00atm
 r_j_ln(Q)_(kcal/mol)_378.15K_1.00E+00atm
 r_j_Enthalpy_(kcal/mol)_388.15K_1.00E+00atm
 r_j_Free_Energy_(kcal/mol)_388.15K_1.00E+00atm
 r_j_Internal_Energy_(kcal/mol)_388.15K_1.00E+00atm
 r_j_Heat_Capacity_(cal/mol/K)_388.15K_1.00E+00atm
 r_j_ln(Q)_(kcal/mol)_388.15K_1.00E+00atm
 r_j_Zero_Point_Energy_(kcal/mol)_stage_2
 r_j_Total_Internal_Energy_(au)_298.15K_1.00E+00atm_stage_2
 r_j_Total_Enthalpy_(au)_298.15K_1.00E+00atm_stage_2
 r_j_Total_Free_Energy_(au)_298.15K_1.00E+00atm_stage_2
 r_j_Entropy_(cal/mol/K)_298.15K_1.00E+00atm_stage_2
 r_j_Total_Internal_Energy_(au)_308.15K_1.00E+00atm_stage_2
 r_j_Total_Enthalpy_(au)_308.15K_1.00E+00atm_stage_2
 r_j_Total_Free_Energy_(au)_308.15K_1.00E+00atm_stage_2
 r_j_Entropy_(cal/mol/K)_308.15K_1.00E+00atm_stage_2
 r_j_Total_Internal_Energy_(au)_318.15K_1.00E+00atm_stage_2
 r_j_Total_Enthalpy_(au)_318.15K_1.00E+00atm_stage_2
 r_j_Total_Free_Energy_(au)_318.15K_1.00E+00atm_stage_2
 r_j_Entropy_(cal/mol/K)_318.15K_1.00E+00atm_stage_2
 r_j_Total_Internal_Energy_(au)_328.15K_1.00E+00atm_stage_2
 r_j_Total_Enthalpy_(au)_328.15K_1.00E+00atm_stage_2
 r_j_Total_Free_Energy_(au)_328.15K_1.00E+00atm_stage_2
 r_j_Entropy_(cal/mol/K)_328.15K_1.00E+00atm_stage_2
 r_j_Total_Internal_Energy_(au)_338.15K_1.00E+00atm_stage_2
 r_j_Total_Enthalpy_(au)_338.15K_1.00E+00atm_stage_2
 r_j_Total_Free_Energy_(au)_338.15K_1.00E+00atm_stage_2
 r_j_Entropy_(cal/mol/K)_338.15K_1.00E+00atm_stage_2
 r_j_Total_Internal_Energy_(au)_348.15K_1.00E+00atm_stage_2
 r_j_Total_Enthalpy_(au)_348.15K_1.00E+00atm_stage_2
 r_j_Total_Free_Energy_(au)_348.15K_1.00E+00atm_stage_2
 r_j_Entropy_(cal/mol/K)_348.15K_1.00E+00atm_stage_2
 r_j_Total_Internal_Energy_(au)_358.15K_1.00E+00atm_stage_2
 r_j_Total_Enthalpy_(au)_358.15K_1.00E+00atm_stage_2
 r_j_Total_Free_Energy_(au)_358.15K_1.00E+00atm_stage_2
 r_j_Entropy_(cal/mol/K)_358.15K_1.00E+00atm_stage_2
 r_j_Total_Internal_Energy_(au)_368.15K_1.00E+00atm_stage_2
 r_j_Total_Enthalpy_(au)_368.15K_1.00E+00atm_stage_2
 r_j_Total_Free_Energy_(au)_368.15K_1.00E+00atm_stage_2
 r_j_Entropy_(cal/mol/K)_368.15K_1.00E+00atm_stage_2
 r_j_Total_Internal_Energy_(au)_378.15K_1.00E+00atm_stage_2
 r_j_Total_Enthalpy_(au)_378.15K_1.00E+00atm_stage_2
 r_j_Total_Free_Energy_(au)_378.15K_1.00E+00atm_stage_2
 r_j_Entropy_(cal/mol/K)_378.15K_1.00E+00atm_stage_2
 r_j_Total_Internal_Energy_(au)_388.15K_1.00E+00atm_stage_2
 r_j_Total_Enthalpy_(au)_388.15K_1.00E+00atm_stage_2
 r_j_Total_Free_Energy_(au)_388.15K_1.00E+00atm_stage_2
 r_j_Entropy_(cal/mol/K)_388.15K_1.00E+00atm_stage_2
 r_j_Gas_Phase_Energy_stage_2
 r_j_HOMO_stage_2
 r_j_LUMO_stage_2
 s_m_job_name
 r_j_Gas_Phase_Energy
 r_j_HOMO
 r_j_LUMO
 r_j_Zero_Point_Energy_(kcal/mol)
 r_j_Entropy_(cal/mol/K)_298.15K_1.00E+00atm
 r_j_Total_Internal_Energy_(au)_298.15K_1.00E+00atm
 r_j_Total_Enthalpy_(au)_298.15K_1.00E+00atm
 r_j_Total_Free_Energy_(au)_298.15K_1.00E+00atm
 r_j_ESP_min,_kcal/mol
 r_j_ESP_max,_kcal/mol
 r_j_ESP_mean,_kcal/mol
 r_j_ESP_pos_mean,_kcal/mol
 r_j_ESP_neg_mean,_kcal/mol
 r_j_ESP_pos_variance,_(kcal/mol)**2
 r_j_ESP_neg_variance,_(kcal/mol)**2
 r_j_ESP_total_variance,_(kcal/mol)**2
 r_j_ESP_balance
 r_j_ESP_local_polarity,_kcal/mol
 s_j_jname
 i_m_ct_format
 :::
 Amine_frag2_product-7 
  0
  110 
  Amine_frag2_product-7_stage_2 
  1
  DFT(b3lyp-d3) 
  cc-pvtz(-f) 
  -407.126186610173
  /home/laurikai/Schrodinger_WD/Frag2_rxwf_spe_B3LYP-D3_CC-PVTZ-F/Amine_frag2_product-7_isomer20.in 
  /home/laurikai/Schrodinger_WD/Frag2_rxwf_spe_B3LYP-D3_CC-PVTZ-F/Amine_frag2_product-7_isomer20.out 
  /home/laurikai/.schrodinger/tmp 
  tmpma9npit6.mae 
  3
  "Single Point" 
  /home/laurikai/Schrodinger_WD/Frag2_rxwf_spe_B3LYP-D3_CC-PVTZ-F/Amine_frag2_product-7_isomer20.01.in 
  /home/laurikai/Schrodinger_WD/Frag2_rxwf_spe_B3LYP-D3_CC-PVTZ-F/Amine_frag2_product-7_isomer20.01.mae 
  /home/laurikai/Schrodinger_WD/Frag2_rxwf_spe_B3LYP-D3_CC-PVTZ-F/Amine_frag2_product-7_isomer20.log 
  /home/laurikai/Schrodinger_WD/Frag2_rxwf_spe_B3LYP-D3_CC-PVTZ-F/Amine_frag2_product-7_isomer20.mae 
  359
  32.1068939253533
  3693.36318966152
  57.6660126179762
  0
  1
  intermediate 
  Intermediates 
  Transition_states 
  1
  4.51989746093801
  2
  7.68330063992754
  -22.7209528732166
  7.09081505110026
  42.1809980347921
  38.3485325241225
  8.13034138209294
  -23.7473454761359
  7.51798372924329
  43.4553010224095
  38.7801889396266
  8.59120740651671
  -24.7891949879264
  7.95897768964467
  44.7444259148972
  39.2091582005528
  9.06498875007506
  -25.8457334607638
  8.41288696918065
  46.0379678182855
  39.6345083206399
  9.55171772389972
  -26.9169073753854
  8.87974387898293
  47.3335617831667
  40.0564807380535
  10.0514032719101
  -28.002666991598
  9.35955736297092
  48.628906639075
  40.4752946137025
  10.5640318104915
  -29.1029653619005
  9.8523138375299
  49.9218036330061
  40.8911485553737
  11.0895684044069
  -30.217757483687
  10.357978367423
  51.2101852424807
  41.3042222502962
  11.6279581869095
  -31.3469995790669
  10.8764960859032
  52.4921354125976
  41.7146780084966
  12.1791279445657
  -32.490648490809
  11.407793779537
  53.7659024665378
  42.1226622181323
  150.458115757757
  -406.875090650235
  -406.874146464343
  -406.922596056598
  101.970746127273
  -406.874408374127
  -406.873432520085
  -406.92423284802
  103.448602493035
  -406.873705605513
  -406.872698083321
  -406.92589314091
  104.920328129634
  -406.872982255028
  -406.871943064686
  -406.927576842151
  106.386476339597
  -406.872238271181
  -406.871167412689
  -406.929283866452
  107.847479223082
  -406.871473639718
  -406.870371113076
  -406.931014134548
  109.303662971444
  -406.870688382287
  -406.869554187494
  -406.932767571625
  110.755262243172
  -406.86988255456
  -406.868716691617
  -406.934544105964
  112.202433486606
  -406.869056243973
  -406.86785871288
  -406.936343667802
  113.645267132028
  -406.868209567199
  -406.866980367957
  -406.938166188364
  115.083798622632
  -407.126159315013
  -0.241833685434117
  0.0227807633907187
  828_Amine_frag2_rxwf 
  -407.126186610173
  -0.241920476656998
  0.022770157244576
  150.439764442397
  101.976365967279
  -406.875145650595
  -406.874201464702
  -406.922653727125
  -37.7989420073133
  27.1876266291147
  2.51564707728396
  6.97914106537209
  -11.7138182841684
  21.9107411787654
  149.066681124077
  170.977422302842
  0.111727510126038
  7.13244378089276
  Amine_frag2_product-7_isomer20 
  2
 m_depend[86] { 
  # First column is dependency index #
  i_m_depend_dependency
  s_m_depend_property
  :::
  1 20 i_m_Spin_multiplicity 
  2 20 s_j_QM_Method 
  3 20 s_j_QM_Basis 
  4 20 r_j_Final_Energy 
  5 20 s_j_Jaguar_input_file 
  6 20 s_j_Jaguar_output_file 
  7 20 s_j_Task 
  8 20 s_j_Jaguar_restart_input_file 
  9 20 s_j_Jaguar_restart_mae_file 
  10 20 s_j_Jaguar_log_file 
  11 20 s_j_Jaguar_mae_file 
  12 20 i_j_Number_of_canonical_orbitals 
  13 20 r_j_Lowest_Frequency_(cm-1) 
  14 20 r_j_Highest_Frequency_(cm-1) 
  15 20 r_j_2nd_Lowest_Frequency_(cm-1) 
  16 20 i_j_Num_Negative_Frequencies 
  17 10 i_mmod_Serial_Number-OPLS3e 
  18 20 r_j_Enthalpy_(kcal/mol)_298.15K_1.00E+00atm 
  19 20 r_j_Free_Energy_(kcal/mol)_298.15K_1.00E+00atm 
  20 20 r_j_Internal_Energy_(kcal/mol)_298.15K_1.00E+00atm 
  21 20 r_j_Heat_Capacity_(cal/mol/K)_298.15K_1.00E+00atm 
  22 20 r_j_ln(Q)_(kcal/mol)_298.15K_1.00E+00atm 
  23 20 r_j_Enthalpy_(kcal/mol)_308.15K_1.00E+00atm 
  24 20 r_j_Free_Energy_(kcal/mol)_308.15K_1.00E+00atm 
  25 20 r_j_Internal_Energy_(kcal/mol)_308.15K_1.00E+00atm 
  26 20 r_j_Heat_Capacity_(cal/mol/K)_308.15K_1.00E+00atm 
  27 20 r_j_ln(Q)_(kcal/mol)_308.15K_1.00E+00atm 
  28 20 r_j_Enthalpy_(kcal/mol)_318.15K_1.00E+00atm 
  29 20 r_j_Free_Energy_(kcal/mol)_318.15K_1.00E+00atm 
  30 20 r_j_Internal_Energy_(kcal/mol)_318.15K_1.00E+00atm 
  31 20 r_j_Heat_Capacity_(cal/mol/K)_318.15K_1.00E+00atm 
  32 20 r_j_ln(Q)_(kcal/mol)_318.15K_1.00E+00atm 
  33 20 r_j_Enthalpy_(kcal/mol)_328.15K_1.00E+00atm 
  34 20 r_j_Free_Energy_(kcal/mol)_328.15K_1.00E+00atm 
  35 20 r_j_Internal_Energy_(kcal/mol)_328.15K_1.00E+00atm 
  36 20 r_j_Heat_Capacity_(cal/mol/K)_328.15K_1.00E+00atm 
  37 20 r_j_ln(Q)_(kcal/mol)_328.15K_1.00E+00atm 
  38 20 r_j_Enthalpy_(kcal/mol)_338.15K_1.00E+00atm 
  39 20 r_j_Free_Energy_(kcal/mol)_338.15K_1.00E+00atm 
  40 20 r_j_Internal_Energy_(kcal/mol)_338.15K_1.00E+00atm 
  41 20 r_j_Heat_Capacity_(cal/mol/K)_338.15K_1.00E+00atm 
  42 20 r_j_ln(Q)_(kcal/mol)_338.15K_1.00E+00atm 
  43 20 r_j_Enthalpy_(kcal/mol)_348.15K_1.00E+00atm 
  44 20 r_j_Free_Energy_(kcal/mol)_348.15K_1.00E+00atm 
  45 20 r_j_Internal_Energy_(kcal/mol)_348.15K_1.00E+00atm 
  46 20 r_j_Heat_Capacity_(cal/mol/K)_348.15K_1.00E+00atm 
  47 20 r_j_ln(Q)_(kcal/mol)_348.15K_1.00E+00atm 
  48 20 r_j_Enthalpy_(kcal/mol)_358.15K_1.00E+00atm 
  49 20 r_j_Free_Energy_(kcal/mol)_358.15K_1.00E+00atm 
  50 20 r_j_Internal_Energy_(kcal/mol)_358.15K_1.00E+00atm 
  51 20 r_j_Heat_Capacity_(cal/mol/K)_358.15K_1.00E+00atm 
  52 20 r_j_ln(Q)_(kcal/mol)_358.15K_1.00E+00atm 
  53 20 r_j_Enthalpy_(kcal/mol)_368.15K_1.00E+00atm 
  54 20 r_j_Free_Energy_(kcal/mol)_368.15K_1.00E+00atm 
  55 20 r_j_Internal_Energy_(kcal/mol)_368.15K_1.00E+00atm 
  56 20 r_j_Heat_Capacity_(cal/mol/K)_368.15K_1.00E+00atm 
  57 20 r_j_ln(Q)_(kcal/mol)_368.15K_1.00E+00atm 
  58 20 r_j_Enthalpy_(kcal/mol)_378.15K_1.00E+00atm 
  59 20 r_j_Free_Energy_(kcal/mol)_378.15K_1.00E+00atm 
  60 20 r_j_Internal_Energy_(kcal/mol)_378.15K_1.00E+00atm 
  61 20 r_j_Heat_Capacity_(cal/mol/K)_378.15K_1.00E+00atm 
  62 20 r_j_ln(Q)_(kcal/mol)_378.15K_1.00E+00atm 
  63 20 r_j_Enthalpy_(kcal/mol)_388.15K_1.00E+00atm 
  64 20 r_j_Free_Energy_(kcal/mol)_388.15K_1.00E+00atm 
  65 20 r_j_Internal_Energy_(kcal/mol)_388.15K_1.00E+00atm 
  66 20 r_j_Heat_Capacity_(cal/mol/K)_388.15K_1.00E+00atm 
  67 20 r_j_ln(Q)_(kcal/mol)_388.15K_1.00E+00atm 
  68 30 s_m_job_name 
  69 20 r_j_Gas_Phase_Energy 
  70 20 r_j_HOMO 
  71 20 r_j_LUMO 
  72 20 r_j_Zero_Point_Energy_(kcal/mol) 
  73 20 r_j_Entropy_(cal/mol/K)_298.15K_1.00E+00atm 
  74 20 r_j_Total_Internal_Energy_(au)_298.15K_1.00E+00atm 
  75 20 r_j_Total_Enthalpy_(au)_298.15K_1.00E+00atm 
  76 20 r_j_Total_Free_Energy_(au)_298.15K_1.00E+00atm 
  77 20 r_j_ESP_min,_kcal/mol 
  78 20 r_j_ESP_max,_kcal/mol 
  79 20 r_j_ESP_mean,_kcal/mol 
  80 20 r_j_ESP_pos_mean,_kcal/mol 
  81 20 r_j_ESP_neg_mean,_kcal/mol 
  82 20 r_j_ESP_pos_variance,_(kcal/mol)**2 
  83 20 r_j_ESP_neg_variance,_(kcal/mol)**2 
  84 20 r_j_ESP_total_variance,_(kcal/mol)**2 
  85 20 r_j_ESP_balance 
  86 20 r_j_ESP_local_polarity,_kcal/mol 
  :::
 } 
 m_atom[26] { 
  # First column is atom index #
  i_m_mmod_type
  r_m_x_coord
  r_m_y_coord
  r_m_z_coord
  i_m_color
  r_m_charge1
  r_m_charge2
  i_m_atomic_number
  i_m_formal_charge
  s_m_color_rgb
  s_m_atom_name
  r_j_EPN
  r_j_Max_surface_ESP
  r_j_Min_surface_ESP
  i_m_Hcount
  i_rdk_index
  b_st_NoSrcChirality
  r_j_Mulliken_Charges
  i_j_separated_energy_at_no
  b_matsci_Reaction_Workflow_Keep_Atom
  i_matsci_Reaction_Workflow_Superposition_Atom
  :::
  1 3 2.218854 1.542075 0.250879 24 -0.01729 -0.01729 6 0 696969  C1  -14.7181628225896 0 0 1 0 1 <> <> <> <>
  2 3 0.992803 1.720495 1.158553 24 -0.15779 -0.15779 6 0 696969  C2  -14.7526201205545 0 0 2 2 <> <> <> <> <>
  3 3 3.142837 2.761092 0.281998 24 -0.19528 -0.19528 6 0 696969  C3  -14.7678077232388 0 0 3 3 <> <> <> <> <>
  4 3 1.300080 1.894516 2.647744 24 -0.16865 -0.16865 6 0 696969  C4  -14.7666386135459 0 0 3 4 <> <> <> <> <>
  5 41 1.838152 1.439381 -0.776724 21 0.12220 0.12220 1 0 FFFFFF  H5  -1.13396374961926 12.4745162775648 5.05089946243159 0 <> <> <> <> <> <>
  6 41 0.429531 2.583609 0.797609 21 0.07947 0.07947 1 0 FFFFFF  H6  -1.12623737287288 11.3900800036264 4.01659022904995 0 <> <> <> <> <> <>
  7 41 0.336447 0.855131 1.023234 21 0.07947 0.07947 1 0 FFFFFF  H7  -1.12625228114887 20.2450188446227 3.97727627770651 0 <> <> <> <> <> <>
  8 41 2.583642 3.665767 0.039769 21 0.09090 0.09090 1 0 FFFFFF  H8  -1.12353790252299 11.1516772117914 0.23169056424621 0 <> <> <> <> <> <>
  9 41 3.593635 2.881280 1.265912 21 0.09090 0.09090 1 0 FFFFFF  H9  -1.12820330377735 7.43689588327743 -7.47015785970307 0 <> <> <> <> <> <>
  10 41 3.949972 2.671754 -0.443653 21 0.09090 0.09090 1 0 FFFFFF  H10  -1.12588027882 11.4627298007075 -3.66784189596951 0 <> <> <> <> <> <>
  11 41 0.376668 1.950269 3.224391 21 0.07496 0.07496 1 0 FFFFFF  H11  -1.12815253605502 9.38067596697157 -0.690287386353299 0 <> <> <> <> <> <>
  12 41 1.888489 1.061779 3.030689 21 0.07496 0.07496 1 0 FFFFFF  H12  -1.13057913453398 12.4061865669857 -8.29370457099576 0 <> <> <> <> <> <>
  13 41 1.860263 2.809768 2.836535 21 0.07496 0.07496 1 0 FFFFFF  H13  -1.12961565693898 8.64371494628848 -1.14296632839866 0 <> <> <> <> <> <>
  14 3 3.828286 -0.230535 -0.398329 2 -0.08785 -0.08785 6 0 A0A0A0  C14  -14.7334236761485 0 0 2 <> <> -0.13193 1 1 <>
  15 18 5.424392 -0.702592 1.340174 70 -0.95783 -0.95783 8 -1 FF2F2F  O1  -22.3669541272081 -16.397996955279 -37.7989420073133 0 <> <> -0.65653 2 1 <>
  16 3 4.750874 -1.275826 0.224357 2 0.42536 0.42536 6 0 A0A0A0  C16  -14.7094455246386 0 0 1 <> <> 0.30718 3 1 <>
  17 3 5.792821 -1.783863 -0.755071 2 -0.15432 -0.15432 6 0 A0A0A0  C17  -14.772447156671 0 0 3 <> <> -0.32382 4 1 <>
  18 41 4.450867 0.573264 -0.790862 21 0.09196 0.09196 1 0 FFFFFF  H1  -1.12327584699426 11.5235569094844 -18.7952575324218 0 <> <> 0.14046 5 1 <>
  19 41 3.274438 -0.663776 -1.243502 21 0.09196 0.09196 1 0 FFFFFF  H2  -1.1248427152799 15.3046724069614 4.41447945728226 0 <> <> 0.12129 6 1 <>
  20 41 4.134765 -2.124396 0.560828 21 -0.08927 -0.08927 1 0 FFFFFF  H3  -1.13905068496746 17.2523174200064 -22.3651134551668 0 <> <> -0.09815 7 1 <>
  21 41 5.318083 -2.252228 -1.618693 21 0.03740 0.03740 1 0 FFFFFF  H4  -1.12544566826621 9.93859831458598 -1.90667083079064 0 <> <> -0.0018 8 1 <>
  22 41 6.417085 -0.958661 -1.099211 21 0.03740 0.03740 1 0 FFFFFF  H22  -1.13138090746329 5.90463023502155 -27.4025156550684 0 <> <> 0.09106 9 1 <>
  23 41 6.436389 -2.518499 -0.273438 21 0.03740 0.03740 1 0 FFFFFF  H23  -1.13156180460549 3.8316097144626 -28.5735465700927 0 <> <> 0.11703 10 1 <>
  24 32 2.953387 0.324206 0.637299 43 -0.25498 -0.25498 7 1 5757FF  N1  -18.3773903588838 0 0 2 <> <> -0.4673 12 1 4
  25 44 4.770845 -0.114429 1.747652 21 0.29153 0.29153 1 0 FFFFFF  H25  -1.03243719153381 14.801064556042 -24.0549189085494 0 <> <> 0.28111 16 1 <>
  26 44 2.285133 -0.388376 0.911017 21 0.29153 0.29153 1 0 FFFFFF  H26  -1.0624052831928 27.1876266291147 -2.52912877668488 0 <> <> 0.32093 17 1 <>
  :::
 } 
 m_bond[25] { 
  # First column is bond index #
  i_m_from
  i_m_to
  i_m_order
  :::
  1 1 2 1
  2 1 3 1
  3 1 5 1
  4 1 24 1
  5 2 4 1
  6 2 6 1
  7 2 7 1
  8 3 8 1
  9 3 9 1
  10 3 10 1
  11 4 11 1
  12 4 12 1
  13 4 13 1
  14 14 18 1
  15 14 19 1
  16 14 24 1
  17 14 16 1
  18 15 16 1
  19 16 20 1
  20 16 17 1
  21 17 23 1
  22 17 22 1
  23 17 21 1
  24 24 26 1
  25 24 25 1
  :::
 } 
} 

f_m_ct { 
 s_m_title
 i_m_stars
 s_m_entry_id
 s_m_entry_name
 i_m_Spin_multiplicity
 s_j_QM_Method
 s_j_QM_Basis
 r_j_Final_Energy
 s_j_Jaguar_input_file
 s_j_Jaguar_output_file
 s_m_Source_Path
 s_m_Source_File
 i_m_Source_File_Index
 s_j_Task
 s_j_Jaguar_restart_input_file
 s_j_Jaguar_restart_mae_file
 s_j_Jaguar_log_file
 s_j_Jaguar_mae_file
 i_j_Number_of_canonical_orbitals
 r_j_Lowest_Frequency_(cm-1)
 r_j_Highest_Frequency_(cm-1)
 r_j_2nd_Lowest_Frequency_(cm-1)
 i_j_Num_Negative_Frequencies
 b_matsci_Reaction_Workflow_Structure
 s_matsci_Reaction_Workflow_Conformers_Group
 s_matsci_Reaction_Workflow_Sibling_Group
 s_matsci_Reaction_Workflow_Parent_Conformer_Groups
 s_matsci_Reaction_Workflow_Restrained_Distances
 s_matsci_Reaction_Workflow_Restrained_Angles
 b_matsci_Reaction_Workflow_Transition_State_Structure
 i_mmod_Serial_Number-OPLS3e
 r_mmod_Relative_Potential_Energy-OPLS3e_global
 i_matsci_Workflow_Stage
 r_j_Enthalpy_(kcal/mol)_298.15K_1.00E+00atm
 r_j_Free_Energy_(kcal/mol)_298.15K_1.00E+00atm
 r_j_Internal_Energy_(kcal/mol)_298.15K_1.00E+00atm
 r_j_Heat_Capacity_(cal/mol/K)_298.15K_1.00E+00atm
 r_j_ln(Q)_(kcal/mol)_298.15K_1.00E+00atm
 r_j_Enthalpy_(kcal/mol)_308.15K_1.00E+00atm
 r_j_Free_Energy_(kcal/mol)_308.15K_1.00E+00atm
 r_j_Internal_Energy_(kcal/mol)_308.15K_1.00E+00atm
 r_j_Heat_Capacity_(cal/mol/K)_308.15K_1.00E+00atm
 r_j_ln(Q)_(kcal/mol)_308.15K_1.00E+00atm
 r_j_Enthalpy_(kcal/mol)_318.15K_1.00E+00atm
 r_j_Free_Energy_(kcal/mol)_318.15K_1.00E+00atm
 r_j_Internal_Energy_(kcal/mol)_318.15K_1.00E+00atm
 r_j_Heat_Capacity_(cal/mol/K)_318.15K_1.00E+00atm
 r_j_ln(Q)_(kcal/mol)_318.15K_1.00E+00atm
 r_j_Enthalpy_(kcal/mol)_328.15K_1.00E+00atm
 r_j_Free_Energy_(kcal/mol)_328.15K_1.00E+00atm
 r_j_Internal_Energy_(kcal/mol)_328.15K_1.00E+00atm
 r_j_Heat_Capacity_(cal/mol/K)_328.15K_1.00E+00atm
 r_j_ln(Q)_(kcal/mol)_328.15K_1.00E+00atm
 r_j_Enthalpy_(kcal/mol)_338.15K_1.00E+00atm
 r_j_Free_Energy_(kcal/mol)_338.15K_1.00E+00atm
 r_j_Internal_Energy_(kcal/mol)_338.15K_1.00E+00atm
 r_j_Heat_Capacity_(cal/mol/K)_338.15K_1.00E+00atm
 r_j_ln(Q)_(kcal/mol)_338.15K_1.00E+00atm
 r_j_Enthalpy_(kcal/mol)_348.15K_1.00E+00atm
 r_j_Free_Energy_(kcal/mol)_348.15K_1.00E+00atm
 r_j_Internal_Energy_(kcal/mol)_348.15K_1.00E+00atm
 r_j_Heat_Capacity_(cal/mol/K)_348.15K_1.00E+00atm
 r_j_ln(Q)_(kcal/mol)_348.15K_1.00E+00atm
 r_j_Enthalpy_(kcal/mol)_358.15K_1.00E+00atm
 r_j_Free_Energy_(kcal/mol)_358.15K_1.00E+00atm
 r_j_Internal_Energy_(kcal/mol)_358.15K_1.00E+00atm
 r_j_Heat_Capacity_(cal/mol/K)_358.15K_1.00E+00atm
 r_j_ln(Q)_(kcal/mol)_358.15K_1.00E+00atm
 r_j_Enthalpy_(kcal/mol)_368.15K_1.00E+00atm
 r_j_Free_Energy_(kcal/mol)_368.15K_1.00E+00atm
 r_j_Internal_Energy_(kcal/mol)_368.15K_1.00E+00atm
 r_j_Heat_Capacity_(cal/mol/K)_368.15K_1.00E+00atm
 r_j_ln(Q)_(kcal/mol)_368.15K_1.00E+00atm
 r_j_Enthalpy_(kcal/mol)_378.15K_1.00E+00atm
 r_j_Free_Energy_(kcal/mol)_378.15K_1.00E+00atm
 r_j_Internal_Energy_(kcal/mol)_378.15K_1.00E+00atm
 r_j_Heat_Capacity_(cal/mol/K)_378.15K_1.00E+00atm
 r_j_ln(Q)_(kcal/mol)_378.15K_1.00E+00atm
 r_j_Enthalpy_(kcal/mol)_388.15K_1.00E+00atm
 r_j_Free_Energy_(kcal/mol)_388.15K_1.00E+00atm
 r_j_Internal_Energy_(kcal/mol)_388.15K_1.00E+00atm
 r_j_Heat_Capacity_(cal/mol/K)_388.15K_1.00E+00atm
 r_j_ln(Q)_(kcal/mol)_388.15K_1.00E+00atm
 r_j_Zero_Point_Energy_(kcal/mol)_stage_2
 r_j_Total_Internal_Energy_(au)_298.15K_1.00E+00atm_stage_2
 r_j_Total_Enthalpy_(au)_298.15K_1.00E+00atm_stage_2
 r_j_Total_Free_Energy_(au)_298.15K_1.00E+00atm_stage_2
 r_j_Entropy_(cal/mol/K)_298.15K_1.00E+00atm_stage_2
 r_j_Total_Internal_Energy_(au)_308.15K_1.00E+00atm_stage_2
 r_j_Total_Enthalpy_(au)_308.15K_1.00E+00atm_stage_2
 r_j_Total_Free_Energy_(au)_308.15K_1.00E+00atm_stage_2
 r_j_Entropy_(cal/mol/K)_308.15K_1.00E+00atm_stage_2
 r_j_Total_Internal_Energy_(au)_318.15K_1.00E+00atm_stage_2
 r_j_Total_Enthalpy_(au)_318.15K_1.00E+00atm_stage_2
 r_j_Total_Free_Energy_(au)_318.15K_1.00E+00atm_stage_2
 r_j_Entropy_(cal/mol/K)_318.15K_1.00E+00atm_stage_2
 r_j_Total_Internal_Energy_(au)_328.15K_1.00E+00atm_stage_2
 r_j_Total_Enthalpy_(au)_328.15K_1.00E+00atm_stage_2
 r_j_Total_Free_Energy_(au)_328.15K_1.00E+00atm_stage_2
 r_j_Entropy_(cal/mol/K)_328.15K_1.00E+00atm_stage_2
 r_j_Total_Internal_Energy_(au)_338.15K_1.00E+00atm_stage_2
 r_j_Total_Enthalpy_(au)_338.15K_1.00E+00atm_stage_2
 r_j_Total_Free_Energy_(au)_338.15K_1.00E+00atm_stage_2
 r_j_Entropy_(cal/mol/K)_338.15K_1.00E+00atm_stage_2
 r_j_Total_Internal_Energy_(au)_348.15K_1.00E+00atm_stage_2
 r_j_Total_Enthalpy_(au)_348.15K_1.00E+00atm_stage_2
 r_j_Total_Free_Energy_(au)_348.15K_1.00E+00atm_stage_2
 r_j_Entropy_(cal/mol/K)_348.15K_1.00E+00atm_stage_2
 r_j_Total_Internal_Energy_(au)_358.15K_1.00E+00atm_stage_2
 r_j_Total_Enthalpy_(au)_358.15K_1.00E+00atm_stage_2
 r_j_Total_Free_Energy_(au)_358.15K_1.00E+00atm_stage_2
 r_j_Entropy_(cal/mol/K)_358.15K_1.00E+00atm_stage_2
 r_j_Total_Internal_Energy_(au)_368.15K_1.00E+00atm_stage_2
 r_j_Total_Enthalpy_(au)_368.15K_1.00E+00atm_stage_2
 r_j_Total_Free_Energy_(au)_368.15K_1.00E+00atm_stage_2
 r_j_Entropy_(cal/mol/K)_368.15K_1.00E+00atm_stage_2
 r_j_Total_Internal_Energy_(au)_378.15K_1.00E+00atm_stage_2
 r_j_Total_Enthalpy_(au)_378.15K_1.00E+00atm_stage_2
 r_j_Total_Free_Energy_(au)_378.15K_1.00E+00atm_stage_2
 r_j_Entropy_(cal/mol/K)_378.15K_1.00E+00atm_stage_2
 r_j_Total_Internal_Energy_(au)_388.15K_1.00E+00atm_stage_2
 r_j_Total_Enthalpy_(au)_388.15K_1.00E+00atm_stage_2
 r_j_Total_Free_Energy_(au)_388.15K_1.00E+00atm_stage_2
 r_j_Entropy_(cal/mol/K)_388.15K_1.00E+00atm_stage_2
 r_j_Gas_Phase_Energy_stage_2
 r_j_HOMO_stage_2
 r_j_LUMO_stage_2
 s_m_job_name
 r_j_Gas_Phase_Energy
 r_j_HOMO
 r_j_LUMO
 r_j_Zero_Point_Energy_(kcal/mol)
 r_j_Entropy_(cal/mol/K)_298.15K_1.00E+00atm
 r_j_Total_Internal_Energy_(au)_298.15K_1.00E+00atm
 r_j_Total_Enthalpy_(au)_298.15K_1.00E+00atm
 r_j_Total_Free_Energy_(au)_298.15K_1.00E+00atm
 r_j_ESP_min,_kcal/mol
 r_j_ESP_max,_kcal/mol
 r_j_ESP_mean,_kcal/mol
 r_j_ESP_pos_mean,_kcal/mol
 r_j_ESP_neg_mean,_kcal/mol
 r_j_ESP_pos_variance,_(kcal/mol)**2
 r_j_ESP_neg_variance,_(kcal/mol)**2
 r_j_ESP_total_variance,_(kcal/mol)**2
 r_j_ESP_balance
 r_j_ESP_local_polarity,_kcal/mol
 s_j_jname
 i_m_ct_format
 :::
 Amine_frag2_transition_state_1-6 
  0
  111 
  Amine_frag2_transition_state_1-6_stage_2 
  1
  DFT(b3lyp-d3) 
  cc-pvtz(-f) 
  -407.031197732899
  /home/laurikai/Schrodinger_WD/Frag2_rxwf_spe_B3LYP-D3_CC-PVTZ-F/Amine_frag2_transition_state_1-6_isomer21.in 
  /home/laurikai/Schrodinger_WD/Frag2_rxwf_spe_B3LYP-D3_CC-PVTZ-F/Amine_frag2_transition_state_1-6_isomer21.out 
  /home/laurikai/.schrodinger/tmp 
  tmpma9npit6.mae 
  2
  "Single Point" 
  /home/laurikai/Schrodinger_WD/Frag2_rxwf_spe_B3LYP-D3_CC-PVTZ-F/Amine_frag2_transition_state_1-6_isomer21.01.in 
  /home/laurikai/Schrodinger_WD/Frag2_rxwf_spe_B3LYP-D3_CC-PVTZ-F/Amine_frag2_transition_state_1-6_isomer21.01.mae 
  /home/laurikai/Schrodinger_WD/Frag2_rxwf_spe_B3LYP-D3_CC-PVTZ-F/Amine_frag2_transition_state_1-6_isomer21.log 
  /home/laurikai/Schrodinger_WD/Frag2_rxwf_spe_B3LYP-D3_CC-PVTZ-F/Amine_frag2_transition_state_1-6_isomer21.mae 
  359
  -375.424523949011
  3526.97810092617
  26.2520828156658
  1
  1
  TS 
  Transition_states 
  reactant 
  (14,24);(26,24);(25,24);(14,16);(14,15) 
  (14,16,15) 
  1
  1
  6.4981479644775
  2
  7.78569074890414
  -22.9954272423462
  7.19320516007687
  42.1971293932756
  38.8117916722021
  8.23174953248964
  -24.0319894115836
  7.61939187963999
  43.4350868177877
  39.2450217609739
  8.69222813227597
  -25.08636176018
  8.05999841540393
  44.687271433054
  39.6791879450005
  9.16525607794926
  -26.155405180336
  8.51315429705484
  45.9445531900685
  40.1093908139025
  9.65087230991374
  -27.2390556428613
  8.97889846499694
  47.2045329329402
  40.5358866999266
  10.149092068873
  -28.3372537107389
  9.45724615993386
  48.4648775211478
  40.9589091221035
  10.6599077659332
  -29.4499434734844
  9.94818979297166
  49.7233599322621
  41.3786704738382
  11.1832901995846
  -30.5770716299596
  10.4517001626006
  50.9778887819478
  41.79536363838
  11.7191900211294
  -31.7185867075326
  10.967727920123
  52.2265287365289
  42.2091635294138
  12.2675393646715
  -32.8744384049878
  11.4962051996428
  53.4675132436613
  42.6202285539427
  148.284364171972
  -406.78354503837
  -406.782600852478
  -406.831645714238
  103.223596208175
  -406.782862785336
  -406.781886931293
  -406.833302472391
  104.701408223506
  -406.782160634122
  -406.78115311193
  -406.834982721693
  106.171899709118
  -406.781438484253
  -406.780399293911
  -406.836686350835
  107.635719208549
  -406.780696273673
  -406.77962541518
  -406.838413257781
  109.09338445298
  -406.779933978093
  -406.778831451451
  -406.840163347812
  110.54529880687
  -406.779151609609
  -406.778017414817
  -406.841936531829
  111.991766688308
  -406.778349214755
  -406.777183351813
  -406.843732724891
  113.43300782166
  -406.777526872173
  -406.776329341081
  -406.845551844972
  114.869170246363
  -406.776684690015
  -406.775455490773
  -406.847393811911
  116.300342057605
  -407.031311236722
  -0.163643392804203
  -0.0119017523503771
  828_Amine_frag2_rxwf 
  -407.031197732899
  -0.163660813983991
  -0.0118672828211529
  148.270909783423
  103.240375620494
  -406.783449894219
  -406.782505708327
  -406.831558542528
  -69.7873719689309
  50.5931645426982
  5.69626995456913
  22.105538650024
  -29.170035678501
  97.9890959559486
  567.220292809932
  665.209388765881
  0.125606689707044
  22.5164065435267
  Amine_frag2_transition_state_1-6_isomer21 
  2
 m_depend[86] { 
  # First column is dependency index #
  i_m_depend_dependency
  s_m_depend_property
  :::
  1 20 i_m_Spin_multiplicity 
  2 20 s_j_QM_Method 
  3 20 s_j_QM_Basis 
  4 20 r_j_Final_Energy 
  5 20 s_j_Jaguar_input_file 
  6 20 s_j_Jaguar_output_file 
  7 20 s_j_Task 
  8 20 s_j_Jaguar_restart_input_file 
  9 20 s_j_Jaguar_restart_mae_file 
  10 20 s_j_Jaguar_log_file 
  11 20 s_j_Jaguar_mae_file 
  12 20 i_j_Number_of_canonical_orbitals 
  13 20 r_j_Lowest_Frequency_(cm-1) 
  14 20 r_j_Highest_Frequency_(cm-1) 
  15 20 r_j_2nd_Lowest_Frequency_(cm-1) 
  16 20 i_j_Num_Negative_Frequencies 
  17 10 i_mmod_Serial_Number-OPLS3e 
  18 20 r_j_Enthalpy_(kcal/mol)_298.15K_1.00E+00atm 
  19 20 r_j_Free_Energy_(kcal/mol)_298.15K_1.00E+00atm 
  20 20 r_j_Internal_Energy_(kcal/mol)_298.15K_1.00E+00atm 
  21 20 r_j_Heat_Capacity_(cal/mol/K)_298.15K_1.00E+00atm 
  22 20 r_j_ln(Q)_(kcal/mol)_298.15K_1.00E+00atm 
  23 20 r_j_Enthalpy_(kcal/mol)_308.15K_1.00E+00atm 
  24 20 r_j_Free_Energy_(kcal/mol)_308.15K_1.00E+00atm 
  25 20 r_j_Internal_Energy_(kcal/mol)_308.15K_1.00E+00atm 
  26 20 r_j_Heat_Capacity_(cal/mol/K)_308.15K_1.00E+00atm 
  27 20 r_j_ln(Q)_(kcal/mol)_308.15K_1.00E+00atm 
  28 20 r_j_Enthalpy_(kcal/mol)_318.15K_1.00E+00atm 
  29 20 r_j_Free_Energy_(kcal/mol)_318.15K_1.00E+00atm 
  30 20 r_j_Internal_Energy_(kcal/mol)_318.15K_1.00E+00atm 
  31 20 r_j_Heat_Capacity_(cal/mol/K)_318.15K_1.00E+00atm 
  32 20 r_j_ln(Q)_(kcal/mol)_318.15K_1.00E+00atm 
  33 20 r_j_Enthalpy_(kcal/mol)_328.15K_1.00E+00atm 
  34 20 r_j_Free_Energy_(kcal/mol)_328.15K_1.00E+00atm 
  35 20 r_j_Internal_Energy_(kcal/mol)_328.15K_1.00E+00atm 
  36 20 r_j_Heat_Capacity_(cal/mol/K)_328.15K_1.00E+00atm 
  37 20 r_j_ln(Q)_(kcal/mol)_328.15K_1.00E+00atm 
  38 20 r_j_Enthalpy_(kcal/mol)_338.15K_1.00E+00atm 
  39 20 r_j_Free_Energy_(kcal/mol)_338.15K_1.00E+00atm 
  40 20 r_j_Internal_Energy_(kcal/mol)_338.15K_1.00E+00atm 
  41 20 r_j_Heat_Capacity_(cal/mol/K)_338.15K_1.00E+00atm 
  42 20 r_j_ln(Q)_(kcal/mol)_338.15K_1.00E+00atm 
  43 20 r_j_Enthalpy_(kcal/mol)_348.15K_1.00E+00atm 
  44 20 r_j_Free_Energy_(kcal/mol)_348.15K_1.00E+00atm 
  45 20 r_j_Internal_Energy_(kcal/mol)_348.15K_1.00E+00atm 
  46 20 r_j_Heat_Capacity_(cal/mol/K)_348.15K_1.00E+00atm 
  47 20 r_j_ln(Q)_(kcal/mol)_348.15K_1.00E+00atm 
  48 20 r_j_Enthalpy_(kcal/mol)_358.15K_1.00E+00atm 
  49 20 r_j_Free_Energy_(kcal/mol)_358.15K_1.00E+00atm 
  50 20 r_j_Internal_Energy_(kcal/mol)_358.15K_1.00E+00atm 
  51 20 r_j_Heat_Capacity_(cal/mol/K)_358.15K_1.00E+00atm 
  52 20 r_j_ln(Q)_(kcal/mol)_358.15K_1.00E+00atm 
  53 20 r_j_Enthalpy_(kcal/mol)_368.15K_1.00E+00atm 
  54 20 r_j_Free_Energy_(kcal/mol)_368.15K_1.00E+00atm 
  55 20 r_j_Internal_Energy_(kcal/mol)_368.15K_1.00E+00atm 
  56 20 r_j_Heat_Capacity_(cal/mol/K)_368.15K_1.00E+00atm 
  57 20 r_j_ln(Q)_(kcal/mol)_368.15K_1.00E+00atm 
  58 20 r_j_Enthalpy_(kcal/mol)_378.15K_1.00E+00atm 
  59 20 r_j_Free_Energy_(kcal/mol)_378.15K_1.00E+00atm 
  60 20 r_j_Internal_Energy_(kcal/mol)_378.15K_1.00E+00atm 
  61 20 r_j_Heat_Capacity_(cal/mol/K)_378.15K_1.00E+00atm 
  62 20 r_j_ln(Q)_(kcal/mol)_378.15K_1.00E+00atm 
  63 20 r_j_Enthalpy_(kcal/mol)_388.15K_1.00E+00atm 
  64 20 r_j_Free_Energy_(kcal/mol)_388.15K_1.00E+00atm 
  65 20 r_j_Internal_Energy_(kcal/mol)_388.15K_1.00E+00atm 
  66 20 r_j_Heat_Capacity_(cal/mol/K)_388.15K_1.00E+00atm 
  67 20 r_j_ln(Q)_(kcal/mol)_388.15K_1.00E+00atm 
  68 30 s_m_job_name 
  69 20 r_j_Gas_Phase_Energy 
  70 20 r_j_HOMO 
  71 20 r_j_LUMO 
  72 20 r_j_Zero_Point_Energy_(kcal/mol) 
  73 20 r_j_Entropy_(cal/mol/K)_298.15K_1.00E+00atm 
  74 20 r_j_Total_Internal_Energy_(au)_298.15K_1.00E+00atm 
  75 20 r_j_Total_Enthalpy_(au)_298.15K_1.00E+00atm 
  76 20 r_j_Total_Free_Energy_(au)_298.15K_1.00E+00atm 
  77 20 r_j_ESP_min,_kcal/mol 
  78 20 r_j_ESP_max,_kcal/mol 
  79 20 r_j_ESP_mean,_kcal/mol 
  80 20 r_j_ESP_pos_mean,_kcal/mol 
  81 20 r_j_ESP_neg_mean,_kcal/mol 
  82 20 r_j_ESP_pos_variance,_(kcal/mol)**2 
  83 20 r_j_ESP_neg_variance,_(kcal/mol)**2 
  84 20 r_j_ESP_total_variance,_(kcal/mol)**2 
  85 20 r_j_ESP_balance 
  86 20 r_j_ESP_local_polarity,_kcal/mol 
  :::
 } 
 m_atom[26] { 
  # First column is atom index #
  i_m_mmod_type
  r_m_x_coord
  r_m_y_coord
  r_m_z_coord
  i_m_color
  r_m_charge1
  r_m_charge2
  i_m_atomic_number
  i_m_formal_charge
  s_m_color_rgb
  s_m_atom_name
  r_j_EPN
  r_j_Max_surface_ESP
  r_j_Min_surface_ESP
  i_m_Hcount
  i_rdk_index
  b_st_NoSrcChirality
  b_matsci_Reaction_Workflow_Keep_Atom
  b_matsci_Reaction_Workflow_Restrained_Atom
  i_matsci_Reaction_Workflow_Superposition_Atom
  :::
  1 3 0.148323 -0.215903 0.296303 24 -0.01729 -0.01729 6 0 696969  C1  -14.6698084153327 0 0 1 0 1 <> <> <>
  2 3 -0.308353 -0.535130 1.721441 24 -0.15779 -0.15779 6 0 696969  C2  -14.7211933435111 0 0 2 2 <> <> <> <>
  3 3 -0.990463 0.216370 -0.625382 24 -0.19528 -0.19528 6 0 696969  C3  -14.7243991280819 0 0 3 3 <> <> <> <>
  4 3 -1.253643 -1.733343 1.804944 24 -0.16865 -0.16865 6 0 696969  C4  -14.7372466391472 0 0 3 4 <> <> <> <>
  5 41 0.634024 -1.099860 -0.121851 21 0.12220 0.12220 1 0 FFFFFF  H5  -1.08101671716763 38.5650275163564 22.6040693738428 0 <> <> <> <> <>
  6 41 0.570896 -0.734172 2.333132 21 0.07947 0.07947 1 0 FFFFFF  H6  -1.09840946548809 22.1549176549301 7.24739954902526 0 <> <> <> <> <>
  7 41 -0.792613 0.350983 2.144086 21 0.07947 0.07947 1 0 FFFFFF  H7  -1.09336213092455 40.6347334636642 15.9434274633237 0 <> <> <> <> <>
  8 41 -1.719416 -0.584113 -0.742028 21 0.09090 0.09090 1 0 FFFFFF  H8  -1.08292572275979 27.38218648087 19.1070990287738 0 <> <> <> <> <>
  9 41 -1.507968 1.087583 -0.218867 21 0.09090 0.09090 1 0 FFFFFF  H9  -1.08304354122792 41.0705109652593 19.3950033509959 0 <> <> <> <> <>
  10 41 -0.619900 0.469492 -1.619402 21 0.09090 0.09090 1 0 FFFFFF  H10  -1.08284022098269 41.3782364025416 19.1189771900824 0 <> <> <> <> <>
  11 41 -1.478591 -1.967111 2.844574 21 0.07496 0.07496 1 0 FFFFFF  H11  -1.10116055031554 19.4585862959399 11.2090341928424 0 <> <> <> <> <>
  12 41 -2.199685 -1.547051 1.298139 21 0.07496 0.07496 1 0 FFFFFF  H12  -1.10135220286404 26.3214301901001 12.4189222883045 0 <> <> <> <> <>
  13 41 -0.799857 -2.619480 1.358177 21 0.07496 0.07496 1 0 FFFFFF  H13  -1.1004370358492 25.819409578593 11.1897899993936 0 <> <> <> <> <>
  14 3 2.780355 0.421652 1.191090 2 -0.08785 -0.08785 6 0 A0A0A0  C14  -14.7311118959953 0 0 2 <> <> 1 1 <>
  15 18 4.810180 0.637348 1.583262 70 -0.95783 -0.95783 8 -1 FF2F2F  O1  -22.4844042184234 -44.4708498121753 -69.7873719689309 0 <> <> 1 1 <>
  16 3 3.950574 1.247899 0.750759 2 0.42536 0.42536 6 0 A0A0A0  C16  -14.7454091323002 0 0 1 <> <> 1 1 <>
  17 3 3.758580 2.757767 0.967216 2 -0.15432 -0.15432 6 0 A0A0A0  C17  -14.7966931482544 0 0 3 <> <> 1 <> <>
  18 41 2.859431 -0.624017 0.925898 21 0.09196 0.09196 1 0 FFFFFF  H1  -1.11299751363896 27.6284285801798 -49.4974988817359 0 <> <> 1 <> <>
  19 41 2.508628 0.597784 2.222239 21 0.09196 0.09196 1 0 FFFFFF  H2  -1.11427067123767 29.2458824940422 -49.8295157187588 0 <> <> 1 <> <>
  20 41 4.129917 1.092822 -0.345678 21 -0.08927 -0.08927 1 0 FFFFFF  H3  -1.17706156728013 17.5741005936627 -53.7556725772188 0 <> <> 1 <> <>
  21 41 2.989497 3.186935 0.309845 21 0.03740 0.03740 1 0 FFFFFF  H4  -1.14209379827125 31.5347037992104 -10.0634086097294 0 <> <> 1 <> <>
  22 41 3.494265 2.950098 2.009201 21 0.03740 0.03740 1 0 FFFFFF  H22  -1.15212291730058 16.5141122048652 -53.3136190865287 0 <> <> 1 <> <>
  23 41 4.698371 3.270021 0.761075 21 0.03740 0.03740 1 0 FFFFFF  H23  -1.15267223412515 -6.28336029464453 -54.3441432376629 0 <> <> 1 <> <>
  24 32 1.213802 0.828636 0.352385 43 -0.25498 -0.25498 7 1 5757FF  N1  -18.2893370653557 0 0 2 <> <> 1 1 2
  25 44 1.526721 1.080743 -0.581026 21 0.29153 0.29153 1 0 FFFFFF  H25  -0.986587904484185 48.9142111690586 16.2466954292389 0 <> <> 1 1 3
  26 44 0.868259 1.681131 0.786192 21 0.29153 0.29153 1 0 FFFFFF  H26  -0.985200691680683 50.5931645426982 17.2252384885107 0 <> <> 1 1 1
  :::
 } 
 m_bond[25] { 
  # First column is bond index #
  i_m_from
  i_m_to
  i_m_order
  :::
  1 1 2 1
  2 1 3 1
  3 1 5 1
  4 1 24 1
  5 2 4 1
  6 2 6 1
  7 2 7 1
  8 3 8 1
  9 3 9 1
  10 3 10 1
  11 4 11 1
  12 4 12 1
  13 4 13 1
  14 14 18 1
  15 14 19 1
  16 14 16 1
  17 14 24 1
  18 15 16 1
  19 16 20 1
  20 16 17 1
  21 17 23 1
  22 17 22 1
  23 17 21 1
  24 24 26 1
  25 24 25 1
  :::
 } 
} 

f_m_ct { 
 s_m_title
 i_m_stars
 s_m_entry_id
 s_m_entry_name
 i_m_Spin_multiplicity
 s_j_QM_Method
 s_j_QM_Basis
 r_j_Final_Energy
 s_j_Jaguar_input_file
 s_j_Jaguar_output_file
 s_m_Source_Path
 s_m_Source_File
 i_m_Source_File_Index
 s_j_Task
 s_j_Jaguar_restart_input_file
 s_j_Jaguar_restart_mae_file
 s_j_Jaguar_log_file
 s_j_Jaguar_mae_file
 i_j_Number_of_canonical_orbitals
 r_j_Lowest_Frequency_(cm-1)
 r_j_Highest_Frequency_(cm-1)
 r_j_2nd_Lowest_Frequency_(cm-1)
 i_j_Num_Negative_Frequencies
 b_matsci_Reaction_Workflow_Structure
 s_matsci_Reaction_Workflow_Conformers_Group
 s_matsci_Reaction_Workflow_Sibling_Group
 s_matsci_Reaction_Workflow_Parent_Conformer_Groups
 i_mmod_Serial_Number-OPLS3e
 r_mmod_Relative_Potential_Energy-OPLS3e_global
 i_matsci_Workflow_Stage
 r_j_Enthalpy_(kcal/mol)_298.15K_1.00E+00atm
 r_j_Free_Energy_(kcal/mol)_298.15K_1.00E+00atm
 r_j_Internal_Energy_(kcal/mol)_298.15K_1.00E+00atm
 r_j_Heat_Capacity_(cal/mol/K)_298.15K_1.00E+00atm
 r_j_ln(Q)_(kcal/mol)_298.15K_1.00E+00atm
 r_j_Enthalpy_(kcal/mol)_308.15K_1.00E+00atm
 r_j_Free_Energy_(kcal/mol)_308.15K_1.00E+00atm
 r_j_Internal_Energy_(kcal/mol)_308.15K_1.00E+00atm
 r_j_Heat_Capacity_(cal/mol/K)_308.15K_1.00E+00atm
 r_j_ln(Q)_(kcal/mol)_308.15K_1.00E+00atm
 r_j_Enthalpy_(kcal/mol)_318.15K_1.00E+00atm
 r_j_Free_Energy_(kcal/mol)_318.15K_1.00E+00atm
 r_j_Internal_Energy_(kcal/mol)_318.15K_1.00E+00atm
 r_j_Heat_Capacity_(cal/mol/K)_318.15K_1.00E+00atm
 r_j_ln(Q)_(kcal/mol)_318.15K_1.00E+00atm
 r_j_Enthalpy_(kcal/mol)_328.15K_1.00E+00atm
 r_j_Free_Energy_(kcal/mol)_328.15K_1.00E+00atm
 r_j_Internal_Energy_(kcal/mol)_328.15K_1.00E+00atm
 r_j_Heat_Capacity_(cal/mol/K)_328.15K_1.00E+00atm
 r_j_ln(Q)_(kcal/mol)_328.15K_1.00E+00atm
 r_j_Enthalpy_(kcal/mol)_338.15K_1.00E+00atm
 r_j_Free_Energy_(kcal/mol)_338.15K_1.00E+00atm
 r_j_Internal_Energy_(kcal/mol)_338.15K_1.00E+00atm
 r_j_Heat_Capacity_(cal/mol/K)_338.15K_1.00E+00atm
 r_j_ln(Q)_(kcal/mol)_338.15K_1.00E+00atm
 r_j_Enthalpy_(kcal/mol)_348.15K_1.00E+00atm
 r_j_Free_Energy_(kcal/mol)_348.15K_1.00E+00atm
 r_j_Internal_Energy_(kcal/mol)_348.15K_1.00E+00atm
 r_j_Heat_Capacity_(cal/mol/K)_348.15K_1.00E+00atm
 r_j_ln(Q)_(kcal/mol)_348.15K_1.00E+00atm
 r_j_Enthalpy_(kcal/mol)_358.15K_1.00E+00atm
 r_j_Free_Energy_(kcal/mol)_358.15K_1.00E+00atm
 r_j_Internal_Energy_(kcal/mol)_358.15K_1.00E+00atm
 r_j_Heat_Capacity_(cal/mol/K)_358.15K_1.00E+00atm
 r_j_ln(Q)_(kcal/mol)_358.15K_1.00E+00atm
 r_j_Enthalpy_(kcal/mol)_368.15K_1.00E+00atm
 r_j_Free_Energy_(kcal/mol)_368.15K_1.00E+00atm
 r_j_Internal_Energy_(kcal/mol)_368.15K_1.00E+00atm
 r_j_Heat_Capacity_(cal/mol/K)_368.15K_1.00E+00atm
 r_j_ln(Q)_(kcal/mol)_368.15K_1.00E+00atm
 r_j_Enthalpy_(kcal/mol)_378.15K_1.00E+00atm
 r_j_Free_Energy_(kcal/mol)_378.15K_1.00E+00atm
 r_j_Internal_Energy_(kcal/mol)_378.15K_1.00E+00atm
 r_j_Heat_Capacity_(cal/mol/K)_378.15K_1.00E+00atm
 r_j_ln(Q)_(kcal/mol)_378.15K_1.00E+00atm
 r_j_Enthalpy_(kcal/mol)_388.15K_1.00E+00atm
 r_j_Free_Energy_(kcal/mol)_388.15K_1.00E+00atm
 r_j_Internal_Energy_(kcal/mol)_388.15K_1.00E+00atm
 r_j_Heat_Capacity_(cal/mol/K)_388.15K_1.00E+00atm
 r_j_ln(Q)_(kcal/mol)_388.15K_1.00E+00atm
 r_j_Zero_Point_Energy_(kcal/mol)_stage_2
 r_j_Total_Internal_Energy_(au)_298.15K_1.00E+00atm_stage_2
 r_j_Total_Enthalpy_(au)_298.15K_1.00E+00atm_stage_2
 r_j_Total_Free_Energy_(au)_298.15K_1.00E+00atm_stage_2
 r_j_Entropy_(cal/mol/K)_298.15K_1.00E+00atm_stage_2
 r_j_Total_Internal_Energy_(au)_308.15K_1.00E+00atm_stage_2
 r_j_Total_Enthalpy_(au)_308.15K_1.00E+00atm_stage_2
 r_j_Total_Free_Energy_(au)_308.15K_1.00E+00atm_stage_2
 r_j_Entropy_(cal/mol/K)_308.15K_1.00E+00atm_stage_2
 r_j_Total_Internal_Energy_(au)_318.15K_1.00E+00atm_stage_2
 r_j_Total_Enthalpy_(au)_318.15K_1.00E+00atm_stage_2
 r_j_Total_Free_Energy_(au)_318.15K_1.00E+00atm_stage_2
 r_j_Entropy_(cal/mol/K)_318.15K_1.00E+00atm_stage_2
 r_j_Total_Internal_Energy_(au)_328.15K_1.00E+00atm_stage_2
 r_j_Total_Enthalpy_(au)_328.15K_1.00E+00atm_stage_2
 r_j_Total_Free_Energy_(au)_328.15K_1.00E+00atm_stage_2
 r_j_Entropy_(cal/mol/K)_328.15K_1.00E+00atm_stage_2
 r_j_Total_Internal_Energy_(au)_338.15K_1.00E+00atm_stage_2
 r_j_Total_Enthalpy_(au)_338.15K_1.00E+00atm_stage_2
 r_j_Total_Free_Energy_(au)_338.15K_1.00E+00atm_stage_2
 r_j_Entropy_(cal/mol/K)_338.15K_1.00E+00atm_stage_2
 r_j_Total_Internal_Energy_(au)_348.15K_1.00E+00atm_stage_2
 r_j_Total_Enthalpy_(au)_348.15K_1.00E+00atm_stage_2
 r_j_Total_Free_Energy_(au)_348.15K_1.00E+00atm_stage_2
 r_j_Entropy_(cal/mol/K)_348.15K_1.00E+00atm_stage_2
 r_j_Total_Internal_Energy_(au)_358.15K_1.00E+00atm_stage_2
 r_j_Total_Enthalpy_(au)_358.15K_1.00E+00atm_stage_2
 r_j_Total_Free_Energy_(au)_358.15K_1.00E+00atm_stage_2
 r_j_Entropy_(cal/mol/K)_358.15K_1.00E+00atm_stage_2
 r_j_Total_Internal_Energy_(au)_368.15K_1.00E+00atm_stage_2
 r_j_Total_Enthalpy_(au)_368.15K_1.00E+00atm_stage_2
 r_j_Total_Free_Energy_(au)_368.15K_1.00E+00atm_stage_2
 r_j_Entropy_(cal/mol/K)_368.15K_1.00E+00atm_stage_2
 r_j_Total_Internal_Energy_(au)_378.15K_1.00E+00atm_stage_2
 r_j_Total_Enthalpy_(au)_378.15K_1.00E+00atm_stage_2
 r_j_Total_Free_Energy_(au)_378.15K_1.00E+00atm_stage_2
 r_j_Entropy_(cal/mol/K)_378.15K_1.00E+00atm_stage_2
 r_j_Total_Internal_Energy_(au)_388.15K_1.00E+00atm_stage_2
 r_j_Total_Enthalpy_(au)_388.15K_1.00E+00atm_stage_2
 r_j_Total_Free_Energy_(au)_388.15K_1.00E+00atm_stage_2
 r_j_Entropy_(cal/mol/K)_388.15K_1.00E+00atm_stage_2
 r_j_Gas_Phase_Energy_stage_2
 r_j_HOMO_stage_2
 r_j_LUMO_stage_2
 s_m_job_name
 r_j_Gas_Phase_Energy
 r_j_HOMO
 r_j_LUMO
 r_j_Zero_Point_Energy_(kcal/mol)
 r_j_Entropy_(cal/mol/K)_298.15K_1.00E+00atm
 r_j_Total_Internal_Energy_(au)_298.15K_1.00E+00atm
 r_j_Total_Enthalpy_(au)_298.15K_1.00E+00atm
 r_j_Total_Free_Energy_(au)_298.15K_1.00E+00atm
 r_j_ESP_min,_kcal/mol
 r_j_ESP_max,_kcal/mol
 r_j_ESP_mean,_kcal/mol
 r_j_ESP_pos_mean,_kcal/mol
 r_j_ESP_neg_mean,_kcal/mol
 r_j_ESP_pos_variance,_(kcal/mol)**2
 r_j_ESP_neg_variance,_(kcal/mol)**2
 r_j_ESP_total_variance,_(kcal/mol)**2
 r_j_ESP_balance
 r_j_ESP_local_polarity,_kcal/mol
 s_j_jname
 i_m_ct_format
 :::
 Amine_frag2_product-5 
  0
  112 
  Amine_frag2_product-5_stage_2 
  1
  DFT(b3lyp-d3) 
  cc-pvtz(-f) 
  -407.127009156144
  /home/laurikai/Schrodinger_WD/Frag2_rxwf_spe_B3LYP-D3_CC-PVTZ-F/Amine_frag2_product-5_isomer22.in 
  /home/laurikai/Schrodinger_WD/Frag2_rxwf_spe_B3LYP-D3_CC-PVTZ-F/Amine_frag2_product-5_isomer22.out 
  /home/laurikai/.schrodinger/tmp 
  tmpma9npit6.mae 
  3
  "Single Point" 
  /home/laurikai/Schrodinger_WD/Frag2_rxwf_spe_B3LYP-D3_CC-PVTZ-F/Amine_frag2_product-5_isomer22.01.in 
  /home/laurikai/Schrodinger_WD/Frag2_rxwf_spe_B3LYP-D3_CC-PVTZ-F/Amine_frag2_product-5_isomer22.01.mae 
  /home/laurikai/Schrodinger_WD/Frag2_rxwf_spe_B3LYP-D3_CC-PVTZ-F/Amine_frag2_product-5_isomer22.log 
  /home/laurikai/Schrodinger_WD/Frag2_rxwf_spe_B3LYP-D3_CC-PVTZ-F/Amine_frag2_product-5_isomer22.mae 
  359
  29.5978904398828
  3684.16276515613
  52.5768868495265
  0
  1
  intermediate 
  Intermediates 
  Transition_states 
  1
  2.84825134277401
  2
  7.72251922370023
  -22.8053777460869
  7.13003363487295
  42.3157181685703
  38.4910252268351
  8.17306765418482
  -23.8404471738089
  7.56071000133516
  43.5894210216879
  38.9322270455272
  8.63525585830369
  -24.886725865541
  8.00302614143165
  44.874756855612
  39.3634231378247
  9.11032197683719
  -25.9477344991227
  8.45822019594277
  46.1646102210093
  39.7909272131308
  9.59829941543644
  -27.0234171819134
  8.92632557051964
  47.4566329657413
  40.2149836430902
  10.0991983507326
  -28.1137219753276
  9.40735244179343
  48.7485349728557
  40.6358144379795
  10.6130065186435
  -29.2185998965822
  9.9012885456819
  50.0381239819967
  41.0536209658997
  11.1396903498417
  -30.3380040590721
  10.4081003128578
  51.3233354063165
  41.4685855812689
  11.6791963586101
  -31.4718889406771
  10.9277342576038
  52.6022534054875
  41.880873165169
  12.2314527039969
  -32.6202097686868
  11.4601185389682
  53.873124481068
  42.2906325787775
  150.306265219347
  -406.876075668347
  -406.875131482455
  -406.923788373341
  102.40704280309
  -406.875391224181
  -406.874415370139
  -406.925432153723
  103.889387726736
  -406.87468634854
  -406.873678826348
  -406.927099504962
  105.365336237136
  -406.873960950636
  -406.872921760294
  -406.928790329856
  106.835460844004
  -406.873214977233
  -406.872144118741
  -406.930504539337
  108.300211732515
  -406.872448412115
  -406.871345885472
  -406.932242050635
  109.759932000748
  -406.871661274824
  -406.870527080032
  -406.93400278569
  111.214872023526
  -406.870853618858
  -406.869687755916
  -406.935786669784
  112.665202794822
  -406.870025529451
  -406.868827998359
  -406.937593630373
  114.111028161542
  -406.86917712109
  -406.867947921847
  -406.939423596107
  115.55239591056
  -407.126968264478
  -0.241274229755458
  0.0237607757486018
  828_Amine_frag2_rxwf 
  -407.127009156144
  -0.241653605251266
  0.0237364265714744
  150.287730918823
  102.3910681529
  -406.876147978617
  -406.875203792725
  -406.923853093539
  -37.9375183514282
  27.2415979653598
  2.53483845089367
  7.22771776579936
  -12.1418858458627
  18.4778678491254
  149.17393323568
  167.651801084806
  0.0980682331217862
  7.35065078181846
  Amine_frag2_product-5_isomer22 
  2
 m_depend[86] { 
  # First column is dependency index #
  i_m_depend_dependency
  s_m_depend_property
  :::
  1 20 i_m_Spin_multiplicity 
  2 20 s_j_QM_Method 
  3 20 s_j_QM_Basis 
  4 20 r_j_Final_Energy 
  5 20 s_j_Jaguar_input_file 
  6 20 s_j_Jaguar_output_file 
  7 20 s_j_Task 
  8 20 s_j_Jaguar_restart_input_file 
  9 20 s_j_Jaguar_restart_mae_file 
  10 20 s_j_Jaguar_log_file 
  11 20 s_j_Jaguar_mae_file 
  12 20 i_j_Number_of_canonical_orbitals 
  13 20 r_j_Lowest_Frequency_(cm-1) 
  14 20 r_j_Highest_Frequency_(cm-1) 
  15 20 r_j_2nd_Lowest_Frequency_(cm-1) 
  16 20 i_j_Num_Negative_Frequencies 
  17 10 i_mmod_Serial_Number-OPLS3e 
  18 20 r_j_Enthalpy_(kcal/mol)_298.15K_1.00E+00atm 
  19 20 r_j_Free_Energy_(kcal/mol)_298.15K_1.00E+00atm 
  20 20 r_j_Internal_Energy_(kcal/mol)_298.15K_1.00E+00atm 
  21 20 r_j_Heat_Capacity_(cal/mol/K)_298.15K_1.00E+00atm 
  22 20 r_j_ln(Q)_(kcal/mol)_298.15K_1.00E+00atm 
  23 20 r_j_Enthalpy_(kcal/mol)_308.15K_1.00E+00atm 
  24 20 r_j_Free_Energy_(kcal/mol)_308.15K_1.00E+00atm 
  25 20 r_j_Internal_Energy_(kcal/mol)_308.15K_1.00E+00atm 
  26 20 r_j_Heat_Capacity_(cal/mol/K)_308.15K_1.00E+00atm 
  27 20 r_j_ln(Q)_(kcal/mol)_308.15K_1.00E+00atm 
  28 20 r_j_Enthalpy_(kcal/mol)_318.15K_1.00E+00atm 
  29 20 r_j_Free_Energy_(kcal/mol)_318.15K_1.00E+00atm 
  30 20 r_j_Internal_Energy_(kcal/mol)_318.15K_1.00E+00atm 
  31 20 r_j_Heat_Capacity_(cal/mol/K)_318.15K_1.00E+00atm 
  32 20 r_j_ln(Q)_(kcal/mol)_318.15K_1.00E+00atm 
  33 20 r_j_Enthalpy_(kcal/mol)_328.15K_1.00E+00atm 
  34 20 r_j_Free_Energy_(kcal/mol)_328.15K_1.00E+00atm 
  35 20 r_j_Internal_Energy_(kcal/mol)_328.15K_1.00E+00atm 
  36 20 r_j_Heat_Capacity_(cal/mol/K)_328.15K_1.00E+00atm 
  37 20 r_j_ln(Q)_(kcal/mol)_328.15K_1.00E+00atm 
  38 20 r_j_Enthalpy_(kcal/mol)_338.15K_1.00E+00atm 
  39 20 r_j_Free_Energy_(kcal/mol)_338.15K_1.00E+00atm 
  40 20 r_j_Internal_Energy_(kcal/mol)_338.15K_1.00E+00atm 
  41 20 r_j_Heat_Capacity_(cal/mol/K)_338.15K_1.00E+00atm 
  42 20 r_j_ln(Q)_(kcal/mol)_338.15K_1.00E+00atm 
  43 20 r_j_Enthalpy_(kcal/mol)_348.15K_1.00E+00atm 
  44 20 r_j_Free_Energy_(kcal/mol)_348.15K_1.00E+00atm 
  45 20 r_j_Internal_Energy_(kcal/mol)_348.15K_1.00E+00atm 
  46 20 r_j_Heat_Capacity_(cal/mol/K)_348.15K_1.00E+00atm 
  47 20 r_j_ln(Q)_(kcal/mol)_348.15K_1.00E+00atm 
  48 20 r_j_Enthalpy_(kcal/mol)_358.15K_1.00E+00atm 
  49 20 r_j_Free_Energy_(kcal/mol)_358.15K_1.00E+00atm 
  50 20 r_j_Internal_Energy_(kcal/mol)_358.15K_1.00E+00atm 
  51 20 r_j_Heat_Capacity_(cal/mol/K)_358.15K_1.00E+00atm 
  52 20 r_j_ln(Q)_(kcal/mol)_358.15K_1.00E+00atm 
  53 20 r_j_Enthalpy_(kcal/mol)_368.15K_1.00E+00atm 
  54 20 r_j_Free_Energy_(kcal/mol)_368.15K_1.00E+00atm 
  55 20 r_j_Internal_Energy_(kcal/mol)_368.15K_1.00E+00atm 
  56 20 r_j_Heat_Capacity_(cal/mol/K)_368.15K_1.00E+00atm 
  57 20 r_j_ln(Q)_(kcal/mol)_368.15K_1.00E+00atm 
  58 20 r_j_Enthalpy_(kcal/mol)_378.15K_1.00E+00atm 
  59 20 r_j_Free_Energy_(kcal/mol)_378.15K_1.00E+00atm 
  60 20 r_j_Internal_Energy_(kcal/mol)_378.15K_1.00E+00atm 
  61 20 r_j_Heat_Capacity_(cal/mol/K)_378.15K_1.00E+00atm 
  62 20 r_j_ln(Q)_(kcal/mol)_378.15K_1.00E+00atm 
  63 20 r_j_Enthalpy_(kcal/mol)_388.15K_1.00E+00atm 
  64 20 r_j_Free_Energy_(kcal/mol)_388.15K_1.00E+00atm 
  65 20 r_j_Internal_Energy_(kcal/mol)_388.15K_1.00E+00atm 
  66 20 r_j_Heat_Capacity_(cal/mol/K)_388.15K_1.00E+00atm 
  67 20 r_j_ln(Q)_(kcal/mol)_388.15K_1.00E+00atm 
  68 30 s_m_job_name 
  69 20 r_j_Gas_Phase_Energy 
  70 20 r_j_HOMO 
  71 20 r_j_LUMO 
  72 20 r_j_Zero_Point_Energy_(kcal/mol) 
  73 20 r_j_Entropy_(cal/mol/K)_298.15K_1.00E+00atm 
  74 20 r_j_Total_Internal_Energy_(au)_298.15K_1.00E+00atm 
  75 20 r_j_Total_Enthalpy_(au)_298.15K_1.00E+00atm 
  76 20 r_j_Total_Free_Energy_(au)_298.15K_1.00E+00atm 
  77 20 r_j_ESP_min,_kcal/mol 
  78 20 r_j_ESP_max,_kcal/mol 
  79 20 r_j_ESP_mean,_kcal/mol 
  80 20 r_j_ESP_pos_mean,_kcal/mol 
  81 20 r_j_ESP_neg_mean,_kcal/mol 
  82 20 r_j_ESP_pos_variance,_(kcal/mol)**2 
  83 20 r_j_ESP_neg_variance,_(kcal/mol)**2 
  84 20 r_j_ESP_total_variance,_(kcal/mol)**2 
  85 20 r_j_ESP_balance 
  86 20 r_j_ESP_local_polarity,_kcal/mol 
  :::
 } 
 m_atom[26] { 
  # First column is atom index #
  i_m_mmod_type
  r_m_x_coord
  r_m_y_coord
  r_m_z_coord
  i_m_color
  r_m_charge1
  r_m_charge2
  i_m_atomic_number
  i_m_formal_charge
  s_m_color_rgb
  s_m_atom_name
  r_j_EPN
  r_j_Max_surface_ESP
  r_j_Min_surface_ESP
  i_m_Hcount
  i_rdk_index
  b_st_NoSrcChirality
  r_j_Mulliken_Charges
  i_j_separated_energy_at_no
  b_matsci_Reaction_Workflow_Keep_Atom
  i_matsci_Reaction_Workflow_Superposition_Atom
  :::
  1 3 2.414855 1.707127 0.531126 24 -0.01729 -0.01729 6 0 696969  C1  -14.718687085448 0 0 1 0 1 <> <> <> <>
  2 3 1.568602 2.199914 1.708991 24 -0.15779 -0.15779 6 0 696969  C2  -14.7526474823053 0 0 2 2 <> <> <> <> <>
  3 3 3.372101 2.801506 0.058875 24 -0.19528 -0.19528 6 0 696969  C3  -14.7688498589177 0 0 3 3 <> <> <> <> <>
  4 3 0.402893 1.281383 2.080732 24 -0.16865 -0.16865 6 0 696969  C4  -14.7580800394364 0 0 3 4 <> <> <> <> <>
  5 41 1.729011 1.465967 -0.295935 21 0.12220 0.12220 1 0 FFFFFF  H5  -1.13217331888552 9.87847374230975 4.67252996541799 0 <> <> <> <> <> <>
  6 41 2.227234 2.340124 2.570269 21 0.07947 0.07947 1 0 FFFFFF  H6  -1.12644239287108 10.8845819092943 -10.9151696686586 0 <> <> <> <> <> <>
  7 41 1.174359 3.185653 1.455200 21 0.07947 0.07947 1 0 FFFFFF  H7  -1.12495552695341 11.6659341455891 2.59656491150916 0 <> <> <> <> <> <>
  8 41 2.816922 3.664618 -0.311047 21 0.09090 0.09090 1 0 FFFFFF  H8  -1.12519004762391 10.7031257791221 -0.388959630537322 0 <> <> <> <> <> <>
  9 41 4.008975 3.123370 0.883732 21 0.09090 0.09090 1 0 FFFFFF  H9  -1.12861197182029 6.72194517768379 -10.5386552188588 0 <> <> <> <> <> <>
  10 41 4.018489 2.453040 -0.745521 21 0.09090 0.09090 1 0 FFFFFF  H10  -1.12679084825749 10.6584802722225 -6.68014869352279 0 <> <> <> <> <> <>
  11 41 -0.178565 1.702000 2.901232 21 0.07496 0.07496 1 0 FFFFFF  H11  -1.12069711081034 11.6564753705664 3.28589005805309 0 <> <> <> <> <> <>
  12 41 -0.269257 1.142524 1.232190 21 0.07496 0.07496 1 0 FFFFFF  H12  -1.12164737691882 12.0715476921088 3.32631467956944 0 <> <> <> <> <> <>
  13 41 0.736316 0.293177 2.401968 21 0.07496 0.07496 1 0 FFFFFF  H13  -1.11899469617277 23.5454721688928 3.88190249042719 0 <> <> <> <> <> <>
  14 3 3.587280 -0.359866 -0.184395 2 -0.08785 -0.08785 6 0 A0A0A0  C14  -14.7335294556335 0 0 2 <> <> -0.13193 1 1 <>
  15 18 5.734710 -0.526122 0.889670 70 -0.95783 -0.95783 8 -1 FF2F2F  O1  -22.3679812002427 -18.185719120353 -37.9375183514282 0 <> <> -0.65653 2 1 <>
  16 3 4.698336 -1.295419 0.289606 2 0.42536 0.42536 6 0 A0A0A0  C16  -14.7100988598713 0 0 1 <> <> 0.30718 3 1 <>
  17 3 5.297614 -2.103741 -0.846424 2 -0.15432 -0.15432 6 0 A0A0A0  C17  -14.7729472124253 0 0 3 <> <> -0.32382 4 1 <>
  18 41 3.990504 0.264339 -0.982205 21 0.09196 0.09196 1 0 FFFFFF  H1  -1.12332323128111 10.8914790081693 -18.1653933076465 0 <> <> 0.14046 5 1 <>
  19 41 2.754236 -0.938410 -0.607529 21 0.09196 0.09196 1 0 FFFFFF  H2  -1.12504351125659 16.1563963697617 4.20424451455327 0 <> <> 0.12129 6 1 <>
  20 41 4.273284 -1.987241 1.033548 21 -0.08927 -0.08927 1 0 FFFFFF  H3  -1.13987632338731 16.4566115431718 -22.8630826546978 0 <> <> -0.09815 7 1 <>
  21 41 4.538243 -2.724377 -1.324727 21 0.03740 0.03740 1 0 FFFFFF  H4  -1.12588585181312 9.77819941581078 -2.05243314354645 0 <> <> -0.0018 8 1 <>
  22 41 5.729869 -1.436123 -1.592575 21 0.03740 0.03740 1 0 FFFFFF  H22  -1.13186534884258 5.75535297730174 -29.1203055512311 0 <> <> 0.09106 9 1 <>
  23 41 6.088746 -2.751718 -0.472061 21 0.03740 0.03740 1 0 FFFFFF  H23  -1.13206753797556 3.59022334834925 -29.170490984429 0 <> <> 0.11703 10 1 <>
  24 32 3.178874 0.509970 0.921508 43 -0.25498 -0.25498 7 1 5757FF  N1  -18.378057233136 -10.2977264875264 -10.5537046125857 2 <> <> -0.4673 12 1 4
  25 44 5.271506 0.186971 1.355663 21 0.29153 0.29153 1 0 FFFFFF  H25  -1.03359266450217 13.6933220951565 -23.9403757702923 0 <> <> 0.28111 16 1 <>
  26 44 2.643285 -0.037160 1.583395 21 0.29153 0.29153 1 0 FFFFFF  H26  -1.06268024282006 27.2415979653598 -9.62846148202119 0 <> <> 0.32093 17 1 <>
  :::
 } 
 m_bond[25] { 
  # First column is bond index #
  i_m_from
  i_m_to
  i_m_order
  :::
  1 1 2 1
  2 1 3 1
  3 1 5 1
  4 1 24 1
  5 2 4 1
  6 2 6 1
  7 2 7 1
  8 3 8 1
  9 3 9 1
  10 3 10 1
  11 4 11 1
  12 4 12 1
  13 4 13 1
  14 14 18 1
  15 14 19 1
  16 14 24 1
  17 14 16 1
  18 15 16 1
  19 16 20 1
  20 16 17 1
  21 17 23 1
  22 17 22 1
  23 17 21 1
  24 24 26 1
  25 24 25 1
  :::
 } 
} 

f_m_ct { 
 s_m_title
 i_m_stars
 s_m_entry_id
 s_m_entry_name
 i_m_Spin_multiplicity
 s_j_QM_Method
 s_j_QM_Basis
 r_j_Final_Energy
 s_j_Jaguar_input_file
 s_j_Jaguar_output_file
 s_m_Source_Path
 s_m_Source_File
 i_m_Source_File_Index
 s_j_Task
 s_j_Jaguar_restart_input_file
 s_j_Jaguar_restart_mae_file
 s_j_Jaguar_log_file
 s_j_Jaguar_mae_file
 i_j_Number_of_canonical_orbitals
 r_j_Lowest_Frequency_(cm-1)
 r_j_Highest_Frequency_(cm-1)
 r_j_2nd_Lowest_Frequency_(cm-1)
 i_j_Num_Negative_Frequencies
 b_matsci_Reaction_Workflow_Structure
 s_matsci_Reaction_Workflow_Conformers_Group
 s_matsci_Reaction_Workflow_Sibling_Group
 s_matsci_Reaction_Workflow_Parent_Conformer_Groups
 i_mmod_Serial_Number-OPLS3e
 r_mmod_Relative_Potential_Energy-OPLS3e_global
 i_matsci_Workflow_Stage
 r_j_Enthalpy_(kcal/mol)_298.15K_1.00E+00atm
 r_j_Free_Energy_(kcal/mol)_298.15K_1.00E+00atm
 r_j_Internal_Energy_(kcal/mol)_298.15K_1.00E+00atm
 r_j_Heat_Capacity_(cal/mol/K)_298.15K_1.00E+00atm
 r_j_ln(Q)_(kcal/mol)_298.15K_1.00E+00atm
 r_j_Enthalpy_(kcal/mol)_308.15K_1.00E+00atm
 r_j_Free_Energy_(kcal/mol)_308.15K_1.00E+00atm
 r_j_Internal_Energy_(kcal/mol)_308.15K_1.00E+00atm
 r_j_Heat_Capacity_(cal/mol/K)_308.15K_1.00E+00atm
 r_j_ln(Q)_(kcal/mol)_308.15K_1.00E+00atm
 r_j_Enthalpy_(kcal/mol)_318.15K_1.00E+00atm
 r_j_Free_Energy_(kcal/mol)_318.15K_1.00E+00atm
 r_j_Internal_Energy_(kcal/mol)_318.15K_1.00E+00atm
 r_j_Heat_Capacity_(cal/mol/K)_318.15K_1.00E+00atm
 r_j_ln(Q)_(kcal/mol)_318.15K_1.00E+00atm
 r_j_Enthalpy_(kcal/mol)_328.15K_1.00E+00atm
 r_j_Free_Energy_(kcal/mol)_328.15K_1.00E+00atm
 r_j_Internal_Energy_(kcal/mol)_328.15K_1.00E+00atm
 r_j_Heat_Capacity_(cal/mol/K)_328.15K_1.00E+00atm
 r_j_ln(Q)_(kcal/mol)_328.15K_1.00E+00atm
 r_j_Enthalpy_(kcal/mol)_338.15K_1.00E+00atm
 r_j_Free_Energy_(kcal/mol)_338.15K_1.00E+00atm
 r_j_Internal_Energy_(kcal/mol)_338.15K_1.00E+00atm
 r_j_Heat_Capacity_(cal/mol/K)_338.15K_1.00E+00atm
 r_j_ln(Q)_(kcal/mol)_338.15K_1.00E+00atm
 r_j_Enthalpy_(kcal/mol)_348.15K_1.00E+00atm
 r_j_Free_Energy_(kcal/mol)_348.15K_1.00E+00atm
 r_j_Internal_Energy_(kcal/mol)_348.15K_1.00E+00atm
 r_j_Heat_Capacity_(cal/mol/K)_348.15K_1.00E+00atm
 r_j_ln(Q)_(kcal/mol)_348.15K_1.00E+00atm
 r_j_Enthalpy_(kcal/mol)_358.15K_1.00E+00atm
 r_j_Free_Energy_(kcal/mol)_358.15K_1.00E+00atm
 r_j_Internal_Energy_(kcal/mol)_358.15K_1.00E+00atm
 r_j_Heat_Capacity_(cal/mol/K)_358.15K_1.00E+00atm
 r_j_ln(Q)_(kcal/mol)_358.15K_1.00E+00atm
 r_j_Enthalpy_(kcal/mol)_368.15K_1.00E+00atm
 r_j_Free_Energy_(kcal/mol)_368.15K_1.00E+00atm
 r_j_Internal_Energy_(kcal/mol)_368.15K_1.00E+00atm
 r_j_Heat_Capacity_(cal/mol/K)_368.15K_1.00E+00atm
 r_j_ln(Q)_(kcal/mol)_368.15K_1.00E+00atm
 r_j_Enthalpy_(kcal/mol)_378.15K_1.00E+00atm
 r_j_Free_Energy_(kcal/mol)_378.15K_1.00E+00atm
 r_j_Internal_Energy_(kcal/mol)_378.15K_1.00E+00atm
 r_j_Heat_Capacity_(cal/mol/K)_378.15K_1.00E+00atm
 r_j_ln(Q)_(kcal/mol)_378.15K_1.00E+00atm
 r_j_Enthalpy_(kcal/mol)_388.15K_1.00E+00atm
 r_j_Free_Energy_(kcal/mol)_388.15K_1.00E+00atm
 r_j_Internal_Energy_(kcal/mol)_388.15K_1.00E+00atm
 r_j_Heat_Capacity_(cal/mol/K)_388.15K_1.00E+00atm
 r_j_ln(Q)_(kcal/mol)_388.15K_1.00E+00atm
 r_j_Zero_Point_Energy_(kcal/mol)_stage_2
 r_j_Total_Internal_Energy_(au)_298.15K_1.00E+00atm_stage_2
 r_j_Total_Enthalpy_(au)_298.15K_1.00E+00atm_stage_2
 r_j_Total_Free_Energy_(au)_298.15K_1.00E+00atm_stage_2
 r_j_Entropy_(cal/mol/K)_298.15K_1.00E+00atm_stage_2
 r_j_Total_Internal_Energy_(au)_308.15K_1.00E+00atm_stage_2
 r_j_Total_Enthalpy_(au)_308.15K_1.00E+00atm_stage_2
 r_j_Total_Free_Energy_(au)_308.15K_1.00E+00atm_stage_2
 r_j_Entropy_(cal/mol/K)_308.15K_1.00E+00atm_stage_2
 r_j_Total_Internal_Energy_(au)_318.15K_1.00E+00atm_stage_2
 r_j_Total_Enthalpy_(au)_318.15K_1.00E+00atm_stage_2
 r_j_Total_Free_Energy_(au)_318.15K_1.00E+00atm_stage_2
 r_j_Entropy_(cal/mol/K)_318.15K_1.00E+00atm_stage_2
 r_j_Total_Internal_Energy_(au)_328.15K_1.00E+00atm_stage_2
 r_j_Total_Enthalpy_(au)_328.15K_1.00E+00atm_stage_2
 r_j_Total_Free_Energy_(au)_328.15K_1.00E+00atm_stage_2
 r_j_Entropy_(cal/mol/K)_328.15K_1.00E+00atm_stage_2
 r_j_Total_Internal_Energy_(au)_338.15K_1.00E+00atm_stage_2
 r_j_Total_Enthalpy_(au)_338.15K_1.00E+00atm_stage_2
 r_j_Total_Free_Energy_(au)_338.15K_1.00E+00atm_stage_2
 r_j_Entropy_(cal/mol/K)_338.15K_1.00E+00atm_stage_2
 r_j_Total_Internal_Energy_(au)_348.15K_1.00E+00atm_stage_2
 r_j_Total_Enthalpy_(au)_348.15K_1.00E+00atm_stage_2
 r_j_Total_Free_Energy_(au)_348.15K_1.00E+00atm_stage_2
 r_j_Entropy_(cal/mol/K)_348.15K_1.00E+00atm_stage_2
 r_j_Total_Internal_Energy_(au)_358.15K_1.00E+00atm_stage_2
 r_j_Total_Enthalpy_(au)_358.15K_1.00E+00atm_stage_2
 r_j_Total_Free_Energy_(au)_358.15K_1.00E+00atm_stage_2
 r_j_Entropy_(cal/mol/K)_358.15K_1.00E+00atm_stage_2
 r_j_Total_Internal_Energy_(au)_368.15K_1.00E+00atm_stage_2
 r_j_Total_Enthalpy_(au)_368.15K_1.00E+00atm_stage_2
 r_j_Total_Free_Energy_(au)_368.15K_1.00E+00atm_stage_2
 r_j_Entropy_(cal/mol/K)_368.15K_1.00E+00atm_stage_2
 r_j_Total_Internal_Energy_(au)_378.15K_1.00E+00atm_stage_2
 r_j_Total_Enthalpy_(au)_378.15K_1.00E+00atm_stage_2
 r_j_Total_Free_Energy_(au)_378.15K_1.00E+00atm_stage_2
 r_j_Entropy_(cal/mol/K)_378.15K_1.00E+00atm_stage_2
 r_j_Total_Internal_Energy_(au)_388.15K_1.00E+00atm_stage_2
 r_j_Total_Enthalpy_(au)_388.15K_1.00E+00atm_stage_2
 r_j_Total_Free_Energy_(au)_388.15K_1.00E+00atm_stage_2
 r_j_Entropy_(cal/mol/K)_388.15K_1.00E+00atm_stage_2
 r_j_Gas_Phase_Energy_stage_2
 r_j_HOMO_stage_2
 r_j_LUMO_stage_2
 s_m_job_name
 r_j_Gas_Phase_Energy
 r_j_HOMO
 r_j_LUMO
 r_j_Zero_Point_Energy_(kcal/mol)
 r_j_Entropy_(cal/mol/K)_298.15K_1.00E+00atm
 r_j_Total_Internal_Energy_(au)_298.15K_1.00E+00atm
 r_j_Total_Enthalpy_(au)_298.15K_1.00E+00atm
[truncated: 510,738 more chars]
