# Supplementary material for: Cut-off Scale and Complex Formation in Density Functional Theory Computations of Epoxy-Amine Reactivity
Source: ACS Omega. 2021 Oct 25;6(44):29424–31. doi: 10.1021/acsomega.1c03229 (PMC8587129; doi:10.1021/acsomega.1c03229)
Supplement: Supplementary file 1 — ao1c03229_si_001.zip [file ao1c03229_si_001.zip › Final_structures/Primary/A2E1_A1E2_B3LYP-D3_CC-PVTZ-F_canonical/Frag2_rxwf_spe_B3LYP-D3_CC-PVTZ-F_canonical.smap]

# smap version 1.0
Frag2_rxwf_spe_B3LYP-D3_CC-PVTZ-F_canonical.mae
Amine_frag2_product-10_isomer25.vib: 25
Amine_frag2_product-2_isomer16.vib: 16
Amine_frag2_product-3_isomer18.vib: 18
Amine_frag2_product-4_isomer13.vib: 13
Amine_frag2_product-5_isomer22.vib: 22
Amine_frag2_product-6_isomer24.vib: 24
Amine_frag2_product-7_isomer20.vib: 20
Amine_frag2_product-9_isomer23.vib: 23
Amine_frag2_product_isomer14.vib: 14
Amine_frag2_reactant-2_isomer10.vib: 10
Amine_frag2_reactant-3_isomer2.vib: 2
Amine_frag2_reactant-4_isomer26.vib: 26
Amine_frag2_reactant-5_isomer1.vib: 1
Amine_frag2_reactant-6_isomer11.vib: 11
Amine_frag2_reactant-7_isomer6.vib: 6
Amine_frag2_reactant-8_isomer4.vib: 4
Amine_frag2_reactant-9_isomer3.vib: 3
Amine_frag2_transition_state_1-10_isomer15.vib: 15
Amine_frag2_transition_state_1-2_isomer7.vib: 7
Amine_frag2_transition_state_1-3_isomer8.vib: 8
Amine_frag2_transition_state_1-4_isomer9.vib: 9
Amine_frag2_transition_state_1-6_isomer21.vib: 21
Amine_frag2_transition_state_1-7_isomer12.vib: 12
Amine_frag2_transition_state_1-8_isomer17.vib: 17
Amine_frag2_transition_state_1-9_isomer19.vib: 19
Amine_frag2_transition_state_1_isomer5.vib: 5
Epoxy_frag2_product-10_isomer47.vib: 47
Epoxy_frag2_product-2_isomer40.vib: 40
Epoxy_frag2_product-3_isomer46.vib: 46
Epoxy_frag2_product-4_isomer48.vib: 48
Epoxy_frag2_product-5_isomer51.vib: 51
Epoxy_frag2_product-6_isomer45.vib: 45
Epoxy_frag2_product-7_isomer43.vib: 43
Epoxy_frag2_product-8_isomer41.vib: 41
Epoxy_frag2_product-9_isomer49.vib: 49
Epoxy_frag2_product_isomer39.vib: 39
Epoxy_frag2_reactant-10_isomer34.vib: 34
Epoxy_frag2_reactant-2_isomer33.vib: 33
Epoxy_frag2_reactant-3_isomer31.vib: 31
Epoxy_frag2_reactant-4_isomer28.vib: 28
Epoxy_frag2_reactant-5_isomer30.vib: 30
Epoxy_frag2_reactant-7_isomer37.vib: 37
Epoxy_frag2_reactant-8_isomer29.vib: 29
Epoxy_frag2_reactant-9_isomer32.vib: 32
Epoxy_frag2_reactant_isomer27.vib: 27
Epoxy_frag2_transition_state_1-2_isomer36.vib: 36
Epoxy_frag2_transition_state_1-3_isomer52.vib: 52
Epoxy_frag2_transition_state_1-4_isomer44.vib: 44
Epoxy_frag2_transition_state_1-5_isomer50.vib: 50
Epoxy_frag2_transition_state_1-6_isomer42.vib: 42
Epoxy_frag2_transition_state_1-7_isomer38.vib: 38
Epoxy_frag2_transition_state_1_isomer35.vib: 35
#end
