# Supplementary material for: Cut-off Scale and Complex Formation in Density Functional Theory Computations of Epoxy-Amine Reactivity
Source: ACS Omega. 2021 Oct 25;6(44):29424–31. doi: 10.1021/acsomega.1c03229 (PMC8587129; doi:10.1021/acsomega.1c03229)
Supplement: Supplementary file 1 — ao1c03229_si_001.zip [file ao1c03229_si_001.zip › Final_structures/Primary/A3_E1_B3LYP-D3_CC-PVTZ-F_canonical/828_Frag3_Amine_spe_CC-PVTZ-F_canonical.mae]

{ 
 s_m_m2io_version
 :::
 2.0.0 
} 

f_m_ct { 
 s_m_title
 s_m_entry_id
 s_m_entry_name
 i_m_Spin_multiplicity
 s_j_QM_Method
 s_j_QM_Basis
 r_j_Final_Energy
 s_j_Jaguar_input_file
 s_j_Jaguar_output_file
 s_m_Source_Path
 s_m_Source_File
 i_m_Source_File_Index
 s_j_Task
 s_j_Jaguar_restart_input_file
 s_j_Jaguar_restart_mae_file
 s_j_Jaguar_log_file
 s_j_Jaguar_mae_file
 i_j_Number_of_canonical_orbitals
 r_j_Lowest_Frequency_(cm-1)
 r_j_Highest_Frequency_(cm-1)
 r_j_2nd_Lowest_Frequency_(cm-1)
 i_j_Num_Negative_Frequencies
 b_matsci_Reaction_Workflow_Structure
 s_matsci_Reaction_Workflow_Conformers_Group
 s_matsci_Reaction_Workflow_Sibling_Group
 s_matsci_Reaction_Workflow_Parent_Conformer_Groups
 s_matsci_Reaction_Workflow_Restrained_Distances
 s_matsci_Reaction_Workflow_Restrained_Angles
 b_matsci_Reaction_Workflow_Transition_State_Structure
 i_mmod_Serial_Number-OPLS3e
 r_mmod_Relative_Potential_Energy-OPLS3e_global
 i_matsci_Workflow_Stage
 r_j_Enthalpy_(kcal/mol)_298.15K_1.00E+00atm
 r_j_Free_Energy_(kcal/mol)_298.15K_1.00E+00atm
 r_j_Internal_Energy_(kcal/mol)_298.15K_1.00E+00atm
 r_j_Heat_Capacity_(cal/mol/K)_298.15K_1.00E+00atm
 r_j_ln(Q)_(kcal/mol)_298.15K_1.00E+00atm
 r_j_Enthalpy_(kcal/mol)_308.15K_1.00E+00atm
 r_j_Free_Energy_(kcal/mol)_308.15K_1.00E+00atm
 r_j_Internal_Energy_(kcal/mol)_308.15K_1.00E+00atm
 r_j_Heat_Capacity_(cal/mol/K)_308.15K_1.00E+00atm
 r_j_ln(Q)_(kcal/mol)_308.15K_1.00E+00atm
 r_j_Enthalpy_(kcal/mol)_318.15K_1.00E+00atm
 r_j_Free_Energy_(kcal/mol)_318.15K_1.00E+00atm
 r_j_Internal_Energy_(kcal/mol)_318.15K_1.00E+00atm
 r_j_Heat_Capacity_(cal/mol/K)_318.15K_1.00E+00atm
 r_j_ln(Q)_(kcal/mol)_318.15K_1.00E+00atm
 r_j_Enthalpy_(kcal/mol)_328.15K_1.00E+00atm
 r_j_Free_Energy_(kcal/mol)_328.15K_1.00E+00atm
 r_j_Internal_Energy_(kcal/mol)_328.15K_1.00E+00atm
 r_j_Heat_Capacity_(cal/mol/K)_328.15K_1.00E+00atm
 r_j_ln(Q)_(kcal/mol)_328.15K_1.00E+00atm
 r_j_Enthalpy_(kcal/mol)_338.15K_1.00E+00atm
 r_j_Free_Energy_(kcal/mol)_338.15K_1.00E+00atm
 r_j_Internal_Energy_(kcal/mol)_338.15K_1.00E+00atm
 r_j_Heat_Capacity_(cal/mol/K)_338.15K_1.00E+00atm
 r_j_ln(Q)_(kcal/mol)_338.15K_1.00E+00atm
 r_j_Enthalpy_(kcal/mol)_348.15K_1.00E+00atm
 r_j_Free_Energy_(kcal/mol)_348.15K_1.00E+00atm
 r_j_Internal_Energy_(kcal/mol)_348.15K_1.00E+00atm
 r_j_Heat_Capacity_(cal/mol/K)_348.15K_1.00E+00atm
 r_j_ln(Q)_(kcal/mol)_348.15K_1.00E+00atm
 r_j_Enthalpy_(kcal/mol)_358.15K_1.00E+00atm
 r_j_Free_Energy_(kcal/mol)_358.15K_1.00E+00atm
 r_j_Internal_Energy_(kcal/mol)_358.15K_1.00E+00atm
 r_j_Heat_Capacity_(cal/mol/K)_358.15K_1.00E+00atm
 r_j_ln(Q)_(kcal/mol)_358.15K_1.00E+00atm
 r_j_Enthalpy_(kcal/mol)_368.15K_1.00E+00atm
 r_j_Free_Energy_(kcal/mol)_368.15K_1.00E+00atm
 r_j_Internal_Energy_(kcal/mol)_368.15K_1.00E+00atm
 r_j_Heat_Capacity_(cal/mol/K)_368.15K_1.00E+00atm
 r_j_ln(Q)_(kcal/mol)_368.15K_1.00E+00atm
 r_j_Enthalpy_(kcal/mol)_378.15K_1.00E+00atm
 r_j_Free_Energy_(kcal/mol)_378.15K_1.00E+00atm
 r_j_Internal_Energy_(kcal/mol)_378.15K_1.00E+00atm
 r_j_Heat_Capacity_(cal/mol/K)_378.15K_1.00E+00atm
 r_j_ln(Q)_(kcal/mol)_378.15K_1.00E+00atm
 r_j_Enthalpy_(kcal/mol)_388.15K_1.00E+00atm
 r_j_Free_Energy_(kcal/mol)_388.15K_1.00E+00atm
 r_j_Internal_Energy_(kcal/mol)_388.15K_1.00E+00atm
 r_j_Heat_Capacity_(cal/mol/K)_388.15K_1.00E+00atm
 r_j_ln(Q)_(kcal/mol)_388.15K_1.00E+00atm
 r_j_Zero_Point_Energy_(kcal/mol)_stage_2
 r_j_Total_Internal_Energy_(au)_298.15K_1.00E+00atm_stage_2
 r_j_Total_Enthalpy_(au)_298.15K_1.00E+00atm_stage_2
 r_j_Total_Free_Energy_(au)_298.15K_1.00E+00atm_stage_2
 r_j_Entropy_(cal/mol/K)_298.15K_1.00E+00atm_stage_2
 r_j_Total_Internal_Energy_(au)_308.15K_1.00E+00atm_stage_2
 r_j_Total_Enthalpy_(au)_308.15K_1.00E+00atm_stage_2
 r_j_Total_Free_Energy_(au)_308.15K_1.00E+00atm_stage_2
 r_j_Entropy_(cal/mol/K)_308.15K_1.00E+00atm_stage_2
 r_j_Total_Internal_Energy_(au)_318.15K_1.00E+00atm_stage_2
 r_j_Total_Enthalpy_(au)_318.15K_1.00E+00atm_stage_2
 r_j_Total_Free_Energy_(au)_318.15K_1.00E+00atm_stage_2
 r_j_Entropy_(cal/mol/K)_318.15K_1.00E+00atm_stage_2
 r_j_Total_Internal_Energy_(au)_328.15K_1.00E+00atm_stage_2
 r_j_Total_Enthalpy_(au)_328.15K_1.00E+00atm_stage_2
 r_j_Total_Free_Energy_(au)_328.15K_1.00E+00atm_stage_2
 r_j_Entropy_(cal/mol/K)_328.15K_1.00E+00atm_stage_2
 r_j_Total_Internal_Energy_(au)_338.15K_1.00E+00atm_stage_2
 r_j_Total_Enthalpy_(au)_338.15K_1.00E+00atm_stage_2
 r_j_Total_Free_Energy_(au)_338.15K_1.00E+00atm_stage_2
 r_j_Entropy_(cal/mol/K)_338.15K_1.00E+00atm_stage_2
 r_j_Total_Internal_Energy_(au)_348.15K_1.00E+00atm_stage_2
 r_j_Total_Enthalpy_(au)_348.15K_1.00E+00atm_stage_2
 r_j_Total_Free_Energy_(au)_348.15K_1.00E+00atm_stage_2
 r_j_Entropy_(cal/mol/K)_348.15K_1.00E+00atm_stage_2
 r_j_Total_Internal_Energy_(au)_358.15K_1.00E+00atm_stage_2
 r_j_Total_Enthalpy_(au)_358.15K_1.00E+00atm_stage_2
 r_j_Total_Free_Energy_(au)_358.15K_1.00E+00atm_stage_2
 r_j_Entropy_(cal/mol/K)_358.15K_1.00E+00atm_stage_2
 r_j_Total_Internal_Energy_(au)_368.15K_1.00E+00atm_stage_2
 r_j_Total_Enthalpy_(au)_368.15K_1.00E+00atm_stage_2
 r_j_Total_Free_Energy_(au)_368.15K_1.00E+00atm_stage_2
 r_j_Entropy_(cal/mol/K)_368.15K_1.00E+00atm_stage_2
 r_j_Total_Internal_Energy_(au)_378.15K_1.00E+00atm_stage_2
 r_j_Total_Enthalpy_(au)_378.15K_1.00E+00atm_stage_2
 r_j_Total_Free_Energy_(au)_378.15K_1.00E+00atm_stage_2
 r_j_Entropy_(cal/mol/K)_378.15K_1.00E+00atm_stage_2
 r_j_Total_Internal_Energy_(au)_388.15K_1.00E+00atm_stage_2
 r_j_Total_Enthalpy_(au)_388.15K_1.00E+00atm_stage_2
 r_j_Total_Free_Energy_(au)_388.15K_1.00E+00atm_stage_2
 r_j_Entropy_(cal/mol/K)_388.15K_1.00E+00atm_stage_2
 r_j_Gas_Phase_Energy_stage_2
 r_j_HOMO_stage_2
 r_j_LUMO_stage_2
 s_m_job_name
 r_j_Gas_Phase_Energy
 r_j_HOMO
 r_j_LUMO
 r_j_Zero_Point_Energy_(kcal/mol)
 r_j_Entropy_(cal/mol/K)_298.15K_1.00E+00atm
 r_j_Total_Internal_Energy_(au)_298.15K_1.00E+00atm
 r_j_Total_Enthalpy_(au)_298.15K_1.00E+00atm
 r_j_Total_Free_Energy_(au)_298.15K_1.00E+00atm
 r_j_ESP_min,_kcal/mol
 r_j_ESP_max,_kcal/mol
 r_j_ESP_mean,_kcal/mol
 r_j_ESP_pos_mean,_kcal/mol
 r_j_ESP_neg_mean,_kcal/mol
 r_j_ESP_pos_variance,_(kcal/mol)**2
 r_j_ESP_neg_variance,_(kcal/mol)**2
 r_j_ESP_total_variance,_(kcal/mol)**2
 r_j_ESP_balance
 r_j_ESP_local_polarity,_kcal/mol
 s_j_jname
 i_m_ct_format
 :::
 Amine_frag3_transition_state_1-2 
  620 
  Amine_frag3_transition_state_1-2_stage_2 
  1
  DFT(b3lyp-d3) 
  cc-pvtz(-f) 
  -442.946353461893
  /home/laurikai/Schrodinger_WD/828_Frag3_Amine_spe_CC-PVTZ-F/Amine_frag3_transition_state_1-2_isomer1.in 
  /home/laurikai/Schrodinger_WD/828_Frag3_Amine_spe_CC-PVTZ-F/Amine_frag3_transition_state_1-2_isomer1.out 
  /home/laurikai/.schrodinger/tmp 
  tmplb06f0ik.mae 
  2
  "Single Point" 
  /home/laurikai/Schrodinger_WD/828_Frag3_Amine_spe_CC-PVTZ-F/Amine_frag3_transition_state_1-2_isomer1.01.in 
  /home/laurikai/Schrodinger_WD/828_Frag3_Amine_spe_CC-PVTZ-F/Amine_frag3_transition_state_1-2_isomer1.01.mae 
  /home/laurikai/Schrodinger_WD/828_Frag3_Amine_spe_CC-PVTZ-F/Amine_frag3_transition_state_1-2_isomer1.log 
  /home/laurikai/Schrodinger_WD/828_Frag3_Amine_spe_CC-PVTZ-F/Amine_frag3_transition_state_1-2_isomer1.mae 
  341
  -355.626594722216
  3796.39128348286
  60.0558584919354
  1
  1
  TS 
  Transition_states 
  reactant 
  (12,22);(24,22);(23,22);(12,14);(12,13) 
  (12,14,13) 
  1
  1
  1.59819602966305
  2
  7.31278138819366
  -22.3548732711863
  6.72029579936638
  40.0025229841909
  37.7306616274566
  8.0051582308564
  -23.743184072037
  7.39280057800675
  41.7359320752536
  38.773393231139
  8.44816784654424
  -24.7805530662562
  7.8159381296722
  42.8923625683417
  39.1954892421987
  8.90276165415585
  -25.8320289885929
  8.25065987326144
  44.052406487219
  39.6134924722365
  9.36896490787137
  -26.8975353734125
  8.69699106295457
  45.2138933813036
  40.0276522321237
  9.8467814010861
  -27.9770007112521
  9.15493549214693
  46.3747088353669
  40.4381963523494
  10.336194226933
  -29.0703574146282
  9.62447625397144
  47.5328326959841
  40.8453327287245
  10.8371668693117
  -30.1775409254847
  10.1055768323277
  48.6863671921353
  41.2492508097773
  11.3496445306835
  -31.2984889527177
  10.5981824296772
  49.8335564063038
  41.6501230212468
  11.8735556171555
  -32.4331408277602
  11.1022214521268
  50.9727984846398
  42.0481061234381
  134.203955843615
  -442.563198309432
  -442.56225412354
  -442.610530192401
  101.605535417174
  -442.562542382445
  -442.561566528403
  -442.612160732667
  103.028857059527
  -442.56186806983
  -442.560860547638
  -442.613813885398
  104.443567225524
  -442.56117529663
  -442.560136106288
  -442.61548951895
  105.850344789727
  -442.5604640226
  -442.559393164107
  -442.617187511468
  107.249742070927
  -442.559734241694
  -442.558631715052
  -442.618907748994
  108.642200523735
  -442.558985980856
  -442.557851786064
  -442.620650123819
  110.028065451797
  -442.558219298278
  -442.557053435336
  -442.622414533065
  111.407599605586
  -442.557434281285
  -442.556236750193
  -442.624200877464
  112.780995592758
  -442.556631043969
  -442.555401844727
  -442.626009060335
  114.14838707952
  -442.788191178505
  -0.139052565934795
  0.0217562492223066
  828_Amine_frag3_rxwf 
  -442.946353461893
  -0.158766118035424
  -0.0148461365785011
  133.456394370152
  99.5058013059867
  -442.722967685468
  -442.722023499576
  -442.769301916999
  -71.6222229973437
  58.6369071939891
  4.39943060427974
  23.8884182620192
  -29.0316789932273
  134.330593942591
  584.056656471417
  718.387250414008
  0.152024183919863
  24.8185310655745
  Amine_frag3_transition_state_1-2_isomer1 
  2
 m_depend[86] { 
  # First column is dependency index #
  i_m_depend_dependency
  s_m_depend_property
  :::
  1 20 i_m_Spin_multiplicity 
  2 20 s_j_QM_Method 
  3 20 s_j_QM_Basis 
  4 20 r_j_Final_Energy 
  5 20 s_j_Jaguar_input_file 
  6 20 s_j_Jaguar_output_file 
  7 20 s_j_Task 
  8 20 s_j_Jaguar_restart_input_file 
  9 20 s_j_Jaguar_restart_mae_file 
  10 20 s_j_Jaguar_log_file 
  11 20 s_j_Jaguar_mae_file 
  12 20 i_j_Number_of_canonical_orbitals 
  13 20 r_j_Lowest_Frequency_(cm-1) 
  14 20 r_j_Highest_Frequency_(cm-1) 
  15 20 r_j_2nd_Lowest_Frequency_(cm-1) 
  16 20 i_j_Num_Negative_Frequencies 
  17 10 i_mmod_Serial_Number-OPLS3e 
  18 20 r_j_Enthalpy_(kcal/mol)_298.15K_1.00E+00atm 
  19 20 r_j_Free_Energy_(kcal/mol)_298.15K_1.00E+00atm 
  20 20 r_j_Internal_Energy_(kcal/mol)_298.15K_1.00E+00atm 
  21 20 r_j_Heat_Capacity_(cal/mol/K)_298.15K_1.00E+00atm 
  22 20 r_j_ln(Q)_(kcal/mol)_298.15K_1.00E+00atm 
  23 20 r_j_Enthalpy_(kcal/mol)_308.15K_1.00E+00atm 
  24 20 r_j_Free_Energy_(kcal/mol)_308.15K_1.00E+00atm 
  25 20 r_j_Internal_Energy_(kcal/mol)_308.15K_1.00E+00atm 
  26 20 r_j_Heat_Capacity_(cal/mol/K)_308.15K_1.00E+00atm 
  27 20 r_j_ln(Q)_(kcal/mol)_308.15K_1.00E+00atm 
  28 20 r_j_Enthalpy_(kcal/mol)_318.15K_1.00E+00atm 
  29 20 r_j_Free_Energy_(kcal/mol)_318.15K_1.00E+00atm 
  30 20 r_j_Internal_Energy_(kcal/mol)_318.15K_1.00E+00atm 
  31 20 r_j_Heat_Capacity_(cal/mol/K)_318.15K_1.00E+00atm 
  32 20 r_j_ln(Q)_(kcal/mol)_318.15K_1.00E+00atm 
  33 20 r_j_Enthalpy_(kcal/mol)_328.15K_1.00E+00atm 
  34 20 r_j_Free_Energy_(kcal/mol)_328.15K_1.00E+00atm 
  35 20 r_j_Internal_Energy_(kcal/mol)_328.15K_1.00E+00atm 
  36 20 r_j_Heat_Capacity_(cal/mol/K)_328.15K_1.00E+00atm 
  37 20 r_j_ln(Q)_(kcal/mol)_328.15K_1.00E+00atm 
  38 20 r_j_Enthalpy_(kcal/mol)_338.15K_1.00E+00atm 
  39 20 r_j_Free_Energy_(kcal/mol)_338.15K_1.00E+00atm 
  40 20 r_j_Internal_Energy_(kcal/mol)_338.15K_1.00E+00atm 
  41 20 r_j_Heat_Capacity_(cal/mol/K)_338.15K_1.00E+00atm 
  42 20 r_j_ln(Q)_(kcal/mol)_338.15K_1.00E+00atm 
  43 20 r_j_Enthalpy_(kcal/mol)_348.15K_1.00E+00atm 
  44 20 r_j_Free_Energy_(kcal/mol)_348.15K_1.00E+00atm 
  45 20 r_j_Internal_Energy_(kcal/mol)_348.15K_1.00E+00atm 
  46 20 r_j_Heat_Capacity_(cal/mol/K)_348.15K_1.00E+00atm 
  47 20 r_j_ln(Q)_(kcal/mol)_348.15K_1.00E+00atm 
  48 20 r_j_Enthalpy_(kcal/mol)_358.15K_1.00E+00atm 
  49 20 r_j_Free_Energy_(kcal/mol)_358.15K_1.00E+00atm 
  50 20 r_j_Internal_Energy_(kcal/mol)_358.15K_1.00E+00atm 
  51 20 r_j_Heat_Capacity_(cal/mol/K)_358.15K_1.00E+00atm 
  52 20 r_j_ln(Q)_(kcal/mol)_358.15K_1.00E+00atm 
  53 20 r_j_Enthalpy_(kcal/mol)_368.15K_1.00E+00atm 
  54 20 r_j_Free_Energy_(kcal/mol)_368.15K_1.00E+00atm 
  55 20 r_j_Internal_Energy_(kcal/mol)_368.15K_1.00E+00atm 
  56 20 r_j_Heat_Capacity_(cal/mol/K)_368.15K_1.00E+00atm 
  57 20 r_j_ln(Q)_(kcal/mol)_368.15K_1.00E+00atm 
  58 20 r_j_Enthalpy_(kcal/mol)_378.15K_1.00E+00atm 
  59 20 r_j_Free_Energy_(kcal/mol)_378.15K_1.00E+00atm 
  60 20 r_j_Internal_Energy_(kcal/mol)_378.15K_1.00E+00atm 
  61 20 r_j_Heat_Capacity_(cal/mol/K)_378.15K_1.00E+00atm 
  62 20 r_j_ln(Q)_(kcal/mol)_378.15K_1.00E+00atm 
  63 20 r_j_Enthalpy_(kcal/mol)_388.15K_1.00E+00atm 
  64 20 r_j_Free_Energy_(kcal/mol)_388.15K_1.00E+00atm 
  65 20 r_j_Internal_Energy_(kcal/mol)_388.15K_1.00E+00atm 
  66 20 r_j_Heat_Capacity_(cal/mol/K)_388.15K_1.00E+00atm 
  67 20 r_j_ln(Q)_(kcal/mol)_388.15K_1.00E+00atm 
  68 30 s_m_job_name 
  69 20 r_j_Gas_Phase_Energy 
  70 20 r_j_HOMO 
  71 20 r_j_LUMO 
  72 20 r_j_Zero_Point_Energy_(kcal/mol) 
  73 20 r_j_Entropy_(cal/mol/K)_298.15K_1.00E+00atm 
  74 20 r_j_Total_Internal_Energy_(au)_298.15K_1.00E+00atm 
  75 20 r_j_Total_Enthalpy_(au)_298.15K_1.00E+00atm 
  76 20 r_j_Total_Free_Energy_(au)_298.15K_1.00E+00atm 
  77 20 r_j_ESP_min,_kcal/mol 
  78 20 r_j_ESP_max,_kcal/mol 
  79 20 r_j_ESP_mean,_kcal/mol 
  80 20 r_j_ESP_pos_mean,_kcal/mol 
  81 20 r_j_ESP_neg_mean,_kcal/mol 
  82 20 r_j_ESP_pos_variance,_(kcal/mol)**2 
  83 20 r_j_ESP_neg_variance,_(kcal/mol)**2 
  84 20 r_j_ESP_total_variance,_(kcal/mol)**2 
  85 20 r_j_ESP_balance 
  86 20 r_j_ESP_local_polarity,_kcal/mol 
  :::
 } 
 m_atom[24] { 
  # First column is atom index #
  i_m_mmod_type
  r_m_x_coord
  r_m_y_coord
  r_m_z_coord
  i_m_color
  r_m_charge1
  r_m_charge2
  i_m_atomic_number
  i_m_formal_charge
  s_m_color_rgb
  s_m_atom_name
  r_j_EPN
  r_j_Max_surface_ESP
  r_j_Min_surface_ESP
  i_m_Hcount
  i_rdk_index
  b_matsci_Reaction_Workflow_Keep_Atom
  b_matsci_Reaction_Workflow_Restrained_Atom
  i_matsci_Reaction_Workflow_Superposition_Atom
  :::
  1 3 -0.037603 0.018419 -0.130474 2 -0.03809 -0.03809 6 0 A0A0A0  C1  -14.6645714945237 0 0 1 0 <> <> <>
  2 3 0.050872 1.049079 0.997086 2 0.11986 0.11986 6 0 A0A0A0  C2  -14.6633814409607 0 0 2 2 <> <> <>
  3 3 -1.422457 -0.012294 -0.783298 2 -0.19229 -0.19229 6 0 A0A0A0  C3  -14.7236355420773 0 0 3 3 <> <> <>
  4 16 -0.103701 2.329106 0.390991 70 -0.63852 -0.63852 8 0 FF2F2F  O4  -22.2988739243486 11.3601949370413 -5.3676642386459 1 4 <> <> <>
  5 41 0.208792 -0.967437 0.280210 21 0.13401 0.13401 1 0 FFFFFF  H5  -1.07140838654353 39.2608701122058 24.6759725026571 0 <> <> <> <>
  6 41 -0.743070 0.845707 1.730537 21 0.05946 0.05946 1 0 FFFFFF  H6  -1.08226048522917 34.8418623825893 7.55481104772756 0 <> <> <> <>
  7 41 1.018941 0.957193 1.506856 21 0.05946 0.05946 1 0 FFFFFF  H7  -1.08153610990074 39.5459124999416 10.8962946456348 0 <> <> <> <>
  8 41 -2.178503 -0.319676 -0.053781 21 0.09464 0.09464 1 0 FFFFFF  H8  -1.08234928111791 32.2763087014459 16.5127284646421 0 <> <> <> <>
  9 41 -1.690420 0.980292 -1.155149 21 0.09464 0.09464 1 0 FFFFFF  H9  -1.087180156663 31.8947840056578 -2.59277206658845 0 <> <> <> <>
  10 41 -1.451307 -0.723434 -1.615352 21 0.09464 0.09464 1 0 FFFFFF  H10  -1.08271109130961 42.2413431014355 17.7094960692942 0 <> <> <> <>
  11 42 0.178832 3.010019 1.012568 21 0.44053 0.44053 1 0 FFFFFF  H11  -0.963546291523356 58.6369071939891 3.04805380766381 0 <> <> <> <>
  12 3 2.731590 0.128231 -0.639142 109 -0.08629 -0.08629 6 0 FF9600  C12  -14.7310061367029 0 0 2 <> 1 1 <>
  13 18 4.785884 -0.068059 -0.997337 109 -0.95345 -0.95345 8 -1 FF9600  O1  -22.4906910770735 -44.3098626319013 -71.6222229973437 0 <> 1 1 <>
  14 3 3.718539 0.112246 -1.780931 109 0.42486 0.42486 6 0 FF9600  C14  -14.746393804193 0 0 1 <> 1 1 <>
  15 3 3.696856 1.412078 -2.613983 109 -0.15442 -0.15442 6 0 FF9600  C15  -14.7986185897617 0 0 3 <> 1 <> <>
  16 41 2.670611 -0.820905 -0.111862 109 0.09376 0.09376 1 0 FF9600  H1  -1.11415484380079 27.831899231791 -49.770582991867 0 <> 1 <> <>
  17 41 2.880613 0.981544 0.017810 109 0.09376 0.09376 1 0 FF9600  H2  -1.11510760376952 23.6885249510177 -50.5369040844958 0 <> 1 <> <>
  18 41 3.444780 -0.728323 -2.488877 109 -0.08890 -0.08890 1 0 FF9600  H3  -1.18016970507184 15.8852452815916 -54.8873875773379 0 <> 1 <> <>
  19 41 2.762955 1.549405 -3.185279 109 0.03773 0.03773 1 0 FF9600  H4  -1.14517861374368 27.3152589798194 -12.133602502929 0 <> 1 <> <>
  20 41 3.845516 2.274375 -1.952505 109 0.03773 0.03773 1 0 FF9600  H20  -1.15519583183454 12.0407669786509 -54.8167806578273 0 <> 1 <> <>
  21 41 4.527760 1.394659 -3.326001 109 0.03773 0.03773 1 0 FF9600  H21  -1.15566266283437 -8.01264236421423 -57.1246512942593 0 <> 1 <> <>
  22 32 1.025005 0.347275 -1.118373 109 -0.25359 -0.25359 7 1 FF9600  N1  -18.28641447971 0 0 2 <> 1 1 2
  23 44 0.944496 -0.223682 -1.958584 109 0.29136 0.29136 1 0 FF9600  H23  -0.984635559386057 49.0734868761725 17.6505258272489 0 <> 1 1 3
  24 44 0.930781 1.326348 -1.393542 109 0.29136 0.29136 1 0 FF9600  H24  -0.987662065440158 38.9507274314062 6.04476218648265 0 <> 1 1 1
  :::
 } 
 m_bond[23] { 
  # First column is bond index #
  i_m_from
  i_m_to
  i_m_order
  :::
  1 1 2 1
  2 1 3 1
  3 1 5 1
  4 1 22 1
  5 2 4 1
  6 2 6 1
  7 2 7 1
  8 3 8 1
  9 3 9 1
  10 3 10 1
  11 4 11 1
  12 12 16 1
  13 12 17 1
  14 12 14 1
  15 12 22 1
  16 13 14 1
  17 14 18 1
  18 14 15 1
  19 15 21 1
  20 15 20 1
  21 15 19 1
  22 22 24 1
  23 22 23 1
  :::
 } 
} 

f_m_ct { 
 s_m_title
 s_m_entry_id
 s_m_entry_name
 i_m_Spin_multiplicity
 s_j_QM_Method
 s_j_QM_Basis
 r_j_Final_Energy
 s_j_Jaguar_input_file
 s_j_Jaguar_output_file
 s_m_Source_Path
 s_m_Source_File
 i_m_Source_File_Index
 s_j_Task
 s_j_Jaguar_restart_input_file
 s_j_Jaguar_restart_mae_file
 s_j_Jaguar_log_file
 s_j_Jaguar_mae_file
 i_j_Number_of_canonical_orbitals
 r_j_Lowest_Frequency_(cm-1)
 r_j_Highest_Frequency_(cm-1)
 r_j_2nd_Lowest_Frequency_(cm-1)
 i_j_Num_Negative_Frequencies
 b_matsci_Reaction_Workflow_Structure
 s_matsci_Reaction_Workflow_Conformers_Group
 s_matsci_Reaction_Workflow_Sibling_Group
 i_mmod_Serial_Number-OPLS3e
 r_mmod_Relative_Potential_Energy-OPLS3e_global
 i_matsci_Workflow_Stage
 r_j_Enthalpy_(kcal/mol)_298.15K_1.00E+00atm
 r_j_Free_Energy_(kcal/mol)_298.15K_1.00E+00atm
 r_j_Internal_Energy_(kcal/mol)_298.15K_1.00E+00atm
 r_j_Heat_Capacity_(cal/mol/K)_298.15K_1.00E+00atm
 r_j_ln(Q)_(kcal/mol)_298.15K_1.00E+00atm
 r_j_Enthalpy_(kcal/mol)_308.15K_1.00E+00atm
 r_j_Free_Energy_(kcal/mol)_308.15K_1.00E+00atm
 r_j_Internal_Energy_(kcal/mol)_308.15K_1.00E+00atm
 r_j_Heat_Capacity_(cal/mol/K)_308.15K_1.00E+00atm
 r_j_ln(Q)_(kcal/mol)_308.15K_1.00E+00atm
 r_j_Enthalpy_(kcal/mol)_318.15K_1.00E+00atm
 r_j_Free_Energy_(kcal/mol)_318.15K_1.00E+00atm
 r_j_Internal_Energy_(kcal/mol)_318.15K_1.00E+00atm
 r_j_Heat_Capacity_(cal/mol/K)_318.15K_1.00E+00atm
 r_j_ln(Q)_(kcal/mol)_318.15K_1.00E+00atm
 r_j_Enthalpy_(kcal/mol)_328.15K_1.00E+00atm
 r_j_Free_Energy_(kcal/mol)_328.15K_1.00E+00atm
 r_j_Internal_Energy_(kcal/mol)_328.15K_1.00E+00atm
 r_j_Heat_Capacity_(cal/mol/K)_328.15K_1.00E+00atm
 r_j_ln(Q)_(kcal/mol)_328.15K_1.00E+00atm
 r_j_Enthalpy_(kcal/mol)_338.15K_1.00E+00atm
 r_j_Free_Energy_(kcal/mol)_338.15K_1.00E+00atm
 r_j_Internal_Energy_(kcal/mol)_338.15K_1.00E+00atm
 r_j_Heat_Capacity_(cal/mol/K)_338.15K_1.00E+00atm
 r_j_ln(Q)_(kcal/mol)_338.15K_1.00E+00atm
 r_j_Enthalpy_(kcal/mol)_348.15K_1.00E+00atm
 r_j_Free_Energy_(kcal/mol)_348.15K_1.00E+00atm
 r_j_Internal_Energy_(kcal/mol)_348.15K_1.00E+00atm
 r_j_Heat_Capacity_(cal/mol/K)_348.15K_1.00E+00atm
 r_j_ln(Q)_(kcal/mol)_348.15K_1.00E+00atm
 r_j_Enthalpy_(kcal/mol)_358.15K_1.00E+00atm
 r_j_Free_Energy_(kcal/mol)_358.15K_1.00E+00atm
 r_j_Internal_Energy_(kcal/mol)_358.15K_1.00E+00atm
 r_j_Heat_Capacity_(cal/mol/K)_358.15K_1.00E+00atm
 r_j_ln(Q)_(kcal/mol)_358.15K_1.00E+00atm
 r_j_Enthalpy_(kcal/mol)_368.15K_1.00E+00atm
 r_j_Free_Energy_(kcal/mol)_368.15K_1.00E+00atm
 r_j_Internal_Energy_(kcal/mol)_368.15K_1.00E+00atm
 r_j_Heat_Capacity_(cal/mol/K)_368.15K_1.00E+00atm
 r_j_ln(Q)_(kcal/mol)_368.15K_1.00E+00atm
 r_j_Enthalpy_(kcal/mol)_378.15K_1.00E+00atm
 r_j_Free_Energy_(kcal/mol)_378.15K_1.00E+00atm
 r_j_Internal_Energy_(kcal/mol)_378.15K_1.00E+00atm
 r_j_Heat_Capacity_(cal/mol/K)_378.15K_1.00E+00atm
 r_j_ln(Q)_(kcal/mol)_378.15K_1.00E+00atm
 r_j_Enthalpy_(kcal/mol)_388.15K_1.00E+00atm
 r_j_Free_Energy_(kcal/mol)_388.15K_1.00E+00atm
 r_j_Internal_Energy_(kcal/mol)_388.15K_1.00E+00atm
 r_j_Heat_Capacity_(cal/mol/K)_388.15K_1.00E+00atm
 r_j_ln(Q)_(kcal/mol)_388.15K_1.00E+00atm
 r_j_Zero_Point_Energy_(kcal/mol)_stage_2
 r_j_Total_Internal_Energy_(au)_298.15K_1.00E+00atm_stage_2
 r_j_Total_Enthalpy_(au)_298.15K_1.00E+00atm_stage_2
 r_j_Total_Free_Energy_(au)_298.15K_1.00E+00atm_stage_2
 r_j_Entropy_(cal/mol/K)_298.15K_1.00E+00atm_stage_2
 r_j_Total_Internal_Energy_(au)_308.15K_1.00E+00atm_stage_2
 r_j_Total_Enthalpy_(au)_308.15K_1.00E+00atm_stage_2
 r_j_Total_Free_Energy_(au)_308.15K_1.00E+00atm_stage_2
 r_j_Entropy_(cal/mol/K)_308.15K_1.00E+00atm_stage_2
 r_j_Total_Internal_Energy_(au)_318.15K_1.00E+00atm_stage_2
 r_j_Total_Enthalpy_(au)_318.15K_1.00E+00atm_stage_2
 r_j_Total_Free_Energy_(au)_318.15K_1.00E+00atm_stage_2
 r_j_Entropy_(cal/mol/K)_318.15K_1.00E+00atm_stage_2
 r_j_Total_Internal_Energy_(au)_328.15K_1.00E+00atm_stage_2
 r_j_Total_Enthalpy_(au)_328.15K_1.00E+00atm_stage_2
 r_j_Total_Free_Energy_(au)_328.15K_1.00E+00atm_stage_2
 r_j_Entropy_(cal/mol/K)_328.15K_1.00E+00atm_stage_2
 r_j_Total_Internal_Energy_(au)_338.15K_1.00E+00atm_stage_2
 r_j_Total_Enthalpy_(au)_338.15K_1.00E+00atm_stage_2
 r_j_Total_Free_Energy_(au)_338.15K_1.00E+00atm_stage_2
 r_j_Entropy_(cal/mol/K)_338.15K_1.00E+00atm_stage_2
 r_j_Total_Internal_Energy_(au)_348.15K_1.00E+00atm_stage_2
 r_j_Total_Enthalpy_(au)_348.15K_1.00E+00atm_stage_2
 r_j_Total_Free_Energy_(au)_348.15K_1.00E+00atm_stage_2
 r_j_Entropy_(cal/mol/K)_348.15K_1.00E+00atm_stage_2
 r_j_Total_Internal_Energy_(au)_358.15K_1.00E+00atm_stage_2
 r_j_Total_Enthalpy_(au)_358.15K_1.00E+00atm_stage_2
 r_j_Total_Free_Energy_(au)_358.15K_1.00E+00atm_stage_2
 r_j_Entropy_(cal/mol/K)_358.15K_1.00E+00atm_stage_2
 r_j_Total_Internal_Energy_(au)_368.15K_1.00E+00atm_stage_2
 r_j_Total_Enthalpy_(au)_368.15K_1.00E+00atm_stage_2
 r_j_Total_Free_Energy_(au)_368.15K_1.00E+00atm_stage_2
 r_j_Entropy_(cal/mol/K)_368.15K_1.00E+00atm_stage_2
 r_j_Total_Internal_Energy_(au)_378.15K_1.00E+00atm_stage_2
 r_j_Total_Enthalpy_(au)_378.15K_1.00E+00atm_stage_2
 r_j_Total_Free_Energy_(au)_378.15K_1.00E+00atm_stage_2
 r_j_Entropy_(cal/mol/K)_378.15K_1.00E+00atm_stage_2
 r_j_Total_Internal_Energy_(au)_388.15K_1.00E+00atm_stage_2
 r_j_Total_Enthalpy_(au)_388.15K_1.00E+00atm_stage_2
 r_j_Total_Free_Energy_(au)_388.15K_1.00E+00atm_stage_2
 r_j_Entropy_(cal/mol/K)_388.15K_1.00E+00atm_stage_2
 r_j_Gas_Phase_Energy_stage_2
 r_j_HOMO_stage_2
 r_j_LUMO_stage_2
 s_m_job_name
 r_j_Gas_Phase_Energy
 r_j_HOMO
 r_j_LUMO
 r_j_Zero_Point_Energy_(kcal/mol)
 r_j_Entropy_(cal/mol/K)_298.15K_1.00E+00atm
 r_j_Total_Internal_Energy_(au)_298.15K_1.00E+00atm
 r_j_Total_Enthalpy_(au)_298.15K_1.00E+00atm
 r_j_Total_Free_Energy_(au)_298.15K_1.00E+00atm
 r_j_ESP_min,_kcal/mol
 r_j_ESP_max,_kcal/mol
 r_j_ESP_mean,_kcal/mol
 r_j_ESP_pos_mean,_kcal/mol
 r_j_ESP_neg_mean,_kcal/mol
 r_j_ESP_pos_variance,_(kcal/mol)**2
 r_j_ESP_neg_variance,_(kcal/mol)**2
 r_j_ESP_total_variance,_(kcal/mol)**2
 r_j_ESP_balance
 r_j_ESP_local_polarity,_kcal/mol
 s_j_jname
 i_m_ct_format
 :::
 Amine_frag3_reactant-9 
  621 
  Amine_frag3_reactant-9_stage_2 
  1
  DFT(b3lyp-d3) 
  cc-pvtz(-f) 
  -443.004358258954
  /home/laurikai/Schrodinger_WD/828_Frag3_Amine_spe_CC-PVTZ-F/Amine_frag3_reactant-9_isomer2.in 
  /home/laurikai/Schrodinger_WD/828_Frag3_Amine_spe_CC-PVTZ-F/Amine_frag3_reactant-9_isomer2.out 
  /home/laurikai/.schrodinger/tmp 
  tmplb06f0ik.mae 
  1
  "Single Point" 
  /home/laurikai/Schrodinger_WD/828_Frag3_Amine_spe_CC-PVTZ-F/Amine_frag3_reactant-9_isomer2.01.in 
  /home/laurikai/Schrodinger_WD/828_Frag3_Amine_spe_CC-PVTZ-F/Amine_frag3_reactant-9_isomer2.01.mae 
  /home/laurikai/Schrodinger_WD/828_Frag3_Amine_spe_CC-PVTZ-F/Amine_frag3_reactant-9_isomer2.log 
  /home/laurikai/Schrodinger_WD/828_Frag3_Amine_spe_CC-PVTZ-F/Amine_frag3_reactant-9_isomer2.mae 
  341
  40.4074812248757
  3580.95808328171
  68.2727942289444
  0
  1
  reactant 
  reactant 
  1
  5.99216842651367
  2
  7.74582400661724
  -23.0670311728823
  7.15333841778997
  41.5416826454489
  38.9326451273518
  8.37198760637886
  -24.3924317573883
  7.75962995352921
  43.0943909883239
  39.8336358562291
  8.8286902986162
  -25.4629934420065
  8.19646058174417
  44.2723754405338
  40.2749076205797
  9.29718819349771
  -26.5480958287985
  8.6450864126033
  45.4530468309336
  40.7115830789259
  9.77749673439483
  -27.647655516129
  9.10552288947803
  46.6341327758506
  41.1439458920493
  10.2696090880219
  -28.7615941657736
  9.57776317908268
  47.8134562401389
  41.5722544487896
  10.7734972585418
  -29.8898374412479
  10.0617792855802
  48.9889660349382
  41.9967439024648
  11.2891134602972
  -31.0323140997072
  10.5575234233133
  50.1587582862975
  42.4176280853159
  11.8163916659765
  -32.188955222422
  11.0649295649702
  51.3210902799477
  42.8351013036003
  12.3552492605823
  -33.3596935691947
  11.5839150955536
  52.4743879842942
  43.2493400158847
  135.08586410323
  -442.625531455703
  -442.62458726981
  -442.674408895784
  104.858434040318
  -442.624854057315
  -442.623878203272
  -442.676091629412
  106.326202705718
  -442.624157923393
  -442.623150401201
  -442.677797678063
  107.784641648979
  -442.623442992619
  -442.622403802277
  -442.679526898798
  109.234447729076
  -442.622709240383
  -442.621638381891
  -442.681279158707
  110.676185865811
  -442.621956677574
  -442.620854150932
  -442.683054332952
  112.110306631611
  -442.621185348806
  -442.620051154013
  -442.68485230307
  113.537162361552
  -442.62039533023
  -442.619229467288
  -442.686672955527
  114.957021757448
  -442.619586727068
  -442.618389195976
  -442.688516180495
  116.370083005153
  -442.618759670975
  -442.617530471733
  -442.690381870819
  117.776485456079
  -442.852492843478
  -0.220684990776763
  0.0820502640818778
  828_Amine_frag3_rxwf 
  -443.004358258954
  -0.23363196662942
  0.0319562455233184
  134.139454087134
  103.346822671473
  -442.779193860232
  -442.77824967434
  -442.82735308497
  -40.5973355624818
  19.7995802413328
  1.35929855274278
  8.93413073441108
  -11.5103441283664
  25.0504546985978
  100.078460039897
  125.128914738495
  0.160118263520664
  9.57267010199254
  Amine_frag3_reactant-9_isomer2 
  2
 m_depend[86] { 
  # First column is dependency index #
  i_m_depend_dependency
  s_m_depend_property
  :::
  1 20 i_m_Spin_multiplicity 
  2 20 s_j_QM_Method 
  3 20 s_j_QM_Basis 
  4 20 r_j_Final_Energy 
  5 20 s_j_Jaguar_input_file 
  6 20 s_j_Jaguar_output_file 
  7 20 s_j_Task 
  8 20 s_j_Jaguar_restart_input_file 
  9 20 s_j_Jaguar_restart_mae_file 
  10 20 s_j_Jaguar_log_file 
  11 20 s_j_Jaguar_mae_file 
  12 20 i_j_Number_of_canonical_orbitals 
  13 20 r_j_Lowest_Frequency_(cm-1) 
  14 20 r_j_Highest_Frequency_(cm-1) 
  15 20 r_j_2nd_Lowest_Frequency_(cm-1) 
  16 20 i_j_Num_Negative_Frequencies 
  17 10 i_mmod_Serial_Number-OPLS3e 
  18 20 r_j_Enthalpy_(kcal/mol)_298.15K_1.00E+00atm 
  19 20 r_j_Free_Energy_(kcal/mol)_298.15K_1.00E+00atm 
  20 20 r_j_Internal_Energy_(kcal/mol)_298.15K_1.00E+00atm 
  21 20 r_j_Heat_Capacity_(cal/mol/K)_298.15K_1.00E+00atm 
  22 20 r_j_ln(Q)_(kcal/mol)_298.15K_1.00E+00atm 
  23 20 r_j_Enthalpy_(kcal/mol)_308.15K_1.00E+00atm 
  24 20 r_j_Free_Energy_(kcal/mol)_308.15K_1.00E+00atm 
  25 20 r_j_Internal_Energy_(kcal/mol)_308.15K_1.00E+00atm 
  26 20 r_j_Heat_Capacity_(cal/mol/K)_308.15K_1.00E+00atm 
  27 20 r_j_ln(Q)_(kcal/mol)_308.15K_1.00E+00atm 
  28 20 r_j_Enthalpy_(kcal/mol)_318.15K_1.00E+00atm 
  29 20 r_j_Free_Energy_(kcal/mol)_318.15K_1.00E+00atm 
  30 20 r_j_Internal_Energy_(kcal/mol)_318.15K_1.00E+00atm 
  31 20 r_j_Heat_Capacity_(cal/mol/K)_318.15K_1.00E+00atm 
  32 20 r_j_ln(Q)_(kcal/mol)_318.15K_1.00E+00atm 
  33 20 r_j_Enthalpy_(kcal/mol)_328.15K_1.00E+00atm 
  34 20 r_j_Free_Energy_(kcal/mol)_328.15K_1.00E+00atm 
  35 20 r_j_Internal_Energy_(kcal/mol)_328.15K_1.00E+00atm 
  36 20 r_j_Heat_Capacity_(cal/mol/K)_328.15K_1.00E+00atm 
  37 20 r_j_ln(Q)_(kcal/mol)_328.15K_1.00E+00atm 
  38 20 r_j_Enthalpy_(kcal/mol)_338.15K_1.00E+00atm 
  39 20 r_j_Free_Energy_(kcal/mol)_338.15K_1.00E+00atm 
  40 20 r_j_Internal_Energy_(kcal/mol)_338.15K_1.00E+00atm 
  41 20 r_j_Heat_Capacity_(cal/mol/K)_338.15K_1.00E+00atm 
  42 20 r_j_ln(Q)_(kcal/mol)_338.15K_1.00E+00atm 
  43 20 r_j_Enthalpy_(kcal/mol)_348.15K_1.00E+00atm 
  44 20 r_j_Free_Energy_(kcal/mol)_348.15K_1.00E+00atm 
  45 20 r_j_Internal_Energy_(kcal/mol)_348.15K_1.00E+00atm 
  46 20 r_j_Heat_Capacity_(cal/mol/K)_348.15K_1.00E+00atm 
  47 20 r_j_ln(Q)_(kcal/mol)_348.15K_1.00E+00atm 
  48 20 r_j_Enthalpy_(kcal/mol)_358.15K_1.00E+00atm 
  49 20 r_j_Free_Energy_(kcal/mol)_358.15K_1.00E+00atm 
  50 20 r_j_Internal_Energy_(kcal/mol)_358.15K_1.00E+00atm 
  51 20 r_j_Heat_Capacity_(cal/mol/K)_358.15K_1.00E+00atm 
  52 20 r_j_ln(Q)_(kcal/mol)_358.15K_1.00E+00atm 
  53 20 r_j_Enthalpy_(kcal/mol)_368.15K_1.00E+00atm 
  54 20 r_j_Free_Energy_(kcal/mol)_368.15K_1.00E+00atm 
  55 20 r_j_Internal_Energy_(kcal/mol)_368.15K_1.00E+00atm 
  56 20 r_j_Heat_Capacity_(cal/mol/K)_368.15K_1.00E+00atm 
  57 20 r_j_ln(Q)_(kcal/mol)_368.15K_1.00E+00atm 
  58 20 r_j_Enthalpy_(kcal/mol)_378.15K_1.00E+00atm 
  59 20 r_j_Free_Energy_(kcal/mol)_378.15K_1.00E+00atm 
  60 20 r_j_Internal_Energy_(kcal/mol)_378.15K_1.00E+00atm 
  61 20 r_j_Heat_Capacity_(cal/mol/K)_378.15K_1.00E+00atm 
  62 20 r_j_ln(Q)_(kcal/mol)_378.15K_1.00E+00atm 
  63 20 r_j_Enthalpy_(kcal/mol)_388.15K_1.00E+00atm 
  64 20 r_j_Free_Energy_(kcal/mol)_388.15K_1.00E+00atm 
  65 20 r_j_Internal_Energy_(kcal/mol)_388.15K_1.00E+00atm 
  66 20 r_j_Heat_Capacity_(cal/mol/K)_388.15K_1.00E+00atm 
  67 20 r_j_ln(Q)_(kcal/mol)_388.15K_1.00E+00atm 
  68 30 s_m_job_name 
  69 20 r_j_Gas_Phase_Energy 
  70 20 r_j_HOMO 
  71 20 r_j_LUMO 
  72 20 r_j_Zero_Point_Energy_(kcal/mol) 
  73 20 r_j_Entropy_(cal/mol/K)_298.15K_1.00E+00atm 
  74 20 r_j_Total_Internal_Energy_(au)_298.15K_1.00E+00atm 
  75 20 r_j_Total_Enthalpy_(au)_298.15K_1.00E+00atm 
  76 20 r_j_Total_Free_Energy_(au)_298.15K_1.00E+00atm 
  77 20 r_j_ESP_min,_kcal/mol 
  78 20 r_j_ESP_max,_kcal/mol 
  79 20 r_j_ESP_mean,_kcal/mol 
  80 20 r_j_ESP_pos_mean,_kcal/mol 
  81 20 r_j_ESP_neg_mean,_kcal/mol 
  82 20 r_j_ESP_pos_variance,_(kcal/mol)**2 
  83 20 r_j_ESP_neg_variance,_(kcal/mol)**2 
  84 20 r_j_ESP_total_variance,_(kcal/mol)**2 
  85 20 r_j_ESP_balance 
  86 20 r_j_ESP_local_polarity,_kcal/mol 
  :::
 } 
 m_atom[24] { 
  # First column is atom index #
  i_m_mmod_type
  r_m_x_coord
  r_m_y_coord
  r_m_z_coord
  i_m_color
  r_m_charge1
  r_m_charge2
  i_m_atomic_number
  s_m_color_rgb
  s_m_atom_name
  r_j_EPN
  r_j_Max_surface_ESP
  r_j_Min_surface_ESP
  i_m_Hcount
  i_rdk_index
  r_j_Mulliken_Charges
  i_j_separated_energy_at_no
  b_matsci_Reaction_Workflow_Keep_Atom
  i_matsci_Reaction_Workflow_Superposition_Atom
  :::
  1 3 -1.296161 -0.518176 0.063998 2 0.08791 0.08791 6 A0A0A0  C1  -14.7335158076474 0 0 1 0 <> <> <> <>
  2 3 -0.414841 -0.889353 -1.138926 2 0.13578 0.13578 6 A0A0A0  C2  -14.7204235261506 0 0 2 2 <> <> <> <>
  3 3 -0.616093 0.538652 0.940635 2 -0.16572 -0.16572 6 A0A0A0  C3  -14.7796643424194 0 0 3 3 <> <> <> <>
  4 16 -0.270291 0.267390 -1.950106 70 -0.66214 -0.66214 8 FF2F2F  O4  -22.3600028451372 -13.6086037510661 -24.6351750194506 1 4 <> <> <> <>
  5 41 -1.438109 -1.431467 0.658514 21 0.05153 0.05153 1 FFFFFF  H5  -1.13832183240903 7.96574080893923 -24.6436844748097 0 <> <> <> <> <>
  6 41 0.563266 -1.261561 -0.787661 21 0.05161 0.05161 1 FFFFFF  H6  -1.13402910587202 9.5325596282528 1.25319759171275 0 <> <> <> <> <>
  7 41 -0.895587 -1.709103 -1.700299 21 0.05161 0.05161 1 FFFFFF  H7  -1.13713257201299 9.88575334937602 -16.4657148106641 0 <> <> <> <> <>
  8 41 0.354105 0.183117 1.305225 21 0.06800 0.06800 1 FFFFFF  H8  -1.13644115387753 6.99792423826745 -5.47693741516609 0 <> <> <> <> <>
  9 41 -0.444587 1.450924 0.360725 21 0.06800 0.06800 1 FFFFFF  H9  -1.14094488162582 1.25510137721812 -21.4461556666449 0 <> <> <> <> <>
  10 41 -1.248504 0.784821 1.797275 21 0.06800 0.06800 1 FFFFFF  H10  -1.14210412823046 -0.329869423886543 -36.6813656068606 0 <> <> <> <> <>
  11 42 0.331773 0.058069 -2.687402 21 0.42291 0.42291 1 FFFFFF  H11  -1.02456976615007 5.61518843468841 -20.6687633287396 0 <> <> <> <> <>
  12 3 2.073642 1.595891 -3.840484 104 -0.06989 -0.06989 6 E0E0E0  C12  -14.6918164237252 13.3927445798063 0.496057225366509 2 <> -0.01523 1 1 <>
  13 16 1.818310 0.174310 -3.806598 70 -0.28766 -0.28766 8 FF2F2F  O1  -22.3189553632457 1.96969307244606 -22.3942391593285 0 <> -0.4555 2 1 <>
  14 3 2.976107 0.694959 -3.110079 104 -0.00407 -0.00407 6 E0E0E0  C14  -14.6810202207209 13.5294306800997 4.24287787178484 1 <> 0.12847 3 1 <>
  15 3 2.966273 0.600930 -1.606018 104 -0.18780 -0.18780 6 E0E0E0  C15  -14.751034608263 0 0 3 <> -0.34018 4 1 <>
  16 41 2.355281 1.986071 -4.817659 21 0.10452 0.10452 1 FFFFFF  H1  -1.09425324252365 19.7995802413328 -8.68648575401241 0 <> 0.09523 5 1 <>
  17 41 1.359740 2.196960 -3.277865 21 0.10452 0.10452 1 FFFFFF  H2  -1.09503336383364 15.5465115723016 -14.9775342069067 0 <> 0.13032 6 1 <>
  18 41 3.912463 0.422336 -3.600371 21 0.12001 0.12001 1 FFFFFF  H3  -1.09883452713635 19.4248629246799 -7.74492746124486 0 <> 0.09262 7 1 <>
  19 41 3.720152 1.272547 -1.181221 21 0.07346 0.07346 1 FFFFFF  H4  -1.10500798060313 15.9837000345919 4.09855996135097 0 <> 0.1004 8 1 <>
  20 41 1.981659 0.869237 -1.216389 21 0.07346 0.07346 1 FFFFFF  H20  -1.11260198647252 8.56221565180861 -13.9896954192156 0 <> 0.1437 9 1 <>
  21 41 3.202976 -0.418704 -1.284171 21 0.07346 0.07346 1 FFFFFF  H21  -1.10961901973354 14.1802427211487 0.988502111905027 0 <> 0.10993 10 1 <>
  22 26 -2.627816 -0.032163 -0.326618 38 -0.95492 -0.95492 7 2F2FFF  N1  -18.4124169764889 -21.0114403682401 -40.5973355624818 2 <> -0.59647 12 1 2
  23 43 -2.489429 0.722038 -0.998684 21 0.38871 0.38871 1 FFFFFF  H23  -1.08883615906196 8.74010643319411 -32.9718208427336 0 <> 0.2374 16 1 3
  24 43 -3.114435 -0.764709 -0.841348 21 0.38871 0.38871 1 FFFFFF  H24  -1.08542821229652 17.7814838970489 -32.3438764490777 0 <> 0.23796 17 1 1
  :::
 } 
 m_bond[23] { 
  # First column is bond index #
  i_m_from
  i_m_to
  i_m_order
  :::
  1 1 2 1
  2 1 3 1
  3 1 5 1
  4 1 22 1
  5 2 4 1
  6 2 6 1
  7 2 7 1
  8 3 8 1
  9 3 9 1
  10 3 10 1
  11 4 11 1
  12 12 17 1
  13 12 16 1
  14 12 13 1
  15 12 14 1
  16 13 14 1
  17 14 18 1
  18 14 15 1
  19 15 20 1
  20 15 21 1
  21 15 19 1
  22 22 24 1
  23 22 23 1
  :::
 } 
} 

f_m_ct { 
 s_m_title
 s_m_entry_id
 s_m_entry_name
 i_m_Spin_multiplicity
 s_j_QM_Method
 s_j_QM_Basis
 r_j_Final_Energy
 s_j_Jaguar_input_file
 s_j_Jaguar_output_file
 s_m_Source_Path
 s_m_Source_File
 i_m_Source_File_Index
 s_j_Task
 s_j_Jaguar_restart_input_file
 s_j_Jaguar_restart_mae_file
 s_j_Jaguar_log_file
 s_j_Jaguar_mae_file
 i_j_Number_of_canonical_orbitals
 r_j_Lowest_Frequency_(cm-1)
 r_j_Highest_Frequency_(cm-1)
 r_j_2nd_Lowest_Frequency_(cm-1)
 i_j_Num_Negative_Frequencies
 b_matsci_Reaction_Workflow_Structure
 s_matsci_Reaction_Workflow_Conformers_Group
 s_matsci_Reaction_Workflow_Sibling_Group
 i_mmod_Serial_Number-OPLS3e
 r_mmod_Relative_Potential_Energy-OPLS3e_global
 i_matsci_Workflow_Stage
 r_j_Enthalpy_(kcal/mol)_298.15K_1.00E+00atm
 r_j_Free_Energy_(kcal/mol)_298.15K_1.00E+00atm
 r_j_Internal_Energy_(kcal/mol)_298.15K_1.00E+00atm
 r_j_Heat_Capacity_(cal/mol/K)_298.15K_1.00E+00atm
 r_j_ln(Q)_(kcal/mol)_298.15K_1.00E+00atm
 r_j_Enthalpy_(kcal/mol)_308.15K_1.00E+00atm
 r_j_Free_Energy_(kcal/mol)_308.15K_1.00E+00atm
 r_j_Internal_Energy_(kcal/mol)_308.15K_1.00E+00atm
 r_j_Heat_Capacity_(cal/mol/K)_308.15K_1.00E+00atm
 r_j_ln(Q)_(kcal/mol)_308.15K_1.00E+00atm
 r_j_Enthalpy_(kcal/mol)_318.15K_1.00E+00atm
 r_j_Free_Energy_(kcal/mol)_318.15K_1.00E+00atm
 r_j_Internal_Energy_(kcal/mol)_318.15K_1.00E+00atm
 r_j_Heat_Capacity_(cal/mol/K)_318.15K_1.00E+00atm
 r_j_ln(Q)_(kcal/mol)_318.15K_1.00E+00atm
 r_j_Enthalpy_(kcal/mol)_328.15K_1.00E+00atm
 r_j_Free_Energy_(kcal/mol)_328.15K_1.00E+00atm
 r_j_Internal_Energy_(kcal/mol)_328.15K_1.00E+00atm
 r_j_Heat_Capacity_(cal/mol/K)_328.15K_1.00E+00atm
 r_j_ln(Q)_(kcal/mol)_328.15K_1.00E+00atm
 r_j_Enthalpy_(kcal/mol)_338.15K_1.00E+00atm
 r_j_Free_Energy_(kcal/mol)_338.15K_1.00E+00atm
 r_j_Internal_Energy_(kcal/mol)_338.15K_1.00E+00atm
 r_j_Heat_Capacity_(cal/mol/K)_338.15K_1.00E+00atm
 r_j_ln(Q)_(kcal/mol)_338.15K_1.00E+00atm
 r_j_Enthalpy_(kcal/mol)_348.15K_1.00E+00atm
 r_j_Free_Energy_(kcal/mol)_348.15K_1.00E+00atm
 r_j_Internal_Energy_(kcal/mol)_348.15K_1.00E+00atm
 r_j_Heat_Capacity_(cal/mol/K)_348.15K_1.00E+00atm
 r_j_ln(Q)_(kcal/mol)_348.15K_1.00E+00atm
 r_j_Enthalpy_(kcal/mol)_358.15K_1.00E+00atm
 r_j_Free_Energy_(kcal/mol)_358.15K_1.00E+00atm
 r_j_Internal_Energy_(kcal/mol)_358.15K_1.00E+00atm
 r_j_Heat_Capacity_(cal/mol/K)_358.15K_1.00E+00atm
 r_j_ln(Q)_(kcal/mol)_358.15K_1.00E+00atm
 r_j_Enthalpy_(kcal/mol)_368.15K_1.00E+00atm
 r_j_Free_Energy_(kcal/mol)_368.15K_1.00E+00atm
 r_j_Internal_Energy_(kcal/mol)_368.15K_1.00E+00atm
 r_j_Heat_Capacity_(cal/mol/K)_368.15K_1.00E+00atm
 r_j_ln(Q)_(kcal/mol)_368.15K_1.00E+00atm
 r_j_Enthalpy_(kcal/mol)_378.15K_1.00E+00atm
 r_j_Free_Energy_(kcal/mol)_378.15K_1.00E+00atm
 r_j_Internal_Energy_(kcal/mol)_378.15K_1.00E+00atm
 r_j_Heat_Capacity_(cal/mol/K)_378.15K_1.00E+00atm
 r_j_ln(Q)_(kcal/mol)_378.15K_1.00E+00atm
 r_j_Enthalpy_(kcal/mol)_388.15K_1.00E+00atm
 r_j_Free_Energy_(kcal/mol)_388.15K_1.00E+00atm
 r_j_Internal_Energy_(kcal/mol)_388.15K_1.00E+00atm
 r_j_Heat_Capacity_(cal/mol/K)_388.15K_1.00E+00atm
 r_j_ln(Q)_(kcal/mol)_388.15K_1.00E+00atm
 r_j_Zero_Point_Energy_(kcal/mol)_stage_2
 r_j_Total_Internal_Energy_(au)_298.15K_1.00E+00atm_stage_2
 r_j_Total_Enthalpy_(au)_298.15K_1.00E+00atm_stage_2
 r_j_Total_Free_Energy_(au)_298.15K_1.00E+00atm_stage_2
 r_j_Entropy_(cal/mol/K)_298.15K_1.00E+00atm_stage_2
 r_j_Total_Internal_Energy_(au)_308.15K_1.00E+00atm_stage_2
 r_j_Total_Enthalpy_(au)_308.15K_1.00E+00atm_stage_2
 r_j_Total_Free_Energy_(au)_308.15K_1.00E+00atm_stage_2
 r_j_Entropy_(cal/mol/K)_308.15K_1.00E+00atm_stage_2
 r_j_Total_Internal_Energy_(au)_318.15K_1.00E+00atm_stage_2
 r_j_Total_Enthalpy_(au)_318.15K_1.00E+00atm_stage_2
 r_j_Total_Free_Energy_(au)_318.15K_1.00E+00atm_stage_2
 r_j_Entropy_(cal/mol/K)_318.15K_1.00E+00atm_stage_2
 r_j_Total_Internal_Energy_(au)_328.15K_1.00E+00atm_stage_2
 r_j_Total_Enthalpy_(au)_328.15K_1.00E+00atm_stage_2
 r_j_Total_Free_Energy_(au)_328.15K_1.00E+00atm_stage_2
 r_j_Entropy_(cal/mol/K)_328.15K_1.00E+00atm_stage_2
 r_j_Total_Internal_Energy_(au)_338.15K_1.00E+00atm_stage_2
 r_j_Total_Enthalpy_(au)_338.15K_1.00E+00atm_stage_2
 r_j_Total_Free_Energy_(au)_338.15K_1.00E+00atm_stage_2
 r_j_Entropy_(cal/mol/K)_338.15K_1.00E+00atm_stage_2
 r_j_Total_Internal_Energy_(au)_348.15K_1.00E+00atm_stage_2
 r_j_Total_Enthalpy_(au)_348.15K_1.00E+00atm_stage_2
 r_j_Total_Free_Energy_(au)_348.15K_1.00E+00atm_stage_2
 r_j_Entropy_(cal/mol/K)_348.15K_1.00E+00atm_stage_2
 r_j_Total_Internal_Energy_(au)_358.15K_1.00E+00atm_stage_2
 r_j_Total_Enthalpy_(au)_358.15K_1.00E+00atm_stage_2
 r_j_Total_Free_Energy_(au)_358.15K_1.00E+00atm_stage_2
 r_j_Entropy_(cal/mol/K)_358.15K_1.00E+00atm_stage_2
 r_j_Total_Internal_Energy_(au)_368.15K_1.00E+00atm_stage_2
 r_j_Total_Enthalpy_(au)_368.15K_1.00E+00atm_stage_2
 r_j_Total_Free_Energy_(au)_368.15K_1.00E+00atm_stage_2
 r_j_Entropy_(cal/mol/K)_368.15K_1.00E+00atm_stage_2
 r_j_Total_Internal_Energy_(au)_378.15K_1.00E+00atm_stage_2
 r_j_Total_Enthalpy_(au)_378.15K_1.00E+00atm_stage_2
 r_j_Total_Free_Energy_(au)_378.15K_1.00E+00atm_stage_2
 r_j_Entropy_(cal/mol/K)_378.15K_1.00E+00atm_stage_2
 r_j_Total_Internal_Energy_(au)_388.15K_1.00E+00atm_stage_2
 r_j_Total_Enthalpy_(au)_388.15K_1.00E+00atm_stage_2
 r_j_Total_Free_Energy_(au)_388.15K_1.00E+00atm_stage_2
 r_j_Entropy_(cal/mol/K)_388.15K_1.00E+00atm_stage_2
 r_j_Gas_Phase_Energy_stage_2
 r_j_HOMO_stage_2
 r_j_LUMO_stage_2
 s_m_job_name
 r_j_Gas_Phase_Energy
 r_j_HOMO
 r_j_LUMO
 r_j_Zero_Point_Energy_(kcal/mol)
 r_j_Entropy_(cal/mol/K)_298.15K_1.00E+00atm
 r_j_Total_Internal_Energy_(au)_298.15K_1.00E+00atm
 r_j_Total_Enthalpy_(au)_298.15K_1.00E+00atm
 r_j_Total_Free_Energy_(au)_298.15K_1.00E+00atm
 r_j_ESP_min,_kcal/mol
 r_j_ESP_max,_kcal/mol
 r_j_ESP_mean,_kcal/mol
 r_j_ESP_pos_mean,_kcal/mol
 r_j_ESP_neg_mean,_kcal/mol
 r_j_ESP_pos_variance,_(kcal/mol)**2
 r_j_ESP_neg_variance,_(kcal/mol)**2
 r_j_ESP_total_variance,_(kcal/mol)**2
 r_j_ESP_balance
 r_j_ESP_local_polarity,_kcal/mol
 s_j_jname
 i_m_ct_format
 :::
 Amine_frag3_reactant-8 
  622 
  Amine_frag3_reactant-8_stage_2 
  1
  DFT(b3lyp-d3) 
  cc-pvtz(-f) 
  -443.006534423065
  /home/laurikai/Schrodinger_WD/828_Frag3_Amine_spe_CC-PVTZ-F/Amine_frag3_reactant-8_isomer3.in 
  /home/laurikai/Schrodinger_WD/828_Frag3_Amine_spe_CC-PVTZ-F/Amine_frag3_reactant-8_isomer3.out 
  /home/laurikai/.schrodinger/tmp 
  tmplb06f0ik.mae 
  1
  "Single Point" 
  /home/laurikai/Schrodinger_WD/828_Frag3_Amine_spe_CC-PVTZ-F/Amine_frag3_reactant-8_isomer3.01.in 
  /home/laurikai/Schrodinger_WD/828_Frag3_Amine_spe_CC-PVTZ-F/Amine_frag3_reactant-8_isomer3.01.mae 
  /home/laurikai/Schrodinger_WD/828_Frag3_Amine_spe_CC-PVTZ-F/Amine_frag3_reactant-8_isomer3.log 
  /home/laurikai/Schrodinger_WD/828_Frag3_Amine_spe_CC-PVTZ-F/Amine_frag3_reactant-8_isomer3.mae 
  341
  59.8728410055272
  3563.17757675828
  80.4592634541442
  0
  1
  reactant 
  reactant 
  1
  5.45398092269898
  2
  7.79921549863611
  -23.068634920655
  7.20672990980883
  41.7168069493424
  38.9353519404842
  8.43680097906499
  -24.4459518519974
  7.82444332621533
  43.2243996285159
  39.9210359146101
  8.89472495005272
  -25.5203736906482
  8.26249523318068
  44.3867361355105
  40.3656661646823
  9.36429114994097
  -26.6093722267601
  8.71218936904655
  45.5524698132975
  40.8055506155236
  9.84552236277226
  -27.7128584078732
  9.17354851785547
  46.7193726298046
  41.2409777813668
  10.3384194457749
  -28.8307488020606
  9.6465735368357
  47.8852937389841
  41.6722111521444
  10.8429622783615
  -29.9629644958513
  10.1312443053999
  49.0481932173517
  42.0994911385632
  11.3591110001971
  -31.1094301460551
  10.6275209632131
  50.2061663832866
  42.5230369105452
  11.8868074513108
  -32.2700731712289
  11.1353453503045
  51.3574601159697
  42.9430481297919
  12.4259767409632
  -33.4448230686607
  11.6546425759345
  52.5004824993304
  43.3597065772606
  135.076148317005
  -442.62784356277
  -442.626899376878
  -442.676901294174
  105.237889054007
  -442.627163963549
  -442.626188109506
  -442.678590112031
  106.71021525576
  -442.626465883395
  -442.625458361203
  -442.680302312229
  108.172555840644
  -442.625749250169
  -442.624710059827
  -442.682037741873
  109.625669287524
  -442.625014027562
  -442.623943169069
  -442.683796259049
  111.07017823642
  -442.624260214207
  -442.623157687564
  -442.685577730799
  112.506586953427
  -442.623487842168
  -442.622353647376
  -442.687382031368
  113.935297429046
  -442.622696974967
  -442.621531112025
  -442.689209040689
  115.356624056097
  -442.621887705289
  -442.620690174197
  -442.691058643094
  116.770806882295
  -442.621060152478
  -442.619830953236
  -442.692930726232
  118.178023469339
  -442.854890553305
  -0.227870708224886
  0.0809768573067678
  828_Amine_frag3_rxwf 
  -443.006534423065
  -0.239865275582857
  0.0340379282408706
  134.113327823146
  103.531277609563
  -442.781326574436
  -442.780382388544
  -442.829573439667
  -35.3289109582747
  21.5236844150054
  1.27923225294345
  7.33885265075159
  -14.3137909291392
  19.0328180976493
  99.401331488141
  118.43414958579
  0.134878089865614
  8.78362803593355
  Amine_frag3_reactant-8_isomer3 
  2
 m_depend[86] { 
  # First column is dependency index #
  i_m_depend_dependency
  s_m_depend_property
  :::
  1 20 i_m_Spin_multiplicity 
  2 20 s_j_QM_Method 
  3 20 s_j_QM_Basis 
  4 20 r_j_Final_Energy 
  5 20 s_j_Jaguar_input_file 
  6 20 s_j_Jaguar_output_file 
  7 20 s_j_Task 
  8 20 s_j_Jaguar_restart_input_file 
  9 20 s_j_Jaguar_restart_mae_file 
  10 20 s_j_Jaguar_log_file 
  11 20 s_j_Jaguar_mae_file 
  12 20 i_j_Number_of_canonical_orbitals 
  13 20 r_j_Lowest_Frequency_(cm-1) 
  14 20 r_j_Highest_Frequency_(cm-1) 
  15 20 r_j_2nd_Lowest_Frequency_(cm-1) 
  16 20 i_j_Num_Negative_Frequencies 
  17 10 i_mmod_Serial_Number-OPLS3e 
  18 20 r_j_Enthalpy_(kcal/mol)_298.15K_1.00E+00atm 
  19 20 r_j_Free_Energy_(kcal/mol)_298.15K_1.00E+00atm 
  20 20 r_j_Internal_Energy_(kcal/mol)_298.15K_1.00E+00atm 
  21 20 r_j_Heat_Capacity_(cal/mol/K)_298.15K_1.00E+00atm 
  22 20 r_j_ln(Q)_(kcal/mol)_298.15K_1.00E+00atm 
  23 20 r_j_Enthalpy_(kcal/mol)_308.15K_1.00E+00atm 
  24 20 r_j_Free_Energy_(kcal/mol)_308.15K_1.00E+00atm 
  25 20 r_j_Internal_Energy_(kcal/mol)_308.15K_1.00E+00atm 
  26 20 r_j_Heat_Capacity_(cal/mol/K)_308.15K_1.00E+00atm 
  27 20 r_j_ln(Q)_(kcal/mol)_308.15K_1.00E+00atm 
  28 20 r_j_Enthalpy_(kcal/mol)_318.15K_1.00E+00atm 
  29 20 r_j_Free_Energy_(kcal/mol)_318.15K_1.00E+00atm 
  30 20 r_j_Internal_Energy_(kcal/mol)_318.15K_1.00E+00atm 
  31 20 r_j_Heat_Capacity_(cal/mol/K)_318.15K_1.00E+00atm 
  32 20 r_j_ln(Q)_(kcal/mol)_318.15K_1.00E+00atm 
  33 20 r_j_Enthalpy_(kcal/mol)_328.15K_1.00E+00atm 
  34 20 r_j_Free_Energy_(kcal/mol)_328.15K_1.00E+00atm 
  35 20 r_j_Internal_Energy_(kcal/mol)_328.15K_1.00E+00atm 
  36 20 r_j_Heat_Capacity_(cal/mol/K)_328.15K_1.00E+00atm 
  37 20 r_j_ln(Q)_(kcal/mol)_328.15K_1.00E+00atm 
  38 20 r_j_Enthalpy_(kcal/mol)_338.15K_1.00E+00atm 
  39 20 r_j_Free_Energy_(kcal/mol)_338.15K_1.00E+00atm 
  40 20 r_j_Internal_Energy_(kcal/mol)_338.15K_1.00E+00atm 
  41 20 r_j_Heat_Capacity_(cal/mol/K)_338.15K_1.00E+00atm 
  42 20 r_j_ln(Q)_(kcal/mol)_338.15K_1.00E+00atm 
  43 20 r_j_Enthalpy_(kcal/mol)_348.15K_1.00E+00atm 
  44 20 r_j_Free_Energy_(kcal/mol)_348.15K_1.00E+00atm 
  45 20 r_j_Internal_Energy_(kcal/mol)_348.15K_1.00E+00atm 
  46 20 r_j_Heat_Capacity_(cal/mol/K)_348.15K_1.00E+00atm 
  47 20 r_j_ln(Q)_(kcal/mol)_348.15K_1.00E+00atm 
  48 20 r_j_Enthalpy_(kcal/mol)_358.15K_1.00E+00atm 
  49 20 r_j_Free_Energy_(kcal/mol)_358.15K_1.00E+00atm 
  50 20 r_j_Internal_Energy_(kcal/mol)_358.15K_1.00E+00atm 
  51 20 r_j_Heat_Capacity_(cal/mol/K)_358.15K_1.00E+00atm 
  52 20 r_j_ln(Q)_(kcal/mol)_358.15K_1.00E+00atm 
  53 20 r_j_Enthalpy_(kcal/mol)_368.15K_1.00E+00atm 
  54 20 r_j_Free_Energy_(kcal/mol)_368.15K_1.00E+00atm 
  55 20 r_j_Internal_Energy_(kcal/mol)_368.15K_1.00E+00atm 
  56 20 r_j_Heat_Capacity_(cal/mol/K)_368.15K_1.00E+00atm 
  57 20 r_j_ln(Q)_(kcal/mol)_368.15K_1.00E+00atm 
  58 20 r_j_Enthalpy_(kcal/mol)_378.15K_1.00E+00atm 
  59 20 r_j_Free_Energy_(kcal/mol)_378.15K_1.00E+00atm 
  60 20 r_j_Internal_Energy_(kcal/mol)_378.15K_1.00E+00atm 
  61 20 r_j_Heat_Capacity_(cal/mol/K)_378.15K_1.00E+00atm 
  62 20 r_j_ln(Q)_(kcal/mol)_378.15K_1.00E+00atm 
  63 20 r_j_Enthalpy_(kcal/mol)_388.15K_1.00E+00atm 
  64 20 r_j_Free_Energy_(kcal/mol)_388.15K_1.00E+00atm 
  65 20 r_j_Internal_Energy_(kcal/mol)_388.15K_1.00E+00atm 
  66 20 r_j_Heat_Capacity_(cal/mol/K)_388.15K_1.00E+00atm 
  67 20 r_j_ln(Q)_(kcal/mol)_388.15K_1.00E+00atm 
  68 30 s_m_job_name 
  69 20 r_j_Gas_Phase_Energy 
  70 20 r_j_HOMO 
  71 20 r_j_LUMO 
  72 20 r_j_Zero_Point_Energy_(kcal/mol) 
  73 20 r_j_Entropy_(cal/mol/K)_298.15K_1.00E+00atm 
  74 20 r_j_Total_Internal_Energy_(au)_298.15K_1.00E+00atm 
  75 20 r_j_Total_Enthalpy_(au)_298.15K_1.00E+00atm 
  76 20 r_j_Total_Free_Energy_(au)_298.15K_1.00E+00atm 
  77 20 r_j_ESP_min,_kcal/mol 
  78 20 r_j_ESP_max,_kcal/mol 
  79 20 r_j_ESP_mean,_kcal/mol 
  80 20 r_j_ESP_pos_mean,_kcal/mol 
  81 20 r_j_ESP_neg_mean,_kcal/mol 
  82 20 r_j_ESP_pos_variance,_(kcal/mol)**2 
  83 20 r_j_ESP_neg_variance,_(kcal/mol)**2 
  84 20 r_j_ESP_total_variance,_(kcal/mol)**2 
  85 20 r_j_ESP_balance 
  86 20 r_j_ESP_local_polarity,_kcal/mol 
  :::
 } 
 m_atom[24] { 
  # First column is atom index #
  i_m_mmod_type
  r_m_x_coord
  r_m_y_coord
  r_m_z_coord
  i_m_color
  r_m_charge1
  r_m_charge2
  i_m_atomic_number
  s_m_color_rgb
  s_m_atom_name
  r_j_EPN
  r_j_Max_surface_ESP
  r_j_Min_surface_ESP
  i_m_Hcount
  i_rdk_index
  r_j_Mulliken_Charges
  i_j_separated_energy_at_no
  b_matsci_Reaction_Workflow_Keep_Atom
  i_matsci_Reaction_Workflow_Superposition_Atom
  :::
  1 3 -0.774250 0.047490 -0.432068 2 0.08791 0.08791 6 A0A0A0  C1  -14.7290584240846 0 0 1 0 <> <> <> <>
  2 3 -1.625384 -0.386838 -1.637116 2 0.13578 0.13578 6 A0A0A0  C2  -14.7206214256607 0 0 2 2 <> <> <> <>
  3 3 -1.630229 0.343802 0.796548 2 -0.16572 -0.16572 6 A0A0A0  C3  -14.7631530909688 0 0 3 3 <> <> <> <>
  4 16 -0.813622 -0.752491 -2.743277 70 -0.66214 -0.66214 8 FF2F2F  O4  -22.3618112807521 -15.1249508084841 -35.3289109582747 1 4 <> <> <> <>
  5 41 -0.260531 0.975653 -0.726257 21 0.05153 0.05153 1 FFFFFF  H5  -1.13863442406487 7.37611555333425 -17.6854558814253 0 <> <> <> <> <>
  6 41 -2.211559 -1.277173 -1.372933 21 0.05161 0.05161 1 FFFFFF  H6  -1.13320689460072 9.66460366189483 -21.926115327323 0 <> <> <> <> <>
  7 41 -2.338111 0.413377 -1.900094 21 0.05161 0.05161 1 FFFFFF  H7  -1.13492423723699 6.85045691734413 -21.5551942435495 0 <> <> <> <> <>
  8 41 -2.349615 1.143864 0.594686 21 0.06800 0.06800 1 FFFFFF  H8  -1.12218898381209 9.72614318455972 0.330083990510316 0 <> <> <> <> <>
  9 41 -2.196033 -0.547036 1.099544 21 0.06800 0.06800 1 FFFFFF  H9  -1.12306779632092 14.273467019815 0.607544268265778 0 <> <> <> <> <>
  10 41 -1.001719 0.648163 1.638672 21 0.06800 0.06800 1 FFFFFF  H10  -1.12526914892117 6.82626940174607 -21.5268406164807 0 <> <> <> <> <>
  11 42 -0.256909 0.018266 -2.965517 21 0.42291 0.42291 1 FFFFFF  H11  -1.02786441969434 5.22074144350617 -24.9820918328526 0 <> <> <> <> <>
  12 3 2.308570 0.124326 -3.402543 104 -0.06989 -0.06989 6 E0E0E0  C12  -14.6965298944838 10.4517395757555 -1.15955227901386 2 <> -0.01523 1 1 <>
  13 16 1.279865 1.097997 -3.121359 70 -0.28766 -0.28766 8 FF2F2F  O1  -22.3242464280976 1.12660053255332 -23.737891685777 0 <> -0.4555 2 1 <>
  14 3 2.334799 0.885844 -2.146597 104 -0.00407 -0.00407 6 E0E0E0  C14  -14.690145523929 8.07226320355489 5.07494784161691 1 <> 0.12847 3 1 <>
  15 3 3.267391 2.050428 -1.942612 104 -0.18780 -0.18780 6 E0E0E0  C15  -14.7507908889609 0 0 3 <> -0.34018 4 1 <>
  16 41 1.965942 -0.909971 -3.404531 21 0.10452 0.10452 1 FFFFFF  H1  -1.0996673677237 13.8289079092742 -16.9415961647371 0 <> 0.09523 5 1 <>
  17 41 2.983980 0.397623 -4.213085 21 0.10452 0.10452 1 FFFFFF  H2  -1.09824100419966 18.0400851455102 -9.2726502708196 0 <> 0.13032 6 1 <>
  18 41 1.997824 0.376828 -1.242256 21 0.12001 0.12001 1 FFFFFF  H3  -1.10765647948001 10.1293858670288 -27.3679196757448 0 <> 0.09262 7 1 <>
  19 41 4.182917 1.719323 -1.440352 21 0.07346 0.07346 1 FFFFFF  H4  -1.10683922980633 14.0975725298215 4.88767917202446 0 <> 0.1004 8 1 <>
  20 41 3.534827 2.506008 -2.900375 21 0.07346 0.07346 1 FFFFFF  H20  -1.11106347056005 14.5834049987304 -15.3063279448572 0 <> 0.1437 9 1 <>
  21 41 2.795581 2.814139 -1.316090 21 0.07346 0.07346 1 FFFFFF  H21  -1.11165258533227 12.0842395900141 -9.83502727001585 0 <> 0.10993 10 1 <>
  22 26 0.270390 -0.942049 -0.112482 38 -0.95492 -0.95492 7 2F2FFF  N1  -18.4011601900303 -15.7511227136332 -30.4796424761724 2 <> -0.59647 12 1 2
  23 43 -0.129117 -1.670887 0.477809 21 0.38871 0.38871 1 FFFFFF  H23  -1.07353947092247 21.5236844150054 -25.7044643814882 0 <> 0.2374 16 1 3
  24 43 0.514670 -1.405604 -0.987866 21 0.38871 0.38871 1 FFFFFF  H24  -1.07761487045484 14.9767872380926 -19.0741028946543 0 <> 0.23796 17 1 1
  :::
 } 
 m_bond[23] { 
  # First column is bond index #
  i_m_from
  i_m_to
  i_m_order
  :::
  1 1 2 1
  2 1 3 1
  3 1 5 1
  4 1 22 1
  5 2 4 1
  6 2 6 1
  7 2 7 1
  8 3 8 1
  9 3 9 1
  10 3 10 1
  11 4 11 1
  12 12 17 1
  13 12 16 1
  14 12 13 1
  15 12 14 1
  16 13 14 1
  17 14 18 1
  18 14 15 1
  19 15 20 1
  20 15 21 1
  21 15 19 1
  22 22 24 1
  23 22 23 1
  :::
 } 
} 

f_m_ct { 
 s_m_title
 s_m_entry_id
 s_m_entry_name
 i_m_Spin_multiplicity
 s_j_QM_Method
 s_j_QM_Basis
 r_j_Final_Energy
 s_j_Jaguar_input_file
 s_j_Jaguar_output_file
 s_m_Source_Path
 s_m_Source_File
 i_m_Source_File_Index
 s_j_Task
 s_j_Jaguar_restart_input_file
 s_j_Jaguar_restart_mae_file
 s_j_Jaguar_log_file
 s_j_Jaguar_mae_file
 i_j_Number_of_canonical_orbitals
 r_j_Lowest_Frequency_(cm-1)
 r_j_Highest_Frequency_(cm-1)
 r_j_2nd_Lowest_Frequency_(cm-1)
 i_j_Num_Negative_Frequencies
 b_matsci_Reaction_Workflow_Structure
 s_matsci_Reaction_Workflow_Conformers_Group
 s_matsci_Reaction_Workflow_Sibling_Group
 i_mmod_Serial_Number-OPLS3e
 r_mmod_Relative_Potential_Energy-OPLS3e_global
 i_matsci_Workflow_Stage
 r_j_Enthalpy_(kcal/mol)_298.15K_1.00E+00atm
 r_j_Free_Energy_(kcal/mol)_298.15K_1.00E+00atm
 r_j_Internal_Energy_(kcal/mol)_298.15K_1.00E+00atm
 r_j_Heat_Capacity_(cal/mol/K)_298.15K_1.00E+00atm
 r_j_ln(Q)_(kcal/mol)_298.15K_1.00E+00atm
 r_j_Enthalpy_(kcal/mol)_308.15K_1.00E+00atm
 r_j_Free_Energy_(kcal/mol)_308.15K_1.00E+00atm
 r_j_Internal_Energy_(kcal/mol)_308.15K_1.00E+00atm
 r_j_Heat_Capacity_(cal/mol/K)_308.15K_1.00E+00atm
 r_j_ln(Q)_(kcal/mol)_308.15K_1.00E+00atm
 r_j_Enthalpy_(kcal/mol)_318.15K_1.00E+00atm
 r_j_Free_Energy_(kcal/mol)_318.15K_1.00E+00atm
 r_j_Internal_Energy_(kcal/mol)_318.15K_1.00E+00atm
 r_j_Heat_Capacity_(cal/mol/K)_318.15K_1.00E+00atm
 r_j_ln(Q)_(kcal/mol)_318.15K_1.00E+00atm
 r_j_Enthalpy_(kcal/mol)_328.15K_1.00E+00atm
 r_j_Free_Energy_(kcal/mol)_328.15K_1.00E+00atm
 r_j_Internal_Energy_(kcal/mol)_328.15K_1.00E+00atm
 r_j_Heat_Capacity_(cal/mol/K)_328.15K_1.00E+00atm
 r_j_ln(Q)_(kcal/mol)_328.15K_1.00E+00atm
 r_j_Enthalpy_(kcal/mol)_338.15K_1.00E+00atm
 r_j_Free_Energy_(kcal/mol)_338.15K_1.00E+00atm
 r_j_Internal_Energy_(kcal/mol)_338.15K_1.00E+00atm
 r_j_Heat_Capacity_(cal/mol/K)_338.15K_1.00E+00atm
 r_j_ln(Q)_(kcal/mol)_338.15K_1.00E+00atm
 r_j_Enthalpy_(kcal/mol)_348.15K_1.00E+00atm
 r_j_Free_Energy_(kcal/mol)_348.15K_1.00E+00atm
 r_j_Internal_Energy_(kcal/mol)_348.15K_1.00E+00atm
 r_j_Heat_Capacity_(cal/mol/K)_348.15K_1.00E+00atm
 r_j_ln(Q)_(kcal/mol)_348.15K_1.00E+00atm
 r_j_Enthalpy_(kcal/mol)_358.15K_1.00E+00atm
 r_j_Free_Energy_(kcal/mol)_358.15K_1.00E+00atm
 r_j_Internal_Energy_(kcal/mol)_358.15K_1.00E+00atm
 r_j_Heat_Capacity_(cal/mol/K)_358.15K_1.00E+00atm
 r_j_ln(Q)_(kcal/mol)_358.15K_1.00E+00atm
 r_j_Enthalpy_(kcal/mol)_368.15K_1.00E+00atm
 r_j_Free_Energy_(kcal/mol)_368.15K_1.00E+00atm
 r_j_Internal_Energy_(kcal/mol)_368.15K_1.00E+00atm
 r_j_Heat_Capacity_(cal/mol/K)_368.15K_1.00E+00atm
 r_j_ln(Q)_(kcal/mol)_368.15K_1.00E+00atm
 r_j_Enthalpy_(kcal/mol)_378.15K_1.00E+00atm
 r_j_Free_Energy_(kcal/mol)_378.15K_1.00E+00atm
 r_j_Internal_Energy_(kcal/mol)_378.15K_1.00E+00atm
 r_j_Heat_Capacity_(cal/mol/K)_378.15K_1.00E+00atm
 r_j_ln(Q)_(kcal/mol)_378.15K_1.00E+00atm
 r_j_Enthalpy_(kcal/mol)_388.15K_1.00E+00atm
 r_j_Free_Energy_(kcal/mol)_388.15K_1.00E+00atm
 r_j_Internal_Energy_(kcal/mol)_388.15K_1.00E+00atm
 r_j_Heat_Capacity_(cal/mol/K)_388.15K_1.00E+00atm
 r_j_ln(Q)_(kcal/mol)_388.15K_1.00E+00atm
 r_j_Zero_Point_Energy_(kcal/mol)_stage_2
 r_j_Total_Internal_Energy_(au)_298.15K_1.00E+00atm_stage_2
 r_j_Total_Enthalpy_(au)_298.15K_1.00E+00atm_stage_2
 r_j_Total_Free_Energy_(au)_298.15K_1.00E+00atm_stage_2
 r_j_Entropy_(cal/mol/K)_298.15K_1.00E+00atm_stage_2
 r_j_Total_Internal_Energy_(au)_308.15K_1.00E+00atm_stage_2
 r_j_Total_Enthalpy_(au)_308.15K_1.00E+00atm_stage_2
 r_j_Total_Free_Energy_(au)_308.15K_1.00E+00atm_stage_2
 r_j_Entropy_(cal/mol/K)_308.15K_1.00E+00atm_stage_2
 r_j_Total_Internal_Energy_(au)_318.15K_1.00E+00atm_stage_2
 r_j_Total_Enthalpy_(au)_318.15K_1.00E+00atm_stage_2
 r_j_Total_Free_Energy_(au)_318.15K_1.00E+00atm_stage_2
 r_j_Entropy_(cal/mol/K)_318.15K_1.00E+00atm_stage_2
 r_j_Total_Internal_Energy_(au)_328.15K_1.00E+00atm_stage_2
 r_j_Total_Enthalpy_(au)_328.15K_1.00E+00atm_stage_2
 r_j_Total_Free_Energy_(au)_328.15K_1.00E+00atm_stage_2
 r_j_Entropy_(cal/mol/K)_328.15K_1.00E+00atm_stage_2
 r_j_Total_Internal_Energy_(au)_338.15K_1.00E+00atm_stage_2
 r_j_Total_Enthalpy_(au)_338.15K_1.00E+00atm_stage_2
 r_j_Total_Free_Energy_(au)_338.15K_1.00E+00atm_stage_2
 r_j_Entropy_(cal/mol/K)_338.15K_1.00E+00atm_stage_2
 r_j_Total_Internal_Energy_(au)_348.15K_1.00E+00atm_stage_2
 r_j_Total_Enthalpy_(au)_348.15K_1.00E+00atm_stage_2
 r_j_Total_Free_Energy_(au)_348.15K_1.00E+00atm_stage_2
 r_j_Entropy_(cal/mol/K)_348.15K_1.00E+00atm_stage_2
 r_j_Total_Internal_Energy_(au)_358.15K_1.00E+00atm_stage_2
 r_j_Total_Enthalpy_(au)_358.15K_1.00E+00atm_stage_2
 r_j_Total_Free_Energy_(au)_358.15K_1.00E+00atm_stage_2
 r_j_Entropy_(cal/mol/K)_358.15K_1.00E+00atm_stage_2
 r_j_Total_Internal_Energy_(au)_368.15K_1.00E+00atm_stage_2
 r_j_Total_Enthalpy_(au)_368.15K_1.00E+00atm_stage_2
 r_j_Total_Free_Energy_(au)_368.15K_1.00E+00atm_stage_2
 r_j_Entropy_(cal/mol/K)_368.15K_1.00E+00atm_stage_2
 r_j_Total_Internal_Energy_(au)_378.15K_1.00E+00atm_stage_2
 r_j_Total_Enthalpy_(au)_378.15K_1.00E+00atm_stage_2
 r_j_Total_Free_Energy_(au)_378.15K_1.00E+00atm_stage_2
 r_j_Entropy_(cal/mol/K)_378.15K_1.00E+00atm_stage_2
 r_j_Total_Internal_Energy_(au)_388.15K_1.00E+00atm_stage_2
 r_j_Total_Enthalpy_(au)_388.15K_1.00E+00atm_stage_2
 r_j_Total_Free_Energy_(au)_388.15K_1.00E+00atm_stage_2
 r_j_Entropy_(cal/mol/K)_388.15K_1.00E+00atm_stage_2
 r_j_Gas_Phase_Energy_stage_2
 r_j_HOMO_stage_2
 r_j_LUMO_stage_2
 s_m_job_name
 r_j_Gas_Phase_Energy
 r_j_HOMO
 r_j_LUMO
 r_j_Zero_Point_Energy_(kcal/mol)
 r_j_Entropy_(cal/mol/K)_298.15K_1.00E+00atm
 r_j_Total_Internal_Energy_(au)_298.15K_1.00E+00atm
 r_j_Total_Enthalpy_(au)_298.15K_1.00E+00atm
 r_j_Total_Free_Energy_(au)_298.15K_1.00E+00atm
 r_j_ESP_min,_kcal/mol
 r_j_ESP_max,_kcal/mol
 r_j_ESP_mean,_kcal/mol
 r_j_ESP_pos_mean,_kcal/mol
 r_j_ESP_neg_mean,_kcal/mol
 r_j_ESP_pos_variance,_(kcal/mol)**2
 r_j_ESP_neg_variance,_(kcal/mol)**2
 r_j_ESP_total_variance,_(kcal/mol)**2
 r_j_ESP_balance
 r_j_ESP_local_polarity,_kcal/mol
 s_j_jname
 i_m_ct_format
 :::
 Amine_frag3_reactant 
  623 
  Amine_frag3_reactant_stage_2 
  1
  DFT(b3lyp-d3) 
  cc-pvtz(-f) 
  -443.004768193377
  /home/laurikai/Schrodinger_WD/828_Frag3_Amine_spe_CC-PVTZ-F/Amine_frag3_reactant_isomer4.in 
  /home/laurikai/Schrodinger_WD/828_Frag3_Amine_spe_CC-PVTZ-F/Amine_frag3_reactant_isomer4.out 
  /home/laurikai/.schrodinger/tmp 
  tmplb06f0ik.mae 
  1
  "Single Point" 
  /home/laurikai/Schrodinger_WD/828_Frag3_Amine_spe_CC-PVTZ-F/Amine_frag3_reactant_isomer4.01.in 
  /home/laurikai/Schrodinger_WD/828_Frag3_Amine_spe_CC-PVTZ-F/Amine_frag3_reactant_isomer4.01.mae 
  /home/laurikai/Schrodinger_WD/828_Frag3_Amine_spe_CC-PVTZ-F/Amine_frag3_reactant_isomer4.log 
  /home/laurikai/Schrodinger_WD/828_Frag3_Amine_spe_CC-PVTZ-F/Amine_frag3_reactant_isomer4.mae 
  341
  59.501848513489
  3572.51440234743
  72.8241184595536
  0
  1
  reactant 
  reactant 
  1
  0
  2
  7.77543955287142
  -23.1540995430771
  7.18295396404414
  41.5097803564252
  39.0795995374448
  8.40354360053771
  -24.4858624403625
  7.79118594768806
  43.074244936792
  39.9862112058461
  8.86005455526998
  -25.56047702803
  8.22782483839795
  44.2541747359482
  40.429097756573
  9.32838013364734
  -26.649626592618
  8.67627835275293
  45.4367797765285
  40.8672808040268
  9.80853551905059
  -27.7532284958083
  9.1365616741338
  46.6197603224722
  41.3010546552517
  10.30051337967
  -28.8712051061752
  9.6086674707308
  47.8009187368428
  41.7306870404771
  10.8042850431687
  -30.0034827364264
  10.0925670702071
  48.9781886358217
  42.1564213301763
  11.319801917827
  -31.1499907358533
  10.5882118808431
  50.1496552641086
  42.5784786029518
  11.846997079254
  -32.3106607224761
  11.0955349782477
  51.3135684527525
  42.9970595712111
  12.3857869549081
  -33.4854259398652
  11.6144527898794
  52.4683494246357
  43.4123463708097
  135.123747803798
  -442.626263751072
  -442.625319565179
  -442.675334237382
  105.26473401324
  -442.6255866891
  -442.624610835058
  -442.677023440147
  106.731806071395
  -442.624890860732
  -442.623883338539
  -442.67873594751
  108.189632510765
  -442.624176204562
  -442.62313701422
  -442.680471617833
  109.63890515394
  -442.623442696394
  -442.622371837902
  -442.682230319424
  111.080183394526
  -442.622690347913
  -442.621587821271
  -442.684011928569
  112.513912066193
  -442.621919204811
  -442.620785010019
  -442.68581632784
  113.940437748416
  -442.621129344523
  -442.619963481581
  -442.687643404648
  115.360023505854
  -442.6203208737
  -442.619123342608
  -442.689493050019
  116.772862096338
  -442.619493925524
  -442.618264726282
  -442.691365157571
  118.179087710352
  -442.853336134461
  -0.238841465959157
  0.080758142441545
  828_Amine_frag3_rxwf 
  -443.004768193377
  -0.250589812134366
  0.0327020218371367
  134.17621806353
  103.738182444905
  -442.779498012152
  -442.778553826259
  -442.827843184547
  -36.9058433565057
  24.424715111137
  0.96097834912272
  6.98574292270599
  -11.864327991063
  18.2912161700142
  102.375394975472
  120.666611145486
  0.128606802515422
  8.22608830769814
  Amine_frag3_reactant_isomer4 
  2
 m_depend[86] { 
  # First column is dependency index #
  i_m_depend_dependency
  s_m_depend_property
  :::
  1 20 i_m_Spin_multiplicity 
  2 20 s_j_QM_Method 
  3 20 s_j_QM_Basis 
  4 20 r_j_Final_Energy 
  5 20 s_j_Jaguar_input_file 
  6 20 s_j_Jaguar_output_file 
  7 20 s_j_Task 
  8 20 s_j_Jaguar_restart_input_file 
  9 20 s_j_Jaguar_restart_mae_file 
  10 20 s_j_Jaguar_log_file 
  11 20 s_j_Jaguar_mae_file 
  12 20 i_j_Number_of_canonical_orbitals 
  13 20 r_j_Lowest_Frequency_(cm-1) 
  14 20 r_j_Highest_Frequency_(cm-1) 
  15 20 r_j_2nd_Lowest_Frequency_(cm-1) 
  16 20 i_j_Num_Negative_Frequencies 
  17 10 i_mmod_Serial_Number-OPLS3e 
  18 20 r_j_Enthalpy_(kcal/mol)_298.15K_1.00E+00atm 
  19 20 r_j_Free_Energy_(kcal/mol)_298.15K_1.00E+00atm 
  20 20 r_j_Internal_Energy_(kcal/mol)_298.15K_1.00E+00atm 
  21 20 r_j_Heat_Capacity_(cal/mol/K)_298.15K_1.00E+00atm 
  22 20 r_j_ln(Q)_(kcal/mol)_298.15K_1.00E+00atm 
  23 20 r_j_Enthalpy_(kcal/mol)_308.15K_1.00E+00atm 
  24 20 r_j_Free_Energy_(kcal/mol)_308.15K_1.00E+00atm 
  25 20 r_j_Internal_Energy_(kcal/mol)_308.15K_1.00E+00atm 
  26 20 r_j_Heat_Capacity_(cal/mol/K)_308.15K_1.00E+00atm 
  27 20 r_j_ln(Q)_(kcal/mol)_308.15K_1.00E+00atm 
  28 20 r_j_Enthalpy_(kcal/mol)_318.15K_1.00E+00atm 
  29 20 r_j_Free_Energy_(kcal/mol)_318.15K_1.00E+00atm 
  30 20 r_j_Internal_Energy_(kcal/mol)_318.15K_1.00E+00atm 
  31 20 r_j_Heat_Capacity_(cal/mol/K)_318.15K_1.00E+00atm 
  32 20 r_j_ln(Q)_(kcal/mol)_318.15K_1.00E+00atm 
  33 20 r_j_Enthalpy_(kcal/mol)_328.15K_1.00E+00atm 
  34 20 r_j_Free_Energy_(kcal/mol)_328.15K_1.00E+00atm 
  35 20 r_j_Internal_Energy_(kcal/mol)_328.15K_1.00E+00atm 
  36 20 r_j_Heat_Capacity_(cal/mol/K)_328.15K_1.00E+00atm 
  37 20 r_j_ln(Q)_(kcal/mol)_328.15K_1.00E+00atm 
  38 20 r_j_Enthalpy_(kcal/mol)_338.15K_1.00E+00atm 
  39 20 r_j_Free_Energy_(kcal/mol)_338.15K_1.00E+00atm 
  40 20 r_j_Internal_Energy_(kcal/mol)_338.15K_1.00E+00atm 
  41 20 r_j_Heat_Capacity_(cal/mol/K)_338.15K_1.00E+00atm 
  42 20 r_j_ln(Q)_(kcal/mol)_338.15K_1.00E+00atm 
  43 20 r_j_Enthalpy_(kcal/mol)_348.15K_1.00E+00atm 
  44 20 r_j_Free_Energy_(kcal/mol)_348.15K_1.00E+00atm 
  45 20 r_j_Internal_Energy_(kcal/mol)_348.15K_1.00E+00atm 
  46 20 r_j_Heat_Capacity_(cal/mol/K)_348.15K_1.00E+00atm 
  47 20 r_j_ln(Q)_(kcal/mol)_348.15K_1.00E+00atm 
  48 20 r_j_Enthalpy_(kcal/mol)_358.15K_1.00E+00atm 
  49 20 r_j_Free_Energy_(kcal/mol)_358.15K_1.00E+00atm 
  50 20 r_j_Internal_Energy_(kcal/mol)_358.15K_1.00E+00atm 
  51 20 r_j_Heat_Capacity_(cal/mol/K)_358.15K_1.00E+00atm 
  52 20 r_j_ln(Q)_(kcal/mol)_358.15K_1.00E+00atm 
  53 20 r_j_Enthalpy_(kcal/mol)_368.15K_1.00E+00atm 
  54 20 r_j_Free_Energy_(kcal/mol)_368.15K_1.00E+00atm 
  55 20 r_j_Internal_Energy_(kcal/mol)_368.15K_1.00E+00atm 
  56 20 r_j_Heat_Capacity_(cal/mol/K)_368.15K_1.00E+00atm 
  57 20 r_j_ln(Q)_(kcal/mol)_368.15K_1.00E+00atm 
  58 20 r_j_Enthalpy_(kcal/mol)_378.15K_1.00E+00atm 
  59 20 r_j_Free_Energy_(kcal/mol)_378.15K_1.00E+00atm 
  60 20 r_j_Internal_Energy_(kcal/mol)_378.15K_1.00E+00atm 
  61 20 r_j_Heat_Capacity_(cal/mol/K)_378.15K_1.00E+00atm 
  62 20 r_j_ln(Q)_(kcal/mol)_378.15K_1.00E+00atm 
  63 20 r_j_Enthalpy_(kcal/mol)_388.15K_1.00E+00atm 
  64 20 r_j_Free_Energy_(kcal/mol)_388.15K_1.00E+00atm 
  65 20 r_j_Internal_Energy_(kcal/mol)_388.15K_1.00E+00atm 
  66 20 r_j_Heat_Capacity_(cal/mol/K)_388.15K_1.00E+00atm 
  67 20 r_j_ln(Q)_(kcal/mol)_388.15K_1.00E+00atm 
  68 30 s_m_job_name 
  69 20 r_j_Gas_Phase_Energy 
  70 20 r_j_HOMO 
  71 20 r_j_LUMO 
  72 20 r_j_Zero_Point_Energy_(kcal/mol) 
  73 20 r_j_Entropy_(cal/mol/K)_298.15K_1.00E+00atm 
  74 20 r_j_Total_Internal_Energy_(au)_298.15K_1.00E+00atm 
  75 20 r_j_Total_Enthalpy_(au)_298.15K_1.00E+00atm 
  76 20 r_j_Total_Free_Energy_(au)_298.15K_1.00E+00atm 
  77 20 r_j_ESP_min,_kcal/mol 
  78 20 r_j_ESP_max,_kcal/mol 
  79 20 r_j_ESP_mean,_kcal/mol 
  80 20 r_j_ESP_pos_mean,_kcal/mol 
  81 20 r_j_ESP_neg_mean,_kcal/mol 
  82 20 r_j_ESP_pos_variance,_(kcal/mol)**2 
  83 20 r_j_ESP_neg_variance,_(kcal/mol)**2 
  84 20 r_j_ESP_total_variance,_(kcal/mol)**2 
  85 20 r_j_ESP_balance 
  86 20 r_j_ESP_local_polarity,_kcal/mol 
  :::
 } 
 m_atom[24] { 
  # First column is atom index #
  i_m_mmod_type
  r_m_x_coord
  r_m_y_coord
  r_m_z_coord
  i_m_color
  r_m_charge1
  r_m_charge2
  i_m_atomic_number
  s_m_color_rgb
  s_m_atom_name
  r_j_EPN
  r_j_Max_surface_ESP
  r_j_Min_surface_ESP
  i_m_Hcount
  i_rdk_index
  r_j_Mulliken_Charges
  i_j_separated_energy_at_no
  b_matsci_Reaction_Workflow_Keep_Atom
  i_matsci_Reaction_Workflow_Superposition_Atom
  :::
  1 3 -0.648270 -0.463808 -0.014695 2 0.08791 0.08791 6 A0A0A0  C1  -14.7245830242663 0 0 1 0 <> <> <> <>
  2 3 -0.579255 0.914827 -0.697091 2 0.13578 0.13578 6 A0A0A0  C2  -14.7225989338291 0 0 2 2 <> <> <> <>
  3 3 -2.063974 -0.784328 0.468144 2 -0.16572 -0.16572 6 A0A0A0  C3  -14.769831311177 0 0 3 3 <> <> <> <>
  4 16 -1.295791 0.896601 -1.924862 70 -0.66214 -0.66214 8 FF2F2F  O4  -22.3643824693891 -14.6408254945015 -36.9058433565057 1 4 <> <> <> <>
  5 41 0.033161 -0.449199 0.853601 21 0.05153 0.05153 1 FFFFFF  H5  -1.13577674542138 8.63329627967052 0.935277432431244 0 <> <> <> <> <>
  6 41 -1.015151 1.687863 -0.053503 21 0.05161 0.05161 1 FFFFFF  H6  -1.13333199336704 7.50650039463121 -24.215701556287 0 <> <> <> <> <>
  7 41 0.479382 1.165713 -0.866079 21 0.05161 0.05161 1 FFFFFF  H7  -1.14183227230376 5.84511477389855 -13.9179560185639 0 <> <> <> <> <>
  8 41 -2.372231 -0.083276 1.250127 21 0.06800 0.06800 1 FFFFFF  H8  -1.12793243865152 8.07314205824619 -7.61416416928148 0 <> <> <> <> <>
  9 41 -2.769109 -0.706013 -0.364162 21 0.06800 0.06800 1 FFFFFF  H9  -1.13329247515875 0.962763139258055 -27.2749276003811 0 <> <> <> <> <>
  10 41 -2.123220 -1.797524 0.882127 21 0.06800 0.06800 1 FFFFFF  H10  -1.12741277186617 15.6821766843262 -2.61290915663888 0 <> <> <> <> <>
  11 42 -1.192510 -0.027900 -2.223431 21 0.42291 0.42291 1 FFFFFF  H11  -1.03055458409125 12.016876688704 -23.1898659541256 0 <> <> <> <> <>
  12 3 1.525982 0.353886 -3.600250 104 -0.06989 -0.06989 6 E0E0E0  C12  -14.7078866018342 6.2392412569165 2.68277626000641 2 <> -0.01523 1 1 <>
  13 16 2.189711 -0.190733 -2.440611 70 -0.28766 -0.28766 8 FF2F2F  O1  -22.3348425877996 -2.48548393380263 -22.4754862905721 0 <> -0.4555 2 1 <>
  14 3 2.826287 0.879938 -3.159700 104 -0.00407 -0.00407 6 E0E0E0  C14  -14.6914120112527 6.28261230902071 -1.29713179851835 1 <> 0.12847 3 1 <>
  15 3 2.959670 2.198458 -2.441539 104 -0.18780 -0.18780 6 E0E0E0  C15  -14.7536757528276 0 0 3 <> -0.34018 4 1 <>
  16 41 1.477691 -0.318182 -4.457720 21 0.10452 0.10452 1 FFFFFF  H1  -1.10856238060176 14.0913245619069 -11.2454955232635 0 <> 0.09523 5 1 <>
  17 41 0.614879 0.909975 -3.382725 21 0.10452 0.10452 1 FFFFFF  H2  -1.1114390941488 7.281084559356 -25.7503145989311 0 <> 0.13032 6 1 <>
  18 41 3.712160 0.557696 -3.712721 21 0.12001 0.12001 1 FFFFFF  H3  -1.10915223709518 15.3088538991835 -12.4571398232798 0 <> 0.09262 7 1 <>
  19 41 3.244443 2.987064 -3.146851 21 0.07346 0.07346 1 FFFFFF  H4  -1.10965434837411 13.5592077264818 2.82081514355555 0 <> 0.1004 8 1 <>
  20 41 2.015443 2.480511 -1.968250 21 0.07346 0.07346 1 FFFFFF  H20  -1.11439372829999 8.37531557172979 -3.81374341010403 0 <> 0.1437 9 1 <>
  21 41 3.732880 2.140839 -1.668022 21 0.07346 0.07346 1 FFFFFF  H21  -1.1139693408388 11.7574166647924 -8.42552926692842 0 <> 0.10993 10 1 <>
  22 26 -0.250023 -1.437696 -1.045195 38 -0.95492 -0.95492 7 2F2FFF  N1  -18.3939800955082 -12.8010043658546 -20.2456594186942 2 <> -0.59647 12 1 2
  23 43 0.733216 -1.320167 -1.282760 21 0.38871 0.38871 1 FFFFFF  H23  -1.07217893757081 9.01004794769904 -16.5211450748123 0 <> 0.2374 16 1 3
  24 43 -0.389517 -2.390432 -0.723165 21 0.38871 0.38871 1 FFFFFF  H24  -1.06732282600386 24.424715111137 -19.2010538935431 0 <> 0.23796 17 1 1
  :::
 } 
 m_bond[23] { 
  # First column is bond index #
  i_m_from
  i_m_to
  i_m_order
  :::
  1 1 2 1
  2 1 3 1
  3 1 5 1
  4 1 22 1
  5 2 4 1
  6 2 6 1
  7 2 7 1
  8 3 8 1
  9 3 9 1
  10 3 10 1
  11 4 11 1
  12 12 17 1
  13 12 16 1
  14 12 13 1
  15 12 14 1
  16 13 14 1
  17 14 18 1
  18 14 15 1
  19 15 20 1
  20 15 21 1
  21 15 19 1
  22 22 24 1
  23 22 23 1
  :::
 } 
} 

f_m_ct { 
 s_m_title
 s_m_entry_id
 s_m_entry_name
 i_m_Spin_multiplicity
 s_j_QM_Method
 s_j_QM_Basis
 r_j_Final_Energy
 s_j_Jaguar_input_file
 s_j_Jaguar_output_file
 s_m_Source_Path
 s_m_Source_File
 i_m_Source_File_Index
 s_j_Task
 s_j_Jaguar_restart_input_file
 s_j_Jaguar_restart_mae_file
 s_j_Jaguar_log_file
 s_j_Jaguar_mae_file
 i_j_Number_of_canonical_orbitals
 r_j_Lowest_Frequency_(cm-1)
 r_j_Highest_Frequency_(cm-1)
 r_j_2nd_Lowest_Frequency_(cm-1)
 i_j_Num_Negative_Frequencies
 b_matsci_Reaction_Workflow_Structure
 s_matsci_Reaction_Workflow_Conformers_Group
 s_matsci_Reaction_Workflow_Sibling_Group
 i_mmod_Serial_Number-OPLS3e
 r_mmod_Relative_Potential_Energy-OPLS3e_global
 i_matsci_Workflow_Stage
 r_j_Enthalpy_(kcal/mol)_298.15K_1.00E+00atm
 r_j_Free_Energy_(kcal/mol)_298.15K_1.00E+00atm
 r_j_Internal_Energy_(kcal/mol)_298.15K_1.00E+00atm
 r_j_Heat_Capacity_(cal/mol/K)_298.15K_1.00E+00atm
 r_j_ln(Q)_(kcal/mol)_298.15K_1.00E+00atm
 r_j_Enthalpy_(kcal/mol)_308.15K_1.00E+00atm
 r_j_Free_Energy_(kcal/mol)_308.15K_1.00E+00atm
 r_j_Internal_Energy_(kcal/mol)_308.15K_1.00E+00atm
 r_j_Heat_Capacity_(cal/mol/K)_308.15K_1.00E+00atm
 r_j_ln(Q)_(kcal/mol)_308.15K_1.00E+00atm
 r_j_Enthalpy_(kcal/mol)_318.15K_1.00E+00atm
 r_j_Free_Energy_(kcal/mol)_318.15K_1.00E+00atm
 r_j_Internal_Energy_(kcal/mol)_318.15K_1.00E+00atm
 r_j_Heat_Capacity_(cal/mol/K)_318.15K_1.00E+00atm
 r_j_ln(Q)_(kcal/mol)_318.15K_1.00E+00atm
 r_j_Enthalpy_(kcal/mol)_328.15K_1.00E+00atm
 r_j_Free_Energy_(kcal/mol)_328.15K_1.00E+00atm
 r_j_Internal_Energy_(kcal/mol)_328.15K_1.00E+00atm
 r_j_Heat_Capacity_(cal/mol/K)_328.15K_1.00E+00atm
 r_j_ln(Q)_(kcal/mol)_328.15K_1.00E+00atm
 r_j_Enthalpy_(kcal/mol)_338.15K_1.00E+00atm
 r_j_Free_Energy_(kcal/mol)_338.15K_1.00E+00atm
 r_j_Internal_Energy_(kcal/mol)_338.15K_1.00E+00atm
 r_j_Heat_Capacity_(cal/mol/K)_338.15K_1.00E+00atm
 r_j_ln(Q)_(kcal/mol)_338.15K_1.00E+00atm
 r_j_Enthalpy_(kcal/mol)_348.15K_1.00E+00atm
 r_j_Free_Energy_(kcal/mol)_348.15K_1.00E+00atm
 r_j_Internal_Energy_(kcal/mol)_348.15K_1.00E+00atm
 r_j_Heat_Capacity_(cal/mol/K)_348.15K_1.00E+00atm
 r_j_ln(Q)_(kcal/mol)_348.15K_1.00E+00atm
 r_j_Enthalpy_(kcal/mol)_358.15K_1.00E+00atm
 r_j_Free_Energy_(kcal/mol)_358.15K_1.00E+00atm
 r_j_Internal_Energy_(kcal/mol)_358.15K_1.00E+00atm
 r_j_Heat_Capacity_(cal/mol/K)_358.15K_1.00E+00atm
 r_j_ln(Q)_(kcal/mol)_358.15K_1.00E+00atm
 r_j_Enthalpy_(kcal/mol)_368.15K_1.00E+00atm
 r_j_Free_Energy_(kcal/mol)_368.15K_1.00E+00atm
 r_j_Internal_Energy_(kcal/mol)_368.15K_1.00E+00atm
 r_j_Heat_Capacity_(cal/mol/K)_368.15K_1.00E+00atm
 r_j_ln(Q)_(kcal/mol)_368.15K_1.00E+00atm
 r_j_Enthalpy_(kcal/mol)_378.15K_1.00E+00atm
 r_j_Free_Energy_(kcal/mol)_378.15K_1.00E+00atm
 r_j_Internal_Energy_(kcal/mol)_378.15K_1.00E+00atm
 r_j_Heat_Capacity_(cal/mol/K)_378.15K_1.00E+00atm
 r_j_ln(Q)_(kcal/mol)_378.15K_1.00E+00atm
 r_j_Enthalpy_(kcal/mol)_388.15K_1.00E+00atm
 r_j_Free_Energy_(kcal/mol)_388.15K_1.00E+00atm
 r_j_Internal_Energy_(kcal/mol)_388.15K_1.00E+00atm
 r_j_Heat_Capacity_(cal/mol/K)_388.15K_1.00E+00atm
 r_j_ln(Q)_(kcal/mol)_388.15K_1.00E+00atm
 r_j_Zero_Point_Energy_(kcal/mol)_stage_2
 r_j_Total_Internal_Energy_(au)_298.15K_1.00E+00atm_stage_2
 r_j_Total_Enthalpy_(au)_298.15K_1.00E+00atm_stage_2
 r_j_Total_Free_Energy_(au)_298.15K_1.00E+00atm_stage_2
 r_j_Entropy_(cal/mol/K)_298.15K_1.00E+00atm_stage_2
 r_j_Total_Internal_Energy_(au)_308.15K_1.00E+00atm_stage_2
 r_j_Total_Enthalpy_(au)_308.15K_1.00E+00atm_stage_2
 r_j_Total_Free_Energy_(au)_308.15K_1.00E+00atm_stage_2
 r_j_Entropy_(cal/mol/K)_308.15K_1.00E+00atm_stage_2
 r_j_Total_Internal_Energy_(au)_318.15K_1.00E+00atm_stage_2
 r_j_Total_Enthalpy_(au)_318.15K_1.00E+00atm_stage_2
 r_j_Total_Free_Energy_(au)_318.15K_1.00E+00atm_stage_2
 r_j_Entropy_(cal/mol/K)_318.15K_1.00E+00atm_stage_2
 r_j_Total_Internal_Energy_(au)_328.15K_1.00E+00atm_stage_2
 r_j_Total_Enthalpy_(au)_328.15K_1.00E+00atm_stage_2
 r_j_Total_Free_Energy_(au)_328.15K_1.00E+00atm_stage_2
 r_j_Entropy_(cal/mol/K)_328.15K_1.00E+00atm_stage_2
 r_j_Total_Internal_Energy_(au)_338.15K_1.00E+00atm_stage_2
 r_j_Total_Enthalpy_(au)_338.15K_1.00E+00atm_stage_2
 r_j_Total_Free_Energy_(au)_338.15K_1.00E+00atm_stage_2
 r_j_Entropy_(cal/mol/K)_338.15K_1.00E+00atm_stage_2
 r_j_Total_Internal_Energy_(au)_348.15K_1.00E+00atm_stage_2
 r_j_Total_Enthalpy_(au)_348.15K_1.00E+00atm_stage_2
 r_j_Total_Free_Energy_(au)_348.15K_1.00E+00atm_stage_2
 r_j_Entropy_(cal/mol/K)_348.15K_1.00E+00atm_stage_2
 r_j_Total_Internal_Energy_(au)_358.15K_1.00E+00atm_stage_2
 r_j_Total_Enthalpy_(au)_358.15K_1.00E+00atm_stage_2
 r_j_Total_Free_Energy_(au)_358.15K_1.00E+00atm_stage_2
 r_j_Entropy_(cal/mol/K)_358.15K_1.00E+00atm_stage_2
 r_j_Total_Internal_Energy_(au)_368.15K_1.00E+00atm_stage_2
 r_j_Total_Enthalpy_(au)_368.15K_1.00E+00atm_stage_2
 r_j_Total_Free_Energy_(au)_368.15K_1.00E+00atm_stage_2
 r_j_Entropy_(cal/mol/K)_368.15K_1.00E+00atm_stage_2
 r_j_Total_Internal_Energy_(au)_378.15K_1.00E+00atm_stage_2
 r_j_Total_Enthalpy_(au)_378.15K_1.00E+00atm_stage_2
 r_j_Total_Free_Energy_(au)_378.15K_1.00E+00atm_stage_2
 r_j_Entropy_(cal/mol/K)_378.15K_1.00E+00atm_stage_2
 r_j_Total_Internal_Energy_(au)_388.15K_1.00E+00atm_stage_2
 r_j_Total_Enthalpy_(au)_388.15K_1.00E+00atm_stage_2
 r_j_Total_Free_Energy_(au)_388.15K_1.00E+00atm_stage_2
 r_j_Entropy_(cal/mol/K)_388.15K_1.00E+00atm_stage_2
 r_j_Gas_Phase_Energy_stage_2
 r_j_HOMO_stage_2
 r_j_LUMO_stage_2
 s_m_job_name
 r_j_Gas_Phase_Energy
 r_j_HOMO
 r_j_LUMO
 r_j_Zero_Point_Energy_(kcal/mol)
 r_j_Entropy_(cal/mol/K)_298.15K_1.00E+00atm
 r_j_Total_Internal_Energy_(au)_298.15K_1.00E+00atm
 r_j_Total_Enthalpy_(au)_298.15K_1.00E+00atm
 r_j_Total_Free_Energy_(au)_298.15K_1.00E+00atm
 r_j_ESP_min,_kcal/mol
 r_j_ESP_max,_kcal/mol
 r_j_ESP_mean,_kcal/mol
 r_j_ESP_pos_mean,_kcal/mol
 r_j_ESP_neg_mean,_kcal/mol
 r_j_ESP_pos_variance,_(kcal/mol)**2
 r_j_ESP_neg_variance,_(kcal/mol)**2
 r_j_ESP_total_variance,_(kcal/mol)**2
 r_j_ESP_balance
 r_j_ESP_local_polarity,_kcal/mol
 s_j_jname
 i_m_ct_format
 :::
 Amine_frag3_reactant-6 
  624 
  Amine_frag3_reactant-6_stage_2 
  1
  DFT(b3lyp-d3) 
  cc-pvtz(-f) 
  -443.004295539601
  /home/laurikai/Schrodinger_WD/828_Frag3_Amine_spe_CC-PVTZ-F/Amine_frag3_reactant-6_isomer5.in 
  /home/laurikai/Schrodinger_WD/828_Frag3_Amine_spe_CC-PVTZ-F/Amine_frag3_reactant-6_isomer5.out 
  /home/laurikai/.schrodinger/tmp 
  tmplb06f0ik.mae 
  1
  "Single Point" 
  /home/laurikai/Schrodinger_WD/828_Frag3_Amine_spe_CC-PVTZ-F/Amine_frag3_reactant-6_isomer5.01.in 
  /home/laurikai/Schrodinger_WD/828_Frag3_Amine_spe_CC-PVTZ-F/Amine_frag3_reactant-6_isomer5.01.mae 
  /home/laurikai/Schrodinger_WD/828_Frag3_Amine_spe_CC-PVTZ-F/Amine_frag3_reactant-6_isomer5.log 
  /home/laurikai/Schrodinger_WD/828_Frag3_Amine_spe_CC-PVTZ-F/Amine_frag3_reactant-6_isomer5.mae 
  341
  46.3833673620556
  3618.08806083881
  74.2388831138734
  0
  1
  reactant 
  reactant 
  1
  3.92846775054932
  2
  7.73561128931954
  -23.1496152463349
  7.14312570049227
  41.4402452104671
  39.0720309200358
  8.36091232945237
  -24.4797647008196
  7.74855467660272
  43.0103495050533
  39.9762533984855
  8.81680906717243
  -25.5527879556221
  8.18457935030039
  44.1951667013006
  40.4169359232983
  9.28456755211599
  -26.6403276202545
  8.63246577122158
  45.3823141087467
  40.8530208025423
  9.76419966373426
  -27.7423030083084
  9.09222581881747
  46.5695207679678
  41.2847958565165
  10.2556950396171
  -28.858638231092
  9.56384913067789
  47.7546149819735
  41.7125227716409
  10.759022223332
  -29.9892611603715
  10.0473042503704
  48.9355537795795
  42.1364392915104
  11.2741300618171
  -31.1341025427665
  10.5425400248331
  50.1104435919252
  42.5567612581499
  11.8009492712313
  -32.2930952508477
  11.049487170225
  51.2775534850664
  42.9736845113047
  12.339394103194
  -33.4661736563874
  11.5680599381653
  52.4353222062987
  43.3873866525052
  135.115967858168
  -442.625180825222
  -442.62423663933
  -442.674177219443
  105.108794090373
  -442.624504822912
  -442.62352896887
  -442.675863919337
  106.573672011267
  -442.623809973361
  -442.622802451168
  -442.67757389075
  108.029536453857
  -442.623096220912
  -442.62205703057
  -442.679306995534
  109.47705370218
  -442.622363546634
  -442.621292688142
  -442.681063105108
  110.916760822247
  -442.621611967042
  -442.620509440399
  -442.682842098536
  112.34908306968
  -442.620841532263
  -442.619707337471
  -442.684643860873
  113.774349807911
  -442.620052323816
  -442.618886460873
  -442.686468281757
  115.192808921862
  -442.619244452111
  -442.618046921018
  -442.688315254215
  116.60463975163
  -442.618418053797
  -442.617188854555
  -442.690184673661
  118.009964600236
  -442.852173932885
  -0.239311036347944
  0.0749167635014101
  828_Amine_frag3_rxwf 
  -443.004295539601
  -0.251229873260651
  0.0286297741259534
  134.182062819314
  103.589557389416
  -442.779079514543
  -442.77813532865
  -442.827354070378
  -38.2496836935654
  25.4271482105768
  2.05362900083918
  8.00903135184257
  -14.1699205855203
  21.1769547710783
  130.487825981689
  151.664780752767
  0.120133469917348
  8.8475819324408
  Amine_frag3_reactant-6_isomer5 
  2
 m_depend[86] { 
  # First column is dependency index #
  i_m_depend_dependency
  s_m_depend_property
  :::
  1 20 i_m_Spin_multiplicity 
  2 20 s_j_QM_Method 
  3 20 s_j_QM_Basis 
  4 20 r_j_Final_Energy 
  5 20 s_j_Jaguar_input_file 
  6 20 s_j_Jaguar_output_file 
  7 20 s_j_Task 
  8 20 s_j_Jaguar_restart_input_file 
  9 20 s_j_Jaguar_restart_mae_file 
  10 20 s_j_Jaguar_log_file 
  11 20 s_j_Jaguar_mae_file 
  12 20 i_j_Number_of_canonical_orbitals 
  13 20 r_j_Lowest_Frequency_(cm-1) 
  14 20 r_j_Highest_Frequency_(cm-1) 
  15 20 r_j_2nd_Lowest_Frequency_(cm-1) 
  16 20 i_j_Num_Negative_Frequencies 
  17 10 i_mmod_Serial_Number-OPLS3e 
  18 20 r_j_Enthalpy_(kcal/mol)_298.15K_1.00E+00atm 
  19 20 r_j_Free_Energy_(kcal/mol)_298.15K_1.00E+00atm 
  20 20 r_j_Internal_Energy_(kcal/mol)_298.15K_1.00E+00atm 
  21 20 r_j_Heat_Capacity_(cal/mol/K)_298.15K_1.00E+00atm 
  22 20 r_j_ln(Q)_(kcal/mol)_298.15K_1.00E+00atm 
  23 20 r_j_Enthalpy_(kcal/mol)_308.15K_1.00E+00atm 
  24 20 r_j_Free_Energy_(kcal/mol)_308.15K_1.00E+00atm 
  25 20 r_j_Internal_Energy_(kcal/mol)_308.15K_1.00E+00atm 
  26 20 r_j_Heat_Capacity_(cal/mol/K)_308.15K_1.00E+00atm 
  27 20 r_j_ln(Q)_(kcal/mol)_308.15K_1.00E+00atm 
  28 20 r_j_Enthalpy_(kcal/mol)_318.15K_1.00E+00atm 
  29 20 r_j_Free_Energy_(kcal/mol)_318.15K_1.00E+00atm 
  30 20 r_j_Internal_Energy_(kcal/mol)_318.15K_1.00E+00atm 
  31 20 r_j_Heat_Capacity_(cal/mol/K)_318.15K_1.00E+00atm 
  32 20 r_j_ln(Q)_(kcal/mol)_318.15K_1.00E+00atm 
  33 20 r_j_Enthalpy_(kcal/mol)_328.15K_1.00E+00atm 
  34 20 r_j_Free_Energy_(kcal/mol)_328.15K_1.00E+00atm 
  35 20 r_j_Internal_Energy_(kcal/mol)_328.15K_1.00E+00atm 
  36 20 r_j_Heat_Capacity_(cal/mol/K)_328.15K_1.00E+00atm 
  37 20 r_j_ln(Q)_(kcal/mol)_328.15K_1.00E+00atm 
  38 20 r_j_Enthalpy_(kcal/mol)_338.15K_1.00E+00atm 
  39 20 r_j_Free_Energy_(kcal/mol)_338.15K_1.00E+00atm 
  40 20 r_j_Internal_Energy_(kcal/mol)_338.15K_1.00E+00atm 
  41 20 r_j_Heat_Capacity_(cal/mol/K)_338.15K_1.00E+00atm 
  42 20 r_j_ln(Q)_(kcal/mol)_338.15K_1.00E+00atm 
  43 20 r_j_Enthalpy_(kcal/mol)_348.15K_1.00E+00atm 
  44 20 r_j_Free_Energy_(kcal/mol)_348.15K_1.00E+00atm 
  45 20 r_j_Internal_Energy_(kcal/mol)_348.15K_1.00E+00atm 
  46 20 r_j_Heat_Capacity_(cal/mol/K)_348.15K_1.00E+00atm 
  47 20 r_j_ln(Q)_(kcal/mol)_348.15K_1.00E+00atm 
  48 20 r_j_Enthalpy_(kcal/mol)_358.15K_1.00E+00atm 
  49 20 r_j_Free_Energy_(kcal/mol)_358.15K_1.00E+00atm 
  50 20 r_j_Internal_Energy_(kcal/mol)_358.15K_1.00E+00atm 
  51 20 r_j_Heat_Capacity_(cal/mol/K)_358.15K_1.00E+00atm 
  52 20 r_j_ln(Q)_(kcal/mol)_358.15K_1.00E+00atm 
  53 20 r_j_Enthalpy_(kcal/mol)_368.15K_1.00E+00atm 
  54 20 r_j_Free_Energy_(kcal/mol)_368.15K_1.00E+00atm 
  55 20 r_j_Internal_Energy_(kcal/mol)_368.15K_1.00E+00atm 
  56 20 r_j_Heat_Capacity_(cal/mol/K)_368.15K_1.00E+00atm 
  57 20 r_j_ln(Q)_(kcal/mol)_368.15K_1.00E+00atm 
  58 20 r_j_Enthalpy_(kcal/mol)_378.15K_1.00E+00atm 
  59 20 r_j_Free_Energy_(kcal/mol)_378.15K_1.00E+00atm 
  60 20 r_j_Internal_Energy_(kcal/mol)_378.15K_1.00E+00atm 
  61 20 r_j_Heat_Capacity_(cal/mol/K)_378.15K_1.00E+00atm 
  62 20 r_j_ln(Q)_(kcal/mol)_378.15K_1.00E+00atm 
  63 20 r_j_Enthalpy_(kcal/mol)_388.15K_1.00E+00atm 
  64 20 r_j_Free_Energy_(kcal/mol)_388.15K_1.00E+00atm 
  65 20 r_j_Internal_Energy_(kcal/mol)_388.15K_1.00E+00atm 
  66 20 r_j_Heat_Capacity_(cal/mol/K)_388.15K_1.00E+00atm 
  67 20 r_j_ln(Q)_(kcal/mol)_388.15K_1.00E+00atm 
  68 30 s_m_job_name 
  69 20 r_j_Gas_Phase_Energy 
  70 20 r_j_HOMO 
  71 20 r_j_LUMO 
  72 20 r_j_Zero_Point_Energy_(kcal/mol) 
  73 20 r_j_Entropy_(cal/mol/K)_298.15K_1.00E+00atm 
  74 20 r_j_Total_Internal_Energy_(au)_298.15K_1.00E+00atm 
  75 20 r_j_Total_Enthalpy_(au)_298.15K_1.00E+00atm 
  76 20 r_j_Total_Free_Energy_(au)_298.15K_1.00E+00atm 
  77 20 r_j_ESP_min,_kcal/mol 
  78 20 r_j_ESP_max,_kcal/mol 
  79 20 r_j_ESP_mean,_kcal/mol 
  80 20 r_j_ESP_pos_mean,_kcal/mol 
  81 20 r_j_ESP_neg_mean,_kcal/mol 
  82 20 r_j_ESP_pos_variance,_(kcal/mol)**2 
  83 20 r_j_ESP_neg_variance,_(kcal/mol)**2 
  84 20 r_j_ESP_total_variance,_(kcal/mol)**2 
  85 20 r_j_ESP_balance 
  86 20 r_j_ESP_local_polarity,_kcal/mol 
  :::
 } 
 m_atom[24] { 
  # First column is atom index #
  i_m_mmod_type
  r_m_x_coord
  r_m_y_coord
  r_m_z_coord
  i_m_color
  r_m_charge1
  r_m_charge2
  i_m_atomic_number
  s_m_color_rgb
  s_m_atom_name
  r_j_EPN
  r_j_Max_surface_ESP
  r_j_Min_surface_ESP
  i_m_Hcount
  i_rdk_index
  r_j_Mulliken_Charges
  i_j_separated_energy_at_no
  b_matsci_Reaction_Workflow_Keep_Atom
  i_matsci_Reaction_Workflow_Superposition_Atom
  :::
  1 3 -0.921810 0.073357 -0.134231 2 0.08791 0.08791 6 A0A0A0  C1  -14.7233797407804 0 0 1 0 <> <> <> <>
  2 3 -2.076185 -0.912630 -0.392601 2 0.13578 0.13578 6 A0A0A0  C2  -14.7202937755795 0 0 2 2 <> <> <> <>
  3 3 0.385354 -0.670121 0.146813 2 -0.16572 -0.16572 6 A0A0A0  C3  -14.7685833389614 0 0 3 3 <> <> <> <>
  4 16 -1.843921 -1.648586 -1.578525 70 -0.66214 -0.66214 8 FF2F2F  O4  -22.3657154571035 -17.2674074922404 -38.2496836935654 1 4 <> <> <> <>
  5 41 -1.177943 0.688992 0.745265 21 0.05153 0.05153 1 FFFFFF  H5  -1.13359120574257 11.6229512484452 2.26157004686075 0 <> <> <> <> <>
  6 41 -2.168454 -1.623350 0.436963 21 0.05161 0.05161 1 FFFFFF  H6  -1.13215230802176 7.62205314596832 -23.4537797475301 0 <> <> <> <> <>
  7 41 -3.025346 -0.347677 -0.449013 21 0.05161 0.05161 1 FFFFFF  H7  -1.13864560088934 14.4785477564339 -23.9413723887882 0 <> <> <> <> <>
  8 41 0.318885 -1.220176 1.090832 21 0.06800 0.06800 1 FFFFFF  H8  -1.12671174061839 8.5086224524471 -6.17200652349615 0 <> <> <> <> <>
  9 41 0.577102 -1.391231 -0.653098 21 0.06800 0.06800 1 FFFFFF  H9  -1.13098869920275 9.87035947782873 -27.5963047976095 0 <> <> <> <> <>
  10 41 1.231012 0.022588 0.213475 21 0.06800 0.06800 1 FFFFFF  H10  -1.12725751417569 6.7213763801399 -9.44575124230054 0 <> <> <> <> <>
  11 42 -1.451162 -0.987779 -2.177501 21 0.42291 0.42291 1 FFFFFF  H11  -1.03188467788219 14.9438115692414 -24.2612367070024 0 <> <> <> <> <>
  12 3 1.580091 1.622466 -3.575020 104 -0.06989 -0.06989 6 E0E0E0  C12  -14.6996582776199 9.93532074948173 -0.191640055164147 2 <> -0.01523 1 1 <>
  13 16 1.906711 1.917585 -2.201356 70 -0.28766 -0.28766 8 FF2F2F  O1  -22.3292117620623 1.33514832661642 -24.6670897163627 0 <> -0.4555 2 1 <>
  14 3 2.356487 0.670053 -2.771563 104 -0.00407 -0.00407 6 E0E0E0  C14  -14.6899886306213 7.94561822098445 3.80481330990984 1 <> 0.12847 3 1 <>
  15 3 3.846807 0.512791 -2.920891 104 -0.18780 -0.18780 6 E0E0E0  C15  -14.7504227801795 0 0 3 <> -0.34018 4 1 <>
  16 41 0.525126 1.424377 -3.761197 21 0.10452 0.10452 1 FFFFFF  H1  -1.10310087390715 13.450902635952 -8.60337765865052 0 <> 0.09523 5 1 <>
  17 41 2.088136 2.246340 -4.310529 21 0.10452 0.10452 1 FFFFFF  H2  -1.10010290757351 17.9426029873845 -10.0339912205631 0 <> 0.13032 6 1 <>
  18 41 1.818684 -0.195974 -2.383787 21 0.12001 0.12001 1 FFFFFF  H3  -1.10710762375521 12.4243298034261 -4.00589894487563 0 <> 0.09262 7 1 <>
  19 41 4.078377 -0.306852 -3.609819 21 0.07346 0.07346 1 FFFFFF  H4  -1.10666870316902 14.5475838248319 5.84254179348952 0 <> 0.1004 8 1 <>
  20 41 4.294196 1.433683 -3.305482 21 0.07346 0.07346 1 FFFFFF  H20  -1.11080579091376 14.1795270350433 -14.3976208065526 0 <> 0.1437 9 1 <>
  21 41 4.307777 0.283798 -1.954494 21 0.07346 0.07346 1 FFFFFF  H21  -1.11126979183109 12.4853516233531 -10.092134689587 0 <> 0.10993 10 1 <>
  22 26 -0.773910 0.872676 -1.364413 38 -0.95492 -0.95492 7 2F2FFF  N1  -18.3924779618942 0 0 2 <> -0.59647 12 1 2
  23 43 -1.541423 1.535332 -1.447426 21 0.38871 0.38871 1 FFFFFF  H23  -1.06581459094925 25.4271482105768 -8.25181540082485 0 <> 0.2374 16 1 3
  24 43 0.093806 1.408208 -1.358926 21 0.38871 0.38871 1 FFFFFF  H24  -1.06960612789966 8.83498823800511 -14.1911211762972 0 <> 0.23796 17 1 1
  :::
 } 
 m_bond[23] { 
  # First column is bond index #
  i_m_from
  i_m_to
  i_m_order
  :::
  1 1 2 1
  2 1 3 1
  3 1 5 1
  4 1 22 1
  5 2 4 1
  6 2 6 1
  7 2 7 1
  8 3 8 1
  9 3 9 1
  10 3 10 1
  11 4 11 1
  12 12 17 1
  13 12 16 1
  14 12 13 1
  15 12 14 1
  16 13 14 1
  17 14 18 1
  18 14 15 1
  19 15 20 1
  20 15 21 1
  21 15 19 1
  22 22 24 1
  23 22 23 1
  :::
 } 
} 

f_m_ct { 
 s_m_title
 s_m_entry_id
 s_m_entry_name
 i_m_Spin_multiplicity
 s_j_QM_Method
 s_j_QM_Basis
 r_j_Final_Energy
 s_j_Jaguar_input_file
 s_j_Jaguar_output_file
 s_m_Source_Path
 s_m_Source_File
 i_m_Source_File_Index
 s_j_Task
 s_j_Jaguar_restart_input_file
 s_j_Jaguar_restart_mae_file
 s_j_Jaguar_log_file
 s_j_Jaguar_mae_file
 i_j_Number_of_canonical_orbitals
 r_j_Lowest_Frequency_(cm-1)
 r_j_Highest_Frequency_(cm-1)
 r_j_2nd_Lowest_Frequency_(cm-1)
 i_j_Num_Negative_Frequencies
 b_matsci_Reaction_Workflow_Structure
 s_matsci_Reaction_Workflow_Conformers_Group
 s_matsci_Reaction_Workflow_Sibling_Group
 i_mmod_Serial_Number-OPLS3e
 r_mmod_Relative_Potential_Energy-OPLS3e_global
 i_matsci_Workflow_Stage
 r_j_Enthalpy_(kcal/mol)_298.15K_1.00E+00atm
 r_j_Free_Energy_(kcal/mol)_298.15K_1.00E+00atm
 r_j_Internal_Energy_(kcal/mol)_298.15K_1.00E+00atm
 r_j_Heat_Capacity_(cal/mol/K)_298.15K_1.00E+00atm
 r_j_ln(Q)_(kcal/mol)_298.15K_1.00E+00atm
 r_j_Enthalpy_(kcal/mol)_308.15K_1.00E+00atm
 r_j_Free_Energy_(kcal/mol)_308.15K_1.00E+00atm
 r_j_Internal_Energy_(kcal/mol)_308.15K_1.00E+00atm
 r_j_Heat_Capacity_(cal/mol/K)_308.15K_1.00E+00atm
 r_j_ln(Q)_(kcal/mol)_308.15K_1.00E+00atm
 r_j_Enthalpy_(kcal/mol)_318.15K_1.00E+00atm
 r_j_Free_Energy_(kcal/mol)_318.15K_1.00E+00atm
 r_j_Internal_Energy_(kcal/mol)_318.15K_1.00E+00atm
 r_j_Heat_Capacity_(cal/mol/K)_318.15K_1.00E+00atm
 r_j_ln(Q)_(kcal/mol)_318.15K_1.00E+00atm
 r_j_Enthalpy_(kcal/mol)_328.15K_1.00E+00atm
 r_j_Free_Energy_(kcal/mol)_328.15K_1.00E+00atm
 r_j_Internal_Energy_(kcal/mol)_328.15K_1.00E+00atm
 r_j_Heat_Capacity_(cal/mol/K)_328.15K_1.00E+00atm
 r_j_ln(Q)_(kcal/mol)_328.15K_1.00E+00atm
 r_j_Enthalpy_(kcal/mol)_338.15K_1.00E+00atm
 r_j_Free_Energy_(kcal/mol)_338.15K_1.00E+00atm
 r_j_Internal_Energy_(kcal/mol)_338.15K_1.00E+00atm
 r_j_Heat_Capacity_(cal/mol/K)_338.15K_1.00E+00atm
 r_j_ln(Q)_(kcal/mol)_338.15K_1.00E+00atm
 r_j_Enthalpy_(kcal/mol)_348.15K_1.00E+00atm
 r_j_Free_Energy_(kcal/mol)_348.15K_1.00E+00atm
 r_j_Internal_Energy_(kcal/mol)_348.15K_1.00E+00atm
 r_j_Heat_Capacity_(cal/mol/K)_348.15K_1.00E+00atm
 r_j_ln(Q)_(kcal/mol)_348.15K_1.00E+00atm
 r_j_Enthalpy_(kcal/mol)_358.15K_1.00E+00atm
 r_j_Free_Energy_(kcal/mol)_358.15K_1.00E+00atm
 r_j_Internal_Energy_(kcal/mol)_358.15K_1.00E+00atm
 r_j_Heat_Capacity_(cal/mol/K)_358.15K_1.00E+00atm
 r_j_ln(Q)_(kcal/mol)_358.15K_1.00E+00atm
 r_j_Enthalpy_(kcal/mol)_368.15K_1.00E+00atm
 r_j_Free_Energy_(kcal/mol)_368.15K_1.00E+00atm
 r_j_Internal_Energy_(kcal/mol)_368.15K_1.00E+00atm
 r_j_Heat_Capacity_(cal/mol/K)_368.15K_1.00E+00atm
 r_j_ln(Q)_(kcal/mol)_368.15K_1.00E+00atm
 r_j_Enthalpy_(kcal/mol)_378.15K_1.00E+00atm
 r_j_Free_Energy_(kcal/mol)_378.15K_1.00E+00atm
 r_j_Internal_Energy_(kcal/mol)_378.15K_1.00E+00atm
 r_j_Heat_Capacity_(cal/mol/K)_378.15K_1.00E+00atm
 r_j_ln(Q)_(kcal/mol)_378.15K_1.00E+00atm
 r_j_Enthalpy_(kcal/mol)_388.15K_1.00E+00atm
 r_j_Free_Energy_(kcal/mol)_388.15K_1.00E+00atm
 r_j_Internal_Energy_(kcal/mol)_388.15K_1.00E+00atm
 r_j_Heat_Capacity_(cal/mol/K)_388.15K_1.00E+00atm
 r_j_ln(Q)_(kcal/mol)_388.15K_1.00E+00atm
 r_j_Zero_Point_Energy_(kcal/mol)_stage_2
 r_j_Total_Internal_Energy_(au)_298.15K_1.00E+00atm_stage_2
 r_j_Total_Enthalpy_(au)_298.15K_1.00E+00atm_stage_2
 r_j_Total_Free_Energy_(au)_298.15K_1.00E+00atm_stage_2
 r_j_Entropy_(cal/mol/K)_298.15K_1.00E+00atm_stage_2
 r_j_Total_Internal_Energy_(au)_308.15K_1.00E+00atm_stage_2
 r_j_Total_Enthalpy_(au)_308.15K_1.00E+00atm_stage_2
 r_j_Total_Free_Energy_(au)_308.15K_1.00E+00atm_stage_2
 r_j_Entropy_(cal/mol/K)_308.15K_1.00E+00atm_stage_2
 r_j_Total_Internal_Energy_(au)_318.15K_1.00E+00atm_stage_2
 r_j_Total_Enthalpy_(au)_318.15K_1.00E+00atm_stage_2
 r_j_Total_Free_Energy_(au)_318.15K_1.00E+00atm_stage_2
 r_j_Entropy_(cal/mol/K)_318.15K_1.00E+00atm_stage_2
 r_j_Total_Internal_Energy_(au)_328.15K_1.00E+00atm_stage_2
 r_j_Total_Enthalpy_(au)_328.15K_1.00E+00atm_stage_2
 r_j_Total_Free_Energy_(au)_328.15K_1.00E+00atm_stage_2
 r_j_Entropy_(cal/mol/K)_328.15K_1.00E+00atm_stage_2
 r_j_Total_Internal_Energy_(au)_338.15K_1.00E+00atm_stage_2
 r_j_Total_Enthalpy_(au)_338.15K_1.00E+00atm_stage_2
 r_j_Total_Free_Energy_(au)_338.15K_1.00E+00atm_stage_2
 r_j_Entropy_(cal/mol/K)_338.15K_1.00E+00atm_stage_2
 r_j_Total_Internal_Energy_(au)_348.15K_1.00E+00atm_stage_2
 r_j_Total_Enthalpy_(au)_348.15K_1.00E+00atm_stage_2
 r_j_Total_Free_Energy_(au)_348.15K_1.00E+00atm_stage_2
 r_j_Entropy_(cal/mol/K)_348.15K_1.00E+00atm_stage_2
 r_j_Total_Internal_Energy_(au)_358.15K_1.00E+00atm_stage_2
 r_j_Total_Enthalpy_(au)_358.15K_1.00E+00atm_stage_2
 r_j_Total_Free_Energy_(au)_358.15K_1.00E+00atm_stage_2
 r_j_Entropy_(cal/mol/K)_358.15K_1.00E+00atm_stage_2
 r_j_Total_Internal_Energy_(au)_368.15K_1.00E+00atm_stage_2
 r_j_Total_Enthalpy_(au)_368.15K_1.00E+00atm_stage_2
 r_j_Total_Free_Energy_(au)_368.15K_1.00E+00atm_stage_2
 r_j_Entropy_(cal/mol/K)_368.15K_1.00E+00atm_stage_2
 r_j_Total_Internal_Energy_(au)_378.15K_1.00E+00atm_stage_2
 r_j_Total_Enthalpy_(au)_378.15K_1.00E+00atm_stage_2
 r_j_Total_Free_Energy_(au)_378.15K_1.00E+00atm_stage_2
 r_j_Entropy_(cal/mol/K)_378.15K_1.00E+00atm_stage_2
 r_j_Total_Internal_Energy_(au)_388.15K_1.00E+00atm_stage_2
 r_j_Total_Enthalpy_(au)_388.15K_1.00E+00atm_stage_2
 r_j_Total_Free_Energy_(au)_388.15K_1.00E+00atm_stage_2
 r_j_Entropy_(cal/mol/K)_388.15K_1.00E+00atm_stage_2
 r_j_Gas_Phase_Energy_stage_2
 r_j_HOMO_stage_2
 r_j_LUMO_stage_2
 s_m_job_name
 r_j_Gas_Phase_Energy
 r_j_HOMO
 r_j_LUMO
 r_j_Zero_Point_Energy_(kcal/mol)
 r_j_Entropy_(cal/mol/K)_298.15K_1.00E+00atm
 r_j_Total_Internal_Energy_(au)_298.15K_1.00E+00atm
 r_j_Total_Enthalpy_(au)_298.15K_1.00E+00atm
 r_j_Total_Free_Energy_(au)_298.15K_1.00E+00atm
 r_j_ESP_min,_kcal/mol
 r_j_ESP_max,_kcal/mol
 r_j_ESP_mean,_kcal/mol
 r_j_ESP_pos_mean,_kcal/mol
 r_j_ESP_neg_mean,_kcal/mol
 r_j_ESP_pos_variance,_(kcal/mol)**2
 r_j_ESP_neg_variance,_(kcal/mol)**2
 r_j_ESP_total_variance,_(kcal/mol)**2
 r_j_ESP_balance
 r_j_ESP_local_polarity,_kcal/mol
 s_j_jname
 i_m_ct_format
 :::
 Amine_frag3_reactant-3 
  625 
  Amine_frag3_reactant-3_stage_2 
  1
  DFT(b3lyp-d3) 
  cc-pvtz(-f) 
  -443.00563503244
  /home/laurikai/Schrodinger_WD/828_Frag3_Amine_spe_CC-PVTZ-F/Amine_frag3_reactant-3_isomer6.in 
  /home/laurikai/Schrodinger_WD/828_Frag3_Amine_spe_CC-PVTZ-F/Amine_frag3_reactant-3_isomer6.out 
  /home/laurikai/.schrodinger/tmp 
  tmplb06f0ik.mae 
  1
  "Single Point" 
  /home/laurikai/Schrodinger_WD/828_Frag3_Amine_spe_CC-PVTZ-F/Amine_frag3_reactant-3_isomer6.01.in 
  /home/laurikai/Schrodinger_WD/828_Frag3_Amine_spe_CC-PVTZ-F/Amine_frag3_reactant-3_isomer6.01.mae 
  /home/laurikai/Schrodinger_WD/828_Frag3_Amine_spe_CC-PVTZ-F/Amine_frag3_reactant-3_isomer6.log 
  /home/laurikai/Schrodinger_WD/828_Frag3_Amine_spe_CC-PVTZ-F/Amine_frag3_reactant-3_isomer6.mae 
  341
  48.3354313859094
  3607.05221302878
  58.6880266152552
  0
  1
  reactant 
  reactant 
  1
  0.867266654968301
  2
  7.7490672541769
  -22.9544048778996
  7.15658166534963
  41.7170490098602
  38.7425539300189
  8.38738571274886
  -24.3189708789409
  7.77502805989921
  43.2679885807889
  39.713671848095
  8.84583489037812
  -25.3876763090922
  8.21360517350609
  44.4479611481206
  40.1557782425952
  9.31609584692371
  -26.4709776203437
  8.6639940660293
  45.629970442761
  40.5933220793177
  9.7981778420126
  -27.5687901394343
  9.12620399709581
  46.8118072664888
  41.0265821325945
  10.2920684745671
  -28.681034157907
  9.60022256562792
  47.9913544722502
  41.4558123237071
  10.7977347609401
  -29.8076338961434
  10.0860167879786
  49.1666169112034
  41.8812437349442
  11.3151244675109
  -30.9485166170269
  10.583534430527
  50.3357426077413
  42.3030864999415
  11.8441676167999
  -32.1036118746957
  11.0927055157936
  51.4970365051259
  42.7215315738535
  12.384778099147
  -33.2728508841827
  11.6134439341183
  52.6489680320881
  43.1367523866192
  135.09830778578
  -442.627384021177
  -442.626439835284
  -442.676169234321
  104.664326120409
  -442.626703876885
  -442.625728022843
  -442.677848920065
  106.137778976764
  -442.626004959762
  -442.62499743757
  -442.679552010586
  107.601795377873
  -442.62528721937
  -442.624248029028
  -442.681278361124
  109.057057648232
  -442.624550640955
  -442.623479782463
  -442.683027836744
  110.50411941874
  -442.623795244278
  -442.622692717636
  -442.684800310422
  111.943422755922
  -442.623021081902
  -442.621886887109
  -442.686595661396
  113.375313854763
  -442.622228237066
  -442.621062374124
  -442.688413773752
  114.800057271595
  -442.621416821287
  -442.620219290195
  -442.690254535227
  116.217848714784
  -442.62058697179
  -442.619357772548
  -442.692117836206
  117.628826441658
  -442.854387031763
  -0.219314447967642
  0.0764319645093524
  828_Amine_frag3_rxwf 
  -443.00563503244
  -0.231819681403365
  0.0340195019656842
  134.139408553467
  102.97995013274
  -442.780465537837
  -442.779521351945
  -442.828450449592
  -37.9870585427537
  19.773749020572
  1.08388217644
  8.30416285099825
  -10.9302792130512
  25.1782935945122
  97.0537434718064
  122.232037066319
  0.163556755002916
  9.05930319494568
  Amine_frag3_reactant-3_isomer6 
  2
 m_depend[86] { 
  # First column is dependency index #
  i_m_depend_dependency
  s_m_depend_property
  :::
  1 20 i_m_Spin_multiplicity 
  2 20 s_j_QM_Method 
  3 20 s_j_QM_Basis 
  4 20 r_j_Final_Energy 
  5 20 s_j_Jaguar_input_file 
  6 20 s_j_Jaguar_output_file 
  7 20 s_j_Task 
  8 20 s_j_Jaguar_restart_input_file 
  9 20 s_j_Jaguar_restart_mae_file 
  10 20 s_j_Jaguar_log_file 
  11 20 s_j_Jaguar_mae_file 
  12 20 i_j_Number_of_canonical_orbitals 
  13 20 r_j_Lowest_Frequency_(cm-1) 
  14 20 r_j_Highest_Frequency_(cm-1) 
  15 20 r_j_2nd_Lowest_Frequency_(cm-1) 
  16 20 i_j_Num_Negative_Frequencies 
  17 10 i_mmod_Serial_Number-OPLS3e 
  18 20 r_j_Enthalpy_(kcal/mol)_298.15K_1.00E+00atm 
  19 20 r_j_Free_Energy_(kcal/mol)_298.15K_1.00E+00atm 
  20 20 r_j_Internal_Energy_(kcal/mol)_298.15K_1.00E+00atm 
  21 20 r_j_Heat_Capacity_(cal/mol/K)_298.15K_1.00E+00atm 
  22 20 r_j_ln(Q)_(kcal/mol)_298.15K_1.00E+00atm 
  23 20 r_j_Enthalpy_(kcal/mol)_308.15K_1.00E+00atm 
  24 20 r_j_Free_Energy_(kcal/mol)_308.15K_1.00E+00atm 
  25 20 r_j_Internal_Energy_(kcal/mol)_308.15K_1.00E+00atm 
  26 20 r_j_Heat_Capacity_(cal/mol/K)_308.15K_1.00E+00atm 
  27 20 r_j_ln(Q)_(kcal/mol)_308.15K_1.00E+00atm 
  28 20 r_j_Enthalpy_(kcal/mol)_318.15K_1.00E+00atm 
  29 20 r_j_Free_Energy_(kcal/mol)_318.15K_1.00E+00atm 
  30 20 r_j_Internal_Energy_(kcal/mol)_318.15K_1.00E+00atm 
  31 20 r_j_Heat_Capacity_(cal/mol/K)_318.15K_1.00E+00atm 
  32 20 r_j_ln(Q)_(kcal/mol)_318.15K_1.00E+00atm 
  33 20 r_j_Enthalpy_(kcal/mol)_328.15K_1.00E+00atm 
  34 20 r_j_Free_Energy_(kcal/mol)_328.15K_1.00E+00atm 
  35 20 r_j_Internal_Energy_(kcal/mol)_328.15K_1.00E+00atm 
  36 20 r_j_Heat_Capacity_(cal/mol/K)_328.15K_1.00E+00atm 
  37 20 r_j_ln(Q)_(kcal/mol)_328.15K_1.00E+00atm 
  38 20 r_j_Enthalpy_(kcal/mol)_338.15K_1.00E+00atm 
  39 20 r_j_Free_Energy_(kcal/mol)_338.15K_1.00E+00atm 
  40 20 r_j_Internal_Energy_(kcal/mol)_338.15K_1.00E+00atm 
  41 20 r_j_Heat_Capacity_(cal/mol/K)_338.15K_1.00E+00atm 
  42 20 r_j_ln(Q)_(kcal/mol)_338.15K_1.00E+00atm 
  43 20 r_j_Enthalpy_(kcal/mol)_348.15K_1.00E+00atm 
  44 20 r_j_Free_Energy_(kcal/mol)_348.15K_1.00E+00atm 
  45 20 r_j_Internal_Energy_(kcal/mol)_348.15K_1.00E+00atm 
  46 20 r_j_Heat_Capacity_(cal/mol/K)_348.15K_1.00E+00atm 
  47 20 r_j_ln(Q)_(kcal/mol)_348.15K_1.00E+00atm 
  48 20 r_j_Enthalpy_(kcal/mol)_358.15K_1.00E+00atm 
  49 20 r_j_Free_Energy_(kcal/mol)_358.15K_1.00E+00atm 
  50 20 r_j_Internal_Energy_(kcal/mol)_358.15K_1.00E+00atm 
  51 20 r_j_Heat_Capacity_(cal/mol/K)_358.15K_1.00E+00atm 
  52 20 r_j_ln(Q)_(kcal/mol)_358.15K_1.00E+00atm 
  53 20 r_j_Enthalpy_(kcal/mol)_368.15K_1.00E+00atm 
  54 20 r_j_Free_Energy_(kcal/mol)_368.15K_1.00E+00atm 
  55 20 r_j_Internal_Energy_(kcal/mol)_368.15K_1.00E+00atm 
  56 20 r_j_Heat_Capacity_(cal/mol/K)_368.15K_1.00E+00atm 
  57 20 r_j_ln(Q)_(kcal/mol)_368.15K_1.00E+00atm 
  58 20 r_j_Enthalpy_(kcal/mol)_378.15K_1.00E+00atm 
  59 20 r_j_Free_Energy_(kcal/mol)_378.15K_1.00E+00atm 
  60 20 r_j_Internal_Energy_(kcal/mol)_378.15K_1.00E+00atm 
  61 20 r_j_Heat_Capacity_(cal/mol/K)_378.15K_1.00E+00atm 
  62 20 r_j_ln(Q)_(kcal/mol)_378.15K_1.00E+00atm 
  63 20 r_j_Enthalpy_(kcal/mol)_388.15K_1.00E+00atm 
  64 20 r_j_Free_Energy_(kcal/mol)_388.15K_1.00E+00atm 
  65 20 r_j_Internal_Energy_(kcal/mol)_388.15K_1.00E+00atm 
  66 20 r_j_Heat_Capacity_(cal/mol/K)_388.15K_1.00E+00atm 
  67 20 r_j_ln(Q)_(kcal/mol)_388.15K_1.00E+00atm 
  68 30 s_m_job_name 
  69 20 r_j_Gas_Phase_Energy 
  70 20 r_j_HOMO 
  71 20 r_j_LUMO 
  72 20 r_j_Zero_Point_Energy_(kcal/mol) 
  73 20 r_j_Entropy_(cal/mol/K)_298.15K_1.00E+00atm 
  74 20 r_j_Total_Internal_Energy_(au)_298.15K_1.00E+00atm 
  75 20 r_j_Total_Enthalpy_(au)_298.15K_1.00E+00atm 
  76 20 r_j_Total_Free_Energy_(au)_298.15K_1.00E+00atm 
  77 20 r_j_ESP_min,_kcal/mol 
  78 20 r_j_ESP_max,_kcal/mol 
  79 20 r_j_ESP_mean,_kcal/mol 
  80 20 r_j_ESP_pos_mean,_kcal/mol 
  81 20 r_j_ESP_neg_mean,_kcal/mol 
  82 20 r_j_ESP_pos_variance,_(kcal/mol)**2 
  83 20 r_j_ESP_neg_variance,_(kcal/mol)**2 
  84 20 r_j_ESP_total_variance,_(kcal/mol)**2 
  85 20 r_j_ESP_balance 
  86 20 r_j_ESP_local_polarity,_kcal/mol 
  :::
 } 
 m_atom[24] { 
  # First column is atom index #
  i_m_mmod_type
  r_m_x_coord
  r_m_y_coord
  r_m_z_coord
  i_m_color
  r_m_charge1
  r_m_charge2
  i_m_atomic_number
  s_m_color_rgb
  s_m_atom_name
  r_j_EPN
  r_j_Max_surface_ESP
  r_j_Min_surface_ESP
  i_m_Hcount
  i_rdk_index
  r_j_Mulliken_Charges
  i_j_separated_energy_at_no
  b_matsci_Reaction_Workflow_Keep_Atom
  i_matsci_Reaction_Workflow_Superposition_Atom
  :::
  1 3 -1.608688 -0.200263 -0.540773 2 0.08791 0.08791 6 A0A0A0  C1  -14.7317322336606 0 0 1 0 <> <> <> <>
  2 3 -0.643986 -1.377019 -0.792343 2 0.13578 0.13578 6 A0A0A0  C2  -14.7217181657157 0 0 2 2 <> <> <> <>
  3 3 -1.106355 0.700896 0.589445 2 -0.16572 -0.16572 6 A0A0A0  C3  -14.776307395776 0 0 3 3 <> <> <> <>
  4 16 0.668860 -0.957331 -1.130943 70 -0.66214 -0.66214 8 FF2F2F  O4  -22.3593441054053 -14.3875767949935 -28.9565566130045 1 4 <> <> <> <>
  5 41 -2.571117 -0.640299 -0.239920 21 0.05153 0.05153 1 FFFFFF  H5  -1.13800571143035 7.90181115724661 -25.5354503878661 0 <> <> <> <> <>
  6 41 -0.551506 -1.989548 0.113039 21 0.05161 0.05161 1 FFFFFF  H6  -1.13367647711364 6.77534878560705 -20.6501959447341 0 <> <> <> <> <>
  7 41 -1.069824 -2.022854 -1.581328 21 0.05161 0.05161 1 FFFFFF  H7  -1.13757813807178 11.494491601868 -18.2753177455488 0 <> <> <> <> <>
  8 41 -0.999315 0.138517 1.522579 21 0.06800 0.06800 1 FFFFFF  H8  -1.1343052180328 5.70739318346932 -11.2560358786017 0 <> <> <> <> <>
  9 41 -0.122833 1.108977 0.333873 21 0.06800 0.06800 1 FFFFFF  H9  -1.13705815092214 8.32952085603489 -21.0871457109228 0 <> <> <> <> <>
  10 41 -1.798351 1.531268 0.751450 21 0.06800 0.06800 1 FFFFFF  H10  -1.13888319889734 1.01711258116279 -32.9248390459591 0 <> <> <> <> <>
  11 42 0.607867 -0.341034 -1.882020 21 0.42291 0.42291 1 FFFFFF  H11  -1.0246788738735 9.3758484601671 -14.6121921667742 0 <> <> <> <> <>
  12 3 2.232408 1.639210 -1.890716 104 -0.06989 -0.06989 6 E0E0E0  C12  -14.6948764146181 12.7149347924778 4.30963100172599 2 <> -0.01523 1 1 <>
  13 16 1.215516 1.221398 -2.831528 70 -0.28766 -0.28766 8 FF2F2F  O1  -22.3193457273909 2.70634998668683 -19.9354805003952 0 <> -0.4555 2 1 <>
  14 3 2.610348 1.045193 -3.180952 104 -0.00407 -0.00407 6 E0E0E0  C14  -14.6814193867142 11.4528268107536 8.57341532508921 1 <> 0.12847 3 1 <>
  15 3 3.108782 -0.371987 -3.301601 104 -0.18780 -0.18780 6 E0E0E0  C15  -14.7519250147321 0 0 3 <> -0.34018 4 1 <>
  16 41 2.300420 2.716301 -1.743342 21 0.10452 0.10452 1 FFFFFF  H1  -1.09599929173272 18.8351341124791 -7.98178514176666 0 <> 0.09523 5 1 <>
  17 41 2.280467 1.028230 -0.990711 21 0.10452 0.10452 1 FFFFFF  H2  -1.09831123941573 14.0043313878043 -21.1241834953871 0 <> 0.13032 6 1 <>
  18 41 2.931145 1.729951 -3.968402 21 0.12001 0.12001 1 FFFFFF  H3  -1.09970460516607 18.9410568580973 -8.81993962954994 0 <> 0.09262 7 1 <>
  19 41 4.203535 -0.387550 -3.261439 21 0.07346 0.07346 1 FFFFFF  H4  -1.10614150161207 15.3653355150575 2.972827675106 0 <> 0.1004 8 1 <>
  20 41 2.713115 -0.993242 -2.494058 21 0.07346 0.07346 1 FFFFFF  H20  -1.11368771090175 6.33590481026238 -24.8430917293872 0 <> 0.1437 9 1 <>
  21 41 2.800607 -0.805737 -4.258733 21 0.07346 0.07346 1 FFFFFF  H21  -1.11123330373702 13.1264293177258 -0.746696574054101 0 <> 0.10993 10 1 <>
  22 26 -1.866674 0.624046 -1.730246 38 -0.95492 -0.95492 7 2F2FFF  N1  -18.4063156052839 -19.7562499747819 -37.9870585427537 2 <> -0.59647 12 1 2
  23 43 -1.017453 1.102421 -2.025783 21 0.38871 0.38871 1 FFFFFF  H23  -1.08086426392051 5.85142430987771 -30.6212317152015 0 <> 0.2374 16 1 3
  24 43 -2.156085 0.038868 -2.511399 21 0.38871 0.38871 1 FFFFFF  H24  -1.0793492432183 19.773749020572 -29.5849887048971 0 <> 0.23796 17 1 1
  :::
 } 
 m_bond[23] { 
  # First column is bond index #
  i_m_from
  i_m_to
  i_m_order
  :::
  1 1 2 1
  2 1 3 1
  3 1 5 1
  4 1 22 1
  5 2 4 1
  6 2 6 1
  7 2 7 1
  8 3 8 1
  9 3 9 1
  10 3 10 1
  11 4 11 1
  12 12 17 1
  13 12 16 1
  14 12 13 1
  15 12 14 1
  16 13 14 1
  17 14 18 1
  18 14 15 1
  19 15 20 1
  20 15 21 1
  21 15 19 1
  22 22 24 1
  23 22 23 1
  :::
 } 
} 

f_m_ct { 
 s_m_title
 s_m_entry_id
 s_m_entry_name
 i_m_Spin_multiplicity
 s_j_QM_Method
 s_j_QM_Basis
 r_j_Final_Energy
 s_j_Jaguar_input_file
 s_j_Jaguar_output_file
 s_m_Source_Path
 s_m_Source_File
 i_m_Source_File_Index
 s_j_Task
 s_j_Jaguar_restart_input_file
 s_j_Jaguar_restart_mae_file
 s_j_Jaguar_log_file
 s_j_Jaguar_mae_file
 i_j_Number_of_canonical_orbitals
 r_j_Lowest_Frequency_(cm-1)
 r_j_Highest_Frequency_(cm-1)
 r_j_2nd_Lowest_Frequency_(cm-1)
 i_j_Num_Negative_Frequencies
 b_matsci_Reaction_Workflow_Structure
 s_matsci_Reaction_Workflow_Conformers_Group
 s_matsci_Reaction_Workflow_Sibling_Group
 i_mmod_Serial_Number-OPLS3e
 r_mmod_Relative_Potential_Energy-OPLS3e_global
 i_matsci_Workflow_Stage
 r_j_Enthalpy_(kcal/mol)_298.15K_1.00E+00atm
 r_j_Free_Energy_(kcal/mol)_298.15K_1.00E+00atm
 r_j_Internal_Energy_(kcal/mol)_298.15K_1.00E+00atm
 r_j_Heat_Capacity_(cal/mol/K)_298.15K_1.00E+00atm
 r_j_ln(Q)_(kcal/mol)_298.15K_1.00E+00atm
 r_j_Enthalpy_(kcal/mol)_308.15K_1.00E+00atm
 r_j_Free_Energy_(kcal/mol)_308.15K_1.00E+00atm
 r_j_Internal_Energy_(kcal/mol)_308.15K_1.00E+00atm
 r_j_Heat_Capacity_(cal/mol/K)_308.15K_1.00E+00atm
 r_j_ln(Q)_(kcal/mol)_308.15K_1.00E+00atm
 r_j_Enthalpy_(kcal/mol)_318.15K_1.00E+00atm
 r_j_Free_Energy_(kcal/mol)_318.15K_1.00E+00atm
 r_j_Internal_Energy_(kcal/mol)_318.15K_1.00E+00atm
 r_j_Heat_Capacity_(cal/mol/K)_318.15K_1.00E+00atm
 r_j_ln(Q)_(kcal/mol)_318.15K_1.00E+00atm
 r_j_Enthalpy_(kcal/mol)_328.15K_1.00E+00atm
 r_j_Free_Energy_(kcal/mol)_328.15K_1.00E+00atm
 r_j_Internal_Energy_(kcal/mol)_328.15K_1.00E+00atm
 r_j_Heat_Capacity_(cal/mol/K)_328.15K_1.00E+00atm
 r_j_ln(Q)_(kcal/mol)_328.15K_1.00E+00atm
 r_j_Enthalpy_(kcal/mol)_338.15K_1.00E+00atm
 r_j_Free_Energy_(kcal/mol)_338.15K_1.00E+00atm
 r_j_Internal_Energy_(kcal/mol)_338.15K_1.00E+00atm
 r_j_Heat_Capacity_(cal/mol/K)_338.15K_1.00E+00atm
 r_j_ln(Q)_(kcal/mol)_338.15K_1.00E+00atm
 r_j_Enthalpy_(kcal/mol)_348.15K_1.00E+00atm
 r_j_Free_Energy_(kcal/mol)_348.15K_1.00E+00atm
 r_j_Internal_Energy_(kcal/mol)_348.15K_1.00E+00atm
 r_j_Heat_Capacity_(cal/mol/K)_348.15K_1.00E+00atm
 r_j_ln(Q)_(kcal/mol)_348.15K_1.00E+00atm
 r_j_Enthalpy_(kcal/mol)_358.15K_1.00E+00atm
 r_j_Free_Energy_(kcal/mol)_358.15K_1.00E+00atm
 r_j_Internal_Energy_(kcal/mol)_358.15K_1.00E+00atm
 r_j_Heat_Capacity_(cal/mol/K)_358.15K_1.00E+00atm
 r_j_ln(Q)_(kcal/mol)_358.15K_1.00E+00atm
 r_j_Enthalpy_(kcal/mol)_368.15K_1.00E+00atm
 r_j_Free_Energy_(kcal/mol)_368.15K_1.00E+00atm
 r_j_Internal_Energy_(kcal/mol)_368.15K_1.00E+00atm
 r_j_Heat_Capacity_(cal/mol/K)_368.15K_1.00E+00atm
 r_j_ln(Q)_(kcal/mol)_368.15K_1.00E+00atm
 r_j_Enthalpy_(kcal/mol)_378.15K_1.00E+00atm
 r_j_Free_Energy_(kcal/mol)_378.15K_1.00E+00atm
 r_j_Internal_Energy_(kcal/mol)_378.15K_1.00E+00atm
 r_j_Heat_Capacity_(cal/mol/K)_378.15K_1.00E+00atm
 r_j_ln(Q)_(kcal/mol)_378.15K_1.00E+00atm
 r_j_Enthalpy_(kcal/mol)_388.15K_1.00E+00atm
 r_j_Free_Energy_(kcal/mol)_388.15K_1.00E+00atm
 r_j_Internal_Energy_(kcal/mol)_388.15K_1.00E+00atm
 r_j_Heat_Capacity_(cal/mol/K)_388.15K_1.00E+00atm
 r_j_ln(Q)_(kcal/mol)_388.15K_1.00E+00atm
 r_j_Zero_Point_Energy_(kcal/mol)_stage_2
 r_j_Total_Internal_Energy_(au)_298.15K_1.00E+00atm_stage_2
 r_j_Total_Enthalpy_(au)_298.15K_1.00E+00atm_stage_2
 r_j_Total_Free_Energy_(au)_298.15K_1.00E+00atm_stage_2
 r_j_Entropy_(cal/mol/K)_298.15K_1.00E+00atm_stage_2
 r_j_Total_Internal_Energy_(au)_308.15K_1.00E+00atm_stage_2
 r_j_Total_Enthalpy_(au)_308.15K_1.00E+00atm_stage_2
 r_j_Total_Free_Energy_(au)_308.15K_1.00E+00atm_stage_2
 r_j_Entropy_(cal/mol/K)_308.15K_1.00E+00atm_stage_2
 r_j_Total_Internal_Energy_(au)_318.15K_1.00E+00atm_stage_2
 r_j_Total_Enthalpy_(au)_318.15K_1.00E+00atm_stage_2
 r_j_Total_Free_Energy_(au)_318.15K_1.00E+00atm_stage_2
 r_j_Entropy_(cal/mol/K)_318.15K_1.00E+00atm_stage_2
 r_j_Total_Internal_Energy_(au)_328.15K_1.00E+00atm_stage_2
 r_j_Total_Enthalpy_(au)_328.15K_1.00E+00atm_stage_2
 r_j_Total_Free_Energy_(au)_328.15K_1.00E+00atm_stage_2
 r_j_Entropy_(cal/mol/K)_328.15K_1.00E+00atm_stage_2
 r_j_Total_Internal_Energy_(au)_338.15K_1.00E+00atm_stage_2
 r_j_Total_Enthalpy_(au)_338.15K_1.00E+00atm_stage_2
 r_j_Total_Free_Energy_(au)_338.15K_1.00E+00atm_stage_2
 r_j_Entropy_(cal/mol/K)_338.15K_1.00E+00atm_stage_2
 r_j_Total_Internal_Energy_(au)_348.15K_1.00E+00atm_stage_2
 r_j_Total_Enthalpy_(au)_348.15K_1.00E+00atm_stage_2
 r_j_Total_Free_Energy_(au)_348.15K_1.00E+00atm_stage_2
 r_j_Entropy_(cal/mol/K)_348.15K_1.00E+00atm_stage_2
 r_j_Total_Internal_Energy_(au)_358.15K_1.00E+00atm_stage_2
 r_j_Total_Enthalpy_(au)_358.15K_1.00E+00atm_stage_2
 r_j_Total_Free_Energy_(au)_358.15K_1.00E+00atm_stage_2
 r_j_Entropy_(cal/mol/K)_358.15K_1.00E+00atm_stage_2
 r_j_Total_Internal_Energy_(au)_368.15K_1.00E+00atm_stage_2
 r_j_Total_Enthalpy_(au)_368.15K_1.00E+00atm_stage_2
 r_j_Total_Free_Energy_(au)_368.15K_1.00E+00atm_stage_2
 r_j_Entropy_(cal/mol/K)_368.15K_1.00E+00atm_stage_2
 r_j_Total_Internal_Energy_(au)_378.15K_1.00E+00atm_stage_2
 r_j_Total_Enthalpy_(au)_378.15K_1.00E+00atm_stage_2
 r_j_Total_Free_Energy_(au)_378.15K_1.00E+00atm_stage_2
 r_j_Entropy_(cal/mol/K)_378.15K_1.00E+00atm_stage_2
 r_j_Total_Internal_Energy_(au)_388.15K_1.00E+00atm_stage_2
 r_j_Total_Enthalpy_(au)_388.15K_1.00E+00atm_stage_2
 r_j_Total_Free_Energy_(au)_388.15K_1.00E+00atm_stage_2
 r_j_Entropy_(cal/mol/K)_388.15K_1.00E+00atm_stage_2
 r_j_Gas_Phase_Energy_stage_2
 r_j_HOMO_stage_2
 r_j_LUMO_stage_2
 s_m_job_name
 r_j_Gas_Phase_Energy
 r_j_HOMO
 r_j_LUMO
 r_j_Zero_Point_Energy_(kcal/mol)
 r_j_Entropy_(cal/mol/K)_298.15K_1.00E+00atm
 r_j_Total_Internal_Energy_(au)_298.15K_1.00E+00atm
 r_j_Total_Enthalpy_(au)_298.15K_1.00E+00atm
 r_j_Total_Free_Energy_(au)_298.15K_1.00E+00atm
 r_j_ESP_min,_kcal/mol
 r_j_ESP_max,_kcal/mol
 r_j_ESP_mean,_kcal/mol
 r_j_ESP_pos_mean,_kcal/mol
 r_j_ESP_neg_mean,_kcal/mol
 r_j_ESP_pos_variance,_(kcal/mol)**2
 r_j_ESP_neg_variance,_(kcal/mol)**2
 r_j_ESP_total_variance,_(kcal/mol)**2
 r_j_ESP_balance
 r_j_ESP_local_polarity,_kcal/mol
 s_j_jname
 i_m_ct_format
 :::
 Amine_frag3_reactant-4 
  626 
  Amine_frag3_reactant-4_stage_2 
  1
  DFT(b3lyp-d3) 
  cc-pvtz(-f) 
  -443.003899338658
  /home/laurikai/Schrodinger_WD/828_Frag3_Amine_spe_CC-PVTZ-F/Amine_frag3_reactant-4_isomer7.in 
  /home/laurikai/Schrodinger_WD/828_Frag3_Amine_spe_CC-PVTZ-F/Amine_frag3_reactant-4_isomer7.out 
  /home/laurikai/.schrodinger/tmp 
  tmplb06f0ik.mae 
  1
  "Single Point" 
  /home/laurikai/Schrodinger_WD/828_Frag3_Amine_spe_CC-PVTZ-F/Amine_frag3_reactant-4_isomer7.01.in 
  /home/laurikai/Schrodinger_WD/828_Frag3_Amine_spe_CC-PVTZ-F/Amine_frag3_reactant-4_isomer7.01.mae 
  /home/laurikai/Schrodinger_WD/828_Frag3_Amine_spe_CC-PVTZ-F/Amine_frag3_reactant-4_isomer7.log 
  /home/laurikai/Schrodinger_WD/828_Frag3_Amine_spe_CC-PVTZ-F/Amine_frag3_reactant-4_isomer7.mae 
  341
  59.9064365598392
  3693.8826894816
  76.0670801807304
  0
  1
  reactant 
  reactant 
  1
  1.1832933425903
  2
  7.8887556995703
  -23.1915942961171
  7.29627011074302
  42.0679949892563
  39.1428833602872
  8.53673714491505
  -24.5524689879291
  7.92437949206539
  43.6645812797307
  40.0949818683122
  8.99909036175556
  -25.6336615520331
  8.36686064488352
  44.8322516107084
  40.5448539794301
  9.47313460816115
  -26.7295708380575
  8.82103282726673
  46.0024142957469
  40.9898755396673
  9.95888371601901
  -27.8401048771628
  9.28690987110221
  47.172861939699
  41.4303400165969
  10.4563298363741
  -28.9651772321673
  9.76448392743492
  48.341471920659
  41.8665151559259
  10.9654444547874
  -30.1047059111893
  10.2537264818258
  49.5062382719939
  42.2986450460418
  11.4861796786197
  -31.2586124350468
  10.7545896416357
  50.6652944234284
  42.7269520562554
  12.0184697118565
  -32.4268210437413
  11.2670076108502
  51.8169281934735
  43.1516386525907
  12.5622324465754
  -33.6092580276243
  11.7908982815467
  52.9595903329517
  43.5728890945389
  134.856975141156
  -442.625188919324
  -442.624244733432
  -442.674558126632
  105.893445249084
  -442.624502353939
  -442.623526499897
  -442.676257506702
  107.380191896298
  -442.623797215334
  -442.622789693141
  -442.677980496738
  108.85667739679
  -442.623073445886
  -442.622034255544
  -442.679726939363
  110.323649081879
  -442.622331023555
  -442.621260165062
  -442.681496688016
  111.781719926606
  -442.621569960847
  -442.620467434205
  -442.68328960495
  113.231386093757
  -442.620790303204
  -442.619656108412
  -442.685105559503
  114.673043043352
  -442.619992126947
  -442.618826264005
  -442.68694442661
  116.107000172936
  -442.619175536929
  -442.617978005837
  -442.68880608554
  117.533493998672
  -442.618340663998
  -442.617111464756
  -442.69069041883
  118.952699920648
  -442.852038927424
  -0.219457091463011
  0.0722491317537799
  828_Amine_frag3_rxwf 
  -443.003899338658
  -0.232578702837493
  0.0324718082379142
  133.947506164459
  104.244004681158
  -442.778813052271
  -442.777868866379
  -442.827398557135
  -36.2917480857594
  20.6220678377655
  1.04441247895855
  9.09727295412813
  -11.731002635147
  29.6735648890114
  104.417735443548
  134.091300332559
  0.172322818711956
  9.9086731667505
  Amine_frag3_reactant-4_isomer7 
  2
 m_depend[86] { 
  # First column is dependency index #
  i_m_depend_dependency
  s_m_depend_property
  :::
  1 20 i_m_Spin_multiplicity 
  2 20 s_j_QM_Method 
  3 20 s_j_QM_Basis 
  4 20 r_j_Final_Energy 
  5 20 s_j_Jaguar_input_file 
  6 20 s_j_Jaguar_output_file 
  7 20 s_j_Task 
  8 20 s_j_Jaguar_restart_input_file 
  9 20 s_j_Jaguar_restart_mae_file 
  10 20 s_j_Jaguar_log_file 
  11 20 s_j_Jaguar_mae_file 
  12 20 i_j_Number_of_canonical_orbitals 
  13 20 r_j_Lowest_Frequency_(cm-1) 
  14 20 r_j_Highest_Frequency_(cm-1) 
  15 20 r_j_2nd_Lowest_Frequency_(cm-1) 
  16 20 i_j_Num_Negative_Frequencies 
  17 10 i_mmod_Serial_Number-OPLS3e 
  18 20 r_j_Enthalpy_(kcal/mol)_298.15K_1.00E+00atm 
  19 20 r_j_Free_Energy_(kcal/mol)_298.15K_1.00E+00atm 
  20 20 r_j_Internal_Energy_(kcal/mol)_298.15K_1.00E+00atm 
  21 20 r_j_Heat_Capacity_(cal/mol/K)_298.15K_1.00E+00atm 
  22 20 r_j_ln(Q)_(kcal/mol)_298.15K_1.00E+00atm 
  23 20 r_j_Enthalpy_(kcal/mol)_308.15K_1.00E+00atm 
  24 20 r_j_Free_Energy_(kcal/mol)_308.15K_1.00E+00atm 
  25 20 r_j_Internal_Energy_(kcal/mol)_308.15K_1.00E+00atm 
  26 20 r_j_Heat_Capacity_(cal/mol/K)_308.15K_1.00E+00atm 
  27 20 r_j_ln(Q)_(kcal/mol)_308.15K_1.00E+00atm 
  28 20 r_j_Enthalpy_(kcal/mol)_318.15K_1.00E+00atm 
  29 20 r_j_Free_Energy_(kcal/mol)_318.15K_1.00E+00atm 
  30 20 r_j_Internal_Energy_(kcal/mol)_318.15K_1.00E+00atm 
  31 20 r_j_Heat_Capacity_(cal/mol/K)_318.15K_1.00E+00atm 
  32 20 r_j_ln(Q)_(kcal/mol)_318.15K_1.00E+00atm 
  33 20 r_j_Enthalpy_(kcal/mol)_328.15K_1.00E+00atm 
  34 20 r_j_Free_Energy_(kcal/mol)_328.15K_1.00E+00atm 
  35 20 r_j_Internal_Energy_(kcal/mol)_328.15K_1.00E+00atm 
  36 20 r_j_Heat_Capacity_(cal/mol/K)_328.15K_1.00E+00atm 
  37 20 r_j_ln(Q)_(kcal/mol)_328.15K_1.00E+00atm 
  38 20 r_j_Enthalpy_(kcal/mol)_338.15K_1.00E+00atm 
  39 20 r_j_Free_Energy_(kcal/mol)_338.15K_1.00E+00atm 
  40 20 r_j_Internal_Energy_(kcal/mol)_338.15K_1.00E+00atm 
  41 20 r_j_Heat_Capacity_(cal/mol/K)_338.15K_1.00E+00atm 
  42 20 r_j_ln(Q)_(kcal/mol)_338.15K_1.00E+00atm 
  43 20 r_j_Enthalpy_(kcal/mol)_348.15K_1.00E+00atm 
  44 20 r_j_Free_Energy_(kcal/mol)_348.15K_1.00E+00atm 
  45 20 r_j_Internal_Energy_(kcal/mol)_348.15K_1.00E+00atm 
  46 20 r_j_Heat_Capacity_(cal/mol/K)_348.15K_1.00E+00atm 
  47 20 r_j_ln(Q)_(kcal/mol)_348.15K_1.00E+00atm 
  48 20 r_j_Enthalpy_(kcal/mol)_358.15K_1.00E+00atm 
  49 20 r_j_Free_Energy_(kcal/mol)_358.15K_1.00E+00atm 
  50 20 r_j_Internal_Energy_(kcal/mol)_358.15K_1.00E+00atm 
  51 20 r_j_Heat_Capacity_(cal/mol/K)_358.15K_1.00E+00atm 
  52 20 r_j_ln(Q)_(kcal/mol)_358.15K_1.00E+00atm 
  53 20 r_j_Enthalpy_(kcal/mol)_368.15K_1.00E+00atm 
  54 20 r_j_Free_Energy_(kcal/mol)_368.15K_1.00E+00atm 
  55 20 r_j_Internal_Energy_(kcal/mol)_368.15K_1.00E+00atm 
  56 20 r_j_Heat_Capacity_(cal/mol/K)_368.15K_1.00E+00atm 
  57 20 r_j_ln(Q)_(kcal/mol)_368.15K_1.00E+00atm 
  58 20 r_j_Enthalpy_(kcal/mol)_378.15K_1.00E+00atm 
  59 20 r_j_Free_Energy_(kcal/mol)_378.15K_1.00E+00atm 
  60 20 r_j_Internal_Energy_(kcal/mol)_378.15K_1.00E+00atm 
  61 20 r_j_Heat_Capacity_(cal/mol/K)_378.15K_1.00E+00atm 
  62 20 r_j_ln(Q)_(kcal/mol)_378.15K_1.00E+00atm 
  63 20 r_j_Enthalpy_(kcal/mol)_388.15K_1.00E+00atm 
  64 20 r_j_Free_Energy_(kcal/mol)_388.15K_1.00E+00atm 
  65 20 r_j_Internal_Energy_(kcal/mol)_388.15K_1.00E+00atm 
  66 20 r_j_Heat_Capacity_(cal/mol/K)_388.15K_1.00E+00atm 
  67 20 r_j_ln(Q)_(kcal/mol)_388.15K_1.00E+00atm 
  68 30 s_m_job_name 
  69 20 r_j_Gas_Phase_Energy 
  70 20 r_j_HOMO 
  71 20 r_j_LUMO 
  72 20 r_j_Zero_Point_Energy_(kcal/mol) 
  73 20 r_j_Entropy_(cal/mol/K)_298.15K_1.00E+00atm 
  74 20 r_j_Total_Internal_Energy_(au)_298.15K_1.00E+00atm 
  75 20 r_j_Total_Enthalpy_(au)_298.15K_1.00E+00atm 
  76 20 r_j_Total_Free_Energy_(au)_298.15K_1.00E+00atm 
  77 20 r_j_ESP_min,_kcal/mol 
  78 20 r_j_ESP_max,_kcal/mol 
  79 20 r_j_ESP_mean,_kcal/mol 
  80 20 r_j_ESP_pos_mean,_kcal/mol 
  81 20 r_j_ESP_neg_mean,_kcal/mol 
  82 20 r_j_ESP_pos_variance,_(kcal/mol)**2 
  83 20 r_j_ESP_neg_variance,_(kcal/mol)**2 
  84 20 r_j_ESP_total_variance,_(kcal/mol)**2 
  85 20 r_j_ESP_balance 
  86 20 r_j_ESP_local_polarity,_kcal/mol 
  :::
 } 
 m_atom[24] { 
  # First column is atom index #
  i_m_mmod_type
  r_m_x_coord
  r_m_y_coord
  r_m_z_coord
  i_m_color
  r_m_charge1
  r_m_charge2
  i_m_atomic_number
  s_m_color_rgb
  s_m_atom_name
  r_j_EPN
  r_j_Max_surface_ESP
  r_j_Min_surface_ESP
  i_m_Hcount
  i_rdk_index
  r_j_Mulliken_Charges
  i_j_separated_energy_at_no
  b_matsci_Reaction_Workflow_Keep_Atom
  i_matsci_Reaction_Workflow_Superposition_Atom
  :::
  1 3 -1.373360 -0.014601 -0.395800 2 0.08791 0.08791 6 A0A0A0  C1  -14.7331595626484 0 0 1 0 <> <> <> <>
  2 3 -1.170369 -1.297776 -1.227637 2 0.13578 0.13578 6 A0A0A0  C2  -14.7225223843039 0 0 2 2 <> <> <> <>
  3 3 -0.440105 0.011949 0.817297 2 -0.16572 -0.16572 6 A0A0A0  C3  -14.7786322788377 0 0 3 3 <> <> <> <>
  4 16 0.144009 -1.413657 -1.756249 70 -0.66214 -0.66214 8 FF2F2F  O4  -22.3600037867032 -16.9445181372307 -34.0310282375774 1 4 <> <> <> <>
  5 41 -2.413705 -0.020431 -0.039639 21 0.05153 0.05153 1 FFFFFF  H5  -1.13744652431783 9.27057128499702 -24.8237487815354 0 <> <> <> <> <>
  6 41 -1.328908 -2.183415 -0.600234 21 0.05161 0.05161 1 FFFFFF  H6  -1.13464847065966 6.09090081773863 -23.681026768758 0 <> <> <> <> <>
  7 41 -1.925258 -1.328132 -2.032581 21 0.05161 0.05161 1 FFFFFF  H7  -1.13696331980796 11.5021151935023 -19.6330543028551 0 <> <> <> <> <>
  8 41 -0.643914 -0.829943 1.487336 21 0.06800 0.06800 1 FFFFFF  H8  -1.13597651568243 5.1308716902325 -9.71409577540915 0 <> <> <> <> <>
  9 41 0.600702 -0.070974 0.490571 21 0.06800 0.06800 1 FFFFFF  H9  -1.13919897906639 4.75772957097961 -22.9096817373507 0 <> <> <> <> <>
  10 41 -0.563239 0.945461 1.372523 21 0.06800 0.06800 1 FFFFFF  H10  -1.14030148778279 1.04974884642351 -32.3542462620036 0 <> <> <> <> <>
  11 42 0.273965 -0.702555 -2.402279 21 0.42291 0.42291 1 FFFFFF  H11  -1.02583629459575 9.42772137884458 -23.1145757152548 0 <> <> <> <> <>
  12 3 1.943927 2.032557 -3.288496 104 -0.06989 -0.06989 6 E0E0E0  C12  -14.6883001823601 14.4895275135461 2.91180273562907 2 <> -0.01523 1 1 <>
  13 16 1.213332 0.790983 -3.340524 70 -0.28766 -0.28766 8 FF2F2F  O1  -22.3179081467167 1.5072645824801 -19.6019330861638 0 <> -0.4555 2 1 <>
  14 3 2.600616 0.765614 -2.933638 104 -0.00407 -0.00407 6 E0E0E0  C14  -14.6803454907701 13.2408910730043 9.56386157191871 1 <> 0.12847 3 1 <>
  15 3 2.870190 0.368977 -1.505292 104 -0.18780 -0.18780 6 E0E0E0  C15  -14.7519358485317 0 0 3 <> -0.34018 4 1 <>
  16 41 2.123756 2.496192 -4.257895 21 0.10452 0.10452 1 FFFFFF  H1  -1.09224929519834 20.6220678377655 -6.49524175782591 0 <> 0.09523 5 1 <>
  17 41 1.639132 2.713333 -2.493445 21 0.10452 0.10452 1 FFFFFF  H2  -1.09150349109308 17.6904968228174 3.40133287171545 0 <> 0.13032 6 1 <>
  18 41 3.248699 0.309987 -3.684542 21 0.12001 0.12001 1 FFFFFF  H3  -1.09865191740858 18.7381384190713 -6.17307731199262 0 <> 0.09262 7 1 <>
  19 41 3.932045 0.496197 -1.270483 21 0.07346 0.07346 1 FFFFFF  H4  -1.10655097406669 15.6428404824658 3.14214459079924 0 <> 0.1004 8 1 <>
  20 41 2.284947 0.981840 -0.814096 21 0.07346 0.07346 1 FFFFFF  H20  -1.11087435369377 14.7953808914318 1.55149505624007 0 <> 0.1437 9 1 <>
  21 41 2.591374 -0.676278 -1.344946 21 0.07346 0.07346 1 FFFFFF  H21  -1.11429155538013 10.3769896058467 -26.3799418664212 0 <> 0.10993 10 1 <>
  22 26 -1.190814 1.221424 -1.175186 38 -0.95492 -0.95492 7 2F2FFF  N1  -18.4066997609759 -16.0245818981561 -36.2917480857594 2 <> -0.59647 12 1 2
  23 43 -0.272150 1.202802 -1.615658 21 0.38871 0.38871 1 FFFFFF  H23  -1.08123936491199 12.9002204774281 -25.4900348058474 0 <> 0.2374 16 1 3
  24 43 -1.858845 1.242479 -1.944321 21 0.38871 0.38871 1 FFFFFF  H24  -1.07955473484687 19.8434452959163 -28.6080737043541 0 <> 0.23796 17 1 1
  :::
 } 
 m_bond[23] { 
  # First column is bond index #
  i_m_from
  i_m_to
  i_m_order
  :::
  1 1 2 1
  2 1 3 1
  3 1 5 1
  4 1 22 1
  5 2 4 1
  6 2 6 1
  7 2 7 1
  8 3 8 1
  9 3 9 1
  10 3 10 1
  11 4 11 1
  12 12 17 1
  13 12 16 1
  14 12 13 1
  15 12 14 1
  16 13 14 1
  17 14 18 1
  18 14 15 1
  19 15 20 1
  20 15 21 1
  21 15 19 1
  22 22 24 1
  23 22 23 1
  :::
 } 
} 

f_m_ct { 
 s_m_title
 s_m_entry_id
 s_m_entry_name
 i_m_Spin_multiplicity
 s_j_QM_Method
 s_j_QM_Basis
 r_j_Final_Energy
 s_j_Jaguar_input_file
 s_j_Jaguar_output_file
 s_m_Source_Path
 s_m_Source_File
 i_m_Source_File_Index
 s_j_Task
 s_j_Jaguar_restart_input_file
 s_j_Jaguar_restart_mae_file
 s_j_Jaguar_log_file
 s_j_Jaguar_mae_file
 i_j_Number_of_canonical_orbitals
 r_j_Lowest_Frequency_(cm-1)
 r_j_Highest_Frequency_(cm-1)
 r_j_2nd_Lowest_Frequency_(cm-1)
 i_j_Num_Negative_Frequencies
 b_matsci_Reaction_Workflow_Structure
 s_matsci_Reaction_Workflow_Conformers_Group
 s_matsci_Reaction_Workflow_Sibling_Group
 s_matsci_Reaction_Workflow_Parent_Conformer_Groups
 s_matsci_Reaction_Workflow_Restrained_Distances
 s_matsci_Reaction_Workflow_Restrained_Angles
 b_matsci_Reaction_Workflow_Transition_State_Structure
 i_mmod_Serial_Number-OPLS3e
 r_mmod_Relative_Potential_Energy-OPLS3e_global
 i_matsci_Workflow_Stage
 r_j_Enthalpy_(kcal/mol)_298.15K_1.00E+00atm
 r_j_Free_Energy_(kcal/mol)_298.15K_1.00E+00atm
 r_j_Internal_Energy_(kcal/mol)_298.15K_1.00E+00atm
 r_j_Heat_Capacity_(cal/mol/K)_298.15K_1.00E+00atm
 r_j_ln(Q)_(kcal/mol)_298.15K_1.00E+00atm
 r_j_Enthalpy_(kcal/mol)_308.15K_1.00E+00atm
 r_j_Free_Energy_(kcal/mol)_308.15K_1.00E+00atm
 r_j_Internal_Energy_(kcal/mol)_308.15K_1.00E+00atm
 r_j_Heat_Capacity_(cal/mol/K)_308.15K_1.00E+00atm
 r_j_ln(Q)_(kcal/mol)_308.15K_1.00E+00atm
 r_j_Enthalpy_(kcal/mol)_318.15K_1.00E+00atm
 r_j_Free_Energy_(kcal/mol)_318.15K_1.00E+00atm
 r_j_Internal_Energy_(kcal/mol)_318.15K_1.00E+00atm
 r_j_Heat_Capacity_(cal/mol/K)_318.15K_1.00E+00atm
 r_j_ln(Q)_(kcal/mol)_318.15K_1.00E+00atm
 r_j_Enthalpy_(kcal/mol)_328.15K_1.00E+00atm
 r_j_Free_Energy_(kcal/mol)_328.15K_1.00E+00atm
 r_j_Internal_Energy_(kcal/mol)_328.15K_1.00E+00atm
 r_j_Heat_Capacity_(cal/mol/K)_328.15K_1.00E+00atm
 r_j_ln(Q)_(kcal/mol)_328.15K_1.00E+00atm
 r_j_Enthalpy_(kcal/mol)_338.15K_1.00E+00atm
 r_j_Free_Energy_(kcal/mol)_338.15K_1.00E+00atm
 r_j_Internal_Energy_(kcal/mol)_338.15K_1.00E+00atm
 r_j_Heat_Capacity_(cal/mol/K)_338.15K_1.00E+00atm
 r_j_ln(Q)_(kcal/mol)_338.15K_1.00E+00atm
 r_j_Enthalpy_(kcal/mol)_348.15K_1.00E+00atm
 r_j_Free_Energy_(kcal/mol)_348.15K_1.00E+00atm
 r_j_Internal_Energy_(kcal/mol)_348.15K_1.00E+00atm
 r_j_Heat_Capacity_(cal/mol/K)_348.15K_1.00E+00atm
 r_j_ln(Q)_(kcal/mol)_348.15K_1.00E+00atm
 r_j_Enthalpy_(kcal/mol)_358.15K_1.00E+00atm
 r_j_Free_Energy_(kcal/mol)_358.15K_1.00E+00atm
 r_j_Internal_Energy_(kcal/mol)_358.15K_1.00E+00atm
 r_j_Heat_Capacity_(cal/mol/K)_358.15K_1.00E+00atm
 r_j_ln(Q)_(kcal/mol)_358.15K_1.00E+00atm
 r_j_Enthalpy_(kcal/mol)_368.15K_1.00E+00atm
 r_j_Free_Energy_(kcal/mol)_368.15K_1.00E+00atm
 r_j_Internal_Energy_(kcal/mol)_368.15K_1.00E+00atm
 r_j_Heat_Capacity_(cal/mol/K)_368.15K_1.00E+00atm
 r_j_ln(Q)_(kcal/mol)_368.15K_1.00E+00atm
 r_j_Enthalpy_(kcal/mol)_378.15K_1.00E+00atm
 r_j_Free_Energy_(kcal/mol)_378.15K_1.00E+00atm
 r_j_Internal_Energy_(kcal/mol)_378.15K_1.00E+00atm
 r_j_Heat_Capacity_(cal/mol/K)_378.15K_1.00E+00atm
 r_j_ln(Q)_(kcal/mol)_378.15K_1.00E+00atm
 r_j_Enthalpy_(kcal/mol)_388.15K_1.00E+00atm
 r_j_Free_Energy_(kcal/mol)_388.15K_1.00E+00atm
 r_j_Internal_Energy_(kcal/mol)_388.15K_1.00E+00atm
 r_j_Heat_Capacity_(cal/mol/K)_388.15K_1.00E+00atm
 r_j_ln(Q)_(kcal/mol)_388.15K_1.00E+00atm
 r_j_Zero_Point_Energy_(kcal/mol)_stage_2
 r_j_Total_Internal_Energy_(au)_298.15K_1.00E+00atm_stage_2
 r_j_Total_Enthalpy_(au)_298.15K_1.00E+00atm_stage_2
 r_j_Total_Free_Energy_(au)_298.15K_1.00E+00atm_stage_2
 r_j_Entropy_(cal/mol/K)_298.15K_1.00E+00atm_stage_2
 r_j_Total_Internal_Energy_(au)_308.15K_1.00E+00atm_stage_2
 r_j_Total_Enthalpy_(au)_308.15K_1.00E+00atm_stage_2
 r_j_Total_Free_Energy_(au)_308.15K_1.00E+00atm_stage_2
 r_j_Entropy_(cal/mol/K)_308.15K_1.00E+00atm_stage_2
 r_j_Total_Internal_Energy_(au)_318.15K_1.00E+00atm_stage_2
 r_j_Total_Enthalpy_(au)_318.15K_1.00E+00atm_stage_2
 r_j_Total_Free_Energy_(au)_318.15K_1.00E+00atm_stage_2
 r_j_Entropy_(cal/mol/K)_318.15K_1.00E+00atm_stage_2
 r_j_Total_Internal_Energy_(au)_328.15K_1.00E+00atm_stage_2
 r_j_Total_Enthalpy_(au)_328.15K_1.00E+00atm_stage_2
 r_j_Total_Free_Energy_(au)_328.15K_1.00E+00atm_stage_2
 r_j_Entropy_(cal/mol/K)_328.15K_1.00E+00atm_stage_2
 r_j_Total_Internal_Energy_(au)_338.15K_1.00E+00atm_stage_2
 r_j_Total_Enthalpy_(au)_338.15K_1.00E+00atm_stage_2
 r_j_Total_Free_Energy_(au)_338.15K_1.00E+00atm_stage_2
 r_j_Entropy_(cal/mol/K)_338.15K_1.00E+00atm_stage_2
 r_j_Total_Internal_Energy_(au)_348.15K_1.00E+00atm_stage_2
 r_j_Total_Enthalpy_(au)_348.15K_1.00E+00atm_stage_2
 r_j_Total_Free_Energy_(au)_348.15K_1.00E+00atm_stage_2
 r_j_Entropy_(cal/mol/K)_348.15K_1.00E+00atm_stage_2
 r_j_Total_Internal_Energy_(au)_358.15K_1.00E+00atm_stage_2
 r_j_Total_Enthalpy_(au)_358.15K_1.00E+00atm_stage_2
 r_j_Total_Free_Energy_(au)_358.15K_1.00E+00atm_stage_2
 r_j_Entropy_(cal/mol/K)_358.15K_1.00E+00atm_stage_2
 r_j_Total_Internal_Energy_(au)_368.15K_1.00E+00atm_stage_2
 r_j_Total_Enthalpy_(au)_368.15K_1.00E+00atm_stage_2
 r_j_Total_Free_Energy_(au)_368.15K_1.00E+00atm_stage_2
 r_j_Entropy_(cal/mol/K)_368.15K_1.00E+00atm_stage_2
 r_j_Total_Internal_Energy_(au)_378.15K_1.00E+00atm_stage_2
 r_j_Total_Enthalpy_(au)_378.15K_1.00E+00atm_stage_2
 r_j_Total_Free_Energy_(au)_378.15K_1.00E+00atm_stage_2
 r_j_Entropy_(cal/mol/K)_378.15K_1.00E+00atm_stage_2
 r_j_Total_Internal_Energy_(au)_388.15K_1.00E+00atm_stage_2
 r_j_Total_Enthalpy_(au)_388.15K_1.00E+00atm_stage_2
 r_j_Total_Free_Energy_(au)_388.15K_1.00E+00atm_stage_2
 r_j_Entropy_(cal/mol/K)_388.15K_1.00E+00atm_stage_2
 r_j_Gas_Phase_Energy_stage_2
 r_j_HOMO_stage_2
 r_j_LUMO_stage_2
 s_m_job_name
 r_j_Gas_Phase_Energy
 r_j_HOMO
 r_j_LUMO
 r_j_Zero_Point_Energy_(kcal/mol)
 r_j_Entropy_(cal/mol/K)_298.15K_1.00E+00atm
 r_j_Total_Internal_Energy_(au)_298.15K_1.00E+00atm
 r_j_Total_Enthalpy_(au)_298.15K_1.00E+00atm
 r_j_Total_Free_Energy_(au)_298.15K_1.00E+00atm
 r_j_ESP_min,_kcal/mol
 r_j_ESP_max,_kcal/mol
 r_j_ESP_mean,_kcal/mol
 r_j_ESP_pos_mean,_kcal/mol
 r_j_ESP_neg_mean,_kcal/mol
 r_j_ESP_pos_variance,_(kcal/mol)**2
 r_j_ESP_neg_variance,_(kcal/mol)**2
 r_j_ESP_total_variance,_(kcal/mol)**2
 r_j_ESP_balance
 r_j_ESP_local_polarity,_kcal/mol
 s_j_jname
 i_m_ct_format
 :::
 Amine_frag3_transition_state_1 
  627 
  Amine_frag3_transition_state_1_stage_2 
  1
  DFT(b3lyp-d3) 
  cc-pvtz(-f) 
  -442.946008491184
  /home/laurikai/Schrodinger_WD/828_Frag3_Amine_spe_CC-PVTZ-F/Amine_frag3_transition_state_1_isomer8.in 
  /home/laurikai/Schrodinger_WD/828_Frag3_Amine_spe_CC-PVTZ-F/Amine_frag3_transition_state_1_isomer8.out 
  /home/laurikai/.schrodinger/tmp 
  tmplb06f0ik.mae 
  2
  "Single Point" 
  /home/laurikai/Schrodinger_WD/828_Frag3_Amine_spe_CC-PVTZ-F/Amine_frag3_transition_state_1_isomer8.01.in 
  /home/laurikai/Schrodinger_WD/828_Frag3_Amine_spe_CC-PVTZ-F/Amine_frag3_transition_state_1_isomer8.01.mae 
  /home/laurikai/Schrodinger_WD/828_Frag3_Amine_spe_CC-PVTZ-F/Amine_frag3_transition_state_1_isomer8.log 
  /home/laurikai/Schrodinger_WD/828_Frag3_Amine_spe_CC-PVTZ-F/Amine_frag3_transition_state_1_isomer8.mae 
  341
  -336.660630388387
  3792.30377375289
  66.903312741984
  1
  1
  TS 
  Transition_states 
  reactant 
  (12,22);(24,22);(23,22);(12,14);(12,13) 
  (12,14,13) 
  1
  1
  0
  2
  7.35081864510803
  -22.4185098120831
  6.75833305628076
  40.1352265540782
  37.8380676844086
  8.04717558392498
  -23.8383698373473
  7.43481793107532
  41.8473016291169
  38.9288346873981
  8.49125363008395
  -24.8802087055143
  7.85902391321191
  42.9947099974363
  39.3531149225465
  8.94682668621011
  -25.9361866970903
  8.2947249053157
  44.1459503901129
  39.7732186247314
  9.41392248968117
  -27.0062236824532
  8.74194864476437
  45.2989093732267
  40.1893970825562
  9.89254781810214
  -28.0902447860939
  9.20070190916297
  46.4515160727631
  40.6018803076618
  10.3826891254092
  -29.1881793393169
  9.67097115244763
  47.6017824346554
  41.0108785336147
  10.8843135277788
  -30.2999599728399
  10.1527234907949
  48.7478331692306
  41.4165836617389
  11.3973700434636
  -31.4255218384644
  10.6459079424573
  49.8879268308706
  41.8191706492995
  11.9217910049512
  -32.5648019483579
  11.1504568399225
  51.0204694284568
  42.2187988355816
  134.077930454146
  -442.562753617665
  -442.561809431773
  -442.610295234461
  102.046957396621
  -442.562095842978
  -442.561119988936
  -442.611932840288
  103.474104888114
  -442.561419827711
  -442.560412305518
  -442.613593116217
  104.892227991822
  -442.560725493979
  -442.559686303636
  -442.615275924273
  106.302036822491
  -442.56001279758
  -442.558941939088
  -442.616981136762
  107.704114068119
  -442.559281727713
  -442.558179201071
  -442.618708634363
  109.098930358168
  -442.558532305966
  -442.557398111174
  -442.620458304457
  110.486858759531
  -442.557764584743
  -442.5565987218
  -442.622230039684
  111.86818824017
  -442.556978645286
  -442.555781114194
  -442.624023736703
  113.24313600933
  -442.556174595433
  -442.55494539619
  -442.625839295136
  114.611858697177
  -442.787610763709
  -0.134658768960036
  0.0243233733769581
  828_Amine_frag3_rxwf 
  -442.946008491184
  -0.154874831637065
  -0.0142700831906323
  133.327463904229
  99.8468168948219
  -442.722767562309
  -442.721823376417
  -442.769263821351
  -73.3647219803901
  61.6593392108959
  4.4006296954752
  25.2482997703493
  -29.1113009975537
  150.960138733222
  595.343505442974
  746.303644176196
  0.161361076307452
  25.8702283355411
  Amine_frag3_transition_state_1_isomer8 
  2
 m_depend[86] { 
  # First column is dependency index #
  i_m_depend_dependency
  s_m_depend_property
  :::
  1 20 i_m_Spin_multiplicity 
  2 20 s_j_QM_Method 
  3 20 s_j_QM_Basis 
  4 20 r_j_Final_Energy 
  5 20 s_j_Jaguar_input_file 
  6 20 s_j_Jaguar_output_file 
  7 20 s_j_Task 
  8 20 s_j_Jaguar_restart_input_file 
  9 20 s_j_Jaguar_restart_mae_file 
  10 20 s_j_Jaguar_log_file 
  11 20 s_j_Jaguar_mae_file 
  12 20 i_j_Number_of_canonical_orbitals 
  13 20 r_j_Lowest_Frequency_(cm-1) 
  14 20 r_j_Highest_Frequency_(cm-1) 
  15 20 r_j_2nd_Lowest_Frequency_(cm-1) 
  16 20 i_j_Num_Negative_Frequencies 
  17 10 i_mmod_Serial_Number-OPLS3e 
  18 20 r_j_Enthalpy_(kcal/mol)_298.15K_1.00E+00atm 
  19 20 r_j_Free_Energy_(kcal/mol)_298.15K_1.00E+00atm 
  20 20 r_j_Internal_Energy_(kcal/mol)_298.15K_1.00E+00atm 
  21 20 r_j_Heat_Capacity_(cal/mol/K)_298.15K_1.00E+00atm 
  22 20 r_j_ln(Q)_(kcal/mol)_298.15K_1.00E+00atm 
  23 20 r_j_Enthalpy_(kcal/mol)_308.15K_1.00E+00atm 
  24 20 r_j_Free_Energy_(kcal/mol)_308.15K_1.00E+00atm 
  25 20 r_j_Internal_Energy_(kcal/mol)_308.15K_1.00E+00atm 
  26 20 r_j_Heat_Capacity_(cal/mol/K)_308.15K_1.00E+00atm 
  27 20 r_j_ln(Q)_(kcal/mol)_308.15K_1.00E+00atm 
  28 20 r_j_Enthalpy_(kcal/mol)_318.15K_1.00E+00atm 
  29 20 r_j_Free_Energy_(kcal/mol)_318.15K_1.00E+00atm 
  30 20 r_j_Internal_Energy_(kcal/mol)_318.15K_1.00E+00atm 
  31 20 r_j_Heat_Capacity_(cal/mol/K)_318.15K_1.00E+00atm 
  32 20 r_j_ln(Q)_(kcal/mol)_318.15K_1.00E+00atm 
  33 20 r_j_Enthalpy_(kcal/mol)_328.15K_1.00E+00atm 
  34 20 r_j_Free_Energy_(kcal/mol)_328.15K_1.00E+00atm 
  35 20 r_j_Internal_Energy_(kcal/mol)_328.15K_1.00E+00atm 
  36 20 r_j_Heat_Capacity_(cal/mol/K)_328.15K_1.00E+00atm 
  37 20 r_j_ln(Q)_(kcal/mol)_328.15K_1.00E+00atm 
  38 20 r_j_Enthalpy_(kcal/mol)_338.15K_1.00E+00atm 
  39 20 r_j_Free_Energy_(kcal/mol)_338.15K_1.00E+00atm 
  40 20 r_j_Internal_Energy_(kcal/mol)_338.15K_1.00E+00atm 
  41 20 r_j_Heat_Capacity_(cal/mol/K)_338.15K_1.00E+00atm 
  42 20 r_j_ln(Q)_(kcal/mol)_338.15K_1.00E+00atm 
  43 20 r_j_Enthalpy_(kcal/mol)_348.15K_1.00E+00atm 
  44 20 r_j_Free_Energy_(kcal/mol)_348.15K_1.00E+00atm 
  45 20 r_j_Internal_Energy_(kcal/mol)_348.15K_1.00E+00atm 
  46 20 r_j_Heat_Capacity_(cal/mol/K)_348.15K_1.00E+00atm 
  47 20 r_j_ln(Q)_(kcal/mol)_348.15K_1.00E+00atm 
  48 20 r_j_Enthalpy_(kcal/mol)_358.15K_1.00E+00atm 
  49 20 r_j_Free_Energy_(kcal/mol)_358.15K_1.00E+00atm 
  50 20 r_j_Internal_Energy_(kcal/mol)_358.15K_1.00E+00atm 
  51 20 r_j_Heat_Capacity_(cal/mol/K)_358.15K_1.00E+00atm 
  52 20 r_j_ln(Q)_(kcal/mol)_358.15K_1.00E+00atm 
  53 20 r_j_Enthalpy_(kcal/mol)_368.15K_1.00E+00atm 
  54 20 r_j_Free_Energy_(kcal/mol)_368.15K_1.00E+00atm 
  55 20 r_j_Internal_Energy_(kcal/mol)_368.15K_1.00E+00atm 
  56 20 r_j_Heat_Capacity_(cal/mol/K)_368.15K_1.00E+00atm 
  57 20 r_j_ln(Q)_(kcal/mol)_368.15K_1.00E+00atm 
  58 20 r_j_Enthalpy_(kcal/mol)_378.15K_1.00E+00atm 
  59 20 r_j_Free_Energy_(kcal/mol)_378.15K_1.00E+00atm 
  60 20 r_j_Internal_Energy_(kcal/mol)_378.15K_1.00E+00atm 
  61 20 r_j_Heat_Capacity_(cal/mol/K)_378.15K_1.00E+00atm 
  62 20 r_j_ln(Q)_(kcal/mol)_378.15K_1.00E+00atm 
  63 20 r_j_Enthalpy_(kcal/mol)_388.15K_1.00E+00atm 
  64 20 r_j_Free_Energy_(kcal/mol)_388.15K_1.00E+00atm 
  65 20 r_j_Internal_Energy_(kcal/mol)_388.15K_1.00E+00atm 
  66 20 r_j_Heat_Capacity_(cal/mol/K)_388.15K_1.00E+00atm 
  67 20 r_j_ln(Q)_(kcal/mol)_388.15K_1.00E+00atm 
  68 30 s_m_job_name 
  69 20 r_j_Gas_Phase_Energy 
  70 20 r_j_HOMO 
  71 20 r_j_LUMO 
  72 20 r_j_Zero_Point_Energy_(kcal/mol) 
  73 20 r_j_Entropy_(cal/mol/K)_298.15K_1.00E+00atm 
  74 20 r_j_Total_Internal_Energy_(au)_298.15K_1.00E+00atm 
  75 20 r_j_Total_Enthalpy_(au)_298.15K_1.00E+00atm 
  76 20 r_j_Total_Free_Energy_(au)_298.15K_1.00E+00atm 
  77 20 r_j_ESP_min,_kcal/mol 
  78 20 r_j_ESP_max,_kcal/mol 
  79 20 r_j_ESP_mean,_kcal/mol 
  80 20 r_j_ESP_pos_mean,_kcal/mol 
  81 20 r_j_ESP_neg_mean,_kcal/mol 
  82 20 r_j_ESP_pos_variance,_(kcal/mol)**2 
  83 20 r_j_ESP_neg_variance,_(kcal/mol)**2 
  84 20 r_j_ESP_total_variance,_(kcal/mol)**2 
  85 20 r_j_ESP_balance 
  86 20 r_j_ESP_local_polarity,_kcal/mol 
  :::
 } 
 m_atom[24] { 
  # First column is atom index #
  i_m_mmod_type
  r_m_x_coord
  r_m_y_coord
  r_m_z_coord
  i_m_color
  r_m_charge1
  r_m_charge2
  i_m_atomic_number
  i_m_formal_charge
  s_m_color_rgb
  s_m_atom_name
  r_j_EPN
  r_j_Max_surface_ESP
  r_j_Min_surface_ESP
  i_m_Hcount
  i_rdk_index
  b_matsci_Reaction_Workflow_Keep_Atom
  b_matsci_Reaction_Workflow_Restrained_Atom
  i_matsci_Reaction_Workflow_Superposition_Atom
  :::
  1 3 -0.098665 0.491067 -0.342787 2 -0.03809 -0.03809 6 0 A0A0A0  C1  -14.6642837353161 0 0 1 0 <> <> <>
  2 3 -0.681262 1.283481 0.828999 2 0.11986 0.11986 6 0 A0A0A0  C2  -14.6583607408312 0 0 2 2 <> <> <>
  3 3 -0.987906 0.544483 -1.580733 2 -0.19229 -0.19229 6 0 A0A0A0  C3  -14.7180171115521 0 0 3 3 <> <> <>
  4 16 0.263543 1.199494 1.887155 70 -0.63852 -0.63852 8 0 FF2F2F  O4  -22.2952476952588 22.0805694626341 -8.24846171276996 1 4 <> <> <>
  5 41 0.032334 -0.546542 -0.014797 21 0.13401 0.13401 1 0 FFFFFF  H5  -1.07483849643488 32.4893804453645 3.52323470238917 0 <> <> <> <>
  6 41 -0.855273 2.326779 0.516336 21 0.05946 0.05946 1 0 FFFFFF  H6  -1.0748549044639 44.0340624850721 22.8021614535845 0 <> <> <> <>
  7 41 -1.653330 0.849732 1.109034 21 0.05946 0.05946 1 0 FFFFFF  H7  -1.07630790223584 39.0269570689398 8.7257404014454 0 <> <> <> <>
  8 41 -1.984258 0.158514 -1.347513 21 0.09464 0.09464 1 0 FFFFFF  H8  -1.07726295371849 32.5454208560517 17.6971847520347 0 <> <> <> <>
  9 41 -1.100394 1.574160 -1.940427 21 0.09464 0.09464 1 0 FFFFFF  H9  -1.07786488861645 44.380662859101 17.921649727264 0 <> <> <> <>
  10 41 -0.573215 -0.058689 -2.391074 21 0.09464 0.09464 1 0 FFFFFF  H10  -1.08173055541479 26.5796707450702 16.5031693869526 0 <> <> <> <>
  11 42 -0.015900 1.769004 2.613724 21 0.44053 0.44053 1 0 FFFFFF  H11  -0.959913304790813 61.6593392108959 3.41211395509079 0 <> <> <> <>
  12 3 2.328289 -0.012161 -1.662417 109 -0.08629 -0.08629 6 0 FF9600  C12  -14.7329664312177 0 0 2 <> 1 1 <>
  13 18 4.131294 -0.484322 -2.637158 109 -0.95345 -0.95345 8 -1 FF9600  O1  -22.4945284781735 -44.818927675427 -73.3647219803901 0 <> 1 1 <>
  14 3 3.717150 0.542289 -1.889678 109 0.42486 0.42486 6 0 FF9600  C14  -14.748887322863 0 0 1 <> 1 1 <>
  15 3 4.493864 0.777328 -0.575077 109 -0.15442 -0.15442 6 0 FF9600  C15  -14.8007492883213 0 0 3 <> 1 <> <>
  16 41 1.753418 -0.085810 -2.581011 109 0.09376 0.09376 1 0 FF9600  H1  -1.11750626537391 27.715361993541 -52.6707067091484 0 <> 1 <> <>
  17 41 2.342305 -0.937386 -1.089254 109 0.09376 0.09376 1 0 FF9600  H2  -1.11721097267722 25.176723910672 -52.5449043735188 0 <> 1 <> <>
  18 41 3.629747 1.551408 -2.395609 109 -0.08890 -0.08890 1 0 FF9600  H3  -1.18389998410262 15.0520755068742 -56.8852188703645 0 <> 1 <> <>
  19 41 4.089326 1.602757 0.036348 109 0.03773 0.03773 1 0 FF9600  H4  -1.14684864783502 26.11371903778 -13.3951817195647 0 <> 1 <> <>
  20 41 4.500189 -0.144296 0.019684 109 0.03773 0.03773 1 0 FF9600  H20  -1.1573452954389 10.3130061163252 -57.4993202243766 0 <> 1 <> <>
  21 41 5.532846 1.020774 -0.817478 109 0.03773 0.03773 1 0 FF9600  H21  -1.15769489992964 -9.13804875631853 -57.5007130677575 0 <> 1 <> <>
  22 32 1.270536 0.983595 -0.652829 109 -0.25359 -0.25359 7 1 FF9600  N1  -18.2845085618555 0 0 2 <> 1 1 2
  23 44 1.240950 1.894090 -1.113289 109 0.29136 0.29136 1 0 FF9600  H23  -0.982257376710827 52.0233259394192 13.5124121293035 0 <> 1 1 3
  24 44 1.781111 1.110160 0.223681 109 0.29136 0.29136 1 0 FF9600  H24  -0.98759284190356 36.6566242527574 2.22938482927033 0 <> 1 1 1
  :::
 } 
 m_bond[23] { 
  # First column is bond index #
  i_m_from
  i_m_to
  i_m_order
  :::
  1 1 2 1
  2 1 3 1
  3 1 5 1
  4 1 22 1
  5 2 4 1
  6 2 6 1
  7 2 7 1
  8 3 8 1
  9 3 9 1
  10 3 10 1
  11 4 11 1
  12 12 16 1
  13 12 17 1
  14 12 14 1
  15 12 22 1
  16 13 14 1
  17 14 18 1
  18 14 15 1
  19 15 21 1
  20 15 20 1
  21 15 19 1
  22 22 24 1
  23 22 23 1
  :::
 } 
} 

f_m_ct { 
 s_m_title
 s_m_entry_id
 s_m_entry_name
 i_m_Spin_multiplicity
 s_j_QM_Method
 s_j_QM_Basis
 r_j_Final_Energy
 s_j_Jaguar_input_file
 s_j_Jaguar_output_file
 s_m_Source_Path
 s_m_Source_File
 i_m_Source_File_Index
 s_j_Task
 s_j_Jaguar_restart_input_file
 s_j_Jaguar_restart_mae_file
 s_j_Jaguar_log_file
 s_j_Jaguar_mae_file
 i_j_Number_of_canonical_orbitals
 r_j_Lowest_Frequency_(cm-1)
 r_j_Highest_Frequency_(cm-1)
 r_j_2nd_Lowest_Frequency_(cm-1)
 i_j_Num_Negative_Frequencies
 b_matsci_Reaction_Workflow_Structure
 s_matsci_Reaction_Workflow_Conformers_Group
 s_matsci_Reaction_Workflow_Sibling_Group
 i_mmod_Serial_Number-OPLS3e
 r_mmod_Relative_Potential_Energy-OPLS3e_global
 i_matsci_Workflow_Stage
 i_j_Geometry_convergence_category
 r_j_Enthalpy_(kcal/mol)_298.15K_1.00E+00atm
 r_j_Free_Energy_(kcal/mol)_298.15K_1.00E+00atm
 r_j_Internal_Energy_(kcal/mol)_298.15K_1.00E+00atm
 r_j_Heat_Capacity_(cal/mol/K)_298.15K_1.00E+00atm
 r_j_ln(Q)_(kcal/mol)_298.15K_1.00E+00atm
 r_j_Enthalpy_(kcal/mol)_308.15K_1.00E+00atm
 r_j_Free_Energy_(kcal/mol)_308.15K_1.00E+00atm
 r_j_Internal_Energy_(kcal/mol)_308.15K_1.00E+00atm
 r_j_Heat_Capacity_(cal/mol/K)_308.15K_1.00E+00atm
 r_j_ln(Q)_(kcal/mol)_308.15K_1.00E+00atm
 r_j_Enthalpy_(kcal/mol)_318.15K_1.00E+00atm
 r_j_Free_Energy_(kcal/mol)_318.15K_1.00E+00atm
 r_j_Internal_Energy_(kcal/mol)_318.15K_1.00E+00atm
 r_j_Heat_Capacity_(cal/mol/K)_318.15K_1.00E+00atm
 r_j_ln(Q)_(kcal/mol)_318.15K_1.00E+00atm
 r_j_Enthalpy_(kcal/mol)_328.15K_1.00E+00atm
 r_j_Free_Energy_(kcal/mol)_328.15K_1.00E+00atm
 r_j_Internal_Energy_(kcal/mol)_328.15K_1.00E+00atm
 r_j_Heat_Capacity_(cal/mol/K)_328.15K_1.00E+00atm
 r_j_ln(Q)_(kcal/mol)_328.15K_1.00E+00atm
 r_j_Enthalpy_(kcal/mol)_338.15K_1.00E+00atm
 r_j_Free_Energy_(kcal/mol)_338.15K_1.00E+00atm
 r_j_Internal_Energy_(kcal/mol)_338.15K_1.00E+00atm
 r_j_Heat_Capacity_(cal/mol/K)_338.15K_1.00E+00atm
 r_j_ln(Q)_(kcal/mol)_338.15K_1.00E+00atm
 r_j_Enthalpy_(kcal/mol)_348.15K_1.00E+00atm
 r_j_Free_Energy_(kcal/mol)_348.15K_1.00E+00atm
 r_j_Internal_Energy_(kcal/mol)_348.15K_1.00E+00atm
 r_j_Heat_Capacity_(cal/mol/K)_348.15K_1.00E+00atm
 r_j_ln(Q)_(kcal/mol)_348.15K_1.00E+00atm
 r_j_Enthalpy_(kcal/mol)_358.15K_1.00E+00atm
 r_j_Free_Energy_(kcal/mol)_358.15K_1.00E+00atm
 r_j_Internal_Energy_(kcal/mol)_358.15K_1.00E+00atm
 r_j_Heat_Capacity_(cal/mol/K)_358.15K_1.00E+00atm
 r_j_ln(Q)_(kcal/mol)_358.15K_1.00E+00atm
 r_j_Enthalpy_(kcal/mol)_368.15K_1.00E+00atm
 r_j_Free_Energy_(kcal/mol)_368.15K_1.00E+00atm
 r_j_Internal_Energy_(kcal/mol)_368.15K_1.00E+00atm
 r_j_Heat_Capacity_(cal/mol/K)_368.15K_1.00E+00atm
 r_j_ln(Q)_(kcal/mol)_368.15K_1.00E+00atm
 r_j_Enthalpy_(kcal/mol)_378.15K_1.00E+00atm
 r_j_Free_Energy_(kcal/mol)_378.15K_1.00E+00atm
 r_j_Internal_Energy_(kcal/mol)_378.15K_1.00E+00atm
 r_j_Heat_Capacity_(cal/mol/K)_378.15K_1.00E+00atm
 r_j_ln(Q)_(kcal/mol)_378.15K_1.00E+00atm
 r_j_Enthalpy_(kcal/mol)_388.15K_1.00E+00atm
 r_j_Free_Energy_(kcal/mol)_388.15K_1.00E+00atm
 r_j_Internal_Energy_(kcal/mol)_388.15K_1.00E+00atm
 r_j_Heat_Capacity_(cal/mol/K)_388.15K_1.00E+00atm
 r_j_ln(Q)_(kcal/mol)_388.15K_1.00E+00atm
 r_j_Zero_Point_Energy_(kcal/mol)_stage_2
 r_j_Total_Internal_Energy_(au)_298.15K_1.00E+00atm_stage_2
 r_j_Total_Enthalpy_(au)_298.15K_1.00E+00atm_stage_2
 r_j_Total_Free_Energy_(au)_298.15K_1.00E+00atm_stage_2
 r_j_Entropy_(cal/mol/K)_298.15K_1.00E+00atm_stage_2
 r_j_Total_Internal_Energy_(au)_308.15K_1.00E+00atm_stage_2
 r_j_Total_Enthalpy_(au)_308.15K_1.00E+00atm_stage_2
 r_j_Total_Free_Energy_(au)_308.15K_1.00E+00atm_stage_2
 r_j_Entropy_(cal/mol/K)_308.15K_1.00E+00atm_stage_2
 r_j_Total_Internal_Energy_(au)_318.15K_1.00E+00atm_stage_2
 r_j_Total_Enthalpy_(au)_318.15K_1.00E+00atm_stage_2
 r_j_Total_Free_Energy_(au)_318.15K_1.00E+00atm_stage_2
 r_j_Entropy_(cal/mol/K)_318.15K_1.00E+00atm_stage_2
 r_j_Total_Internal_Energy_(au)_328.15K_1.00E+00atm_stage_2
 r_j_Total_Enthalpy_(au)_328.15K_1.00E+00atm_stage_2
 r_j_Total_Free_Energy_(au)_328.15K_1.00E+00atm_stage_2
 r_j_Entropy_(cal/mol/K)_328.15K_1.00E+00atm_stage_2
 r_j_Total_Internal_Energy_(au)_338.15K_1.00E+00atm_stage_2
 r_j_Total_Enthalpy_(au)_338.15K_1.00E+00atm_stage_2
 r_j_Total_Free_Energy_(au)_338.15K_1.00E+00atm_stage_2
 r_j_Entropy_(cal/mol/K)_338.15K_1.00E+00atm_stage_2
 r_j_Total_Internal_Energy_(au)_348.15K_1.00E+00atm_stage_2
 r_j_Total_Enthalpy_(au)_348.15K_1.00E+00atm_stage_2
 r_j_Total_Free_Energy_(au)_348.15K_1.00E+00atm_stage_2
 r_j_Entropy_(cal/mol/K)_348.15K_1.00E+00atm_stage_2
 r_j_Total_Internal_Energy_(au)_358.15K_1.00E+00atm_stage_2
 r_j_Total_Enthalpy_(au)_358.15K_1.00E+00atm_stage_2
 r_j_Total_Free_Energy_(au)_358.15K_1.00E+00atm_stage_2
 r_j_Entropy_(cal/mol/K)_358.15K_1.00E+00atm_stage_2
 r_j_Total_Internal_Energy_(au)_368.15K_1.00E+00atm_stage_2
 r_j_Total_Enthalpy_(au)_368.15K_1.00E+00atm_stage_2
 r_j_Total_Free_Energy_(au)_368.15K_1.00E+00atm_stage_2
 r_j_Entropy_(cal/mol/K)_368.15K_1.00E+00atm_stage_2
 r_j_Total_Internal_Energy_(au)_378.15K_1.00E+00atm_stage_2
 r_j_Total_Enthalpy_(au)_378.15K_1.00E+00atm_stage_2
 r_j_Total_Free_Energy_(au)_378.15K_1.00E+00atm_stage_2
 r_j_Entropy_(cal/mol/K)_378.15K_1.00E+00atm_stage_2
 r_j_Total_Internal_Energy_(au)_388.15K_1.00E+00atm_stage_2
 r_j_Total_Enthalpy_(au)_388.15K_1.00E+00atm_stage_2
 r_j_Total_Free_Energy_(au)_388.15K_1.00E+00atm_stage_2
 r_j_Entropy_(cal/mol/K)_388.15K_1.00E+00atm_stage_2
 r_j_Gas_Phase_Energy_stage_2
 r_j_HOMO_stage_2
 r_j_LUMO_stage_2
 s_m_job_name
 r_j_Gas_Phase_Energy
 r_j_HOMO
 r_j_LUMO
 r_j_Zero_Point_Energy_(kcal/mol)
 r_j_Entropy_(cal/mol/K)_298.15K_1.00E+00atm
 r_j_Total_Internal_Energy_(au)_298.15K_1.00E+00atm
 r_j_Total_Enthalpy_(au)_298.15K_1.00E+00atm
 r_j_Total_Free_Energy_(au)_298.15K_1.00E+00atm
 r_j_ESP_min,_kcal/mol
 r_j_ESP_max,_kcal/mol
 r_j_ESP_mean,_kcal/mol
 r_j_ESP_pos_mean,_kcal/mol
 r_j_ESP_neg_mean,_kcal/mol
 r_j_ESP_pos_variance,_(kcal/mol)**2
 r_j_ESP_neg_variance,_(kcal/mol)**2
 r_j_ESP_total_variance,_(kcal/mol)**2
 r_j_ESP_balance
 r_j_ESP_local_polarity,_kcal/mol
 s_j_jname
 i_m_ct_format
 :::
 Amine_frag3_reactant-5 
  628 
  Amine_frag3_reactant-5_stage_2 
  1
  DFT(b3lyp-d3) 
  cc-pvtz(-f) 
  -443.00685011689
  /home/laurikai/Schrodinger_WD/828_Frag3_Amine_spe_CC-PVTZ-F/Amine_frag3_reactant-5_isomer9.in 
  /home/laurikai/Schrodinger_WD/828_Frag3_Amine_spe_CC-PVTZ-F/Amine_frag3_reactant-5_isomer9.out 
  /home/laurikai/.schrodinger/tmp 
  tmplb06f0ik.mae 
  1
  "Single Point" 
  /home/laurikai/Schrodinger_WD/828_Frag3_Amine_spe_CC-PVTZ-F/Amine_frag3_reactant-5_isomer9.01.in 
  /home/laurikai/Schrodinger_WD/828_Frag3_Amine_spe_CC-PVTZ-F/Amine_frag3_reactant-5_isomer9.01.mae 
  /home/laurikai/Schrodinger_WD/828_Frag3_Amine_spe_CC-PVTZ-F/Amine_frag3_reactant-5_isomer9.log 
  /home/laurikai/Schrodinger_WD/828_Frag3_Amine_spe_CC-PVTZ-F/Amine_frag3_reactant-5_isomer9.mae 
  341
  61.7501490699522
  3605.3008729951
  77.5545674530526
  0
  1
  reactant 
  reactant 
  1
  2.4637260437012
  2
  0
  7.78206977885305
  -23.0455321820918
  7.18958419002578
  41.7389936955716
  38.8963590282534
  8.41547844506788
  -24.3836269177328
  7.80312079221822
  43.3272225295312
  39.8192572661772
  8.87448210864121
  -25.4553513101521
  8.24225239176918
  44.4996842016754
  40.262820033346
  9.3452243129929
  -26.5416878658694
  8.69312253209849
  45.6745638224988
  40.7017564489168
  9.82771831435901
  -27.6425492421524
  9.15574446944221
  46.849686450186
  41.1363469743009
  10.3219559775912
  -28.7578533415657
  9.63011006865205
  48.0229550729358
  41.5668474294525
  10.8279087281156
  -29.8875222576968
  10.1161907551541
  49.192383484479
  41.9934909516626
  11.3455287853293
  -31.0314813694157
  10.6139387483454
  50.3561199315521
  42.4164898381428
  11.87475059212
  -32.1896585699499
  11.1232884911137
  51.5124629153145
  42.8360372756566
  12.4154923686201
  -33.3619836171559
  11.6441582035914
  52.6598704446436
  43.2523089599106
  134.998254153025
  -442.627247677494
  -442.626303491602
  -442.676174908836
  104.963228564009
  -442.626566527172
  -442.62559067313
  -442.677859374928
  106.438764766512
  -442.625866726419
  -442.624859204227
  -442.679567276472
  107.904552628613
  -442.625148219111
  -442.624109028769
  -442.68129846398
  109.361304826641
  -442.624410984122
  -442.623340125629
  -442.683052798263
  110.809603893276
  -442.623655034416
  -442.622552507774
  -442.684830148491
  112.249919055456
  -442.62288041553
  -442.621746220738
  -442.686630390511
  113.682621766892
  -442.622087203607
  -442.620921340665
  -442.688453405408
  115.107999877075
  -442.62127550312
  -442.620077972028
  -442.690299078272
  116.526270427264
  -442.620445444392
  -442.61921624515
  -442.692167297164
  117.937591100801
  -442.854135005056
  -0.227113794124587
  0.0772353597111402
  828_Amine_frag3_rxwf 
  -443.00685011689
  -0.239721330993643
  0.0325774479952868
  134.068054870688
  103.396283618799
  -442.781741738747
  -442.780797552855
  -442.829924463977
  -39.6351477772019
  22.3858616646179
  1.16330291388966
  7.98137959333592
  -12.1027903620724
  28.222582598632
  133.292594443266
  161.515177041898
  0.144203598638689
  9.06950341007528
  Amine_frag3_reactant-5_isomer9 
  2
 m_depend[87] { 
  # First column is dependency index #
  i_m_depend_dependency
  s_m_depend_property
  :::
  1 20 i_m_Spin_multiplicity 
  2 20 s_j_QM_Method 
  3 20 s_j_QM_Basis 
  4 20 r_j_Final_Energy 
  5 20 s_j_Jaguar_input_file 
  6 20 s_j_Jaguar_output_file 
  7 20 s_j_Task 
  8 20 s_j_Jaguar_restart_input_file 
  9 20 s_j_Jaguar_restart_mae_file 
  10 20 s_j_Jaguar_log_file 
  11 20 s_j_Jaguar_mae_file 
  12 20 i_j_Number_of_canonical_orbitals 
  13 20 r_j_Lowest_Frequency_(cm-1) 
  14 20 r_j_Highest_Frequency_(cm-1) 
  15 20 r_j_2nd_Lowest_Frequency_(cm-1) 
  16 20 i_j_Num_Negative_Frequencies 
  17 10 i_mmod_Serial_Number-OPLS3e 
  18 20 i_j_Geometry_convergence_category 
  19 20 r_j_Enthalpy_(kcal/mol)_298.15K_1.00E+00atm 
  20 20 r_j_Free_Energy_(kcal/mol)_298.15K_1.00E+00atm 
  21 20 r_j_Internal_Energy_(kcal/mol)_298.15K_1.00E+00atm 
  22 20 r_j_Heat_Capacity_(cal/mol/K)_298.15K_1.00E+00atm 
  23 20 r_j_ln(Q)_(kcal/mol)_298.15K_1.00E+00atm 
  24 20 r_j_Enthalpy_(kcal/mol)_308.15K_1.00E+00atm 
  25 20 r_j_Free_Energy_(kcal/mol)_308.15K_1.00E+00atm 
  26 20 r_j_Internal_Energy_(kcal/mol)_308.15K_1.00E+00atm 
  27 20 r_j_Heat_Capacity_(cal/mol/K)_308.15K_1.00E+00atm 
  28 20 r_j_ln(Q)_(kcal/mol)_308.15K_1.00E+00atm 
  29 20 r_j_Enthalpy_(kcal/mol)_318.15K_1.00E+00atm 
  30 20 r_j_Free_Energy_(kcal/mol)_318.15K_1.00E+00atm 
  31 20 r_j_Internal_Energy_(kcal/mol)_318.15K_1.00E+00atm 
  32 20 r_j_Heat_Capacity_(cal/mol/K)_318.15K_1.00E+00atm 
  33 20 r_j_ln(Q)_(kcal/mol)_318.15K_1.00E+00atm 
  34 20 r_j_Enthalpy_(kcal/mol)_328.15K_1.00E+00atm 
  35 20 r_j_Free_Energy_(kcal/mol)_328.15K_1.00E+00atm 
  36 20 r_j_Internal_Energy_(kcal/mol)_328.15K_1.00E+00atm 
  37 20 r_j_Heat_Capacity_(cal/mol/K)_328.15K_1.00E+00atm 
  38 20 r_j_ln(Q)_(kcal/mol)_328.15K_1.00E+00atm 
  39 20 r_j_Enthalpy_(kcal/mol)_338.15K_1.00E+00atm 
  40 20 r_j_Free_Energy_(kcal/mol)_338.15K_1.00E+00atm 
  41 20 r_j_Internal_Energy_(kcal/mol)_338.15K_1.00E+00atm 
  42 20 r_j_Heat_Capacity_(cal/mol/K)_338.15K_1.00E+00atm 
  43 20 r_j_ln(Q)_(kcal/mol)_338.15K_1.00E+00atm 
  44 20 r_j_Enthalpy_(kcal/mol)_348.15K_1.00E+00atm 
  45 20 r_j_Free_Energy_(kcal/mol)_348.15K_1.00E+00atm 
  46 20 r_j_Internal_Energy_(kcal/mol)_348.15K_1.00E+00atm 
  47 20 r_j_Heat_Capacity_(cal/mol/K)_348.15K_1.00E+00atm 
  48 20 r_j_ln(Q)_(kcal/mol)_348.15K_1.00E+00atm 
  49 20 r_j_Enthalpy_(kcal/mol)_358.15K_1.00E+00atm 
  50 20 r_j_Free_Energy_(kcal/mol)_358.15K_1.00E+00atm 
  51 20 r_j_Internal_Energy_(kcal/mol)_358.15K_1.00E+00atm 
  52 20 r_j_Heat_Capacity_(cal/mol/K)_358.15K_1.00E+00atm 
  53 20 r_j_ln(Q)_(kcal/mol)_358.15K_1.00E+00atm 
  54 20 r_j_Enthalpy_(kcal/mol)_368.15K_1.00E+00atm 
  55 20 r_j_Free_Energy_(kcal/mol)_368.15K_1.00E+00atm 
  56 20 r_j_Internal_Energy_(kcal/mol)_368.15K_1.00E+00atm 
  57 20 r_j_Heat_Capacity_(cal/mol/K)_368.15K_1.00E+00atm 
  58 20 r_j_ln(Q)_(kcal/mol)_368.15K_1.00E+00atm 
  59 20 r_j_Enthalpy_(kcal/mol)_378.15K_1.00E+00atm 
  60 20 r_j_Free_Energy_(kcal/mol)_378.15K_1.00E+00atm 
  61 20 r_j_Internal_Energy_(kcal/mol)_378.15K_1.00E+00atm 
  62 20 r_j_Heat_Capacity_(cal/mol/K)_378.15K_1.00E+00atm 
  63 20 r_j_ln(Q)_(kcal/mol)_378.15K_1.00E+00atm 
  64 20 r_j_Enthalpy_(kcal/mol)_388.15K_1.00E+00atm 
  65 20 r_j_Free_Energy_(kcal/mol)_388.15K_1.00E+00atm 
  66 20 r_j_Internal_Energy_(kcal/mol)_388.15K_1.00E+00atm 
  67 20 r_j_Heat_Capacity_(cal/mol/K)_388.15K_1.00E+00atm 
  68 20 r_j_ln(Q)_(kcal/mol)_388.15K_1.00E+00atm 
  69 30 s_m_job_name 
  70 20 r_j_Gas_Phase_Energy 
  71 20 r_j_HOMO 
  72 20 r_j_LUMO 
  73 20 r_j_Zero_Point_Energy_(kcal/mol) 
  74 20 r_j_Entropy_(cal/mol/K)_298.15K_1.00E+00atm 
  75 20 r_j_Total_Internal_Energy_(au)_298.15K_1.00E+00atm 
  76 20 r_j_Total_Enthalpy_(au)_298.15K_1.00E+00atm 
  77 20 r_j_Total_Free_Energy_(au)_298.15K_1.00E+00atm 
  78 20 r_j_ESP_min,_kcal/mol 
  79 20 r_j_ESP_max,_kcal/mol 
  80 20 r_j_ESP_mean,_kcal/mol 
  81 20 r_j_ESP_pos_mean,_kcal/mol 
  82 20 r_j_ESP_neg_mean,_kcal/mol 
  83 20 r_j_ESP_pos_variance,_(kcal/mol)**2 
  84 20 r_j_ESP_neg_variance,_(kcal/mol)**2 
  85 20 r_j_ESP_total_variance,_(kcal/mol)**2 
  86 20 r_j_ESP_balance 
  87 20 r_j_ESP_local_polarity,_kcal/mol 
  :::
 } 
 m_atom[24] { 
  # First column is atom index #
  i_m_mmod_type
  r_m_x_coord
  r_m_y_coord
  r_m_z_coord
  i_m_color
  r_m_charge1
  r_m_charge2
  i_m_atomic_number
  s_m_color_rgb
  s_m_atom_name
  r_j_EPN
  r_j_Max_surface_ESP
  r_j_Min_surface_ESP
  i_m_Hcount
  i_rdk_index
  r_j_Mulliken_Charges
  i_j_separated_energy_at_no
  b_matsci_Reaction_Workflow_Keep_Atom
  i_matsci_Reaction_Workflow_Superposition_Atom
  :::
  1 3 -1.206958 -0.024997 -0.352945 2 0.08791 0.08791 6 A0A0A0  C1  -14.7335158737078 0 0 1 0 <> <> <> <>
  2 3 -0.827568 -1.122320 -1.356014 2 0.13578 0.13578 6 A0A0A0  C2  -14.7237105509287 0 0 2 2 <> <> <> <>
  3 3 -1.120799 -0.543038 1.083075 2 -0.16572 -0.16572 6 A0A0A0  C3  -14.7693716322659 0 0 3 3 <> <> <> <>
  4 16 -0.970581 -0.716820 -2.704166 70 -0.66214 -0.66214 8 FF2F2F  O4  -22.3699147985342 -15.1019644961055 -39.6351477772019 1 4 <> <> <> <>
  5 41 -2.254389 0.250667 -0.570930 21 0.05153 0.05153 1 FFFFFF  H5  -1.14645874720803 7.64845836669983 -28.4655884390929 0 <> <> <> <> <>
  6 41 0.198279 -1.461353 -1.131580 21 0.05161 0.05161 1 FFFFFF  H6  -1.13779898276807 12.6784507394377 -16.8165617303418 0 <> <> <> <> <>
  7 41 -1.495622 -1.979872 -1.208618 21 0.05161 0.05161 1 FFFFFF  H7  -1.13876815242447 5.14474894594082 -26.3866337723968 0 <> <> <> <> <>
  8 41 -1.789376 -1.396983 1.235186 21 0.06800 0.06800 1 FFFFFF  H8  -1.12803204297684 7.30318767536096 -1.80825925467107 0 <> <> <> <> <>
  9 41 -0.095897 -0.852009 1.315552 21 0.06800 0.06800 1 FFFFFF  H9  -1.13176845019994 5.5423909701549 -20.3674748233579 0 <> <> <> <> <>
  10 41 -1.406284 0.234975 1.800379 21 0.06800 0.06800 1 FFFFFF  H10  -1.12793133683752 13.5280561579466 -5.96738362042501 0 <> <> <> <> <>
  11 42 -0.200185 -0.177053 -2.954020 21 0.42291 0.42291 1 FFFFFF  H11  -1.03493401894237 8.17097089288708 -26.0426621341902 0 <> <> <> <> <>
  12 3 2.483792 0.595374 -3.857559 104 -0.06989 -0.06989 6 E0E0E0  C12  -14.6927968018088 13.5996548584768 -1.24114257150039 2 <> -0.01523 1 1 <>
  13 16 1.258045 0.965407 -3.194340 70 -0.28766 -0.28766 8 FF2F2F  O1  -22.3210262750747 -2.2409224423553 -19.8630851040988 0 <> -0.4555 2 1 <>
  14 3 2.377609 0.523775 -2.392733 104 -0.00407 -0.00407 6 E0E0E0  C14  -14.6862418780038 10.450921532764 7.70453854825864 1 <> 0.12847 3 1 <>
  15 3 2.968525 1.554542 -1.471479 104 -0.18780 -0.18780 6 E0E0E0  C15  -14.7571209654974 0 0 3 <> -0.34018 4 1 <>
  16 41 2.430476 -0.313174 -4.456458 21 0.10452 0.10452 1 FFFFFF  H1  -1.09561857434164 17.7163675521607 -4.45833711526535 0 <> 0.09523 5 1 <>
  17 41 3.018487 1.426631 -4.316650 21 0.10452 0.10452 1 FFFFFF  H2  -1.09544603387809 19.2343299804176 -9.0796413614549 0 <> 0.13032 6 1 <>
  18 41 2.222958 -0.462335 -1.953631 21 0.12001 0.12001 1 FFFFFF  H3  -1.10367846614127 15.9613452167835 -14.5928407359005 0 <> 0.09262 7 1 <>
  19 41 3.954985 1.234608 -1.118799 21 0.07346 0.07346 1 FFFFFF  H4  -1.11046508944453 13.9741846382913 1.85947074696987 0 <> 0.1004 8 1 <>
  20 41 3.070901 2.516062 -1.983332 21 0.07346 0.07346 1 FFFFFF  H20  -1.11418802265708 14.7491310818417 -12.1390274518837 0 <> 0.1437 9 1 <>
  21 41 2.301993 1.673567 -0.612616 21 0.07346 0.07346 1 FFFFFF  H21  -1.12028759363854 5.28230838163539 -20.9865848741558 0 <> 0.10993 10 1 <>
  22 26 -0.285953 1.110744 -0.515819 38 -0.95492 -0.95492 7 2F2FFF  N1  -18.401049233099 -18.7150756972191 -20.1707056685728 2 <> -0.59647 12 1 2
  23 43 -0.351700 1.463259 -1.468248 21 0.38871 0.38871 1 FFFFFF  H23  -1.07799809343805 9.32536731289233 -20.6685096272427 0 <> 0.2374 16 1 3
  24 43 -0.573418 1.875846 0.090294 21 0.38871 0.38871 1 FFFFFF  H24  -1.07435418137516 22.3858616646179 -18.5236952260395 0 <> 0.23796 17 1 1
  :::
 } 
 m_bond[23] { 
  # First column is bond index #
  i_m_from
  i_m_to
  i_m_order
  :::
  1 1 2 1
  2 1 3 1
  3 1 5 1
  4 1 22 1
  5 2 4 1
  6 2 6 1
  7 2 7 1
  8 3 8 1
  9 3 9 1
  10 3 10 1
  11 4 11 1
  12 12 17 1
  13 12 16 1
  14 12 13 1
  15 12 14 1
  16 13 14 1
  17 14 18 1
  18 14 15 1
  19 15 20 1
  20 15 21 1
  21 15 19 1
  22 22 24 1
  23 22 23 1
  :::
 } 
} 

f_m_ct { 
 s_m_title
 s_m_entry_id
 s_m_entry_name
 i_m_Spin_multiplicity
 s_j_QM_Method
 s_j_QM_Basis
 r_j_Final_Energy
 s_j_Jaguar_input_file
 s_j_Jaguar_output_file
 s_m_Source_Path
 s_m_Source_File
 i_m_Source_File_Index
 s_j_Task
 s_j_Jaguar_restart_input_file
 s_j_Jaguar_restart_mae_file
 s_j_Jaguar_log_file
 s_j_Jaguar_mae_file
 i_j_Number_of_canonical_orbitals
 r_j_Lowest_Frequency_(cm-1)
 r_j_Highest_Frequency_(cm-1)
 r_j_2nd_Lowest_Frequency_(cm-1)
 i_j_Num_Negative_Frequencies
 b_matsci_Reaction_Workflow_Structure
 s_matsci_Reaction_Workflow_Conformers_Group
 s_matsci_Reaction_Workflow_Sibling_Group
 s_matsci_Reaction_Workflow_Parent_Conformer_Groups
 s_matsci_Reaction_Workflow_Restrained_Distances
 s_matsci_Reaction_Workflow_Restrained_Angles
 b_matsci_Reaction_Workflow_Transition_State_Structure
 i_mmod_Serial_Number-OPLS3e
 r_mmod_Relative_Potential_Energy-OPLS3e_global
 i_matsci_Workflow_Stage
 r_j_Enthalpy_(kcal/mol)_298.15K_1.00E+00atm
 r_j_Free_Energy_(kcal/mol)_298.15K_1.00E+00atm
 r_j_Internal_Energy_(kcal/mol)_298.15K_1.00E+00atm
 r_j_Heat_Capacity_(cal/mol/K)_298.15K_1.00E+00atm
 r_j_ln(Q)_(kcal/mol)_298.15K_1.00E+00atm
 r_j_Enthalpy_(kcal/mol)_308.15K_1.00E+00atm
 r_j_Free_Energy_(kcal/mol)_308.15K_1.00E+00atm
 r_j_Internal_Energy_(kcal/mol)_308.15K_1.00E+00atm
 r_j_Heat_Capacity_(cal/mol/K)_308.15K_1.00E+00atm
 r_j_ln(Q)_(kcal/mol)_308.15K_1.00E+00atm
 r_j_Enthalpy_(kcal/mol)_318.15K_1.00E+00atm
 r_j_Free_Energy_(kcal/mol)_318.15K_1.00E+00atm
 r_j_Internal_Energy_(kcal/mol)_318.15K_1.00E+00atm
 r_j_Heat_Capacity_(cal/mol/K)_318.15K_1.00E+00atm
 r_j_ln(Q)_(kcal/mol)_318.15K_1.00E+00atm
 r_j_Enthalpy_(kcal/mol)_328.15K_1.00E+00atm
 r_j_Free_Energy_(kcal/mol)_328.15K_1.00E+00atm
 r_j_Internal_Energy_(kcal/mol)_328.15K_1.00E+00atm
 r_j_Heat_Capacity_(cal/mol/K)_328.15K_1.00E+00atm
 r_j_ln(Q)_(kcal/mol)_328.15K_1.00E+00atm
 r_j_Enthalpy_(kcal/mol)_338.15K_1.00E+00atm
 r_j_Free_Energy_(kcal/mol)_338.15K_1.00E+00atm
 r_j_Internal_Energy_(kcal/mol)_338.15K_1.00E+00atm
 r_j_Heat_Capacity_(cal/mol/K)_338.15K_1.00E+00atm
 r_j_ln(Q)_(kcal/mol)_338.15K_1.00E+00atm
 r_j_Enthalpy_(kcal/mol)_348.15K_1.00E+00atm
 r_j_Free_Energy_(kcal/mol)_348.15K_1.00E+00atm
 r_j_Internal_Energy_(kcal/mol)_348.15K_1.00E+00atm
 r_j_Heat_Capacity_(cal/mol/K)_348.15K_1.00E+00atm
 r_j_ln(Q)_(kcal/mol)_348.15K_1.00E+00atm
 r_j_Enthalpy_(kcal/mol)_358.15K_1.00E+00atm
 r_j_Free_Energy_(kcal/mol)_358.15K_1.00E+00atm
 r_j_Internal_Energy_(kcal/mol)_358.15K_1.00E+00atm
 r_j_Heat_Capacity_(cal/mol/K)_358.15K_1.00E+00atm
 r_j_ln(Q)_(kcal/mol)_358.15K_1.00E+00atm
 r_j_Enthalpy_(kcal/mol)_368.15K_1.00E+00atm
 r_j_Free_Energy_(kcal/mol)_368.15K_1.00E+00atm
 r_j_Internal_Energy_(kcal/mol)_368.15K_1.00E+00atm
 r_j_Heat_Capacity_(cal/mol/K)_368.15K_1.00E+00atm
 r_j_ln(Q)_(kcal/mol)_368.15K_1.00E+00atm
 r_j_Enthalpy_(kcal/mol)_378.15K_1.00E+00atm
 r_j_Free_Energy_(kcal/mol)_378.15K_1.00E+00atm
 r_j_Internal_Energy_(kcal/mol)_378.15K_1.00E+00atm
 r_j_Heat_Capacity_(cal/mol/K)_378.15K_1.00E+00atm
 r_j_ln(Q)_(kcal/mol)_378.15K_1.00E+00atm
 r_j_Enthalpy_(kcal/mol)_388.15K_1.00E+00atm
 r_j_Free_Energy_(kcal/mol)_388.15K_1.00E+00atm
 r_j_Internal_Energy_(kcal/mol)_388.15K_1.00E+00atm
 r_j_Heat_Capacity_(cal/mol/K)_388.15K_1.00E+00atm
 r_j_ln(Q)_(kcal/mol)_388.15K_1.00E+00atm
 r_j_Zero_Point_Energy_(kcal/mol)_stage_2
 r_j_Total_Internal_Energy_(au)_298.15K_1.00E+00atm_stage_2
 r_j_Total_Enthalpy_(au)_298.15K_1.00E+00atm_stage_2
 r_j_Total_Free_Energy_(au)_298.15K_1.00E+00atm_stage_2
 r_j_Entropy_(cal/mol/K)_298.15K_1.00E+00atm_stage_2
 r_j_Total_Internal_Energy_(au)_308.15K_1.00E+00atm_stage_2
 r_j_Total_Enthalpy_(au)_308.15K_1.00E+00atm_stage_2
 r_j_Total_Free_Energy_(au)_308.15K_1.00E+00atm_stage_2
 r_j_Entropy_(cal/mol/K)_308.15K_1.00E+00atm_stage_2
 r_j_Total_Internal_Energy_(au)_318.15K_1.00E+00atm_stage_2
 r_j_Total_Enthalpy_(au)_318.15K_1.00E+00atm_stage_2
 r_j_Total_Free_Energy_(au)_318.15K_1.00E+00atm_stage_2
 r_j_Entropy_(cal/mol/K)_318.15K_1.00E+00atm_stage_2
 r_j_Total_Internal_Energy_(au)_328.15K_1.00E+00atm_stage_2
 r_j_Total_Enthalpy_(au)_328.15K_1.00E+00atm_stage_2
 r_j_Total_Free_Energy_(au)_328.15K_1.00E+00atm_stage_2
 r_j_Entropy_(cal/mol/K)_328.15K_1.00E+00atm_stage_2
 r_j_Total_Internal_Energy_(au)_338.15K_1.00E+00atm_stage_2
 r_j_Total_Enthalpy_(au)_338.15K_1.00E+00atm_stage_2
 r_j_Total_Free_Energy_(au)_338.15K_1.00E+00atm_stage_2
 r_j_Entropy_(cal/mol/K)_338.15K_1.00E+00atm_stage_2
 r_j_Total_Internal_Energy_(au)_348.15K_1.00E+00atm_stage_2
 r_j_Total_Enthalpy_(au)_348.15K_1.00E+00atm_stage_2
 r_j_Total_Free_Energy_(au)_348.15K_1.00E+00atm_stage_2
 r_j_Entropy_(cal/mol/K)_348.15K_1.00E+00atm_stage_2
 r_j_Total_Internal_Energy_(au)_358.15K_1.00E+00atm_stage_2
 r_j_Total_Enthalpy_(au)_358.15K_1.00E+00atm_stage_2
 r_j_Total_Free_Energy_(au)_358.15K_1.00E+00atm_stage_2
 r_j_Entropy_(cal/mol/K)_358.15K_1.00E+00atm_stage_2
 r_j_Total_Internal_Energy_(au)_368.15K_1.00E+00atm_stage_2
 r_j_Total_Enthalpy_(au)_368.15K_1.00E+00atm_stage_2
 r_j_Total_Free_Energy_(au)_368.15K_1.00E+00atm_stage_2
 r_j_Entropy_(cal/mol/K)_368.15K_1.00E+00atm_stage_2
 r_j_Total_Internal_Energy_(au)_378.15K_1.00E+00atm_stage_2
 r_j_Total_Enthalpy_(au)_378.15K_1.00E+00atm_stage_2
 r_j_Total_Free_Energy_(au)_378.15K_1.00E+00atm_stage_2
 r_j_Entropy_(cal/mol/K)_378.15K_1.00E+00atm_stage_2
 r_j_Total_Internal_Energy_(au)_388.15K_1.00E+00atm_stage_2
 r_j_Total_Enthalpy_(au)_388.15K_1.00E+00atm_stage_2
 r_j_Total_Free_Energy_(au)_388.15K_1.00E+00atm_stage_2
 r_j_Entropy_(cal/mol/K)_388.15K_1.00E+00atm_stage_2
 r_j_Gas_Phase_Energy_stage_2
 r_j_HOMO_stage_2
 r_j_LUMO_stage_2
 s_m_job_name
 r_j_Gas_Phase_Energy
 r_j_HOMO
 r_j_LUMO
 r_j_Zero_Point_Energy_(kcal/mol)
 r_j_Entropy_(cal/mol/K)_298.15K_1.00E+00atm
 r_j_Total_Internal_Energy_(au)_298.15K_1.00E+00atm
 r_j_Total_Enthalpy_(au)_298.15K_1.00E+00atm
 r_j_Total_Free_Energy_(au)_298.15K_1.00E+00atm
 r_j_ESP_min,_kcal/mol
 r_j_ESP_max,_kcal/mol
 r_j_ESP_mean,_kcal/mol
 r_j_ESP_pos_mean,_kcal/mol
 r_j_ESP_neg_mean,_kcal/mol
 r_j_ESP_pos_variance,_(kcal/mol)**2
 r_j_ESP_neg_variance,_(kcal/mol)**2
 r_j_ESP_total_variance,_(kcal/mol)**2
 r_j_ESP_balance
 r_j_ESP_local_polarity,_kcal/mol
 s_j_jname
 i_m_ct_format
 :::
 Amine_frag3_transition_state_1-4 
  629 
  Amine_frag3_transition_state_1-4_stage_2 
  1
  DFT(b3lyp-d3) 
  cc-pvtz(-f) 
  -442.944961205987
  /home/laurikai/Schrodinger_WD/828_Frag3_Amine_spe_CC-PVTZ-F/Amine_frag3_transition_state_1-4_isomer10.in 
  /home/laurikai/Schrodinger_WD/828_Frag3_Amine_spe_CC-PVTZ-F/Amine_frag3_transition_state_1-4_isomer10.out 
  /home/laurikai/.schrodinger/tmp 
  tmplb06f0ik.mae 
  2
  "Single Point" 
  /home/laurikai/Schrodinger_WD/828_Frag3_Amine_spe_CC-PVTZ-F/Amine_frag3_transition_state_1-4_isomer10.01.in 
  /home/laurikai/Schrodinger_WD/828_Frag3_Amine_spe_CC-PVTZ-F/Amine_frag3_transition_state_1-4_isomer10.01.mae 
  /home/laurikai/Schrodinger_WD/828_Frag3_Amine_spe_CC-PVTZ-F/Amine_frag3_transition_state_1-4_isomer10.log 
  /home/laurikai/Schrodinger_WD/828_Frag3_Amine_spe_CC-PVTZ-F/Amine_frag3_transition_state_1-4_isomer10.mae 
  341
  -316.180467744462
  3792.97596358895
  69.802371146671
  1
  1
  TS 
  Transition_states 
  reactant 
  (12,22);(24,22);(23,22);(12,14);(12,13) 
  (12,14,13) 
  1
  1
  2.33437728881833
  2
  7.32675376587957
  -22.4248882628307
  6.7342681770523
  39.9952855971806
  37.8488332639735
  8.0006715957654
  -23.7746947918022
  7.38831394291575
  41.6956695650928
  38.8248512632524
  8.44327974427205
  -24.8129343138422
  7.81105002740002
  42.8523080020748
  39.2467067770945
  8.89747348929747
  -25.8652681684114
  8.24537170840306
  44.0124283376493
  39.6644648523041
  9.36327687290853
  -26.9316202978418
  8.69130302799174
  45.1738807216888
  40.0783758200833
  9.84069268043985
  -28.0119195436348
  9.14884677150068
  46.334570854394
  40.488668331632
  10.3297031936395
  -29.1060986229555
  9.61798522067798
  47.4924977372297
  40.8955509467338
  10.8302712703908
  -30.2140932453065
  10.0986812334068
  48.6457814762677
  41.2992136550512
  11.342341658665
  -31.3358413579333
  10.5908795576586
  49.7926825582161
  41.6998293273473
  11.8658424662991
  -32.4712825080668
  11.0945083012704
  50.9316139584079
  42.097555093853
  134.200296196827
  -442.561570743055
  -442.560626557163
  -442.608944927814
  101.694567024301
  -442.560915460344
  -442.559939606302
  -442.610576876187
  103.116554884205
  -442.560241787508
  -442.559234265316
  -442.612231416192
  104.52998289522
  -442.559549651848
  -442.558510461506
  -442.613908416947
  105.935522345601
  -442.558839015052
  -442.557768156559
  -442.615607757244
  107.333719268816
  -442.55810987268
  -442.557007346037
  -442.617329323687
  108.725009978672
  -442.557362252968
  -442.556228058175
  -442.619073009052
  110.109735631984
  -442.556596215106
  -442.555430352164
  -442.620838710886
  111.488155685718
  -442.555811847144
  -442.554614316051
  -442.622626330303
  112.86046017876
  -442.555009263648
  -442.553780064406
  -442.624435770964
  114.226780817637
  -442.786551274478
  -0.13467811846404
  0.0194957695031172
  828_Amine_frag3_rxwf 
  -442.944961205987
  -0.154794364971829
  -0.0178376918924625
  133.433580065933
  99.7874963230261
  -442.72158952007
  -442.720645334178
  -442.768057593994
  -73.4951456411177
  61.9021477296469
  4.37047104849423
  24.1205792004261
  -29.8705735989121
  163.893014953385
  605.255157545268
  769.148172498653
  0.167679093874895
  25.2320164325961
  Amine_frag3_transition_state_1-4_isomer10 
  2
 m_depend[86] { 
  # First column is dependency index #
  i_m_depend_dependency
  s_m_depend_property
  :::
  1 20 i_m_Spin_multiplicity 
  2 20 s_j_QM_Method 
  3 20 s_j_QM_Basis 
  4 20 r_j_Final_Energy 
  5 20 s_j_Jaguar_input_file 
  6 20 s_j_Jaguar_output_file 
  7 20 s_j_Task 
  8 20 s_j_Jaguar_restart_input_file 
  9 20 s_j_Jaguar_restart_mae_file 
  10 20 s_j_Jaguar_log_file 
  11 20 s_j_Jaguar_mae_file 
  12 20 i_j_Number_of_canonical_orbitals 
  13 20 r_j_Lowest_Frequency_(cm-1) 
  14 20 r_j_Highest_Frequency_(cm-1) 
  15 20 r_j_2nd_Lowest_Frequency_(cm-1) 
  16 20 i_j_Num_Negative_Frequencies 
  17 10 i_mmod_Serial_Number-OPLS3e 
  18 20 r_j_Enthalpy_(kcal/mol)_298.15K_1.00E+00atm 
  19 20 r_j_Free_Energy_(kcal/mol)_298.15K_1.00E+00atm 
  20 20 r_j_Internal_Energy_(kcal/mol)_298.15K_1.00E+00atm 
  21 20 r_j_Heat_Capacity_(cal/mol/K)_298.15K_1.00E+00atm 
  22 20 r_j_ln(Q)_(kcal/mol)_298.15K_1.00E+00atm 
  23 20 r_j_Enthalpy_(kcal/mol)_308.15K_1.00E+00atm 
  24 20 r_j_Free_Energy_(kcal/mol)_308.15K_1.00E+00atm 
  25 20 r_j_Internal_Energy_(kcal/mol)_308.15K_1.00E+00atm 
  26 20 r_j_Heat_Capacity_(cal/mol/K)_308.15K_1.00E+00atm 
  27 20 r_j_ln(Q)_(kcal/mol)_308.15K_1.00E+00atm 
  28 20 r_j_Enthalpy_(kcal/mol)_318.15K_1.00E+00atm 
  29 20 r_j_Free_Energy_(kcal/mol)_318.15K_1.00E+00atm 
  30 20 r_j_Internal_Energy_(kcal/mol)_318.15K_1.00E+00atm 
  31 20 r_j_Heat_Capacity_(cal/mol/K)_318.15K_1.00E+00atm 
  32 20 r_j_ln(Q)_(kcal/mol)_318.15K_1.00E+00atm 
  33 20 r_j_Enthalpy_(kcal/mol)_328.15K_1.00E+00atm 
  34 20 r_j_Free_Energy_(kcal/mol)_328.15K_1.00E+00atm 
  35 20 r_j_Internal_Energy_(kcal/mol)_328.15K_1.00E+00atm 
  36 20 r_j_Heat_Capacity_(cal/mol/K)_328.15K_1.00E+00atm 
  37 20 r_j_ln(Q)_(kcal/mol)_328.15K_1.00E+00atm 
  38 20 r_j_Enthalpy_(kcal/mol)_338.15K_1.00E+00atm 
  39 20 r_j_Free_Energy_(kcal/mol)_338.15K_1.00E+00atm 
  40 20 r_j_Internal_Energy_(kcal/mol)_338.15K_1.00E+00atm 
  41 20 r_j_Heat_Capacity_(cal/mol/K)_338.15K_1.00E+00atm 
  42 20 r_j_ln(Q)_(kcal/mol)_338.15K_1.00E+00atm 
  43 20 r_j_Enthalpy_(kcal/mol)_348.15K_1.00E+00atm 
  44 20 r_j_Free_Energy_(kcal/mol)_348.15K_1.00E+00atm 
  45 20 r_j_Internal_Energy_(kcal/mol)_348.15K_1.00E+00atm 
  46 20 r_j_Heat_Capacity_(cal/mol/K)_348.15K_1.00E+00atm 
  47 20 r_j_ln(Q)_(kcal/mol)_348.15K_1.00E+00atm 
  48 20 r_j_Enthalpy_(kcal/mol)_358.15K_1.00E+00atm 
  49 20 r_j_Free_Energy_(kcal/mol)_358.15K_1.00E+00atm 
  50 20 r_j_Internal_Energy_(kcal/mol)_358.15K_1.00E+00atm 
  51 20 r_j_Heat_Capacity_(cal/mol/K)_358.15K_1.00E+00atm 
  52 20 r_j_ln(Q)_(kcal/mol)_358.15K_1.00E+00atm 
  53 20 r_j_Enthalpy_(kcal/mol)_368.15K_1.00E+00atm 
  54 20 r_j_Free_Energy_(kcal/mol)_368.15K_1.00E+00atm 
  55 20 r_j_Internal_Energy_(kcal/mol)_368.15K_1.00E+00atm 
  56 20 r_j_Heat_Capacity_(cal/mol/K)_368.15K_1.00E+00atm 
  57 20 r_j_ln(Q)_(kcal/mol)_368.15K_1.00E+00atm 
  58 20 r_j_Enthalpy_(kcal/mol)_378.15K_1.00E+00atm 
  59 20 r_j_Free_Energy_(kcal/mol)_378.15K_1.00E+00atm 
  60 20 r_j_Internal_Energy_(kcal/mol)_378.15K_1.00E+00atm 
  61 20 r_j_Heat_Capacity_(cal/mol/K)_378.15K_1.00E+00atm 
  62 20 r_j_ln(Q)_(kcal/mol)_378.15K_1.00E+00atm 
  63 20 r_j_Enthalpy_(kcal/mol)_388.15K_1.00E+00atm 
  64 20 r_j_Free_Energy_(kcal/mol)_388.15K_1.00E+00atm 
  65 20 r_j_Internal_Energy_(kcal/mol)_388.15K_1.00E+00atm 
  66 20 r_j_Heat_Capacity_(cal/mol/K)_388.15K_1.00E+00atm 
  67 20 r_j_ln(Q)_(kcal/mol)_388.15K_1.00E+00atm 
  68 30 s_m_job_name 
  69 20 r_j_Gas_Phase_Energy 
  70 20 r_j_HOMO 
  71 20 r_j_LUMO 
  72 20 r_j_Zero_Point_Energy_(kcal/mol) 
  73 20 r_j_Entropy_(cal/mol/K)_298.15K_1.00E+00atm 
  74 20 r_j_Total_Internal_Energy_(au)_298.15K_1.00E+00atm 
  75 20 r_j_Total_Enthalpy_(au)_298.15K_1.00E+00atm 
  76 20 r_j_Total_Free_Energy_(au)_298.15K_1.00E+00atm 
  77 20 r_j_ESP_min,_kcal/mol 
  78 20 r_j_ESP_max,_kcal/mol 
  79 20 r_j_ESP_mean,_kcal/mol 
  80 20 r_j_ESP_pos_mean,_kcal/mol 
  81 20 r_j_ESP_neg_mean,_kcal/mol 
  82 20 r_j_ESP_pos_variance,_(kcal/mol)**2 
  83 20 r_j_ESP_neg_variance,_(kcal/mol)**2 
  84 20 r_j_ESP_total_variance,_(kcal/mol)**2 
  85 20 r_j_ESP_balance 
  86 20 r_j_ESP_local_polarity,_kcal/mol 
  :::
 } 
 m_atom[24] { 
  # First column is atom index #
  i_m_mmod_type
  r_m_x_coord
  r_m_y_coord
  r_m_z_coord
  i_m_color
  r_m_charge1
  r_m_charge2
  i_m_atomic_number
  i_m_formal_charge
  s_m_color_rgb
  s_m_atom_name
  r_j_EPN
  r_j_Max_surface_ESP
  r_j_Min_surface_ESP
  i_m_Hcount
  i_rdk_index
  b_matsci_Reaction_Workflow_Keep_Atom
  b_matsci_Reaction_Workflow_Restrained_Atom
  i_matsci_Reaction_Workflow_Superposition_Atom
  :::
  1 3 0.051189 0.249871 -0.193947 2 -0.03809 -0.03809 6 0 A0A0A0  C1  -14.6630709634171 0 0 1 0 <> <> <>
  2 3 -0.509270 0.692964 1.161070 2 0.11986 0.11986 6 0 A0A0A0  C2  -14.657807136842 0 0 2 2 <> <> <>
  3 3 -0.824016 0.706569 -1.360724 2 -0.19229 -0.19229 6 0 A0A0A0  C3  -14.7284397928238 0 0 3 3 <> <> <>
  4 16 -0.466782 2.114284 1.174124 70 -0.63852 -0.63852 8 0 FF2F2F  O4  -22.2956876102007 20.8156265493884 -2.63241300500106 1 4 <> <> <>
  5 41 0.141440 -0.842260 -0.197160 21 0.13401 0.13401 1 0 FFFFFF  H5  -1.06908698502035 42.1746741277567 22.3348668350003 0 <> <> <> <>
  6 41 -1.534556 0.307799 1.271118 21 0.05946 0.05946 1 0 FFFFFF  H6  -1.07544255152126 41.1636882788066 11.7243774699998 0 <> <> <> <>
  7 41 0.099474 0.262647 1.973293 21 0.05946 0.05946 1 0 FFFFFF  H7  -1.07607586487315 44.3803549421687 21.9535967642564 0 <> <> <> <>
  8 41 -1.830421 0.293340 -1.249618 21 0.09464 0.09464 1 0 FFFFFF  H8  -1.08641572875692 33.0446153550282 14.1523850253607 0 <> <> <> <>
  9 41 -0.906144 1.796945 -1.372772 21 0.09464 0.09464 1 0 FFFFFF  H9  -1.09057424733773 29.5075558441032 -0.963452235136951 0 <> <> <> <>
  10 41 -0.418681 0.367429 -2.315899 21 0.09464 0.09464 1 0 FFFFFF  H10  -1.09118259767166 22.5627950498419 7.85837347456567 0 <> <> <> <>
  11 42 -0.799755 2.435456 2.020373 21 0.44053 0.44053 1 0 FFFFFF  H11  -0.959622184947522 61.9021477296469 5.01999554258968 0 <> <> <> <>
  12 3 2.345644 0.365901 -1.803599 109 -0.08629 -0.08629 6 0 FF9600  C12  -14.7322382525201 0 0 2 <> 1 1 <>
  13 18 4.101917 0.094325 -2.943604 109 -0.95345 -0.95345 8 -1 FF9600  O1  -22.4950088460809 -46.2788673391629 -73.4951456411177 0 <> 1 1 <>
  14 3 3.848569 0.550934 -1.716181 109 0.42486 0.42486 6 0 FF9600  C14  -14.7479361169637 0 0 1 <> 1 1 <>
  15 3 4.482040 -0.253798 -0.556235 109 -0.15442 -0.15442 6 0 FF9600  C15  -14.797145484363 0 0 3 <> 1 <> <>
  16 41 1.887797 1.003916 -2.553882 109 0.09376 0.09376 1 0 FF9600  H1  -1.11732354925904 26.7356769291768 -53.2252827973685 0 <> 1 <> <>
  17 41 2.078660 -0.683876 -1.915377 109 0.09376 0.09376 1 0 FF9600  H2  -1.1165279912927 27.12111232508 -51.3885411366757 0 <> 1 <> <>
  18 41 4.072632 1.639683 -1.508625 109 -0.08890 -0.08890 1 0 FF9600  H3  -1.18426746803219 17.1950485417129 -57.311622021108 0 <> 1 <> <>
  19 41 4.221180 0.125875 0.448860 109 0.03773 0.03773 1 0 FF9600  H4  -1.1418008991552 28.9361626738151 -12.5839191254897 0 <> 1 <> <>
  20 41 4.189776 -1.308408 -0.633632 109 0.03773 0.03773 1 0 FF9600  H20  -1.15368958899531 18.2371392567446 -56.5263883432972 0 <> 1 <> <>
  21 41 5.571173 -0.205548 -0.650106 109 0.03773 0.03773 1 0 FF9600  H21  -1.15431604656465 -7.98379178307787 -58.0531942981556 0 <> 1 <> <>
  22 32 1.433795 0.785550 -0.357127 109 -0.25359 -0.25359 7 1 FF9600  N1  -18.2817864203373 0 0 2 <> 1 1 2
  23 44 1.409722 1.803225 -0.272999 109 0.29136 0.29136 1 0 FF9600  H23  -0.983703649431678 42.2749794960196 6.90224599905311 0 <> 1 1 3
  24 44 2.038308 0.449619 0.393805 109 0.29136 0.29136 1 0 FF9600  H24  -0.982721386019364 48.9190418109098 17.976306421535 0 <> 1 1 1
  :::
 } 
 m_bond[23] { 
  # First column is bond index #
  i_m_from
  i_m_to
  i_m_order
  :::
  1 1 2 1
  2 1 3 1
  3 1 5 1
  4 1 22 1
  5 2 4 1
  6 2 6 1
  7 2 7 1
  8 3 8 1
  9 3 9 1
  10 3 10 1
  11 4 11 1
  12 12 16 1
  13 12 17 1
  14 12 14 1
  15 12 22 1
  16 13 14 1
  17 14 18 1
  18 14 15 1
  19 15 21 1
  20 15 20 1
  21 15 19 1
  22 22 24 1
  23 22 23 1
  :::
 } 
} 

f_m_ct { 
 s_m_title
 s_m_entry_id
 s_m_entry_name
 i_m_Spin_multiplicity
 s_j_QM_Method
 s_j_QM_Basis
 r_j_Final_Energy
 s_j_Jaguar_input_file
 s_j_Jaguar_output_file
 s_m_Source_Path
 s_m_Source_File
 i_m_Source_File_Index
 s_j_Task
 s_j_Jaguar_restart_input_file
 s_j_Jaguar_restart_mae_file
 s_j_Jaguar_log_file
 s_j_Jaguar_mae_file
 i_j_Number_of_canonical_orbitals
 r_j_Lowest_Frequency_(cm-1)
 r_j_Highest_Frequency_(cm-1)
 r_j_2nd_Lowest_Frequency_(cm-1)
 i_j_Num_Negative_Frequencies
 b_matsci_Reaction_Workflow_Structure
 s_matsci_Reaction_Workflow_Conformers_Group
 s_matsci_Reaction_Workflow_Sibling_Group
 s_matsci_Reaction_Workflow_Parent_Conformer_Groups
 s_matsci_Reaction_Workflow_Restrained_Distances
 s_matsci_Reaction_Workflow_Restrained_Angles
 b_matsci_Reaction_Workflow_Transition_State_Structure
 i_mmod_Serial_Number-OPLS3e
 r_mmod_Relative_Potential_Energy-OPLS3e_global
 i_matsci_Workflow_Stage
 r_j_Enthalpy_(kcal/mol)_298.15K_1.00E+00atm
 r_j_Free_Energy_(kcal/mol)_298.15K_1.00E+00atm
 r_j_Internal_Energy_(kcal/mol)_298.15K_1.00E+00atm
 r_j_Heat_Capacity_(cal/mol/K)_298.15K_1.00E+00atm
 r_j_ln(Q)_(kcal/mol)_298.15K_1.00E+00atm
 r_j_Enthalpy_(kcal/mol)_308.15K_1.00E+00atm
 r_j_Free_Energy_(kcal/mol)_308.15K_1.00E+00atm
 r_j_Internal_Energy_(kcal/mol)_308.15K_1.00E+00atm
 r_j_Heat_Capacity_(cal/mol/K)_308.15K_1.00E+00atm
 r_j_ln(Q)_(kcal/mol)_308.15K_1.00E+00atm
 r_j_Enthalpy_(kcal/mol)_318.15K_1.00E+00atm
 r_j_Free_Energy_(kcal/mol)_318.15K_1.00E+00atm
 r_j_Internal_Energy_(kcal/mol)_318.15K_1.00E+00atm
 r_j_Heat_Capacity_(cal/mol/K)_318.15K_1.00E+00atm
 r_j_ln(Q)_(kcal/mol)_318.15K_1.00E+00atm
 r_j_Enthalpy_(kcal/mol)_328.15K_1.00E+00atm
 r_j_Free_Energy_(kcal/mol)_328.15K_1.00E+00atm
 r_j_Internal_Energy_(kcal/mol)_328.15K_1.00E+00atm
 r_j_Heat_Capacity_(cal/mol/K)_328.15K_1.00E+00atm
 r_j_ln(Q)_(kcal/mol)_328.15K_1.00E+00atm
 r_j_Enthalpy_(kcal/mol)_338.15K_1.00E+00atm
 r_j_Free_Energy_(kcal/mol)_338.15K_1.00E+00atm
 r_j_Internal_Energy_(kcal/mol)_338.15K_1.00E+00atm
 r_j_Heat_Capacity_(cal/mol/K)_338.15K_1.00E+00atm
 r_j_ln(Q)_(kcal/mol)_338.15K_1.00E+00atm
 r_j_Enthalpy_(kcal/mol)_348.15K_1.00E+00atm
 r_j_Free_Energy_(kcal/mol)_348.15K_1.00E+00atm
 r_j_Internal_Energy_(kcal/mol)_348.15K_1.00E+00atm
 r_j_Heat_Capacity_(cal/mol/K)_348.15K_1.00E+00atm
 r_j_ln(Q)_(kcal/mol)_348.15K_1.00E+00atm
 r_j_Enthalpy_(kcal/mol)_358.15K_1.00E+00atm
 r_j_Free_Energy_(kcal/mol)_358.15K_1.00E+00atm
 r_j_Internal_Energy_(kcal/mol)_358.15K_1.00E+00atm
 r_j_Heat_Capacity_(cal/mol/K)_358.15K_1.00E+00atm
 r_j_ln(Q)_(kcal/mol)_358.15K_1.00E+00atm
 r_j_Enthalpy_(kcal/mol)_368.15K_1.00E+00atm
 r_j_Free_Energy_(kcal/mol)_368.15K_1.00E+00atm
 r_j_Internal_Energy_(kcal/mol)_368.15K_1.00E+00atm
 r_j_Heat_Capacity_(cal/mol/K)_368.15K_1.00E+00atm
 r_j_ln(Q)_(kcal/mol)_368.15K_1.00E+00atm
 r_j_Enthalpy_(kcal/mol)_378.15K_1.00E+00atm
 r_j_Free_Energy_(kcal/mol)_378.15K_1.00E+00atm
 r_j_Internal_Energy_(kcal/mol)_378.15K_1.00E+00atm
 r_j_Heat_Capacity_(cal/mol/K)_378.15K_1.00E+00atm
 r_j_ln(Q)_(kcal/mol)_378.15K_1.00E+00atm
 r_j_Enthalpy_(kcal/mol)_388.15K_1.00E+00atm
 r_j_Free_Energy_(kcal/mol)_388.15K_1.00E+00atm
 r_j_Internal_Energy_(kcal/mol)_388.15K_1.00E+00atm
 r_j_Heat_Capacity_(cal/mol/K)_388.15K_1.00E+00atm
 r_j_ln(Q)_(kcal/mol)_388.15K_1.00E+00atm
 r_j_Zero_Point_Energy_(kcal/mol)_stage_2
 r_j_Total_Internal_Energy_(au)_298.15K_1.00E+00atm_stage_2
 r_j_Total_Enthalpy_(au)_298.15K_1.00E+00atm_stage_2
 r_j_Total_Free_Energy_(au)_298.15K_1.00E+00atm_stage_2
 r_j_Entropy_(cal/mol/K)_298.15K_1.00E+00atm_stage_2
 r_j_Total_Internal_Energy_(au)_308.15K_1.00E+00atm_stage_2
 r_j_Total_Enthalpy_(au)_308.15K_1.00E+00atm_stage_2
 r_j_Total_Free_Energy_(au)_308.15K_1.00E+00atm_stage_2
 r_j_Entropy_(cal/mol/K)_308.15K_1.00E+00atm_stage_2
 r_j_Total_Internal_Energy_(au)_318.15K_1.00E+00atm_stage_2
 r_j_Total_Enthalpy_(au)_318.15K_1.00E+00atm_stage_2
 r_j_Total_Free_Energy_(au)_318.15K_1.00E+00atm_stage_2
 r_j_Entropy_(cal/mol/K)_318.15K_1.00E+00atm_stage_2
 r_j_Total_Internal_Energy_(au)_328.15K_1.00E+00atm_stage_2
 r_j_Total_Enthalpy_(au)_328.15K_1.00E+00atm_stage_2
 r_j_Total_Free_Energy_(au)_328.15K_1.00E+00atm_stage_2
 r_j_Entropy_(cal/mol/K)_328.15K_1.00E+00atm_stage_2
 r_j_Total_Internal_Energy_(au)_338.15K_1.00E+00atm_stage_2
 r_j_Total_Enthalpy_(au)_338.15K_1.00E+00atm_stage_2
 r_j_Total_Free_Energy_(au)_338.15K_1.00E+00atm_stage_2
 r_j_Entropy_(cal/mol/K)_338.15K_1.00E+00atm_stage_2
 r_j_Total_Internal_Energy_(au)_348.15K_1.00E+00atm_stage_2
 r_j_Total_Enthalpy_(au)_348.15K_1.00E+00atm_stage_2
 r_j_Total_Free_Energy_(au)_348.15K_1.00E+00atm_stage_2
 r_j_Entropy_(cal/mol/K)_348.15K_1.00E+00atm_stage_2
 r_j_Total_Internal_Energy_(au)_358.15K_1.00E+00atm_stage_2
 r_j_Total_Enthalpy_(au)_358.15K_1.00E+00atm_stage_2
 r_j_Total_Free_Energy_(au)_358.15K_1.00E+00atm_stage_2
 r_j_Entropy_(cal/mol/K)_358.15K_1.00E+00atm_stage_2
 r_j_Total_Internal_Energy_(au)_368.15K_1.00E+00atm_stage_2
 r_j_Total_Enthalpy_(au)_368.15K_1.00E+00atm_stage_2
 r_j_Total_Free_Energy_(au)_368.15K_1.00E+00atm_stage_2
 r_j_Entropy_(cal/mol/K)_368.15K_1.00E+00atm_stage_2
 r_j_Total_Internal_Energy_(au)_378.15K_1.00E+00atm_stage_2
 r_j_Total_Enthalpy_(au)_378.15K_1.00E+00atm_stage_2
 r_j_Total_Free_Energy_(au)_378.15K_1.00E+00atm_stage_2
 r_j_Entropy_(cal/mol/K)_378.15K_1.00E+00atm_stage_2
 r_j_Total_Internal_Energy_(au)_388.15K_1.00E+00atm_stage_2
 r_j_Total_Enthalpy_(au)_388.15K_1.00E+00atm_stage_2
 r_j_Total_Free_Energy_(au)_388.15K_1.00E+00atm_stage_2
 r_j_Entropy_(cal/mol/K)_388.15K_1.00E+00atm_stage_2
 r_j_Gas_Phase_Energy_stage_2
 r_j_HOMO_stage_2
 r_j_LUMO_stage_2
 s_m_job_name
 r_j_Gas_Phase_Energy
 r_j_HOMO
 r_j_LUMO
 r_j_Zero_Point_Energy_(kcal/mol)
 r_j_Entropy_(cal/mol/K)_298.15K_1.00E+00atm
 r_j_Total_Internal_Energy_(au)_298.15K_1.00E+00atm
 r_j_Total_Enthalpy_(au)_298.15K_1.00E+00atm
 r_j_Total_Free_Energy_(au)_298.15K_1.00E+00atm
 r_j_ESP_min,_kcal/mol
 r_j_ESP_max,_kcal/mol
 r_j_ESP_mean,_kcal/mol
 r_j_ESP_pos_mean,_kcal/mol
 r_j_ESP_neg_mean,_kcal/mol
 r_j_ESP_pos_variance,_(kcal/mol)**2
 r_j_ESP_neg_variance,_(kcal/mol)**2
 r_j_ESP_total_variance,_(kcal/mol)**2
 r_j_ESP_balance
 r_j_ESP_local_polarity,_kcal/mol
 s_j_jname
 i_m_ct_format
 :::
 Amine_frag3_transition_state_1-3 
  630 
  Amine_frag3_transition_state_1-3_stage_2 
  1
  DFT(b3lyp-d3) 
  cc-pvtz(-f) 
  -442.946080240802
  /home/laurikai/Schrodinger_WD/828_Frag3_Amine_spe_CC-PVTZ-F/Amine_frag3_transition_state_1-3_isomer11.in 
  /home/laurikai/Schrodinger_WD/828_Frag3_Amine_spe_CC-PVTZ-F/Amine_frag3_transition_state_1-3_isomer11.out 
  /home/laurikai/.schrodinger/tmp 
  tmplb06f0ik.mae 
  2
  "Single Point" 
  /home/laurikai/Schrodinger_WD/828_Frag3_Amine_spe_CC-PVTZ-F/Amine_frag3_transition_state_1-3_isomer11.01.in 
  /home/laurikai/Schrodinger_WD/828_Frag3_Amine_spe_CC-PVTZ-F/Amine_frag3_transition_state_1-3_isomer11.01.mae 
  /home/laurikai/Schrodinger_WD/828_Frag3_Amine_spe_CC-PVTZ-F/Amine_frag3_transition_state_1-3_isomer11.log 
  /home/laurikai/Schrodinger_WD/828_Frag3_Amine_spe_CC-PVTZ-F/Amine_frag3_transition_state_1-3_isomer11.mae 
  341
  -368.626445888586
  3794.54995351507
  61.2159294866241
  1
  1
  TS 
  Transition_states 
  reactant 
  (12,22);(24,22);(23,22);(12,14);(12,13) 
  (12,14,13) 
  1
  1
  2.05542087554929
  2
  7.31712535185657
  -22.3285042991915
  6.7246397630293
  40.0855527666797
  37.6861559508764
  8.00877804696017
  -23.708891034408
  7.39642039411051
  41.8106781939924
  38.7173915832958
  8.45250743900065
  -24.7452763343635
  7.82027772212861
  42.9615588266955
  39.1396919094392
  8.9077652842854
  -25.7957903239075
  8.25566350339098
  44.1160189393832
  39.5579203732986
  9.37457689068612
  -26.8603541738183
  8.70260304576932
  45.2719639000554
  39.9723209124965
  9.85294678313843
  -27.9388941628042
  9.16110087419925
  46.427339439219
  40.3831168209747
  10.3428593189635
  -29.0313406475881
  9.63114134600196
  47.5801721496451
  40.7905121838987
  10.8442796554115
  -30.1376271704023
  10.1126896184276
  48.7285996723739
  41.1946932665295
  11.3571549735128
  -31.257689693467
  10.6056928725065
  49.8708920097047
  41.5958298517096
  11.881415876515
  -32.3914659493319
  11.1100817114863
  51.0054653538792
  41.9940765208121
  134.207553888982
  -442.563042277911
  -442.562098092018
  -442.610325651679
  101.503439215834
  -442.562385116325
  -442.561409262283
  -442.611954585657
  102.929317155178
  -442.561709656673
  -442.560702134481
  -442.613606170771
  104.346326491794
  -442.561015825262
  -442.55997663492
  -442.615280271386
  105.755159555669
  -442.56030358176
  -442.559232723268
  -442.616976761879
  107.156383452623
  -442.559572918957
  -442.558470392314
  -442.618695524767
  108.550455108265
  -442.55882386178
  -442.557689666988
  -442.620436449067
  109.937735492256
  -442.558056465756
  -442.556890602814
  -442.622199428871
  111.318502854309
  -442.557270815056
  -442.556073283964
  -442.62398436213
  112.692964873674
  -442.556467020272
  -442.55523782103
  -442.625791149613
  114.061269678853
  -442.788045414779
  -0.138474217570337
  0.0293660101884668
  828_Amine_frag3_rxwf 
  -442.946080240802
  -0.158307795974942
  -0.00967040613032888
  133.452673868465
  99.4319290660677
  -442.722693470827
  -442.721749284935
  -442.768992603273
  -71.5458541273213
  57.3913586847621
  4.30623045850772
  23.6701258731215
  -28.3185997652059
  129.744905497171
  575.532000111413
  705.276905608583
  0.150120659540547
  24.4732044975304
  Amine_frag3_transition_state_1-3_isomer11 
  2
 m_depend[86] { 
  # First column is dependency index #
  i_m_depend_dependency
  s_m_depend_property
  :::
  1 20 i_m_Spin_multiplicity 
  2 20 s_j_QM_Method 
  3 20 s_j_QM_Basis 
  4 20 r_j_Final_Energy 
  5 20 s_j_Jaguar_input_file 
  6 20 s_j_Jaguar_output_file 
  7 20 s_j_Task 
  8 20 s_j_Jaguar_restart_input_file 
  9 20 s_j_Jaguar_restart_mae_file 
  10 20 s_j_Jaguar_log_file 
  11 20 s_j_Jaguar_mae_file 
  12 20 i_j_Number_of_canonical_orbitals 
  13 20 r_j_Lowest_Frequency_(cm-1) 
  14 20 r_j_Highest_Frequency_(cm-1) 
  15 20 r_j_2nd_Lowest_Frequency_(cm-1) 
  16 20 i_j_Num_Negative_Frequencies 
  17 10 i_mmod_Serial_Number-OPLS3e 
  18 20 r_j_Enthalpy_(kcal/mol)_298.15K_1.00E+00atm 
  19 20 r_j_Free_Energy_(kcal/mol)_298.15K_1.00E+00atm 
  20 20 r_j_Internal_Energy_(kcal/mol)_298.15K_1.00E+00atm 
  21 20 r_j_Heat_Capacity_(cal/mol/K)_298.15K_1.00E+00atm 
  22 20 r_j_ln(Q)_(kcal/mol)_298.15K_1.00E+00atm 
  23 20 r_j_Enthalpy_(kcal/mol)_308.15K_1.00E+00atm 
  24 20 r_j_Free_Energy_(kcal/mol)_308.15K_1.00E+00atm 
  25 20 r_j_Internal_Energy_(kcal/mol)_308.15K_1.00E+00atm 
  26 20 r_j_Heat_Capacity_(cal/mol/K)_308.15K_1.00E+00atm 
  27 20 r_j_ln(Q)_(kcal/mol)_308.15K_1.00E+00atm 
  28 20 r_j_Enthalpy_(kcal/mol)_318.15K_1.00E+00atm 
  29 20 r_j_Free_Energy_(kcal/mol)_318.15K_1.00E+00atm 
  30 20 r_j_Internal_Energy_(kcal/mol)_318.15K_1.00E+00atm 
  31 20 r_j_Heat_Capacity_(cal/mol/K)_318.15K_1.00E+00atm 
  32 20 r_j_ln(Q)_(kcal/mol)_318.15K_1.00E+00atm 
  33 20 r_j_Enthalpy_(kcal/mol)_328.15K_1.00E+00atm 
  34 20 r_j_Free_Energy_(kcal/mol)_328.15K_1.00E+00atm 
  35 20 r_j_Internal_Energy_(kcal/mol)_328.15K_1.00E+00atm 
  36 20 r_j_Heat_Capacity_(cal/mol/K)_328.15K_1.00E+00atm 
  37 20 r_j_ln(Q)_(kcal/mol)_328.15K_1.00E+00atm 
  38 20 r_j_Enthalpy_(kcal/mol)_338.15K_1.00E+00atm 
  39 20 r_j_Free_Energy_(kcal/mol)_338.15K_1.00E+00atm 
  40 20 r_j_Internal_Energy_(kcal/mol)_338.15K_1.00E+00atm 
  41 20 r_j_Heat_Capacity_(cal/mol/K)_338.15K_1.00E+00atm 
  42 20 r_j_ln(Q)_(kcal/mol)_338.15K_1.00E+00atm 
  43 20 r_j_Enthalpy_(kcal/mol)_348.15K_1.00E+00atm 
  44 20 r_j_Free_Energy_(kcal/mol)_348.15K_1.00E+00atm 
  45 20 r_j_Internal_Energy_(kcal/mol)_348.15K_1.00E+00atm 
  46 20 r_j_Heat_Capacity_(cal/mol/K)_348.15K_1.00E+00atm 
  47 20 r_j_ln(Q)_(kcal/mol)_348.15K_1.00E+00atm 
  48 20 r_j_Enthalpy_(kcal/mol)_358.15K_1.00E+00atm 
  49 20 r_j_Free_Energy_(kcal/mol)_358.15K_1.00E+00atm 
  50 20 r_j_Internal_Energy_(kcal/mol)_358.15K_1.00E+00atm 
  51 20 r_j_Heat_Capacity_(cal/mol/K)_358.15K_1.00E+00atm 
  52 20 r_j_ln(Q)_(kcal/mol)_358.15K_1.00E+00atm 
  53 20 r_j_Enthalpy_(kcal/mol)_368.15K_1.00E+00atm 
  54 20 r_j_Free_Energy_(kcal/mol)_368.15K_1.00E+00atm 
  55 20 r_j_Internal_Energy_(kcal/mol)_368.15K_1.00E+00atm 
  56 20 r_j_Heat_Capacity_(cal/mol/K)_368.15K_1.00E+00atm 
  57 20 r_j_ln(Q)_(kcal/mol)_368.15K_1.00E+00atm 
  58 20 r_j_Enthalpy_(kcal/mol)_378.15K_1.00E+00atm 
  59 20 r_j_Free_Energy_(kcal/mol)_378.15K_1.00E+00atm 
  60 20 r_j_Internal_Energy_(kcal/mol)_378.15K_1.00E+00atm 
  61 20 r_j_Heat_Capacity_(cal/mol/K)_378.15K_1.00E+00atm 
  62 20 r_j_ln(Q)_(kcal/mol)_378.15K_1.00E+00atm 
  63 20 r_j_Enthalpy_(kcal/mol)_388.15K_1.00E+00atm 
  64 20 r_j_Free_Energy_(kcal/mol)_388.15K_1.00E+00atm 
  65 20 r_j_Internal_Energy_(kcal/mol)_388.15K_1.00E+00atm 
  66 20 r_j_Heat_Capacity_(cal/mol/K)_388.15K_1.00E+00atm 
  67 20 r_j_ln(Q)_(kcal/mol)_388.15K_1.00E+00atm 
  68 30 s_m_job_name 
  69 20 r_j_Gas_Phase_Energy 
  70 20 r_j_HOMO 
  71 20 r_j_LUMO 
  72 20 r_j_Zero_Point_Energy_(kcal/mol) 
  73 20 r_j_Entropy_(cal/mol/K)_298.15K_1.00E+00atm 
  74 20 r_j_Total_Internal_Energy_(au)_298.15K_1.00E+00atm 
  75 20 r_j_Total_Enthalpy_(au)_298.15K_1.00E+00atm 
  76 20 r_j_Total_Free_Energy_(au)_298.15K_1.00E+00atm 
  77 20 r_j_ESP_min,_kcal/mol 
  78 20 r_j_ESP_max,_kcal/mol 
  79 20 r_j_ESP_mean,_kcal/mol 
  80 20 r_j_ESP_pos_mean,_kcal/mol 
  81 20 r_j_ESP_neg_mean,_kcal/mol 
  82 20 r_j_ESP_pos_variance,_(kcal/mol)**2 
  83 20 r_j_ESP_neg_variance,_(kcal/mol)**2 
  84 20 r_j_ESP_total_variance,_(kcal/mol)**2 
  85 20 r_j_ESP_balance 
  86 20 r_j_ESP_local_polarity,_kcal/mol 
  :::
 } 
 m_atom[24] { 
  # First column is atom index #
  i_m_mmod_type
  r_m_x_coord
  r_m_y_coord
  r_m_z_coord
  i_m_color
  r_m_charge1
  r_m_charge2
  i_m_atomic_number
  i_m_formal_charge
  s_m_color_rgb
  s_m_atom_name
  r_j_EPN
  r_j_Max_surface_ESP
  r_j_Min_surface_ESP
  i_m_Hcount
  i_rdk_index
  b_matsci_Reaction_Workflow_Keep_Atom
  b_matsci_Reaction_Workflow_Restrained_Atom
  i_matsci_Reaction_Workflow_Superposition_Atom
  :::
  1 3 -0.148855 0.215891 -0.031518 2 -0.03809 -0.03809 6 0 A0A0A0  C1  -14.6653706759576 0 0 1 0 <> <> <>
  2 3 -0.420342 1.694493 0.238594 2 0.11986 0.11986 6 0 A0A0A0  C2  -14.6635837850848 0 0 2 2 <> <> <>
  3 3 -0.862788 -0.294834 -1.279203 2 -0.19229 -0.19229 6 0 A0A0A0  C3  -14.7214523629312 0 0 3 3 <> <> <>
  4 16 0.328551 2.044137 1.397418 70 -0.63852 -0.63852 8 0 FF2F2F  O4  -22.2994707937707 9.63022134388771 -8.63789122184645 1 4 <> <> <>
  5 41 -0.488894 -0.346558 0.849095 21 0.13401 0.13401 1 0 FFFFFF  H5  -1.07560279713151 41.4908766230802 4.39208343004025 0 <> <> <> <>
  6 41 -0.122846 2.290437 -0.635388 21 0.05946 0.05946 1 0 FFFFFF  H6  -1.07937457762718 39.4511404632451 19.9039689267369 0 <> <> <> <>
  7 41 -1.500323 1.833800 0.392669 21 0.05946 0.05946 1 0 FFFFFF  H7  -1.08252243622741 34.1746342637114 5.98943610695072 0 <> <> <> <>
  8 41 -1.945815 -0.211161 -1.151142 21 0.09464 0.09464 1 0 FFFFFF  H8  -1.0807009529433 31.3897332639541 17.3034649922334 0 <> <> <> <>
  9 41 -0.573812 0.277878 -2.164695 21 0.09464 0.09464 1 0 FFFFFF  H9  -1.08526904731137 26.9559426439945 9.22224623130545 0 <> <> <> <>
  10 41 -0.628481 -1.347923 -1.463049 21 0.09464 0.09464 1 0 FFFFFF  H10  -1.08145711959049 41.9937621483562 15.8555247635738 0 <> <> <> <>
  11 42 0.436601 3.001950 1.429871 21 0.44053 0.44053 1 0 FFFFFF  H11  -0.964525816070447 57.3913586847621 1.80016039999009 0 <> <> <> <>
  12 3 2.221978 0.671746 -1.555046 109 -0.08629 -0.08629 6 0 FF9600  C12  -14.7310320741772 0 0 2 <> 1 1 <>
  13 18 3.969974 1.150626 -2.620427 109 -0.95345 -0.95345 8 -1 FF9600  O1  -22.4907626242974 -43.2137152434955 -71.5458541273213 0 <> 1 1 <>
  14 3 3.728510 0.618193 -1.420051 109 0.42486 0.42486 6 0 FF9600  C14  -14.7459719906112 0 0 1 <> 1 1 <>
  15 3 4.261532 -0.814266 -1.196547 109 -0.15442 -0.15442 6 0 FF9600  C15  -14.7975725450181 0 0 3 <> 1 <> <>
  16 41 1.845057 1.688317 -1.614837 109 0.09376 0.09376 1 0 FF9600  H1  -1.11422888124785 22.9410646707838 -50.1374653649939 0 <> 1 <> <>
  17 41 1.858131 0.030023 -2.353399 109 0.09376 0.09376 1 0 FF9600  H2  -1.11518857541303 28.939161135024 -51.4021922325469 0 <> 1 <> <>
  18 41 4.034507 1.221453 -0.512984 109 -0.08890 -0.08890 1 0 FF9600  H3  -1.18115266909841 12.0789401332263 -54.3402100202576 0 <> 1 <> <>
  19 41 3.992785 -1.236230 -0.212524 109 0.03773 0.03773 1 0 FF9600  H4  -1.14363648820064 26.6353752742256 -11.9545249702535 0 <> 1 <> <>
  20 41 3.887532 -1.473882 -1.989419 109 0.03773 0.03773 1 0 FF9600  H20  -1.153796200796 15.9548110194473 -55.9318856298868 0 <> 1 <> <>
  21 41 5.353518 -0.801774 -1.266648 109 0.03773 0.03773 1 0 FF9600  H21  -1.15460121232723 -7.93669226813639 -56.8039356808075 0 <> 1 <> <>
  22 32 1.328150 0.037730 -0.147423 109 -0.25359 -0.25359 7 1 FF9600  N1  -18.2866624337475 0 0 2 <> 1 1 2
  23 44 1.768913 0.511057 0.643820 109 0.29136 0.29136 1 0 FF9600  H23  -0.989409098643215 37.4162073263537 4.26288937522188 0 <> 1 1 3
  24 44 1.588946 -0.946175 -0.105710 109 0.29136 0.29136 1 0 FF9600  H24  -0.984694815747631 50.0656692749477 15.6371266654303 0 <> 1 1 1
  :::
 } 
 m_bond[23] { 
  # First column is bond index #
  i_m_from
  i_m_to
  i_m_order
  :::
  1 1 2 1
  2 1 3 1
  3 1 5 1
  4 1 22 1
  5 2 4 1
  6 2 6 1
  7 2 7 1
  8 3 8 1
  9 3 9 1
  10 3 10 1
  11 4 11 1
  12 12 16 1
  13 12 17 1
  14 12 14 1
  15 12 22 1
  16 13 14 1
  17 14 18 1
  18 14 15 1
  19 15 21 1
  20 15 20 1
  21 15 19 1
  22 22 24 1
  23 22 23 1
  :::
 } 
} 

f_m_ct { 
 s_m_title
 s_m_entry_id
 s_m_entry_name
 i_m_Spin_multiplicity
 s_j_QM_Method
 s_j_QM_Basis
 r_j_Final_Energy
 s_j_Jaguar_input_file
 s_j_Jaguar_output_file
 s_m_Source_Path
 s_m_Source_File
 i_m_Source_File_Index
 s_j_Task
 s_j_Jaguar_restart_input_file
 s_j_Jaguar_restart_mae_file
 s_j_Jaguar_log_file
 s_j_Jaguar_mae_file
 i_j_Number_of_canonical_orbitals
 r_j_Lowest_Frequency_(cm-1)
 r_j_Highest_Frequency_(cm-1)
 r_j_2nd_Lowest_Frequency_(cm-1)
 i_j_Num_Negative_Frequencies
 b_matsci_Reaction_Workflow_Structure
 s_matsci_Reaction_Workflow_Conformers_Group
 s_matsci_Reaction_Workflow_Sibling_Group
 i_mmod_Serial_Number-OPLS3e
 r_mmod_Relative_Potential_Energy-OPLS3e_global
 i_matsci_Workflow_Stage
 r_j_Enthalpy_(kcal/mol)_298.15K_1.00E+00atm
 r_j_Free_Energy_(kcal/mol)_298.15K_1.00E+00atm
 r_j_Internal_Energy_(kcal/mol)_298.15K_1.00E+00atm
 r_j_Heat_Capacity_(cal/mol/K)_298.15K_1.00E+00atm
 r_j_ln(Q)_(kcal/mol)_298.15K_1.00E+00atm
 r_j_Enthalpy_(kcal/mol)_308.15K_1.00E+00atm
 r_j_Free_Energy_(kcal/mol)_308.15K_1.00E+00atm
 r_j_Internal_Energy_(kcal/mol)_308.15K_1.00E+00atm
 r_j_Heat_Capacity_(cal/mol/K)_308.15K_1.00E+00atm
 r_j_ln(Q)_(kcal/mol)_308.15K_1.00E+00atm
 r_j_Enthalpy_(kcal/mol)_318.15K_1.00E+00atm
 r_j_Free_Energy_(kcal/mol)_318.15K_1.00E+00atm
 r_j_Internal_Energy_(kcal/mol)_318.15K_1.00E+00atm
 r_j_Heat_Capacity_(cal/mol/K)_318.15K_1.00E+00atm
 r_j_ln(Q)_(kcal/mol)_318.15K_1.00E+00atm
 r_j_Enthalpy_(kcal/mol)_328.15K_1.00E+00atm
 r_j_Free_Energy_(kcal/mol)_328.15K_1.00E+00atm
 r_j_Internal_Energy_(kcal/mol)_328.15K_1.00E+00atm
 r_j_Heat_Capacity_(cal/mol/K)_328.15K_1.00E+00atm
 r_j_ln(Q)_(kcal/mol)_328.15K_1.00E+00atm
 r_j_Enthalpy_(kcal/mol)_338.15K_1.00E+00atm
 r_j_Free_Energy_(kcal/mol)_338.15K_1.00E+00atm
 r_j_Internal_Energy_(kcal/mol)_338.15K_1.00E+00atm
 r_j_Heat_Capacity_(cal/mol/K)_338.15K_1.00E+00atm
 r_j_ln(Q)_(kcal/mol)_338.15K_1.00E+00atm
 r_j_Enthalpy_(kcal/mol)_348.15K_1.00E+00atm
 r_j_Free_Energy_(kcal/mol)_348.15K_1.00E+00atm
 r_j_Internal_Energy_(kcal/mol)_348.15K_1.00E+00atm
 r_j_Heat_Capacity_(cal/mol/K)_348.15K_1.00E+00atm
 r_j_ln(Q)_(kcal/mol)_348.15K_1.00E+00atm
 r_j_Enthalpy_(kcal/mol)_358.15K_1.00E+00atm
 r_j_Free_Energy_(kcal/mol)_358.15K_1.00E+00atm
 r_j_Internal_Energy_(kcal/mol)_358.15K_1.00E+00atm
 r_j_Heat_Capacity_(cal/mol/K)_358.15K_1.00E+00atm
 r_j_ln(Q)_(kcal/mol)_358.15K_1.00E+00atm
 r_j_Enthalpy_(kcal/mol)_368.15K_1.00E+00atm
 r_j_Free_Energy_(kcal/mol)_368.15K_1.00E+00atm
 r_j_Internal_Energy_(kcal/mol)_368.15K_1.00E+00atm
 r_j_Heat_Capacity_(cal/mol/K)_368.15K_1.00E+00atm
 r_j_ln(Q)_(kcal/mol)_368.15K_1.00E+00atm
 r_j_Enthalpy_(kcal/mol)_378.15K_1.00E+00atm
 r_j_Free_Energy_(kcal/mol)_378.15K_1.00E+00atm
 r_j_Internal_Energy_(kcal/mol)_378.15K_1.00E+00atm
 r_j_Heat_Capacity_(cal/mol/K)_378.15K_1.00E+00atm
 r_j_ln(Q)_(kcal/mol)_378.15K_1.00E+00atm
 r_j_Enthalpy_(kcal/mol)_388.15K_1.00E+00atm
 r_j_Free_Energy_(kcal/mol)_388.15K_1.00E+00atm
 r_j_Internal_Energy_(kcal/mol)_388.15K_1.00E+00atm
 r_j_Heat_Capacity_(cal/mol/K)_388.15K_1.00E+00atm
 r_j_ln(Q)_(kcal/mol)_388.15K_1.00E+00atm
 r_j_Zero_Point_Energy_(kcal/mol)_stage_2
 r_j_Total_Internal_Energy_(au)_298.15K_1.00E+00atm_stage_2
 r_j_Total_Enthalpy_(au)_298.15K_1.00E+00atm_stage_2
 r_j_Total_Free_Energy_(au)_298.15K_1.00E+00atm_stage_2
 r_j_Entropy_(cal/mol/K)_298.15K_1.00E+00atm_stage_2
 r_j_Total_Internal_Energy_(au)_308.15K_1.00E+00atm_stage_2
 r_j_Total_Enthalpy_(au)_308.15K_1.00E+00atm_stage_2
 r_j_Total_Free_Energy_(au)_308.15K_1.00E+00atm_stage_2
 r_j_Entropy_(cal/mol/K)_308.15K_1.00E+00atm_stage_2
 r_j_Total_Internal_Energy_(au)_318.15K_1.00E+00atm_stage_2
 r_j_Total_Enthalpy_(au)_318.15K_1.00E+00atm_stage_2
 r_j_Total_Free_Energy_(au)_318.15K_1.00E+00atm_stage_2
 r_j_Entropy_(cal/mol/K)_318.15K_1.00E+00atm_stage_2
 r_j_Total_Internal_Energy_(au)_328.15K_1.00E+00atm_stage_2
 r_j_Total_Enthalpy_(au)_328.15K_1.00E+00atm_stage_2
 r_j_Total_Free_Energy_(au)_328.15K_1.00E+00atm_stage_2
 r_j_Entropy_(cal/mol/K)_328.15K_1.00E+00atm_stage_2
 r_j_Total_Internal_Energy_(au)_338.15K_1.00E+00atm_stage_2
 r_j_Total_Enthalpy_(au)_338.15K_1.00E+00atm_stage_2
 r_j_Total_Free_Energy_(au)_338.15K_1.00E+00atm_stage_2
 r_j_Entropy_(cal/mol/K)_338.15K_1.00E+00atm_stage_2
 r_j_Total_Internal_Energy_(au)_348.15K_1.00E+00atm_stage_2
 r_j_Total_Enthalpy_(au)_348.15K_1.00E+00atm_stage_2
 r_j_Total_Free_Energy_(au)_348.15K_1.00E+00atm_stage_2
 r_j_Entropy_(cal/mol/K)_348.15K_1.00E+00atm_stage_2
 r_j_Total_Internal_Energy_(au)_358.15K_1.00E+00atm_stage_2
 r_j_Total_Enthalpy_(au)_358.15K_1.00E+00atm_stage_2
 r_j_Total_Free_Energy_(au)_358.15K_1.00E+00atm_stage_2
 r_j_Entropy_(cal/mol/K)_358.15K_1.00E+00atm_stage_2
 r_j_Total_Internal_Energy_(au)_368.15K_1.00E+00atm_stage_2
 r_j_Total_Enthalpy_(au)_368.15K_1.00E+00atm_stage_2
 r_j_Total_Free_Energy_(au)_368.15K_1.00E+00atm_stage_2
 r_j_Entropy_(cal/mol/K)_368.15K_1.00E+00atm_stage_2
 r_j_Total_Internal_Energy_(au)_378.15K_1.00E+00atm_stage_2
 r_j_Total_Enthalpy_(au)_378.15K_1.00E+00atm_stage_2
 r_j_Total_Free_Energy_(au)_378.15K_1.00E+00atm_stage_2
 r_j_Entropy_(cal/mol/K)_378.15K_1.00E+00atm_stage_2
 r_j_Total_Internal_Energy_(au)_388.15K_1.00E+00atm_stage_2
 r_j_Total_Enthalpy_(au)_388.15K_1.00E+00atm_stage_2
 r_j_Total_Free_Energy_(au)_388.15K_1.00E+00atm_stage_2
 r_j_Entropy_(cal/mol/K)_388.15K_1.00E+00atm_stage_2
 r_j_Gas_Phase_Energy_stage_2
 r_j_HOMO_stage_2
 r_j_LUMO_stage_2
 s_m_job_name
 r_j_Gas_Phase_Energy
 r_j_HOMO
 r_j_LUMO
 r_j_Zero_Point_Energy_(kcal/mol)
 r_j_Entropy_(cal/mol/K)_298.15K_1.00E+00atm
 r_j_Total_Internal_Energy_(au)_298.15K_1.00E+00atm
 r_j_Total_Enthalpy_(au)_298.15K_1.00E+00atm
 r_j_Total_Free_Energy_(au)_298.15K_1.00E+00atm
 r_j_ESP_min,_kcal/mol
 r_j_ESP_max,_kcal/mol
 r_j_ESP_mean,_kcal/mol
 r_j_ESP_pos_mean,_kcal/mol
 r_j_ESP_neg_mean,_kcal/mol
 r_j_ESP_pos_variance,_(kcal/mol)**2
 r_j_ESP_neg_variance,_(kcal/mol)**2
 r_j_ESP_total_variance,_(kcal/mol)**2
 r_j_ESP_balance
 r_j_ESP_local_polarity,_kcal/mol
 s_j_jname
 i_m_ct_format
 :::
 Amine_frag3_reactant-7 
  631 
  Amine_frag3_reactant-7_stage_2 
  1
  DFT(b3lyp-d3) 
  cc-pvtz(-f) 
  -443.004871923823
  /home/laurikai/Schrodinger_WD/828_Frag3_Amine_spe_CC-PVTZ-F/Amine_frag3_reactant-7_isomer12.in 
  /home/laurikai/Schrodinger_WD/828_Frag3_Amine_spe_CC-PVTZ-F/Amine_frag3_reactant-7_isomer12.out 
  /home/laurikai/.schrodinger/tmp 
  tmplb06f0ik.mae 
  1
  "Single Point" 
  /home/laurikai/Schrodinger_WD/828_Frag3_Amine_spe_CC-PVTZ-F/Amine_frag3_reactant-7_isomer12.01.in 
  /home/laurikai/Schrodinger_WD/828_Frag3_Amine_spe_CC-PVTZ-F/Amine_frag3_reactant-7_isomer12.01.mae 
  /home/laurikai/Schrodinger_WD/828_Frag3_Amine_spe_CC-PVTZ-F/Amine_frag3_reactant-7_isomer12.log 
  /home/laurikai/Schrodinger_WD/828_Frag3_Amine_spe_CC-PVTZ-F/Amine_frag3_reactant-7_isomer12.mae 
  341
  47.7144621657474
  3571.67113813249
  61.2209601244907
  0
  1
  reactant 
  reactant 
  1
  4.54944229125977
  2
  7.74541776035752
  -23.0249143620518
  7.15293217153025
  41.5486172991771
  38.8615601733466
  8.36784304661897
  -24.3804457385897
  7.75548539376932
  43.0435657063972
  39.8140622969818
  8.82404214015877
  -25.4504758480612
  8.19181242328673
  44.2224986092023
  40.2551084975534
  9.2920463971497
  -26.5350309806959
  8.63994461625529
  45.4042086206484
  40.6915480959133
  9.7718720177232
  -27.6340285285804
  9.0998981728064
  46.5863951292652
  41.1236668474829
  10.263512665193
  -28.7473909187196
  9.5716667562538
  47.7668572223456
  41.5517249538971
  10.7669406214069
  -29.8750445469422
  10.0552226484454
  48.9435237280201
  41.9759591325592
  11.2821081960991
  -31.0169188669608
  10.5505181591152
  50.1144742204237
  42.3965845609811
  11.8089493071235
  -32.1729456192506
  11.0574872061172
  51.2779524206723
  42.8137966986842
  12.3473811622176
  -33.3430581848292
  11.5760469971889
  52.4323733108075
  43.2277729894003
  135.177984852442
  -442.6266363475
  -442.625692161608
  -442.675489719417
  104.807778325982
  -442.625959765828
  -442.624983911786
  -442.677171632212
  106.273856190844
  -442.625264434442
  -442.62425691225
  -442.678876833744
  107.730686745937
  -442.624550290331
  -442.623511099988
  -442.680605182374
  109.178965039907
  -442.623817307677
  -442.622746449185
  -442.682356546457
  110.619253426892
  -442.623065496579
  -442.621962969937
  -442.684130802374
  112.051999379327
  -442.622294901209
  -442.621160706417
  -442.685927832829
  113.477551775371
  -442.621505597566
  -442.620339734624
  -442.687747525399
  114.896175643243
  -442.620697690959
  -442.619500159867
  -442.689589771305
  116.308065387741
  -442.619871313325
  -442.618642114083
  -442.691454464384
  117.713356555576
  -442.853738750974
  -0.218624588534256
  0.0752084929227263
  828_Amine_frag3_rxwf 
  -443.004871923823
  -0.231164643154049
  0.0325159978567424
  134.184817293878
  103.204199639139
  -442.779635881623
  -442.778691695731
  -442.827727341556
  -40.4649619954458
  20.3372531416942
  0.975911889251958
  9.28161985974984
  -11.9733497880004
  26.1985361335588
  104.588870591699
  130.787406725258
  0.160188244315164
  10.1428127479041
  Amine_frag3_reactant-7_isomer12 
  2
 m_depend[86] { 
  # First column is dependency index #
  i_m_depend_dependency
  s_m_depend_property
  :::
  1 20 i_m_Spin_multiplicity 
  2 20 s_j_QM_Method 
  3 20 s_j_QM_Basis 
  4 20 r_j_Final_Energy 
  5 20 s_j_Jaguar_input_file 
  6 20 s_j_Jaguar_output_file 
  7 20 s_j_Task 
  8 20 s_j_Jaguar_restart_input_file 
  9 20 s_j_Jaguar_restart_mae_file 
  10 20 s_j_Jaguar_log_file 
  11 20 s_j_Jaguar_mae_file 
  12 20 i_j_Number_of_canonical_orbitals 
  13 20 r_j_Lowest_Frequency_(cm-1) 
  14 20 r_j_Highest_Frequency_(cm-1) 
  15 20 r_j_2nd_Lowest_Frequency_(cm-1) 
  16 20 i_j_Num_Negative_Frequencies 
  17 10 i_mmod_Serial_Number-OPLS3e 
  18 20 r_j_Enthalpy_(kcal/mol)_298.15K_1.00E+00atm 
  19 20 r_j_Free_Energy_(kcal/mol)_298.15K_1.00E+00atm 
  20 20 r_j_Internal_Energy_(kcal/mol)_298.15K_1.00E+00atm 
  21 20 r_j_Heat_Capacity_(cal/mol/K)_298.15K_1.00E+00atm 
  22 20 r_j_ln(Q)_(kcal/mol)_298.15K_1.00E+00atm 
  23 20 r_j_Enthalpy_(kcal/mol)_308.15K_1.00E+00atm 
  24 20 r_j_Free_Energy_(kcal/mol)_308.15K_1.00E+00atm 
  25 20 r_j_Internal_Energy_(kcal/mol)_308.15K_1.00E+00atm 
  26 20 r_j_Heat_Capacity_(cal/mol/K)_308.15K_1.00E+00atm 
  27 20 r_j_ln(Q)_(kcal/mol)_308.15K_1.00E+00atm 
  28 20 r_j_Enthalpy_(kcal/mol)_318.15K_1.00E+00atm 
  29 20 r_j_Free_Energy_(kcal/mol)_318.15K_1.00E+00atm 
  30 20 r_j_Internal_Energy_(kcal/mol)_318.15K_1.00E+00atm 
  31 20 r_j_Heat_Capacity_(cal/mol/K)_318.15K_1.00E+00atm 
  32 20 r_j_ln(Q)_(kcal/mol)_318.15K_1.00E+00atm 
  33 20 r_j_Enthalpy_(kcal/mol)_328.15K_1.00E+00atm 
  34 20 r_j_Free_Energy_(kcal/mol)_328.15K_1.00E+00atm 
  35 20 r_j_Internal_Energy_(kcal/mol)_328.15K_1.00E+00atm 
  36 20 r_j_Heat_Capacity_(cal/mol/K)_328.15K_1.00E+00atm 
  37 20 r_j_ln(Q)_(kcal/mol)_328.15K_1.00E+00atm 
  38 20 r_j_Enthalpy_(kcal/mol)_338.15K_1.00E+00atm 
  39 20 r_j_Free_Energy_(kcal/mol)_338.15K_1.00E+00atm 
  40 20 r_j_Internal_Energy_(kcal/mol)_338.15K_1.00E+00atm 
  41 20 r_j_Heat_Capacity_(cal/mol/K)_338.15K_1.00E+00atm 
  42 20 r_j_ln(Q)_(kcal/mol)_338.15K_1.00E+00atm 
  43 20 r_j_Enthalpy_(kcal/mol)_348.15K_1.00E+00atm 
  44 20 r_j_Free_Energy_(kcal/mol)_348.15K_1.00E+00atm 
  45 20 r_j_Internal_Energy_(kcal/mol)_348.15K_1.00E+00atm 
  46 20 r_j_Heat_Capacity_(cal/mol/K)_348.15K_1.00E+00atm 
  47 20 r_j_ln(Q)_(kcal/mol)_348.15K_1.00E+00atm 
  48 20 r_j_Enthalpy_(kcal/mol)_358.15K_1.00E+00atm 
  49 20 r_j_Free_Energy_(kcal/mol)_358.15K_1.00E+00atm 
  50 20 r_j_Internal_Energy_(kcal/mol)_358.15K_1.00E+00atm 
  51 20 r_j_Heat_Capacity_(cal/mol/K)_358.15K_1.00E+00atm 
  52 20 r_j_ln(Q)_(kcal/mol)_358.15K_1.00E+00atm 
  53 20 r_j_Enthalpy_(kcal/mol)_368.15K_1.00E+00atm 
  54 20 r_j_Free_Energy_(kcal/mol)_368.15K_1.00E+00atm 
  55 20 r_j_Internal_Energy_(kcal/mol)_368.15K_1.00E+00atm 
  56 20 r_j_Heat_Capacity_(cal/mol/K)_368.15K_1.00E+00atm 
  57 20 r_j_ln(Q)_(kcal/mol)_368.15K_1.00E+00atm 
  58 20 r_j_Enthalpy_(kcal/mol)_378.15K_1.00E+00atm 
  59 20 r_j_Free_Energy_(kcal/mol)_378.15K_1.00E+00atm 
  60 20 r_j_Internal_Energy_(kcal/mol)_378.15K_1.00E+00atm 
  61 20 r_j_Heat_Capacity_(cal/mol/K)_378.15K_1.00E+00atm 
  62 20 r_j_ln(Q)_(kcal/mol)_378.15K_1.00E+00atm 
  63 20 r_j_Enthalpy_(kcal/mol)_388.15K_1.00E+00atm 
  64 20 r_j_Free_Energy_(kcal/mol)_388.15K_1.00E+00atm 
  65 20 r_j_Internal_Energy_(kcal/mol)_388.15K_1.00E+00atm 
  66 20 r_j_Heat_Capacity_(cal/mol/K)_388.15K_1.00E+00atm 
  67 20 r_j_ln(Q)_(kcal/mol)_388.15K_1.00E+00atm 
  68 30 s_m_job_name 
  69 20 r_j_Gas_Phase_Energy 
  70 20 r_j_HOMO 
  71 20 r_j_LUMO 
  72 20 r_j_Zero_Point_Energy_(kcal/mol) 
  73 20 r_j_Entropy_(cal/mol/K)_298.15K_1.00E+00atm 
  74 20 r_j_Total_Internal_Energy_(au)_298.15K_1.00E+00atm 
  75 20 r_j_Total_Enthalpy_(au)_298.15K_1.00E+00atm 
  76 20 r_j_Total_Free_Energy_(au)_298.15K_1.00E+00atm 
  77 20 r_j_ESP_min,_kcal/mol 
  78 20 r_j_ESP_max,_kcal/mol 
  79 20 r_j_ESP_mean,_kcal/mol 
  80 20 r_j_ESP_pos_mean,_kcal/mol 
  81 20 r_j_ESP_neg_mean,_kcal/mol 
  82 20 r_j_ESP_pos_variance,_(kcal/mol)**2 
  83 20 r_j_ESP_neg_variance,_(kcal/mol)**2 
  84 20 r_j_ESP_total_variance,_(kcal/mol)**2 
  85 20 r_j_ESP_balance 
  86 20 r_j_ESP_local_polarity,_kcal/mol 
  :::
 } 
 m_atom[24] { 
  # First column is atom index #
  i_m_mmod_type
  r_m_x_coord
  r_m_y_coord
  r_m_z_coord
  i_m_color
  r_m_charge1
  r_m_charge2
  i_m_atomic_number
  s_m_color_rgb
  s_m_atom_name
  r_j_EPN
  r_j_Max_surface_ESP
  r_j_Min_surface_ESP
  i_m_Hcount
  i_rdk_index
  r_j_Mulliken_Charges
  i_j_separated_energy_at_no
  b_matsci_Reaction_Workflow_Keep_Atom
  i_matsci_Reaction_Workflow_Superposition_Atom
  :::
  1 3 -1.516533 0.188373 -0.196665 2 0.08791 0.08791 6 A0A0A0  C1  -14.7343428600793 0 0 1 0 <> <> <> <>
  2 3 -0.014455 0.441799 0.048624 2 0.13578 0.13578 6 A0A0A0  C2  -14.7202804391753 0 0 2 2 <> <> <> <>
  3 3 -1.931855 0.595500 -1.615025 2 -0.16572 -0.16572 6 A0A0A0  C3  -14.7784861009047 0 0 3 3 <> <> <> <>
  4 16 0.810106 -0.421228 -0.722873 70 -0.66214 -0.66214 8 FF2F2F  O4  -22.3593297717804 -9.15751405467933 -30.851461894928 1 4 <> <> <> <>
  5 41 -2.074820 0.808664 0.519202 21 0.05153 0.05153 1 FFFFFF  H5  -1.13711862904497 9.25547701653244 -23.7232962048794 0 <> <> <> <> <>
  6 41 0.224846 1.504003 -0.135466 21 0.05161 0.05161 1 FFFFFF  H6  -1.13165826148098 13.5089731754858 -8.71257421145062 0 <> <> <> <> <>
  7 41 0.222132 0.231921 1.099281 21 0.05161 0.05161 1 FFFFFF  H7  -1.13394130918975 10.3119526592112 -20.3945529267933 0 <> <> <> <> <>
  8 41 -1.708534 1.650861 -1.806505 21 0.06800 0.06800 1 FFFFFF  H8  -1.13593462392531 7.44703819035968 -13.3995272199671 0 <> <> <> <> <>
  9 41 -1.397864 0.003222 -2.366417 21 0.06800 0.06800 1 FFFFFF  H9  -1.13811318227614 0.0274980128826295 -19.8474434651332 0 <> <> <> <> <>
  10 41 -3.002119 0.427186 -1.756322 21 0.06800 0.06800 1 FFFFFF  H10  -1.14086498295533 -0.220514681451857 -36.5641453256311 0 <> <> <> <> <>
  11 42 0.750671 -0.147887 -1.657074 21 0.42291 0.42291 1 FFFFFF  H11  -1.02507090669705 0.261057063739882 -17.254867354234 0 <> <> <> <> <>
  12 3 2.013465 1.797661 -2.791572 104 -0.06989 -0.06989 6 E0E0E0  C12  -14.6912770431334 13.5720503021086 3.93521874611918 2 <> -0.01523 1 1 <>
  13 16 1.159567 0.726977 -3.248630 70 -0.28766 -0.28766 8 FF2F2F  O1  -22.3185615808586 2.08734250674703 -22.7942330849025 0 <> -0.4555 2 1 <>
  14 3 2.580446 0.656411 -3.523346 104 -0.00407 -0.00407 6 E0E0E0  C14  -14.6809681331124 13.040564984076 2.31772288499969 1 <> 0.12847 3 1 <>
  15 3 3.355795 -0.433542 -2.829125 104 -0.18780 -0.18780 6 E0E0E0  C15  -14.7521013399047 0 0 3 <> -0.34018 4 1 <>
  16 41 1.857471 2.752775 -3.291194 21 0.10452 0.10452 1 FFFFFF  H1  -1.09323340482053 20.3372531416942 -8.38416592977595 0 <> 0.09523 5 1 <>
  17 41 2.142608 1.844002 -1.710722 21 0.10452 0.10452 1 FFFFFF  H2  -1.09367045835869 17.3889513520166 -10.7330155739589 0 <> 0.13032 6 1 <>
  18 41 2.806243 0.805845 -4.580723 21 0.12001 0.12001 1 FFFFFF  H3  -1.09886699161432 19.2226834328373 -7.63792225341765 0 <> 0.09262 7 1 <>
  19 41 4.427879 -0.210252 -2.862082 21 0.07346 0.07346 1 FFFFFF  H4  -1.10601977421519 15.8766226373847 3.47253508135087 0 <> 0.1004 8 1 <>
  20 41 3.038896 -0.525847 -1.787283 21 0.07346 0.07346 1 FFFFFF  H20  -1.11390686109045 8.89551529878619 -24.6477299875413 0 <> 0.1437 9 1 <>
  21 41 3.195334 -1.395104 -3.327443 21 0.07346 0.07346 1 FFFFFF  H21  -1.11153792986753 12.5470141389941 -4.16958737680273 0 <> 0.10993 10 1 <>
  22 26 -1.899254 -1.212186 0.032540 38 -0.95492 -0.95492 7 2F2FFF  N1  -18.4123403056201 -20.9188549999645 -40.4649619954458 2 <> -0.59647 12 1 2
  23 43 -1.240294 -1.789337 -0.490664 21 0.38871 0.38871 1 FFFFFF  H23  -1.08867216611829 8.43997813687223 -31.2139229268344 0 <> 0.2374 16 1 3
  24 43 -1.737364 -1.446823 1.011039 21 0.38871 0.38871 1 FFFFFF  H24  -1.08523486492713 17.9246155515039 -32.2803172683097 0 <> 0.23796 17 1 1
  :::
 } 
 m_bond[23] { 
  # First column is bond index #
  i_m_from
  i_m_to
  i_m_order
  :::
  1 1 2 1
  2 1 3 1
  3 1 5 1
  4 1 22 1
  5 2 4 1
  6 2 6 1
  7 2 7 1
  8 3 8 1
  9 3 9 1
  10 3 10 1
  11 4 11 1
  12 12 17 1
  13 12 16 1
  14 12 13 1
  15 12 14 1
  16 13 14 1
  17 14 18 1
  18 14 15 1
  19 15 20 1
  20 15 21 1
  21 15 19 1
  22 22 24 1
  23 22 23 1
  :::
 } 
} 

f_m_ct { 
 s_m_title
 s_m_entry_id
 s_m_entry_name
 i_m_Spin_multiplicity
 s_j_QM_Method
 s_j_QM_Basis
 r_j_Final_Energy
 s_j_Jaguar_input_file
 s_j_Jaguar_output_file
 s_m_Source_Path
 s_m_Source_File
 i_m_Source_File_Index
 s_j_Task
 s_j_Jaguar_restart_input_file
 s_j_Jaguar_restart_mae_file
 s_j_Jaguar_log_file
 s_j_Jaguar_mae_file
 i_j_Number_of_canonical_orbitals
 r_j_Lowest_Frequency_(cm-1)
 r_j_Highest_Frequency_(cm-1)
 r_j_2nd_Lowest_Frequency_(cm-1)
 i_j_Num_Negative_Frequencies
 b_matsci_Reaction_Workflow_Structure
 s_matsci_Reaction_Workflow_Conformers_Group
 s_matsci_Reaction_Workflow_Sibling_Group
 s_matsci_Reaction_Workflow_Parent_Conformer_Groups
 s_matsci_Reaction_Workflow_Restrained_Distances
 s_matsci_Reaction_Workflow_Restrained_Angles
 b_matsci_Reaction_Workflow_Transition_State_Structure
 i_mmod_Serial_Number-OPLS3e
 r_mmod_Relative_Potential_Energy-OPLS3e_global
 i_matsci_Workflow_Stage
 r_j_Enthalpy_(kcal/mol)_298.15K_1.00E+00atm
 r_j_Free_Energy_(kcal/mol)_298.15K_1.00E+00atm
 r_j_Internal_Energy_(kcal/mol)_298.15K_1.00E+00atm
 r_j_Heat_Capacity_(cal/mol/K)_298.15K_1.00E+00atm
 r_j_ln(Q)_(kcal/mol)_298.15K_1.00E+00atm
 r_j_Enthalpy_(kcal/mol)_308.15K_1.00E+00atm
 r_j_Free_Energy_(kcal/mol)_308.15K_1.00E+00atm
 r_j_Internal_Energy_(kcal/mol)_308.15K_1.00E+00atm
 r_j_Heat_Capacity_(cal/mol/K)_308.15K_1.00E+00atm
 r_j_ln(Q)_(kcal/mol)_308.15K_1.00E+00atm
 r_j_Enthalpy_(kcal/mol)_318.15K_1.00E+00atm
 r_j_Free_Energy_(kcal/mol)_318.15K_1.00E+00atm
 r_j_Internal_Energy_(kcal/mol)_318.15K_1.00E+00atm
 r_j_Heat_Capacity_(cal/mol/K)_318.15K_1.00E+00atm
 r_j_ln(Q)_(kcal/mol)_318.15K_1.00E+00atm
 r_j_Enthalpy_(kcal/mol)_328.15K_1.00E+00atm
 r_j_Free_Energy_(kcal/mol)_328.15K_1.00E+00atm
 r_j_Internal_Energy_(kcal/mol)_328.15K_1.00E+00atm
 r_j_Heat_Capacity_(cal/mol/K)_328.15K_1.00E+00atm
 r_j_ln(Q)_(kcal/mol)_328.15K_1.00E+00atm
 r_j_Enthalpy_(kcal/mol)_338.15K_1.00E+00atm
 r_j_Free_Energy_(kcal/mol)_338.15K_1.00E+00atm
 r_j_Internal_Energy_(kcal/mol)_338.15K_1.00E+00atm
 r_j_Heat_Capacity_(cal/mol/K)_338.15K_1.00E+00atm
 r_j_ln(Q)_(kcal/mol)_338.15K_1.00E+00atm
 r_j_Enthalpy_(kcal/mol)_348.15K_1.00E+00atm
 r_j_Free_Energy_(kcal/mol)_348.15K_1.00E+00atm
 r_j_Internal_Energy_(kcal/mol)_348.15K_1.00E+00atm
 r_j_Heat_Capacity_(cal/mol/K)_348.15K_1.00E+00atm
 r_j_ln(Q)_(kcal/mol)_348.15K_1.00E+00atm
 r_j_Enthalpy_(kcal/mol)_358.15K_1.00E+00atm
 r_j_Free_Energy_(kcal/mol)_358.15K_1.00E+00atm
 r_j_Internal_Energy_(kcal/mol)_358.15K_1.00E+00atm
 r_j_Heat_Capacity_(cal/mol/K)_358.15K_1.00E+00atm
 r_j_ln(Q)_(kcal/mol)_358.15K_1.00E+00atm
 r_j_Enthalpy_(kcal/mol)_368.15K_1.00E+00atm
 r_j_Free_Energy_(kcal/mol)_368.15K_1.00E+00atm
 r_j_Internal_Energy_(kcal/mol)_368.15K_1.00E+00atm
 r_j_Heat_Capacity_(cal/mol/K)_368.15K_1.00E+00atm
 r_j_ln(Q)_(kcal/mol)_368.15K_1.00E+00atm
 r_j_Enthalpy_(kcal/mol)_378.15K_1.00E+00atm
 r_j_Free_Energy_(kcal/mol)_378.15K_1.00E+00atm
 r_j_Internal_Energy_(kcal/mol)_378.15K_1.00E+00atm
 r_j_Heat_Capacity_(cal/mol/K)_378.15K_1.00E+00atm
 r_j_ln(Q)_(kcal/mol)_378.15K_1.00E+00atm
 r_j_Enthalpy_(kcal/mol)_388.15K_1.00E+00atm
 r_j_Free_Energy_(kcal/mol)_388.15K_1.00E+00atm
 r_j_Internal_Energy_(kcal/mol)_388.15K_1.00E+00atm
 r_j_Heat_Capacity_(cal/mol/K)_388.15K_1.00E+00atm
 r_j_ln(Q)_(kcal/mol)_388.15K_1.00E+00atm
 r_j_Zero_Point_Energy_(kcal/mol)_stage_2
 r_j_Total_Internal_Energy_(au)_298.15K_1.00E+00atm_stage_2
 r_j_Total_Enthalpy_(au)_298.15K_1.00E+00atm_stage_2
 r_j_Total_Free_Energy_(au)_298.15K_1.00E+00atm_stage_2
 r_j_Entropy_(cal/mol/K)_298.15K_1.00E+00atm_stage_2
 r_j_Total_Internal_Energy_(au)_308.15K_1.00E+00atm_stage_2
 r_j_Total_Enthalpy_(au)_308.15K_1.00E+00atm_stage_2
 r_j_Total_Free_Energy_(au)_308.15K_1.00E+00atm_stage_2
 r_j_Entropy_(cal/mol/K)_308.15K_1.00E+00atm_stage_2
 r_j_Total_Internal_Energy_(au)_318.15K_1.00E+00atm_stage_2
 r_j_Total_Enthalpy_(au)_318.15K_1.00E+00atm_stage_2
 r_j_Total_Free_Energy_(au)_318.15K_1.00E+00atm_stage_2
 r_j_Entropy_(cal/mol/K)_318.15K_1.00E+00atm_stage_2
 r_j_Total_Internal_Energy_(au)_328.15K_1.00E+00atm_stage_2
 r_j_Total_Enthalpy_(au)_328.15K_1.00E+00atm_stage_2
 r_j_Total_Free_Energy_(au)_328.15K_1.00E+00atm_stage_2
 r_j_Entropy_(cal/mol/K)_328.15K_1.00E+00atm_stage_2
 r_j_Total_Internal_Energy_(au)_338.15K_1.00E+00atm_stage_2
 r_j_Total_Enthalpy_(au)_338.15K_1.00E+00atm_stage_2
 r_j_Total_Free_Energy_(au)_338.15K_1.00E+00atm_stage_2
 r_j_Entropy_(cal/mol/K)_338.15K_1.00E+00atm_stage_2
 r_j_Total_Internal_Energy_(au)_348.15K_1.00E+00atm_stage_2
 r_j_Total_Enthalpy_(au)_348.15K_1.00E+00atm_stage_2
 r_j_Total_Free_Energy_(au)_348.15K_1.00E+00atm_stage_2
 r_j_Entropy_(cal/mol/K)_348.15K_1.00E+00atm_stage_2
 r_j_Total_Internal_Energy_(au)_358.15K_1.00E+00atm_stage_2
 r_j_Total_Enthalpy_(au)_358.15K_1.00E+00atm_stage_2
 r_j_Total_Free_Energy_(au)_358.15K_1.00E+00atm_stage_2
 r_j_Entropy_(cal/mol/K)_358.15K_1.00E+00atm_stage_2
 r_j_Total_Internal_Energy_(au)_368.15K_1.00E+00atm_stage_2
 r_j_Total_Enthalpy_(au)_368.15K_1.00E+00atm_stage_2
 r_j_Total_Free_Energy_(au)_368.15K_1.00E+00atm_stage_2
 r_j_Entropy_(cal/mol/K)_368.15K_1.00E+00atm_stage_2
 r_j_Total_Internal_Energy_(au)_378.15K_1.00E+00atm_stage_2
 r_j_Total_Enthalpy_(au)_378.15K_1.00E+00atm_stage_2
 r_j_Total_Free_Energy_(au)_378.15K_1.00E+00atm_stage_2
 r_j_Entropy_(cal/mol/K)_378.15K_1.00E+00atm_stage_2
 r_j_Total_Internal_Energy_(au)_388.15K_1.00E+00atm_stage_2
 r_j_Total_Enthalpy_(au)_388.15K_1.00E+00atm_stage_2
 r_j_Total_Free_Energy_(au)_388.15K_1.00E+00atm_stage_2
 r_j_Entropy_(cal/mol/K)_388.15K_1.00E+00atm_stage_2
 r_j_Gas_Phase_Energy_stage_2
 r_j_HOMO_stage_2
 r_j_LUMO_stage_2
 s_m_job_name
 r_j_Gas_Phase_Energy
 r_j_HOMO
 r_j_LUMO
 r_j_Zero_Point_Energy_(kcal/mol)
 r_j_Entropy_(cal/mol/K)_298.15K_1.00E+00atm
 r_j_Total_Internal_Energy_(au)_298.15K_1.00E+00atm
 r_j_Total_Enthalpy_(au)_298.15K_1.00E+00atm
 r_j_Total_Free_Energy_(au)_298.15K_1.00E+00atm
 r_j_ESP_min,_kcal/mol
 r_j_ESP_max,_kcal/mol
 r_j_ESP_mean,_kcal/mol
 r_j_ESP_pos_mean,_kcal/mol
 r_j_ESP_neg_mean,_kcal/mol
 r_j_ESP_pos_variance,_(kcal/mol)**2
 r_j_ESP_neg_variance,_(kcal/mol)**2
 r_j_ESP_total_variance,_(kcal/mol)**2
 r_j_ESP_balance
 r_j_ESP_local_polarity,_kcal/mol
 s_j_jname
 i_m_ct_format
 :::
 Amine_frag3_transition_state_1-5 
  632 
  Amine_frag3_transition_state_1-5_stage_2 
  1
  DFT(b3lyp-d3) 
  cc-pvtz(-f) 
  -442.94119560501
  /home/laurikai/Schrodinger_WD/828_Frag3_Amine_spe_CC-PVTZ-F/Amine_frag3_transition_state_1-5_isomer13.in 
  /home/laurikai/Schrodinger_WD/828_Frag3_Amine_spe_CC-PVTZ-F/Amine_frag3_transition_state_1-5_isomer13.out 
  /home/laurikai/.schrodinger/tmp 
  tmplb06f0ik.mae 
  2
  "Single Point" 
  /home/laurikai/Schrodinger_WD/828_Frag3_Amine_spe_CC-PVTZ-F/Amine_frag3_transition_state_1-5_isomer13.01.in 
  /home/laurikai/Schrodinger_WD/828_Frag3_Amine_spe_CC-PVTZ-F/Amine_frag3_transition_state_1-5_isomer13.01.mae 
  /home/laurikai/Schrodinger_WD/828_Frag3_Amine_spe_CC-PVTZ-F/Amine_frag3_transition_state_1-5_isomer13.log 
  /home/laurikai/Schrodinger_WD/828_Frag3_Amine_spe_CC-PVTZ-F/Amine_frag3_transition_state_1-5_isomer13.mae 
  341
  -341.531460209246
  3790.12275756777
  62.0488970605307
  1
  1
  TS 
  Transition_states 
  reactant 
  (12,22);(24,22);(23,22);(12,14);(12,13) 
  (12,14,13) 
  1
  1
  16.6193466186523
  2
  7.36425069492887
  -22.4345634888822
  6.77176510610159
  40.1184898294947
  37.8651631566054
  8.05317168983677
  -23.8391338911207
  7.44081403698711
  41.8165588542304
  38.9300824121058
  8.49692773243693
  -24.8811870471911
  7.8646980155649
  42.9610754981144
  39.3546623690691
  8.9521506062051
  -25.9373687616362
  8.30004882531069
  44.1095752289874
  39.7750313241911
  9.4188696526116
  -27.0075983916468
  8.74689580769481
  45.2599625439602
  40.1914428603852
  9.89709341042473
  -28.0918006287599
  9.20524750148556
  46.4101801166383
  40.6041291359716
  10.3868102099901
  -29.189904448551
  9.6750922370285
  47.5582494654867
  41.0133023999489
  10.8879891215452
  -30.3018421994506
  10.1563990845613
  48.7023013317275
  41.4191564504806
  11.4005811618276
  -31.4275488200807
  10.6491190608213
  49.8405971957582
  41.8218680329913
  11.9245206773232
  -32.5669611738385
  11.1531865122945
  50.9715433122847
  42.2215981741542
  134.089621896905
  -442.557588965983
  -442.556644780091
  -442.605141464409
  102.069859712712
  -442.556931657303
  -442.55595580326
  -442.606779427613
  103.496042774485
  -442.556256155181
  -442.555248632988
  -442.608440045031
  104.913137764036
  -442.5555623795
  -442.554523189158
  -442.610123177741
  106.32186307433
  -442.554850283502
  -442.553779425009
  -442.611828697229
  107.722809534994
  -442.554119853579
  -442.553017326937
  -442.613556483484
  109.116455663319
  -442.553371108328
  -442.552236913536
  -442.615306423321
  110.503182070476
  -442.552604097039
  -442.551438234097
  -442.617078408931
  111.883284859421
  -442.551818897771
  -442.550621366679
  -442.618872336631
  113.256987919895
  -442.551015615151
  -442.549786415908
  -442.620688105808
  114.624454080025
  -442.782474764937
  -0.13943006296339
  0.0187101223070174
  828_Amine_frag3_rxwf 
  -442.94119560501
  -0.159505910574519
  -0.0168093225368448
  133.331301161672
  99.9457125064935
  -442.717927155742
  -442.71698296985
  -442.764470403281
  -71.2468643171927
  56.6898996163154
  5.01859725332087
  24.1800386048189
  -27.5874096117524
  175.407793243576
  583.69997778607
  759.107771029647
  0.177677194010462
  24.3789053221659
  Amine_frag3_transition_state_1-5_isomer13 
  2
 m_depend[86] { 
  # First column is dependency index #
  i_m_depend_dependency
  s_m_depend_property
  :::
  1 20 i_m_Spin_multiplicity 
  2 20 s_j_QM_Method 
  3 20 s_j_QM_Basis 
  4 20 r_j_Final_Energy 
  5 20 s_j_Jaguar_input_file 
  6 20 s_j_Jaguar_output_file 
  7 20 s_j_Task 
  8 20 s_j_Jaguar_restart_input_file 
  9 20 s_j_Jaguar_restart_mae_file 
  10 20 s_j_Jaguar_log_file 
  11 20 s_j_Jaguar_mae_file 
  12 20 i_j_Number_of_canonical_orbitals 
  13 20 r_j_Lowest_Frequency_(cm-1) 
  14 20 r_j_Highest_Frequency_(cm-1) 
  15 20 r_j_2nd_Lowest_Frequency_(cm-1) 
  16 20 i_j_Num_Negative_Frequencies 
  17 10 i_mmod_Serial_Number-OPLS3e 
  18 20 r_j_Enthalpy_(kcal/mol)_298.15K_1.00E+00atm 
  19 20 r_j_Free_Energy_(kcal/mol)_298.15K_1.00E+00atm 
  20 20 r_j_Internal_Energy_(kcal/mol)_298.15K_1.00E+00atm 
  21 20 r_j_Heat_Capacity_(cal/mol/K)_298.15K_1.00E+00atm 
  22 20 r_j_ln(Q)_(kcal/mol)_298.15K_1.00E+00atm 
  23 20 r_j_Enthalpy_(kcal/mol)_308.15K_1.00E+00atm 
  24 20 r_j_Free_Energy_(kcal/mol)_308.15K_1.00E+00atm 
  25 20 r_j_Internal_Energy_(kcal/mol)_308.15K_1.00E+00atm 
  26 20 r_j_Heat_Capacity_(cal/mol/K)_308.15K_1.00E+00atm 
  27 20 r_j_ln(Q)_(kcal/mol)_308.15K_1.00E+00atm 
  28 20 r_j_Enthalpy_(kcal/mol)_318.15K_1.00E+00atm 
  29 20 r_j_Free_Energy_(kcal/mol)_318.15K_1.00E+00atm 
  30 20 r_j_Internal_Energy_(kcal/mol)_318.15K_1.00E+00atm 
  31 20 r_j_Heat_Capacity_(cal/mol/K)_318.15K_1.00E+00atm 
  32 20 r_j_ln(Q)_(kcal/mol)_318.15K_1.00E+00atm 
  33 20 r_j_Enthalpy_(kcal/mol)_328.15K_1.00E+00atm 
  34 20 r_j_Free_Energy_(kcal/mol)_328.15K_1.00E+00atm 
  35 20 r_j_Internal_Energy_(kcal/mol)_328.15K_1.00E+00atm 
  36 20 r_j_Heat_Capacity_(cal/mol/K)_328.15K_1.00E+00atm 
  37 20 r_j_ln(Q)_(kcal/mol)_328.15K_1.00E+00atm 
  38 20 r_j_Enthalpy_(kcal/mol)_338.15K_1.00E+00atm 
  39 20 r_j_Free_Energy_(kcal/mol)_338.15K_1.00E+00atm 
  40 20 r_j_Internal_Energy_(kcal/mol)_338.15K_1.00E+00atm 
  41 20 r_j_Heat_Capacity_(cal/mol/K)_338.15K_1.00E+00atm 
  42 20 r_j_ln(Q)_(kcal/mol)_338.15K_1.00E+00atm 
  43 20 r_j_Enthalpy_(kcal/mol)_348.15K_1.00E+00atm 
  44 20 r_j_Free_Energy_(kcal/mol)_348.15K_1.00E+00atm 
  45 20 r_j_Internal_Energy_(kcal/mol)_348.15K_1.00E+00atm 
  46 20 r_j_Heat_Capacity_(cal/mol/K)_348.15K_1.00E+00atm 
  47 20 r_j_ln(Q)_(kcal/mol)_348.15K_1.00E+00atm 
  48 20 r_j_Enthalpy_(kcal/mol)_358.15K_1.00E+00atm 
  49 20 r_j_Free_Energy_(kcal/mol)_358.15K_1.00E+00atm 
  50 20 r_j_Internal_Energy_(kcal/mol)_358.15K_1.00E+00atm 
  51 20 r_j_Heat_Capacity_(cal/mol/K)_358.15K_1.00E+00atm 
  52 20 r_j_ln(Q)_(kcal/mol)_358.15K_1.00E+00atm 
  53 20 r_j_Enthalpy_(kcal/mol)_368.15K_1.00E+00atm 
  54 20 r_j_Free_Energy_(kcal/mol)_368.15K_1.00E+00atm 
  55 20 r_j_Internal_Energy_(kcal/mol)_368.15K_1.00E+00atm 
  56 20 r_j_Heat_Capacity_(cal/mol/K)_368.15K_1.00E+00atm 
  57 20 r_j_ln(Q)_(kcal/mol)_368.15K_1.00E+00atm 
  58 20 r_j_Enthalpy_(kcal/mol)_378.15K_1.00E+00atm 
  59 20 r_j_Free_Energy_(kcal/mol)_378.15K_1.00E+00atm 
  60 20 r_j_Internal_Energy_(kcal/mol)_378.15K_1.00E+00atm 
  61 20 r_j_Heat_Capacity_(cal/mol/K)_378.15K_1.00E+00atm 
  62 20 r_j_ln(Q)_(kcal/mol)_378.15K_1.00E+00atm 
  63 20 r_j_Enthalpy_(kcal/mol)_388.15K_1.00E+00atm 
  64 20 r_j_Free_Energy_(kcal/mol)_388.15K_1.00E+00atm 
  65 20 r_j_Internal_Energy_(kcal/mol)_388.15K_1.00E+00atm 
  66 20 r_j_Heat_Capacity_(cal/mol/K)_388.15K_1.00E+00atm 
  67 20 r_j_ln(Q)_(kcal/mol)_388.15K_1.00E+00atm 
  68 30 s_m_job_name 
  69 20 r_j_Gas_Phase_Energy 
  70 20 r_j_HOMO 
  71 20 r_j_LUMO 
  72 20 r_j_Zero_Point_Energy_(kcal/mol) 
  73 20 r_j_Entropy_(cal/mol/K)_298.15K_1.00E+00atm 
  74 20 r_j_Total_Internal_Energy_(au)_298.15K_1.00E+00atm 
  75 20 r_j_Total_Enthalpy_(au)_298.15K_1.00E+00atm 
  76 20 r_j_Total_Free_Energy_(au)_298.15K_1.00E+00atm 
  77 20 r_j_ESP_min,_kcal/mol 
  78 20 r_j_ESP_max,_kcal/mol 
  79 20 r_j_ESP_mean,_kcal/mol 
  80 20 r_j_ESP_pos_mean,_kcal/mol 
  81 20 r_j_ESP_neg_mean,_kcal/mol 
  82 20 r_j_ESP_pos_variance,_(kcal/mol)**2 
  83 20 r_j_ESP_neg_variance,_(kcal/mol)**2 
  84 20 r_j_ESP_total_variance,_(kcal/mol)**2 
  85 20 r_j_ESP_balance 
  86 20 r_j_ESP_local_polarity,_kcal/mol 
  :::
 } 
 m_atom[24] { 
  # First column is atom index #
  i_m_mmod_type
  r_m_x_coord
  r_m_y_coord
  r_m_z_coord
  i_m_color
  r_m_charge1
  r_m_charge2
  i_m_atomic_number
  i_m_formal_charge
  s_m_color_rgb
  s_m_atom_name
  r_j_EPN
  r_j_Max_surface_ESP
  r_j_Min_surface_ESP
  i_m_Hcount
  i_rdk_index
  b_matsci_Reaction_Workflow_Keep_Atom
  b_matsci_Reaction_Workflow_Restrained_Atom
  i_matsci_Reaction_Workflow_Superposition_Atom
  :::
  1 3 0.111059 0.342864 0.115518 2 -0.03809 -0.03809 6 0 A0A0A0  C1  -14.662591695294 0 0 1 0 <> <> <>
  2 3 0.053748 1.822519 0.507609 2 0.11986 0.11986 6 0 A0A0A0  C2  -14.6634760218082 0 0 2 2 <> <> <>
  3 3 -0.765812 0.028152 -1.092288 2 -0.19229 -0.19229 6 0 A0A0A0  C3  -14.7263007916705 0 0 3 3 <> <> <>
  4 16 -1.256662 2.044298 0.998746 70 -0.63852 -0.63852 8 0 FF2F2F  O4  -22.3051639364364 11.8742115727285 -10.7993899152418 1 4 <> <> <>
  5 41 -0.243949 -0.231099 0.981978 21 0.13401 0.13401 1 0 FFFFFF  H5  -1.07337903954216 44.5293337401223 -0.45213342513738 0 <> <> <> <>
  6 41 0.819432 2.035398 1.273661 21 0.05946 0.05946 1 0 FFFFFF  H6  -1.0833372109558 45.2045303064486 6.96213556823338 0 <> <> <> <>
  7 41 0.278463 2.446929 -0.369100 21 0.05946 0.05946 1 0 FFFFFF  H7  -1.08367119191635 36.7610850777758 12.2546730373844 0 <> <> <> <>
  8 41 -1.789028 0.337420 -0.870875 21 0.09464 0.09464 1 0 FFFFFF  H8  -1.08770574349832 21.5471108064967 -3.74134085453646 0 <> <> <> <>
  9 41 -0.424125 0.570578 -1.978743 21 0.09464 0.09464 1 0 FFFFFF  H9  -1.08749863592282 23.3766106920249 14.3423710432055 0 <> <> <> <>
  10 41 -0.767849 -1.043230 -1.318435 21 0.09464 0.09464 1 0 FFFFFF  H10  -1.08447300892718 43.0837723385727 15.5229078049829 0 <> <> <> <>
  11 42 -1.391099 2.993896 1.102449 21 0.44053 0.44053 1 0 FFFFFF  H11  -0.969703454348402 56.6898996163154 1.57534137279307 0 <> <> <> <>
  12 3 2.494862 0.800371 -1.350433 109 -0.08629 -0.08629 6 0 FF9600  C12  -14.7254582283374 0 0 2 <> 1 1 <>
  13 18 4.306457 1.173602 -2.401798 109 -0.95345 -0.95345 8 -1 FF9600  O1  -22.4900962559249 -40.805383348507 -71.2468643171927 0 <> 1 1 <>
  14 3 3.934283 0.322030 -1.450688 109 0.42486 0.42486 6 0 FF9600  C14  -14.741203015546 0 0 1 <> 1 1 <>
  15 3 4.033647 -1.179519 -1.810369 109 -0.15442 -0.15442 6 0 FF9600  C15  -14.793945177547 0 0 3 <> 1 <> <>
  16 41 2.431389 1.831387 -1.013642 109 0.09376 0.09376 1 0 FF9600  H1  -1.10897806748043 29.9824408696634 -49.9004739441011 0 <> 1 <> <>
  17 41 1.943125 0.619031 -2.269897 109 0.09376 0.09376 1 0 FF9600  H2  -1.10941967962018 29.1796928115239 -49.5840265422113 0 <> 1 <> <>
  18 41 4.414038 0.434687 -0.427094 109 -0.08890 -0.08890 1 0 FF9600  H3  -1.1778646796184 17.7628856590765 -53.552917069459 0 <> 1 <> <>
  19 41 3.680387 -1.854718 -1.010079 109 0.03773 0.03773 1 0 FF9600  H4  -1.13897921749365 32.0286144459919 -9.84857280572653 0 <> 1 <> <>
  20 41 3.467214 -1.376748 -2.728987 109 0.03773 0.03773 1 0 FF9600  H20  -1.15032506598252 19.5122889314712 -53.4540167426384 0 <> 1 <> <>
  21 41 5.081046 -1.424796 -2.010020 109 0.03773 0.03773 1 0 FF9600  H21  -1.15117355647553 -6.54631739961273 -55.6664786812787 0 <> 1 <> <>
  22 32 1.530187 -0.044817 -0.154186 109 -0.25359 -0.25359 7 1 FF9600  N1  -18.2696960502083 0 0 2 <> 1 1 2
  23 44 2.099825 0.033463 0.689385 109 0.29136 0.29136 1 0 FF9600  H23  -0.972565410565151 54.1831001781695 19.3790620704269 0 <> 1 1 3
  24 44 1.584001 -1.021020 -0.446158 109 0.29136 0.29136 1 0 FF9600  H24  -0.972613941620303 52.0791744884354 19.721226184855 0 <> 1 1 1
  :::
 } 
 m_bond[23] { 
  # First column is bond index #
  i_m_from
  i_m_to
  i_m_order
  :::
  1 1 2 1
  2 1 3 1
  3 1 5 1
  4 1 22 1
  5 2 4 1
  6 2 6 1
  7 2 7 1
  8 3 8 1
  9 3 9 1
  10 3 10 1
  11 4 11 1
  12 12 16 1
  13 12 17 1
  14 12 14 1
  15 12 22 1
  16 13 14 1
  17 14 18 1
  18 14 15 1
  19 15 21 1
  20 15 20 1
  21 15 19 1
  22 22 24 1
  23 22 23 1
  :::
 } 
} 

f_m_ct { 
 s_m_title
 s_m_entry_id
 s_m_entry_name
 i_m_Spin_multiplicity
 s_j_QM_Method
 s_j_QM_Basis
 r_j_Final_Energy
 s_j_Jaguar_input_file
 s_j_Jaguar_output_file
 s_m_Source_Path
 s_m_Source_File
 i_m_Source_File_Index
 s_j_Task
 s_j_Jaguar_restart_input_file
 s_j_Jaguar_restart_mae_file
 s_j_Jaguar_log_file
 s_j_Jaguar_mae_file
 i_j_Number_of_canonical_orbitals
 r_j_Lowest_Frequency_(cm-1)
 r_j_Highest_Frequency_(cm-1)
 r_j_2nd_Lowest_Frequency_(cm-1)
 i_j_Num_Negative_Frequencies
 b_matsci_Reaction_Workflow_Structure
 s_matsci_Reaction_Workflow_Conformers_Group
 s_matsci_Reaction_Workflow_Sibling_Group
 i_mmod_Serial_Number-OPLS3e
 r_mmod_Relative_Potential_Energy-OPLS3e_global
 i_matsci_Workflow_Stage
 i_j_Geometry_convergence_category
 r_j_Enthalpy_(kcal/mol)_298.15K_1.00E+00atm
 r_j_Free_Energy_(kcal/mol)_298.15K_1.00E+00atm
 r_j_Internal_Energy_(kcal/mol)_298.15K_1.00E+00atm
 r_j_Heat_Capacity_(cal/mol/K)_298.15K_1.00E+00atm
 r_j_ln(Q)_(kcal/mol)_298.15K_1.00E+00atm
 r_j_Enthalpy_(kcal/mol)_308.15K_1.00E+00atm
 r_j_Free_Energy_(kcal/mol)_308.15K_1.00E+00atm
 r_j_Internal_Energy_(kcal/mol)_308.15K_1.00E+00atm
 r_j_Heat_Capacity_(cal/mol/K)_308.15K_1.00E+00atm
 r_j_ln(Q)_(kcal/mol)_308.15K_1.00E+00atm
 r_j_Enthalpy_(kcal/mol)_318.15K_1.00E+00atm
 r_j_Free_Energy_(kcal/mol)_318.15K_1.00E+00atm
 r_j_Internal_Energy_(kcal/mol)_318.15K_1.00E+00atm
 r_j_Heat_Capacity_(cal/mol/K)_318.15K_1.00E+00atm
 r_j_ln(Q)_(kcal/mol)_318.15K_1.00E+00atm
 r_j_Enthalpy_(kcal/mol)_328.15K_1.00E+00atm
 r_j_Free_Energy_(kcal/mol)_328.15K_1.00E+00atm
 r_j_Internal_Energy_(kcal/mol)_328.15K_1.00E+00atm
 r_j_Heat_Capacity_(cal/mol/K)_328.15K_1.00E+00atm
 r_j_ln(Q)_(kcal/mol)_328.15K_1.00E+00atm
 r_j_Enthalpy_(kcal/mol)_338.15K_1.00E+00atm
 r_j_Free_Energy_(kcal/mol)_338.15K_1.00E+00atm
 r_j_Internal_Energy_(kcal/mol)_338.15K_1.00E+00atm
 r_j_Heat_Capacity_(cal/mol/K)_338.15K_1.00E+00atm
 r_j_ln(Q)_(kcal/mol)_338.15K_1.00E+00atm
 r_j_Enthalpy_(kcal/mol)_348.15K_1.00E+00atm
 r_j_Free_Energy_(kcal/mol)_348.15K_1.00E+00atm
 r_j_Internal_Energy_(kcal/mol)_348.15K_1.00E+00atm
 r_j_Heat_Capacity_(cal/mol/K)_348.15K_1.00E+00atm
 r_j_ln(Q)_(kcal/mol)_348.15K_1.00E+00atm
 r_j_Enthalpy_(kcal/mol)_358.15K_1.00E+00atm
 r_j_Free_Energy_(kcal/mol)_358.15K_1.00E+00atm
 r_j_Internal_Energy_(kcal/mol)_358.15K_1.00E+00atm
 r_j_Heat_Capacity_(cal/mol/K)_358.15K_1.00E+00atm
 r_j_ln(Q)_(kcal/mol)_358.15K_1.00E+00atm
 r_j_Enthalpy_(kcal/mol)_368.15K_1.00E+00atm
 r_j_Free_Energy_(kcal/mol)_368.15K_1.00E+00atm
 r_j_Internal_Energy_(kcal/mol)_368.15K_1.00E+00atm
 r_j_Heat_Capacity_(cal/mol/K)_368.15K_1.00E+00atm
 r_j_ln(Q)_(kcal/mol)_368.15K_1.00E+00atm
 r_j_Enthalpy_(kcal/mol)_378.15K_1.00E+00atm
 r_j_Free_Energy_(kcal/mol)_378.15K_1.00E+00atm
 r_j_Internal_Energy_(kcal/mol)_378.15K_1.00E+00atm
 r_j_Heat_Capacity_(cal/mol/K)_378.15K_1.00E+00atm
 r_j_ln(Q)_(kcal/mol)_378.15K_1.00E+00atm
 r_j_Enthalpy_(kcal/mol)_388.15K_1.00E+00atm
 r_j_Free_Energy_(kcal/mol)_388.15K_1.00E+00atm
 r_j_Internal_Energy_(kcal/mol)_388.15K_1.00E+00atm
 r_j_Heat_Capacity_(cal/mol/K)_388.15K_1.00E+00atm
 r_j_ln(Q)_(kcal/mol)_388.15K_1.00E+00atm
 r_j_Zero_Point_Energy_(kcal/mol)_stage_2
 r_j_Total_Internal_Energy_(au)_298.15K_1.00E+00atm_stage_2
 r_j_Total_Enthalpy_(au)_298.15K_1.00E+00atm_stage_2
 r_j_Total_Free_Energy_(au)_298.15K_1.00E+00atm_stage_2
 r_j_Entropy_(cal/mol/K)_298.15K_1.00E+00atm_stage_2
 r_j_Total_Internal_Energy_(au)_308.15K_1.00E+00atm_stage_2
 r_j_Total_Enthalpy_(au)_308.15K_1.00E+00atm_stage_2
 r_j_Total_Free_Energy_(au)_308.15K_1.00E+00atm_stage_2
 r_j_Entropy_(cal/mol/K)_308.15K_1.00E+00atm_stage_2
 r_j_Total_Internal_Energy_(au)_318.15K_1.00E+00atm_stage_2
 r_j_Total_Enthalpy_(au)_318.15K_1.00E+00atm_stage_2
 r_j_Total_Free_Energy_(au)_318.15K_1.00E+00atm_stage_2
 r_j_Entropy_(cal/mol/K)_318.15K_1.00E+00atm_stage_2
 r_j_Total_Internal_Energy_(au)_328.15K_1.00E+00atm_stage_2
 r_j_Total_Enthalpy_(au)_328.15K_1.00E+00atm_stage_2
 r_j_Total_Free_Energy_(au)_328.15K_1.00E+00atm_stage_2
 r_j_Entropy_(cal/mol/K)_328.15K_1.00E+00atm_stage_2
 r_j_Total_Internal_Energy_(au)_338.15K_1.00E+00atm_stage_2
 r_j_Total_Enthalpy_(au)_338.15K_1.00E+00atm_stage_2
 r_j_Total_Free_Energy_(au)_338.15K_1.00E+00atm_stage_2
 r_j_Entropy_(cal/mol/K)_338.15K_1.00E+00atm_stage_2
 r_j_Total_Internal_Energy_(au)_348.15K_1.00E+00atm_stage_2
 r_j_Total_Enthalpy_(au)_348.15K_1.00E+00atm_stage_2
 r_j_Total_Free_Energy_(au)_348.15K_1.00E+00atm_stage_2
 r_j_Entropy_(cal/mol/K)_348.15K_1.00E+00atm_stage_2
 r_j_Total_Internal_Energy_(au)_358.15K_1.00E+00atm_stage_2
 r_j_Total_Enthalpy_(au)_358.15K_1.00E+00atm_stage_2
 r_j_Total_Free_Energy_(au)_358.15K_1.00E+00atm_stage_2
 r_j_Entropy_(cal/mol/K)_358.15K_1.00E+00atm_stage_2
 r_j_Total_Internal_Energy_(au)_368.15K_1.00E+00atm_stage_2
 r_j_Total_Enthalpy_(au)_368.15K_1.00E+00atm_stage_2
 r_j_Total_Free_Energy_(au)_368.15K_1.00E+00atm_stage_2
 r_j_Entropy_(cal/mol/K)_368.15K_1.00E+00atm_stage_2
 r_j_Total_Internal_Energy_(au)_378.15K_1.00E+00atm_stage_2
 r_j_Total_Enthalpy_(au)_378.15K_1.00E+00atm_stage_2
 r_j_Total_Free_Energy_(au)_378.15K_1.00E+00atm_stage_2
 r_j_Entropy_(cal/mol/K)_378.15K_1.00E+00atm_stage_2
 r_j_Total_Internal_Energy_(au)_388.15K_1.00E+00atm_stage_2
 r_j_Total_Enthalpy_(au)_388.15K_1.00E+00atm_stage_2
 r_j_Total_Free_Energy_(au)_388.15K_1.00E+00atm_stage_2
 r_j_Entropy_(cal/mol/K)_388.15K_1.00E+00atm_stage_2
 r_j_Gas_Phase_Energy_stage_2
 r_j_HOMO_stage_2
 r_j_LUMO_stage_2
 s_m_job_name
 r_j_Gas_Phase_Energy
 r_j_HOMO
 r_j_LUMO
 r_j_Zero_Point_Energy_(kcal/mol)
 r_j_Entropy_(cal/mol/K)_298.15K_1.00E+00atm
 r_j_Total_Internal_Energy_(au)_298.15K_1.00E+00atm
 r_j_Total_Enthalpy_(au)_298.15K_1.00E+00atm
 r_j_Total_Free_Energy_(au)_298.15K_1.00E+00atm
 r_j_ESP_min,_kcal/mol
 r_j_ESP_max,_kcal/mol
 r_j_ESP_mean,_kcal/mol
 r_j_ESP_pos_mean,_kcal/mol
 r_j_ESP_neg_mean,_kcal/mol
 r_j_ESP_pos_variance,_(kcal/mol)**2
 r_j_ESP_neg_variance,_(kcal/mol)**2
 r_j_ESP_total_variance,_(kcal/mol)**2
 r_j_ESP_balance
 r_j_ESP_local_polarity,_kcal/mol
 s_j_jname
 i_m_ct_format
 :::
 Amine_frag3_reactant-2 
  633 
  Amine_frag3_reactant-2_stage_2 
  1
  DFT(b3lyp-d3) 
  cc-pvtz(-f) 
  -443.007296273481
  /home/laurikai/Schrodinger_WD/828_Frag3_Amine_spe_CC-PVTZ-F/Amine_frag3_reactant-2_isomer14.in 
  /home/laurikai/Schrodinger_WD/828_Frag3_Amine_spe_CC-PVTZ-F/Amine_frag3_reactant-2_isomer14.out 
  /home/laurikai/.schrodinger/tmp 
  tmplb06f0ik.mae 
  1
  "Single Point" 
  /home/laurikai/Schrodinger_WD/828_Frag3_Amine_spe_CC-PVTZ-F/Amine_frag3_reactant-2_isomer14.01.in 
  /home/laurikai/Schrodinger_WD/828_Frag3_Amine_spe_CC-PVTZ-F/Amine_frag3_reactant-2_isomer14.01.mae 
  /home/laurikai/Schrodinger_WD/828_Frag3_Amine_spe_CC-PVTZ-F/Amine_frag3_reactant-2_isomer14.log 
  /home/laurikai/Schrodinger_WD/828_Frag3_Amine_spe_CC-PVTZ-F/Amine_frag3_reactant-2_isomer14.mae 
  341
  58.3301739133122
  3596.71334547951
  64.8276342258622
  0
  1
  reactant 
  reactant 
  1
  0.7714233398438
  2
  3
  7.71687189672363
  -22.8987592053796
  7.12438630789636
  41.563142473513
  38.6486348987895
  8.35803113818149
  -24.2533854659849
  7.74567348533183
  43.1643616694658
  39.6065687317206
  8.81540144325263
  -25.3189928383882
  8.18317172638059
  44.3358970088733
  40.0471413518084
  9.28450178920526
  -26.3991608900344
  8.63240000831084
  45.510008032646
  40.4831909120469
  9.76534714446054
  -27.4938036136806
  9.09337329954374
  46.6845451561318
  40.9149906974205
  10.2579312941646
  -28.6028402222788
  9.56608538522542
  47.8574279059685
  41.3427901396948
  10.7622277118903
  -29.7261941016677
  10.0505097389287
  49.0266793530737
  41.766816675955
  11.278190727481
  -30.8637919089851
  10.5466006904971
  50.1904511425663
  42.1872775034288
  11.80575690396
  -32.015562803841
  11.0542948029537
  51.3470405017391
  42.6043612325458
  12.3448465498856
  -33.1814377992233
  11.5735123848569
  52.4949005308423
  43.018239439697
  135.154907299345
  -442.62837858518
  -442.627434399288
  -442.67701896644
  104.35950177274
  -442.627700021992
  -442.62672416795
  -442.67869376867
  105.829682311103
  -442.627002824162
  -442.62599530197
  -442.680391922122
  107.290253910548
  -442.626286933321
  -442.625247742979
  -442.682113279493
  108.741924971018
  -442.625552325617
  -442.624481467125
  -442.683857703723
  110.185275049952
  -442.624799010953
  -442.623696484311
  -442.685625066068
  111.620771266533
  -442.624027031601
  -442.622892836809
  -442.687415244437
  113.048783508468
  -442.623236460343
  -442.6220705974
  -442.68922812195
  114.46959836063
  -442.62242739827
  -442.621229867178
  -442.691063585715
  115.883431727624
  -442.621599972379
  -442.620370773137
  -442.692921525796
  117.290440162589
  -442.855426594445
  -0.230992883054197
  0.0798200670047823
  828_Amine_frag3_rxwf 
  -443.007296273481
  -0.242815982570733
  0.0324961897784547
  134.250239602293
  102.685329874571
  -442.782001464926
  -442.781057279034
  -442.829846393088
  -39.850541622282
  24.6742016437449
  1.39425039507516
  7.90628556310543
  -14.3206904887218
  26.0144860981676
  137.947384022545
  163.961870120712
  0.13348823594148
  9.28744987836988
  Amine_frag3_reactant-2_isomer14 
  2
 m_depend[87] { 
  # First column is dependency index #
  i_m_depend_dependency
  s_m_depend_property
  :::
  1 20 i_m_Spin_multiplicity 
  2 20 s_j_QM_Method 
  3 20 s_j_QM_Basis 
  4 20 r_j_Final_Energy 
  5 20 s_j_Jaguar_input_file 
  6 20 s_j_Jaguar_output_file 
  7 20 s_j_Task 
  8 20 s_j_Jaguar_restart_input_file 
  9 20 s_j_Jaguar_restart_mae_file 
  10 20 s_j_Jaguar_log_file 
  11 20 s_j_Jaguar_mae_file 
  12 20 i_j_Number_of_canonical_orbitals 
  13 20 r_j_Lowest_Frequency_(cm-1) 
  14 20 r_j_Highest_Frequency_(cm-1) 
  15 20 r_j_2nd_Lowest_Frequency_(cm-1) 
  16 20 i_j_Num_Negative_Frequencies 
  17 10 i_mmod_Serial_Number-OPLS3e 
  18 20 i_j_Geometry_convergence_category 
  19 20 r_j_Enthalpy_(kcal/mol)_298.15K_1.00E+00atm 
  20 20 r_j_Free_Energy_(kcal/mol)_298.15K_1.00E+00atm 
  21 20 r_j_Internal_Energy_(kcal/mol)_298.15K_1.00E+00atm 
  22 20 r_j_Heat_Capacity_(cal/mol/K)_298.15K_1.00E+00atm 
  23 20 r_j_ln(Q)_(kcal/mol)_298.15K_1.00E+00atm 
  24 20 r_j_Enthalpy_(kcal/mol)_308.15K_1.00E+00atm 
  25 20 r_j_Free_Energy_(kcal/mol)_308.15K_1.00E+00atm 
  26 20 r_j_Internal_Energy_(kcal/mol)_308.15K_1.00E+00atm 
  27 20 r_j_Heat_Capacity_(cal/mol/K)_308.15K_1.00E+00atm 
  28 20 r_j_ln(Q)_(kcal/mol)_308.15K_1.00E+00atm 
  29 20 r_j_Enthalpy_(kcal/mol)_318.15K_1.00E+00atm 
  30 20 r_j_Free_Energy_(kcal/mol)_318.15K_1.00E+00atm 
  31 20 r_j_Internal_Energy_(kcal/mol)_318.15K_1.00E+00atm 
  32 20 r_j_Heat_Capacity_(cal/mol/K)_318.15K_1.00E+00atm 
  33 20 r_j_ln(Q)_(kcal/mol)_318.15K_1.00E+00atm 
  34 20 r_j_Enthalpy_(kcal/mol)_328.15K_1.00E+00atm 
  35 20 r_j_Free_Energy_(kcal/mol)_328.15K_1.00E+00atm 
  36 20 r_j_Internal_Energy_(kcal/mol)_328.15K_1.00E+00atm 
  37 20 r_j_Heat_Capacity_(cal/mol/K)_328.15K_1.00E+00atm 
  38 20 r_j_ln(Q)_(kcal/mol)_328.15K_1.00E+00atm 
  39 20 r_j_Enthalpy_(kcal/mol)_338.15K_1.00E+00atm 
  40 20 r_j_Free_Energy_(kcal/mol)_338.15K_1.00E+00atm 
  41 20 r_j_Internal_Energy_(kcal/mol)_338.15K_1.00E+00atm 
  42 20 r_j_Heat_Capacity_(cal/mol/K)_338.15K_1.00E+00atm 
  43 20 r_j_ln(Q)_(kcal/mol)_338.15K_1.00E+00atm 
  44 20 r_j_Enthalpy_(kcal/mol)_348.15K_1.00E+00atm 
  45 20 r_j_Free_Energy_(kcal/mol)_348.15K_1.00E+00atm 
  46 20 r_j_Internal_Energy_(kcal/mol)_348.15K_1.00E+00atm 
  47 20 r_j_Heat_Capacity_(cal/mol/K)_348.15K_1.00E+00atm 
  48 20 r_j_ln(Q)_(kcal/mol)_348.15K_1.00E+00atm 
  49 20 r_j_Enthalpy_(kcal/mol)_358.15K_1.00E+00atm 
  50 20 r_j_Free_Energy_(kcal/mol)_358.15K_1.00E+00atm 
  51 20 r_j_Internal_Energy_(kcal/mol)_358.15K_1.00E+00atm 
  52 20 r_j_Heat_Capacity_(cal/mol/K)_358.15K_1.00E+00atm 
  53 20 r_j_ln(Q)_(kcal/mol)_358.15K_1.00E+00atm 
  54 20 r_j_Enthalpy_(kcal/mol)_368.15K_1.00E+00atm 
  55 20 r_j_Free_Energy_(kcal/mol)_368.15K_1.00E+00atm 
  56 20 r_j_Internal_Energy_(kcal/mol)_368.15K_1.00E+00atm 
  57 20 r_j_Heat_Capacity_(cal/mol/K)_368.15K_1.00E+00atm 
  58 20 r_j_ln(Q)_(kcal/mol)_368.15K_1.00E+00atm 
  59 20 r_j_Enthalpy_(kcal/mol)_378.15K_1.00E+00atm 
  60 20 r_j_Free_Energy_(kcal/mol)_378.15K_1.00E+00atm 
  61 20 r_j_Internal_Energy_(kcal/mol)_378.15K_1.00E+00atm 
  62 20 r_j_Heat_Capacity_(cal/mol/K)_378.15K_1.00E+00atm 
  63 20 r_j_ln(Q)_(kcal/mol)_378.15K_1.00E+00atm 
  64 20 r_j_Enthalpy_(kcal/mol)_388.15K_1.00E+00atm 
  65 20 r_j_Free_Energy_(kcal/mol)_388.15K_1.00E+00atm 
  66 20 r_j_Internal_Energy_(kcal/mol)_388.15K_1.00E+00atm 
  67 20 r_j_Heat_Capacity_(cal/mol/K)_388.15K_1.00E+00atm 
  68 20 r_j_ln(Q)_(kcal/mol)_388.15K_1.00E+00atm 
  69 30 s_m_job_name 
  70 20 r_j_Gas_Phase_Energy 
  71 20 r_j_HOMO 
  72 20 r_j_LUMO 
  73 20 r_j_Zero_Point_Energy_(kcal/mol) 
  74 20 r_j_Entropy_(cal/mol/K)_298.15K_1.00E+00atm 
  75 20 r_j_Total_Internal_Energy_(au)_298.15K_1.00E+00atm 
  76 20 r_j_Total_Enthalpy_(au)_298.15K_1.00E+00atm 
  77 20 r_j_Total_Free_Energy_(au)_298.15K_1.00E+00atm 
  78 20 r_j_ESP_min,_kcal/mol 
  79 20 r_j_ESP_max,_kcal/mol 
  80 20 r_j_ESP_mean,_kcal/mol 
  81 20 r_j_ESP_pos_mean,_kcal/mol 
  82 20 r_j_ESP_neg_mean,_kcal/mol 
  83 20 r_j_ESP_pos_variance,_(kcal/mol)**2 
  84 20 r_j_ESP_neg_variance,_(kcal/mol)**2 
  85 20 r_j_ESP_total_variance,_(kcal/mol)**2 
  86 20 r_j_ESP_balance 
  87 20 r_j_ESP_local_polarity,_kcal/mol 
  :::
 } 
 m_atom[24] { 
  # First column is atom index #
  i_m_mmod_type
  r_m_x_coord
  r_m_y_coord
  r_m_z_coord
  i_m_color
  r_m_charge1
  r_m_charge2
  i_m_atomic_number
  s_m_color_rgb
  s_m_atom_name
  r_j_EPN
  r_j_Max_surface_ESP
  r_j_Min_surface_ESP
  i_m_Hcount
  i_rdk_index
  r_j_Mulliken_Charges
  i_j_separated_energy_at_no
  b_matsci_Reaction_Workflow_Keep_Atom
  i_matsci_Reaction_Workflow_Superposition_Atom
  :::
  1 3 -1.282503 -0.080706 -0.475003 2 0.08791 0.08791 6 A0A0A0  C1  -14.7313248778734 0 0 1 0 <> <> <> <>
  2 3 -0.426372 -1.222715 -1.042642 2 0.13578 0.13578 6 A0A0A0  C2  -14.7240863408808 0 0 2 2 <> <> <> <>
  3 3 -1.088814 0.060447 1.033553 2 -0.16572 -0.16572 6 A0A0A0  C3  -14.7664828482892 0 0 3 3 <> <> <> <>
  4 16 -0.496532 -1.277314 -2.456121 70 -0.66214 -0.66214 8 FF2F2F  O4  -22.3699080412568 -17.4209834646665 -39.850541622282 1 4 <> <> <> <>
  5 41 -2.338271 -0.338709 -0.673893 21 0.05153 0.05153 1 FFFFFF  H5  -1.14432160760957 8.84967399691899 -24.4991823901218 0 <> <> <> <> <>
  6 41 0.610568 -1.098771 -0.696546 21 0.05161 0.05161 1 FFFFFF  H6  -1.13642847442556 7.08728112578497 -16.0631334065627 0 <> <> <> <> <>
  7 41 -0.795343 -2.175609 -0.640038 21 0.05161 0.05161 1 FFFFFF  H7  -1.13935602293838 5.42677164885356 -28.5520730900747 0 <> <> <> <> <>
  8 41 -1.345185 -0.871197 1.549530 21 0.06800 0.06800 1 FFFFFF  H8  -1.12482310173889 8.42365054557744 -0.422815653772583 0 <> <> <> <> <>
  9 41 -0.047774 0.311728 1.263982 21 0.06800 0.06800 1 FFFFFF  H9  -1.12870145495983 7.27159258842233 -14.0637635433792 0 <> <> <> <> <>
  10 41 -1.724933 0.853103 1.443659 21 0.06800 0.06800 1 FFFFFF  H10  -1.12535319848771 14.9891720728219 -3.17645958787366 0 <> <> <> <> <>
  11 42 0.277107 -0.798002 -2.803571 21 0.42291 0.42291 1 FFFFFF  H11  -1.03542673438293 2.50720648140598 -30.6589343519705 0 <> <> <> <> <>
  12 3 1.712847 1.653782 -3.441342 104 -0.06989 -0.06989 6 E0E0E0  C12  -14.6987470946309 10.6912327237255 -0.312069332036322 2 <> -0.01523 1 1 <>
  13 16 1.731069 0.214691 -3.370906 70 -0.28766 -0.28766 8 FF2F2F  O1  -22.3246110982929 -0.0127013893176348 -25.5911264737663 0 <> -0.4555 2 1 <>
  14 3 2.743069 0.957308 -2.655728 104 -0.00407 -0.00407 6 E0E0E0  C14  -14.6872403168363 9.48164942329943 6.02316099468952 1 <> 0.12847 3 1 <>
  15 3 2.689818 0.915698 -1.150936 104 -0.18780 -0.18780 6 E0E0E0  C15  -14.7587242552702 0 0 3 <> -0.34018 4 1 <>
  16 41 1.949917 2.066137 -4.421714 21 0.10452 0.10452 1 FFFFFF  H1  -1.10046468747344 17.430025655808 -10.3757290143073 0 <> 0.09523 5 1 <>
  17 41 0.890726 2.125112 -2.905392 21 0.10452 0.10452 1 FFFFFF  H2  -1.10260303944389 15.1615234313479 -11.7631204882259 0 <> 0.13032 6 1 <>
  18 41 3.731723 0.849259 -3.106512 21 0.12001 0.12001 1 FFFFFF  H3  -1.10533092108729 16.4707005936444 -11.4495155627757 0 <> 0.09262 7 1 <>
  19 41 3.348039 1.686436 -0.733958 21 0.07346 0.07346 1 FFFFFF  H4  -1.11147538051909 13.5482331334869 0.814741275701103 0 <> 0.1004 8 1 <>
  20 41 1.666918 1.091847 -0.806363 21 0.07346 0.07346 1 FFFFFF  H20  -1.1209816670116 4.08607338990454 -17.1322252989212 0 <> 0.1437 9 1 <>
  21 41 3.033559 -0.056312 -0.780225 21 0.07346 0.07346 1 FFFFFF  H21  -1.11582232642983 10.8661936419502 -3.5502935919269 0 <> 0.10993 10 1 <>
  22 26 -0.891080 1.164562 -1.156965 38 -0.95492 -0.95492 7 2F2FFF  N1  -18.3967178284671 -13.7710700329726 -17.0399905998486 2 <> -0.59647 12 1 2
  23 43 -1.058655 1.022691 -2.151285 21 0.38871 0.38871 1 FFFFFF  H23  -1.07385377754059 17.8439552641753 -23.4867127403958 0 <> 0.2374 16 1 3
  24 43 -1.501088 1.924539 -0.863464 21 0.38871 0.38871 1 FFFFFF  H24  -1.06995352393545 24.6742016437449 -17.0819440866288 0 <> 0.23796 17 1 1
  :::
 } 
 m_bond[23] { 
  # First column is bond index #
  i_m_from
  i_m_to
  i_m_order
  :::
  1 1 2 1
  2 1 3 1
  3 1 5 1
  4 1 22 1
  5 2 4 1
  6 2 6 1
  7 2 7 1
  8 3 8 1
  9 3 9 1
  10 3 10 1
  11 4 11 1
  12 12 17 1
  13 12 16 1
  14 12 13 1
  15 12 14 1
  16 13 14 1
  17 14 18 1
  18 14 15 1
  19 15 20 1
  20 15 21 1
  21 15 19 1
  22 22 24 1
  23 22 23 1
  :::
 } 
} 

f_m_ct { 
 s_m_title
 s_m_entry_id
 s_m_entry_name
 i_m_Spin_multiplicity
 s_j_QM_Method
 s_j_QM_Basis
 r_j_Final_Energy
 s_j_Jaguar_input_file
 s_j_Jaguar_output_file
 s_m_Source_Path
 s_m_Source_File
 i_m_Source_File_Index
 s_j_Task
 s_j_Jaguar_restart_input_file
 s_j_Jaguar_restart_mae_file
 s_j_Jaguar_log_file
 s_j_Jaguar_mae_file
 i_j_Number_of_canonical_orbitals
 r_j_Lowest_Frequency_(cm-1)
 r_j_Highest_Frequency_(cm-1)
 r_j_2nd_Lowest_Frequency_(cm-1)
 i_j_Num_Negative_Frequencies
 b_matsci_Reaction_Workflow_Structure
 s_matsci_Reaction_Workflow_Conformers_Group
 s_matsci_Reaction_Workflow_Sibling_Group
 s_matsci_Reaction_Workflow_Parent_Conformer_Groups
 s_matsci_Reaction_Workflow_Restrained_Distances
 s_matsci_Reaction_Workflow_Restrained_Angles
 b_matsci_Reaction_Workflow_Transition_State_Structure
 i_mmod_Serial_Number-OPLS3e
 r_mmod_Relative_Potential_Energy-OPLS3e_global
 i_matsci_Workflow_Stage
 r_j_Enthalpy_(kcal/mol)_298.15K_1.00E+00atm
 r_j_Free_Energy_(kcal/mol)_298.15K_1.00E+00atm
 r_j_Internal_Energy_(kcal/mol)_298.15K_1.00E+00atm
 r_j_Heat_Capacity_(cal/mol/K)_298.15K_1.00E+00atm
 r_j_ln(Q)_(kcal/mol)_298.15K_1.00E+00atm
 r_j_Enthalpy_(kcal/mol)_308.15K_1.00E+00atm
 r_j_Free_Energy_(kcal/mol)_308.15K_1.00E+00atm
 r_j_Internal_Energy_(kcal/mol)_308.15K_1.00E+00atm
 r_j_Heat_Capacity_(cal/mol/K)_308.15K_1.00E+00atm
 r_j_ln(Q)_(kcal/mol)_308.15K_1.00E+00atm
 r_j_Enthalpy_(kcal/mol)_318.15K_1.00E+00atm
 r_j_Free_Energy_(kcal/mol)_318.15K_1.00E+00atm
 r_j_Internal_Energy_(kcal/mol)_318.15K_1.00E+00atm
 r_j_Heat_Capacity_(cal/mol/K)_318.15K_1.00E+00atm
 r_j_ln(Q)_(kcal/mol)_318.15K_1.00E+00atm
 r_j_Enthalpy_(kcal/mol)_328.15K_1.00E+00atm
 r_j_Free_Energy_(kcal/mol)_328.15K_1.00E+00atm
 r_j_Internal_Energy_(kcal/mol)_328.15K_1.00E+00atm
 r_j_Heat_Capacity_(cal/mol/K)_328.15K_1.00E+00atm
 r_j_ln(Q)_(kcal/mol)_328.15K_1.00E+00atm
 r_j_Enthalpy_(kcal/mol)_338.15K_1.00E+00atm
 r_j_Free_Energy_(kcal/mol)_338.15K_1.00E+00atm
 r_j_Internal_Energy_(kcal/mol)_338.15K_1.00E+00atm
 r_j_Heat_Capacity_(cal/mol/K)_338.15K_1.00E+00atm
 r_j_ln(Q)_(kcal/mol)_338.15K_1.00E+00atm
 r_j_Enthalpy_(kcal/mol)_348.15K_1.00E+00atm
 r_j_Free_Energy_(kcal/mol)_348.15K_1.00E+00atm
 r_j_Internal_Energy_(kcal/mol)_348.15K_1.00E+00atm
 r_j_Heat_Capacity_(cal/mol/K)_348.15K_1.00E+00atm
 r_j_ln(Q)_(kcal/mol)_348.15K_1.00E+00atm
 r_j_Enthalpy_(kcal/mol)_358.15K_1.00E+00atm
 r_j_Free_Energy_(kcal/mol)_358.15K_1.00E+00atm
 r_j_Internal_Energy_(kcal/mol)_358.15K_1.00E+00atm
 r_j_Heat_Capacity_(cal/mol/K)_358.15K_1.00E+00atm
 r_j_ln(Q)_(kcal/mol)_358.15K_1.00E+00atm
 r_j_Enthalpy_(kcal/mol)_368.15K_1.00E+00atm
 r_j_Free_Energy_(kcal/mol)_368.15K_1.00E+00atm
 r_j_Internal_Energy_(kcal/mol)_368.15K_1.00E+00atm
 r_j_Heat_Capacity_(cal/mol/K)_368.15K_1.00E+00atm
 r_j_ln(Q)_(kcal/mol)_368.15K_1.00E+00atm
 r_j_Enthalpy_(kcal/mol)_378.15K_1.00E+00atm
 r_j_Free_Energy_(kcal/mol)_378.15K_1.00E+00atm
 r_j_Internal_Energy_(kcal/mol)_378.15K_1.00E+00atm
 r_j_Heat_Capacity_(cal/mol/K)_378.15K_1.00E+00atm
 r_j_ln(Q)_(kcal/mol)_378.15K_1.00E+00atm
 r_j_Enthalpy_(kcal/mol)_388.15K_1.00E+00atm
 r_j_Free_Energy_(kcal/mol)_388.15K_1.00E+00atm
 r_j_Internal_Energy_(kcal/mol)_388.15K_1.00E+00atm
 r_j_Heat_Capacity_(cal/mol/K)_388.15K_1.00E+00atm
 r_j_ln(Q)_(kcal/mol)_388.15K_1.00E+00atm
 r_j_Zero_Point_Energy_(kcal/mol)_stage_2
 r_j_Total_Internal_Energy_(au)_298.15K_1.00E+00atm_stage_2
 r_j_Total_Enthalpy_(au)_298.15K_1.00E+00atm_stage_2
 r_j_Total_Free_Energy_(au)_298.15K_1.00E+00atm_stage_2
 r_j_Entropy_(cal/mol/K)_298.15K_1.00E+00atm_stage_2
 r_j_Total_Internal_Energy_(au)_308.15K_1.00E+00atm_stage_2
 r_j_Total_Enthalpy_(au)_308.15K_1.00E+00atm_stage_2
 r_j_Total_Free_Energy_(au)_308.15K_1.00E+00atm_stage_2
 r_j_Entropy_(cal/mol/K)_308.15K_1.00E+00atm_stage_2
 r_j_Total_Internal_Energy_(au)_318.15K_1.00E+00atm_stage_2
 r_j_Total_Enthalpy_(au)_318.15K_1.00E+00atm_stage_2
 r_j_Total_Free_Energy_(au)_318.15K_1.00E+00atm_stage_2
 r_j_Entropy_(cal/mol/K)_318.15K_1.00E+00atm_stage_2
 r_j_Total_Internal_Energy_(au)_328.15K_1.00E+00atm_stage_2
 r_j_Total_Enthalpy_(au)_328.15K_1.00E+00atm_stage_2
 r_j_Total_Free_Energy_(au)_328.15K_1.00E+00atm_stage_2
 r_j_Entropy_(cal/mol/K)_328.15K_1.00E+00atm_stage_2
 r_j_Total_Internal_Energy_(au)_338.15K_1.00E+00atm_stage_2
 r_j_Total_Enthalpy_(au)_338.15K_1.00E+00atm_stage_2
 r_j_Total_Free_Energy_(au)_338.15K_1.00E+00atm_stage_2
 r_j_Entropy_(cal/mol/K)_338.15K_1.00E+00atm_stage_2
 r_j_Total_Internal_Energy_(au)_348.15K_1.00E+00atm_stage_2
 r_j_Total_Enthalpy_(au)_348.15K_1.00E+00atm_stage_2
 r_j_Total_Free_Energy_(au)_348.15K_1.00E+00atm_stage_2
 r_j_Entropy_(cal/mol/K)_348.15K_1.00E+00atm_stage_2
 r_j_Total_Internal_Energy_(au)_358.15K_1.00E+00atm_stage_2
 r_j_Total_Enthalpy_(au)_358.15K_1.00E+00atm_stage_2
 r_j_Total_Free_Energy_(au)_358.15K_1.00E+00atm_stage_2
 r_j_Entropy_(cal/mol/K)_358.15K_1.00E+00atm_stage_2
 r_j_Total_Internal_Energy_(au)_368.15K_1.00E+00atm_stage_2
 r_j_Total_Enthalpy_(au)_368.15K_1.00E+00atm_stage_2
 r_j_Total_Free_Energy_(au)_368.15K_1.00E+00atm_stage_2
 r_j_Entropy_(cal/mol/K)_368.15K_1.00E+00atm_stage_2
 r_j_Total_Internal_Energy_(au)_378.15K_1.00E+00atm_stage_2
 r_j_Total_Enthalpy_(au)_378.15K_1.00E+00atm_stage_2
 r_j_Total_Free_Energy_(au)_378.15K_1.00E+00atm_stage_2
 r_j_Entropy_(cal/mol/K)_378.15K_1.00E+00atm_stage_2
 r_j_Total_Internal_Energy_(au)_388.15K_1.00E+00atm_stage_2
 r_j_Total_Enthalpy_(au)_388.15K_1.00E+00atm_stage_2
 r_j_Total_Free_Energy_(au)_388.15K_1.00E+00atm_stage_2
 r_j_Entropy_(cal/mol/K)_388.15K_1.00E+00atm_stage_2
 r_j_Gas_Phase_Energy_stage_2
 r_j_HOMO_stage_2
 r_j_LUMO_stage_2
 s_m_job_name
 r_j_Gas_Phase_Energy
 r_j_HOMO
 r_j_LUMO
 r_j_Zero_Point_Energy_(kcal/mol)
 r_j_Entropy_(cal/mol/K)_298.15K_1.00E+00atm
 r_j_Total_Internal_Energy_(au)_298.15K_1.00E+00atm
 r_j_Total_Enthalpy_(au)_298.15K_1.00E+00atm
 r_j_Total_Free_Energy_(au)_298.15K_1.00E+00atm
 r_j_ESP_min,_kcal/mol
 r_j_ESP_max,_kcal/mol
 r_j_ESP_mean,_kcal/mol
 r_j_ESP_pos_mean,_kcal/mol
 r_j_ESP_neg_mean,_kcal/mol
 r_j_ESP_pos_variance,_(kcal/mol)**2
 r_j_ESP_neg_variance,_(kcal/mol)**2
 r_j_ESP_total_variance,_(kcal/mol)**2
 r_j_ESP_balance
 r_j_ESP_local_polarity,_kcal/mol
 s_j_jname
 i_m_ct_format
 :::
 Amine_frag3_transition_state_1-7 
  634 
  Amine_frag3_transition_state_1-7_stage_2 
  1
  DFT(b3lyp-d3) 
  cc-pvtz(-f) 
  -442.941524198561
  /home/laurikai/Schrodinger_WD/828_Frag3_Amine_spe_CC-PVTZ-F/Amine_frag3_transition_state_1-7_isomer15.in 
  /home/laurikai/Schrodinger_WD/828_Frag3_Amine_spe_CC-PVTZ-F/Amine_frag3_transition_state_1-7_isomer15.out 
  /home/laurikai/.schrodinger/tmp 
  tmplb06f0ik.mae 
  2
  "Single Point" 
  /home/laurikai/Schrodinger_WD/828_Frag3_Amine_spe_CC-PVTZ-F/Amine_frag3_transition_state_1-7_isomer15.01.in 
  /home/laurikai/Schrodinger_WD/828_Frag3_Amine_spe_CC-PVTZ-F/Amine_frag3_transition_state_1-7_isomer15.01.mae 
  /home/laurikai/Schrodinger_WD/828_Frag3_Amine_spe_CC-PVTZ-F/Amine_frag3_transition_state_1-7_isomer15.log 
  /home/laurikai/Schrodinger_WD/828_Frag3_Amine_spe_CC-PVTZ-F/Amine_frag3_transition_state_1-7_isomer15.mae 
  341
  -281.051840303546
  3784.0828091562
  63.7196125609505
  1
  1
  TS 
  Transition_states 
  reactant 
  (12,22);(24,22);(23,22);(12,14);(12,13) 
  (12,14,13) 
  1
  1
  19.5592060089111
  2
  7.36531143124382
  -22.4629138159446
  6.77282584241654
  40.1015803786247
  37.91301297371
  8.06009453268844
  -23.8861336770873
  7.44773687983878
  41.794864345257
  39.0068345940175
  8.50362704220704
  -24.9299331619838
  7.87139732533501
  42.938096011456
  39.4317642728422
  8.9586144945526
  -25.9878539881706
  8.30651271365819
  44.0855013084548
  39.852450567649
  9.4250880832599
  -27.0598153986532
  8.75311423834311
  45.2349739623863
  40.2691497643092
  9.90305808909268
  -28.1457420307341
  9.21121218015351
  46.3844454551384
  40.6820965002028
  10.3925144715619
  -29.2455628573263
  9.68079649860034
  47.5319259732479
  41.091505298976
  10.8934278170215
  -30.3592102682873
  10.1618377800376
  48.6755350137088
  41.4975720465612
  11.4057505470808
  -31.4866192811093
  10.6542884460744
  49.8135230778436
  41.9004754051389
  11.9294183051987
  -32.627726869628
  11.15808414017
  50.9442858381228
  42.3003781615379
  134.009242728122
  -442.557537162135
  -442.556592976243
  -442.60517313174
  102.245539587946
  -442.556880187615
  -442.555904333572
  -442.606813889104
  103.671031023124
  -442.556205041715
  -442.555197519523
  -442.608477289475
  105.08741224011
  -442.555511641202
  -442.55447245086
  -442.610163193635
  106.495409059038
  -442.554799936366
  -442.553729077874
  -442.611871472891
  107.895618754733
  -442.554069910822
  -442.55296738418
  -442.613602007144
  109.288525405218
  -442.553321580573
  -442.55218738578
  -442.615354683206
  110.674514390306
  -442.55255499249
  -442.551389129548
  -442.617129393333
  112.053885876161
  -442.551770222396
  -442.550572691303
  -442.618926033968
  113.426867190771
  -442.550967372848
  -442.549738173606
  -442.620744504673
  114.793624049534
  -442.782306235142
  -0.134786605817052
  0.0160887343784841
  828_Amine_frag3_rxwf 
  -442.941524198561
  -0.155399272916064
  -0.0185574875891067
  133.253844945933
  100.044357696423
  -442.71837749324
  -442.717433307348
  -442.764967610291
  -73.231281662427
  60.6926856810444
  5.17321895090146
  25.281603794456
  -28.5231112391431
  202.161478528805
  608.784193265461
  810.945671794266
  0.187145010341617
  25.4475063379462
  Amine_frag3_transition_state_1-7_isomer15 
  2
 m_depend[86] { 
  # First column is dependency index #
  i_m_depend_dependency
  s_m_depend_property
  :::
  1 20 i_m_Spin_multiplicity 
  2 20 s_j_QM_Method 
  3 20 s_j_QM_Basis 
  4 20 r_j_Final_Energy 
  5 20 s_j_Jaguar_input_file 
  6 20 s_j_Jaguar_output_file 
  7 20 s_j_Task 
  8 20 s_j_Jaguar_restart_input_file 
  9 20 s_j_Jaguar_restart_mae_file 
  10 20 s_j_Jaguar_log_file 
  11 20 s_j_Jaguar_mae_file 
  12 20 i_j_Number_of_canonical_orbitals 
  13 20 r_j_Lowest_Frequency_(cm-1) 
  14 20 r_j_Highest_Frequency_(cm-1) 
  15 20 r_j_2nd_Lowest_Frequency_(cm-1) 
  16 20 i_j_Num_Negative_Frequencies 
  17 10 i_mmod_Serial_Number-OPLS3e 
  18 20 r_j_Enthalpy_(kcal/mol)_298.15K_1.00E+00atm 
  19 20 r_j_Free_Energy_(kcal/mol)_298.15K_1.00E+00atm 
  20 20 r_j_Internal_Energy_(kcal/mol)_298.15K_1.00E+00atm 
  21 20 r_j_Heat_Capacity_(cal/mol/K)_298.15K_1.00E+00atm 
  22 20 r_j_ln(Q)_(kcal/mol)_298.15K_1.00E+00atm 
  23 20 r_j_Enthalpy_(kcal/mol)_308.15K_1.00E+00atm 
  24 20 r_j_Free_Energy_(kcal/mol)_308.15K_1.00E+00atm 
  25 20 r_j_Internal_Energy_(kcal/mol)_308.15K_1.00E+00atm 
  26 20 r_j_Heat_Capacity_(cal/mol/K)_308.15K_1.00E+00atm 
  27 20 r_j_ln(Q)_(kcal/mol)_308.15K_1.00E+00atm 
  28 20 r_j_Enthalpy_(kcal/mol)_318.15K_1.00E+00atm 
  29 20 r_j_Free_Energy_(kcal/mol)_318.15K_1.00E+00atm 
  30 20 r_j_Internal_Energy_(kcal/mol)_318.15K_1.00E+00atm 
  31 20 r_j_Heat_Capacity_(cal/mol/K)_318.15K_1.00E+00atm 
  32 20 r_j_ln(Q)_(kcal/mol)_318.15K_1.00E+00atm 
  33 20 r_j_Enthalpy_(kcal/mol)_328.15K_1.00E+00atm 
  34 20 r_j_Free_Energy_(kcal/mol)_328.15K_1.00E+00atm 
  35 20 r_j_Internal_Energy_(kcal/mol)_328.15K_1.00E+00atm 
  36 20 r_j_Heat_Capacity_(cal/mol/K)_328.15K_1.00E+00atm 
  37 20 r_j_ln(Q)_(kcal/mol)_328.15K_1.00E+00atm 
  38 20 r_j_Enthalpy_(kcal/mol)_338.15K_1.00E+00atm 
  39 20 r_j_Free_Energy_(kcal/mol)_338.15K_1.00E+00atm 
  40 20 r_j_Internal_Energy_(kcal/mol)_338.15K_1.00E+00atm 
  41 20 r_j_Heat_Capacity_(cal/mol/K)_338.15K_1.00E+00atm 
  42 20 r_j_ln(Q)_(kcal/mol)_338.15K_1.00E+00atm 
  43 20 r_j_Enthalpy_(kcal/mol)_348.15K_1.00E+00atm 
  44 20 r_j_Free_Energy_(kcal/mol)_348.15K_1.00E+00atm 
  45 20 r_j_Internal_Energy_(kcal/mol)_348.15K_1.00E+00atm 
  46 20 r_j_Heat_Capacity_(cal/mol/K)_348.15K_1.00E+00atm 
  47 20 r_j_ln(Q)_(kcal/mol)_348.15K_1.00E+00atm 
  48 20 r_j_Enthalpy_(kcal/mol)_358.15K_1.00E+00atm 
  49 20 r_j_Free_Energy_(kcal/mol)_358.15K_1.00E+00atm 
  50 20 r_j_Internal_Energy_(kcal/mol)_358.15K_1.00E+00atm 
  51 20 r_j_Heat_Capacity_(cal/mol/K)_358.15K_1.00E+00atm 
  52 20 r_j_ln(Q)_(kcal/mol)_358.15K_1.00E+00atm 
  53 20 r_j_Enthalpy_(kcal/mol)_368.15K_1.00E+00atm 
  54 20 r_j_Free_Energy_(kcal/mol)_368.15K_1.00E+00atm 
  55 20 r_j_Internal_Energy_(kcal/mol)_368.15K_1.00E+00atm 
  56 20 r_j_Heat_Capacity_(cal/mol/K)_368.15K_1.00E+00atm 
  57 20 r_j_ln(Q)_(kcal/mol)_368.15K_1.00E+00atm 
  58 20 r_j_Enthalpy_(kcal/mol)_378.15K_1.00E+00atm 
  59 20 r_j_Free_Energy_(kcal/mol)_378.15K_1.00E+00atm 
  60 20 r_j_Internal_Energy_(kcal/mol)_378.15K_1.00E+00atm 
  61 20 r_j_Heat_Capacity_(cal/mol/K)_378.15K_1.00E+00atm 
  62 20 r_j_ln(Q)_(kcal/mol)_378.15K_1.00E+00atm 
  63 20 r_j_Enthalpy_(kcal/mol)_388.15K_1.00E+00atm 
  64 20 r_j_Free_Energy_(kcal/mol)_388.15K_1.00E+00atm 
  65 20 r_j_Internal_Energy_(kcal/mol)_388.15K_1.00E+00atm 
  66 20 r_j_Heat_Capacity_(cal/mol/K)_388.15K_1.00E+00atm 
  67 20 r_j_ln(Q)_(kcal/mol)_388.15K_1.00E+00atm 
  68 30 s_m_job_name 
  69 20 r_j_Gas_Phase_Energy 
  70 20 r_j_HOMO 
  71 20 r_j_LUMO 
  72 20 r_j_Zero_Point_Energy_(kcal/mol) 
  73 20 r_j_Entropy_(cal/mol/K)_298.15K_1.00E+00atm 
  74 20 r_j_Total_Internal_Energy_(au)_298.15K_1.00E+00atm 
  75 20 r_j_Total_Enthalpy_(au)_298.15K_1.00E+00atm 
  76 20 r_j_Total_Free_Energy_(au)_298.15K_1.00E+00atm 
  77 20 r_j_ESP_min,_kcal/mol 
  78 20 r_j_ESP_max,_kcal/mol 
  79 20 r_j_ESP_mean,_kcal/mol 
  80 20 r_j_ESP_pos_mean,_kcal/mol 
  81 20 r_j_ESP_neg_mean,_kcal/mol 
  82 20 r_j_ESP_pos_variance,_(kcal/mol)**2 
  83 20 r_j_ESP_neg_variance,_(kcal/mol)**2 
  84 20 r_j_ESP_total_variance,_(kcal/mol)**2 
  85 20 r_j_ESP_balance 
  86 20 r_j_ESP_local_polarity,_kcal/mol 
  :::
 } 
 m_atom[24] { 
  # First column is atom index #
  i_m_mmod_type
  r_m_x_coord
  r_m_y_coord
  r_m_z_coord
  i_m_color
  r_m_charge1
  r_m_charge2
  i_m_atomic_number
  i_m_formal_charge
  s_m_color_rgb
  s_m_atom_name
  r_j_EPN
  r_j_Max_surface_ESP
  r_j_Min_surface_ESP
  i_m_Hcount
  i_rdk_index
  b_matsci_Reaction_Workflow_Keep_Atom
  b_matsci_Reaction_Workflow_Restrained_Atom
  i_matsci_Reaction_Workflow_Superposition_Atom
  :::
  1 3 0.191577 0.726995 -0.198689 2 -0.03809 -0.03809 6 0 A0A0A0  C1  -14.6607997072775 0 0 1 0 <> <> <>
  2 3 -0.218611 1.219383 1.194491 2 0.11986 0.11986 6 0 A0A0A0  C2  -14.6561845993677 0 0 2 2 <> <> <>
  3 3 -0.625904 1.382017 -1.306893 2 -0.19229 -0.19229 6 0 A0A0A0  C3  -14.7257748233595 0 0 3 3 <> <> <>
  4 16 -1.571276 0.848686 1.380890 70 -0.63852 -0.63852 8 0 FF2F2F  O4  -22.2999435944268 14.7152050571054 -9.78311515856135 1 4 <> <> <>
  5 41 0.055910 -0.359576 -0.227791 21 0.13401 0.13401 1 0 FFFFFF  H5  -1.07127405228951 43.2967938684467 1.84595939885063 0 <> <> <> <>
  6 41 0.439348 0.761839 1.953344 21 0.05946 0.05946 1 0 FFFFFF  H6  -1.07567665997675 46.4667592166253 9.82462992393356 0 <> <> <> <>
  7 41 -0.075987 2.313126 1.247101 21 0.05946 0.05946 1 0 FFFFFF  H7  -1.07516036926956 48.4093979945306 12.9535265752688 0 <> <> <> <>
  8 41 -1.686645 1.231115 -1.099677 21 0.09464 0.09464 1 0 FFFFFF  H8  -1.08761896007364 19.4008654856867 -4.4334612203495 0 <> <> <> <>
  9 41 -0.436717 2.462092 -1.342419 21 0.09464 0.09464 1 0 FFFFFF  H9  -1.08271489129273 45.7637969107597 15.6649690507715 0 <> <> <> <>
  10 41 -0.391846 0.955024 -2.284036 21 0.09464 0.09464 1 0 FFFFFF  H10  -1.08787252335959 21.6966474219067 13.3381823455146 0 <> <> <> <>
  11 42 -1.871319 1.176385 2.237487 21 0.44053 0.44053 1 0 FFFFFF  H11  -0.963955268131032 60.6926856810444 1.9818870156216 0 <> <> <> <>
  12 3 2.405194 0.275458 -1.808107 109 -0.08629 -0.08629 6 0 FF9600  C12  -14.7268864933201 0 0 2 <> 1 1 <>
  13 18 4.102867 -0.248504 -2.999687 109 -0.95345 -0.95345 8 -1 FF9600  O1  -22.4948907118137 -43.5580904407425 -73.231281662427 0 <> 1 1 <>
  14 3 3.922212 0.391689 -1.848787 109 0.42486 0.42486 6 0 FF9600  C14  -14.7441135150475 0 0 1 <> 1 1 <>
  15 3 4.592019 -0.254586 -0.610726 109 -0.15442 -0.15442 6 0 FF9600  C15  -14.7949142222709 0 0 3 <> 1 <> <>
  16 41 1.933645 0.807554 -2.629757 109 0.09376 0.09376 1 0 FF9600  H1  -1.11188451734739 28.5513642023544 -51.5440314473828 0 <> 1 <> <>
  17 41 2.085008 -0.763987 -1.742716 109 0.09376 0.09376 1 0 FF9600  H2  -1.11088143746851 32.9814194989212 -52.4105539669644 0 <> 1 <> <>
  18 41 4.192544 1.493769 -1.812135 109 -0.08890 -0.08890 1 0 FF9600  H3  -1.18132876681992 19.1461774254996 -56.3645521823207 0 <> 1 <> <>
  19 41 4.401069 0.282079 0.337702 109 0.03773 0.03773 1 0 FF9600  H4  -1.13889211471416 32.7608863280726 -10.6342022378751 0 <> 1 <> <>
  20 41 4.260824 -1.296001 -0.512542 109 0.03773 0.03773 1 0 FF9600  H20  -1.15127399574343 18.4874003403204 -54.8895099283399 0 <> 1 <> <>
  21 41 5.675020 -0.266404 -0.765628 109 0.03773 0.03773 1 0 FF9600  H21  -1.1520047104438 -7.02402763296281 -57.151374052734 0 <> 1 <> <>
  22 32 1.648466 0.966133 -0.416168 109 -0.25359 -0.25359 7 1 FF9600  N1  -18.2655435227825 0 0 2 <> 1 1 2
  23 44 1.855070 1.965072 -0.464328 109 0.29136 0.29136 1 0 FF9600  H23  -0.968040345227337 56.0688272216395 18.3791791996015 0 <> 1 1 3
  24 44 2.203533 0.590791 0.354912 109 0.29136 0.29136 1 0 FF9600  H24  -0.969699105002643 51.9726545951341 19.6757437439788 0 <> 1 1 1
  :::
 } 
 m_bond[23] { 
  # First column is bond index #
  i_m_from
  i_m_to
  i_m_order
  :::
  1 1 2 1
  2 1 3 1
  3 1 5 1
  4 1 22 1
  5 2 4 1
  6 2 6 1
  7 2 7 1
  8 3 8 1
  9 3 9 1
  10 3 10 1
  11 4 11 1
  12 12 16 1
  13 12 17 1
  14 12 14 1
  15 12 22 1
  16 13 14 1
  17 14 18 1
  18 14 15 1
  19 15 21 1
  20 15 20 1
  21 15 19 1
  22 22 24 1
  23 22 23 1
  :::
 } 
} 

f_m_ct { 
 s_m_title
 s_m_entry_id
 s_m_entry_name
 i_m_Spin_multiplicity
 s_j_QM_Method
 s_j_QM_Basis
 r_j_Final_Energy
 s_j_Jaguar_input_file
 s_j_Jaguar_output_file
 s_m_Source_Path
 s_m_Source_File
 i_m_Source_File_Index
 s_j_Task
 s_j_Jaguar_restart_input_file
 s_j_Jaguar_restart_mae_file
 s_j_Jaguar_log_file
 s_j_Jaguar_mae_file
 i_j_Number_of_canonical_orbitals
 r_j_Lowest_Frequency_(cm-1)
 r_j_Highest_Frequency_(cm-1)
 r_j_2nd_Lowest_Frequency_(cm-1)
 i_j_Num_Negative_Frequencies
 b_matsci_Reaction_Workflow_Structure
 s_matsci_Reaction_Workflow_Conformers_Group
 s_matsci_Reaction_Workflow_Sibling_Group
 s_matsci_Reaction_Workflow_Parent_Conformer_Groups
 s_matsci_Reaction_Workflow_Restrained_Distances
 s_matsci_Reaction_Workflow_Restrained_Angles
 b_matsci_Reaction_Workflow_Transition_State_Structure
 i_mmod_Serial_Number-OPLS3e
 r_mmod_Relative_Potential_Energy-OPLS3e_global
 i_matsci_Workflow_Stage
 r_j_Enthalpy_(kcal/mol)_298.15K_1.00E+00atm
 r_j_Free_Energy_(kcal/mol)_298.15K_1.00E+00atm
 r_j_Internal_Energy_(kcal/mol)_298.15K_1.00E+00atm
 r_j_Heat_Capacity_(cal/mol/K)_298.15K_1.00E+00atm
 r_j_ln(Q)_(kcal/mol)_298.15K_1.00E+00atm
 r_j_Enthalpy_(kcal/mol)_308.15K_1.00E+00atm
 r_j_Free_Energy_(kcal/mol)_308.15K_1.00E+00atm
 r_j_Internal_Energy_(kcal/mol)_308.15K_1.00E+00atm
 r_j_Heat_Capacity_(cal/mol/K)_308.15K_1.00E+00atm
 r_j_ln(Q)_(kcal/mol)_308.15K_1.00E+00atm
 r_j_Enthalpy_(kcal/mol)_318.15K_1.00E+00atm
 r_j_Free_Energy_(kcal/mol)_318.15K_1.00E+00atm
 r_j_Internal_Energy_(kcal/mol)_318.15K_1.00E+00atm
 r_j_Heat_Capacity_(cal/mol/K)_318.15K_1.00E+00atm
 r_j_ln(Q)_(kcal/mol)_318.15K_1.00E+00atm
 r_j_Enthalpy_(kcal/mol)_328.15K_1.00E+00atm
 r_j_Free_Energy_(kcal/mol)_328.15K_1.00E+00atm
 r_j_Internal_Energy_(kcal/mol)_328.15K_1.00E+00atm
 r_j_Heat_Capacity_(cal/mol/K)_328.15K_1.00E+00atm
 r_j_ln(Q)_(kcal/mol)_328.15K_1.00E+00atm
 r_j_Enthalpy_(kcal/mol)_338.15K_1.00E+00atm
 r_j_Free_Energy_(kcal/mol)_338.15K_1.00E+00atm
 r_j_Internal_Energy_(kcal/mol)_338.15K_1.00E+00atm
 r_j_Heat_Capacity_(cal/mol/K)_338.15K_1.00E+00atm
 r_j_ln(Q)_(kcal/mol)_338.15K_1.00E+00atm
 r_j_Enthalpy_(kcal/mol)_348.15K_1.00E+00atm
 r_j_Free_Energy_(kcal/mol)_348.15K_1.00E+00atm
 r_j_Internal_Energy_(kcal/mol)_348.15K_1.00E+00atm
 r_j_Heat_Capacity_(cal/mol/K)_348.15K_1.00E+00atm
 r_j_ln(Q)_(kcal/mol)_348.15K_1.00E+00atm
 r_j_Enthalpy_(kcal/mol)_358.15K_1.00E+00atm
 r_j_Free_Energy_(kcal/mol)_358.15K_1.00E+00atm
 r_j_Internal_Energy_(kcal/mol)_358.15K_1.00E+00atm
 r_j_Heat_Capacity_(cal/mol/K)_358.15K_1.00E+00atm
 r_j_ln(Q)_(kcal/mol)_358.15K_1.00E+00atm
 r_j_Enthalpy_(kcal/mol)_368.15K_1.00E+00atm
 r_j_Free_Energy_(kcal/mol)_368.15K_1.00E+00atm
 r_j_Internal_Energy_(kcal/mol)_368.15K_1.00E+00atm
 r_j_Heat_Capacity_(cal/mol/K)_368.15K_1.00E+00atm
 r_j_ln(Q)_(kcal/mol)_368.15K_1.00E+00atm
 r_j_Enthalpy_(kcal/mol)_378.15K_1.00E+00atm
 r_j_Free_Energy_(kcal/mol)_378.15K_1.00E+00atm
 r_j_Internal_Energy_(kcal/mol)_378.15K_1.00E+00atm
 r_j_Heat_Capacity_(cal/mol/K)_378.15K_1.00E+00atm
 r_j_ln(Q)_(kcal/mol)_378.15K_1.00E+00atm
 r_j_Enthalpy_(kcal/mol)_388.15K_1.00E+00atm
 r_j_Free_Energy_(kcal/mol)_388.15K_1.00E+00atm
 r_j_Internal_Energy_(kcal/mol)_388.15K_1.00E+00atm
 r_j_Heat_Capacity_(cal/mol/K)_388.15K_1.00E+00atm
 r_j_ln(Q)_(kcal/mol)_388.15K_1.00E+00atm
 r_j_Zero_Point_Energy_(kcal/mol)_stage_2
 r_j_Total_Internal_Energy_(au)_298.15K_1.00E+00atm_stage_2
 r_j_Total_Enthalpy_(au)_298.15K_1.00E+00atm_stage_2
 r_j_Total_Free_Energy_(au)_298.15K_1.00E+00atm_stage_2
 r_j_Entropy_(cal/mol/K)_298.15K_1.00E+00atm_stage_2
 r_j_Total_Internal_Energy_(au)_308.15K_1.00E+00atm_stage_2
 r_j_Total_Enthalpy_(au)_308.15K_1.00E+00atm_stage_2
 r_j_Total_Free_Energy_(au)_308.15K_1.00E+00atm_stage_2
 r_j_Entropy_(cal/mol/K)_308.15K_1.00E+00atm_stage_2
 r_j_Total_Internal_Energy_(au)_318.15K_1.00E+00atm_stage_2
 r_j_Total_Enthalpy_(au)_318.15K_1.00E+00atm_stage_2
 r_j_Total_Free_Energy_(au)_318.15K_1.00E+00atm_stage_2
 r_j_Entropy_(cal/mol/K)_318.15K_1.00E+00atm_stage_2
 r_j_Total_Internal_Energy_(au)_328.15K_1.00E+00atm_stage_2
 r_j_Total_Enthalpy_(au)_328.15K_1.00E+00atm_stage_2
 r_j_Total_Free_Energy_(au)_328.15K_1.00E+00atm_stage_2
 r_j_Entropy_(cal/mol/K)_328.15K_1.00E+00atm_stage_2
 r_j_Total_Internal_Energy_(au)_338.15K_1.00E+00atm_stage_2
 r_j_Total_Enthalpy_(au)_338.15K_1.00E+00atm_stage_2
 r_j_Total_Free_Energy_(au)_338.15K_1.00E+00atm_stage_2
 r_j_Entropy_(cal/mol/K)_338.15K_1.00E+00atm_stage_2
 r_j_Total_Internal_Energy_(au)_348.15K_1.00E+00atm_stage_2
 r_j_Total_Enthalpy_(au)_348.15K_1.00E+00atm_stage_2
 r_j_Total_Free_Energy_(au)_348.15K_1.00E+00atm_stage_2
 r_j_Entropy_(cal/mol/K)_348.15K_1.00E+00atm_stage_2
 r_j_Total_Internal_Energy_(au)_358.15K_1.00E+00atm_stage_2
 r_j_Total_Enthalpy_(au)_358.15K_1.00E+00atm_stage_2
 r_j_Total_Free_Energy_(au)_358.15K_1.00E+00atm_stage_2
 r_j_Entropy_(cal/mol/K)_358.15K_1.00E+00atm_stage_2
 r_j_Total_Internal_Energy_(au)_368.15K_1.00E+00atm_stage_2
 r_j_Total_Enthalpy_(au)_368.15K_1.00E+00atm_stage_2
 r_j_Total_Free_Energy_(au)_368.15K_1.00E+00atm_stage_2
 r_j_Entropy_(cal/mol/K)_368.15K_1.00E+00atm_stage_2
 r_j_Total_Internal_Energy_(au)_378.15K_1.00E+00atm_stage_2
 r_j_Total_Enthalpy_(au)_378.15K_1.00E+00atm_stage_2
 r_j_Total_Free_Energy_(au)_378.15K_1.00E+00atm_stage_2
 r_j_Entropy_(cal/mol/K)_378.15K_1.00E+00atm_stage_2
 r_j_Total_Internal_Energy_(au)_388.15K_1.00E+00atm_stage_2
 r_j_Total_Enthalpy_(au)_388.15K_1.00E+00atm_stage_2
 r_j_Total_Free_Energy_(au)_388.15K_1.00E+00atm_stage_2
 r_j_Entropy_(cal/mol/K)_388.15K_1.00E+00atm_stage_2
 r_j_Gas_Phase_Energy_stage_2
 r_j_HOMO_stage_2
 r_j_LUMO_stage_2
 s_m_job_name
 r_j_Gas_Phase_Energy
 r_j_HOMO
 r_j_LUMO
 r_j_Zero_Point_Energy_(kcal/mol)
 r_j_Entropy_(cal/mol/K)_298.15K_1.00E+00atm
 r_j_Total_Internal_Energy_(au)_298.15K_1.00E+00atm
 r_j_Total_Enthalpy_(au)_298.15K_1.00E+00atm
 r_j_Total_Free_Energy_(au)_298.15K_1.00E+00atm
 r_j_ESP_min,_kcal/mol
 r_j_ESP_max,_kcal/mol
 r_j_ESP_mean,_kcal/mol
 r_j_ESP_pos_mean,_kcal/mol
 r_j_ESP_neg_mean,_kcal/mol
 r_j_ESP_pos_variance,_(kcal/mol)**2
 r_j_ESP_neg_variance,_(kcal/mol)**2
 r_j_ESP_total_variance,_(kcal/mol)**2
 r_j_ESP_balance
 r_j_ESP_local_polarity,_kcal/mol
 s_j_jname
 i_m_ct_format
 :::
 Amine_frag3_transition_state_1-6 
  635 
  Amine_frag3_transition_state_1-6_stage_2 
  1
  DFT(b3lyp-d3) 
  cc-pvtz(-f) 
  -442.941575695521
  /home/laurikai/Schrodinger_WD/828_Frag3_Amine_spe_CC-PVTZ-F/Amine_frag3_transition_state_1-6_isomer16.in 
  /home/laurikai/Schrodinger_WD/828_Frag3_Amine_spe_CC-PVTZ-F/Amine_frag3_transition_state_1-6_isomer16.out 
  /home/laurikai/.schrodinger/tmp 
  tmplb06f0ik.mae 
  2
  "Single Point" 
  /home/laurikai/Schrodinger_WD/828_Frag3_Amine_spe_CC-PVTZ-F/Amine_frag3_transition_state_1-6_isomer16.01.in 
  /home/laurikai/Schrodinger_WD/828_Frag3_Amine_spe_CC-PVTZ-F/Amine_frag3_transition_state_1-6_isomer16.01.mae 
  /home/laurikai/Schrodinger_WD/828_Frag3_Amine_spe_CC-PVTZ-F/Amine_frag3_transition_state_1-6_isomer16.log 
  /home/laurikai/Schrodinger_WD/828_Frag3_Amine_spe_CC-PVTZ-F/Amine_frag3_transition_state_1-6_isomer16.mae 
  341
  -336.117854282798
  3790.67027801097
  65.0646537543869
  1
  1
  TS 
  Transition_states 
  reactant 
  (12,22);(24,22);(23,22);(12,14);(12,13) 
  (12,14,13) 
  1
  1
  17.5231189727783
  2
  7.38448331461677
  -22.5198252480954
  6.7919977257895
  40.1584820324794
  38.0090683600755
  8.06325523835776
  -23.8935008643715
  7.4508975855081
  41.8399123142559
  39.0188654509031
  8.50724100512912
  -24.9376492594302
  7.87501128825708
  42.9836749374991
  39.4439688517167
  8.9626862991903
  -25.9959333198518
  8.31058451829589
  44.1314673493023
  39.864840246558
  9.42962091208356
  -27.0682719704093
  8.75764706716676
  45.2811906589267
  40.2817344382814
  9.90805379894261
  -28.15458950863
  9.21620789000344
  46.4307842004279
  40.6948847205009
  10.3979736736426
  -29.2548145502179
  9.68625570068101
  47.578266275583
  41.10450439868
  10.8993499586418
  -30.3688791141124
  10.1677599216579
  48.7217645885493
  41.5107882541861
  11.4121339935983
  -31.4967178365222
  10.660671892592
  49.8595378019997
  41.9139139476808
  11.9362604209453
  -32.6382673026152
  11.1649262559166
  50.9899895966608
  42.3140433581091
  134.035180356408
  -442.558008573579
  -442.557064387686
  -442.605660075058
  102.278229169599
  -442.557350886399
  -442.556375032357
  -442.607301365154
  103.705195855036
  -442.556675018188
  -442.555667495996
  -442.608965321548
  105.1230245625
  -442.555980888058
  -442.554941697716
  -442.610651804559
  106.53243827226
  -442.555268448533
  -442.55419759004
  -442.612360684985
  107.934031886715
  -442.554537685341
  -442.553435158699
  -442.614091842187
  109.328287541498
  -442.55378861647
  -442.552654421677
  -442.615845162407
  110.715589065644
  -442.553021290646
  -442.551855427704
  -442.617620537309
  112.096235427826
  -442.552235785415
  -442.551038254323
  -442.61941786273
  113.470453074496
  -442.551432204932
  -442.55020300569
  -442.621237037612
  114.838407119826
  -442.782823305073
  -0.140024286890259
  0.0182106962316517
  828_Amine_frag3_rxwf 
  -442.941575695521
  -0.159950569525706
  -0.0157329803419645
  133.247580003223
  100.299542387094
  -442.71840842168
  -442.717464235788
  -442.765119785214
  -71.1019043129089
  56.6209868233444
  5.47568605518453
  24.8146603087799
  -27.9427087847103
  165.74821354037
  588.066665004877
  753.814878545247
  0.171532338223212
  24.7652578801951
  Amine_frag3_transition_state_1-6_isomer16 
  2
 m_depend[86] { 
  # First column is dependency index #
  i_m_depend_dependency
  s_m_depend_property
  :::
  1 20 i_m_Spin_multiplicity 
  2 20 s_j_QM_Method 
  3 20 s_j_QM_Basis 
  4 20 r_j_Final_Energy 
  5 20 s_j_Jaguar_input_file 
  6 20 s_j_Jaguar_output_file 
  7 20 s_j_Task 
  8 20 s_j_Jaguar_restart_input_file 
  9 20 s_j_Jaguar_restart_mae_file 
  10 20 s_j_Jaguar_log_file 
  11 20 s_j_Jaguar_mae_file 
  12 20 i_j_Number_of_canonical_orbitals 
  13 20 r_j_Lowest_Frequency_(cm-1) 
  14 20 r_j_Highest_Frequency_(cm-1) 
  15 20 r_j_2nd_Lowest_Frequency_(cm-1) 
  16 20 i_j_Num_Negative_Frequencies 
  17 10 i_mmod_Serial_Number-OPLS3e 
  18 20 r_j_Enthalpy_(kcal/mol)_298.15K_1.00E+00atm 
  19 20 r_j_Free_Energy_(kcal/mol)_298.15K_1.00E+00atm 
  20 20 r_j_Internal_Energy_(kcal/mol)_298.15K_1.00E+00atm 
  21 20 r_j_Heat_Capacity_(cal/mol/K)_298.15K_1.00E+00atm 
  22 20 r_j_ln(Q)_(kcal/mol)_298.15K_1.00E+00atm 
  23 20 r_j_Enthalpy_(kcal/mol)_308.15K_1.00E+00atm 
  24 20 r_j_Free_Energy_(kcal/mol)_308.15K_1.00E+00atm 
  25 20 r_j_Internal_Energy_(kcal/mol)_308.15K_1.00E+00atm 
  26 20 r_j_Heat_Capacity_(cal/mol/K)_308.15K_1.00E+00atm 
  27 20 r_j_ln(Q)_(kcal/mol)_308.15K_1.00E+00atm 
  28 20 r_j_Enthalpy_(kcal/mol)_318.15K_1.00E+00atm 
  29 20 r_j_Free_Energy_(kcal/mol)_318.15K_1.00E+00atm 
  30 20 r_j_Internal_Energy_(kcal/mol)_318.15K_1.00E+00atm 
  31 20 r_j_Heat_Capacity_(cal/mol/K)_318.15K_1.00E+00atm 
  32 20 r_j_ln(Q)_(kcal/mol)_318.15K_1.00E+00atm 
  33 20 r_j_Enthalpy_(kcal/mol)_328.15K_1.00E+00atm 
  34 20 r_j_Free_Energy_(kcal/mol)_328.15K_1.00E+00atm 
  35 20 r_j_Internal_Energy_(kcal/mol)_328.15K_1.00E+00atm 
  36 20 r_j_Heat_Capacity_(cal/mol/K)_328.15K_1.00E+00atm 
  37 20 r_j_ln(Q)_(kcal/mol)_328.15K_1.00E+00atm 
  38 20 r_j_Enthalpy_(kcal/mol)_338.15K_1.00E+00atm 
  39 20 r_j_Free_Energy_(kcal/mol)_338.15K_1.00E+00atm 
  40 20 r_j_Internal_Energy_(kcal/mol)_338.15K_1.00E+00atm 
  41 20 r_j_Heat_Capacity_(cal/mol/K)_338.15K_1.00E+00atm 
  42 20 r_j_ln(Q)_(kcal/mol)_338.15K_1.00E+00atm 
  43 20 r_j_Enthalpy_(kcal/mol)_348.15K_1.00E+00atm 
  44 20 r_j_Free_Energy_(kcal/mol)_348.15K_1.00E+00atm 
  45 20 r_j_Internal_Energy_(kcal/mol)_348.15K_1.00E+00atm 
  46 20 r_j_Heat_Capacity_(cal/mol/K)_348.15K_1.00E+00atm 
  47 20 r_j_ln(Q)_(kcal/mol)_348.15K_1.00E+00atm 
  48 20 r_j_Enthalpy_(kcal/mol)_358.15K_1.00E+00atm 
  49 20 r_j_Free_Energy_(kcal/mol)_358.15K_1.00E+00atm 
  50 20 r_j_Internal_Energy_(kcal/mol)_358.15K_1.00E+00atm 
  51 20 r_j_Heat_Capacity_(cal/mol/K)_358.15K_1.00E+00atm 
  52 20 r_j_ln(Q)_(kcal/mol)_358.15K_1.00E+00atm 
  53 20 r_j_Enthalpy_(kcal/mol)_368.15K_1.00E+00atm 
  54 20 r_j_Free_Energy_(kcal/mol)_368.15K_1.00E+00atm 
  55 20 r_j_Internal_Energy_(kcal/mol)_368.15K_1.00E+00atm 
  56 20 r_j_Heat_Capacity_(cal/mol/K)_368.15K_1.00E+00atm 
  57 20 r_j_ln(Q)_(kcal/mol)_368.15K_1.00E+00atm 
  58 20 r_j_Enthalpy_(kcal/mol)_378.15K_1.00E+00atm 
  59 20 r_j_Free_Energy_(kcal/mol)_378.15K_1.00E+00atm 
  60 20 r_j_Internal_Energy_(kcal/mol)_378.15K_1.00E+00atm 
  61 20 r_j_Heat_Capacity_(cal/mol/K)_378.15K_1.00E+00atm 
  62 20 r_j_ln(Q)_(kcal/mol)_378.15K_1.00E+00atm 
  63 20 r_j_Enthalpy_(kcal/mol)_388.15K_1.00E+00atm 
  64 20 r_j_Free_Energy_(kcal/mol)_388.15K_1.00E+00atm 
  65 20 r_j_Internal_Energy_(kcal/mol)_388.15K_1.00E+00atm 
  66 20 r_j_Heat_Capacity_(cal/mol/K)_388.15K_1.00E+00atm 
  67 20 r_j_ln(Q)_(kcal/mol)_388.15K_1.00E+00atm 
  68 30 s_m_job_name 
  69 20 r_j_Gas_Phase_Energy 
  70 20 r_j_HOMO 
  71 20 r_j_LUMO 
  72 20 r_j_Zero_Point_Energy_(kcal/mol) 
  73 20 r_j_Entropy_(cal/mol/K)_298.15K_1.00E+00atm 
  74 20 r_j_Total_Internal_Energy_(au)_298.15K_1.00E+00atm 
  75 20 r_j_Total_Enthalpy_(au)_298.15K_1.00E+00atm 
  76 20 r_j_Total_Free_Energy_(au)_298.15K_1.00E+00atm 
  77 20 r_j_ESP_min,_kcal/mol 
  78 20 r_j_ESP_max,_kcal/mol 
  79 20 r_j_ESP_mean,_kcal/mol 
  80 20 r_j_ESP_pos_mean,_kcal/mol 
  81 20 r_j_ESP_neg_mean,_kcal/mol 
  82 20 r_j_ESP_pos_variance,_(kcal/mol)**2 
  83 20 r_j_ESP_neg_variance,_(kcal/mol)**2 
  84 20 r_j_ESP_total_variance,_(kcal/mol)**2 
  85 20 r_j_ESP_balance 
  86 20 r_j_ESP_local_polarity,_kcal/mol 
  :::
 } 
 m_atom[24] { 
  # First column is atom index #
  i_m_mmod_type
  r_m_x_coord
  r_m_y_coord
  r_m_z_coord
  i_m_color
  r_m_charge1
  r_m_charge2
  i_m_atomic_number
  i_m_formal_charge
  s_m_color_rgb
  s_m_atom_name
  r_j_EPN
  r_j_Max_surface_ESP
  r_j_Min_surface_ESP
  i_m_Hcount
  i_rdk_index
  b_matsci_Reaction_Workflow_Keep_Atom
  b_matsci_Reaction_Workflow_Restrained_Atom
  i_matsci_Reaction_Workflow_Superposition_Atom
  :::
  1 3 0.211179 0.396384 0.136274 2 -0.03809 -0.03809 6 0 A0A0A0  C1  -14.6628407534958 0 0 1 0 <> <> <>
  2 3 -0.126742 1.865869 -0.132104 2 0.11986 0.11986 6 0 A0A0A0  C2  -14.6631867504562 0 0 2 2 <> <> <>
  3 3 -1.020331 -0.506179 0.066495 2 -0.19229 -0.19229 6 0 A0A0A0  C3  -14.7228443687473 0 0 3 3 <> <> <>
  4 16 -1.110585 2.235746 0.816796 70 -0.63852 -0.63852 8 0 FF2F2F  O4  -22.3050999660944 9.10112748119438 -10.1071099774155 1 4 <> <> <>
  5 41 0.667222 0.330193 1.129940 21 0.13401 0.13401 1 0 FFFFFF  H5  -1.07290420132028 42.0723979086951 1.88019795966685 0 <> <> <> <>
  6 41 0.782723 2.475155 -0.040454 21 0.05946 0.05946 1 0 FFFFFF  H6  -1.08437334954549 36.7672236567163 8.24051355798825 0 <> <> <> <>
  7 41 -0.495977 1.967209 -1.169167 21 0.05946 0.05946 1 0 FFFFFF  H7  -1.08228699800424 45.6500962489461 8.88830622029315 0 <> <> <> <>
  8 41 -1.766287 -0.165119 0.787159 21 0.09464 0.09464 1 0 FFFFFF  H8  -1.08572419357152 22.7244276475644 -5.77943123394444 0 <> <> <> <>
  9 41 -1.471685 -0.470262 -0.932255 21 0.09464 0.09464 1 0 FFFFFF  H9  -1.08164628687005 44.1654716138938 9.99610858867279 0 <> <> <> <>
  10 41 -0.762395 -1.545644 0.294179 21 0.09464 0.09464 1 0 FFFFFF  H10  -1.08151400445318 43.6781302656649 16.9060198895805 0 <> <> <> <>
  11 42 -1.264171 3.185557 0.747682 21 0.44053 0.44053 1 0 FFFFFF  H11  -0.969478968521257 56.6209868233444 0.670961155199623 0 <> <> <> <>
  12 3 2.833864 0.754861 -0.825227 109 -0.08629 -0.08629 6 0 FF9600  C12  -14.725252241682 0 0 2 <> 1 1 <>
  13 18 4.891967 0.873287 -1.318331 109 -0.95345 -0.95345 8 -1 FF9600  O1  -22.4896552668878 -43.8573627373482 -71.1019043129089 0 <> 1 1 <>
  14 3 3.922436 -0.009642 -1.549674 109 0.42486 0.42486 6 0 FF9600  C14  -14.7421707490735 0 0 1 <> 1 1 <>
  15 3 3.577893 -0.264624 -3.035362 109 -0.15442 -0.15442 6 0 FF9600  C15  -14.7943090863959 0 0 3 <> 1 <> <>
  16 41 3.020685 0.848498 0.242452 109 0.09376 0.09376 1 0 FF9600  H1  -1.10873788391168 30.931353520432 -50.9965967462252 0 <> 1 <> <>
  17 41 2.621050 1.706917 -1.306615 109 0.09376 0.09376 1 0 FF9600  H2  -1.10898551239464 34.8188154740384 -49.705085243136 0 <> 1 <> <>
  18 41 4.017742 -1.032578 -1.065808 109 -0.08890 -0.08890 1 0 FF9600  H3  -1.17706893085901 18.5796168600395 -54.7419943372982 0 <> 1 <> <>
  19 41 2.730387 -0.958017 -3.180006 109 0.03773 0.03773 1 0 FF9600  H4  -1.13972938664334 34.0776323193852 -9.66658971978803 0 <> 1 <> <>
  20 41 3.354521 0.689331 -3.529123 109 0.03773 0.03773 1 0 FF9600  H20  -1.15056919430369 19.1066729361924 -53.83400255948 0 <> 1 <> <>
  21 41 4.451015 -0.696789 -3.533402 109 0.03773 0.03773 1 0 FF9600  H21  -1.15146782152551 -6.40897159323139 -54.7768198218385 0 <> 1 <> <>
  22 32 1.262020 -0.035676 -0.829048 109 -0.25359 -0.25359 7 1 FF9600  N1  -18.2710621957287 0 0 2 <> 1 1 2
  23 44 1.513627 -1.011447 -0.666272 109 0.29136 0.29136 1 0 FF9600  H23  -0.972965565161171 52.1804847727968 16.3468769392979 0 <> 1 1 3
  24 44 0.921373 0.011744 -1.790960 109 0.29136 0.29136 1 0 FF9600  H24  -0.972102430784084 54.1672187976981 18.8995583217069 0 <> 1 1 1
  :::
 } 
 m_bond[23] { 
  # First column is bond index #
  i_m_from
  i_m_to
  i_m_order
  :::
  1 1 2 1
  2 1 3 1
  3 1 5 1
  4 1 22 1
  5 2 4 1
  6 2 6 1
  7 2 7 1
  8 3 8 1
  9 3 9 1
  10 3 10 1
  11 4 11 1
  12 12 16 1
  13 12 17 1
  14 12 14 1
  15 12 22 1
  16 13 14 1
  17 14 18 1
  18 14 15 1
  19 15 21 1
  20 15 20 1
  21 15 19 1
  22 22 24 1
  23 22 23 1
  :::
 } 
} 

f_m_ct { 
 s_m_title
 s_m_entry_id
 s_m_entry_name
 i_m_Spin_multiplicity
 s_j_QM_Method
 s_j_QM_Basis
 r_j_Final_Energy
 s_j_Jaguar_input_file
 s_j_Jaguar_output_file
 s_m_Source_Path
 s_m_Source_File
 i_m_Source_File_Index
 s_j_Task
 s_j_Jaguar_restart_input_file
 s_j_Jaguar_restart_mae_file
 s_j_Jaguar_log_file
 s_j_Jaguar_mae_file
 i_j_Number_of_canonical_orbitals
 r_j_Lowest_Frequency_(cm-1)
 r_j_Highest_Frequency_(cm-1)
 r_j_2nd_Lowest_Frequency_(cm-1)
 i_j_Num_Negative_Frequencies
 b_matsci_Reaction_Workflow_Structure
 s_matsci_Reaction_Workflow_Conformers_Group
 s_matsci_Reaction_Workflow_Sibling_Group
 s_matsci_Reaction_Workflow_Parent_Conformer_Groups
 s_matsci_Reaction_Workflow_Restrained_Distances
 s_matsci_Reaction_Workflow_Restrained_Angles
 b_matsci_Reaction_Workflow_Transition_State_Structure
 i_mmod_Serial_Number-OPLS3e
 r_mmod_Relative_Potential_Energy-OPLS3e_global
 i_matsci_Workflow_Stage
 r_j_Enthalpy_(kcal/mol)_298.15K_1.00E+00atm
 r_j_Free_Energy_(kcal/mol)_298.15K_1.00E+00atm
 r_j_Internal_Energy_(kcal/mol)_298.15K_1.00E+00atm
 r_j_Heat_Capacity_(cal/mol/K)_298.15K_1.00E+00atm
 r_j_ln(Q)_(kcal/mol)_298.15K_1.00E+00atm
 r_j_Enthalpy_(kcal/mol)_308.15K_1.00E+00atm
 r_j_Free_Energy_(kcal/mol)_308.15K_1.00E+00atm
 r_j_Internal_Energy_(kcal/mol)_308.15K_1.00E+00atm
 r_j_Heat_Capacity_(cal/mol/K)_308.15K_1.00E+00atm
 r_j_ln(Q)_(kcal/mol)_308.15K_1.00E+00atm
 r_j_Enthalpy_(kcal/mol)_318.15K_1.00E+00atm
 r_j_Free_Energy_(kcal/mol)_318.15K_1.00E+00atm
 r_j_Internal_Energy_(kcal/mol)_318.15K_1.00E+00atm
 r_j_Heat_Capacity_(cal/mol/K)_318.15K_1.00E+00atm
 r_j_ln(Q)_(kcal/mol)_318.15K_1.00E+00atm
 r_j_Enthalpy_(kcal/mol)_328.15K_1.00E+00atm
 r_j_Free_Energy_(kcal/mol)_328.15K_1.00E+00atm
 r_j_Internal_Energy_(kcal/mol)_328.15K_1.00E+00atm
 r_j_Heat_Capacity_(cal/mol/K)_328.15K_1.00E+00atm
 r_j_ln(Q)_(kcal/mol)_328.15K_1.00E+00atm
 r_j_Enthalpy_(kcal/mol)_338.15K_1.00E+00atm
 r_j_Free_Energy_(kcal/mol)_338.15K_1.00E+00atm
 r_j_Internal_Energy_(kcal/mol)_338.15K_1.00E+00atm
 r_j_Heat_Capacity_(cal/mol/K)_338.15K_1.00E+00atm
 r_j_ln(Q)_(kcal/mol)_338.15K_1.00E+00atm
 r_j_Enthalpy_(kcal/mol)_348.15K_1.00E+00atm
 r_j_Free_Energy_(kcal/mol)_348.15K_1.00E+00atm
 r_j_Internal_Energy_(kcal/mol)_348.15K_1.00E+00atm
 r_j_Heat_Capacity_(cal/mol/K)_348.15K_1.00E+00atm
 r_j_ln(Q)_(kcal/mol)_348.15K_1.00E+00atm
 r_j_Enthalpy_(kcal/mol)_358.15K_1.00E+00atm
 r_j_Free_Energy_(kcal/mol)_358.15K_1.00E+00atm
 r_j_Internal_Energy_(kcal/mol)_358.15K_1.00E+00atm
 r_j_Heat_Capacity_(cal/mol/K)_358.15K_1.00E+00atm
 r_j_ln(Q)_(kcal/mol)_358.15K_1.00E+00atm
 r_j_Enthalpy_(kcal/mol)_368.15K_1.00E+00atm
 r_j_Free_Energy_(kcal/mol)_368.15K_1.00E+00atm
 r_j_Internal_Energy_(kcal/mol)_368.15K_1.00E+00atm
 r_j_Heat_Capacity_(cal/mol/K)_368.15K_1.00E+00atm
 r_j_ln(Q)_(kcal/mol)_368.15K_1.00E+00atm
 r_j_Enthalpy_(kcal/mol)_378.15K_1.00E+00atm
 r_j_Free_Energy_(kcal/mol)_378.15K_1.00E+00atm
 r_j_Internal_Energy_(kcal/mol)_378.15K_1.00E+00atm
 r_j_Heat_Capacity_(cal/mol/K)_378.15K_1.00E+00atm
 r_j_ln(Q)_(kcal/mol)_378.15K_1.00E+00atm
 r_j_Enthalpy_(kcal/mol)_388.15K_1.00E+00atm
 r_j_Free_Energy_(kcal/mol)_388.15K_1.00E+00atm
 r_j_Internal_Energy_(kcal/mol)_388.15K_1.00E+00atm
 r_j_Heat_Capacity_(cal/mol/K)_388.15K_1.00E+00atm
 r_j_ln(Q)_(kcal/mol)_388.15K_1.00E+00atm
 r_j_Zero_Point_Energy_(kcal/mol)_stage_2
 r_j_Total_Internal_Energy_(au)_298.15K_1.00E+00atm_stage_2
 r_j_Total_Enthalpy_(au)_298.15K_1.00E+00atm_stage_2
 r_j_Total_Free_Energy_(au)_298.15K_1.00E+00atm_stage_2
 r_j_Entropy_(cal/mol/K)_298.15K_1.00E+00atm_stage_2
 r_j_Total_Internal_Energy_(au)_308.15K_1.00E+00atm_stage_2
 r_j_Total_Enthalpy_(au)_308.15K_1.00E+00atm_stage_2
 r_j_Total_Free_Energy_(au)_308.15K_1.00E+00atm_stage_2
 r_j_Entropy_(cal/mol/K)_308.15K_1.00E+00atm_stage_2
 r_j_Total_Internal_Energy_(au)_318.15K_1.00E+00atm_stage_2
 r_j_Total_Enthalpy_(au)_318.15K_1.00E+00atm_stage_2
 r_j_Total_Free_Energy_(au)_318.15K_1.00E+00atm_stage_2
 r_j_Entropy_(cal/mol/K)_318.15K_1.00E+00atm_stage_2
 r_j_Total_Internal_Energy_(au)_328.15K_1.00E+00atm_stage_2
 r_j_Total_Enthalpy_(au)_328.15K_1.00E+00atm_stage_2
 r_j_Total_Free_Energy_(au)_328.15K_1.00E+00atm_stage_2
 r_j_Entropy_(cal/mol/K)_328.15K_1.00E+00atm_stage_2
 r_j_Total_Internal_Energy_(au)_338.15K_1.00E+00atm_stage_2
 r_j_Total_Enthalpy_(au)_338.15K_1.00E+00atm_stage_2
 r_j_Total_Free_Energy_(au)_338.15K_1.00E+00atm_stage_2
 r_j_Entropy_(cal/mol/K)_338.15K_1.00E+00atm_stage_2
 r_j_Total_Internal_Energy_(au)_348.15K_1.00E+00atm_stage_2
 r_j_Total_Enthalpy_(au)_348.15K_1.00E+00atm_stage_2
 r_j_Total_Free_Energy_(au)_348.15K_1.00E+00atm_stage_2
 r_j_Entropy_(cal/mol/K)_348.15K_1.00E+00atm_stage_2
 r_j_Total_Internal_Energy_(au)_358.15K_1.00E+00atm_stage_2
 r_j_Total_Enthalpy_(au)_358.15K_1.00E+00atm_stage_2
 r_j_Total_Free_Energy_(au)_358.15K_1.00E+00atm_stage_2
 r_j_Entropy_(cal/mol/K)_358.15K_1.00E+00atm_stage_2
 r_j_Total_Internal_Energy_(au)_368.15K_1.00E+00atm_stage_2
 r_j_Total_Enthalpy_(au)_368.15K_1.00E+00atm_stage_2
 r_j_Total_Free_Energy_(au)_368.15K_1.00E+00atm_stage_2
 r_j_Entropy_(cal/mol/K)_368.15K_1.00E+00atm_stage_2
 r_j_Total_Internal_Energy_(au)_378.15K_1.00E+00atm_stage_2
 r_j_Total_Enthalpy_(au)_378.15K_1.00E+00atm_stage_2
 r_j_Total_Free_Energy_(au)_378.15K_1.00E+00atm_stage_2
 r_j_Entropy_(cal/mol/K)_378.15K_1.00E+00atm_stage_2
 r_j_Total_Internal_Energy_(au)_388.15K_1.00E+00atm_stage_2
 r_j_Total_Enthalpy_(au)_388.15K_1.00E+00atm_stage_2
 r_j_Total_Free_Energy_(au)_388.15K_1.00E+00atm_stage_2
 r_j_Entropy_(cal/mol/K)_388.15K_1.00E+00atm_stage_2
 r_j_Gas_Phase_Energy_stage_2
 r_j_HOMO_stage_2
 r_j_LUMO_stage_2
 s_m_job_name
 r_j_Gas_Phase_Energy
 r_j_HOMO
 r_j_LUMO
 r_j_Zero_Point_Energy_(kcal/mol)
 r_j_Entropy_(cal/mol/K)_298.15K_1.00E+00atm
 r_j_Total_Internal_Energy_(au)_298.15K_1.00E+00atm
 r_j_Total_Enthalpy_(au)_298.15K_1.00E+00atm
 r_j_Total_Free_Energy_(au)_298.15K_1.00E+00atm
 r_j_ESP_min,_kcal/mol
 r_j_ESP_max,_kcal/mol
 r_j_ESP_mean,_kcal/mol
 r_j_ESP_pos_mean,_kcal/mol
 r_j_ESP_neg_mean,_kcal/mol
 r_j_ESP_pos_variance,_(kcal/mol)**2
 r_j_ESP_neg_variance,_(kcal/mol)**2
 r_j_ESP_total_variance,_(kcal/mol)**2
 r_j_ESP_balance
 r_j_ESP_local_polarity,_kcal/mol
 s_j_jname
 i_m_ct_format
 :::
 Amine_frag3_transition_state_1-8 
  636 
  Amine_frag3_transition_state_1-8_stage_2 
  1
  DFT(b3lyp-d3) 
  cc-pvtz(-f) 
  -442.941475619364
  /home/laurikai/Schrodinger_WD/828_Frag3_Amine_spe_CC-PVTZ-F/Amine_frag3_transition_state_1-8_isomer17.in 
  /home/laurikai/Schrodinger_WD/828_Frag3_Amine_spe_CC-PVTZ-F/Amine_frag3_transition_state_1-8_isomer17.out 
  /home/laurikai/.schrodinger/tmp 
  tmplb06f0ik.mae 
  2
  "Single Point" 
  /home/laurikai/Schrodinger_WD/828_Frag3_Amine_spe_CC-PVTZ-F/Amine_frag3_transition_state_1-8_isomer17.01.in 
  /home/laurikai/Schrodinger_WD/828_Frag3_Amine_spe_CC-PVTZ-F/Amine_frag3_transition_state_1-8_isomer17.01.mae 
  /home/laurikai/Schrodinger_WD/828_Frag3_Amine_spe_CC-PVTZ-F/Amine_frag3_transition_state_1-8_isomer17.log 
  /home/laurikai/Schrodinger_WD/828_Frag3_Amine_spe_CC-PVTZ-F/Amine_frag3_transition_state_1-8_isomer17.mae 
  341
  -320.739680187763
  3770.9134071127
  75.3547036258567
  1
  1
  TS 
  Transition_states 
  reactant 
  (12,22);(24,22);(23,22);(12,14);(12,13) 
  (12,14,13) 
  1
  1
  29.0304508209228
  2
  7.26643837831271
  -22.2754999231602
  6.67395278948544
  39.8774450111697
  37.5966949124464
  7.90692231332839
  -23.5754262901193
  7.29456466047873
  41.5452949089074
  38.4994393070931
  8.34807405109101
  -24.6041332464611
  7.71584433421897
  42.7112640192148
  38.9164453834761
  8.80090073790496
  -25.6468901604196
  8.14879895701055
  43.8799380015485
  39.3295815344081
  9.26541904805013
  -26.7036249376487
  8.59344520313333
  45.0492463057823
  39.7390838046013
  9.74162515619052
  -27.7742699417335
  9.04977924725135
  46.2171667624205
  40.1451675624134
  10.2294954194016
  -28.8587610294713
  9.51777744644003
  47.3817634833602
  40.5480290309179
  10.728987388172
  -29.9570367178055
  9.99739735118802
  48.5412149834202
  40.9478467493991
  11.2400410553968
  -31.0690374722061
  10.4885789543905
  49.6938338812553
  41.3447829645702
  11.762580265778
  -32.1947051056786
  10.9912461007493
  50.8380794923794
  41.738984950162
  134.285415467021
  -442.55860417314
  -442.557659987248
  -442.605528993992
  100.748801111132
  -442.557951366821
  -442.556975512779
  -442.607145829099
  102.165661539665
  -442.557280014923
  -442.556272492731
  -442.608785177994
  103.574437521773
  -442.556590057809
  -442.555550867467
  -442.610446916922
  104.975745538091
  -442.555881468908
  -442.554810610416
  -442.612130930993
  106.370084239831
  -442.555154254314
  -442.554051727672
  -442.613837112422
  107.757848909734
  -442.554408451706
  -442.553274256914
  -442.615565358989
  109.139345103652
  -442.553644128732
  -442.55247826579
  -442.617315572717
  110.514801320053
  -442.552861381018
  -442.551663849925
  -442.619087658729
  111.884380609819
  -442.552060329925
  -442.550831130683
  -442.620881524299
  113.248191089673
  -442.783573428154
  -0.143637986408494
  0.0128464258650052
  828_Amine_frag3_rxwf 
  -442.941475619364
  -0.163375003471407
  -0.0243193502384489
  133.461821529597
  99.0841465754584
  -442.718155046499
  -442.717210860606
  -442.764288936259
  -69.7999717349816
  58.6047273939262
  5.18628010499838
  25.0414368204889
  -26.3823098459993
  183.390925601817
  532.087408481136
  715.478334082953
  0.190619729964966
  24.6102847997072
  Amine_frag3_transition_state_1-8_isomer17 
  2
 m_depend[86] { 
  # First column is dependency index #
  i_m_depend_dependency
  s_m_depend_property
  :::
  1 20 i_m_Spin_multiplicity 
  2 20 s_j_QM_Method 
  3 20 s_j_QM_Basis 
  4 20 r_j_Final_Energy 
  5 20 s_j_Jaguar_input_file 
  6 20 s_j_Jaguar_output_file 
  7 20 s_j_Task 
  8 20 s_j_Jaguar_restart_input_file 
  9 20 s_j_Jaguar_restart_mae_file 
  10 20 s_j_Jaguar_log_file 
  11 20 s_j_Jaguar_mae_file 
  12 20 i_j_Number_of_canonical_orbitals 
  13 20 r_j_Lowest_Frequency_(cm-1) 
  14 20 r_j_Highest_Frequency_(cm-1) 
  15 20 r_j_2nd_Lowest_Frequency_(cm-1) 
  16 20 i_j_Num_Negative_Frequencies 
  17 10 i_mmod_Serial_Number-OPLS3e 
  18 20 r_j_Enthalpy_(kcal/mol)_298.15K_1.00E+00atm 
  19 20 r_j_Free_Energy_(kcal/mol)_298.15K_1.00E+00atm 
  20 20 r_j_Internal_Energy_(kcal/mol)_298.15K_1.00E+00atm 
  21 20 r_j_Heat_Capacity_(cal/mol/K)_298.15K_1.00E+00atm 
  22 20 r_j_ln(Q)_(kcal/mol)_298.15K_1.00E+00atm 
  23 20 r_j_Enthalpy_(kcal/mol)_308.15K_1.00E+00atm 
  24 20 r_j_Free_Energy_(kcal/mol)_308.15K_1.00E+00atm 
  25 20 r_j_Internal_Energy_(kcal/mol)_308.15K_1.00E+00atm 
  26 20 r_j_Heat_Capacity_(cal/mol/K)_308.15K_1.00E+00atm 
  27 20 r_j_ln(Q)_(kcal/mol)_308.15K_1.00E+00atm 
  28 20 r_j_Enthalpy_(kcal/mol)_318.15K_1.00E+00atm 
  29 20 r_j_Free_Energy_(kcal/mol)_318.15K_1.00E+00atm 
  30 20 r_j_Internal_Energy_(kcal/mol)_318.15K_1.00E+00atm 
  31 20 r_j_Heat_Capacity_(cal/mol/K)_318.15K_1.00E+00atm 
  32 20 r_j_ln(Q)_(kcal/mol)_318.15K_1.00E+00atm 
  33 20 r_j_Enthalpy_(kcal/mol)_328.15K_1.00E+00atm 
  34 20 r_j_Free_Energy_(kcal/mol)_328.15K_1.00E+00atm 
  35 20 r_j_Internal_Energy_(kcal/mol)_328.15K_1.00E+00atm 
  36 20 r_j_Heat_Capacity_(cal/mol/K)_328.15K_1.00E+00atm 
  37 20 r_j_ln(Q)_(kcal/mol)_328.15K_1.00E+00atm 
  38 20 r_j_Enthalpy_(kcal/mol)_338.15K_1.00E+00atm 
  39 20 r_j_Free_Energy_(kcal/mol)_338.15K_1.00E+00atm 
  40 20 r_j_Internal_Energy_(kcal/mol)_338.15K_1.00E+00atm 
  41 20 r_j_Heat_Capacity_(cal/mol/K)_338.15K_1.00E+00atm 
  42 20 r_j_ln(Q)_(kcal/mol)_338.15K_1.00E+00atm 
  43 20 r_j_Enthalpy_(kcal/mol)_348.15K_1.00E+00atm 
  44 20 r_j_Free_Energy_(kcal/mol)_348.15K_1.00E+00atm 
  45 20 r_j_Internal_Energy_(kcal/mol)_348.15K_1.00E+00atm 
  46 20 r_j_Heat_Capacity_(cal/mol/K)_348.15K_1.00E+00atm 
  47 20 r_j_ln(Q)_(kcal/mol)_348.15K_1.00E+00atm 
  48 20 r_j_Enthalpy_(kcal/mol)_358.15K_1.00E+00atm 
  49 20 r_j_Free_Energy_(kcal/mol)_358.15K_1.00E+00atm 
  50 20 r_j_Internal_Energy_(kcal/mol)_358.15K_1.00E+00atm 
  51 20 r_j_Heat_Capacity_(cal/mol/K)_358.15K_1.00E+00atm 
  52 20 r_j_ln(Q)_(kcal/mol)_358.15K_1.00E+00atm 
  53 20 r_j_Enthalpy_(kcal/mol)_368.15K_1.00E+00atm 
  54 20 r_j_Free_Energy_(kcal/mol)_368.15K_1.00E+00atm 
  55 20 r_j_Internal_Energy_(kcal/mol)_368.15K_1.00E+00atm 
  56 20 r_j_Heat_Capacity_(cal/mol/K)_368.15K_1.00E+00atm 
  57 20 r_j_ln(Q)_(kcal/mol)_368.15K_1.00E+00atm 
  58 20 r_j_Enthalpy_(kcal/mol)_378.15K_1.00E+00atm 
  59 20 r_j_Free_Energy_(kcal/mol)_378.15K_1.00E+00atm 
  60 20 r_j_Internal_Energy_(kcal/mol)_378.15K_1.00E+00atm 
  61 20 r_j_Heat_Capacity_(cal/mol/K)_378.15K_1.00E+00atm 
  62 20 r_j_ln(Q)_(kcal/mol)_378.15K_1.00E+00atm 
  63 20 r_j_Enthalpy_(kcal/mol)_388.15K_1.00E+00atm 
  64 20 r_j_Free_Energy_(kcal/mol)_388.15K_1.00E+00atm 
  65 20 r_j_Internal_Energy_(kcal/mol)_388.15K_1.00E+00atm 
  66 20 r_j_Heat_Capacity_(cal/mol/K)_388.15K_1.00E+00atm 
  67 20 r_j_ln(Q)_(kcal/mol)_388.15K_1.00E+00atm 
  68 30 s_m_job_name 
  69 20 r_j_Gas_Phase_Energy 
  70 20 r_j_HOMO 
  71 20 r_j_LUMO 
  72 20 r_j_Zero_Point_Energy_(kcal/mol) 
  73 20 r_j_Entropy_(cal/mol/K)_298.15K_1.00E+00atm 
  74 20 r_j_Total_Internal_Energy_(au)_298.15K_1.00E+00atm 
  75 20 r_j_Total_Enthalpy_(au)_298.15K_1.00E+00atm 
  76 20 r_j_Total_Free_Energy_(au)_298.15K_1.00E+00atm 
  77 20 r_j_ESP_min,_kcal/mol 
  78 20 r_j_ESP_max,_kcal/mol 
  79 20 r_j_ESP_mean,_kcal/mol 
  80 20 r_j_ESP_pos_mean,_kcal/mol 
  81 20 r_j_ESP_neg_mean,_kcal/mol 
  82 20 r_j_ESP_pos_variance,_(kcal/mol)**2 
  83 20 r_j_ESP_neg_variance,_(kcal/mol)**2 
  84 20 r_j_ESP_total_variance,_(kcal/mol)**2 
  85 20 r_j_ESP_balance 
  86 20 r_j_ESP_local_polarity,_kcal/mol 
  :::
 } 
 m_atom[24] { 
  # First column is atom index #
  i_m_mmod_type
  r_m_x_coord
  r_m_y_coord
  r_m_z_coord
  i_m_color
  r_m_charge1
  r_m_charge2
  i_m_atomic_number
  i_m_formal_charge
  s_m_color_rgb
  s_m_atom_name
  r_j_EPN
  r_j_Max_surface_ESP
  r_j_Min_surface_ESP
  i_m_Hcount
  i_rdk_index
  b_matsci_Reaction_Workflow_Keep_Atom
  b_matsci_Reaction_Workflow_Restrained_Atom
  i_matsci_Reaction_Workflow_Superposition_Atom
  :::
  1 3 -0.021790 0.050761 0.221957 2 -0.03809 -0.03809 6 0 A0A0A0  C1  -14.65938634786 0 0 1 0 <> <> <>
  2 3 -0.206153 1.481045 0.766703 2 0.11986 0.11986 6 0 A0A0A0  C2  -14.6642986435731 0 0 2 2 <> <> <>
  3 3 -0.815731 -0.189091 -1.058609 2 -0.19229 -0.19229 6 0 A0A0A0  C3  -14.7232023005301 0 0 3 3 <> <> <>
  4 16 -0.190147 2.484929 -0.225094 70 -0.63852 -0.63852 8 0 FF2F2F  O4  -22.3144001547396 4.89283367980466 -20.6054962647605 1 4 <> <> <>
  5 41 -0.360508 -0.645621 1.002203 21 0.13401 0.13401 1 0 FFFFFF  H5  -1.06484477264984 49.7475691137609 28.5673484739644 0 <> <> <> <>
  6 41 -1.197542 1.527904 1.229134 21 0.05946 0.05946 1 0 FFFFFF  H6  -1.08265438619908 34.7111929699074 -5.19345021938423 0 <> <> <> <>
  7 41 0.529534 1.669123 1.566004 21 0.05946 0.05946 1 0 FFFFFF  H7  -1.07918222114881 49.0615500731629 2.41569777573198 0 <> <> <> <>
  8 41 -1.880648 -0.040602 -0.860718 21 0.09464 0.09464 1 0 FFFFFF  H8  -1.0819489657091 32.8583461615353 -1.9085726367157 0 <> <> <> <>
  9 41 -0.522347 0.519383 -1.834762 21 0.09464 0.09464 1 0 FFFFFF  H9  -1.08896224167585 25.1821258749619 -9.64335139615008 0 <> <> <> <>
  10 41 -0.678051 -1.210532 -1.428379 21 0.09464 0.09464 1 0 FFFFFF  H10  -1.08177667520009 44.311717868509 15.7774590247621 0 <> <> <> <>
  11 42 0.718368 2.644338 -0.510658 21 0.44053 0.44053 1 0 FFFFFF  H11  -0.979995902193952 33.0015875150282 -8.26512908144088 0 <> <> <> <>
  12 3 2.433038 0.853681 -0.937946 109 -0.08629 -0.08629 6 0 FF9600  C12  -14.7179480977456 0 0 2 <> 1 1 <>
  13 18 4.217847 1.446502 -1.932537 109 -0.95345 -0.95345 8 -1 FF9600  O1  -22.4866569629569 -36.8145269099088 -69.7999717349816 0 <> 1 1 <>
  14 3 3.825655 0.347436 -1.294466 109 0.42486 0.42486 6 0 FF9600  C14  -14.7374350202896 0 0 1 <> 1 1 <>
  15 3 3.776155 -0.946129 -2.140607 109 -0.15442 -0.15442 6 0 FF9600  C15  -14.790295593462 0 0 3 <> 1 <> <>
  16 41 2.495211 1.715456 -0.275749 109 0.09376 0.09376 1 0 FF9600  H1  -1.09829498805441 37.9185835782966 -46.5370384704191 0 <> 1 <> <>
  17 41 1.839344 1.029556 -1.831744 109 0.09376 0.09376 1 0 FF9600  H2  -1.10222142382468 25.9028337808966 -46.5606436791919 0 <> 1 <> <>
  18 41 4.362761 0.079771 -0.333122 109 -0.08890 -0.08890 1 0 FF9600  H3  -1.17420049027035 23.4241717004901 -52.7180639334574 0 <> 1 <> <>
  19 41 3.405342 -1.828447 -1.587675 109 0.03773 0.03773 1 0 FF9600  H4  -1.13513563946201 33.4638564738002 -7.85344772625433 0 <> 1 <> <>
  20 41 3.152314 -0.784834 -3.028264 109 0.03773 0.03773 1 0 FF9600  H20  -1.14692451788335 20.5641783769689 -52.5574023573922 0 <> 1 <> <>
  21 41 4.788313 -1.177627 -2.485358 109 0.03773 0.03773 1 0 FF9600  H21  -1.14748719633168 -4.93886991665085 -53.3441596376978 0 <> 1 <> <>
  22 32 1.434711 -0.236257 -0.020963 109 -0.25359 -0.25359 7 1 FF9600  N1  -18.265254147916 0 0 2 <> 1 1 2
  23 44 1.936767 -0.334035 0.861665 109 0.29136 0.29136 1 0 FF9600  H23  -0.967227774625705 58.6047273939262 21.4613251973026 0 <> 1 1 3
  24 44 1.545571 -1.124080 -0.513105 109 0.29136 0.29136 1 0 FF9600  H24  -0.968729043741199 53.0807023252654 21.0674444935025 0 <> 1 1 1
  :::
 } 
 m_bond[23] { 
  # First column is bond index #
  i_m_from
  i_m_to
  i_m_order
  :::
  1 1 2 1
  2 1 3 1
  3 1 5 1
  4 1 22 1
  5 2 4 1
  6 2 6 1
  7 2 7 1
  8 3 8 1
  9 3 9 1
  10 3 10 1
  11 4 11 1
  12 12 16 1
  13 12 17 1
  14 12 14 1
  15 12 22 1
  16 13 14 1
  17 14 18 1
  18 14 15 1
  19 15 21 1
  20 15 20 1
  21 15 19 1
  22 22 24 1
  23 22 23 1
  :::
 } 
} 

f_m_ct { 
 s_m_title
 s_m_entry_id
 s_m_entry_name
 i_m_Spin_multiplicity
 s_j_QM_Method
 s_j_QM_Basis
 r_j_Final_Energy
 s_j_Jaguar_input_file
 s_j_Jaguar_output_file
 s_m_Source_Path
 s_m_Source_File
 i_m_Source_File_Index
 s_j_Task
 s_j_Jaguar_restart_input_file
 s_j_Jaguar_restart_mae_file
 s_j_Jaguar_log_file
 s_j_Jaguar_mae_file
 i_j_Number_of_canonical_orbitals
 r_j_Lowest_Frequency_(cm-1)
 r_j_Highest_Frequency_(cm-1)
 r_j_2nd_Lowest_Frequency_(cm-1)
 i_j_Num_Negative_Frequencies
 b_matsci_Reaction_Workflow_Structure
 s_matsci_Reaction_Workflow_Conformers_Group
 s_matsci_Reaction_Workflow_Sibling_Group
 s_matsci_Reaction_Workflow_Parent_Conformer_Groups
 i_mmod_Serial_Number-OPLS3e
 r_mmod_Relative_Potential_Energy-OPLS3e_global
 i_matsci_Workflow_Stage
 i_j_Geometry_convergence_category
 r_j_Enthalpy_(kcal/mol)_298.15K_1.00E+00atm
 r_j_Free_Energy_(kcal/mol)_298.15K_1.00E+00atm
 r_j_Internal_Energy_(kcal/mol)_298.15K_1.00E+00atm
 r_j_Heat_Capacity_(cal/mol/K)_298.15K_1.00E+00atm
 r_j_ln(Q)_(kcal/mol)_298.15K_1.00E+00atm
 r_j_Enthalpy_(kcal/mol)_308.15K_1.00E+00atm
 r_j_Free_Energy_(kcal/mol)_308.15K_1.00E+00atm
 r_j_Internal_Energy_(kcal/mol)_308.15K_1.00E+00atm
 r_j_Heat_Capacity_(cal/mol/K)_308.15K_1.00E+00atm
 r_j_ln(Q)_(kcal/mol)_308.15K_1.00E+00atm
 r_j_Enthalpy_(kcal/mol)_318.15K_1.00E+00atm
 r_j_Free_Energy_(kcal/mol)_318.15K_1.00E+00atm
 r_j_Internal_Energy_(kcal/mol)_318.15K_1.00E+00atm
 r_j_Heat_Capacity_(cal/mol/K)_318.15K_1.00E+00atm
 r_j_ln(Q)_(kcal/mol)_318.15K_1.00E+00atm
 r_j_Enthalpy_(kcal/mol)_328.15K_1.00E+00atm
 r_j_Free_Energy_(kcal/mol)_328.15K_1.00E+00atm
 r_j_Internal_Energy_(kcal/mol)_328.15K_1.00E+00atm
 r_j_Heat_Capacity_(cal/mol/K)_328.15K_1.00E+00atm
 r_j_ln(Q)_(kcal/mol)_328.15K_1.00E+00atm
 r_j_Enthalpy_(kcal/mol)_338.15K_1.00E+00atm
 r_j_Free_Energy_(kcal/mol)_338.15K_1.00E+00atm
 r_j_Internal_Energy_(kcal/mol)_338.15K_1.00E+00atm
 r_j_Heat_Capacity_(cal/mol/K)_338.15K_1.00E+00atm
 r_j_ln(Q)_(kcal/mol)_338.15K_1.00E+00atm
 r_j_Enthalpy_(kcal/mol)_348.15K_1.00E+00atm
 r_j_Free_Energy_(kcal/mol)_348.15K_1.00E+00atm
 r_j_Internal_Energy_(kcal/mol)_348.15K_1.00E+00atm
 r_j_Heat_Capacity_(cal/mol/K)_348.15K_1.00E+00atm
 r_j_ln(Q)_(kcal/mol)_348.15K_1.00E+00atm
 r_j_Enthalpy_(kcal/mol)_358.15K_1.00E+00atm
 r_j_Free_Energy_(kcal/mol)_358.15K_1.00E+00atm
 r_j_Internal_Energy_(kcal/mol)_358.15K_1.00E+00atm
 r_j_Heat_Capacity_(cal/mol/K)_358.15K_1.00E+00atm
 r_j_ln(Q)_(kcal/mol)_358.15K_1.00E+00atm
 r_j_Enthalpy_(kcal/mol)_368.15K_1.00E+00atm
 r_j_Free_Energy_(kcal/mol)_368.15K_1.00E+00atm
 r_j_Internal_Energy_(kcal/mol)_368.15K_1.00E+00atm
 r_j_Heat_Capacity_(cal/mol/K)_368.15K_1.00E+00atm
 r_j_ln(Q)_(kcal/mol)_368.15K_1.00E+00atm
 r_j_Enthalpy_(kcal/mol)_378.15K_1.00E+00atm
 r_j_Free_Energy_(kcal/mol)_378.15K_1.00E+00atm
 r_j_Internal_Energy_(kcal/mol)_378.15K_1.00E+00atm
 r_j_Heat_Capacity_(cal/mol/K)_378.15K_1.00E+00atm
 r_j_ln(Q)_(kcal/mol)_378.15K_1.00E+00atm
 r_j_Enthalpy_(kcal/mol)_388.15K_1.00E+00atm
 r_j_Free_Energy_(kcal/mol)_388.15K_1.00E+00atm
 r_j_Internal_Energy_(kcal/mol)_388.15K_1.00E+00atm
 r_j_Heat_Capacity_(cal/mol/K)_388.15K_1.00E+00atm
 r_j_ln(Q)_(kcal/mol)_388.15K_1.00E+00atm
 r_j_Zero_Point_Energy_(kcal/mol)_stage_2
 r_j_Total_Internal_Energy_(au)_298.15K_1.00E+00atm_stage_2
 r_j_Total_Enthalpy_(au)_298.15K_1.00E+00atm_stage_2
 r_j_Total_Free_Energy_(au)_298.15K_1.00E+00atm_stage_2
 r_j_Entropy_(cal/mol/K)_298.15K_1.00E+00atm_stage_2
 r_j_Total_Internal_Energy_(au)_308.15K_1.00E+00atm_stage_2
 r_j_Total_Enthalpy_(au)_308.15K_1.00E+00atm_stage_2
 r_j_Total_Free_Energy_(au)_308.15K_1.00E+00atm_stage_2
 r_j_Entropy_(cal/mol/K)_308.15K_1.00E+00atm_stage_2
 r_j_Total_Internal_Energy_(au)_318.15K_1.00E+00atm_stage_2
 r_j_Total_Enthalpy_(au)_318.15K_1.00E+00atm_stage_2
 r_j_Total_Free_Energy_(au)_318.15K_1.00E+00atm_stage_2
 r_j_Entropy_(cal/mol/K)_318.15K_1.00E+00atm_stage_2
 r_j_Total_Internal_Energy_(au)_328.15K_1.00E+00atm_stage_2
 r_j_Total_Enthalpy_(au)_328.15K_1.00E+00atm_stage_2
 r_j_Total_Free_Energy_(au)_328.15K_1.00E+00atm_stage_2
 r_j_Entropy_(cal/mol/K)_328.15K_1.00E+00atm_stage_2
 r_j_Total_Internal_Energy_(au)_338.15K_1.00E+00atm_stage_2
 r_j_Total_Enthalpy_(au)_338.15K_1.00E+00atm_stage_2
 r_j_Total_Free_Energy_(au)_338.15K_1.00E+00atm_stage_2
 r_j_Entropy_(cal/mol/K)_338.15K_1.00E+00atm_stage_2
 r_j_Total_Internal_Energy_(au)_348.15K_1.00E+00atm_stage_2
 r_j_Total_Enthalpy_(au)_348.15K_1.00E+00atm_stage_2
 r_j_Total_Free_Energy_(au)_348.15K_1.00E+00atm_stage_2
 r_j_Entropy_(cal/mol/K)_348.15K_1.00E+00atm_stage_2
 r_j_Total_Internal_Energy_(au)_358.15K_1.00E+00atm_stage_2
 r_j_Total_Enthalpy_(au)_358.15K_1.00E+00atm_stage_2
 r_j_Total_Free_Energy_(au)_358.15K_1.00E+00atm_stage_2
 r_j_Entropy_(cal/mol/K)_358.15K_1.00E+00atm_stage_2
 r_j_Total_Internal_Energy_(au)_368.15K_1.00E+00atm_stage_2
 r_j_Total_Enthalpy_(au)_368.15K_1.00E+00atm_stage_2
 r_j_Total_Free_Energy_(au)_368.15K_1.00E+00atm_stage_2
 r_j_Entropy_(cal/mol/K)_368.15K_1.00E+00atm_stage_2
 r_j_Total_Internal_Energy_(au)_378.15K_1.00E+00atm_stage_2
 r_j_Total_Enthalpy_(au)_378.15K_1.00E+00atm_stage_2
 r_j_Total_Free_Energy_(au)_378.15K_1.00E+00atm_stage_2
 r_j_Entropy_(cal/mol/K)_378.15K_1.00E+00atm_stage_2
 r_j_Total_Internal_Energy_(au)_388.15K_1.00E+00atm_stage_2
 r_j_Total_Enthalpy_(au)_388.15K_1.00E+00atm_stage_2
 r_j_Total_Free_Energy_(au)_388.15K_1.00E+00atm_stage_2
 r_j_Entropy_(cal/mol/K)_388.15K_1.00E+00atm_stage_2
 r_j_Gas_Phase_Energy_stage_2
 r_j_HOMO_stage_2
 r_j_LUMO_stage_2
 s_m_job_name
 r_j_Gas_Phase_Energy
 r_j_HOMO
 r_j_LUMO
 r_j_Zero_Point_Energy_(kcal/mol)
 r_j_Entropy_(cal/mol/K)_298.15K_1.00E+00atm
 r_j_Total_Internal_Energy_(au)_298.15K_1.00E+00atm
 r_j_Total_Enthalpy_(au)_298.15K_1.00E+00atm
 r_j_Total_Free_Energy_(au)_298.15K_1.00E+00atm
 r_j_ESP_min,_kcal/mol
 r_j_ESP_max,_kcal/mol
 r_j_ESP_mean,_kcal/mol
 r_j_ESP_pos_mean,_kcal/mol
 r_j_ESP_neg_mean,_kcal/mol
 r_j_ESP_pos_variance,_(kcal/mol)**2
 r_j_ESP_neg_variance,_(kcal/mol)**2
 r_j_ESP_total_variance,_(kcal/mol)**2
 r_j_ESP_balance
 r_j_ESP_local_polarity,_kcal/mol
 s_j_jname
 i_m_ct_format
 :::
 Amine_frag3_product-5 
  637 
  Amine_frag3_product-5_stage_2 
  1
  DFT(b3lyp-d3) 
  cc-pvtz(-f) 
  -443.043008174207
  /home/laurikai/Schrodinger_WD/828_Frag3_Amine_spe_CC-PVTZ-F/Amine_frag3_product-5_isomer18.in 
  /home/laurikai/Schrodinger_WD/828_Frag3_Amine_spe_CC-PVTZ-F/Amine_frag3_product-5_isomer18.out 
  /home/laurikai/.schrodinger/tmp 
  tmplb06f0ik.mae 
  3
  "Single Point" 
  /home/laurikai/Schrodinger_WD/828_Frag3_Amine_spe_CC-PVTZ-F/Amine_frag3_product-5_isomer18.01.in 
  /home/laurikai/Schrodinger_WD/828_Frag3_Amine_spe_CC-PVTZ-F/Amine_frag3_product-5_isomer18.01.mae 
  /home/laurikai/Schrodinger_WD/828_Frag3_Amine_spe_CC-PVTZ-F/Amine_frag3_product-5_isomer18.log 
  /home/laurikai/Schrodinger_WD/828_Frag3_Amine_spe_CC-PVTZ-F/Amine_frag3_product-5_isomer18.mae 
  341
  85.5654170568552
  3590.20097353525
  127.407934324084
  0
  1
  intermediate 
  Intermediates 
  Transition_states 
  1
  23.215484619141
  2
  1
  6.9254362642928
  -21.6323931802288
  6.33295067546553
  39.1687200749616
  36.5112562873411
  7.51396041209359
  -22.8583691006893
  6.90160275924393
  40.7569984167578
  37.328461552356
  7.94754143536064
  -23.8509308045219
  7.3153117184886
  41.9851367444846
  37.72510239241
  8.39341072246562
  -24.8573140493149
  7.7413089415712
  43.2143097579097
  38.1187642444725
  8.85156842291134
  -25.8774721493952
  8.17959457799454
  44.442483973987
  38.5096419230414
  9.32199459837759
  -26.9113608904828
  8.63014868943842
  45.6676817334301
  38.8979114319641
  9.80464995833435
  -27.9589377489404
  9.0929319853728
  46.8880151783262
  39.2837314935288
  10.2994768921437
  -29.0201612231335
  9.56788685515976
  48.1017117388582
  39.6672449815916
  10.8064007178444
  -30.0949902686256
  10.0549386168381
  49.307132158011
  40.0485802654904
  11.3253310782492
  -31.1833838282692
  10.5539969132205
  50.5027821029561
  40.4278524692459
  137.103750960506
  -442.664163694836
  -442.663219508943
  -442.709389849705
  97.1736577588903
  -442.663523957427
  -442.662548103385
  -442.710949491674
  98.563457773107
  -442.662864670231
  -442.661857148038
  -442.712531239443
  99.9480504161011
  -442.662185800439
  -442.661146610097
  -442.714135013239
  101.327821946611
  -442.661487347814
  -442.660416489322
  -442.715760738664
  102.70306246431
  -442.66076934413
  -442.659666817488
  -442.717408345259
  104.073978138332
  -442.660031851999
  -442.658897657207
  -442.719077765258
  105.440702798478
  -442.659274963231
  -442.658109100289
  -442.720768932523
  106.803308747188
  -442.658498796839
  -442.657301265746
  -442.722481781646
  108.16181670361
  -442.657703496815
  -442.656474297573
  -442.724216247199
  109.516204834519
  -442.893011097629
  -0.235955327765311
  0.0709264800682195
  828_Amine_frag3_rxwf 
  -443.043008174207
  -0.246337706598286
  0.0233512590685558
  136.135524392907
  95.783429295729
  -442.815970206049
  -442.815026020157
  -442.86053581851
  -37.3436348961164
  32.7268121588248
  2.53673552350947
  9.56616099711599
  -15.5526140967252
  35.0981814659886
  135.317786299752
  170.41596776574
  0.163538092965847
  10.348193600414
  Amine_frag3_product-5_isomer18 
  2
 m_depend[87] { 
  # First column is dependency index #
  i_m_depend_dependency
  s_m_depend_property
  :::
  1 20 i_m_Spin_multiplicity 
  2 20 s_j_QM_Method 
  3 20 s_j_QM_Basis 
  4 20 r_j_Final_Energy 
  5 20 s_j_Jaguar_input_file 
  6 20 s_j_Jaguar_output_file 
  7 20 s_j_Task 
  8 20 s_j_Jaguar_restart_input_file 
  9 20 s_j_Jaguar_restart_mae_file 
  10 20 s_j_Jaguar_log_file 
  11 20 s_j_Jaguar_mae_file 
  12 20 i_j_Number_of_canonical_orbitals 
  13 20 r_j_Lowest_Frequency_(cm-1) 
  14 20 r_j_Highest_Frequency_(cm-1) 
  15 20 r_j_2nd_Lowest_Frequency_(cm-1) 
  16 20 i_j_Num_Negative_Frequencies 
  17 10 i_mmod_Serial_Number-OPLS3e 
  18 20 i_j_Geometry_convergence_category 
  19 20 r_j_Enthalpy_(kcal/mol)_298.15K_1.00E+00atm 
  20 20 r_j_Free_Energy_(kcal/mol)_298.15K_1.00E+00atm 
  21 20 r_j_Internal_Energy_(kcal/mol)_298.15K_1.00E+00atm 
  22 20 r_j_Heat_Capacity_(cal/mol/K)_298.15K_1.00E+00atm 
  23 20 r_j_ln(Q)_(kcal/mol)_298.15K_1.00E+00atm 
  24 20 r_j_Enthalpy_(kcal/mol)_308.15K_1.00E+00atm 
  25 20 r_j_Free_Energy_(kcal/mol)_308.15K_1.00E+00atm 
  26 20 r_j_Internal_Energy_(kcal/mol)_308.15K_1.00E+00atm 
  27 20 r_j_Heat_Capacity_(cal/mol/K)_308.15K_1.00E+00atm 
  28 20 r_j_ln(Q)_(kcal/mol)_308.15K_1.00E+00atm 
  29 20 r_j_Enthalpy_(kcal/mol)_318.15K_1.00E+00atm 
  30 20 r_j_Free_Energy_(kcal/mol)_318.15K_1.00E+00atm 
  31 20 r_j_Internal_Energy_(kcal/mol)_318.15K_1.00E+00atm 
  32 20 r_j_Heat_Capacity_(cal/mol/K)_318.15K_1.00E+00atm 
  33 20 r_j_ln(Q)_(kcal/mol)_318.15K_1.00E+00atm 
  34 20 r_j_Enthalpy_(kcal/mol)_328.15K_1.00E+00atm 
  35 20 r_j_Free_Energy_(kcal/mol)_328.15K_1.00E+00atm 
  36 20 r_j_Internal_Energy_(kcal/mol)_328.15K_1.00E+00atm 
  37 20 r_j_Heat_Capacity_(cal/mol/K)_328.15K_1.00E+00atm 
  38 20 r_j_ln(Q)_(kcal/mol)_328.15K_1.00E+00atm 
  39 20 r_j_Enthalpy_(kcal/mol)_338.15K_1.00E+00atm 
  40 20 r_j_Free_Energy_(kcal/mol)_338.15K_1.00E+00atm 
  41 20 r_j_Internal_Energy_(kcal/mol)_338.15K_1.00E+00atm 
  42 20 r_j_Heat_Capacity_(cal/mol/K)_338.15K_1.00E+00atm 
  43 20 r_j_ln(Q)_(kcal/mol)_338.15K_1.00E+00atm 
  44 20 r_j_Enthalpy_(kcal/mol)_348.15K_1.00E+00atm 
  45 20 r_j_Free_Energy_(kcal/mol)_348.15K_1.00E+00atm 
  46 20 r_j_Internal_Energy_(kcal/mol)_348.15K_1.00E+00atm 
  47 20 r_j_Heat_Capacity_(cal/mol/K)_348.15K_1.00E+00atm 
  48 20 r_j_ln(Q)_(kcal/mol)_348.15K_1.00E+00atm 
  49 20 r_j_Enthalpy_(kcal/mol)_358.15K_1.00E+00atm 
  50 20 r_j_Free_Energy_(kcal/mol)_358.15K_1.00E+00atm 
  51 20 r_j_Internal_Energy_(kcal/mol)_358.15K_1.00E+00atm 
  52 20 r_j_Heat_Capacity_(cal/mol/K)_358.15K_1.00E+00atm 
  53 20 r_j_ln(Q)_(kcal/mol)_358.15K_1.00E+00atm 
  54 20 r_j_Enthalpy_(kcal/mol)_368.15K_1.00E+00atm 
  55 20 r_j_Free_Energy_(kcal/mol)_368.15K_1.00E+00atm 
  56 20 r_j_Internal_Energy_(kcal/mol)_368.15K_1.00E+00atm 
  57 20 r_j_Heat_Capacity_(cal/mol/K)_368.15K_1.00E+00atm 
  58 20 r_j_ln(Q)_(kcal/mol)_368.15K_1.00E+00atm 
  59 20 r_j_Enthalpy_(kcal/mol)_378.15K_1.00E+00atm 
  60 20 r_j_Free_Energy_(kcal/mol)_378.15K_1.00E+00atm 
  61 20 r_j_Internal_Energy_(kcal/mol)_378.15K_1.00E+00atm 
  62 20 r_j_Heat_Capacity_(cal/mol/K)_378.15K_1.00E+00atm 
  63 20 r_j_ln(Q)_(kcal/mol)_378.15K_1.00E+00atm 
  64 20 r_j_Enthalpy_(kcal/mol)_388.15K_1.00E+00atm 
  65 20 r_j_Free_Energy_(kcal/mol)_388.15K_1.00E+00atm 
  66 20 r_j_Internal_Energy_(kcal/mol)_388.15K_1.00E+00atm 
  67 20 r_j_Heat_Capacity_(cal/mol/K)_388.15K_1.00E+00atm 
  68 20 r_j_ln(Q)_(kcal/mol)_388.15K_1.00E+00atm 
  69 30 s_m_job_name 
  70 20 r_j_Gas_Phase_Energy 
  71 20 r_j_HOMO 
  72 20 r_j_LUMO 
  73 20 r_j_Zero_Point_Energy_(kcal/mol) 
  74 20 r_j_Entropy_(cal/mol/K)_298.15K_1.00E+00atm 
  75 20 r_j_Total_Internal_Energy_(au)_298.15K_1.00E+00atm 
  76 20 r_j_Total_Enthalpy_(au)_298.15K_1.00E+00atm 
  77 20 r_j_Total_Free_Energy_(au)_298.15K_1.00E+00atm 
  78 20 r_j_ESP_min,_kcal/mol 
  79 20 r_j_ESP_max,_kcal/mol 
  80 20 r_j_ESP_mean,_kcal/mol 
  81 20 r_j_ESP_pos_mean,_kcal/mol 
  82 20 r_j_ESP_neg_mean,_kcal/mol 
  83 20 r_j_ESP_pos_variance,_(kcal/mol)**2 
  84 20 r_j_ESP_neg_variance,_(kcal/mol)**2 
  85 20 r_j_ESP_total_variance,_(kcal/mol)**2 
  86 20 r_j_ESP_balance 
  87 20 r_j_ESP_local_polarity,_kcal/mol 
  :::
 } 
 m_atom[24] { 
  # First column is atom index #
  i_m_mmod_type
  r_m_x_coord
  r_m_y_coord
  r_m_z_coord
  i_m_color
  r_m_charge1
  r_m_charge2
  i_m_atomic_number
  i_m_formal_charge
  s_m_color_rgb
  s_m_atom_name
  r_j_EPN
  r_j_Max_surface_ESP
  r_j_Min_surface_ESP
  i_m_Hcount
  i_rdk_index
  r_j_Mulliken_Charges
  i_j_separated_energy_at_no
  b_matsci_Reaction_Workflow_Keep_Atom
  i_matsci_Reaction_Workflow_Superposition_Atom
  :::
  1 3 1.456048 -2.042013 -0.909374 2 -0.03809 -0.03809 6 0 A0A0A0  C1  -14.7150740304681 0 0 1 0 <> <> <> <>
  2 3 0.727905 -0.683815 -0.866573 2 0.11986 0.11986 6 0 A0A0A0  C2  -14.7156020008091 0 0 2 2 <> <> <> <>
  3 3 1.416860 -2.624129 -2.326433 2 -0.19229 -0.19229 6 0 A0A0A0  C3  -14.7503087265278 0 0 3 3 <> <> <> <>
  4 16 0.469846 -0.197130 0.433569 70 -0.63852 -0.63852 8 0 FF2F2F  O4  -22.3633067008486 -14.7346511499343 -37.3436348961164 1 4 <> <> <> <>
  5 41 0.917213 -2.717621 -0.228571 21 0.13401 0.13401 1 0 FFFFFF  H5  -1.12089026771061 12.9698331954885 -17.6016148673009 0 <> <> <> <> <>
  6 41 1.308602 0.033325 -1.472215 21 0.05946 0.05946 1 0 FFFFFF  H6  -1.13122279029021 10.0030907312791 -19.4133632916883 0 <> <> <> <> <>
  7 41 -0.251166 -0.799535 -1.347600 21 0.05946 0.05946 1 0 FFFFFF  H7  -1.13030058155985 11.6894352795622 -23.4537992543631 0 <> <> <> <> <>
  8 41 0.388732 -2.731556 -2.684225 21 0.09464 0.09464 1 0 FFFFFF  H8  -1.11055521282725 14.1961817398664 5.99644269509163 0 <> <> <> <> <>
  9 41 1.947041 -1.967509 -3.027521 21 0.09464 0.09464 1 0 FFFFFF  H9  -1.11052357724754 19.2447651636442 5.09539743312734 0 <> <> <> <> <>
  10 41 1.890039 -3.611329 -2.358931 21 0.09464 0.09464 1 0 FFFFFF  H10  -1.11050371799217 21.4536997709217 6.65569573986448 0 <> <> <> <> <>
  11 42 1.309293 0.084614 0.840077 21 0.44053 0.44053 1 0 FFFFFF  H11  -1.02894533340948 8.97480256611451 -26.8547238051042 0 <> <> <> <> <>
  12 3 3.194712 -2.501331 0.850978 109 -0.08629 -0.08629 6 0 FF9600  C12  -14.7186207391007 0 0 2 <> -0.13193 1 1 <>
  13 18 3.076985 -0.197821 1.561978 109 -0.95345 -0.95345 8 -1 FF9600  O1  -22.3491826387384 -11.9880661255394 -32.5181819333431 0 <> -0.65653 2 1 <>
  14 3 2.768498 -1.537483 1.974843 109 0.42486 0.42486 6 0 FF9600  C14  -14.7031739506571 0 0 1 <> 0.30718 3 1 <>
  15 3 3.461288 -1.836398 3.295934 109 -0.15442 -0.15442 6 0 FF9600  C15  -14.7651382857806 0 0 3 <> -0.32382 4 1 <>
  16 41 4.284388 -2.622671 0.886519 109 0.09376 0.09376 1 0 FF9600  H1  -1.11016448156115 22.4276592261513 -3.06789432193291 0 <> 0.14046 5 1 <>
  17 41 2.741525 -3.491966 1.019758 109 0.09376 0.09376 1 0 FF9600  H2  -1.114022809365 15.679328381447 8.80692351972868 0 <> 0.12129 6 1 <>
  18 41 1.679763 -1.615757 2.103536 109 -0.08890 -0.08890 1 0 FF9600  H3  -1.13528766264375 10.2528133050178 -25.6031085891191 0 <> -0.09815 7 1 <>
  19 41 3.225293 -2.850750 3.637118 109 0.03773 0.03773 1 0 FF9600  H4  -1.11927816980034 11.7894301361894 0.175648253044781 0 <> -0.0018 8 1 <>
  20 41 4.547013 -1.743294 3.186981 109 0.03773 0.03773 1 0 FF9600  H20  -1.12543794637611 10.7524596147357 -23.4694372613395 0 <> 0.09106 9 1 <>
  21 41 3.133692 -1.130323 4.063795 109 0.03773 0.03773 1 0 FF9600  H21  -1.12579812252146 5.43761534545734 -23.9127893503646 0 <> 0.11703 10 1 <>
  22 32 2.862470 -1.918188 -0.452601 109 -0.25359 -0.25359 7 1 FF9600  N1  -18.3656129216036 0 0 2 <> -0.4673 12 1 4
  23 44 3.489630 -2.282579 -1.160126 109 0.29136 0.29136 1 0 FF9600  H23  -1.05023961732269 32.7268121588248 -4.65200449408284 0 <> 0.28111 16 1 <>
  24 44 3.281294 -0.297295 0.608722 109 0.29136 0.29136 1 0 FF9600  H24  -1.01395448359081 16.6527401306733 -18.1648763192887 0 <> 0.32093 17 1 <>
  :::
 } 
 m_bond[23] { 
  # First column is bond index #
  i_m_from
  i_m_to
  i_m_order
  :::
  1 1 2 1
  2 1 3 1
  3 1 5 1
  4 1 22 1
  5 2 4 1
  6 2 6 1
  7 2 7 1
  8 3 8 1
  9 3 9 1
  10 3 10 1
  11 4 11 1
  12 12 16 1
  13 12 17 1
  14 12 22 1
  15 12 14 1
  16 13 14 1
  17 14 18 1
  18 14 15 1
  19 15 21 1
  20 15 20 1
  21 15 19 1
  22 22 24 1
  23 22 23 1
  :::
 } 
} 

f_m_ct { 
 s_m_title
 s_m_entry_id
 s_m_entry_name
 i_m_Spin_multiplicity
 s_j_QM_Method
 s_j_QM_Basis
 r_j_Final_Energy
 s_j_Jaguar_input_file
 s_j_Jaguar_output_file
 s_m_Source_Path
 s_m_Source_File
 i_m_Source_File_Index
 s_j_Task
 s_j_Jaguar_restart_input_file
 s_j_Jaguar_restart_mae_file
 s_j_Jaguar_log_file
 s_j_Jaguar_mae_file
 i_j_Number_of_canonical_orbitals
 r_j_Lowest_Frequency_(cm-1)
 r_j_Highest_Frequency_(cm-1)
 r_j_2nd_Lowest_Frequency_(cm-1)
 i_j_Num_Negative_Frequencies
 b_matsci_Reaction_Workflow_Structure
 s_matsci_Reaction_Workflow_Conformers_Group
 s_matsci_Reaction_Workflow_Sibling_Group
 s_matsci_Reaction_Workflow_Parent_Conformer_Groups
 i_mmod_Serial_Number-OPLS3e
 r_mmod_Relative_Potential_Energy-OPLS3e_global
 i_matsci_Workflow_Stage
 i_j_Geometry_convergence_category
 r_j_Enthalpy_(kcal/mol)_298.15K_1.00E+00atm
 r_j_Free_Energy_(kcal/mol)_298.15K_1.00E+00atm
 r_j_Internal_Energy_(kcal/mol)_298.15K_1.00E+00atm
 r_j_Heat_Capacity_(cal/mol/K)_298.15K_1.00E+00atm
 r_j_ln(Q)_(kcal/mol)_298.15K_1.00E+00atm
 r_j_Enthalpy_(kcal/mol)_308.15K_1.00E+00atm
 r_j_Free_Energy_(kcal/mol)_308.15K_1.00E+00atm
 r_j_Internal_Energy_(kcal/mol)_308.15K_1.00E+00atm
 r_j_Heat_Capacity_(cal/mol/K)_308.15K_1.00E+00atm
 r_j_ln(Q)_(kcal/mol)_308.15K_1.00E+00atm
 r_j_Enthalpy_(kcal/mol)_318.15K_1.00E+00atm
 r_j_Free_Energy_(kcal/mol)_318.15K_1.00E+00atm
 r_j_Internal_Energy_(kcal/mol)_318.15K_1.00E+00atm
 r_j_Heat_Capacity_(cal/mol/K)_318.15K_1.00E+00atm
 r_j_ln(Q)_(kcal/mol)_318.15K_1.00E+00atm
 r_j_Enthalpy_(kcal/mol)_328.15K_1.00E+00atm
 r_j_Free_Energy_(kcal/mol)_328.15K_1.00E+00atm
 r_j_Internal_Energy_(kcal/mol)_328.15K_1.00E+00atm
 r_j_Heat_Capacity_(cal/mol/K)_328.15K_1.00E+00atm
 r_j_ln(Q)_(kcal/mol)_328.15K_1.00E+00atm
 r_j_Enthalpy_(kcal/mol)_338.15K_1.00E+00atm
 r_j_Free_Energy_(kcal/mol)_338.15K_1.00E+00atm
 r_j_Internal_Energy_(kcal/mol)_338.15K_1.00E+00atm
 r_j_Heat_Capacity_(cal/mol/K)_338.15K_1.00E+00atm
 r_j_ln(Q)_(kcal/mol)_338.15K_1.00E+00atm
 r_j_Enthalpy_(kcal/mol)_348.15K_1.00E+00atm
 r_j_Free_Energy_(kcal/mol)_348.15K_1.00E+00atm
 r_j_Internal_Energy_(kcal/mol)_348.15K_1.00E+00atm
 r_j_Heat_Capacity_(cal/mol/K)_348.15K_1.00E+00atm
 r_j_ln(Q)_(kcal/mol)_348.15K_1.00E+00atm
 r_j_Enthalpy_(kcal/mol)_358.15K_1.00E+00atm
 r_j_Free_Energy_(kcal/mol)_358.15K_1.00E+00atm
 r_j_Internal_Energy_(kcal/mol)_358.15K_1.00E+00atm
 r_j_Heat_Capacity_(cal/mol/K)_358.15K_1.00E+00atm
 r_j_ln(Q)_(kcal/mol)_358.15K_1.00E+00atm
 r_j_Enthalpy_(kcal/mol)_368.15K_1.00E+00atm
 r_j_Free_Energy_(kcal/mol)_368.15K_1.00E+00atm
 r_j_Internal_Energy_(kcal/mol)_368.15K_1.00E+00atm
 r_j_Heat_Capacity_(cal/mol/K)_368.15K_1.00E+00atm
 r_j_ln(Q)_(kcal/mol)_368.15K_1.00E+00atm
 r_j_Enthalpy_(kcal/mol)_378.15K_1.00E+00atm
 r_j_Free_Energy_(kcal/mol)_378.15K_1.00E+00atm
 r_j_Internal_Energy_(kcal/mol)_378.15K_1.00E+00atm
 r_j_Heat_Capacity_(cal/mol/K)_378.15K_1.00E+00atm
 r_j_ln(Q)_(kcal/mol)_378.15K_1.00E+00atm
 r_j_Enthalpy_(kcal/mol)_388.15K_1.00E+00atm
 r_j_Free_Energy_(kcal/mol)_388.15K_1.00E+00atm
 r_j_Internal_Energy_(kcal/mol)_388.15K_1.00E+00atm
 r_j_Heat_Capacity_(cal/mol/K)_388.15K_1.00E+00atm
 r_j_ln(Q)_(kcal/mol)_388.15K_1.00E+00atm
 r_j_Zero_Point_Energy_(kcal/mol)_stage_2
 r_j_Total_Internal_Energy_(au)_298.15K_1.00E+00atm_stage_2
 r_j_Total_Enthalpy_(au)_298.15K_1.00E+00atm_stage_2
 r_j_Total_Free_Energy_(au)_298.15K_1.00E+00atm_stage_2
 r_j_Entropy_(cal/mol/K)_298.15K_1.00E+00atm_stage_2
 r_j_Total_Internal_Energy_(au)_308.15K_1.00E+00atm_stage_2
 r_j_Total_Enthalpy_(au)_308.15K_1.00E+00atm_stage_2
 r_j_Total_Free_Energy_(au)_308.15K_1.00E+00atm_stage_2
 r_j_Entropy_(cal/mol/K)_308.15K_1.00E+00atm_stage_2
 r_j_Total_Internal_Energy_(au)_318.15K_1.00E+00atm_stage_2
 r_j_Total_Enthalpy_(au)_318.15K_1.00E+00atm_stage_2
 r_j_Total_Free_Energy_(au)_318.15K_1.00E+00atm_stage_2
 r_j_Entropy_(cal/mol/K)_318.15K_1.00E+00atm_stage_2
 r_j_Total_Internal_Energy_(au)_328.15K_1.00E+00atm_stage_2
 r_j_Total_Enthalpy_(au)_328.15K_1.00E+00atm_stage_2
 r_j_Total_Free_Energy_(au)_328.15K_1.00E+00atm_stage_2
 r_j_Entropy_(cal/mol/K)_328.15K_1.00E+00atm_stage_2
 r_j_Total_Internal_Energy_(au)_338.15K_1.00E+00atm_stage_2
 r_j_Total_Enthalpy_(au)_338.15K_1.00E+00atm_stage_2
 r_j_Total_Free_Energy_(au)_338.15K_1.00E+00atm_stage_2
 r_j_Entropy_(cal/mol/K)_338.15K_1.00E+00atm_stage_2
 r_j_Total_Internal_Energy_(au)_348.15K_1.00E+00atm_stage_2
 r_j_Total_Enthalpy_(au)_348.15K_1.00E+00atm_stage_2
 r_j_Total_Free_Energy_(au)_348.15K_1.00E+00atm_stage_2
 r_j_Entropy_(cal/mol/K)_348.15K_1.00E+00atm_stage_2
 r_j_Total_Internal_Energy_(au)_358.15K_1.00E+00atm_stage_2
 r_j_Total_Enthalpy_(au)_358.15K_1.00E+00atm_stage_2
 r_j_Total_Free_Energy_(au)_358.15K_1.00E+00atm_stage_2
 r_j_Entropy_(cal/mol/K)_358.15K_1.00E+00atm_stage_2
 r_j_Total_Internal_Energy_(au)_368.15K_1.00E+00atm_stage_2
 r_j_Total_Enthalpy_(au)_368.15K_1.00E+00atm_stage_2
 r_j_Total_Free_Energy_(au)_368.15K_1.00E+00atm_stage_2
 r_j_Entropy_(cal/mol/K)_368.15K_1.00E+00atm_stage_2
 r_j_Total_Internal_Energy_(au)_378.15K_1.00E+00atm_stage_2
 r_j_Total_Enthalpy_(au)_378.15K_1.00E+00atm_stage_2
 r_j_Total_Free_Energy_(au)_378.15K_1.00E+00atm_stage_2
 r_j_Entropy_(cal/mol/K)_378.15K_1.00E+00atm_stage_2
 r_j_Total_Internal_Energy_(au)_388.15K_1.00E+00atm_stage_2
 r_j_Total_Enthalpy_(au)_388.15K_1.00E+00atm_stage_2
 r_j_Total_Free_Energy_(au)_388.15K_1.00E+00atm_stage_2
 r_j_Entropy_(cal/mol/K)_388.15K_1.00E+00atm_stage_2
 r_j_Gas_Phase_Energy_stage_2
 r_j_HOMO_stage_2
 r_j_LUMO_stage_2
 s_m_job_name
 r_j_Gas_Phase_Energy
 r_j_HOMO
 r_j_LUMO
 r_j_Zero_Point_Energy_(kcal/mol)
 r_j_Entropy_(cal/mol/K)_298.15K_1.00E+00atm
 r_j_Total_Internal_Energy_(au)_298.15K_1.00E+00atm
 r_j_Total_Enthalpy_(au)_298.15K_1.00E+00atm
 r_j_Total_Free_Energy_(au)_298.15K_1.00E+00atm
 r_j_ESP_min,_kcal/mol
 r_j_ESP_max,_kcal/mol
 r_j_ESP_mean,_kcal/mol
 r_j_ESP_pos_mean,_kcal/mol
 r_j_ESP_neg_mean,_kcal/mol
 r_j_ESP_pos_variance,_(kcal/mol)**2
 r_j_ESP_neg_variance,_(kcal/mol)**2
 r_j_ESP_total_variance,_(kcal/mol)**2
 r_j_ESP_balance
 r_j_ESP_local_polarity,_kcal/mol
 s_j_jname
 i_m_ct_format
 :::
 Amine_frag3_product-8 
  638 
  Amine_frag3_product-8_stage_2 
  1
  DFT(b3lyp-d3) 
  cc-pvtz(-f) 
  -443.040794163526
  /home/laurikai/Schrodinger_WD/828_Frag3_Amine_spe_CC-PVTZ-F/Amine_frag3_product-8_isomer19.in 
  /home/laurikai/Schrodinger_WD/828_Frag3_Amine_spe_CC-PVTZ-F/Amine_frag3_product-8_isomer19.out 
  /home/laurikai/.schrodinger/tmp 
  tmplb06f0ik.mae 
  3
  "Single Point" 
  /home/laurikai/Schrodinger_WD/828_Frag3_Amine_spe_CC-PVTZ-F/Amine_frag3_product-8_isomer19.01.in 
  /home/laurikai/Schrodinger_WD/828_Frag3_Amine_spe_CC-PVTZ-F/Amine_frag3_product-8_isomer19.01.mae 
  /home/laurikai/Schrodinger_WD/828_Frag3_Amine_spe_CC-PVTZ-F/Amine_frag3_product-8_isomer19.log 
  /home/laurikai/Schrodinger_WD/828_Frag3_Amine_spe_CC-PVTZ-F/Amine_frag3_product-8_isomer19.mae 
  341
  62.6615570765362
  3792.83139634736
  75.7069018450343
  0
  1
  intermediate 
  Intermediates 
  Transition_states 
  1
  26.972808837891
  2
  0
  7.24093974674354
  -22.1833678324151
  6.64845415791626
  40.0925258929576
  37.4411939306799
  7.95081858545969
  -23.6064727551067
  7.33846093261003
  41.8480835458279
  38.5501391960273
  8.39511643339265
  -24.6376615957892
  7.76288671652061
  43.037791003214
  38.969477293292
  8.85132924275921
  -25.6830030177908
  8.1992274618648
  44.2307115360866
  39.3849607074593
  9.31947825652151
  -26.7424291863353
  8.64750441160472
  45.4246732932522
  39.7968304698624
  9.7995632446636
  -27.815876593255
  9.10771733572442
  46.617560600391
  40.2053061727368
  10.2915632606238
  -28.9032850766941
  9.57984528766226
  47.8073511908085
  40.6105875848877
  10.7954377210989
  -30.0045969762034
  10.063847684115
  48.9921438625103
  41.0128561891039
  11.31112771991
  -31.1197564123825
  10.5596656189037
  50.1701778471176
  41.4122766413749
  11.8385574993845
  -32.2487086797522
  11.0672233343558
  51.339845149076
  41.8089981513425
  136.311919557018
  -442.659628246934
  -442.658684061041
  -442.706664057956
  100.98239957962
  -442.65897080049
  -442.657994946448
  -442.708284691622
  102.408863672129
  -442.658294434946
  -442.657286912754
  -442.709927995651
  103.827685145943
  -442.657599081702
  -442.65655989136
  -442.711593853255
  105.239470548682
  -442.656884706906
  -442.655813848414
  -442.713282156331
  106.644706322215
  -442.656151310924
  -442.655048784282
  -442.714992803673
  108.043773769693
  -442.655398927136
  -442.654264732344
  -442.716725699407
  109.436963108524
  -442.654627620216
  -442.653461757274
  -442.718480751645
  110.824486479159
  -442.653837484038
  -442.652639952945
  -442.720257871337
  112.20648983814
  -442.653028639327
  -442.651799440085
  -442.722056971305
  113.583063710258
  -442.887892254838
  -0.229482663906496
  0.058901772485717
  828_Amine_frag3_rxwf 
  -443.040794163526
  -0.239714654904132
  0.01481777747945
  135.558964149232
  98.6896111995928
  -442.814172215801
  -442.813228029909
  -442.860118649073
  -39.2469187188312
  46.8677370447821
  1.74274296796656
  9.42574589601376
  -11.1272469426454
  67.3276672014282
  126.295882929674
  193.623550131102
  0.226812195762281
  9.7509545301909
  Amine_frag3_product-8_isomer19 
  2
 m_depend[87] { 
  # First column is dependency index #
  i_m_depend_dependency
  s_m_depend_property
  :::
  1 20 i_m_Spin_multiplicity 
  2 20 s_j_QM_Method 
  3 20 s_j_QM_Basis 
  4 20 r_j_Final_Energy 
  5 20 s_j_Jaguar_input_file 
  6 20 s_j_Jaguar_output_file 
  7 20 s_j_Task 
  8 20 s_j_Jaguar_restart_input_file 
  9 20 s_j_Jaguar_restart_mae_file 
  10 20 s_j_Jaguar_log_file 
  11 20 s_j_Jaguar_mae_file 
  12 20 i_j_Number_of_canonical_orbitals 
  13 20 r_j_Lowest_Frequency_(cm-1) 
  14 20 r_j_Highest_Frequency_(cm-1) 
  15 20 r_j_2nd_Lowest_Frequency_(cm-1) 
  16 20 i_j_Num_Negative_Frequencies 
  17 10 i_mmod_Serial_Number-OPLS3e 
  18 20 i_j_Geometry_convergence_category 
  19 20 r_j_Enthalpy_(kcal/mol)_298.15K_1.00E+00atm 
  20 20 r_j_Free_Energy_(kcal/mol)_298.15K_1.00E+00atm 
  21 20 r_j_Internal_Energy_(kcal/mol)_298.15K_1.00E+00atm 
  22 20 r_j_Heat_Capacity_(cal/mol/K)_298.15K_1.00E+00atm 
  23 20 r_j_ln(Q)_(kcal/mol)_298.15K_1.00E+00atm 
  24 20 r_j_Enthalpy_(kcal/mol)_308.15K_1.00E+00atm 
  25 20 r_j_Free_Energy_(kcal/mol)_308.15K_1.00E+00atm 
  26 20 r_j_Internal_Energy_(kcal/mol)_308.15K_1.00E+00atm 
  27 20 r_j_Heat_Capacity_(cal/mol/K)_308.15K_1.00E+00atm 
  28 20 r_j_ln(Q)_(kcal/mol)_308.15K_1.00E+00atm 
  29 20 r_j_Enthalpy_(kcal/mol)_318.15K_1.00E+00atm 
  30 20 r_j_Free_Energy_(kcal/mol)_318.15K_1.00E+00atm 
  31 20 r_j_Internal_Energy_(kcal/mol)_318.15K_1.00E+00atm 
  32 20 r_j_Heat_Capacity_(cal/mol/K)_318.15K_1.00E+00atm 
  33 20 r_j_ln(Q)_(kcal/mol)_318.15K_1.00E+00atm 
  34 20 r_j_Enthalpy_(kcal/mol)_328.15K_1.00E+00atm 
  35 20 r_j_Free_Energy_(kcal/mol)_328.15K_1.00E+00atm 
  36 20 r_j_Internal_Energy_(kcal/mol)_328.15K_1.00E+00atm 
  37 20 r_j_Heat_Capacity_(cal/mol/K)_328.15K_1.00E+00atm 
  38 20 r_j_ln(Q)_(kcal/mol)_328.15K_1.00E+00atm 
  39 20 r_j_Enthalpy_(kcal/mol)_338.15K_1.00E+00atm 
  40 20 r_j_Free_Energy_(kcal/mol)_338.15K_1.00E+00atm 
  41 20 r_j_Internal_Energy_(kcal/mol)_338.15K_1.00E+00atm 
  42 20 r_j_Heat_Capacity_(cal/mol/K)_338.15K_1.00E+00atm 
  43 20 r_j_ln(Q)_(kcal/mol)_338.15K_1.00E+00atm 
  44 20 r_j_Enthalpy_(kcal/mol)_348.15K_1.00E+00atm 
  45 20 r_j_Free_Energy_(kcal/mol)_348.15K_1.00E+00atm 
  46 20 r_j_Internal_Energy_(kcal/mol)_348.15K_1.00E+00atm 
  47 20 r_j_Heat_Capacity_(cal/mol/K)_348.15K_1.00E+00atm 
  48 20 r_j_ln(Q)_(kcal/mol)_348.15K_1.00E+00atm 
  49 20 r_j_Enthalpy_(kcal/mol)_358.15K_1.00E+00atm 
  50 20 r_j_Free_Energy_(kcal/mol)_358.15K_1.00E+00atm 
  51 20 r_j_Internal_Energy_(kcal/mol)_358.15K_1.00E+00atm 
  52 20 r_j_Heat_Capacity_(cal/mol/K)_358.15K_1.00E+00atm 
  53 20 r_j_ln(Q)_(kcal/mol)_358.15K_1.00E+00atm 
  54 20 r_j_Enthalpy_(kcal/mol)_368.15K_1.00E+00atm 
  55 20 r_j_Free_Energy_(kcal/mol)_368.15K_1.00E+00atm 
  56 20 r_j_Internal_Energy_(kcal/mol)_368.15K_1.00E+00atm 
  57 20 r_j_Heat_Capacity_(cal/mol/K)_368.15K_1.00E+00atm 
  58 20 r_j_ln(Q)_(kcal/mol)_368.15K_1.00E+00atm 
  59 20 r_j_Enthalpy_(kcal/mol)_378.15K_1.00E+00atm 
  60 20 r_j_Free_Energy_(kcal/mol)_378.15K_1.00E+00atm 
  61 20 r_j_Internal_Energy_(kcal/mol)_378.15K_1.00E+00atm 
  62 20 r_j_Heat_Capacity_(cal/mol/K)_378.15K_1.00E+00atm 
  63 20 r_j_ln(Q)_(kcal/mol)_378.15K_1.00E+00atm 
  64 20 r_j_Enthalpy_(kcal/mol)_388.15K_1.00E+00atm 
  65 20 r_j_Free_Energy_(kcal/mol)_388.15K_1.00E+00atm 
  66 20 r_j_Internal_Energy_(kcal/mol)_388.15K_1.00E+00atm 
  67 20 r_j_Heat_Capacity_(cal/mol/K)_388.15K_1.00E+00atm 
  68 20 r_j_ln(Q)_(kcal/mol)_388.15K_1.00E+00atm 
  69 30 s_m_job_name 
  70 20 r_j_Gas_Phase_Energy 
  71 20 r_j_HOMO 
  72 20 r_j_LUMO 
  73 20 r_j_Zero_Point_Energy_(kcal/mol) 
  74 20 r_j_Entropy_(cal/mol/K)_298.15K_1.00E+00atm 
  75 20 r_j_Total_Internal_Energy_(au)_298.15K_1.00E+00atm 
  76 20 r_j_Total_Enthalpy_(au)_298.15K_1.00E+00atm 
  77 20 r_j_Total_Free_Energy_(au)_298.15K_1.00E+00atm 
  78 20 r_j_ESP_min,_kcal/mol 
  79 20 r_j_ESP_max,_kcal/mol 
  80 20 r_j_ESP_mean,_kcal/mol 
  81 20 r_j_ESP_pos_mean,_kcal/mol 
  82 20 r_j_ESP_neg_mean,_kcal/mol 
  83 20 r_j_ESP_pos_variance,_(kcal/mol)**2 
  84 20 r_j_ESP_neg_variance,_(kcal/mol)**2 
  85 20 r_j_ESP_total_variance,_(kcal/mol)**2 
  86 20 r_j_ESP_balance 
  87 20 r_j_ESP_local_polarity,_kcal/mol 
  :::
 } 
 m_atom[24] { 
  # First column is atom index #
  i_m_mmod_type
  r_m_x_coord
  r_m_y_coord
  r_m_z_coord
  i_m_color
  r_m_charge1
  r_m_charge2
  i_m_atomic_number
  i_m_formal_charge
  s_m_color_rgb
  s_m_atom_name
  r_j_EPN
  r_j_Max_surface_ESP
  r_j_Min_surface_ESP
  i_m_Hcount
  i_rdk_index
  r_j_Mulliken_Charges
  i_j_separated_energy_at_no
  b_matsci_Reaction_Workflow_Keep_Atom
  i_matsci_Reaction_Workflow_Superposition_Atom
  :::
  1 3 1.252830 -1.945480 -0.892582 2 -0.03809 -0.03809 6 0 A0A0A0  C1  -14.7164925689653 0 0 1 0 <> <> <> <>
  2 3 0.116048 -0.911261 -0.835607 2 0.11986 0.11986 6 0 A0A0A0  C2  -14.7018454475325 0 0 2 2 <> <> <> <>
  3 3 1.743040 -2.150280 -2.329438 2 -0.19229 -0.19229 6 0 A0A0A0  C3  -14.7668482433766 0 0 3 3 <> <> <> <>
  4 16 0.674246 0.345548 -1.212026 70 -0.63852 -0.63852 8 0 FF2F2F  O4  -22.3326960460131 -1.25450301744425 -19.6689290508939 1 4 <> <> <> <>
  5 41 0.851671 -2.894020 -0.510218 21 0.13401 0.13401 1 0 FFFFFF  H5  -1.12028176887151 14.643319219819 -7.64373115066669 0 <> <> <> <> <>
  6 41 -0.695716 -1.216145 -1.515547 21 0.05946 0.05946 1 0 FFFFFF  H6  -1.11676895356299 22.766520834128 -7.33813673157568 0 <> <> <> <> <>
  7 41 -0.300643 -0.871386 0.182655 21 0.05946 0.05946 1 0 FFFFFF  H7  -1.11802420921734 23.4528118697257 2.85390255277061 0 <> <> <> <> <>
  8 41 0.933036 -2.513061 -2.970539 21 0.09464 0.09464 1 0 FFFFFF  H8  -1.12418578023598 12.046676466583 -1.84983423222917 0 <> <> <> <> <>
  9 41 2.101067 -1.203360 -2.745051 21 0.09464 0.09464 1 0 FFFFFF  H9  -1.12838199306469 5.60010156740835 -18.4350300741456 0 <> <> <> <> <>
  10 41 2.561345 -2.874611 -2.350715 21 0.09464 0.09464 1 0 FFFFFF  H10  -1.12876642373808 5.81215292170513 -12.4274661995554 0 <> <> <> <> <>
  11 42 -0.008995 1.021721 -1.138787 21 0.44053 0.44053 1 0 FFFFFF  H11  -0.996324962888696 46.8677370447821 -9.44874316009466 0 <> <> <> <> <>
  12 3 2.135019 -1.505376 1.395913 109 -0.08629 -0.08629 6 0 FF9600  C12  -14.7337247265317 0 0 2 <> -0.13193 1 1 <>
  13 18 4.260219 -2.601986 1.676605 109 -0.95345 -0.95345 8 -1 FF9600  O1  -22.3703188084059 -20.0938358142694 -39.2469187188312 0 <> -0.65653 2 1 <>
  14 3 3.484391 -1.506158 2.129866 109 0.42486 0.42486 6 0 FF9600  C14  -14.7109568990928 0 0 1 <> 0.30718 3 1 <>
  15 3 3.325775 -1.617809 3.639583 109 -0.15442 -0.15442 6 0 FF9600  C15  -14.7730423742932 0 0 3 <> -0.32382 4 1 <>
  16 41 1.582462 -2.407450 1.688130 109 0.09376 0.09376 1 0 FF9600  H1  -1.12370566213223 11.2740261935255 -18.9607466946412 0 <> 0.14046 5 1 <>
  17 41 1.536448 -0.630954 1.701029 109 0.09376 0.09376 1 0 FF9600  H2  -1.12691869404419 12.4319600870874 -8.33241988167449 0 <> 0.12129 6 1 <>
  18 41 3.995581 -0.551234 1.895272 109 -0.08890 -0.08890 1 0 FF9600  H3  -1.14231387402461 10.9723018567789 -24.2559521964388 0 <> -0.09815 7 1 <>
  19 41 2.753598 -0.773398 4.038964 109 0.03773 0.03773 1 0 FF9600  H4  -1.12729833309232 9.06903263612946 -3.02911984359197 0 <> -0.0018 8 1 <>
  20 41 2.809312 -2.549217 3.894252 109 0.03773 0.03773 1 0 FF9600  H20  -1.13324336773583 4.68583209573293 -28.7369944342198 0 <> 0.09106 9 1 <>
  21 41 4.307500 -1.631928 4.120740 109 0.03773 0.03773 1 0 FF9600  H21  -1.13334167165665 2.59214782734487 -29.5239927564288 0 <> 0.11703 10 1 <>
  22 32 2.394281 -1.580348 -0.044861 109 -0.25359 -0.25359 7 1 FF9600  N1  -18.381156349434 0 0 2 <> -0.4673 12 1 4
  23 44 4.040186 -2.665712 0.729400 109 0.29136 0.29136 1 0 FF9600  H23  -1.03566757269629 11.5169310010877 -26.2483929498931 0 <> 0.28111 16 1 <>
  24 44 2.735872 -0.675152 -0.365230 109 0.29136 0.29136 1 0 FF9600  H24  -1.06730617903438 18.1629986631667 -13.1311945555929 0 <> 0.32093 17 1 <>
  :::
 } 
 m_bond[23] { 
  # First column is bond index #
  i_m_from
  i_m_to
  i_m_order
  :::
  1 1 2 1
  2 1 3 1
  3 1 5 1
  4 1 22 1
  5 2 4 1
  6 2 6 1
  7 2 7 1
  8 3 8 1
  9 3 9 1
  10 3 10 1
  11 4 11 1
  12 12 16 1
  13 12 17 1
  14 12 22 1
  15 12 14 1
  16 13 14 1
  17 14 18 1
  18 14 15 1
  19 15 21 1
  20 15 20 1
  21 15 19 1
  22 22 24 1
  23 22 23 1
  :::
 } 
} 

f_m_ct { 
 s_m_title
 s_m_entry_id
 s_m_entry_name
 i_m_Spin_multiplicity
 s_j_QM_Method
 s_j_QM_Basis
 r_j_Final_Energy
 s_j_Jaguar_input_file
 s_j_Jaguar_output_file
 s_m_Source_Path
 s_m_Source_File
 i_m_Source_File_Index
 s_j_Task
 s_j_Jaguar_restart_input_file
 s_j_Jaguar_restart_mae_file
 s_j_Jaguar_log_file
 s_j_Jaguar_mae_file
 i_j_Number_of_canonical_orbitals
 r_j_Lowest_Frequency_(cm-1)
 r_j_Highest_Frequency_(cm-1)
 r_j_2nd_Lowest_Frequency_(cm-1)
 i_j_Num_Negative_Frequencies
 b_matsci_Reaction_Workflow_Structure
 s_matsci_Reaction_Workflow_Conformers_Group
 s_matsci_Reaction_Workflow_Sibling_Group
 s_matsci_Reaction_Workflow_Parent_Conformer_Groups
 s_matsci_Reaction_Workflow_Restrained_Distances
 s_matsci_Reaction_Workflow_Restrained_Angles
 b_matsci_Reaction_Workflow_Transition_State_Structure
 i_mmod_Serial_Number-OPLS3e
 r_mmod_Relative_Potential_Energy-OPLS3e_global
 i_matsci_Workflow_Stage
 r_j_Enthalpy_(kcal/mol)_298.15K_1.00E+00atm
 r_j_Free_Energy_(kcal/mol)_298.15K_1.00E+00atm
 r_j_Internal_Energy_(kcal/mol)_298.15K_1.00E+00atm
 r_j_Heat_Capacity_(cal/mol/K)_298.15K_1.00E+00atm
 r_j_ln(Q)_(kcal/mol)_298.15K_1.00E+00atm
 r_j_Enthalpy_(kcal/mol)_308.15K_1.00E+00atm
 r_j_Free_Energy_(kcal/mol)_308.15K_1.00E+00atm
 r_j_Internal_Energy_(kcal/mol)_308.15K_1.00E+00atm
 r_j_Heat_Capacity_(cal/mol/K)_308.15K_1.00E+00atm
 r_j_ln(Q)_(kcal/mol)_308.15K_1.00E+00atm
 r_j_Enthalpy_(kcal/mol)_318.15K_1.00E+00atm
 r_j_Free_Energy_(kcal/mol)_318.15K_1.00E+00atm
 r_j_Internal_Energy_(kcal/mol)_318.15K_1.00E+00atm
 r_j_Heat_Capacity_(cal/mol/K)_318.15K_1.00E+00atm
 r_j_ln(Q)_(kcal/mol)_318.15K_1.00E+00atm
 r_j_Enthalpy_(kcal/mol)_328.15K_1.00E+00atm
 r_j_Free_Energy_(kcal/mol)_328.15K_1.00E+00atm
 r_j_Internal_Energy_(kcal/mol)_328.15K_1.00E+00atm
 r_j_Heat_Capacity_(cal/mol/K)_328.15K_1.00E+00atm
 r_j_ln(Q)_(kcal/mol)_328.15K_1.00E+00atm
 r_j_Enthalpy_(kcal/mol)_338.15K_1.00E+00atm
 r_j_Free_Energy_(kcal/mol)_338.15K_1.00E+00atm
 r_j_Internal_Energy_(kcal/mol)_338.15K_1.00E+00atm
 r_j_Heat_Capacity_(cal/mol/K)_338.15K_1.00E+00atm
 r_j_ln(Q)_(kcal/mol)_338.15K_1.00E+00atm
 r_j_Enthalpy_(kcal/mol)_348.15K_1.00E+00atm
 r_j_Free_Energy_(kcal/mol)_348.15K_1.00E+00atm
 r_j_Internal_Energy_(kcal/mol)_348.15K_1.00E+00atm
 r_j_Heat_Capacity_(cal/mol/K)_348.15K_1.00E+00atm
 r_j_ln(Q)_(kcal/mol)_348.15K_1.00E+00atm
 r_j_Enthalpy_(kcal/mol)_358.15K_1.00E+00atm
 r_j_Free_Energy_(kcal/mol)_358.15K_1.00E+00atm
 r_j_Internal_Energy_(kcal/mol)_358.15K_1.00E+00atm
 r_j_Heat_Capacity_(cal/mol/K)_358.15K_1.00E+00atm
 r_j_ln(Q)_(kcal/mol)_358.15K_1.00E+00atm
 r_j_Enthalpy_(kcal/mol)_368.15K_1.00E+00atm
 r_j_Free_Energy_(kcal/mol)_368.15K_1.00E+00atm
 r_j_Internal_Energy_(kcal/mol)_368.15K_1.00E+00atm
 r_j_Heat_Capacity_(cal/mol/K)_368.15K_1.00E+00atm
 r_j_ln(Q)_(kcal/mol)_368.15K_1.00E+00atm
 r_j_Enthalpy_(kcal/mol)_378.15K_1.00E+00atm
 r_j_Free_Energy_(kcal/mol)_378.15K_1.00E+00atm
 r_j_Internal_Energy_(kcal/mol)_378.15K_1.00E+00atm
 r_j_Heat_Capacity_(cal/mol/K)_378.15K_1.00E+00atm
 r_j_ln(Q)_(kcal/mol)_378.15K_1.00E+00atm
 r_j_Enthalpy_(kcal/mol)_388.15K_1.00E+00atm
 r_j_Free_Energy_(kcal/mol)_388.15K_1.00E+00atm
 r_j_Internal_Energy_(kcal/mol)_388.15K_1.00E+00atm
 r_j_Heat_Capacity_(cal/mol/K)_388.15K_1.00E+00atm
 r_j_ln(Q)_(kcal/mol)_388.15K_1.00E+00atm
 r_j_Zero_Point_Energy_(kcal/mol)_stage_2
 r_j_Total_Internal_Energy_(au)_298.15K_1.00E+00atm_stage_2
 r_j_Total_Enthalpy_(au)_298.15K_1.00E+00atm_stage_2
 r_j_Total_Free_Energy_(au)_298.15K_1.00E+00atm_stage_2
 r_j_Entropy_(cal/mol/K)_298.15K_1.00E+00atm_stage_2
 r_j_Total_Internal_Energy_(au)_308.15K_1.00E+00atm_stage_2
 r_j_Total_Enthalpy_(au)_308.15K_1.00E+00atm_stage_2
 r_j_Total_Free_Energy_(au)_308.15K_1.00E+00atm_stage_2
 r_j_Entropy_(cal/mol/K)_308.15K_1.00E+00atm_stage_2
 r_j_Total_Internal_Energy_(au)_318.15K_1.00E+00atm_stage_2
 r_j_Total_Enthalpy_(au)_318.15K_1.00E+00atm_stage_2
 r_j_Total_Free_Energy_(au)_318.15K_1.00E+00atm_stage_2
 r_j_Entropy_(cal/mol/K)_318.15K_1.00E+00atm_stage_2
 r_j_Total_Internal_Energy_(au)_328.15K_1.00E+00atm_stage_2
 r_j_Total_Enthalpy_(au)_328.15K_1.00E+00atm_stage_2
 r_j_Total_Free_Energy_(au)_328.15K_1.00E+00atm_stage_2
 r_j_Entropy_(cal/mol/K)_328.15K_1.00E+00atm_stage_2
 r_j_Total_Internal_Energy_(au)_338.15K_1.00E+00atm_stage_2
 r_j_Total_Enthalpy_(au)_338.15K_1.00E+00atm_stage_2
 r_j_Total_Free_Energy_(au)_338.15K_1.00E+00atm_stage_2
 r_j_Entropy_(cal/mol/K)_338.15K_1.00E+00atm_stage_2
 r_j_Total_Internal_Energy_(au)_348.15K_1.00E+00atm_stage_2
 r_j_Total_Enthalpy_(au)_348.15K_1.00E+00atm_stage_2
 r_j_Total_Free_Energy_(au)_348.15K_1.00E+00atm_stage_2
 r_j_Entropy_(cal/mol/K)_348.15K_1.00E+00atm_stage_2
 r_j_Total_Internal_Energy_(au)_358.15K_1.00E+00atm_stage_2
 r_j_Total_Enthalpy_(au)_358.15K_1.00E+00atm_stage_2
 r_j_Total_Free_Energy_(au)_358.15K_1.00E+00atm_stage_2
 r_j_Entropy_(cal/mol/K)_358.15K_1.00E+00atm_stage_2
 r_j_Total_Internal_Energy_(au)_368.15K_1.00E+00atm_stage_2
 r_j_Total_Enthalpy_(au)_368.15K_1.00E+00atm_stage_2
 r_j_Total_Free_Energy_(au)_368.15K_1.00E+00atm_stage_2
 r_j_Entropy_(cal/mol/K)_368.15K_1.00E+00atm_stage_2
 r_j_Total_Internal_Energy_(au)_378.15K_1.00E+00atm_stage_2
 r_j_Total_Enthalpy_(au)_378.15K_1.00E+00atm_stage_2
 r_j_Total_Free_Energy_(au)_378.15K_1.00E+00atm_stage_2
 r_j_Entropy_(cal/mol/K)_378.15K_1.00E+00atm_stage_2
 r_j_Total_Internal_Energy_(au)_388.15K_1.00E+00atm_stage_2
 r_j_Total_Enthalpy_(au)_388.15K_1.00E+00atm_stage_2
 r_j_Total_Free_Energy_(au)_388.15K_1.00E+00atm_stage_2
 r_j_Entropy_(cal/mol/K)_388.15K_1.00E+00atm_stage_2
 r_j_Gas_Phase_Energy_stage_2
 r_j_HOMO_stage_2
 r_j_LUMO_stage_2
 s_m_job_name
 r_j_Gas_Phase_Energy
 r_j_HOMO
 r_j_LUMO
 r_j_Zero_Point_Energy_(kcal/mol)
 r_j_Entropy_(cal/mol/K)_298.15K_1.00E+00atm
 r_j_Total_Internal_Energy_(au)_298.15K_1.00E+00atm
 r_j_Total_Enthalpy_(au)_298.15K_1.00E+00atm
 r_j_Total_Free_Energy_(au)_298.15K_1.00E+00atm
 r_j_ESP_min,_kcal/mol
 r_j_ESP_max,_kcal/mol
 r_j_ESP_mean,_kcal/mol
 r_j_ESP_pos_mean,_kcal/mol
 r_j_ESP_neg_mean,_kcal/mol
 r_j_ESP_pos_variance,_(kcal/mol)**2
 r_j_ESP_neg_variance,_(kcal/mol)**2
 r_j_ESP_total_variance,_(kcal/mol)**2
 r_j_ESP_balance
 r_j_ESP_local_polarity,_kcal/mol
 s_j_jname
 i_m_ct_format
 :::
 Amine_frag3_transition_state_1-9 
  639 
  Amine_frag3_transition_state_1-9_stage_2 
  1
  DFT(b3lyp-d3) 
  cc-pvtz(-f) 
  -442.94142179935
  /home/laurikai/Schrodinger_WD/828_Frag3_Amine_spe_CC-PVTZ-F/Amine_frag3_transition_state_1-9_isomer20.in 
  /home/laurikai/Schrodinger_WD/828_Frag3_Amine_spe_CC-PVTZ-F/Amine_frag3_transition_state_1-9_isomer20.out 
  /home/laurikai/.schrodinger/tmp 
  tmplb06f0ik.mae 
  2
  "Single Point" 
  /home/laurikai/Schrodinger_WD/828_Frag3_Amine_spe_CC-PVTZ-F/Amine_frag3_transition_state_1-9_isomer20.01.in 
  /home/laurikai/Schrodinger_WD/828_Frag3_Amine_spe_CC-PVTZ-F/Amine_frag3_transition_state_1-9_isomer20.01.mae 
  /home/laurikai/Schrodinger_WD/828_Frag3_Amine_spe_CC-PVTZ-F/Amine_frag3_transition_state_1-9_isomer20.log 
  /home/laurikai/Schrodinger_WD/828_Frag3_Amine_spe_CC-PVTZ-F/Amine_frag3_transition_state_1-9_isomer20.mae 
  341
  -329.742064212664
  3779.49673000242
  77.4230904437463
  1
  1
  TS 
  Transition_states 
  reactant 
  (12,22);(24,22);(23,22);(12,14);(12,13) 
  (12,14,13) 
  1
  1
  30.280611038208
  2
  7.33946599573725
  -22.4338298812085
  6.74698040690997
  40.0866741193913
  37.8639249700781
  7.97671461284777
  -23.7278180376525
  7.36435695999812
  41.7311848463815
  38.7482999963064
  8.41967609801589
  -24.7637645663664
  7.78744638114386
  42.8873926671362
  39.1689348119943
  8.87421703262639
  -25.8138164489873
  8.22211525173197
  44.0467316342479
  39.5855634891556
  9.3403584435673
  -26.8778970565868
  8.6683845986505
  45.2071473892294
  39.9984274089042
  9.81810097054956
  -27.9559346171451
  9.12625506161038
  46.3666244418506
  40.4077472395704
  10.3074254638676
  -29.0478612184151
  9.59570749090601
  47.5232261797114
  40.8137244273078
  10.808293930407
  -30.1536119439818
  10.076703893423
  48.6751247419697
  41.2165426258311
  11.3206507335525
  -31.2731241325805
  10.5691886325462
  49.8206221568308
  41.6163690633249
  11.8444239664681
  -32.4063367499964
  11.0730898014394
  50.9581640981995
  42.0133558440143
  134.115424803624
  -442.558550966824
  -442.557606780932
  -442.605815376906
  101.463526779944
  -442.557895117715
  -442.556919263672
  -442.607443652811
  102.886687166965
  -442.557220881801
  -442.556213359608
  -442.609094538699
  104.301243640994
  -442.556528192859
  -442.555489002517
  -442.6107679029
  105.707857631003
  -442.555817017382
  -442.554746158889
  -442.612463623297
  107.107069348378
  -442.555087354349
  -442.553984827707
  -442.614181585514
  108.499312330015
  -442.554339234278
  -442.553205039485
  -442.615921681327
  109.884927215643
  -442.553572717714
  -442.552406854772
  -442.617683807284
  111.264174587502
  -442.552787893321
  -442.551590362229
  -442.619467863529
  112.637246770152
  -442.551984875688
  -442.550755676446
  -442.621273752797
  114.004278542998
  -442.78335750279
  -0.145409690130766
  0.0137488689520455
  828_Amine_frag3_rxwf 
  -442.94142179935
  -0.164796211209822
  -0.0222671337502293
  133.274839870901
  99.860123685882
  -442.718282823809
  -442.717338637917
  -442.764785405337
  -69.654949386775
  56.9900804834754
  6.1635202439734
  26.2842367637043
  -26.8753121450882
  163.165992708002
  530.124640325658
  693.29063303366
  0.179960409735993
  25.3579488446708
  Amine_frag3_transition_state_1-9_isomer20 
  2
 m_depend[86] { 
  # First column is dependency index #
  i_m_depend_dependency
  s_m_depend_property
  :::
  1 20 i_m_Spin_multiplicity 
  2 20 s_j_QM_Method 
  3 20 s_j_QM_Basis 
  4 20 r_j_Final_Energy 
  5 20 s_j_Jaguar_input_file 
  6 20 s_j_Jaguar_output_file 
  7 20 s_j_Task 
  8 20 s_j_Jaguar_restart_input_file 
  9 20 s_j_Jaguar_restart_mae_file 
  10 20 s_j_Jaguar_log_file 
  11 20 s_j_Jaguar_mae_file 
  12 20 i_j_Number_of_canonical_orbitals 
  13 20 r_j_Lowest_Frequency_(cm-1) 
  14 20 r_j_Highest_Frequency_(cm-1) 
  15 20 r_j_2nd_Lowest_Frequency_(cm-1) 
  16 20 i_j_Num_Negative_Frequencies 
  17 10 i_mmod_Serial_Number-OPLS3e 
  18 20 r_j_Enthalpy_(kcal/mol)_298.15K_1.00E+00atm 
  19 20 r_j_Free_Energy_(kcal/mol)_298.15K_1.00E+00atm 
  20 20 r_j_Internal_Energy_(kcal/mol)_298.15K_1.00E+00atm 
  21 20 r_j_Heat_Capacity_(cal/mol/K)_298.15K_1.00E+00atm 
  22 20 r_j_ln(Q)_(kcal/mol)_298.15K_1.00E+00atm 
  23 20 r_j_Enthalpy_(kcal/mol)_308.15K_1.00E+00atm 
  24 20 r_j_Free_Energy_(kcal/mol)_308.15K_1.00E+00atm 
  25 20 r_j_Internal_Energy_(kcal/mol)_308.15K_1.00E+00atm 
  26 20 r_j_Heat_Capacity_(cal/mol/K)_308.15K_1.00E+00atm 
  27 20 r_j_ln(Q)_(kcal/mol)_308.15K_1.00E+00atm 
  28 20 r_j_Enthalpy_(kcal/mol)_318.15K_1.00E+00atm 
  29 20 r_j_Free_Energy_(kcal/mol)_318.15K_1.00E+00atm 
  30 20 r_j_Internal_Energy_(kcal/mol)_318.15K_1.00E+00atm 
  31 20 r_j_Heat_Capacity_(cal/mol/K)_318.15K_1.00E+00atm 
  32 20 r_j_ln(Q)_(kcal/mol)_318.15K_1.00E+00atm 
  33 20 r_j_Enthalpy_(kcal/mol)_328.15K_1.00E+00atm 
  34 20 r_j_Free_Energy_(kcal/mol)_328.15K_1.00E+00atm 
  35 20 r_j_Internal_Energy_(kcal/mol)_328.15K_1.00E+00atm 
  36 20 r_j_Heat_Capacity_(cal/mol/K)_328.15K_1.00E+00atm 
  37 20 r_j_ln(Q)_(kcal/mol)_328.15K_1.00E+00atm 
  38 20 r_j_Enthalpy_(kcal/mol)_338.15K_1.00E+00atm 
  39 20 r_j_Free_Energy_(kcal/mol)_338.15K_1.00E+00atm 
  40 20 r_j_Internal_Energy_(kcal/mol)_338.15K_1.00E+00atm 
  41 20 r_j_Heat_Capacity_(cal/mol/K)_338.15K_1.00E+00atm 
  42 20 r_j_ln(Q)_(kcal/mol)_338.15K_1.00E+00atm 
  43 20 r_j_Enthalpy_(kcal/mol)_348.15K_1.00E+00atm 
  44 20 r_j_Free_Energy_(kcal/mol)_348.15K_1.00E+00atm 
  45 20 r_j_Internal_Energy_(kcal/mol)_348.15K_1.00E+00atm 
  46 20 r_j_Heat_Capacity_(cal/mol/K)_348.15K_1.00E+00atm 
  47 20 r_j_ln(Q)_(kcal/mol)_348.15K_1.00E+00atm 
  48 20 r_j_Enthalpy_(kcal/mol)_358.15K_1.00E+00atm 
  49 20 r_j_Free_Energy_(kcal/mol)_358.15K_1.00E+00atm 
  50 20 r_j_Internal_Energy_(kcal/mol)_358.15K_1.00E+00atm 
  51 20 r_j_Heat_Capacity_(cal/mol/K)_358.15K_1.00E+00atm 
  52 20 r_j_ln(Q)_(kcal/mol)_358.15K_1.00E+00atm 
  53 20 r_j_Enthalpy_(kcal/mol)_368.15K_1.00E+00atm 
  54 20 r_j_Free_Energy_(kcal/mol)_368.15K_1.00E+00atm 
  55 20 r_j_Internal_Energy_(kcal/mol)_368.15K_1.00E+00atm 
  56 20 r_j_Heat_Capacity_(cal/mol/K)_368.15K_1.00E+00atm 
  57 20 r_j_ln(Q)_(kcal/mol)_368.15K_1.00E+00atm 
  58 20 r_j_Enthalpy_(kcal/mol)_378.15K_1.00E+00atm 
  59 20 r_j_Free_Energy_(kcal/mol)_378.15K_1.00E+00atm 
  60 20 r_j_Internal_Energy_(kcal/mol)_378.15K_1.00E+00atm 
  61 20 r_j_Heat_Capacity_(cal/mol/K)_378.15K_1.00E+00atm 
  62 20 r_j_ln(Q)_(kcal/mol)_378.15K_1.00E+00atm 
  63 20 r_j_Enthalpy_(kcal/mol)_388.15K_1.00E+00atm 
  64 20 r_j_Free_Energy_(kcal/mol)_388.15K_1.00E+00atm 
  65 20 r_j_Internal_Energy_(kcal/mol)_388.15K_1.00E+00atm 
  66 20 r_j_Heat_Capacity_(cal/mol/K)_388.15K_1.00E+00atm 
  67 20 r_j_ln(Q)_(kcal/mol)_388.15K_1.00E+00atm 
  68 30 s_m_job_name 
  69 20 r_j_Gas_Phase_Energy 
  70 20 r_j_HOMO 
  71 20 r_j_LUMO 
  72 20 r_j_Zero_Point_Energy_(kcal/mol) 
  73 20 r_j_Entropy_(cal/mol/K)_298.15K_1.00E+00atm 
  74 20 r_j_Total_Internal_Energy_(au)_298.15K_1.00E+00atm 
  75 20 r_j_Total_Enthalpy_(au)_298.15K_1.00E+00atm 
  76 20 r_j_Total_Free_Energy_(au)_298.15K_1.00E+00atm 
  77 20 r_j_ESP_min,_kcal/mol 
  78 20 r_j_ESP_max,_kcal/mol 
  79 20 r_j_ESP_mean,_kcal/mol 
  80 20 r_j_ESP_pos_mean,_kcal/mol 
  81 20 r_j_ESP_neg_mean,_kcal/mol 
  82 20 r_j_ESP_pos_variance,_(kcal/mol)**2 
  83 20 r_j_ESP_neg_variance,_(kcal/mol)**2 
  84 20 r_j_ESP_total_variance,_(kcal/mol)**2 
  85 20 r_j_ESP_balance 
  86 20 r_j_ESP_local_polarity,_kcal/mol 
  :::
 } 
 m_atom[24] { 
  # First column is atom index #
  i_m_mmod_type
  r_m_x_coord
  r_m_y_coord
  r_m_z_coord
  i_m_color
  r_m_charge1
  r_m_charge2
  i_m_atomic_number
  i_m_formal_charge
  s_m_color_rgb
  s_m_atom_name
  r_j_EPN
  r_j_Max_surface_ESP
  r_j_Min_surface_ESP
  i_m_Hcount
  i_rdk_index
  b_matsci_Reaction_Workflow_Keep_Atom
  b_matsci_Reaction_Workflow_Restrained_Atom
  i_matsci_Reaction_Workflow_Superposition_Atom
  :::
  1 3 -0.000031 0.207008 0.174857 2 -0.03809 -0.03809 6 0 A0A0A0  C1  -14.6607684181418 0 0 1 0 <> <> <>
  2 3 -0.514375 1.598764 -0.228753 2 0.11986 0.11986 6 0 A0A0A0  C2  -14.6644677133087 0 0 2 2 <> <> <>
  3 3 -1.090756 -0.862841 0.075956 2 -0.19229 -0.19229 6 0 A0A0A0  C3  -14.7100083947484 0 0 3 3 <> <> <>
  4 16 0.269123 2.660312 0.269448 70 -0.63852 -0.63852 8 0 FF2F2F  O4  -22.3154484086937 6.41236904015927 -21.2898179852476 1 4 <> <> <>
  5 41 0.373649 0.283364 1.200929 21 0.13401 0.13401 1 0 FFFFFF  H5  -1.06836281044808 45.4055138557098 -0.735936822670279 0 <> <> <> <>
  6 41 -0.639386 1.637844 -1.324846 21 0.05946 0.05946 1 0 FFFFFF  H6  -1.07780539128604 47.5345788204821 3.15222165747847 0 <> <> <> <>
  7 41 -1.510736 1.725615 0.206843 21 0.05946 0.05946 1 0 FFFFFF  H7  -1.08270354460578 32.0438510761777 -5.29238440542606 0 <> <> <> <>
  8 41 -1.909530 -0.638497 0.766099 21 0.09464 0.09464 1 0 FFFFFF  H8  -1.07121114689693 32.375986709492 23.2144555157131 0 <> <> <> <>
  9 41 -1.507344 -0.907564 -0.937417 21 0.09464 0.09464 1 0 FFFFFF  H9  -1.07069397937869 47.6728509896155 23.5141920303986 0 <> <> <> <>
  10 41 -0.702389 -1.854737 0.328487 21 0.09464 0.09464 1 0 FFFFFF  H10  -1.07071591001999 47.8079545108914 23.2520283232767 0 <> <> <> <>
  11 42 1.069466 2.753086 -0.261633 21 0.44053 0.44053 1 0 FFFFFF  H11  -0.98111601447987 35.3696385789652 -9.06859997000183 0 <> <> <> <>
  12 3 2.590994 0.856363 -0.798774 109 -0.08629 -0.08629 6 0 FF9600  C12  -14.717996615051 0 0 2 <> 1 1 <>
  13 18 4.606162 1.259078 -1.324080 109 -0.95345 -0.95345 8 -1 FF9600  O1  -22.4848147458441 -41.3204957309396 -69.654949386775 0 <> 1 1 <>
  14 3 3.828617 0.180179 -1.361687 109 0.42486 0.42486 6 0 FF9600  C14  -14.7368581802098 0 0 1 <> 1 1 <>
  15 3 3.583477 -0.432617 -2.759650 109 -0.15442 -0.15442 6 0 FF9600  C15  -14.7897253443797 0 0 3 <> 1 <> <>
  16 41 2.721615 1.192048 0.226692 109 0.09376 0.09376 1 0 FF9600  H1  -1.10217327877562 31.7475349721877 -47.1729316476677 0 <> 1 <> <>
  17 41 2.243028 1.635162 -1.477062 109 0.09376 0.09376 1 0 FF9600  H2  -1.09830482740665 38.7121697864119 -42.1024445222496 0 <> 1 <> <>
  18 41 4.096677 -0.683386 -0.676792 109 -0.08890 -0.08890 1 0 FF9600  H3  -1.17201373481124 19.5226374610331 -52.5610760664064 0 <> 1 <> <>
  19 41 2.887733 -1.290309 -2.751262 109 0.03773 0.03773 1 0 FF9600  H4  -1.13511448673283 36.5797739853482 -7.62522855191061 0 <> 1 <> <>
  20 41 3.199458 0.340218 -3.437315 109 0.03773 0.03773 1 0 FF9600  H20  -1.14572078419467 22.4941270491882 -52.1536687685831 0 <> 1 <> <>
  21 41 4.537269 -0.781636 -3.166321 109 0.03773 0.03773 1 0 FF9600  H21  -1.14692285063475 -4.55987796931157 -53.8670897034398 0 <> 1 <> <>
  22 32 1.179678 -0.174115 -0.665678 109 -0.25359 -0.25359 7 1 FF9600  N1  -18.2666129232582 0 0 2 <> 1 1 2
  23 44 1.587291 -1.048237 -0.330453 109 0.29136 0.29136 1 0 FF9600  H23  -0.969196137590759 55.470532197115 19.282302680526 0 <> 1 1 3
  24 44 0.891120 -0.350209 -1.629831 109 0.29136 0.29136 1 0 FF9600  H24  -0.968216754044043 56.9900804834754 20.6496329036307 0 <> 1 1 1
  :::
 } 
 m_bond[23] { 
  # First column is bond index #
  i_m_from
  i_m_to
  i_m_order
  :::
  1 1 2 1
  2 1 3 1
  3 1 5 1
  4 1 22 1
  5 2 4 1
  6 2 6 1
  7 2 7 1
  8 3 8 1
  9 3 9 1
  10 3 10 1
  11 4 11 1
  12 12 16 1
  13 12 17 1
  14 12 14 1
  15 12 22 1
  16 13 14 1
  17 14 18 1
  18 14 15 1
  19 15 21 1
  20 15 20 1
  21 15 19 1
  22 22 24 1
  23 22 23 1
  :::
 } 
} 

f_m_ct { 
 s_m_title
 s_m_entry_id
 s_m_entry_name
 i_m_Spin_multiplicity
 s_j_QM_Method
 s_j_QM_Basis
 r_j_Final_Energy
 s_j_Jaguar_input_file
 s_j_Jaguar_output_file
 s_m_Source_Path
 s_m_Source_File
 i_m_Source_File_Index
 s_j_Task
 s_j_Jaguar_restart_input_file
 s_j_Jaguar_restart_mae_file
 s_j_Jaguar_log_file
 s_j_Jaguar_mae_file
 i_j_Number_of_canonical_orbitals
 r_j_Lowest_Frequency_(cm-1)
 r_j_Highest_Frequency_(cm-1)
 r_j_2nd_Lowest_Frequency_(cm-1)
 i_j_Num_Negative_Frequencies
 b_matsci_Reaction_Workflow_Structure
 s_matsci_Reaction_Workflow_Conformers_Group
 s_matsci_Reaction_Workflow_Sibling_Group
 i_mmod_Serial_Number-OPLS3e
 r_mmod_Relative_Potential_Energy-OPLS3e_global
 i_matsci_Workflow_Stage
 r_j_Enthalpy_(kcal/mol)_298.15K_1.00E+00atm
 r_j_Free_Energy_(kcal/mol)_298.15K_1.00E+00atm
 r_j_Internal_Energy_(kcal/mol)_298.15K_1.00E+00atm
 r_j_Heat_Capacity_(cal/mol/K)_298.15K_1.00E+00atm
 r_j_ln(Q)_(kcal/mol)_298.15K_1.00E+00atm
 r_j_Enthalpy_(kcal/mol)_308.15K_1.00E+00atm
 r_j_Free_Energy_(kcal/mol)_308.15K_1.00E+00atm
 r_j_Internal_Energy_(kcal/mol)_308.15K_1.00E+00atm
 r_j_Heat_Capacity_(cal/mol/K)_308.15K_1.00E+00atm
 r_j_ln(Q)_(kcal/mol)_308.15K_1.00E+00atm
 r_j_Enthalpy_(kcal/mol)_318.15K_1.00E+00atm
 r_j_Free_Energy_(kcal/mol)_318.15K_1.00E+00atm
 r_j_Internal_Energy_(kcal/mol)_318.15K_1.00E+00atm
 r_j_Heat_Capacity_(cal/mol/K)_318.15K_1.00E+00atm
 r_j_ln(Q)_(kcal/mol)_318.15K_1.00E+00atm
 r_j_Enthalpy_(kcal/mol)_328.15K_1.00E+00atm
 r_j_Free_Energy_(kcal/mol)_328.15K_1.00E+00atm
 r_j_Internal_Energy_(kcal/mol)_328.15K_1.00E+00atm
 r_j_Heat_Capacity_(cal/mol/K)_328.15K_1.00E+00atm
 r_j_ln(Q)_(kcal/mol)_328.15K_1.00E+00atm
 r_j_Enthalpy_(kcal/mol)_338.15K_1.00E+00atm
 r_j_Free_Energy_(kcal/mol)_338.15K_1.00E+00atm
 r_j_Internal_Energy_(kcal/mol)_338.15K_1.00E+00atm
 r_j_Heat_Capacity_(cal/mol/K)_338.15K_1.00E+00atm
 r_j_ln(Q)_(kcal/mol)_338.15K_1.00E+00atm
 r_j_Enthalpy_(kcal/mol)_348.15K_1.00E+00atm
 r_j_Free_Energy_(kcal/mol)_348.15K_1.00E+00atm
 r_j_Internal_Energy_(kcal/mol)_348.15K_1.00E+00atm
 r_j_Heat_Capacity_(cal/mol/K)_348.15K_1.00E+00atm
 r_j_ln(Q)_(kcal/mol)_348.15K_1.00E+00atm
 r_j_Enthalpy_(kcal/mol)_358.15K_1.00E+00atm
 r_j_Free_Energy_(kcal/mol)_358.15K_1.00E+00atm
 r_j_Internal_Energy_(kcal/mol)_358.15K_1.00E+00atm
 r_j_Heat_Capacity_(cal/mol/K)_358.15K_1.00E+00atm
 r_j_ln(Q)_(kcal/mol)_358.15K_1.00E+00atm
 r_j_Enthalpy_(kcal/mol)_368.15K_1.00E+00atm
 r_j_Free_Energy_(kcal/mol)_368.15K_1.00E+00atm
 r_j_Internal_Energy_(kcal/mol)_368.15K_1.00E+00atm
 r_j_Heat_Capacity_(cal/mol/K)_368.15K_1.00E+00atm
 r_j_ln(Q)_(kcal/mol)_368.15K_1.00E+00atm
 r_j_Enthalpy_(kcal/mol)_378.15K_1.00E+00atm
 r_j_Free_Energy_(kcal/mol)_378.15K_1.00E+00atm
 r_j_Internal_Energy_(kcal/mol)_378.15K_1.00E+00atm
 r_j_Heat_Capacity_(cal/mol/K)_378.15K_1.00E+00atm
 r_j_ln(Q)_(kcal/mol)_378.15K_1.00E+00atm
 r_j_Enthalpy_(kcal/mol)_388.15K_1.00E+00atm
 r_j_Free_Energy_(kcal/mol)_388.15K_1.00E+00atm
 r_j_Internal_Energy_(kcal/mol)_388.15K_1.00E+00atm
 r_j_Heat_Capacity_(cal/mol/K)_388.15K_1.00E+00atm
 r_j_ln(Q)_(kcal/mol)_388.15K_1.00E+00atm
 r_j_Zero_Point_Energy_(kcal/mol)_stage_2
 r_j_Total_Internal_Energy_(au)_298.15K_1.00E+00atm_stage_2
 r_j_Total_Enthalpy_(au)_298.15K_1.00E+00atm_stage_2
 r_j_Total_Free_Energy_(au)_298.15K_1.00E+00atm_stage_2
 r_j_Entropy_(cal/mol/K)_298.15K_1.00E+00atm_stage_2
 r_j_Total_Internal_Energy_(au)_308.15K_1.00E+00atm_stage_2
 r_j_Total_Enthalpy_(au)_308.15K_1.00E+00atm_stage_2
 r_j_Total_Free_Energy_(au)_308.15K_1.00E+00atm_stage_2
 r_j_Entropy_(cal/mol/K)_308.15K_1.00E+00atm_stage_2
 r_j_Total_Internal_Energy_(au)_318.15K_1.00E+00atm_stage_2
 r_j_Total_Enthalpy_(au)_318.15K_1.00E+00atm_stage_2
 r_j_Total_Free_Energy_(au)_318.15K_1.00E+00atm_stage_2
 r_j_Entropy_(cal/mol/K)_318.15K_1.00E+00atm_stage_2
 r_j_Total_Internal_Energy_(au)_328.15K_1.00E+00atm_stage_2
 r_j_Total_Enthalpy_(au)_328.15K_1.00E+00atm_stage_2
 r_j_Total_Free_Energy_(au)_328.15K_1.00E+00atm_stage_2
 r_j_Entropy_(cal/mol/K)_328.15K_1.00E+00atm_stage_2
 r_j_Total_Internal_Energy_(au)_338.15K_1.00E+00atm_stage_2
 r_j_Total_Enthalpy_(au)_338.15K_1.00E+00atm_stage_2
 r_j_Total_Free_Energy_(au)_338.15K_1.00E+00atm_stage_2
 r_j_Entropy_(cal/mol/K)_338.15K_1.00E+00atm_stage_2
 r_j_Total_Internal_Energy_(au)_348.15K_1.00E+00atm_stage_2
 r_j_Total_Enthalpy_(au)_348.15K_1.00E+00atm_stage_2
 r_j_Total_Free_Energy_(au)_348.15K_1.00E+00atm_stage_2
 r_j_Entropy_(cal/mol/K)_348.15K_1.00E+00atm_stage_2
 r_j_Total_Internal_Energy_(au)_358.15K_1.00E+00atm_stage_2
 r_j_Total_Enthalpy_(au)_358.15K_1.00E+00atm_stage_2
 r_j_Total_Free_Energy_(au)_358.15K_1.00E+00atm_stage_2
 r_j_Entropy_(cal/mol/K)_358.15K_1.00E+00atm_stage_2
 r_j_Total_Internal_Energy_(au)_368.15K_1.00E+00atm_stage_2
 r_j_Total_Enthalpy_(au)_368.15K_1.00E+00atm_stage_2
 r_j_Total_Free_Energy_(au)_368.15K_1.00E+00atm_stage_2
 r_j_Entropy_(cal/mol/K)_368.15K_1.00E+00atm_stage_2
 r_j_Total_Internal_Energy_(au)_378.15K_1.00E+00atm_stage_2
 r_j_Total_Enthalpy_(au)_378.15K_1.00E+00atm_stage_2
 r_j_Total_Free_Energy_(au)_378.15K_1.00E+00atm_stage_2
 r_j_Entropy_(cal/mol/K)_378.15K_1.00E+00atm_stage_2
 r_j_Total_Internal_Energy_(au)_388.15K_1.00E+00atm_stage_2
 r_j_Total_Enthalpy_(au)_388.15K_1.00E+00atm_stage_2
 r_j_Total_Free_Energy_(au)_388.15K_1.00E+00atm_stage_2
 r_j_Entropy_(cal/mol/K)_388.15K_1.00E+00atm_stage_2
 r_j_Gas_Phase_Energy_stage_2
 r_j_HOMO_stage_2
 r_j_LUMO_stage_2
 s_m_job_name
 r_j_Gas_Phase_Energy
 r_j_HOMO
 r_j_LUMO
 r_j_Zero_Point_Energy_(kcal/mol)
 r_j_Entropy_(cal/mol/K)_298.15K_1.00E+00atm
 r_j_Total_Internal_Energy_(au)_298.15K_1.00E+00atm
 r_j_Total_Enthalpy_(au)_298.15K_1.00E+00atm
 r_j_Total_Free_Energy_(au)_298.15K_1.00E+00atm
 r_j_ESP_min,_kcal/mol
 r_j_ESP_max,_kcal/mol
 r_j_ESP_mean,_kcal/mol
 r_j_ESP_pos_mean,_kcal/mol
 r_j_ESP_neg_mean,_kcal/mol
 r_j_ESP_pos_variance,_(kcal/mol)**2
 r_j_ESP_neg_variance,_(kcal/mol)**2
 r_j_ESP_total_variance,_(kcal/mol)**2
 r_j_ESP_balance
 r_j_ESP_local_polarity,_kcal/mol
 s_j_jname
 i_m_ct_format
 :::
 Amine_frag3_reactant-10 
  640 
  Amine_frag3_reactant-10_stage_2 
  1
  DFT(b3lyp-d3) 
  cc-pvtz(-f) 
  -443.007301918011
  /home/laurikai/Schrodinger_WD/828_Frag3_Amine_spe_CC-PVTZ-F/Amine_frag3_reactant-10_isomer21.in 
  /home/laurikai/Schrodinger_WD/828_Frag3_Amine_spe_CC-PVTZ-F/Amine_frag3_reactant-10_isomer21.out 
  /home/laurikai/.schrodinger/tmp 
  tmplb06f0ik.mae 
  1
  "Single Point" 
  /home/laurikai/Schrodinger_WD/828_Frag3_Amine_spe_CC-PVTZ-F/Amine_frag3_reactant-10_isomer21.01.in 
  /home/laurikai/Schrodinger_WD/828_Frag3_Amine_spe_CC-PVTZ-F/Amine_frag3_reactant-10_isomer21.01.mae 
  /home/laurikai/Schrodinger_WD/828_Frag3_Amine_spe_CC-PVTZ-F/Amine_frag3_reactant-10_isomer21.log 
  /home/laurikai/Schrodinger_WD/828_Frag3_Amine_spe_CC-PVTZ-F/Amine_frag3_reactant-10_isomer21.mae 
  341
  59.1215850299202
  3603.89913485367
  65.0638423120576
  0
  1
  reactant 
  reactant 
  1
  6.80508852005005
  2
  7.72182544615094
  -22.9053026929493
  7.12933985732367
  41.5803685669302
  38.659679028289
  8.36172652835503
  -24.2580394298421
  7.74936887550538
  43.1797957506304
  39.6141688063428
  8.81925088833542
  -25.3239202279004
  8.18702117146338
  44.3512710526689
  40.0549350213888
  9.28850460632909
  -26.404366538012
  8.63640282543468
  45.5253058526461
  40.4911737885397
  9.76950249784986
  -27.499292182446
  9.09752865293307
  46.6997523168424
  40.9231585283665
  10.2622382114949
  -28.6086162094757
  9.57039230255577
  47.8725314987988
  41.3511388010401
  10.7666850985847
  -29.7322618460095
  10.0549671256232
  49.0416678073254
  41.7753421657871
  11.2827973792738
  -30.8701555958962
  10.5512073422899
  50.2053140670744
  42.1959759364163
  11.8105115180103
  -32.0222264709594
  11.059049417004
  51.3617685525227
  42.6132288349299
  12.3497477346792
  -33.1884053417443
  11.5784135696505
  52.5094853003418
  43.0272725447205
  135.145948927314
  -442.628373489423
  -442.62742930353
  -442.677026502159
  104.386086952672
  -442.627694679918
  -442.626718825876
  -442.678701732139
  105.856777407747
  -442.626997236585
  -442.625989714393
  -442.680400321322
  107.317841006556
  -442.626281101331
  -442.625241910989
  -442.682122122126
  108.769986726622
  -442.625546250545
  -442.624475392052
  -442.683866997219
  110.213794707366
  -442.624792694348
  -442.623690167706
  -442.685634817594
  111.649732646763
  -442.624020475208
  -442.622886280416
  -442.687425460908
  113.078171002636
  -442.62322966608
  -442.622063803138
  -442.689238810035
  114.499396917479
  -442.622420368215
  -442.621222837123
  -442.69107475185
  115.913626838476
  -442.621592708749
  -442.620363509507
  -442.692933176187
  117.321017844708
  -442.855412865275
  -0.231107403399688
  0.0797991418379275
  828_Amine_frag3_rxwf 
  -443.007301918011
  -0.242886213622936
  0.0324998949582629
  134.24307492181
  102.723891125609
  -442.782010633118
  -442.781066447226
  -442.829873882975
  -39.7983037708624
  24.6754927514894
  1.38619586372845
  7.85719193356739
  -14.276229813442
  26.0764597513582
  135.658749395636
  161.735209146994
  0.135234434585395
  9.24086899740545
  Amine_frag3_reactant-10_isomer21 
  2
 m_depend[86] { 
  # First column is dependency index #
  i_m_depend_dependency
  s_m_depend_property
  :::
  1 20 i_m_Spin_multiplicity 
  2 20 s_j_QM_Method 
  3 20 s_j_QM_Basis 
  4 20 r_j_Final_Energy 
  5 20 s_j_Jaguar_input_file 
  6 20 s_j_Jaguar_output_file 
  7 20 s_j_Task 
  8 20 s_j_Jaguar_restart_input_file 
  9 20 s_j_Jaguar_restart_mae_file 
  10 20 s_j_Jaguar_log_file 
  11 20 s_j_Jaguar_mae_file 
  12 20 i_j_Number_of_canonical_orbitals 
  13 20 r_j_Lowest_Frequency_(cm-1) 
  14 20 r_j_Highest_Frequency_(cm-1) 
  15 20 r_j_2nd_Lowest_Frequency_(cm-1) 
  16 20 i_j_Num_Negative_Frequencies 
  17 10 i_mmod_Serial_Number-OPLS3e 
  18 20 r_j_Enthalpy_(kcal/mol)_298.15K_1.00E+00atm 
  19 20 r_j_Free_Energy_(kcal/mol)_298.15K_1.00E+00atm 
  20 20 r_j_Internal_Energy_(kcal/mol)_298.15K_1.00E+00atm 
  21 20 r_j_Heat_Capacity_(cal/mol/K)_298.15K_1.00E+00atm 
  22 20 r_j_ln(Q)_(kcal/mol)_298.15K_1.00E+00atm 
  23 20 r_j_Enthalpy_(kcal/mol)_308.15K_1.00E+00atm 
  24 20 r_j_Free_Energy_(kcal/mol)_308.15K_1.00E+00atm 
  25 20 r_j_Internal_Energy_(kcal/mol)_308.15K_1.00E+00atm 
  26 20 r_j_Heat_Capacity_(cal/mol/K)_308.15K_1.00E+00atm 
  27 20 r_j_ln(Q)_(kcal/mol)_308.15K_1.00E+00atm 
  28 20 r_j_Enthalpy_(kcal/mol)_318.15K_1.00E+00atm 
  29 20 r_j_Free_Energy_(kcal/mol)_318.15K_1.00E+00atm 
  30 20 r_j_Internal_Energy_(kcal/mol)_318.15K_1.00E+00atm 
  31 20 r_j_Heat_Capacity_(cal/mol/K)_318.15K_1.00E+00atm 
  32 20 r_j_ln(Q)_(kcal/mol)_318.15K_1.00E+00atm 
  33 20 r_j_Enthalpy_(kcal/mol)_328.15K_1.00E+00atm 
  34 20 r_j_Free_Energy_(kcal/mol)_328.15K_1.00E+00atm 
  35 20 r_j_Internal_Energy_(kcal/mol)_328.15K_1.00E+00atm 
  36 20 r_j_Heat_Capacity_(cal/mol/K)_328.15K_1.00E+00atm 
  37 20 r_j_ln(Q)_(kcal/mol)_328.15K_1.00E+00atm 
  38 20 r_j_Enthalpy_(kcal/mol)_338.15K_1.00E+00atm 
  39 20 r_j_Free_Energy_(kcal/mol)_338.15K_1.00E+00atm 
  40 20 r_j_Internal_Energy_(kcal/mol)_338.15K_1.00E+00atm 
  41 20 r_j_Heat_Capacity_(cal/mol/K)_338.15K_1.00E+00atm 
  42 20 r_j_ln(Q)_(kcal/mol)_338.15K_1.00E+00atm 
  43 20 r_j_Enthalpy_(kcal/mol)_348.15K_1.00E+00atm 
  44 20 r_j_Free_Energy_(kcal/mol)_348.15K_1.00E+00atm 
  45 20 r_j_Internal_Energy_(kcal/mol)_348.15K_1.00E+00atm 
  46 20 r_j_Heat_Capacity_(cal/mol/K)_348.15K_1.00E+00atm 
  47 20 r_j_ln(Q)_(kcal/mol)_348.15K_1.00E+00atm 
  48 20 r_j_Enthalpy_(kcal/mol)_358.15K_1.00E+00atm 
  49 20 r_j_Free_Energy_(kcal/mol)_358.15K_1.00E+00atm 
  50 20 r_j_Internal_Energy_(kcal/mol)_358.15K_1.00E+00atm 
  51 20 r_j_Heat_Capacity_(cal/mol/K)_358.15K_1.00E+00atm 
  52 20 r_j_ln(Q)_(kcal/mol)_358.15K_1.00E+00atm 
  53 20 r_j_Enthalpy_(kcal/mol)_368.15K_1.00E+00atm 
  54 20 r_j_Free_Energy_(kcal/mol)_368.15K_1.00E+00atm 
  55 20 r_j_Internal_Energy_(kcal/mol)_368.15K_1.00E+00atm 
  56 20 r_j_Heat_Capacity_(cal/mol/K)_368.15K_1.00E+00atm 
  57 20 r_j_ln(Q)_(kcal/mol)_368.15K_1.00E+00atm 
  58 20 r_j_Enthalpy_(kcal/mol)_378.15K_1.00E+00atm 
  59 20 r_j_Free_Energy_(kcal/mol)_378.15K_1.00E+00atm 
  60 20 r_j_Internal_Energy_(kcal/mol)_378.15K_1.00E+00atm 
  61 20 r_j_Heat_Capacity_(cal/mol/K)_378.15K_1.00E+00atm 
  62 20 r_j_ln(Q)_(kcal/mol)_378.15K_1.00E+00atm 
  63 20 r_j_Enthalpy_(kcal/mol)_388.15K_1.00E+00atm 
  64 20 r_j_Free_Energy_(kcal/mol)_388.15K_1.00E+00atm 
  65 20 r_j_Internal_Energy_(kcal/mol)_388.15K_1.00E+00atm 
  66 20 r_j_Heat_Capacity_(cal/mol/K)_388.15K_1.00E+00atm 
  67 20 r_j_ln(Q)_(kcal/mol)_388.15K_1.00E+00atm 
  68 30 s_m_job_name 
  69 20 r_j_Gas_Phase_Energy 
  70 20 r_j_HOMO 
  71 20 r_j_LUMO 
  72 20 r_j_Zero_Point_Energy_(kcal/mol) 
  73 20 r_j_Entropy_(cal/mol/K)_298.15K_1.00E+00atm 
  74 20 r_j_Total_Internal_Energy_(au)_298.15K_1.00E+00atm 
  75 20 r_j_Total_Enthalpy_(au)_298.15K_1.00E+00atm 
  76 20 r_j_Total_Free_Energy_(au)_298.15K_1.00E+00atm 
  77 20 r_j_ESP_min,_kcal/mol 
  78 20 r_j_ESP_max,_kcal/mol 
  79 20 r_j_ESP_mean,_kcal/mol 
  80 20 r_j_ESP_pos_mean,_kcal/mol 
  81 20 r_j_ESP_neg_mean,_kcal/mol 
  82 20 r_j_ESP_pos_variance,_(kcal/mol)**2 
  83 20 r_j_ESP_neg_variance,_(kcal/mol)**2 
  84 20 r_j_ESP_total_variance,_(kcal/mol)**2 
  85 20 r_j_ESP_balance 
  86 20 r_j_ESP_local_polarity,_kcal/mol 
  :::
 } 
 m_atom[24] { 
  # First column is atom index #
  i_m_mmod_type
  r_m_x_coord
  r_m_y_coord
  r_m_z_coord
  i_m_color
  r_m_charge1
  r_m_charge2
  i_m_atomic_number
  s_m_color_rgb
  s_m_atom_name
  r_j_EPN
  r_j_Max_surface_ESP
  r_j_Min_surface_ESP
  i_m_Hcount
  i_rdk_index
  r_j_Mulliken_Charges
  i_j_separated_energy_at_no
  b_matsci_Reaction_Workflow_Keep_Atom
  i_matsci_Reaction_Workflow_Superposition_Atom
  :::
  1 3 -1.261581 -0.258840 -0.519633 2 0.08791 0.08791 6 A0A0A0  C1  -14.7314080754934 0 0 1 0 <> <> <> <>
  2 3 -0.382282 -1.309912 -1.213382 2 0.13578 0.13578 6 A0A0A0  C2  -14.7239220508705 0 0 2 2 <> <> <> <>
  3 3 -1.042997 -0.263723 0.992202 2 -0.16572 -0.16572 6 A0A0A0  C3  -14.7664976043719 0 0 3 3 <> <> <> <>
  4 16 -0.482053 -1.228079 -2.623963 70 -0.66214 -0.66214 8 FF2F2F  O4  -22.3696240479364 -17.9499149294747 -39.7983037708624 1 4 <> <> <> <>
  5 41 -2.312584 -0.529974 -0.726404 21 0.05153 0.05153 1 FFFFFF  H5  -1.14428686416783 8.1728222320571 -24.3494497862995 0 <> <> <> <> <>
  6 41 0.657619 -1.185892 -0.876516 21 0.05161 0.05161 1 FFFFFF  H6  -1.13630894337239 7.13223645737857 -15.5564472444149 0 <> <> <> <> <>
  7 41 -0.712184 -2.309654 -0.900655 21 0.05161 0.05161 1 FFFFFF  H7  -1.13926752663695 5.3585461709347 -27.5773276648718 0 <> <> <> <> <>
  8 41 -1.261470 -1.250019 1.415790 21 0.06800 0.06800 1 FFFFFF  H8  -1.12484372206068 8.45935260847049 -0.409765717527494 0 <> <> <> <> <>
  9 41 -0.005664 -0.004012 1.229840 21 0.06800 0.06800 1 FFFFFF  H9  -1.12871017495428 7.22439352046328 -13.4631245155616 0 <> <> <> <> <>
  10 41 -1.694330 0.463368 1.490348 21 0.06800 0.06800 1 FFFFFF  H10  -1.12535905966966 15.4883255829154 -3.26522393552178 0 <> <> <> <> <>
  11 42 0.268202 -0.691716 -2.936458 21 0.42291 0.42291 1 FFFFFF  H11  -1.0352533284981 2.48910877015025 -30.1450213833366 0 <> <> <> <> <>
  12 3 1.623599 1.870757 -3.330748 104 -0.06989 -0.06989 6 E0E0E0  C12  -14.6988856295201 11.1010908647841 -1.26994641543705 2 <> -0.01523 1 1 <>
  13 16 1.683295 0.433154 -3.405537 70 -0.28766 -0.28766 8 FF2F2F  O1  -22.3248177396283 -0.136547728837139 -25.41907874393 0 <> -0.4555 2 1 <>
  14 3 2.686089 1.129612 -2.634070 104 -0.00407 -0.00407 6 E0E0E0  C14  -14.6874115204452 9.39633290200339 0.935196949153981 1 <> 0.12847 3 1 <>
  15 3 2.660024 0.935252 -1.140495 104 -0.18780 -0.18780 6 E0E0E0  C15  -14.7588455288378 0 0 3 <> -0.34018 4 1 <>
  16 41 1.832116 2.386261 -4.267929 21 0.10452 0.10452 1 FFFFFF  H1  -1.1005522027375 17.3188084294984 -8.92157763785487 0 <> 0.09523 5 1 <>
  17 41 0.797889 2.261268 -2.738302 21 0.10452 0.10452 1 FFFFFF  H2  -1.1027557223534 15.0861390581994 -13.3274531822955 0 <> 0.13032 6 1 <>
  18 41 3.669424 1.096744 -3.107625 21 0.12001 0.12001 1 FFFFFF  H3  -1.10558705090709 16.4773464312826 -12.3958456200308 0 <> 0.09262 7 1 <>
  19 41 3.304299 1.678485 -0.657010 21 0.07346 0.07346 1 FFFFFF  H4  -1.11161309872137 13.4898311307705 0.885248366315036 0 <> 0.1004 8 1 <>
  20 41 1.638720 1.046120 -0.765349 21 0.07346 0.07346 1 FFFFFF  H20  -1.12114922754347 4.17070631657549 -17.1452626571475 0 <> 0.1437 9 1 <>
  21 41 3.036173 -0.059056 -0.874994 21 0.07346 0.07346 1 FFFFFF  H21  -1.11591398651055 10.922973387772 -3.41630743215623 0 <> 0.10993 10 1 <>
  22 26 -0.922059 1.061078 -1.078113 38 -0.95492 -0.95492 7 2F2FFF  N1  -18.3966971739134 -15.7000361139939 -15.7000361139939 2 <> -0.59647 12 1 2
  23 43 -1.101734 1.013994 -2.079365 21 0.38871 0.38871 1 FFFFFF  H23  -1.07385237048743 17.760175764212 -23.7031421131493 0 <> 0.2374 16 1 3
  24 43 -1.551624 1.766529 -0.701603 21 0.38871 0.38871 1 FFFFFF  H24  -1.06995409127476 24.6754927514894 -16.8205468399906 0 <> 0.23796 17 1 1
  :::
 } 
 m_bond[23] { 
  # First column is bond index #
  i_m_from
  i_m_to
  i_m_order
  :::
  1 1 2 1
  2 1 3 1
  3 1 5 1
  4 1 22 1
  5 2 4 1
  6 2 6 1
  7 2 7 1
  8 3 8 1
  9 3 9 1
  10 3 10 1
  11 4 11 1
  12 12 17 1
  13 12 16 1
  14 12 13 1
  15 12 14 1
  16 13 14 1
  17 14 18 1
  18 14 15 1
  19 15 20 1
  20 15 21 1
  21 15 19 1
  22 22 24 1
  23 22 23 1
  :::
 } 
} 

f_m_ct { 
 s_m_title
 s_m_entry_id
 s_m_entry_name
 i_m_Spin_multiplicity
 s_j_QM_Method
 s_j_QM_Basis
 r_j_Final_Energy
 s_j_Jaguar_input_file
 s_j_Jaguar_output_file
 s_m_Source_Path
 s_m_Source_File
 i_m_Source_File_Index
 s_j_Task
 s_j_Jaguar_restart_input_file
 s_j_Jaguar_restart_mae_file
 s_j_Jaguar_log_file
 s_j_Jaguar_mae_file
 i_j_Number_of_canonical_orbitals
 r_j_Lowest_Frequency_(cm-1)
 r_j_Highest_Frequency_(cm-1)
 r_j_2nd_Lowest_Frequency_(cm-1)
 i_j_Num_Negative_Frequencies
 b_matsci_Reaction_Workflow_Structure
 s_matsci_Reaction_Workflow_Conformers_Group
 s_matsci_Reaction_Workflow_Sibling_Group
 s_matsci_Reaction_Workflow_Parent_Conformer_Groups
 s_matsci_Reaction_Workflow_Restrained_Distances
 s_matsci_Reaction_Workflow_Restrained_Angles
 b_matsci_Reaction_Workflow_Transition_State_Structure
 i_mmod_Serial_Number-OPLS3e
 r_mmod_Relative_Potential_Energy-OPLS3e_global
 i_matsci_Workflow_Stage
 r_j_Enthalpy_(kcal/mol)_298.15K_1.00E+00atm
 r_j_Free_Energy_(kcal/mol)_298.15K_1.00E+00atm
 r_j_Internal_Energy_(kcal/mol)_298.15K_1.00E+00atm
 r_j_Heat_Capacity_(cal/mol/K)_298.15K_1.00E+00atm
 r_j_ln(Q)_(kcal/mol)_298.15K_1.00E+00atm
 r_j_Enthalpy_(kcal/mol)_308.15K_1.00E+00atm
 r_j_Free_Energy_(kcal/mol)_308.15K_1.00E+00atm
 r_j_Internal_Energy_(kcal/mol)_308.15K_1.00E+00atm
 r_j_Heat_Capacity_(cal/mol/K)_308.15K_1.00E+00atm
 r_j_ln(Q)_(kcal/mol)_308.15K_1.00E+00atm
 r_j_Enthalpy_(kcal/mol)_318.15K_1.00E+00atm
 r_j_Free_Energy_(kcal/mol)_318.15K_1.00E+00atm
 r_j_Internal_Energy_(kcal/mol)_318.15K_1.00E+00atm
 r_j_Heat_Capacity_(cal/mol/K)_318.15K_1.00E+00atm
 r_j_ln(Q)_(kcal/mol)_318.15K_1.00E+00atm
 r_j_Enthalpy_(kcal/mol)_328.15K_1.00E+00atm
 r_j_Free_Energy_(kcal/mol)_328.15K_1.00E+00atm
 r_j_Internal_Energy_(kcal/mol)_328.15K_1.00E+00atm
 r_j_Heat_Capacity_(cal/mol/K)_328.15K_1.00E+00atm
 r_j_ln(Q)_(kcal/mol)_328.15K_1.00E+00atm
 r_j_Enthalpy_(kcal/mol)_338.15K_1.00E+00atm
 r_j_Free_Energy_(kcal/mol)_338.15K_1.00E+00atm
 r_j_Internal_Energy_(kcal/mol)_338.15K_1.00E+00atm
 r_j_Heat_Capacity_(cal/mol/K)_338.15K_1.00E+00atm
 r_j_ln(Q)_(kcal/mol)_338.15K_1.00E+00atm
 r_j_Enthalpy_(kcal/mol)_348.15K_1.00E+00atm
 r_j_Free_Energy_(kcal/mol)_348.15K_1.00E+00atm
 r_j_Internal_Energy_(kcal/mol)_348.15K_1.00E+00atm
 r_j_Heat_Capacity_(cal/mol/K)_348.15K_1.00E+00atm
 r_j_ln(Q)_(kcal/mol)_348.15K_1.00E+00atm
 r_j_Enthalpy_(kcal/mol)_358.15K_1.00E+00atm
 r_j_Free_Energy_(kcal/mol)_358.15K_1.00E+00atm
 r_j_Internal_Energy_(kcal/mol)_358.15K_1.00E+00atm
 r_j_Heat_Capacity_(cal/mol/K)_358.15K_1.00E+00atm
 r_j_ln(Q)_(kcal/mol)_358.15K_1.00E+00atm
 r_j_Enthalpy_(kcal/mol)_368.15K_1.00E+00atm
 r_j_Free_Energy_(kcal/mol)_368.15K_1.00E+00atm
 r_j_Internal_Energy_(kcal/mol)_368.15K_1.00E+00atm
 r_j_Heat_Capacity_(cal/mol/K)_368.15K_1.00E+00atm
 r_j_ln(Q)_(kcal/mol)_368.15K_1.00E+00atm
 r_j_Enthalpy_(kcal/mol)_378.15K_1.00E+00atm
 r_j_Free_Energy_(kcal/mol)_378.15K_1.00E+00atm
 r_j_Internal_Energy_(kcal/mol)_378.15K_1.00E+00atm
 r_j_Heat_Capacity_(cal/mol/K)_378.15K_1.00E+00atm
 r_j_ln(Q)_(kcal/mol)_378.15K_1.00E+00atm
 r_j_Enthalpy_(kcal/mol)_388.15K_1.00E+00atm
 r_j_Free_Energy_(kcal/mol)_388.15K_1.00E+00atm
 r_j_Internal_Energy_(kcal/mol)_388.15K_1.00E+00atm
 r_j_Heat_Capacity_(cal/mol/K)_388.15K_1.00E+00atm
 r_j_ln(Q)_(kcal/mol)_388.15K_1.00E+00atm
 r_j_Zero_Point_Energy_(kcal/mol)_stage_2
 r_j_Total_Internal_Energy_(au)_298.15K_1.00E+00atm_stage_2
 r_j_Total_Enthalpy_(au)_298.15K_1.00E+00atm_stage_2
 r_j_Total_Free_Energy_(au)_298.15K_1.00E+00atm_stage_2
 r_j_Entropy_(cal/mol/K)_298.15K_1.00E+00atm_stage_2
 r_j_Total_Internal_Energy_(au)_308.15K_1.00E+00atm_stage_2
 r_j_Total_Enthalpy_(au)_308.15K_1.00E+00atm_stage_2
 r_j_Total_Free_Energy_(au)_308.15K_1.00E+00atm_stage_2
 r_j_Entropy_(cal/mol/K)_308.15K_1.00E+00atm_stage_2
 r_j_Total_Internal_Energy_(au)_318.15K_1.00E+00atm_stage_2
 r_j_Total_Enthalpy_(au)_318.15K_1.00E+00atm_stage_2
 r_j_Total_Free_Energy_(au)_318.15K_1.00E+00atm_stage_2
 r_j_Entropy_(cal/mol/K)_318.15K_1.00E+00atm_stage_2
 r_j_Total_Internal_Energy_(au)_328.15K_1.00E+00atm_stage_2
 r_j_Total_Enthalpy_(au)_328.15K_1.00E+00atm_stage_2
 r_j_Total_Free_Energy_(au)_328.15K_1.00E+00atm_stage_2
 r_j_Entropy_(cal/mol/K)_328.15K_1.00E+00atm_stage_2
 r_j_Total_Internal_Energy_(au)_338.15K_1.00E+00atm_stage_2
 r_j_Total_Enthalpy_(au)_338.15K_1.00E+00atm_stage_2
 r_j_Total_Free_Energy_(au)_338.15K_1.00E+00atm_stage_2
 r_j_Entropy_(cal/mol/K)_338.15K_1.00E+00atm_stage_2
 r_j_Total_Internal_Energy_(au)_348.15K_1.00E+00atm_stage_2
 r_j_Total_Enthalpy_(au)_348.15K_1.00E+00atm_stage_2
 r_j_Total_Free_Energy_(au)_348.15K_1.00E+00atm_stage_2
 r_j_Entropy_(cal/mol/K)_348.15K_1.00E+00atm_stage_2
 r_j_Total_Internal_Energy_(au)_358.15K_1.00E+00atm_stage_2
 r_j_Total_Enthalpy_(au)_358.15K_1.00E+00atm_stage_2
 r_j_Total_Free_Energy_(au)_358.15K_1.00E+00atm_stage_2
 r_j_Entropy_(cal/mol/K)_358.15K_1.00E+00atm_stage_2
 r_j_Total_Internal_Energy_(au)_368.15K_1.00E+00atm_stage_2
 r_j_Total_Enthalpy_(au)_368.15K_1.00E+00atm_stage_2
 r_j_Total_Free_Energy_(au)_368.15K_1.00E+00atm_stage_2
 r_j_Entropy_(cal/mol/K)_368.15K_1.00E+00atm_stage_2
 r_j_Total_Internal_Energy_(au)_378.15K_1.00E+00atm_stage_2
 r_j_Total_Enthalpy_(au)_378.15K_1.00E+00atm_stage_2
 r_j_Total_Free_Energy_(au)_378.15K_1.00E+00atm_stage_2
 r_j_Entropy_(cal/mol/K)_378.15K_1.00E+00atm_stage_2
 r_j_Total_Internal_Energy_(au)_388.15K_1.00E+00atm_stage_2
 r_j_Total_Enthalpy_(au)_388.15K_1.00E+00atm_stage_2
 r_j_Total_Free_Energy_(au)_388.15K_1.00E+00atm_stage_2
 r_j_Entropy_(cal/mol/K)_388.15K_1.00E+00atm_stage_2
 r_j_Gas_Phase_Energy_stage_2
 r_j_HOMO_stage_2
 r_j_LUMO_stage_2
 s_m_job_name
 r_j_Gas_Phase_Energy
 r_j_HOMO
 r_j_LUMO
 r_j_Zero_Point_Energy_(kcal/mol)
 r_j_Entropy_(cal/mol/K)_298.15K_1.00E+00atm
 r_j_Total_Internal_Energy_(au)_298.15K_1.00E+00atm
 r_j_Total_Enthalpy_(au)_298.15K_1.00E+00atm
 r_j_Total_Free_Energy_(au)_298.15K_1.00E+00atm
 r_j_ESP_min,_kcal/mol
 r_j_ESP_max,_kcal/mol
 r_j_ESP_mean,_kcal/mol
 r_j_ESP_pos_mean,_kcal/mol
 r_j_ESP_neg_mean,_kcal/mol
 r_j_ESP_pos_variance,_(kcal/mol)**2
 r_j_ESP_neg_variance,_(kcal/mol)**2
 r_j_ESP_total_variance,_(kcal/mol)**2
 r_j_ESP_balance
 r_j_ESP_local_polarity,_kcal/mol
 s_j_jname
 i_m_ct_format
 :::
 Amine_frag3_transition_state_1-10 
  641 
  Amine_frag3_transition_state_1-10_stage_2 
  1
  DFT(b3lyp-d3) 
  cc-pvtz(-f) 
  -442.940104573954
  /home/laurikai/Schrodinger_WD/828_Frag3_Amine_spe_CC-PVTZ-F/Amine_frag3_transition_state_1-10_isomer22.in 
  /home/laurikai/Schrodinger_WD/828_Frag3_Amine_spe_CC-PVTZ-F/Amine_frag3_transition_state_1-10_isomer22.out 
  /home/laurikai/.schrodinger/tmp 
  tmplb06f0ik.mae 
  2
  "Single Point" 
  /home/laurikai/Schrodinger_WD/828_Frag3_Amine_spe_CC-PVTZ-F/Amine_frag3_transition_state_1-10_isomer22.01.in 
  /home/laurikai/Schrodinger_WD/828_Frag3_Amine_spe_CC-PVTZ-F/Amine_frag3_transition_state_1-10_isomer22.01.mae 
  /home/laurikai/Schrodinger_WD/828_Frag3_Amine_spe_CC-PVTZ-F/Amine_frag3_transition_state_1-10_isomer22.log 
  /home/laurikai/Schrodinger_WD/828_Frag3_Amine_spe_CC-PVTZ-F/Amine_frag3_transition_state_1-10_isomer22.mae 
  341
  -294.22635539316
  3775.72664545272
  70.0497842245855
  1
  1
  TS 
  Transition_states 
  reactant 
  (12,22);(24,22);(23,22);(12,14);(12,13) 
  (12,14,13) 
  1
  1
  30.613483428955
  2
  7.28306111560476
  -22.3114346623395
  6.69057552677748
  39.8589502205928
  37.6573457364613
  7.91837381035068
  -23.6304913581249
  7.30601615750103
  41.4957560829822
  38.5893623573717
  8.35900903410645
  -24.6613487134402
  7.72677931723442
  42.6575407189398
  39.0069432918347
  8.81127861094402
  -25.7062391507447
  8.15917683004961
  43.8222826962775
  39.4205933857232
  9.27520181444027
  -26.7650898914615
  8.60322796952347
  44.9879257055472
  39.8305530697785
  9.75077754079965
  -27.8378327342239
  9.05893163186048
  46.1524578133274
  40.2370417668702
  10.2379849518704
  -28.9244030828249
  9.52626697890884
  47.3139495877081
  40.6402594590473
  10.7367844498418
  -30.0247391055848
  10.0051944128578
  48.4705825295194
  41.0403881788292
  11.2471188932995
  -31.1387810160454
  10.4956567922932
  49.6206691316316
  41.4375934253317
  11.7689149773992
  -32.2664704642824
  10.9975808123705
  50.7626658519144
  41.8320255049014
  134.302943606293
  -442.557109371061
  -442.556165185169
  -442.604137494868
  100.966220472356
  -442.556457319283
  -442.555481465241
  -442.605757782455
  102.381519287605
  -442.555786790503
  -442.554779268311
  -442.607400558229
  103.788646071182
  -442.5550977212
  -442.554058530858
  -442.609065697143
  105.188230265698
  -442.554390080662
  -442.553319222169
  -442.610753083217
  106.580782806156
  -442.553663870645
  -442.552561344003
  -442.612462607764
  107.966710541501
  -442.55291912436
  -442.551784929567
  -442.614194167845
  109.346329846978
  -442.552155904907
  -442.550990041965
  -442.615947664924
  110.719879275911
  -442.551374303349
  -442.550176772257
  -442.617723003726
  112.087531163149
  -442.550574436504
  -442.549345237262
  -442.619520091263
  113.449402142681
  -442.782125562607
  -0.130006123325883
  0.0129440398244144
  828_Amine_frag3_rxwf 
  -442.940104573954
  -0.150909013255221
  -0.0246355932090396
  133.465380503936
  99.2604252153087
  -442.716751839483
  -442.715807653591
  -442.762969484914
  -75.0704576533291
  56.1686529279676
  4.88947957126661
  28.5062248093523
  -28.9939896383757
  171.060276039875
  605.864390672485
  776.924666712359
  0.171698608709025
  28.0112565555261
  Amine_frag3_transition_state_1-10_isomer22 
  2
 m_depend[86] { 
  # First column is dependency index #
  i_m_depend_dependency
  s_m_depend_property
  :::
  1 20 i_m_Spin_multiplicity 
  2 20 s_j_QM_Method 
  3 20 s_j_QM_Basis 
  4 20 r_j_Final_Energy 
  5 20 s_j_Jaguar_input_file 
  6 20 s_j_Jaguar_output_file 
  7 20 s_j_Task 
  8 20 s_j_Jaguar_restart_input_file 
  9 20 s_j_Jaguar_restart_mae_file 
  10 20 s_j_Jaguar_log_file 
  11 20 s_j_Jaguar_mae_file 
  12 20 i_j_Number_of_canonical_orbitals 
  13 20 r_j_Lowest_Frequency_(cm-1) 
  14 20 r_j_Highest_Frequency_(cm-1) 
  15 20 r_j_2nd_Lowest_Frequency_(cm-1) 
  16 20 i_j_Num_Negative_Frequencies 
  17 10 i_mmod_Serial_Number-OPLS3e 
  18 20 r_j_Enthalpy_(kcal/mol)_298.15K_1.00E+00atm 
  19 20 r_j_Free_Energy_(kcal/mol)_298.15K_1.00E+00atm 
  20 20 r_j_Internal_Energy_(kcal/mol)_298.15K_1.00E+00atm 
  21 20 r_j_Heat_Capacity_(cal/mol/K)_298.15K_1.00E+00atm 
  22 20 r_j_ln(Q)_(kcal/mol)_298.15K_1.00E+00atm 
  23 20 r_j_Enthalpy_(kcal/mol)_308.15K_1.00E+00atm 
  24 20 r_j_Free_Energy_(kcal/mol)_308.15K_1.00E+00atm 
  25 20 r_j_Internal_Energy_(kcal/mol)_308.15K_1.00E+00atm 
  26 20 r_j_Heat_Capacity_(cal/mol/K)_308.15K_1.00E+00atm 
  27 20 r_j_ln(Q)_(kcal/mol)_308.15K_1.00E+00atm 
  28 20 r_j_Enthalpy_(kcal/mol)_318.15K_1.00E+00atm 
  29 20 r_j_Free_Energy_(kcal/mol)_318.15K_1.00E+00atm 
  30 20 r_j_Internal_Energy_(kcal/mol)_318.15K_1.00E+00atm 
  31 20 r_j_Heat_Capacity_(cal/mol/K)_318.15K_1.00E+00atm 
  32 20 r_j_ln(Q)_(kcal/mol)_318.15K_1.00E+00atm 
  33 20 r_j_Enthalpy_(kcal/mol)_328.15K_1.00E+00atm 
  34 20 r_j_Free_Energy_(kcal/mol)_328.15K_1.00E+00atm 
  35 20 r_j_Internal_Energy_(kcal/mol)_328.15K_1.00E+00atm 
  36 20 r_j_Heat_Capacity_(cal/mol/K)_328.15K_1.00E+00atm 
  37 20 r_j_ln(Q)_(kcal/mol)_328.15K_1.00E+00atm 
  38 20 r_j_Enthalpy_(kcal/mol)_338.15K_1.00E+00atm 
  39 20 r_j_Free_Energy_(kcal/mol)_338.15K_1.00E+00atm 
  40 20 r_j_Internal_Energy_(kcal/mol)_338.15K_1.00E+00atm 
  41 20 r_j_Heat_Capacity_(cal/mol/K)_338.15K_1.00E+00atm 
  42 20 r_j_ln(Q)_(kcal/mol)_338.15K_1.00E+00atm 
  43 20 r_j_Enthalpy_(kcal/mol)_348.15K_1.00E+00atm 
  44 20 r_j_Free_Energy_(kcal/mol)_348.15K_1.00E+00atm 
  45 20 r_j_Internal_Energy_(kcal/mol)_348.15K_1.00E+00atm 
  46 20 r_j_Heat_Capacity_(cal/mol/K)_348.15K_1.00E+00atm 
  47 20 r_j_ln(Q)_(kcal/mol)_348.15K_1.00E+00atm 
  48 20 r_j_Enthalpy_(kcal/mol)_358.15K_1.00E+00atm 
  49 20 r_j_Free_Energy_(kcal/mol)_358.15K_1.00E+00atm 
  50 20 r_j_Internal_Energy_(kcal/mol)_358.15K_1.00E+00atm 
  51 20 r_j_Heat_Capacity_(cal/mol/K)_358.15K_1.00E+00atm 
  52 20 r_j_ln(Q)_(kcal/mol)_358.15K_1.00E+00atm 
  53 20 r_j_Enthalpy_(kcal/mol)_368.15K_1.00E+00atm 
  54 20 r_j_Free_Energy_(kcal/mol)_368.15K_1.00E+00atm 
  55 20 r_j_Internal_Energy_(kcal/mol)_368.15K_1.00E+00atm 
  56 20 r_j_Heat_Capacity_(cal/mol/K)_368.15K_1.00E+00atm 
  57 20 r_j_ln(Q)_(kcal/mol)_368.15K_1.00E+00atm 
  58 20 r_j_Enthalpy_(kcal/mol)_378.15K_1.00E+00atm 
  59 20 r_j_Free_Energy_(kcal/mol)_378.15K_1.00E+00atm 
  60 20 r_j_Internal_Energy_(kcal/mol)_378.15K_1.00E+00atm 
  61 20 r_j_Heat_Capacity_(cal/mol/K)_378.15K_1.00E+00atm 
  62 20 r_j_ln(Q)_(kcal/mol)_378.15K_1.00E+00atm 
  63 20 r_j_Enthalpy_(kcal/mol)_388.15K_1.00E+00atm 
  64 20 r_j_Free_Energy_(kcal/mol)_388.15K_1.00E+00atm 
  65 20 r_j_Internal_Energy_(kcal/mol)_388.15K_1.00E+00atm 
  66 20 r_j_Heat_Capacity_(cal/mol/K)_388.15K_1.00E+00atm 
  67 20 r_j_ln(Q)_(kcal/mol)_388.15K_1.00E+00atm 
  68 30 s_m_job_name 
  69 20 r_j_Gas_Phase_Energy 
  70 20 r_j_HOMO 
  71 20 r_j_LUMO 
  72 20 r_j_Zero_Point_Energy_(kcal/mol) 
  73 20 r_j_Entropy_(cal/mol/K)_298.15K_1.00E+00atm 
  74 20 r_j_Total_Internal_Energy_(au)_298.15K_1.00E+00atm 
  75 20 r_j_Total_Enthalpy_(au)_298.15K_1.00E+00atm 
  76 20 r_j_Total_Free_Energy_(au)_298.15K_1.00E+00atm 
  77 20 r_j_ESP_min,_kcal/mol 
  78 20 r_j_ESP_max,_kcal/mol 
  79 20 r_j_ESP_mean,_kcal/mol 
  80 20 r_j_ESP_pos_mean,_kcal/mol 
  81 20 r_j_ESP_neg_mean,_kcal/mol 
  82 20 r_j_ESP_pos_variance,_(kcal/mol)**2 
  83 20 r_j_ESP_neg_variance,_(kcal/mol)**2 
  84 20 r_j_ESP_total_variance,_(kcal/mol)**2 
  85 20 r_j_ESP_balance 
  86 20 r_j_ESP_local_polarity,_kcal/mol 
  :::
 } 
 m_atom[24] { 
  # First column is atom index #
  i_m_mmod_type
  r_m_x_coord
  r_m_y_coord
  r_m_z_coord
  i_m_color
  r_m_charge1
  r_m_charge2
  i_m_atomic_number
  i_m_formal_charge
  s_m_color_rgb
  s_m_atom_name
  r_j_EPN
  r_j_Max_surface_ESP
  r_j_Min_surface_ESP
  i_m_Hcount
  i_rdk_index
  b_matsci_Reaction_Workflow_Keep_Atom
  b_matsci_Reaction_Workflow_Restrained_Atom
  i_matsci_Reaction_Workflow_Superposition_Atom
  :::
  1 3 -0.086054 0.030634 0.065569 2 -0.03809 -0.03809 6 0 A0A0A0  C1  -14.655091969129 0 0 1 0 <> <> <>
  2 3 -0.411240 1.328564 0.820957 2 0.11986 0.11986 6 0 A0A0A0  C2  -14.6578739525387 0 0 2 2 <> <> <>
  3 3 -0.779791 -0.068423 -1.292347 2 -0.19229 -0.19229 6 0 A0A0A0  C3  -14.713484560505 0 0 3 3 <> <> <>
  4 16 0.033990 2.507645 0.183046 70 -0.63852 -0.63852 8 0 FF2F2F  O4  -22.303833015992 10.7089005533215 -19.5560831084677 1 4 <> <> <>
  5 41 -0.428570 -0.796849 0.703638 21 0.13401 0.13401 1 0 FFFFFF  H5  -1.06048523588203 48.4490599443072 32.0164683591321 0 <> <> <> <>
  6 41 -1.495726 1.339693 1.012018 21 0.05946 0.05946 1 0 FFFFFF  H6  -1.07511863355893 41.2840004162482 7.42042395682726 0 <> <> <> <>
  7 41 0.084681 1.314156 1.798942 21 0.05946 0.05946 1 0 FFFFFF  H7  -1.07460588552248 48.3500015026965 -0.411060561767203 0 <> <> <> <>
  8 41 -1.864714 -0.062946 -1.153603 21 0.09464 0.09464 1 0 FFFFFF  H8  -1.07247179552643 40.5652328761417 21.3163196779406 0 <> <> <> <>
  9 41 -0.503824 0.765724 -1.942855 21 0.09464 0.09464 1 0 FFFFFF  H9  -1.07607536423376 42.9934306131284 11.9380224086143 0 <> <> <> <>
  10 41 -0.511703 -0.993467 -1.811740 21 0.09464 0.09464 1 0 FFFFFF  H10  -1.07357894365949 45.3794105495768 18.5143799632888 0 <> <> <> <>
  11 42 -0.493418 2.662876 -0.610702 21 0.44053 0.44053 1 0 FFFFFF  H11  -0.968890099841733 56.1686529279676 -4.0360943442391 0 <> <> <> <>
  12 3 2.279292 0.777887 -1.288226 109 -0.08629 -0.08629 6 0 FF9600  C12  -14.7342517377934 0 0 2 <> 1 1 <>
  13 18 4.121938 1.311398 -2.269127 109 -0.95345 -0.95345 8 -1 FF9600  O1  -22.4995738705035 -48.2945741798603 -75.0704576533291 0 <> 1 1 <>
  14 3 3.782654 0.525680 -1.255766 109 0.42486 0.42486 6 0 FF9600  C14  -14.747803733018 0 0 1 <> 1 1 <>
  15 3 4.125612 -0.976178 -1.430321 109 -0.15442 -0.15442 6 0 FF9600  C15  -14.7979106383066 0 0 3 <> 1 <> <>
  16 41 2.015217 1.802079 -1.047855 109 0.09376 0.09376 1 0 FF9600  H1  -1.12077742895343 16.9916963735106 -54.4847735786765 0 <> 1 <> <>
  17 41 1.850673 0.432980 -2.227500 109 0.09376 0.09376 1 0 FF9600  H2  -1.11622670736787 30.8209983694192 -52.9003027829431 0 <> 1 <> <>
  18 41 4.155096 0.811161 -0.219041 109 -0.08890 -0.08890 1 0 FF9600  H3  -1.18495949730286 15.3032522465105 -58.7491993945346 0 <> 1 <> <>
  19 41 3.815940 -1.613530 -0.580579 109 0.03773 0.03773 1 0 FF9600  H4  -1.14175860558286 32.2895181001364 -11.7990086752551 0 <> 1 <> <>
  20 41 3.668019 -1.353726 -2.353930 109 0.03773 0.03773 1 0 FF9600  H20  -1.15349022430481 19.6928015102728 -57.4474800402652 0 <> 1 <> <>
  21 41 5.209828 -1.077070 -1.536341 109 0.03773 0.03773 1 0 FF9600  H21  -1.15489105425688 -8.41978062204403 -59.2545941164655 0 <> 1 <> <>
  22 32 1.397976 -0.115720 -0.110110 109 -0.25359 -0.25359 7 1 FF9600  N1  -18.2671599778006 0 0 2 <> 1 1 2
  23 44 1.890161 0.104486 0.757383 109 0.29136 0.29136 1 0 FF9600  H23  -0.971370023402116 53.7339860795166 10.9620376715568 0 <> 1 1 3
  24 44 1.633404 -1.083404 -0.332775 109 0.29136 0.29136 1 0 FF9600  H24  -0.971869297980694 54.8636994371877 17.5897586629534 0 <> 1 1 1
  :::
 } 
 m_bond[23] { 
  # First column is bond index #
  i_m_from
  i_m_to
  i_m_order
  :::
  1 1 2 1
  2 1 3 1
  3 1 5 1
  4 1 22 1
  5 2 4 1
  6 2 6 1
  7 2 7 1
  8 3 8 1
  9 3 9 1
  10 3 10 1
  11 4 11 1
  12 12 16 1
  13 12 17 1
  14 12 14 1
  15 12 22 1
  16 13 14 1
  17 14 18 1
  18 14 15 1
  19 15 21 1
  20 15 20 1
  21 15 19 1
  22 22 24 1
  23 22 23 1
  :::
 } 
} 

f_m_ct { 
 s_m_title
 s_m_entry_id
 s_m_entry_name
 i_m_Spin_multiplicity
 s_j_QM_Method
 s_j_QM_Basis
 r_j_Final_Energy
 s_j_Jaguar_input_file
 s_j_Jaguar_output_file
 s_m_Source_Path
 s_m_Source_File
 i_m_Source_File_Index
 s_j_Task
 s_j_Jaguar_restart_input_file
 s_j_Jaguar_restart_mae_file
 s_j_Jaguar_log_file
 s_j_Jaguar_mae_file
 i_j_Number_of_canonical_orbitals
 r_j_Lowest_Frequency_(cm-1)
 r_j_Highest_Frequency_(cm-1)
 r_j_2nd_Lowest_Frequency_(cm-1)
 i_j_Num_Negative_Frequencies
 b_matsci_Reaction_Workflow_Structure
 s_matsci_Reaction_Workflow_Conformers_Group
 s_matsci_Reaction_Workflow_Sibling_Group
 s_matsci_Reaction_Workflow_Parent_Conformer_Groups
 i_mmod_Serial_Number-OPLS3e
 r_mmod_Relative_Potential_Energy-OPLS3e_global
 i_matsci_Workflow_Stage
 r_j_Enthalpy_(kcal/mol)_298.15K_1.00E+00atm
 r_j_Free_Energy_(kcal/mol)_298.15K_1.00E+00atm
 r_j_Internal_Energy_(kcal/mol)_298.15K_1.00E+00atm
 r_j_Heat_Capacity_(cal/mol/K)_298.15K_1.00E+00atm
 r_j_ln(Q)_(kcal/mol)_298.15K_1.00E+00atm
 r_j_Enthalpy_(kcal/mol)_308.15K_1.00E+00atm
 r_j_Free_Energy_(kcal/mol)_308.15K_1.00E+00atm
 r_j_Internal_Energy_(kcal/mol)_308.15K_1.00E+00atm
 r_j_Heat_Capacity_(cal/mol/K)_308.15K_1.00E+00atm
 r_j_ln(Q)_(kcal/mol)_308.15K_1.00E+00atm
 r_j_Enthalpy_(kcal/mol)_318.15K_1.00E+00atm
 r_j_Free_Energy_(kcal/mol)_318.15K_1.00E+00atm
 r_j_Internal_Energy_(kcal/mol)_318.15K_1.00E+00atm
 r_j_Heat_Capacity_(cal/mol/K)_318.15K_1.00E+00atm
 r_j_ln(Q)_(kcal/mol)_318.15K_1.00E+00atm
 r_j_Enthalpy_(kcal/mol)_328.15K_1.00E+00atm
 r_j_Free_Energy_(kcal/mol)_328.15K_1.00E+00atm
 r_j_Internal_Energy_(kcal/mol)_328.15K_1.00E+00atm
 r_j_Heat_Capacity_(cal/mol/K)_328.15K_1.00E+00atm
 r_j_ln(Q)_(kcal/mol)_328.15K_1.00E+00atm
 r_j_Enthalpy_(kcal/mol)_338.15K_1.00E+00atm
 r_j_Free_Energy_(kcal/mol)_338.15K_1.00E+00atm
 r_j_Internal_Energy_(kcal/mol)_338.15K_1.00E+00atm
 r_j_Heat_Capacity_(cal/mol/K)_338.15K_1.00E+00atm
 r_j_ln(Q)_(kcal/mol)_338.15K_1.00E+00atm
 r_j_Enthalpy_(kcal/mol)_348.15K_1.00E+00atm
 r_j_Free_Energy_(kcal/mol)_348.15K_1.00E+00atm
 r_j_Internal_Energy_(kcal/mol)_348.15K_1.00E+00atm
 r_j_Heat_Capacity_(cal/mol/K)_348.15K_1.00E+00atm
 r_j_ln(Q)_(kcal/mol)_348.15K_1.00E+00atm
 r_j_Enthalpy_(kcal/mol)_358.15K_1.00E+00atm
 r_j_Free_Energy_(kcal/mol)_358.15K_1.00E+00atm
 r_j_Internal_Energy_(kcal/mol)_358.15K_1.00E+00atm
 r_j_Heat_Capacity_(cal/mol/K)_358.15K_1.00E+00atm
 r_j_ln(Q)_(kcal/mol)_358.15K_1.00E+00atm
 r_j_Enthalpy_(kcal/mol)_368.15K_1.00E+00atm
 r_j_Free_Energy_(kcal/mol)_368.15K_1.00E+00atm
 r_j_Internal_Energy_(kcal/mol)_368.15K_1.00E+00atm
 r_j_Heat_Capacity_(cal/mol/K)_368.15K_1.00E+00atm
 r_j_ln(Q)_(kcal/mol)_368.15K_1.00E+00atm
 r_j_Enthalpy_(kcal/mol)_378.15K_1.00E+00atm
 r_j_Free_Energy_(kcal/mol)_378.15K_1.00E+00atm
 r_j_Internal_Energy_(kcal/mol)_378.15K_1.00E+00atm
 r_j_Heat_Capacity_(cal/mol/K)_378.15K_1.00E+00atm
 r_j_ln(Q)_(kcal/mol)_378.15K_1.00E+00atm
 r_j_Enthalpy_(kcal/mol)_388.15K_1.00E+00atm
 r_j_Free_Energy_(kcal/mol)_388.15K_1.00E+00atm
 r_j_Internal_Energy_(kcal/mol)_388.15K_1.00E+00atm
 r_j_Heat_Capacity_(cal/mol/K)_388.15K_1.00E+00atm
 r_j_ln(Q)_(kcal/mol)_388.15K_1.00E+00atm
 r_j_Zero_Point_Energy_(kcal/mol)_stage_2
 r_j_Total_Internal_Energy_(au)_298.15K_1.00E+00atm_stage_2
 r_j_Total_Enthalpy_(au)_298.15K_1.00E+00atm_stage_2
 r_j_Total_Free_Energy_(au)_298.15K_1.00E+00atm_stage_2
 r_j_Entropy_(cal/mol/K)_298.15K_1.00E+00atm_stage_2
 r_j_Total_Internal_Energy_(au)_308.15K_1.00E+00atm_stage_2
 r_j_Total_Enthalpy_(au)_308.15K_1.00E+00atm_stage_2
 r_j_Total_Free_Energy_(au)_308.15K_1.00E+00atm_stage_2
 r_j_Entropy_(cal/mol/K)_308.15K_1.00E+00atm_stage_2
 r_j_Total_Internal_Energy_(au)_318.15K_1.00E+00atm_stage_2
 r_j_Total_Enthalpy_(au)_318.15K_1.00E+00atm_stage_2
 r_j_Total_Free_Energy_(au)_318.15K_1.00E+00atm_stage_2
 r_j_Entropy_(cal/mol/K)_318.15K_1.00E+00atm_stage_2
 r_j_Total_Internal_Energy_(au)_328.15K_1.00E+00atm_stage_2
 r_j_Total_Enthalpy_(au)_328.15K_1.00E+00atm_stage_2
 r_j_Total_Free_Energy_(au)_328.15K_1.00E+00atm_stage_2
 r_j_Entropy_(cal/mol/K)_328.15K_1.00E+00atm_stage_2
 r_j_Total_Internal_Energy_(au)_338.15K_1.00E+00atm_stage_2
 r_j_Total_Enthalpy_(au)_338.15K_1.00E+00atm_stage_2
 r_j_Total_Free_Energy_(au)_338.15K_1.00E+00atm_stage_2
 r_j_Entropy_(cal/mol/K)_338.15K_1.00E+00atm_stage_2
 r_j_Total_Internal_Energy_(au)_348.15K_1.00E+00atm_stage_2
 r_j_Total_Enthalpy_(au)_348.15K_1.00E+00atm_stage_2
 r_j_Total_Free_Energy_(au)_348.15K_1.00E+00atm_stage_2
 r_j_Entropy_(cal/mol/K)_348.15K_1.00E+00atm_stage_2
 r_j_Total_Internal_Energy_(au)_358.15K_1.00E+00atm_stage_2
 r_j_Total_Enthalpy_(au)_358.15K_1.00E+00atm_stage_2
 r_j_Total_Free_Energy_(au)_358.15K_1.00E+00atm_stage_2
 r_j_Entropy_(cal/mol/K)_358.15K_1.00E+00atm_stage_2
 r_j_Total_Internal_Energy_(au)_368.15K_1.00E+00atm_stage_2
 r_j_Total_Enthalpy_(au)_368.15K_1.00E+00atm_stage_2
 r_j_Total_Free_Energy_(au)_368.15K_1.00E+00atm_stage_2
 r_j_Entropy_(cal/mol/K)_368.15K_1.00E+00atm_stage_2
 r_j_Total_Internal_Energy_(au)_378.15K_1.00E+00atm_stage_2
 r_j_Total_Enthalpy_(au)_378.15K_1.00E+00atm_stage_2
 r_j_Total_Free_Energy_(au)_378.15K_1.00E+00atm_stage_2
 r_j_Entropy_(cal/mol/K)_378.15K_1.00E+00atm_stage_2
 r_j_Total_Internal_Energy_(au)_388.15K_1.00E+00atm_stage_2
 r_j_Total_Enthalpy_(au)_388.15K_1.00E+00atm_stage_2
 r_j_Total_Free_Energy_(au)_388.15K_1.00E+00atm_stage_2
 r_j_Entropy_(cal/mol/K)_388.15K_1.00E+00atm_stage_2
 r_j_Gas_Phase_Energy_stage_2
 r_j_HOMO_stage_2
 r_j_LUMO_stage_2
 s_m_job_name
 r_j_Gas_Phase_Energy
 r_j_HOMO
 r_j_LUMO
 r_j_Zero_Point_Energy_(kcal/mol)
 r_j_Entropy_(cal/mol/K)_298.15K_1.00E+00atm
 r_j_Total_Internal_Energy_(au)_298.15K_1.00E+00atm
 r_j_Total_Enthalpy_(au)_298.15K_1.00E+00atm
 r_j_Total_Free_Energy_(au)_298.15K_1.00E+00atm
 r_j_ESP_min,_kcal/mol
 r_j_ESP_max,_kcal/mol
 r_j_ESP_mean,_kcal/mol
 r_j_ESP_pos_mean,_kcal/mol
 r_j_ESP_neg_mean,_kcal/mol
 r_j_ESP_pos_variance,_(kcal/mol)**2
 r_j_ESP_neg_variance,_(kcal/mol)**2
 r_j_ESP_total_variance,_(kcal/mol)**2
 r_j_ESP_balance
 r_j_ESP_local_polarity,_kcal/mol
 s_j_jname
 i_m_ct_format
 :::
 Amine_frag3_product 
  642 
  Amine_frag3_product_stage_2 
  1
  DFT(b3lyp-d3) 
  cc-pvtz(-f) 
  -443.040949850854
  /home/laurikai/Schrodinger_WD/828_Frag3_Amine_spe_CC-PVTZ-F/Amine_frag3_product_isomer23.in 
  /home/laurikai/Schrodinger_WD/828_Frag3_Amine_spe_CC-PVTZ-F/Amine_frag3_product_isomer23.out 
  /home/laurikai/.schrodinger/tmp 
  tmplb06f0ik.mae 
  3
  "Single Point" 
  /home/laurikai/Schrodinger_WD/828_Frag3_Amine_spe_CC-PVTZ-F/Amine_frag3_product_isomer23.01.in 
  /home/laurikai/Schrodinger_WD/828_Frag3_Amine_spe_CC-PVTZ-F/Amine_frag3_product_isomer23.01.mae 
  /home/laurikai/Schrodinger_WD/828_Frag3_Amine_spe_CC-PVTZ-F/Amine_frag3_product_isomer23.log 
  /home/laurikai/Schrodinger_WD/828_Frag3_Amine_spe_CC-PVTZ-F/Amine_frag3_product_isomer23.mae 
  341
  85.5957264383435
  3640.94113589127
  107.590694723132
  0
  1
  intermediate 
  Intermediates 
  Transition_states 
  1
  0
  2
  7.01873238345187
  -21.7914825453694
  6.4262467946246
  39.4863440005274
  36.7797680758817
  7.60404835940455
  -23.0165677048839
  6.99169070655489
  41.0435737245568
  37.5868050277064
  8.04047248217163
  -24.0172324993431
  7.40824276529959
  42.2671890129967
  37.9881423767435
  8.48913987200292
  -25.0318075118767
  7.8370380911085
  43.4918859367839
  38.3863504828085
  8.95005114997184
  -26.0602419890837
  8.27807730505505
  44.7156309989739
  38.7816314373225
  9.42318683822268
  -27.1024879034908
  8.7313409292835
  45.936444511436
  39.1741680528945
  9.90850808027241
  -28.1584991502973
  9.19679010731086
  47.1524354905749
  39.5641254261513
  10.4059576656007
  -29.2282308584314
  9.67436762861681
  48.3618277960278
  39.9516524021132
  10.9154612763558
  -30.3116388075239
  10.1639991753495
  49.5629785989924
  40.3368829471668
  11.4369288849779
  -31.4086789417009
  10.6655947199492
  50.7543902787128
  40.7199374353297
  136.912523618778
  -442.662405864982
  -442.661461679089
  -442.708010321603
  97.969860784727
  -442.661761524371
  -442.660785670329
  -442.709582728426
  99.3691905380121
  -442.661097706407
  -442.660090184215
  -442.711177389292
  100.762863371098
  -442.660414377555
  -442.659375187213
  -442.712794217501
  102.151294785554
  -442.659711536825
  -442.658640678333
  -442.714433132173
  103.534801534986
  -442.658989215257
  -442.657886688615
  -442.716094056771
  104.913614079315
  -442.658247474773
  -442.657113279981
  -442.717776917823
  106.287888400306
  -442.657486406544
  -442.656320543602
  -442.719481643822
  107.657717028473
  -442.656706129002
  -442.65550859791
  -442.721208164299
  109.023139187835
  -442.655906785616
  -442.654677586374
  -442.722956409045
  110.384150010766
  -442.891087488687
  -0.236303347185853
  0.0671423460128966
  828_Amine_frag3_rxwf 
  -443.040949850854
  -0.245055658725529
  0.0184790890937311
  135.931643826207
  96.6299343579448
  -442.814088110232
  -442.81314392434
  -442.859055924567
  -37.0939695833575
  32.0494787426716
  2.79527701338339
  9.72415541448566
  -16.7202887740612
  32.9723556636271
  129.259679673779
  162.232035337406
  0.161934661403509
  10.3916759646366
  Amine_frag3_product_isomer23 
  2
 m_depend[86] { 
  # First column is dependency index #
  i_m_depend_dependency
  s_m_depend_property
  :::
  1 20 i_m_Spin_multiplicity 
  2 20 s_j_QM_Method 
  3 20 s_j_QM_Basis 
  4 20 r_j_Final_Energy 
  5 20 s_j_Jaguar_input_file 
  6 20 s_j_Jaguar_output_file 
  7 20 s_j_Task 
  8 20 s_j_Jaguar_restart_input_file 
  9 20 s_j_Jaguar_restart_mae_file 
  10 20 s_j_Jaguar_log_file 
  11 20 s_j_Jaguar_mae_file 
  12 20 i_j_Number_of_canonical_orbitals 
  13 20 r_j_Lowest_Frequency_(cm-1) 
  14 20 r_j_Highest_Frequency_(cm-1) 
  15 20 r_j_2nd_Lowest_Frequency_(cm-1) 
  16 20 i_j_Num_Negative_Frequencies 
  17 10 i_mmod_Serial_Number-OPLS3e 
  18 20 r_j_Enthalpy_(kcal/mol)_298.15K_1.00E+00atm 
  19 20 r_j_Free_Energy_(kcal/mol)_298.15K_1.00E+00atm 
  20 20 r_j_Internal_Energy_(kcal/mol)_298.15K_1.00E+00atm 
  21 20 r_j_Heat_Capacity_(cal/mol/K)_298.15K_1.00E+00atm 
  22 20 r_j_ln(Q)_(kcal/mol)_298.15K_1.00E+00atm 
  23 20 r_j_Enthalpy_(kcal/mol)_308.15K_1.00E+00atm 
  24 20 r_j_Free_Energy_(kcal/mol)_308.15K_1.00E+00atm 
  25 20 r_j_Internal_Energy_(kcal/mol)_308.15K_1.00E+00atm 
  26 20 r_j_Heat_Capacity_(cal/mol/K)_308.15K_1.00E+00atm 
  27 20 r_j_ln(Q)_(kcal/mol)_308.15K_1.00E+00atm 
  28 20 r_j_Enthalpy_(kcal/mol)_318.15K_1.00E+00atm 
  29 20 r_j_Free_Energy_(kcal/mol)_318.15K_1.00E+00atm 
  30 20 r_j_Internal_Energy_(kcal/mol)_318.15K_1.00E+00atm 
  31 20 r_j_Heat_Capacity_(cal/mol/K)_318.15K_1.00E+00atm 
  32 20 r_j_ln(Q)_(kcal/mol)_318.15K_1.00E+00atm 
  33 20 r_j_Enthalpy_(kcal/mol)_328.15K_1.00E+00atm 
  34 20 r_j_Free_Energy_(kcal/mol)_328.15K_1.00E+00atm 
  35 20 r_j_Internal_Energy_(kcal/mol)_328.15K_1.00E+00atm 
  36 20 r_j_Heat_Capacity_(cal/mol/K)_328.15K_1.00E+00atm 
  37 20 r_j_ln(Q)_(kcal/mol)_328.15K_1.00E+00atm 
  38 20 r_j_Enthalpy_(kcal/mol)_338.15K_1.00E+00atm 
  39 20 r_j_Free_Energy_(kcal/mol)_338.15K_1.00E+00atm 
  40 20 r_j_Internal_Energy_(kcal/mol)_338.15K_1.00E+00atm 
  41 20 r_j_Heat_Capacity_(cal/mol/K)_338.15K_1.00E+00atm 
  42 20 r_j_ln(Q)_(kcal/mol)_338.15K_1.00E+00atm 
  43 20 r_j_Enthalpy_(kcal/mol)_348.15K_1.00E+00atm 
  44 20 r_j_Free_Energy_(kcal/mol)_348.15K_1.00E+00atm 
  45 20 r_j_Internal_Energy_(kcal/mol)_348.15K_1.00E+00atm 
  46 20 r_j_Heat_Capacity_(cal/mol/K)_348.15K_1.00E+00atm 
  47 20 r_j_ln(Q)_(kcal/mol)_348.15K_1.00E+00atm 
  48 20 r_j_Enthalpy_(kcal/mol)_358.15K_1.00E+00atm 
  49 20 r_j_Free_Energy_(kcal/mol)_358.15K_1.00E+00atm 
  50 20 r_j_Internal_Energy_(kcal/mol)_358.15K_1.00E+00atm 
  51 20 r_j_Heat_Capacity_(cal/mol/K)_358.15K_1.00E+00atm 
  52 20 r_j_ln(Q)_(kcal/mol)_358.15K_1.00E+00atm 
  53 20 r_j_Enthalpy_(kcal/mol)_368.15K_1.00E+00atm 
  54 20 r_j_Free_Energy_(kcal/mol)_368.15K_1.00E+00atm 
  55 20 r_j_Internal_Energy_(kcal/mol)_368.15K_1.00E+00atm 
  56 20 r_j_Heat_Capacity_(cal/mol/K)_368.15K_1.00E+00atm 
  57 20 r_j_ln(Q)_(kcal/mol)_368.15K_1.00E+00atm 
  58 20 r_j_Enthalpy_(kcal/mol)_378.15K_1.00E+00atm 
  59 20 r_j_Free_Energy_(kcal/mol)_378.15K_1.00E+00atm 
  60 20 r_j_Internal_Energy_(kcal/mol)_378.15K_1.00E+00atm 
  61 20 r_j_Heat_Capacity_(cal/mol/K)_378.15K_1.00E+00atm 
  62 20 r_j_ln(Q)_(kcal/mol)_378.15K_1.00E+00atm 
  63 20 r_j_Enthalpy_(kcal/mol)_388.15K_1.00E+00atm 
  64 20 r_j_Free_Energy_(kcal/mol)_388.15K_1.00E+00atm 
  65 20 r_j_Internal_Energy_(kcal/mol)_388.15K_1.00E+00atm 
  66 20 r_j_Heat_Capacity_(cal/mol/K)_388.15K_1.00E+00atm 
  67 20 r_j_ln(Q)_(kcal/mol)_388.15K_1.00E+00atm 
  68 30 s_m_job_name 
  69 20 r_j_Gas_Phase_Energy 
  70 20 r_j_HOMO 
  71 20 r_j_LUMO 
  72 20 r_j_Zero_Point_Energy_(kcal/mol) 
  73 20 r_j_Entropy_(cal/mol/K)_298.15K_1.00E+00atm 
  74 20 r_j_Total_Internal_Energy_(au)_298.15K_1.00E+00atm 
  75 20 r_j_Total_Enthalpy_(au)_298.15K_1.00E+00atm 
  76 20 r_j_Total_Free_Energy_(au)_298.15K_1.00E+00atm 
  77 20 r_j_ESP_min,_kcal/mol 
  78 20 r_j_ESP_max,_kcal/mol 
  79 20 r_j_ESP_mean,_kcal/mol 
  80 20 r_j_ESP_pos_mean,_kcal/mol 
  81 20 r_j_ESP_neg_mean,_kcal/mol 
  82 20 r_j_ESP_pos_variance,_(kcal/mol)**2 
  83 20 r_j_ESP_neg_variance,_(kcal/mol)**2 
  84 20 r_j_ESP_total_variance,_(kcal/mol)**2 
  85 20 r_j_ESP_balance 
  86 20 r_j_ESP_local_polarity,_kcal/mol 
  :::
 } 
 m_atom[24] { 
  # First column is atom index #
  i_m_mmod_type
  r_m_x_coord
  r_m_y_coord
  r_m_z_coord
  i_m_color
  r_m_charge1
  r_m_charge2
  i_m_atomic_number
  i_m_formal_charge
  s_m_color_rgb
  s_m_atom_name
  r_j_EPN
  r_j_Max_surface_ESP
  r_j_Min_surface_ESP
  i_m_Hcount
  i_rdk_index
  r_j_Mulliken_Charges
  i_j_separated_energy_at_no
  b_matsci_Reaction_Workflow_Keep_Atom
  i_matsci_Reaction_Workflow_Superposition_Atom
  :::
  1 3 1.275427 -1.885021 -1.099709 2 -0.03809 -0.03809 6 0 A0A0A0  C1  -14.7157223283235 0 0 1 0 <> <> <> <>
  2 3 1.589543 -0.374201 -1.149836 2 0.11986 0.11986 6 0 A0A0A0  C2  -14.7102255477849 0 0 2 2 <> <> <> <>
  3 3 1.970129 -2.611978 -2.262152 2 -0.19229 -0.19229 6 0 A0A0A0  C3  -14.7568389167129 0 0 3 3 <> <> <> <>
  4 16 1.014901 0.376333 -0.104614 70 -0.63852 -0.63852 8 0 FF2F2F  O4  -22.359162627263 -15.7533249355006 -37.0939695833575 1 4 <> <> <> <>
  5 41 0.188607 -1.984551 -1.213822 21 0.13401 0.13401 1 0 FFFFFF  H5  -1.12528628096127 17.981384059366 -21.2023264006544 0 <> <> <> <> <>
[truncated: 125,721 more chars]
