# Supplementary material for: Cut-off Scale and Complex Formation in Density Functional Theory Computations of Epoxy-Amine Reactivity
Source: ACS Omega. 2021 Oct 25;6(44):29424–31. doi: 10.1021/acsomega.1c03229 (PMC8587129; doi:10.1021/acsomega.1c03229)
Supplement: Supplementary file 1 — ao1c03229_si_001.zip [file ao1c03229_si_001.zip › Final_structures/Primary/A3_E1_B3LYP-D3_CC-PVTZ-F_canonical/Amine_frag3_product-10_isomer29.vib]

{ 
 s_m_m2io_version
 :::
 2.0.0 
} 

f_m_table { 
 i_j_atom_total
 :::
 24
 m_column[77] { 
  s_m_data_name
  s_m_column_name
  i_m_width
  b_m_visible
  s_m_units
  :::
  1 r_j_Frequency  "Frequency"  10 1 "" 
  2 s_j_Symmetry  "Symmetry"  10 0 "" 
  3 r_j_Intensity  "Intensity"  10 1 "" 
  4 r_j_Raman_Act  "Raman Act"  10 0 "" 
  5 r_j_Raman_Int  "Raman Int"  10 0 "" 
  6 r_j_x1  "x1"  10 0 "" 
  7 r_j_y1  "y1"  10 0 "" 
  8 r_j_z1  "z1"  10 0 "" 
  9 r_j_x2  "x2"  10 0 "" 
  10 r_j_y2  "y2"  10 0 "" 
  11 r_j_z2  "z2"  10 0 "" 
  12 r_j_x3  "x3"  10 0 "" 
  13 r_j_y3  "y3"  10 0 "" 
  14 r_j_z3  "z3"  10 0 "" 
  15 r_j_x4  "x4"  10 0 "" 
  16 r_j_y4  "y4"  10 0 "" 
  17 r_j_z4  "z4"  10 0 "" 
  18 r_j_x5  "x5"  10 0 "" 
  19 r_j_y5  "y5"  10 0 "" 
  20 r_j_z5  "z5"  10 0 "" 
  21 r_j_x6  "x6"  10 0 "" 
  22 r_j_y6  "y6"  10 0 "" 
  23 r_j_z6  "z6"  10 0 "" 
  24 r_j_x7  "x7"  10 0 "" 
  25 r_j_y7  "y7"  10 0 "" 
  26 r_j_z7  "z7"  10 0 "" 
  27 r_j_x8  "x8"  10 0 "" 
  28 r_j_y8  "y8"  10 0 "" 
  29 r_j_z8  "z8"  10 0 "" 
  30 r_j_x9  "x9"  10 0 "" 
  31 r_j_y9  "y9"  10 0 "" 
  32 r_j_z9  "z9"  10 0 "" 
  33 r_j_x10  "x10"  10 0 "" 
  34 r_j_y10  "y10"  10 0 "" 
  35 r_j_z10  "z10"  10 0 "" 
  36 r_j_x11  "x11"  10 0 "" 
  37 r_j_y11  "y11"  10 0 "" 
  38 r_j_z11  "z11"  10 0 "" 
  39 r_j_x12  "x12"  10 0 "" 
  40 r_j_y12  "y12"  10 0 "" 
  41 r_j_z12  "z12"  10 0 "" 
  42 r_j_x13  "x13"  10 0 "" 
  43 r_j_y13  "y13"  10 0 "" 
  44 r_j_z13  "z13"  10 0 "" 
  45 r_j_x14  "x14"  10 0 "" 
  46 r_j_y14  "y14"  10 0 "" 
  47 r_j_z14  "z14"  10 0 "" 
  48 r_j_x15  "x15"  10 0 "" 
  49 r_j_y15  "y15"  10 0 "" 
  50 r_j_z15  "z15"  10 0 "" 
  51 r_j_x16  "x16"  10 0 "" 
  52 r_j_y16  "y16"  10 0 "" 
  53 r_j_z16  "z16"  10 0 "" 
  54 r_j_x17  "x17"  10 0 "" 
  55 r_j_y17  "y17"  10 0 "" 
  56 r_j_z17  "z17"  10 0 "" 
  57 r_j_x18  "x18"  10 0 "" 
  58 r_j_y18  "y18"  10 0 "" 
  59 r_j_z18  "z18"  10 0 "" 
  60 r_j_x19  "x19"  10 0 "" 
  61 r_j_y19  "y19"  10 0 "" 
  62 r_j_z19  "z19"  10 0 "" 
  63 r_j_x20  "x20"  10 0 "" 
  64 r_j_y20  "y20"  10 0 "" 
  65 r_j_z20  "z20"  10 0 "" 
  66 r_j_x21  "x21"  10 0 "" 
  67 r_j_y21  "y21"  10 0 "" 
  68 r_j_z21  "z21"  10 0 "" 
  69 r_j_x22  "x22"  10 0 "" 
  70 r_j_y22  "y22"  10 0 "" 
  71 r_j_z22  "z22"  10 0 "" 
  72 r_j_x23  "x23"  10 0 "" 
  73 r_j_y23  "y23"  10 0 "" 
  74 r_j_z23  "z23"  10 0 "" 
  75 r_j_x24  "x24"  10 0 "" 
  76 r_j_y24  "y24"  10 0 "" 
  77 r_j_z24  "z24"  10 0 "" 
  :::
 } 
 m_row[66] { 
  r_j_Frequency
  s_j_Symmetry
  r_j_Intensity
  r_j_Raman_Act
  r_j_Raman_Int
  r_j_x1
  r_j_y1
  r_j_z1
  r_j_x2
  r_j_y2
  r_j_z2
  r_j_x3
  r_j_y3
  r_j_z3
  r_j_x4
  r_j_y4
  r_j_z4
  r_j_x5
  r_j_y5
  r_j_z5
  r_j_x6
  r_j_y6
  r_j_z6
  r_j_x7
  r_j_y7
  r_j_z7
  r_j_x8
  r_j_y8
  r_j_z8
  r_j_x9
  r_j_y9
  r_j_z9
  r_j_x10
  r_j_y10
  r_j_z10
  r_j_x11
  r_j_y11
  r_j_z11
  r_j_x12
  r_j_y12
  r_j_z12
  r_j_x13
  r_j_y13
  r_j_z13
  r_j_x14
  r_j_y14
  r_j_z14
  r_j_x15
  r_j_y15
  r_j_z15
  r_j_x16
  r_j_y16
  r_j_z16
  r_j_x17
  r_j_y17
  r_j_z17
  r_j_x18
  r_j_y18
  r_j_z18
  r_j_x19
  r_j_y19
  r_j_z19
  r_j_x20
  r_j_y20
  r_j_z20
  r_j_x21
  r_j_y21
  r_j_z21
  r_j_x22
  r_j_y22
  r_j_z22
  r_j_x23
  r_j_y23
  r_j_z23
  r_j_x24
  r_j_y24
  r_j_z24
  :::
  1 75.3782908959717 ""  0.74411267498985 0 0 0.00509098480607049 -0.0338611882225651 -0.0288125624035269 -0.0180393219621802 -0.0234915092262294 0.0460542897479693 0.014660153983022 0.0291663316902902 -0.0926682912461439 -0.00732500886816726 -0.0625851620727515 0.0883320646092631 0.0155166184381206 -0.0941536334973961 -0.0497319252859683 -0.0437157443248806 0.0201406170588123 0.0544283113747495 -0.0198103228020648 -0.0256450061776829 0.0573963709796303 0.0171167178455377 0.0367825824557587 -0.115526197528179 0.0171097460981574 0.0847293303473037 -0.0698643668851806 0.0176615091320202 0.0143102313755738 -0.139747080401199 0.0304017773881349 -0.0922833182262097 0.0771380738954175 -0.0228922287091095 -0.0137465979003666 0.0175520731614671 0.106529416325521 0.0785003985831889 -0.0358376634920737 -0.0160949025848286 0.0592807763410725 -0.0071671213759081 -0.0765884902128915 0.00916207235832675 0.0234169271399838 -0.0153709195168216 -0.0442189783051188 0.0166599674151302 -0.0551430442730227 -0.0152326797998745 0.058791929509945 -0.0622889971966254 0.13772127887112 -0.0224621555050636 -0.147908040466085 -0.0018161734792993 0.0378282244928333 -0.0407953794784635 -0.0528875275597357 0.0475809101755373 -0.0836615527141391 0.0473969577707386 0.00667215080322337 0.00487220200873506 -0.0401336926391089 -0.0175822415950626 0.0197579181883061 -0.0751038117364993 -0.00860875030704009 0.0647445105174001 0.0496567015357568 -0.0437678865925061
  2 105.718319327856 ""  1.14067965322045 0 0 0.0104025630463176 -0.0131085409081244 -0.00607676009956845 0.0267195442730825 0.0187933220886105 0.0497004310386308 -0.0291961180637651 0.0342798484665823 -0.0513985630594282 0.0707009714949335 -0.00380527429110332 0.0707230730895168 0.0172896260312453 -0.0403165324539991 -0.0147278685996819 0.0138220391728303 0.0320029077211531 0.0499950530463392 0.0156343770639491 0.0441291047516423 0.0655126244365011 -0.0389571316622433 0.0677672199902003 -0.0522571384552487 -0.0322015172652352 0.0631928370880556 -0.0416088009998401 -0.045959525076424 0.00819096516742514 -0.0949686315236434 0.0590426888493202 -0.017296082246919 0.0654361407399604 0.00364220507924687 -0.0395490716614552 0.00926908058519946 -0.125105890132053 -0.0365273579771432 -0.0603892683072739 -0.0134177334728137 -0.0160800929462522 -0.000571599917095001 0.0320840270947374 0.111910533900786 0.00270215706608199 0.00532786136121716 -0.0458739059307886 0.015333052473127 0.00042640464887677 -0.0409866039730841 0.0297488284391216 0.026991570357663 -0.077913934688255 0.0376794852306639 0.114174633489529 0.128343371390361 0.0563164721717371 -0.00815157278776247 0.178427986939351 -0.04025207661034 0.0230234644568099 0.126023081348439 -0.00668168997283769 0.0262008046509941 -0.0569089972214641 -0.0145970416317741 0.0308992795961983 -0.0904770525576663 -0.0127439580313878 -0.041956684226078 -0.05037629970588 -0.0611292890503507
  3 133.069402769181 ""  0.831364553880218 0 0 -0.0318258628154783 -0.00350892984734722 -0.0323551531239012 -0.00358699317201237 0.00896820301097413 -0.0530548488426567 0.0331516925709446 0.0394899103715804 -0.0810028235510564 -0.0390170323005818 0.00132400613689237 -0.0440992203379516 -0.081147699431881 -0.030737701834363 -0.0670253514311056 0.0393372558692356 0.0116945531210394 -0.0335600007737626 0.00314753600017715 0.0182538457317415 -0.100399324426098 0.0464443232972928 0.0445346133536007 -0.152700890312067 0.0844024739035403 0.0829439548424868 -0.0399742944887047 0.0196390136369165 0.0285899230708501 -0.0881488266196059 -0.0238041134278558 -0.00732143939499061 -0.0474086639357711 -0.081772635337014 -0.0632726149215386 0.0438157333581619 0.0329741150384529 -0.000937296777204309 0.0370663091754191 0.0145258539839894 -0.00213158284484491 0.073312233502714 0.113699629292142 0.0355872407449894 0.0124802222850932 -0.0608602802108295 -0.151296619377209 0.00295348029967703 -0.171899324001934 -0.0567047316161807 0.0499971314266774 0.0169057698781485 0.0162828335566191 0.162465324448424 0.129702163035508 0.0388338872348402 0.0280636938843785 0.100196138058111 0.0423810875588302 -0.0829872843138692 0.189329056683743 0.0575130647659092 0.0423716729354583 -0.0510552225926619 -0.0194200701035958 0.0552566056685394 -0.0170346423130125 0.0254148160946216 0.0827149184853728 0.00474414013105986 -0.0368670177128247 0.0257276848629325
  4 176.417637686504 ""  5.26203052532442 0 0 0.0208927872354271 0.0444656860797102 -0.00809879557616705 0.0926412389933316 0.0663610230855111 -0.0579177315259116 -0.0269010009097023 -0.0136583723992042 0.0545686608628688 -0.127822055636699 -0.0330860439729369 0.0650497529774917 -0.0135835229537124 0.111389627374907 0.00471378225620766 0.270594979521651 0.15712585461912 0.058907003672514 0.136593927073269 0.0737877700004755 -0.285726149836732 -0.0373803284207451 -0.0093147869389751 0.102594723929626 -0.0457268647790536 -0.0780633355434124 0.0204837130806018 -0.0321905145118572 -0.003751316011549 0.0920918947171465 -0.0600587750937002 -0.136542906999219 0.023857447923105 0.000111448457308692 -0.0414307208104803 -0.00129499238004805 0.0129863574699776 -0.00660992618941369 -0.0410175825211813 0.00304172979636072 -0.00606520666049527 -0.0100803798012464 -0.0028264252017056 0.018728485412651 0.0011893235106651 0.011716620768741 -0.0891900584680608 0.00556726386582471 -0.0492191366418355 -0.0376472616495726 -0.000525944313323016 -0.000584681428184636 0.00291415243497049 0.000687277677597176 -0.00645837891949381 0.0195819934587252 0.0293783605439321 -0.00106654812447302 0.0135362815629965 -0.0083171626736548 -0.00584625478439622 0.0442380227961852 -0.00915434322996357 0.0399078194056015 -0.0126084335381139 -0.00756255302407475 0.0420066772350787 -0.0573232941587155 -0.00953662423224016 0.0238202607602756 -0.0199886324297312 -0.0437611490680676
  5 215.89963084439 ""  19.5123140577779 0 0 0.0205953570912311 0.0339413717013214 0.0432764401127244 -0.05887917504717 -0.0128431994337755 0.0497144659861944 0.0828758471367045 0.0366156796676687 0.0439914955510399 -0.0578879627969459 0.0530738492470438 -0.0250481249388597 0.0464429520507874 0.0113002595784077 0.0450079909873091 -0.160980314384278 -0.0503771910436544 -0.0125192398949788 -0.056220429963601 -0.0903118711473167 0.149564186148956 0.10361756513332 -0.0200729007390957 0.0274600864069183 0.0773354160658732 0.0638689528131368 0.0520461818344076 0.126455654302204 0.0660914744709859 0.0496656115661027 0.207103930157585 0.105207436634504 0.00984551976179278 -0.0181603902022381 -0.0802191872991042 -0.010394730433737 0.0177415507578884 -0.0357497931315888 -0.108179233946758 -0.00599364509309361 -0.0370116062706861 -0.0145435531119966 -0.0240389325720918 0.0122918955111287 0.0110252489183696 0.00578479523658474 -0.179926984855895 0.000897469544925483 -0.127592687819282 -0.0666011953563602 -0.0593104659440435 -0.0154897224232861 -0.0123745611224453 0.00460988085174662 -0.0457155046317295 0.011744158717388 0.075183599445393 -0.0129501434220723 -0.0119401883334567 -0.00696369454331615 -0.0292719022148564 0.0744219725523985 -0.0129970411088175 0.0289571055366477 0.0336390440385587 0.0308527070394142 0.0213161736048564 0.0222076166585511 0.0237585320255504 0.137852503970484 -0.103274447991224 -0.125877938204789
  6 252.719877421603 ""  1.52767918378078 0 0 -0.00522813071695871 0.0131896244563275 -0.0183964819670261 0.00965665300495494 0.0188225616744272 0.000425840363144267 0.0860459238555632 -0.0601428272849604 0.0561488361939584 0.0746863549011321 -0.0390320626545413 0.0654599829477942 -0.0123644438222313 0.0355346516106149 -0.0109549849109696 0.00890978793205311 0.0506758533479918 0.0143399942497787 -0.00316450578845719 0.0583290413927765 0.00668465392905267 0.112813623566566 -0.134081891632278 0.0335213700457576 0.11325093681554 -0.113166133373012 0.0484075837615819 0.118486646079062 -0.00530037719061994 0.155456099620063 0.100890148947351 -0.0882733573936034 0.0462724708848514 -0.101096296030121 -0.00675926821206058 -0.0147817817627969 -0.0305180459795556 0.0356425315509218 -0.00105296883211381 -0.0613223761850898 0.0289717367872502 -0.0100409091277554 0.0211435438005184 -0.0197589236885184 -0.0915284015088263 -0.0760872452195945 -0.110051754914802 -6.55336141234744e-05 -0.200008643065841 -0.000137019874148371 -0.0220503455369696 -0.0681557453537993 0.0571262329959667 0.0397790357747414 0.0247280981538964 -0.0236265227218191 -0.163789021907142 0.0149151017753824 -0.0198935423004405 -0.152584967956187 0.107425275001792 -0.0674144598858135 -0.0326687816270185 -0.0248579418121627 0.0470339766044546 -0.00438371711514021 -0.0093698610042715 0.0191032615989063 0.00400410888571194 0.0170076824662539 0.0471965775516365 0.00316246820789038
  7 298.756957200817 ""  3.12753964638584 0 0 -0.0309110076554388 -0.000653847483459587 -0.0113209458294768 -0.00600196110762217 0.0163851025676893 -0.012322730913371 0.0224617134371243 -0.0181461217263878 0.00382263355918323 0.0250581523201386 -0.0171660678663537 0.0250876883922603 -0.0509839909724677 0.00652304981085027 -0.0174496574642559 0.0163761011943279 0.0319825413867238 0.00434412951609449 -0.0125448195436537 0.051611954190698 -0.0295741715018025 0.0220673956901479 0.105654914396401 -0.176256295907449 0.239101707542925 -0.094997261227249 0.0757365855486263 -0.145384906377096 -0.0813385827448432 0.124820401009868 -0.0349367223782306 -0.0453084132205787 0.0105504667747767 0.0202402369655589 0.0198074427277726 -0.0303124778980708 0.00036343194191178 -0.0318875752924919 -0.00752555157317424 0.0252695397037479 -0.0243247813971129 -0.0115315915646795 -0.00698373531363843 0.0219809856198786 0.0265999816841203 0.00510772467317285 0.0788651244065078 -0.0540990409469778 0.0745679853948856 0.0196157578192837 -0.0625792599881771 0.0338645786440601 -0.0456348201126836 -0.0189730496735767 -0.354237081697868 -0.0180634956415485 0.346595926567995 0.157501522690425 -0.31543708116472 -0.145131243026499 0.11823370922719 0.455847410085558 -0.0612439684816485 -0.0468754621984319 0.0270065109949411 0.0105074537518105 -0.0588170336532374 0.111046186109923 0.0075360488691434 -0.0487254227939859 -0.0362715420030075 -0.0114804629055833
  8 302.447722272264 ""  0.240002418497678 0 0 0.019770339857385 0.0013052409605117 -0.00576087784252436 0.00835836623451577 -0.00824462401935058 -0.00095500459249691 -0.0137615872083363 0.00524696628629175 -0.0100926244775317 0.00663463378776877 -0.00017923015469912 -0.0106282603146456 0.0394583735773351 -0.00531896754379349 0.000890926359535891 0.00530764768912797 -0.0104831937250995 -0.00279105650146414 0.00995448098392763 -0.0157120127458479 -0.000557916199992287 0.00852409387465561 -0.313110799554314 0.346143221967654 -0.453053380855673 0.153491267176154 -0.158675997273769 0.371326747849867 0.176242241654086 -0.213385086941005 -0.0327453805299178 0.00882713360710274 -0.00879256251379899 -0.014509715009331 -0.00180732741959959 0.00263597016310331 -0.0188840458839878 0.00128425187530525 0.0276977976220162 -0.00963666488978343 0.00172939027299615 0.00886310177977316 0.00780809436956577 -0.00332480736075223 -0.00382203349519768 -0.00787128858637747 -0.0304781846536638 0.0137709362225568 -0.0399914487844625 -0.00094335444519976 0.00201479035317897 -0.00708554661445768 0.00193843104080691 0.0245315842114574 -0.226618729282952 -0.0333073529339318 0.162580871280093 0.117147377516191 -0.232312368803169 -0.142226495292878 0.134315170989422 0.25411603394509 -0.0302994238191943 0.0200670667729806 0.00662616580635066 -0.0130819724458716 0.0299883171004256 -0.0259288618113894 -0.00869741348850795 -0.00959788680087491 0.024043436011192 0.0350800154785128
  9 319.229741532067 ""  12.1449575491846 0 0 -0.065230352652194 -0.00880701603359139 -0.00962177047821354 0.005010722884019 0.0310593410662155 -0.0280406921186122 0.0233096087115116 -0.024325362784345 -0.000500911106475275 0.0542195212499646 -0.0166460929795773 0.0252275633668354 -0.102650785760393 -0.00300040222057065 -0.0252545149641009 0.0826817880464806 0.0412636441202602 0.0102683028066688 -0.00607637350624193 0.111969598587901 -0.0912731094953489 0.0625862165520324 -0.227860109158627 0.103551142069722 -0.133687549363919 0.0476329235626842 -0.0459968848259305 0.226487581772311 0.0896117438070082 -0.0402941092281733 -0.0445676199875384 -0.0528123001363679 0.00522169250842114 0.0114893310791276 0.000556713308676343 -0.0368756972167278 0.0550534031962335 -0.0401874871692097 -0.0380275590164133 0.0339411136155812 -0.0357165363259103 -0.0110291777406623 -0.0318795413075902 0.0437814884424013 0.0611421486559208 -0.00235281915480533 0.0551155491922047 -0.0837843105745951 0.0529960404598889 0.00334036449592207 -0.0843881576673595 0.032281196832736 -0.0454570722450905 -0.0351084961714645 0.151713108314818 0.0740269252583808 0.0441154048448155 -0.116532055331646 0.224174540733494 0.185117259617397 -0.194455195015704 -0.0695811064321583 0.0205404950654795 -0.0930662934498678 0.0335384979668429 0.0401651018391479 -0.11132767222415 0.201205708223148 0.0381946823159466 -0.060107778596387 -0.0916088736049948 -0.0590413676035248
  10 343.290877343684 ""  209.65256317994 0 0 0.00752803543496051 -0.00694988854321748 0.0300874256923018 -0.00270883456667318 0.0021429780379193 0.0342248040439528 0.044354110024089 0.00744611852848921 0.0161791376027593 0.0105602971056209 0.0402783373682345 0.00168200499894853 0.0176907468384304 -0.0215904690703871 0.0282709745834512 0.0115444148745433 0.0122682769501135 0.0505227672762225 -0.000937552655146022 0.00840629192931933 0.016895770149478 0.0626061495131583 -0.021031517634165 -0.032970352402269 0.0748349233059882 0.0311943691760413 0.0390564826909194 0.0593583434068597 0.0209438296891989 0.0274100817397343 -0.836257894751902 0.109899989824004 -0.008588054396103 -0.00698749393123113 -0.0294223004423538 -0.0039815245852453 0.0231291863477857 -0.00214153162336062 -0.0106132532275596 -0.00945185248571529 0.00635810287615986 -0.0220034894045809 -0.00697826122169351 0.0079349452647168 -0.0310152116671124 -0.00106491172232673 -0.0567779559009744 -0.0039586014692449 -0.0375229964960921 -0.0308178171640314 0.0105687304318072 -0.0108078861715042 8.22564728784514e-06 -0.0167897843289329 -0.00449204135917266 0.00853856832885247 -0.03044336425552 -0.00982529263874395 0.0103895305448736 -0.0456376248737539 0.00448804622669088 0.0115181777250292 -0.0264286182917285 0.0107052683562336 -0.0316566787895561 -0.00713027463467392 -0.000845187767355245 -0.0725621211550325 -0.0175893382541105 -0.318856905546029 -0.027080360438317 -0.0292081442535875
  11 368.897182816535 ""  9.10830740005272 0 0 -0.0526232533936139 -0.0499393628297642 0.0752550682924755 0.0553013540207731 0.000665414058383316 0.0152666579842116 0.0285258017882313 0.0285514824447113 -0.00443847437542546 -0.0172352332331648 0.0253567889211283 -0.00576710137199014 -0.0906237315851563 -0.0716663031896682 0.0447077053091968 0.210342494432146 -0.0457165183363455 0.0602536845312436 0.0622526930528834 0.0705879146417893 -0.120434838659619 0.0606177293375057 -0.0366909582467302 -0.0627495419485348 0.0246205287952641 0.152672883194668 0.0416654027394031 0.0997021427848214 0.0500898407903563 -0.0709977779150421 0.101456966953874 0.0450752251574024 0.0078835398430816 0.0388905457038522 0.0395085893804713 0.0445730320380197 -0.0337931791570551 0.0285156365877171 -0.0854521259222212 -0.00734488081207993 0.0318443874675526 -0.00443197043380611 0.0150613649032435 -0.0594938476168533 -0.0542676266392318 0.00307769150547938 0.188927950658865 0.0349121191587852 0.187686419658208 0.0259322843205693 0.083421192611337 -0.00484653298113764 0.0258969044148637 -0.0153360816731966 -0.0831930105550921 -0.0818483298751595 -0.144362049449881 0.0637879709188405 -0.153512690678777 -0.0766094477921612 0.105490599178385 -0.0893518777300051 3.30203457080188e-05 -0.0562761451808461 -0.0566769596930757 0.0627425219108769 -0.0933869777302092 0.000288920186252607 0.0414715897871627 0.0183119848020648 -0.0426559660229411 -0.104685702689651
  12 412.976221569368 ""  12.958470781024 0 0 -0.0513702314673696 -0.0080326333557411 -0.0278787216928543 -0.0319314851764783 0.0660605251537245 0.0124040891055436 0.0722897159614827 -0.0542809655400324 -0.00484931625480403 -0.0418159597553661 0.0871074290826163 0.0209162503985937 -0.061693796127751 -0.0104269817884885 -0.0342479216935134 -0.0307014795590893 0.0698183556378979 0.0155509163199174 -0.0397009443514912 0.0887512331944258 0.0197977848047966 0.131946766579237 -0.205717971520048 -0.0713436787709074 0.107384504511845 -0.0534804655795895 0.0113960438167935 0.170346622988831 0.0414878003006719 0.0955129954773728 0.169421443791015 0.0801598772719556 0.0285490098459148 0.0174555869877082 -0.00200990192403047 -0.014889756437307 -0.00360270159151072 0.00105953818049958 0.0644705725481833 0.0190035380406477 -0.00678892994808411 -0.0143119074938435 -0.00341389354640471 0.0158568137293647 0.0116982863977801 0.00290068648968631 0.0613726344921348 -0.0449462503167486 0.0911455703001145 -0.016674241762704 0.0624090633143732 0.0210224966160678 -0.0111144108495371 -0.032899960017537 0.0145122025105495 0.0217666604177451 0.0508395265344561 -0.0115550369301536 0.0347349305144668 0.0322426825381575 -0.0445716889226347 0.0376247282520044 -0.016191249125905 -0.00834278230122168 -0.107531367823855 -0.0734675735847647 -0.0293483453332597 -0.264732310943685 -0.0981679826319497 0.0832897477008499 0.0925827100201179 0.0975358713326614
  13 455.487278669184 ""  2.23734808469312 0 0 0.020042220667613 0.0295983033053546 -0.0942520883110515 -0.0581539328656063 0.0516523593461665 -0.0155226765384596 -0.00811312439773777 -0.0680320497340756 -0.0262843467203909 0.00176014477369957 0.0233358076546007 0.0256390292360367 0.00680220072100766 0.0366150481503761 -0.0949323714630924 -0.190102378728895 0.115912181913805 -0.0420139154051017 -0.0663941931064921 0.00547417857008107 0.0928341983359334 -0.0187162042629495 -0.0922511051470405 0.0567903405886617 -0.0407164561220118 -0.189185295951538 -0.0878913156168027 -0.00453244185280003 -0.0341877975454129 0.0655587282119221 -0.133003893566588 0.00153071701499556 0.0113311423664325 0.0141026640100159 0.02094590653106 0.0557345027486045 -0.0313677694353761 0.0114057796029512 -0.0893580384053726 0.0274876449841133 0.0306386477168107 0.0655402674192203 0.0437352424942695 -0.0652140414677116 0.0676847818906022 0.00442840772924074 0.0614085951486421 0.0497728473272006 0.055153221513088 0.0201548238107172 0.0663842851438641 0.0394273848296344 0.0107403995493825 0.0914560451145967 -0.039853813159979 -0.0870269446185028 -0.0479497895306315 0.0896727788557143 -0.139893598023013 0.119519816274524 0.0719377814527996 -0.143628438000332 0.109115421650698 0.0150424121527995 -0.00558375877903442 0.00447771762930357 0.0789753311147815 0.0836138606634964 0.0577572384235338 -0.0577532932264635 -0.118175916558279 -0.128557215316328
  14 495.822925409537 ""  1.12355603384641 0 0 -0.0440859414737738 0.0190937513996916 0.0384251796729855 -0.0130069872282126 -0.0139205306735304 -0.0269169138195535 0.0155480697965018 0.0636152295214424 0.0365350983742785 0.0249625963223056 -0.0526134816015022 -0.011743421615506 -0.0355052617087551 0.0487069415769337 0.0558938672676294 0.0322416083722889 -0.0327400015154073 -0.0159878628266941 -0.0159882848826638 0.0116337652138443 -0.0583665910655057 0.0416368471690183 0.0298108631589071 -0.0383144018810265 0.045648911059682 0.137745932298029 0.0781764061248558 0.0455228808590216 0.0741608999903884 0.01127612524038 -0.0516025353215988 -0.0764103175659711 -0.0256348003940355 -0.00343517358809544 -0.0259359889372702 -0.0521492497275904 -0.0733811725379365 0.0382493634569072 -0.00645288310520934 0.105186113422618 0.0563430003940752 -2.90501642917103e-05 0.0193788571445083 -0.0415643267326603 0.0757978488594974 0.0407995436374401 -0.209347619194118 -0.172506069549345 -0.192548248578802 -0.0191694446406176 0.00583821223682145 0.128264363015922 0.0135593372696845 0.00581735567380331 -0.0899352697715764 -0.0651903615488323 -0.000553976996329168 0.0846674182431377 -0.127036988380435 0.258118497261253 -0.0841507455173014 -0.105393969400285 0.047533719075217 -0.00588314303203545 -0.000542118169456415 -0.0449339510709715 -0.058250333671606 -0.197925555314481 -0.0974053799885158 0.0117752747661766 0.0668938255719949 0.00595348525929653
  15 524.48118105973 ""  7.82118262950724 0 0 -0.0351703237247363 0.072184722434508 0.00104553016201351 -0.065365470117774 0.013520495707363 -0.067517956684816 0.0130193091884259 0.0874993744766098 0.0603433337601135 0.0353407324182472 -0.079988889709896 -0.0102023817023942 -0.0678441122033981 0.136831397088146 0.0142187690985143 -0.138083890350617 0.0346968316140092 -0.0888779454958936 -0.0727734486351147 -0.020960677268441 0.00288804276271289 0.0386208868896905 0.0284003905918027 0.0236619168626065 0.0196104556178417 0.114332631512773 0.0722429803716245 0.0610357629794528 0.123300293451103 0.0740002734253094 -0.0449504746803069 -0.149459110918748 -0.044173535896719 0.00719088360521969 0.0332219483550578 0.057436403004362 0.0390009531219473 -0.0322803005215893 -0.020296815036334 -0.0518849777987197 -0.0357684612037691 0.0199234317081268 0.00700752927550912 0.0046789088373755 -0.0107419154804383 -0.0370399200478886 0.220896064120634 0.126295495877998 0.202898829678914 0.0192256416488448 0.0580833377467729 -0.0598290308481861 -0.018542995439099 0.0304605981650485 0.0615261188986505 0.0159345484799137 0.0174950775844688 -0.025950952301049 0.0478196153969443 -0.100850860740047 0.0617690953864896 0.0271607519180575 0.00825572448393525 0.0182090843691223 -0.0396495911307307 -0.0262329354274627 0.018899472053089 -0.289977919177891 -0.0432867741967731 0.0400225750683383 -0.0446661200965819 -0.0221092156483965
  16 593.580102155656 ""  19.8227585656715 0 0 0.00854883019515151 0.0415825424887221 -0.024743734217071 -0.0438489536744579 0.0281372961842998 -0.0402078247719413 -0.0017533587561079 0.0218905872718528 0.0175943998584463 0.00774145700409635 -0.0248561913996693 0.000802331887097055 -0.0704553409169813 0.0737766274717628 -0.0483843669663489 -0.17489067658941 0.0665838836046294 -0.0797737993374076 -0.0455720871990049 -0.0421582078731151 0.0669796191788058 -0.00432858478272627 0.000266068741968718 0.0568245541006749 -0.0203004099329429 -0.020113738009042 -0.00678676781863718 0.0130469112522885 0.0429899444480595 0.0500825721444406 0.04069004763834 -0.0835148382113379 -0.0220511022943666 0.0807342642847058 -0.0815147419279543 0.0141841156840317 -0.0248707337613782 0.035191519579205 0.042140196861612 0.0402338219555009 0.0300497423564504 -0.0553030301851923 -0.0355489609742217 0.0191223146211387 -0.0698699842427401 0.0901385367520453 -0.122444524027273 -0.0613433780164847 0.0353767020205022 -0.0880364801080329 0.103489321093467 0.0404459580163626 0.0107827375171431 -0.129803065970156 -0.0704058414533759 0.0120078791603176 -0.0910759620519363 -0.0148013480668713 -0.0125363586383479 -0.0415579801095105 -0.0437471677292389 0.0148017115053574 -0.0737583114221819 -0.000177923659193555 -0.0815384775130499 0.0933303982895373 0.0111219454789697 0.339748368515369 0.135604494421208 -0.0878738840194431 0.0710510959634047 0.0486592183820333
  17 713.224270030252 ""  32.3810241359429 0 0 0.044109245813222 0.0199717025754101 -0.010869705769631 0.0419840143687225 -0.0269552954830878 0.0226944168044254 0.00981159828955575 0.0548074036257593 0.0497735497013882 -0.00940520553336088 -0.00315988516530519 -0.00606108632095333 0.0866113422724585 0.0390239517849755 0.020465360478874 -0.00267989710774515 -0.0270746018139121 0.00144015563725728 0.054249105472427 -0.0802583878766138 0.0484776123828953 0.0180093932721163 0.036265511493784 0.0408032833716517 0.0335214848336261 0.0460613886156534 0.057701168972659 0.0285332371257835 0.0788842858571725 0.0808988369252622 0.0835875969340313 0.0213587476668041 0.00851973820856453 -0.0517688256359139 0.01467427719168 -0.0720210463531938 0.00754987263122218 0.0146053437689957 4.57084573916198e-05 -0.0404376216515445 0.00126560495723067 0.0372880049124038 0.0189437060608846 -0.00945781278321154 0.0474173299851717 -0.0778539203158986 0.111634873482089 -0.0372419135577207 0.066073384375036 0.00176600891217472 -0.0457108794024002 -0.0437588000514799 0.021553088905316 0.091891402972711 0.0259395702395595 -0.0089084868977189 0.0357530357968387 0.0154949470928241 -0.00765029425798066 0.025584775322784 0.0487474348938935 -0.022423835485583 0.0679446791838726 -0.0299727742285805 -0.107930148138982 -0.0830692123467027 0.00869864159120084 0.533265245335602 -0.00042494380948368 -0.168871628491511 -0.0721367574028954 -0.030910756090762
  18 802.929169540368 ""  30.6104063515144 0 0 0.0060867763431001 -0.00453366936524911 -0.00422182340558427 0.00853891093306959 -0.00746993129118449 -0.0118681076005567 0.00209301188677755 0.0068119847073835 0.00560680003008984 -0.0100663940454308 0.0110596777729489 0.00469301279563424 -0.00243173301126903 -0.00114996194089258 -0.00524456706287528 -0.0125620978370956 -0.0127517877852158 -0.0225199271262681 0.00222378382781727 -0.00331214101309049 0.0322343886106804 -0.00160150273795426 0.0153024241475969 0.0140434848521564 -0.00478353390500115 0.00704609756345669 0.00247457321589901 -0.00207979800047388 0.00354693893769156 0.00280172564094881 0.343095952924419 -0.0170767470462454 0.00891596047349862 -0.0178819033281785 0.0309467307978374 0.0372469771640077 0.0301353739209643 -0.0329742460806471 0.00604949455178762 0.0359179295953903 0.0169437387340378 -0.00248097777888949 -0.012428509978356 0.0161741906907561 -0.0282898875525197 -0.00114832349220899 -0.0477454622545416 -0.00573682410956505 -0.115411491229824 0.0350349224638584 0.0682164414543893 0.0659597244937674 -0.0546232054432624 0.014595644598072 -0.0935051848704184 0.00120174340176333 -0.0765764002319811 0.023812570789363 -0.0377181007859054 0.0529257800634823 -0.067123938931628 -0.0172933003938892 -0.0441309701791442 0.0042427678298903 0.010472517778816 -0.00625121853052914 0.0189068750459354 -0.188671656347249 -0.0102165944716112 -0.796645502359955 -0.180489743897888 -0.067706592663452
  19 821.524673928992 ""  14.6645843682277 0 0 -0.0496955353855539 -0.0285915979529997 0.0411943742932181 -0.0562509439263281 0.0242911428099821 -0.0301713901102608 -0.0134281778375863 -0.03207287007874 -0.00907089556116535 0.00776393395492212 0.00155389518057349 0.00563523661984601 0.0145236689592211 0.0112019987193678 0.0858667958045984 0.0686797059181154 -0.00589878886808586 0.0101607142456406 -0.0709865463105941 0.134180698763515 -0.114749826323172 0.0210299993727615 -0.0605027132505489 -0.137797840105826 0.0316173135874176 0.11200626136804 0.0671909131059339 0.0322262646389355 -0.0343214846005992 -0.0978286644787033 0.0934280945812352 -0.0356751908970866 -0.00665338548011773 0.0996479411019894 -0.0731272708862555 -0.0436499439181718 0.00125451489504628 0.0584796486229169 0.00947147925860658 -0.0813728489391503 -0.0102559967256896 0.0497897155139047 -0.00247265889491188 -0.00933670068156394 0.0458420799200044 0.105619875430424 -0.100264714737439 0.0486120481047752 0.0588494919496307 -0.0597781519290901 -0.143207200160724 -0.108922741944421 0.0356071750222416 -0.0133328650929043 0.0765069256068302 -0.000921213957284005 -0.0271408243396062 -0.0353741382516412 0.0107514433773459 -0.173561082139832 0.222878509657038 -0.0358825812401845 0.166142639096829 0.0603742264322357 0.0415735813334093 -0.0302471536778922 -0.0176376402147321 0.10790042202394 -0.0858488884960746 -0.241212033856214 -0.0717252362340239 -0.0395247151010363
  20 875.55131544196 ""  38.264557631156 0 0 0.0127254122537824 0.0316574407100813 -0.0496018036255893 0.0636522367119752 -0.0312616275824059 0.033821435226996 0.0123910435517188 0.0393921541384618 -0.00681523631814617 -0.00850791893964347 -0.0040906705865105 -0.00732041738141117 -0.0917169136024619 -0.0557390178986958 -0.13624834570762 -0.0599616340572492 -0.00742098537676876 -0.00847729562528529 0.0750485752658305 -0.132451639567308 0.124239062213503 -0.0180664420691906 0.0290446442229519 0.15745966506005 -0.0309436489299441 -0.191002698232334 -0.114858749473226 -0.043934075532927 0.0654681960085116 0.171315717298769 0.0306371025375306 0.0509323422932201 0.0181125726703583 0.0208571127516024 -0.0696790090565163 -0.0494007831756719 -0.0143210886002229 0.0851483879981598 0.000758927440674276 -0.0241093877496019 -0.0414498313101768 -0.0179324503561978 0.0177779927664801 -0.0287896866865595 0.0403352341729525 -0.0283688978867416 0.135102624246987 -0.0685247080387559 0.20932247396359 -0.07493695109865 -0.147743871482801 -0.0569805967561001 0.0280111063680842 -0.0548101825111499 0.111940548755732 -0.00979085031319954 0.094837902401387 -0.0213535604144139 0.0266100539318722 -0.0543656415094602 0.0781878778752068 0.010571318173627 0.056482520733306 -0.0543538585662693 0.0248639773314881 0.0492359716752516 -0.0913049654831984 -0.357403896980362 -0.011406647584837 -0.174890225249025 0.0433295678107468 -0.0154756802448654
  21 908.112055581846 ""  5.1747563118339 0 0 -0.0843534171512434 0.0519592807171802 -0.0516095006435896 0.0312418887739461 -0.0520329942285859 0.0777653535297376 -0.048737255679786 0.0434767006638582 -0.0315618511281137 0.00148255397415941 -0.02547256842968 -0.0276790329857088 -0.0187535365582262 -0.0759725264114089 -0.0732737619696351 0.143093562018427 -0.0988795047738373 0.102278172548192 0.0443476744741986 -0.0203550390527559 -0.0474853385559672 0.0515265404817168 -0.252068128393137 -0.0812289391225219 0.104161049082196 -0.193308116420718 -0.0487100328789966 0.064634283481292 0.255485018164824 0.371995040075921 -0.0118546955724201 0.109407969394124 0.0270646791963257 0.0525109459830271 8.4166228480037e-06 0.0322489276966492 0.00833825849024241 -0.0420319000084933 0.00640928848689099 -0.000502100940960393 0.0305506874719471 0.0360998391059324 -0.0281198389404734 0.0274507539637812 -0.0131763050783839 0.0834653719832451 -0.126563301209733 0.00420852893637237 -0.077168494965138 0.00751799446175344 0.0797450202960002 0.00963597056838271 -0.0138394116218405 -0.0233851582734784 -0.0704156970331832 0.0121780359335332 -0.141959523713679 -0.00522465205508892 -0.0260097591354572 -0.0733576368421671 0.075995381564554 -0.0417829962016824 0.0610335685307828 0.0215827639155348 0.0216907422755945 -0.0276973039085295 0.0179714780975591 0.0910255868020114 -0.0265153225878381 0.0610975825725906 -0.0643750655190504 -0.000567728185887085
  22 942.025533929969 ""  0.501818826619161 0 0 0.0302884979189992 -0.0661145396877934 -0.0370027531340312 -0.0612983299691296 0.00613698822017527 -0.0116624585211774 0.0627365322855967 0.056282376057051 0.0411913973770746 0.0064552044449978 0.0133999901742922 0.00386119978882083 0.0567105398460441 -0.2418206120372 -0.0991185768208483 0.121946874455089 -0.00328735539497269 0.0610185790221963 -0.073235746947964 0.155717811779903 -0.162020041977276 -0.0618189833975023 0.26405492856136 0.330149324305461 -0.104169698874552 -0.119617302417321 -0.102422179565298 -0.116696559336135 -0.0608552280658469 0.0297021701070372 -0.000180900231507321 0.01397549158144 0.00368269364240663 0.023779022979218 -0.0294388503736961 -0.0340308791868355 0.00817908907622528 -0.0439450289897949 0.0110548814826863 -0.00258605666094413 0.0393724290974836 0.0586247908327454 -0.0344873373704774 0.0588352635976118 -0.0110258084993386 0.0096359562096074 0.0314560491938552 -0.0736297845979152 0.0741908498106344 -0.0287567804672498 -0.0632479548924466 0.0157120806879312 0.000474278054228558 0.0867193438261239 -0.174069358131554 0.0175317519940894 -0.266558899064313 0.040377060212385 -0.0832070370427198 -0.0173168204857881 0.0819659575219935 -0.105888371547857 0.102316621080674 -0.0266689097986523 -0.000692024499226097 -0.00882327388197318 -0.0445549558037985 -0.0803439469865706 -0.0298992500035438 0.093006614107634 -0.0398675181006581 0.0139257455881864
  23 944.770030624998 ""  1.10134026640973 0 0 -0.0118732960113083 -0.0443782435548513 -0.0322515195930036 -0.0756439360805497 -0.00590096148117849 0.0108469231890058 0.0185396589986207 0.0512000668681056 0.0232425364222095 0.0103131650782077 0.00122997029048291 -0.0065378428964358 0.0733035114226575 -0.224898782629304 -0.0693191532129844 0.210653650403524 -0.0500439743904306 0.111315783114262 -0.0854728240908349 0.196851907875382 -0.23223388608916 -0.021017401423818 0.0798312296452207 0.165059417993022 -0.0221018253029265 -0.109227101791104 -0.0545929235771718 -0.045744370879686 0.0485369589979729 0.132549634127926 0.0392308251396124 0.0441762863143135 0.0124860297274699 -0.00928482757027735 0.0373013947582574 0.0550110461893823 -0.00991944796472258 0.0437443502003895 -0.0103090064340865 0.00306141541242696 -0.039366207342142 -0.0670661423303283 0.0343212330003124 -0.0710736585558442 0.0159774517160516 0.0232579229573653 -0.102100458316462 0.0643734360919567 -0.131604699598417 0.0361994747441683 0.132560213258679 -0.0242038127585537 0.00049308479111217 -0.157598260271266 0.225159226437853 -0.0181037265696664 0.309628072109846 -0.0648807372111039 0.108171502264776 -0.028579067406036 -0.0565796195051719 0.128491690733106 -0.0970412004728402 0.0258004364152844 -0.00988808471061951 -0.0080800204387482 0.076002131582907 0.118573917648586 0.040089021680852 -0.0739826474239548 0.0265441017695744 -0.0176456113234027
  24 966.816350025453 ""  2.64609274680352 0 0 0.0176569222729731 -0.0157275190197092 -0.00430568522291009 0.041095541342206 0.00763597174671377 -0.0199185790067238 0.0186427278826413 0.00292970686123875 0.0141199830023973 -0.00815787587584297 0.00921023464972116 0.010208752385216 -0.0911017167128759 0.0308722006026474 -0.0386394730107439 -0.14196468568272 0.0449361702255883 -0.0799081218777688 0.039409311958278 -0.0966022429750551 0.141925770140406 -0.0167306855813204 0.0860721927378495 0.0649802518945138 -0.0367313261523606 0.0273822021997353 -0.002710919248541 -0.0219393328616065 -0.0470950879971837 -0.0581334145311025 -0.0208896302817192 -0.0347024606009016 -0.00837010886170914 0.0489835911528227 0.0813027604549037 0.00385296047941414 0.00734956515397765 -0.0419455322054866 -0.00985661544666113 -0.021925847833419 0.0311083362237223 -0.00471150761085624 -0.0298297784482997 -0.0218239607897199 0.0555196867199486 0.123921456350546 -0.244502577055924 -0.219985139937428 -0.307615583173274 0.0925490909499682 0.132872860124215 -0.0457961071434721 -0.0118482440860519 -0.308695649535522 0.159705633227041 0.0092994897501319 0.00574185291472118 -0.10574103651303 0.0594400197608509 -0.301547374977371 0.28550139647819 0.0128130632215056 0.197062209399986 -0.0471913483288441 -0.0250535509719527 -0.00193708529832931 -0.0890313836912572 -0.0610861188929039 -0.0317581572596196 0.0490001521037363 -0.0170363159664122 -0.00203959158099283
  25 1053.74095975248 ""  55.8481689259286 0 0 -0.0304423680530321 -0.101410916626755 -0.0949045070196036 0.0537322479803628 -0.068156553539738 -0.0724528600457258 -0.0244525440316506 0.0421048957215028 0.0750928347469093 -0.00679928096336974 0.0690648811708056 0.0607040459488808 -0.0538524103166206 -0.0289129619870274 -0.0756089845765364 -0.129539378653838 -0.0300023437673656 -0.128855839674254 0.0267930478041583 -0.0888931487302488 0.123079045883002 0.0123545004060484 0.0141189447569631 -0.0502624760189884 0.0350939257267286 0.196945169663005 0.162420080235751 0.0533604408731584 0.0752652055156844 0.0209509212675095 -0.0528507425474897 -0.0498371900084991 0.0125355328172723 0.0357640836293735 -0.0377393668934686 0.0536245568069268 -0.00629421578926992 0.0159744670081945 0.000510764422536009 0.00662732548074828 -0.0123868588855082 0.0191578128687234 0.00335290921714696 -0.00698517126722371 -0.0288951025656892 0.0394982802451721 -0.05059747535588 0.115782959902804 0.025915162429411 -0.0301358248746315 0.0355904623632467 0.00859141439265186 -0.000114878373702555 0.0680266047093347 -0.0081453604960631 -0.00431677651154981 0.041547343919383 -0.00451176057787465 0.0189533921187246 0.040889829441151 -0.0877204187807569 0.0286337845934753 -0.0855656711185004 -0.0190403352346779 0.0532628587773551 -0.0456433656671509 0.00346916142751566 0.0662295017993014 -0.0366659547340661 0.0730744009891937 -0.0093337243139699 -0.00518259859852097
  26 1070.17150324576 ""  31.1547000912028 0 0 -0.00215435400413675 -0.00646922411210904 0.00831247306232416 -0.0158758820936585 -0.0541231034294665 -0.0529070065874511 -0.0242671916094925 0.0136841163095771 -0.00731605600456968 0.00532222516454226 0.04548703429273 0.0394545366122268 0.00934932701931094 -0.0501052229490987 -0.00720655537233069 0.027454365808604 -0.0929420132146561 -0.0473815056410768 -0.0211753393714207 -0.0159647340336781 -0.0484538171451061 0.0129183651039765 -0.0831716380412457 -0.0439262048084248 0.038858105607398 -0.0238479231751023 0.00872786366182149 0.0216235926590838 0.0738706361243488 0.0840558569861471 0.0221404031123258 -0.0883736319341931 -0.0134528234449685 -0.0429187908439523 -0.0171926592036483 -0.0144014799552169 0.0108808777798505 -0.0641604857354614 -0.00159100377333263 -0.0508770303193107 0.062752581708344 -0.130466217714172 0.0486767922285092 0.028885766044148 0.0825546063215423 -0.0715005394267412 0.10572321272602 0.0944477309067232 0.080796316808255 -0.0291249899570877 0.0205803371407696 -0.0670617349282338 0.0721336314520874 -0.164131830752869 -0.0323636396776766 -9.12749033499604e-05 -0.0908521691141653 0.129668072164285 -0.111859361527325 0.108206708558583 0.146946446682807 -0.111419968308235 0.178812485231049 0.0343416256813929 0.00406101518265876 0.0381292692721676 0.0641006221927267 0.0118312619598894 0.0606508989312408 -0.0552111684385277 0.255394049020079 0.0892616588234041
  27 1097.11069661023 ""  51.237323092379 0 0 0.00656866006970514 -0.00191050588401339 -0.0771465056421987 0.0119671179407608 0.0465570005593505 0.0943431587516608 0.0109438012029727 -0.0294627165691246 0.0554286005864762 -0.00761577166050076 -0.0578822267196109 -0.0582520860588516 0.0261591281011665 0.124117110802828 -0.0104168610398607 0.0313148069651728 0.152457079285001 0.143135931198607 0.0136302384762285 0.0779352339748326 0.00448544975846373 -0.00796949943262632 0.11109015902791 -0.0540671150008456 -0.0293357024754793 0.21729712042044 0.127317723325918 0.0281400888205148 -0.102468197132103 -0.194945203262287 0.0333627386874321 0.200210545138487 0.0475469773208634 0.00517023885939791 -0.064890460955161 0.068761415682248 0.00110502705528507 -0.0201689130081312 0.00611684024086746 -0.00242824426545538 0.0215036083688332 -0.0689444144986722 0.0153310229360599 0.0131830235055383 0.0318140093794282 -0.0252774930181917 0.0578217120693127 0.0840860878847931 0.103903555321402 -0.0733799594011928 0.164632569342771 -0.0167384203216121 0.0296367435323542 -0.135570437102126 -0.00563630784932361 0.00258361046117362 -0.0521939384369023 0.0495120320220274 -0.0495553928389784 0.0197381831490056 0.0756822633131131 -0.0474339413672568 0.0807012129714303 -0.0500794518568084 0.043350720610105 -0.0469132053756388 -0.00245904713351549 0.0365941464357774 -0.0189314016955152 -0.0413373173619336 0.0783333348566268 0.0323720364520022
  28 1104.39309031229 ""  17.4260989106086 0 0 -0.0447184885881542 -0.105995981823399 -0.0104837440071446 0.049664222033136 0.118197540943798 0.0381901079758533 -0.0095918406380166 0.0293553397433107 0.0214201343597888 -0.0213819188348911 -0.051004155283503 -0.0506864150794217 -0.111703714308818 -0.205814652414785 -0.0861805279606513 -0.187991920292112 0.0943543710725073 -0.0783860066287287 0.00470064776734391 0.0858156982228091 0.252006078338066 0.00689547007927053 -0.0293981555025603 0.0290993686944403 0.0197132246357145 0.00336852148980218 0.0291913085765866 0.00629697305188362 0.0627293207608717 0.0939124065234759 -0.0204677992939963 -0.0828851789798098 -0.067670323322821 0.00424933612473301 0.045969482288548 -0.0474772511106225 0.00874724592306243 -0.00560849553190214 0.00166492211054595 -0.0553458775243534 -0.000888920907451053 -0.0183603113472735 0.040012524041737 0.0150915275475704 0.00393262081954983 0.0372359297497263 -0.0815752631975939 0.117510905994479 -0.103544464466745 0.0585349140937924 -0.14713432573304 -0.0405788954051175 -0.0084130536103365 0.0616881684877827 -0.0697273665083646 -0.00597751362712397 0.00836870583476438 0.0888148104639874 -0.0487102676724201 0.16860317591733 -0.0706683799299032 -0.0374223278807981 -0.029576567799381 0.0584194990671926 -0.00999766067321459 0.0399585404389247 0.0262362874105404 0.00670686782520528 0.0180917321904941 -0.00909445943745784 0.0148119402245171 0.00543534672509863
  29 1115.86299142564 ""  4.69017785871568 0 0 0.0173878935235896 -0.0402815931160836 -0.0799988968075878 -0.0256899899244273 -0.00986186297638991 0.0117820011925675 -0.052597483131383 0.00266926910600977 0.0513191872177218 0.00311675955057552 -0.000769615076504426 -0.00422009821296044 0.0644603446726747 0.00856116997441519 -0.0361244548274351 0.0454725767842115 0.0741884677186647 0.0779760662122944 -0.0198271656301774 0.0406002520136615 -0.0979266410516764 0.0277748054117016 -0.09217869296718 -0.176001604888934 0.0718440928601338 0.19945702505451 0.182659441261072 0.0930032295844037 0.0740953516870713 -0.00893383734079284 0.00587458914276354 0.109642776165214 0.0422061503919394 -0.0625548699154219 0.0395963944155369 -0.049257601761097 -0.00567443119006819 0.0262872672278499 -0.00278782634062602 0.0724001627100081 -0.0430675631344751 0.0188861943980267 -0.0553974294237117 0.0116814246197921 0.0140884840613795 -0.0724237716554868 0.0932509067495988 -0.176674202312208 0.0222072582329771 0.0384272827358427 -0.164088539503919 0.0687898568856289 -0.0572711341090708 -0.0795287634536146 0.0202114482320724 0.0164895660265399 -0.120344476475404 -0.069496368699269 0.000107100331446567 -0.204016288089792 0.139299257852665 -0.0170746297012314 0.115381853009674 0.046924797402405 -0.0205569480934706 0.0688866415578945 0.24797765327271 -0.122389176441582 0.206636995691249 0.0109370741088125 -0.0177555844732441 -0.0120598798189726
  30 1153.175618351 ""  21.8852932836628 0 0 0.0658171025336586 -0.0462853537597205 0.0551485718150487 0.0101466849994222 0.0842560145403525 -0.00491272025155394 -0.0385976358275783 0.0228454956403345 -0.0193038115643435 -0.0106215248554025 -0.00956080621162288 -0.0179204758088491 0.278864916106237 -0.224119869191539 0.0837050769956279 -0.053380093282353 -0.0966385559455104 -0.116100885082683 -0.0278310513588026 0.107161755370654 0.143311325670477 0.0256579699021474 -0.155409571200259 -0.0558380720479902 0.0940974490903298 -0.0798392802096816 0.00450179427552869 0.0458491310924874 0.129354121151918 0.150911840927503 -0.00795214202050855 -0.289401271001523 -0.135472972089846 -0.0337263054766395 -0.0537306685913236 0.0373010486964306 -0.00994771838231991 -0.0119797997597338 -0.00400751427371967 0.0737178429162543 0.0255857667706635 0.00251439919410238 -0.0465291260878668 -0.0234262370651435 0.00647773887631598 -0.0758194284134789 0.119196742204482 -0.010615061100241 0.135066461415331 -0.063375272376938 0.0807288756663068 0.0391027185303391 0.0848766347899319 -0.0114548056612244 0.103162316912995 0.00522981941879855 -0.00369591617331502 -0.106747159777158 0.0589228941787683 -0.195366701517736 0.0947474466867115 0.0548917843704779 0.0455110785293279 -0.0396762436003868 0.0367555723270323 -0.0391151831931325 -0.0127753199338792 0.020078084164726 -0.0241281246008393 -0.0213891909132737 0.0501633965045541 0.0159881725626607
  31 1163.54502586962 ""  31.6668674611426 0 0 -0.016418708582179 -0.00572871162016084 -0.030057538489568 -0.00176799715396694 -0.00876935528305455 0.00872293775001526 -0.00367811713775518 -0.00501529949906025 0.0147848566755983 -0.00022326172903829 -0.0040896502773551 -0.00382780539578464 -0.0328177476647777 0.0199143046806158 -0.0269794140557063 0.00140146587308101 0.0548426957616383 0.0381594746052532 0.000909152198969499 0.00323456892248019 -0.0242185254084368 -0.000323584095423424 0.0135396172521666 -0.0263889302599569 -0.006515653584286 0.0591085496151927 0.0372596671013651 0.00947820390702711 -0.0108822082730859 -0.0305709248845919 0.0269846432061053 0.0759685886186323 0.0291896451909693 0.00176811642715107 -0.0283334388655998 -0.0655215910857787 -0.00673775362615511 -0.074446078273558 0.00723491884621354 -0.0142944417932229 0.164603078103418 0.0390974701849236 0.0031752754194671 -0.0746431855743193 -0.0261223404786034 -0.0265046565672428 0.103005945632242 -0.122082623316359 0.1182283154952 -0.0450060390329832 0.0484317942410659 -0.0773416661762123 0.275368030164389 0.0772434550360938 0.16952019201336 -0.0190281166908095 0.262293434355515 -0.114970270327108 0.159417783682145 -0.00987199294568325 -0.0769373927121118 0.168140473945806 -0.142392070590832 0.0347718812514035 0.00568050895561949 0.0383612512288228 0.024936887913445 -0.0667287203173266 0.022571373988077 -0.0170221720097085 -0.124836766141529 -0.0160739932385795
  32 1189.43765066899 ""  18.0301251996416 0 0 -0.134813460864173 0.00927179190016185 0.00685723617177627 0.0479233609109727 -0.0119515186548475 0.00782713846469538 0.0675044040803191 -0.0093148825631649 -0.00914485972035829 -0.0111130664534146 0.000549817279995608 0.00378179718795859 -0.203471828322462 0.0528705378797955 -0.00698175840079402 -0.0380222283794984 -0.134783689552399 -0.08095232722164 -0.000511679342661663 0.0499068492612442 0.160185348047823 -0.0334578514855307 0.177408060372939 0.17182555843863 -0.123329736809684 -0.0467998340791729 -0.108048069311131 -0.106040587867481 -0.137343751650705 -0.0765179280528754 -0.0282502238137958 -0.0369247969821064 -0.0114496157650967 -0.0638621085698577 -0.012147488659467 0.000818658857836617 -0.00887868308052486 0.00178367456105131 0.00108341313130146 0.0909390961859129 -0.00154111317204938 -0.0118739818852309 -0.0502095373568495 -0.00692650357316896 0.0172913365234875 -0.0858557725807198 0.102839159667268 0.18771794532665 0.100734605262568 -0.0253675291999598 0.00235248920056028 0.0682832022605483 0.0398131722817022 -0.0135776917130064 0.0741854874109248 0.0109447585339692 -0.0661730074697096 -0.080746826221712 0.0202349353870644 -0.191137930966172 0.120029447230656 0.0260487460544683 0.0849483901169927 0.0792964392373558 0.00617233945540007 -0.0193667918062581 0.0837724635641818 0.158032905388736 -0.00251945043691404 -0.0255499334771076 0.00860390801495794 0.00199341930588285
  33 1255.53232878152 ""  15.6965360933707 0 0 -0.0287855451642574 0.0644674551741934 -0.0555536326215578 0.0183419473943938 0.000590875273130035 0.0377608778379497 0.0106053873098325 -0.0330450144046412 0.0243055354056082 -0.0155171586215368 0.0139193243685429 -0.000150558981827703 0.160518447408137 -0.0647290787005376 -0.0175861170122083 0.153984696747131 -0.487412201393704 -0.123129753464964 -0.0779839639941534 0.260717332274405 0.180932166270976 -0.0130750509492998 0.0908440957082138 -0.0451260183350951 -0.0458300181411257 0.101327905360052 0.0455977044433589 0.0240760117289879 -0.065593548509379 -0.108389005893647 -0.0464384322236447 -0.32821141961618 -0.140089368475238 0.0128466780398326 0.00140558977449391 -0.00877917782355769 0.00719503552306724 0.0110307776230776 0.000657434326925992 -0.05146028052471 -0.00921641019475921 0.017085344714401 0.0254006530932517 0.00844775250112937 -0.0101019148921765 0.00663993789041156 0.0138744375905412 -0.327852950705073 0.0281709170226106 -0.0203734350067261 0.162662203908932 -0.0154739940167616 -0.110594609506184 -0.0839953165784492 -0.0539592227978035 -0.00413942235838213 0.0313131914947923 0.0423751533166228 -0.0128976841140996 0.0880223562825806 -0.0577078820605927 -0.0313310490947634 -0.0344196918403484 0.00254358483796771 -0.00132885411736389 0.0162394157984507 0.127283490104203 -0.0505312352705315 0.101532384864694 0.0195545085923311 -0.0572236582511874 -0.0193172951088584
  34 1285.53221540068 ""  13.5718582358449 0 0 0.023318988952428 0.0537365623203696 -0.0412282783945476 -0.0106008786786981 -0.00801277047745862 0.0328534882720023 -0.00273703412183841 -0.0179602305897596 0.0223298844527556 -0.00216223280090712 0.00993395269745256 -0.00548205120855855 -0.00185496197498926 -0.0195944707007179 -0.0830247360786891 0.120173018070862 -0.195182081648365 0.0058008925966401 -0.026570670383616 0.0720878033830987 0.0180313615622594 0.000216593817512791 0.0280499278761681 -0.055940390461238 -0.011228219539797 0.0612136666332307 0.0437019705035697 0.0321208948603698 -0.02940855579933 -0.0774670949523849 0.00371963902299353 -0.167771045868976 -0.0764729160655764 0.0407966552956057 0.0222214363338704 0.0283484044960566 -0.00681472413936628 -0.0261819798473642 -0.0139214783251391 0.0325231872239518 0.0189700299449788 -0.0083877208097667 -0.0160624802604345 -0.0175034631788351 0.00224668450473473 0.0818246443326991 -0.125237301120033 0.356676631344434 -0.127022192471464 0.0928662714748778 -0.55565746378115 -0.0412885754972474 0.226895787839943 0.198609612237638 0.0523023185297162 -0.0032670713868154 -0.00622758147508113 -0.0455907545011776 0.0354247927380449 -0.0516871386838866 0.0238763848164238 0.056371008668637 -0.00532811229476929 -0.0438956087395753 -0.0419287618504159 0.00650503827982608 -0.0459870772674214 -0.0475481988941659 0.00851835376032613 -0.062915824777324 0.242915389846672 0.0674511799231094
  35 1332.39766001672 ""  4.22620388109426 0 0 -0.0196325400390075 0.0695287534604717 0.00389829789536984 -0.0145864816834118 0.0256906286142076 0.0171599926889537 -0.00827651007795865 -0.0342773915862772 0.0441701037397669 0.0185765814734551 0.0199977807722775 -0.00477284285714262 -0.0273805402555942 -0.570824414855564 -0.278014999654187 -0.000211081740338998 0.0900714929198836 0.0557590588200266 0.158892945989284 -0.45469911164186 -0.180516623763355 0.00229082495548394 0.0291078274699961 -0.118769939053233 -0.049952108306733 0.100511760573443 0.0712958858842742 0.0251492297905525 -0.0715429344318676 -0.126506322015478 0.00601654764118779 -0.196513098915532 -0.0912964923487215 -0.0126404026380495 0.000386358558697868 -0.0222768756741154 0.000318422565679987 0.00601322260536509 0.0023307662549184 0.0104895712118615 -0.0077362760846728 0.00254610979796163 -0.00547906663075924 0.00290241739768233 0.00145801227106577 -0.0176450526319688 0.0208656484190963 0.095452716657307 0.00447403758373746 -0.0187347131644275 0.162809071317894 0.0182295955289883 -0.027178792466244 -0.0124282111415564 0.00303132581655367 0.00308653683142543 -0.00903887831389068 -0.000616198824852962 -0.00780896216130258 -0.0130308333002697 0.0118434764773483 -0.00501319758147321 0.0122184598337026 0.0205241343145584 0.00381836024526842 0.00190879420426591 -0.120287820151224 0.0293624739986458 -0.0992913388430795 -0.00204721290255812 -0.0592278674495658 -0.0154982513019734
  36 1340.81179817278 ""  13.8290690758985 0 0 -0.00217505788322145 -0.00418296374641023 -0.0163426605921617 0.000935396523660986 -0.0106797286730649 0.00754663446892312 -0.000163121104243777 -0.00334812666727023 -0.000558688868553112 -0.00136121249686471 0.000474527194891489 -0.00524813635065438 0.0104136146717092 0.0458082764666496 0.0126270942031086 -0.00670071979462991 0.0459992753690207 0.0291106058155216 -0.0160076274264928 0.0537555440482916 0.000781117976342309 -0.00854336230701283 0.0262190378324981 -0.000646882255396397 -0.00539223364556297 0.0214023786668435 0.00636306880587016 0.0134143399678518 0.0136956106323954 0.0169105095016299 0.0122306283434744 -0.00572136708606092 -0.00621871693593447 0.0289947472387217 0.0272756848997952 -0.0490393203181269 0.00584134934324859 -0.00824786607173696 -0.0282964657076697 -0.00626229702239064 -0.0505362789569304 -0.0292801678940045 -0.0315643273301192 -0.00958024180087463 0.0151809455118873 0.0507265487455421 -0.0640828854113964 -0.0985070089773069 -0.00434513773361164 -0.0227565570054551 0.447166087403694 0.0247600030588617 0.0693055894881159 0.657141995176847 0.0446233631065443 -0.00184186302173056 -0.0174639138522823 -0.0489553378902289 -0.000596135483525258 -0.104317599102897 0.0393268089191239 -0.00292346226846206 0.0467141571086304 0.00634078258139055 0.0114743786300581 0.0234555789488447 -0.0484213289353987 0.00351192823974399 -0.0181394797397061 -0.094471297937181 0.390027432186602 0.0981209128062474
  37 1375.86682841873 ""  8.52125892502864 0 0 0.0756538882473212 0.00648416176305126 -0.0163866455965341 -0.0109388663915692 -0.0144865408856846 0.00139596569299026 -0.0272203401597035 -0.0022447907602005 0.00793023521320918 -0.00835363111641291 -0.00506050524386421 0.00402628129198411 -0.19587129952468 0.0851998054187275 -0.122898402535817 0.0672127702893716 -0.169472261651963 -0.0397197576651994 -0.10023314246043 0.2687072715747 0.0704716036747618 -0.00317641444865144 -0.0152709140809774 -0.0609631837128943 0.0571488097709534 -0.0113435994189471 0.0366432218461474 0.0857764420531615 0.0558924221151572 -0.0238687740209396 -0.0142588610916156 0.0365157158117256 0.0210103465866535 -0.00732810894614776 -0.00130652711702298 -0.0865210580828819 0.0022532918888935 0.0133538841070662 0.0104065553355419 0.013978521342277 0.0199696258991416 0.00534366030896657 -0.0215810982784195 -0.00126245039632362 -0.00826706312804904 -0.0237325210852197 0.0654582553955669 0.49815372189038 -0.108910101976261 -0.0212955402190246 0.280671393819862 0.135539926862749 -0.233081740121424 -0.06833001056847 0.0578667170888056 0.0136097952028609 0.0430236581913755 -0.00134382508459492 -0.0183941012470535 0.033600824616954 0.0893412735548771 0.00116625647019168 0.0482456014078713 -0.00107904515314595 -0.00301127634021511 0.0300762159992985 -0.262479888569649 -0.038410798891298 -0.163462290414394 0.0602639238122149 -0.194238022107181 -0.05045964586979
  38 1386.52640927351 ""  13.0938809911059 0 0 0.0200600300711604 0.064413520180924 0.0384492650377675 0.0352470184358497 -0.0371812054778425 -0.0609105922645946 -0.0172947992644726 -0.0145273701149555 0.0219113655933641 -0.0144197219157502 -0.0327216614130677 0.0138623142997245 -0.0523615889033654 -0.388000075132144 -0.204766315980327 -0.122846674829417 0.0377613879045176 -0.105925282105716 -0.126271983248043 0.407555556130467 0.142990249476994 0.00521172934288948 -0.00970106306185663 -0.102253752629716 0.00126311615647248 -0.0119555337587507 0.0248953776803496 0.0565355834972034 -0.00989069664030543 -0.0885466279660211 -0.00187570488493355 0.380772423450065 0.1783676351008 -0.0080826549200875 0.00524662933917904 0.0240398343466658 -0.00691528807838117 -0.00669774691145489 -0.00472476015322594 0.015557178614909 -0.0341477798787212 0.0120625395897197 0.0150765069862861 0.00896333107799794 0.00824266353940212 -0.00778347347051374 -0.00388946356201651 -0.144117277816163 0.0302123562366066 0.00455458566530397 -0.0191456269678245 -0.139459802262318 0.253442496121628 -0.0473305029027893 -0.0595624345336184 -0.00699880202710817 -0.0657305977763339 0.00661026650503671 0.00504795361509559 -0.0468510682515904 -0.0767921096567332 -0.00665238166386115 -0.0359047465990314 0.0158187865310535 -0.00310565959644234 -0.00615895927622642 -0.0990331048063221 0.0474256946919705 -0.0840129895846413 -0.016152443550587 0.0554142587412543 0.0174261832244575
  39 1396.1029851461 ""  20.3444487451734 0 0 0.0356473955428309 -0.00561115489658898 0.0192306840754279 -0.00747082461099782 -0.021384145768782 0.0207240210727454 -0.01033964145627 0.00508018068040331 0.00917585932802472 -0.000832567717151521 0.0073885604506669 -0.0127785064820608 -0.385845370076345 -0.00334813332515045 -0.186444793095396 0.0114787376968117 0.0926927762519447 0.0817727807098414 -0.0413136179276345 0.104746605987385 0.00897945164768767 0.0110423812612007 -0.0418488139069634 -0.0291693859260649 0.0221527952843619 -0.0336258753723496 0.00703115720716563 0.0134709860656881 -0.00319009959788644 -0.0443998565565834 0.0209168044869884 -0.109781418919396 -0.0590317428406909 -0.0223796589496954 -0.0225319408046244 0.0552774392210395 0.0163157949790785 -0.00236254532658612 -0.0225855008428956 -0.0319073709743091 0.0509649500653913 0.0229995463642832 0.00750908058345177 -0.0317628115568551 0.00926261060524949 -0.0393871406729026 0.0423135691258725 -0.265286829999168 0.0719096914893426 -0.00590623039273063 -0.191114847455489 0.244184245032771 -0.483853869700619 0.0199883944596061 -0.041192245850175 -0.0351459302943575 -0.0166383405006834 -0.080469528340437 0.11165423293449 -0.0717772770569212 -0.0432288995259212 0.0810484765870365 -0.052448435334034 0.0335926313028056 0.00745894964684938 -0.0168500916508704 -0.0893464998401405 0.0923034425817567 -0.100260156736726 -0.0422544119943899 0.3091244664334 0.0668652270020269
  40 1399.1172319881 ""  12.5343793911806 0 0 0.0525838268569347 -0.0407242717745592 -0.00152935338034268 -0.0322161831109027 0.00902199567091753 0.0424766968654514 -0.011760818848052 0.0112249763988421 -0.00259049038741355 0.00402530406274941 0.0170878508667716 -0.00983227876484601 -0.424759772544495 0.231069818589537 -0.117024941248871 0.115355767402138 -0.0877729658316908 0.0670512191490741 0.00191691415104164 -0.0598241979416717 -0.0374328227420808 0.00367771689698651 -0.0392719237306429 0.010296871414493 0.0491523406098916 -0.0313782671478705 0.00812725605035115 0.0187202050647226 0.0274890844129547 -0.00125744191811312 -0.00834518166822735 -0.229486379744341 -0.107442101050032 -0.0146030271090915 0.00714677511158497 -0.00379464142823882 -0.0118221325659607 -0.00697700691380817 -0.00483765826148097 0.0288043543071379 -0.0610361111397423 0.0353000665190297 0.0357016941728775 0.0171168169721975 0.0169482348753341 -0.0198598766106837 0.0204359857791911 -0.101970927488557 0.0243969105658666 -0.0101604339159243 0.137693558632488 -0.265272199358057 0.449221878851401 -0.182188454954858 -0.140439511996784 -0.0188996046980902 -0.132608431250676 0.00915422373594026 0.0273642432860407 -0.0941233363273576 -0.161523275265015 -0.00912417616549669 -0.0790131686109779 0.0252569469675544 0.0141672597588726 -0.00627984686238401 -0.0937693212489654 0.0459724800781419 -0.0918087121433197 -0.0322591971295404 0.0087169421059936 0.00814046373727114
  41 1418.40686896986 ""  9.49845969671139 0 0 0.0178316536784158 -0.0163267985595394 0.00408017097329627 -0.0117428996154702 0.0214577827778699 0.00126124428463057 -0.00268867911914979 0.0556467482923063 0.0499906110100434 -2.93515794473295e-05 -0.00456039342943757 0.00444737285068194 -0.190127472163113 0.0338018689107226 -0.077800397073948 0.0685613037132557 -0.132133272762898 -0.0307965121852092 0.0124481823377585 -0.0643945741644696 0.0145237707127338 0.117761099949582 -0.218982611778617 -0.179844356824742 -0.0325250227822901 -0.27278014622087 -0.103171187773524 -0.0795794804917814 -0.11902913021653 -0.267154568770637 -0.00392052982903031 0.044515719502215 0.0245937417576307 -0.00108648509235345 -0.000804906128417641 0.0313202538640242 -0.00184399981183869 -0.00110817068863375 0.0050131890905853 0.00567061770063581 -0.00885390701953188 -0.0162124466114972 -0.0582497331138324 0.0254565623270392 -0.0629620284578569 -0.0104221896496612 0.024593147446518 -0.182061541737011 0.00436770080865452 0.0108195851745123 -0.0522867469921888 -0.023623213602773 0.0892642772065494 0.116256915579454 0.245366010098056 0.0852674889056352 0.289458448412428 0.110761889998122 -0.208579390212755 0.256968660579239 0.249192101324514 -0.157534112856818 0.160776280375828 0.0094014811017437 0.00570525469986951 -0.0143876376912007 0.0247577648998815 0.030416839525382 -0.00094618666114616 0.00458883155425775 -0.0463234114005513 -0.00779236898544523
  42 1421.36003999051 ""  9.14385636230681 0 0 0.0129989688549072 0.0129271111589587 0.0205183284089241 0.00367213836133038 -0.0306280031125594 0.0107822874709749 -0.00693096912892069 -0.0680004804059607 -0.061959938955841 0.000323859712641434 0.010009716246634 -0.00993622468468194 -0.135109594903048 -0.0403947046010979 -0.0729661245689041 -0.0487455254602374 0.155272161046521 0.0705239003524789 -0.0363540058268989 0.11340109903539 -0.0100718640544015 -0.148032891688597 0.242753209411146 0.232131715007885 0.0825068572458074 0.328207443713031 0.148058186968599 0.115944538052906 0.155713718554585 0.313315007809673 0.0021960684401839 -0.12689265133118 -0.0652325577356973 -0.00727938108663049 9.12240487970178e-05 0.0190778526943468 -0.00194987417304496 -0.00182306913616645 -0.00202551693309796 0.0106907774245212 -0.0119488791394964 0.0131018858540937 -0.0430267564148548 0.0232997814427084 -0.059891209480157 -0.00982137181145637 0.000902552876469749 -0.0956380349355344 0.0243738871790515 0.0042050131876675 -0.0512039218484501 -0.0415103754478312 0.083208052019732 -0.0288780264074399 0.175418892444313 0.0692526371953494 0.254343242297702 0.0916502173092226 -0.158441483645084 0.227879696167154 0.197852579243225 -0.141058204345436 0.123545659261652 0.00932400807908026 0.00216976698875176 -0.0102756262099565 -0.0106402715443999 0.0217757240349455 -0.0236614181721615 -0.00775485779399006 0.0162120201815072 0.00548025402451999
  43 1444.88250615218 ""  11.0130112148115 0 0 0.0282482461694844 -0.012936167930142 0.00965930556010606 -0.0287726130051617 0.0836292753524825 -0.0205549638670599 -0.0145563998933519 -0.0304388299544568 -0.0285974228571267 0.0017383103098945 -0.0287604849101255 0.0251271208939476 -0.208209124599502 -0.0146935677378421 -0.110984874530828 0.142337547715288 -0.461785807363065 -0.195931056450391 0.0711103303663238 -0.263524448375843 -0.0179035922431123 -0.0836934878927035 0.104595402174501 0.150956290525345 0.115564181569538 0.146417428643061 0.104945728071092 0.0885322831964886 0.0872301372269526 0.112998605719218 -0.012100333278396 0.311928248105253 0.162103660001432 0.00150202727841818 -0.00311170169770232 0.0277590433317714 0.000113047022780768 0.00360846068506229 0.015169700164383 -0.0120540250306071 0.0165985524829506 -0.0549750940270348 -0.00272906333684916 -0.00859016729304506 0.0288292429018884 0.00302545468531896 -0.00480573988697745 -0.127528525511845 0.0260676063179355 0.00719467738860515 -0.0704573182522247 0.0562882061221181 -0.0386730659334265 0.21787751168592 0.0464468030086552 -0.00717604471951243 -0.0999055814324059 -0.00658235464631529 -0.0187029442099127 -0.0745627930089569 -0.0354396784299811 0.0672037367811515 -0.0173733028506372 0.00174733081663054 0.00606744609536442 -0.0147360593250087 0.046336121958389 0.0107482698911859 0.0158884044936298 0.0343554581405748 -0.148683383453285 -0.0338856309772042
  44 1461.73829913806 ""  112.639050739711 0 0 -0.00894207697426925 -0.00935591109477305 -0.00356127494282601 -0.0103722352678046 0.0487301325017252 -0.0163493460966019 0.00279614241743857 -0.0029479246792349 -0.00366751749257685 0.000575403246003151 -0.0199987947966273 0.0120444736231216 0.0477965837791645 -0.00429081599567029 0.0248007358371977 0.0633804718927826 -0.209911019613434 -0.102031555960223 0.0533399891924212 -0.177250936828874 -0.00424159648526114 -0.0117892714127428 0.0200752522881929 0.0298503318193099 0.00571913644895736 0.0227417782009061 0.00823436329798896 -0.000940308042228379 0.00387199114256707 0.0183739508593676 0.0157679964222736 0.222357111157264 0.110722874739867 -0.00717400460793712 -0.00212260512867201 -0.0353452501038802 0.00642101269130963 -0.0177860339444954 -0.0408703021426013 0.0140650857566578 -0.013023827509007 0.104361027161513 0.010193901382569 -0.00195476297556037 -0.0543208358919635 0.00433333762222775 -0.0426251465368264 0.131424043443804 0.0451715729794876 -0.025638408442916 0.0936315945941687 -0.021981569244427 -0.0490571039259272 -0.298042744837909 -0.188554519102098 -0.0169939194020424 0.221611550828672 -0.067290773780964 0.166726688562223 0.118366922595403 0.104032265247553 -0.121835508974687 0.0457605685932757 -0.00686426399897901 0.005125346471008 0.000367714140524687 0.0499385555241774 0.00558062384007452 0.0404289156537084 -0.121336119100427 0.504608039156589 0.11925842225905
  45 1495.49635175379 ""  14.0483249731399 0 0 0.00947979314874487 0.0110179422312553 0.018516920393478 0.00104057811909291 -0.0142891498006077 0.000122980751048029 -0.00796526179667738 0.00390300802683601 -0.00441535961100984 -0.000353331325428125 0.00446484763690942 -0.00318540100773963 -0.114955173788536 -0.0405219994548265 -0.0649390188031614 0.0100592067696375 0.0617520740572072 0.0408080555353359 -0.0227651964878714 0.0504130463323765 0.0348699142659307 -0.00480941105676278 -0.0583118004752717 0.0818872962830159 0.102475727760904 -0.014284868506743 0.0430587313048236 -0.00747969431750232 -0.0243394069935351 -0.0688497750806785 -0.00588822894270923 -0.0559729548535325 -0.0278804987198998 0.00308051945236842 0.00463538838498523 0.00202738002249841 -0.004832676579817 0.00729516345365773 0.0189493226514856 0.0114563594826743 0.00591533993927662 -0.0605095504444118 0.0328472487385238 -0.00285265878162083 -0.0134426510626692 0.0240722659219449 -0.0665984358869381 0.0264110251041084 0.0518965197178127 0.00446355570779141 -0.00507768750537298 0.0306892395950009 0.036957448928474 0.172289354205996 -0.506331997166984 -0.0774527160305738 0.286751312930519 -0.204589713987999 0.405406755650731 -0.0726435856188792 0.171510809344184 -0.302208114368706 0.175023208283734 -0.0182191711971007 0.00307029060807376 -0.0178098180489901 0.164982253681699 -0.0252134761027049 0.113399326700806 0.0519647067396846 -0.222571046275948 -0.0508093363885933
  46 1499.94853240562 ""  7.87688706746408 0 0 -0.00247713591691526 -0.0244118210882123 -0.0336429377108504 -0.00136727309401573 0.0128652899517466 0.00802851358001355 0.00913553325673815 -0.0172871936779294 0.0204556044916538 0.000838470175030161 -0.000350027403776743 0.00385916305495718 0.172746642287345 0.110750381870781 0.111087299986979 -0.0455944584134916 -0.0806172176685275 -0.058799214039609 0.0251612938052939 -0.0316318786156023 -0.0871829186356002 -0.0079005691563261 0.259027263030466 -0.305629481001164 -0.279311059702441 -0.056918633046089 -0.144532141834443 0.156536150858986 0.137790935795355 0.1506795365755 -0.00239866153036653 0.0192871596976153 0.0117329932549417 -0.041506794775479 0.0208583730868187 0.0338054857081343 -0.000880030612425384 0.000726857598445316 0.00553766443946842 0.00792187337417145 0.00612068939215805 -0.0222740498251543 0.00869447028480978 0.0127052130552189 -0.00271180867977726 0.00624537474807215 -0.164116343874242 -0.106269367665857 0.203667608295445 0.0103043934251099 -0.109685423917213 0.019263986826504 0.00281166937636143 0.0287793362109003 -0.112282448413647 -0.00239020705784153 0.175182122564923 -0.0244962872961762 0.0353111647219178 -0.126987970230757 -0.0286660978199416 -0.218633847554291 0.0607392844875402 0.0397875321480611 -0.00956135968787152 0.0365922015063779 -0.410463131386455 0.0414986476538403 -0.28426988899692 0.00869517055477396 -0.0648008244017507 -0.0159921116129286
  47 1506.58963190088 ""  2.94172182344068 0 0 0.0359025444853943 0.00192355383294056 0.00580023339849168 -0.00996923081339355 0.00389567294262441 -0.0118739118094438 0.0467612210652632 0.00187002680442146 -0.00847517742868953 -0.00163348881994221 -0.00434593317860935 0.00109198876151265 -0.085620896842369 -0.022987809092901 -0.0706060879119517 0.0907226344787525 -0.024112715789269 0.0180891547668672 -0.0276606727120168 0.0208498510609019 0.0892565186139591 0.146835035324727 -0.277833042484328 -0.188973389596382 -0.439201550136115 0.40336223091078 -0.0639964686545018 -0.469295574583502 -0.167148910381557 0.405357310261783 -0.00125743421197447 0.030654993723683 0.0147019422125109 0.00111815308260262 -0.00032591303780651 -0.0032114077728846 -0.000564379390468017 0.00110169053147745 0.00214868052104256 0.000616260634149061 0.000380098178445969 -0.00531066764341634 0.000659372733549489 -0.0017760720149483 0.000486484390290063 0.00343717751872706 -0.00983564891184966 0.0162216325262353 0.00647418577286923 -0.00215009141888053 0.0194765194349387 0.00466645202100475 0.000273233580398703 0.0194665303494324 -0.0236451135887764 -0.00563866966107793 -0.00256106484199827 -0.0134617874335897 0.0261357595804113 0.00708548660876541 0.0189749750222829 0.0044867060172918 0.00823918322009544 -0.00769224290552411 0.00260106393962902 -0.0047583235772835 0.0256757259340276 -0.000576673384572842 0.0184213195744146 0.0110535475952394 -0.0311832351515959 -0.00658740554292019
  48 1508.08612812402 ""  7.87889427113377 0 0 -0.0143364839821262 -0.00231504849265453 -0.0226260517045436 0.00828264105079157 0.00534381977986986 0.0139186565437369 0.00406238308249524 0.0055830078239917 -0.00941613873336446 0.000611025915947049 -0.000657777359380969 0.00317875862264659 0.102844736558626 0.0140023664213137 0.0431339748873792 -0.114217538981395 -0.0655955044163987 -0.078326913680926 0.0310793786466421 0.00553807203950362 -0.137343871482643 0.00903422294564783 -0.0942076844690314 0.107725579857676 0.0568604325201715 0.0808070693677398 0.0501757882768359 -0.0975389746496887 -0.054850562244084 0.0078490445683403 -0.00186540641788311 0.022130864031501 0.0122669057158634 0.0396635049468112 -0.0407468356649393 0.0208745584861425 -0.00146041252928011 -0.00079705839606767 -0.00190815944742471 0.00647345623790572 -0.00169468321840365 -0.00337554848251554 0.0103097463428378 0.0147088379110512 -0.00103307849413663 -0.122371224084718 0.558421849521496 -0.0938947200352679 -0.540374706081273 0.0291657590459775 -0.0597300025908521 0.00410504161511856 0.0165102487977666 0.0337699917438028 -0.0713375753844211 0.00436606857749823 0.16258312507858 -0.000604300774800815 -0.0139812803269751 -0.176380367426917 -0.105428654167694 -0.222293734820499 0.0231118885324411 0.0288645434097539 -0.00862883965337465 0.0163049703346465 -0.179782821285619 0.0383851229214071 -0.132776273047991 -0.00636561010622622 0.0522520680622601 0.010860337295037
  49 1512.05953968425 ""  5.6820514446737 0 0 -5.62246888732836e-05 -0.0139831051220154 0.0182525903638115 -0.0082469622154087 0.00354827566182014 -0.016984466614198 0.00404648240514994 -0.0203364011248758 0.0194545906364314 0.000434270224605955 -0.000899743180085277 -0.00131068359476798 -0.0541254586254787 0.00524112709230101 0.00397952969747878 0.108523855625608 0.0535584961985783 0.06319403046957 -0.015845071053531 -0.0538445901601194 0.126212167808371 -0.0269201529801847 0.290276085293758 -0.285824719751159 -0.234977814796401 -0.117287532691847 -0.142004858021469 0.213747704935824 0.155244323107014 0.105869063661077 -0.001529750993034 0.00138705299935166 -0.000679392638567683 0.0295437428424999 -0.0233401844671396 0.00565522543695007 -0.00208147071689972 0.00371269641115597 0.00250313269599805 0.000605504654667968 -0.0217682704784131 -0.0104239760951418 -0.00319875716581638 -0.0278775529400001 -0.010177382233978 -0.0595109564933709 0.299692126902881 -0.0552590198132209 -0.304803704379644 0.0109490291204988 0.00595622785435532 -0.0339469299795448 0.0523293111567064 0.0277350572915486 -0.113435720617994 -0.0449756159913167 -0.1772759494764 -0.0933690607620894 0.219738483638003 0.309474819120426 0.271429528580322 0.277605970072996 0.0284212747823133 -0.000183876194592928 0.00310812993462712 -0.0109505519658329 0.0939333822824023 0.0120434968327322 0.0576737276464018 0.00931623656593538 -0.0143671554141776 -0.00302695278233108
  50 1514.59522203936 ""  0.902837317683915 0 0 -0.00374974421020752 0.0017719330939401 -0.0293319810035501 0.0166119082542901 -0.000867395696831626 0.0360522862720214 -5.16731427525632e-05 0.0136555356875594 -0.0124270965769371 0.000653678877998503 0.00289233494325261 0.00395074174590748 0.105505897046623 0.0387874722711847 0.0380361367003124 -0.257506164751072 -0.112021577054381 -0.147566312729415 0.0458459137047291 0.0809456683035267 -0.301628270443036 0.0218677590698684 -0.18654990152968 0.174441032801092 0.13089334864825 0.0927191341805949 0.0866511466602181 -0.151079946569259 -0.100335712447404 -0.0464662426184056 -0.00469608045979457 -0.00961341330849089 -0.000731700708163196 -0.0210987586330147 0.0140213622349188 0.0206121819046723 -0.000789901420408719 0.00319750636911928 0.00302160114865719 0.00270794542994269 -0.022658081604298 -0.013432079135335 -0.00793633939531932 -0.0291149718518105 -0.0117996265584438 -0.00348960482471097 -0.068044444163219 -0.0899966965934739 0.0848141773194429 0.00549087889857542 -0.0226032653272115 -0.0327758221347313 0.0473541957822842 0.00255844068991834 -0.0977414605535496 -0.0426015878939916 -0.197521770928268 -0.0924636983789456 0.220260936741258 0.360643514839657 0.315564997443337 0.313198928009812 0.0386161269700413 0.0255177667801616 -0.00602469813645138 0.0219974161898814 -0.255651299474075 0.0216271201250897 -0.179287861391699 -0.000538280009257578 -0.0380200086084514 -0.00848656014491483
  51 1528.23389661346 ""  3.01132011664733 0 0 -0.0197178061488964 0.00483732174111834 -0.033171657636641 -0.0269607790380473 0.0043561899740795 -0.0581575958542612 -0.00647951319807118 0.00855791475227372 -0.0114946485042224 -0.00181667973003761 -0.00343399476922298 -0.00438876654412604 0.180293907180587 -0.00417659105964637 0.0583314262273808 0.470330558106668 0.135399256907951 0.235513245364326 -0.0678553836417237 -0.162450270880075 0.525660901534758 -0.00952542789144415 -0.109821287005064 0.186392491459408 0.170272869079831 0.0514099509008713 0.0913489018970239 -0.0641366420334501 -0.0548772940388063 -0.0697130514157831 -0.00228950209963975 0.0221923523846209 0.00551336914469596 -0.0156331250375156 0.00640746247132677 0.0191049589495857 -0.000857115084916587 0.00146445454925965 0.00113894466756354 0.00370731166911193 -0.00853642654668375 -0.00700520487618036 -0.00168640417845949 -0.00339501534384114 -0.00293455975802953 -0.0190762271191087 0.0100740958464483 -0.0753359292229061 0.0114977981679751 0.00853926701054708 -0.0392186879825149 -0.00901206384904144 0.017361815779149 -0.000733293175127647 -0.0309424129820016 -0.0076784469014297 -0.0234948781283991 -0.0196835916686647 0.0455227329659972 0.0656244945382774 0.0676147795332443 0.0395984080392127 0.0182548099076762 0.0316943438735947 -0.00919317240680981 0.0283137928709101 -0.288239540233837 0.0363316177510739 -0.200552805213577 0.00783634116853705 -0.0140245348875393 -0.00423753185543459
  52 2886.4525635672 ""  46.0489404116569 0 0 0.0016369101408301 0.00146110116938405 -0.00407793808221049 2.32036805501003e-05 -0.000240218323805655 -0.000143257711561628 5.59976849541821e-05 -0.000289972482280872 -0.000164459703455298 9.46181711601815e-05 0.000167574943419741 3.85123874316326e-05 -0.0221601482020332 -0.0200944893949851 0.04726447578612 0.000326844585541792 0.0013754088892138 -0.00138245072960325 0.00104074559995893 0.000648220440883468 0.00066666761438873 0.00397718370730948 0.000549454256302568 0.000587127781367298 -0.00105634458912086 -0.00171317974404826 0.0021535944325645 -0.00395780163720555 0.00508450324626226 -0.00222598621715884 -0.0022749998281426 -0.00187050791481591 0.000692790199677206 0.00374569208204798 0.0201688259029204 0.00195032396835515 0.00156115434012978 -0.00254467536916772 -0.00126495478253243 -0.0680650446204435 -0.0317772900353765 0.00960184101482258 0.00367238982830597 0.00347240548627868 -0.00226498671572667 -0.0301313291040553 -0.00252736835109923 -0.000888254776022154 -0.0208907264631469 -0.239026432094437 -0.0164127875054752 0.812982177649182 0.421676222505465 -0.112206916349346 0.00300589676970231 -0.0263157360628545 -0.00377725075264475 -0.0457371697603035 -0.0255017133637919 0.0065259571211254 -0.0130854279616009 0.0118261434310092 0.0248549765195669 -0.000235987092030194 0.000561948724623358 -6.66649895601626e-07 0.00129514131137807 0.000607437813775818 -0.000696259108963646 -0.00465391656987657 -0.00900910103517838 0.015956517555101
  53 2916.23257220304 ""  68.5761097829654 0 0 -0.000970652174984737 -0.00208818483087724 0.00398627064569132 -0.00499577405553771 -0.00071170557233564 -0.00200100695237026 -0.000576876687089569 -0.00100887371697024 -0.000268982829257817 -8.46066163568951e-05 -0.000217490226090946 -0.000164770145258949 0.0224268441418937 0.0224977591649065 -0.0507101824326324 -0.00845951411869275 -0.00784787968460141 0.0164352939623629 0.0660912206195826 0.019618037798606 0.0111234156326654 0.00963439842915832 0.00166298080626806 0.000358143954669798 -0.00204380774657063 -0.00298094919979319 0.00608566970710544 -0.00698406741020598 0.0113928441253597 -0.00435205406976361 0.00159721956196276 0.000167999412285737 -0.00115356478087028 -0.00672348980529577 0.0693613745746943 0.00935190146427914 -0.000410044794098539 0.000184861663364286 -0.00039995139558229 0.0171293555232965 0.00925961352258242 -0.00308432940821126 -0.000650396336804469 -0.00302367371549925 0.00164303341360321 0.170596158474601 0.0608853236266069 0.00455585306701891 -0.0803170186187046 -0.90490528371862 -0.0878188328670484 -0.197802562760266 -0.102400647193472 0.0302624363348698 -0.0060343792276481 0.0415130086517401 0.00090003464053701 0.00683862231909053 0.00282434260834849 -0.00112454192537891 0.00975350609726268 -0.00876278665676449 -0.0148045568851157 -0.0010429846676023 0.00129233552416625 -0.00148039944128112 -0.0045650034187819 0.00171399149739826 0.000814336822345408 0.00336373901200733 -0.00759103418344933 0.00433459153749527
  54 2923.99234352518 ""  74.4332230785003 0 0 0.00173707751078486 0.00116515584629997 -0.0051389348073103 -0.0684215297601444 -0.0135513806547799 -0.0221885068708583 0.00214058407898277 0.00141634460464998 0.00180813582355167 0.00047209071565049 -0.00198153637578238 -0.00131127034522818 -0.032823322124951 -0.0273317807767262 0.0654935504042039 -0.0814087630354648 -0.061103837137495 0.13205949359074 0.892261967574678 0.257688871780955 0.154251067923172 -0.0439751928384239 -0.0112931828344157 -0.00761786262904365 0.00974943547064257 0.00850383974629952 -0.0185409737019742 0.00854615924645044 -0.00788366854372444 0.00575757547850841 0.00012695847411089 0.00228281026436286 -0.00653773678660484 0.000358079524870717 -0.00490540848190905 -0.000484543531609815 -9.14464005664625e-05 5.79199106808473e-05 0.000203018609712056 -0.000826524403014919 -0.000683220037229208 0.000153079599491548 -6.65578749391734e-05 0.000375994340007499 -0.000222641642605928 -0.0106245255337166 -0.00376717804762457 -0.000628065540750974 0.00540610627881272 0.0639670609699854 0.00573678620172312 0.00939701106813198 0.00513687250693429 -0.00170332843208605 0.00082482546163433 -0.00586389552431416 -3.69954413175005e-06 0.00111449102533875 0.000676937691015079 -0.000160545130804242 -0.00135456179314183 0.00104793510840515 0.00232722373478389 0.000572027072305236 5.95784763344897e-05 0.000171565503972386 0.001176095834734 -0.000675735902650622 -0.00172612456302651 0.0024772359443672 0.000998762165074069 -0.0030507498157457
  55 2975.72766827392 ""  1.50508522222596 0 0 0.0288023408622585 0.0251786982386499 -0.0573812937279872 -0.0134493826510472 -0.0143047430759726 0.0286865183066181 -0.00588559619521407 -0.00553461903918984 0.011454129797846 7.81404783139974e-05 0.00105780909443553 5.40817952910026e-05 -0.345366384634244 -0.305048682605505 0.696648906890775 0.163446539827676 0.164296632659839 -0.363343487189224 -0.00402533910873638 -0.00216762482021129 0.00691105597693795 0.0102561191846398 -0.00174869101858472 0.00286154847113929 0.0670363233901037 0.0584215282132456 -0.140904173571963 -0.00854755257400467 0.00595815824744834 -0.00291404077860079 -0.00220873405496046 -0.00168107911751485 0.0106369181128344 -0.0017809643994453 0.00316295767090628 7.52574855006368e-05 -0.000119231137569594 0.000272529072731978 -0.000217344701460502 0.00416158008686755 0.00205691751867022 -0.000889158615805113 -0.000531541916493869 -0.000829533550999334 0.000620402892863496 0.0280521266276436 0.00626279087223024 0.00152744672176258 -0.00327594401295598 -0.0433480670591792 -0.00348744912582079 -0.0540215700905276 -0.0277250080773885 0.00564024051926606 -0.00149206841078227 0.00959750213004365 -7.9237786758715e-05 0.00424761416554846 0.00253206752437686 -0.00103672535976805 0.00320397575088873 -0.00245819707331412 -0.00543260142593804 3.25229994281924e-05 9.43980912030873e-05 0.000892604017743851 0.00727693357365824 0.000894531411381139 -0.0126063692888031 0.000875350767118733 -0.00206049981961655 0.00335227997196653
  56 2985.95703771837 ""  19.4426322469885 0 0 -0.00120736941332343 -0.00141455756465046 0.00181832041259167 0.0116468222096839 0.0071143143083059 -0.0118163438689203 -0.00433157929674834 0.0202237039086128 0.0447969884845225 -0.000222726971763605 -0.000116860403124639 9.58593701571506e-05 0.0131807568288617 0.0119110127320576 -0.0231815290371235 -0.0701441420392493 -0.0704941166096194 0.157051245609829 -0.0647535398000243 -0.0166437894396873 -0.0147594429614212 -0.457490652913919 -0.13026164071082 -0.0807494371066098 0.283909900554051 0.246238370762013 -0.592759969343673 0.223577175606491 -0.350977475008989 0.140692147215296 0.00151113392064505 0.00131980385044518 -0.00273642391340911 0.000335189128073312 0.0014418864509519 -4.11704770327711e-05 9.22028729358598e-06 1.20219243109735e-05 -9.90449974300076e-05 -0.000356646419846833 -0.000121584814722176 1.79010892219177e-05 0.000765857593210154 -0.000432638135223607 0.000618333120759371 -0.00227458953160809 -0.000362766698572788 0.000537194877844273 -0.00179074919240649 -0.0167425709217211 -0.00138171652763212 0.00424154588605038 0.00213918078782644 -0.000476990409409803 -0.00227471010693049 0.0143112718881543 -0.000655622631109226 -0.0109256783653579 -0.00613540911600822 0.00142419449115945 0.00422071472327833 -0.00291599933080246 -0.00780085439487525 -0.000123921056991534 0.000114898407197014 7.81989499883284e-05 0.00240110902965768 0.000851746318921225 0.000848338066915964 0.000133183744800536 -0.00140565661222123 0.00148226376487981
  57 2993.49937826685 ""  23.2884643883845 0 0 0.000330893732209097 0.000237534995784251 -0.000537384451908514 0.000858127978546382 0.000490622538719363 -0.00063553544615028 -0.000411262228830279 7.48034478637524e-05 0.00110123768188705 -4.17122919005649e-05 -2.60816383019507e-05 2.14908816581607e-05 -0.00323315032439628 -0.00286665506733399 0.00685796584650456 -0.00387439468072862 -0.0041178718742479 0.00892290383750941 -0.00632226745231087 -0.00166139197487654 -0.00133092409423755 -0.00555195150609547 -0.00175863636317144 -0.000962380398333387 0.00694937994198066 0.00595578983117056 -0.014559326958733 0.00311192148922303 -0.00515573006166188 0.00211292097144729 0.000726141852256184 0.000294722973283079 -0.000431172693384065 0.00390734220607513 0.0042757421331891 0.000782101357718529 6.06464986712536e-05 9.08601092480682e-08 0.000161973389160454 0.00123285148313953 7.59046524142689e-05 0.00092168053859373 -0.0354938256137323 0.0190754379630615 -0.0281937243268664 -0.0450451108541613 -0.0109264453030186 -0.001251316214863 -0.00190228466178512 -0.0388786392243922 -0.00436023253289075 -0.0114260764928021 -0.00341831796238715 -0.00146528756880684 0.101971013903211 -0.644620628829561 0.0289279175497898 0.511049164797097 0.284192376731622 -0.0639311510677749 -0.19365522241957 0.132539438971073 0.361469049167384 1.42689720336842e-05 2.62049156962942e-05 -0.000157695494927954 4.50875253721601e-05 -0.000124876627965439 -0.00113390617006775 -0.00118616244513197 0.00209225347744234 -0.00332098009514555
  58 3001.48287374335 ""  44.6721945556784 0 0 -0.0154881271349781 -0.0131024181550339 0.0286194404327741 -0.0369637398387385 -0.0296694610060618 0.0550494354432187 0.00843583125125011 0.0136183539173733 -0.000147953304946524 0.000519003999649422 0.00148815322972668 -0.000645891797856719 0.168083271812165 0.154428219593567 -0.34329231178214 0.303942358860672 0.316303552557823 -0.68434790034964 0.138550281922363 0.0285502004464923 0.0354790023526187 -0.179668697488343 -0.0474818439112084 -0.034911796261726 0.00433403909039827 0.000676231204694033 -0.00683761831813029 0.0795830467692873 -0.115012144764665 0.0422368548816212 -0.00437008997129535 -0.0136809117610579 0.00673439727976399 0.0028199024755882 0.000275160773863128 6.51889271179439e-05 0.000148194231772433 -0.000185451689277809 0.000157213186423336 -0.00172152291361814 -0.000701096179665528 0.000378402728531216 3.39937013859043e-05 0.000482805680703427 -0.000569201500033893 -0.0339793489321345 -0.00813513553297853 -9.62448448122667e-05 9.73292837748773e-05 0.00491867648410461 -0.000413335563522598 0.0220231699164182 0.0114412903586934 -0.00222995756570748 0.00148482869885904 -0.00912901021577634 0.000339801947306587 0.0019629113713327 0.000975719136317277 -4.53727565368851e-05 -0.00341129372787257 0.00236396790019764 0.00594720865757131 0.000215671761631581 3.24801177817734e-05 -0.000734677335976792 -8.94692316427452e-06 -0.00224516151956186 0.00854151174969589 -0.0015999775250303 0.00134912709786003 -0.00211439272347143
  59 3015.20314605042 ""  29.0863219098744 0 0 -0.000254776453158572 -0.000647455197902998 0.00181801015544088 -0.000661631755117465 -0.000720475654986052 0.00110256726604225 0.000786512028986237 0.00172658583509033 -0.000730921382835236 1.80808719152099e-05 9.52388628741108e-05 -2.51551660472073e-06 0.0113625862865404 0.00866985183198442 -0.0187969983807272 0.00615878120405517 0.00699820890745908 -0.0143700036921637 0.00220999504817038 0.00055855061126336 0.000624763192525641 -0.0143540108015109 -0.00372216398855839 -0.00288278333658834 -0.00339051790339973 -0.00259124389841829 0.00670501919839314 0.00910692531152951 -0.0133584367875499 0.00532753274380941 -0.000174823676755465 -0.00093673887411225 0.000127949699030895 -0.076274794909227 -0.0305496914756874 -0.000641226767622551 0.000302317870094762 0.000127001677060284 -3.45369970493765e-05 -0.00567291628061537 -0.00353003173026075 0.000959321659766803 0.00327993008713859 0.00623166814426012 -0.00437034599293308 0.906804954774755 0.228210075680877 -0.00880853924496254 -0.00167403681263259 0.140857258341468 0.0173403464027991 0.0590682828272323 0.0309146025134926 -0.0109666318932871 0.0128939186302554 -0.0751950224829502 0.0027617442172936 -0.0273021388589057 -0.0150204560292264 0.0060632100437699 -0.0203180792737744 0.018510238280746 0.0444290052579894 0.000491811980262368 -0.000161288177312683 -0.000833479504026675 -0.0109210220785178 0.00170648195104997 0.00720896866375435 -0.00315873900683258 0.000424247113677398 -0.000417276106500234
  60 3043.14834381965 ""  37.8631392028578 0 0 -0.00755113330758722 -0.00587372308129358 0.0135173031205111 -0.00648120186668746 -0.00365214600591015 0.00570801110439422 -0.0549825906745692 -0.0506531906650429 0.0400183045798362 0.000203554797013653 0.000101157814394265 -0.000149481133819519 0.0742944326984209 0.0641254852515799 -0.152865612829748 0.0317789829316666 0.0371968206787698 -0.0754459914889924 0.0446890124085186 0.0106712293876964 0.0092618910242241 0.585334658311878 0.162625449081228 0.12774425546984 0.243361588242601 0.206325260641221 -0.530329291380009 -0.168801354168168 0.232560112347104 -0.0794816159994771 -0.000590783961997542 -0.00234289416589915 -0.000880141135687726 -0.000708084447506916 -0.00179601098708965 5.24518234418808e-05 3.84237733309513e-05 -9.17348713508856e-05 0.000203216096556254 -0.000776734950369148 -0.00036770612743234 0.000163057903255937 0.00159947207492083 0.00240420621707933 -0.000430241366197046 0.00772772320489216 0.00239807570596701 -0.000540812751707774 0.000811891711457159 0.0178420651439913 0.00134959827425324 0.00983530153788434 0.00508109918365232 -0.00117430660745143 0.00334961303369725 -0.0185272120629089 0.000810015976514329 -0.0216237633880266 -0.011492976636234 0.00269776733000341 -0.000470813055423819 0.00117438429134038 0.00112287218166129 0.000421710555226997 0.000137620986378087 -0.000649761186367747 0.0015605189680594 0.0017298265738183 0.00615897267262351 -0.000573029180290254 0.00224986376645898 -0.00309925098913767
  61 3052.85596498557 ""  34.8611024934253 0 0 0.000497304296063817 0.000350529395538834 -0.000809650686439118 0.000358002039326691 0.00023184002297611 -0.000163751050289175 0.00433268037442146 -0.000419155527331181 0.000354435032883341 -3.52541761669033e-05 -3.91983767451885e-05 4.80434218636055e-07 -0.00488218647972005 -0.00395655830132322 0.00910327229741275 -0.00115007886737735 -0.00152563080954657 0.00286111144001838 -0.00341600305909449 -0.000866099681455168 -0.000742668535057933 -0.0363894386573216 -0.0110370810573549 -0.00737462994967532 -0.0039715955196727 -0.00432001895204566 0.0107137733246453 -0.0118970855396028 0.0201191521026589 -0.00755023453636547 0.000621697206876382 0.000490734287370403 -0.000108837244063176 0.00495005425218604 0.00347135783857352 8.01028470428663e-05 -0.000243502187684983 -0.000545273920140677 0.000441252107463474 0.00549154761555379 0.00412038236265668 -0.000359536622509741 0.0319753752230794 0.0812229645702812 0.00198639871826102 -0.0587371129491602 -0.0136401454798242 0.0028851014227121 -0.00171365364809509 -0.0292454752780641 -0.00448667825481985 -0.0542750787733618 -0.0280238589066833 0.00611998622952716 0.116999696845865 -0.655854303514823 0.0336385874117658 -0.57435303461573 -0.297295639764107 0.0673464473024365 0.0721532982844345 -0.0244287596525051 -0.126155613980502 -0.000150394386486106 -0.000109181747103251 2.35854632882272e-05 0.000868477889149712 -0.000341612154274511 -0.000698617699719916 -0.000168352556096138 0.00127347187168656 -0.00584392855220331
  62 3055.58991124293 ""  28.2511605861593 0 0 4.71843112933368e-05 -0.00166654148030463 0.00283096501461989 0.000888148559219635 0.00056801881647209 0.000618845554496738 0.067622226190023 -0.0434979759400547 0.0354797745080258 -0.000101891721715524 -2.21545228429622e-06 -7.52095099489959e-06 0.0125693479825884 0.0119334776166099 -0.0284020893942424 0.00202920682477026 0.00322664402285523 -0.00457975801760212 -0.014593378861339 -0.0031278587499596 -0.00245332620742716 -0.481448334795066 -0.153705904901771 -0.0886845394567397 0.0695928711298244 0.03591763276837 -0.105885395343487 -0.397322793151409 0.636576847762515 -0.230662701577152 0.000572106925808602 -0.000135593694355657 -0.000776634200577572 -0.000786976553828171 -0.000774857165651836 -0.000115313896938911 -2.86259765020741e-05 8.67880436763861e-05 2.71711614497426e-05 -0.00028481730362873 -0.000221837107076944 -2.67685144161311e-05 -0.00164541454864526 -0.00319082279572303 0.000234128222606596 0.00727260670571194 0.00192169505222633 -0.0004516549446593 0.000310635570436798 0.00805767673421686 0.000200271036921802 0.00331913683119625 0.00166267802542141 -0.000283902958062775 -0.00464423939149383 0.0254863004396218 -0.00132878357328633 0.0254496407000893 0.0132764542503926 -0.00291649560651715 -0.00110274392046187 -0.000243378113623699 0.00160036386679927 -0.000398453829881331 7.713651649483e-05 6.46068077100561e-05 0.0011800346478071 -0.00158278646540117 -0.00123231290872634 0.00047379469427363 -0.000814957770645405 2.3552589967429e-05
  63 3067.436321889 ""  25.0006547111229 0 0 0.000265672172361515 0.000219086220924082 -0.000448384727472282 0.000128255386242327 5.93189656017096e-05 -0.000140470750228262 0.000666544953060946 1.15446595618694e-05 -2.67598651751662e-05 -1.37631674401843e-05 1.8028664237538e-05 -8.13954908525746e-06 -0.00255468257523707 -0.00222138051102866 0.00489735588137534 -0.000678149263210688 -0.000826056108823086 0.00170298444934502 -0.00110174561461784 -0.000124439736596784 -0.000213618227093963 -0.00584953117667905 -0.00177078997609472 -0.00127256464544697 -0.00102309902323751 -0.000948041589936426 0.00255274226349698 -0.00137258293627811 0.00251861222258305 -0.000897899786541159 0.000105308269478142 -8.35255827598208e-05 0.000212942581401978 0.00302842568707517 0.00132885521674611 0.000486057276765221 -0.000317416839983765 0.000248473837749734 -9.48513922645734e-07 0.00457987135913547 0.00122380526580402 -0.00138607747961103 0.0593426641359995 -0.0214521106318488 -0.0606811293528581 -0.0381004676440911 -0.00919725076656633 0.00282437817246806 -0.000286607829035123 -0.00716843174819175 -0.00102954700819425 -0.0422672869252406 -0.019845971553785 0.00524859593955769 -0.0214846370795358 0.198259576541816 -0.0215904858141265 -0.331147977903208 -0.192135285912656 0.0261359353891086 -0.358480886909612 0.251845960738063 0.719173754894982 -0.000138789725265749 -1.5080970891805e-05 0.000134477017346502 0.000649874592526261 0.000148338998384382 -0.000684705160608559 0.00097644254312251 -0.000891230811060553 0.00178211882214453
  64 3499.99916338798 ""  6.17727072248345 0 0 0.000446797669127411 -0.000527222787752396 -0.00214220805817362 0.000173343139210962 0.000112961378451293 -7.02570198356554e-05 -0.000158143762684411 -0.000169694143241784 0.000351881960317876 -2.75235675179967e-05 -7.36162052790367e-05 0.00020169528521605 -0.00721578823658576 -0.00653401846134932 0.0126020941600823 0.000398442506212052 -0.000723935326161929 0.000516317278376913 0.000596140972484008 -0.00059177225592069 0.000336725841200593 -0.00233319590082006 -0.0012880129232232 -0.000463987926297212 0.000880471111779556 0.00230946802131584 0.00108590993817372 -0.000337800250062648 0.00131963748745473 3.68162857241898e-06 0.000152389739073993 0.00176203703162378 -0.00284273199646459 0.00163974771045704 -0.00164179798882682 5.4171882055627e-05 0.00018789221878072 0.00182865178212469 -0.00596364436979175 -0.000246483670444106 0.000424342333935238 0.000208851921861969 0.000101054281180925 -4.26492268886235e-05 -7.07248065109689e-05 -0.0119794125477712 -0.00107894362827174 -0.000230810529239207 0.00186651054406777 -0.000125229830189073 0.0016970362167628 -0.0011780622377758 -0.00140981154858675 0.000404523548894358 0.000198749620131002 -0.000736876136163356 0.000167865066452253 -0.000223732960157035 -3.32612326515499e-06 -7.75007852192957e-05 -0.000439483638012148 0.000231357690423107 -0.000109909750432277 0.0401101041348399 0.00662579370953391 -0.0555287575294968 -0.560681107187262 -0.0606027158809544 0.772539231387211 -0.00284663653049015 -0.0304857332638618 0.0972178496214077
  65 3522.32929065432 ""  195.632491477989 0 0 -0.00108485168895684 -0.000332232485337533 0.000443533953993666 -0.000278334266013039 -0.000110248950476849 -0.000104590872103369 0.000184903928110202 -1.05071018866093e-05 2.77268001763239e-06 -8.14118326801708e-06 -0.000992930000891601 0.00241283952964211 0.00421434720575129 0.00282244999355567 -0.00443225466571847 -7.40671664416528e-05 0.000678787501280991 -0.00135707189575564 0.00305151915453906 0.000265348248380631 0.000956445667721615 0.00227192532127972 0.00166162979227529 0.0013816651273559 -6.52417013996886e-05 -0.000447227998045391 -0.000871004739798493 -0.000652560829684823 0.000695135310594977 -0.00036407777058611 0.00251334154181851 0.016680665214433 -0.036194948858123 0.000341588670547829 -0.00158977913225531 0.00033197603729747 0.00190979831095416 0.0163981034847619 -0.0569988728500104 9.54350892596447e-05 0.00329027662493267 -0.00166516028030401 0.000269510169308923 6.41191743200197e-05 5.33229752411969e-05 0.000274986032392229 0.00109651423479854 -0.000553916039448586 -0.000832503942539466 0.0104626984058933 -0.00470206319066965 -0.0104080689021787 -0.011855952445548 -3.2693067496538e-05 0.00181995594613645 -0.00733982893864144 0.00164432848795148 -0.000508231234571976 0.000468614336779485 -0.00018128751598156 -2.11945637508314e-05 -0.000169518155250528 -0.00173803150871468 -0.00399029322706838 7.07188408363771e-05 0.00636825883939382 0.0594278358821501 0.0092083887597533 -0.0813770360711161 -0.0301331658080935 -0.285318910541133 0.916829426033396
  66 3727.0865409124 ""  58.609140704073 0 0 -0.000148749086130553 -0.000179114033973711 0.00088998293556357 0.000520785438727253 0.00154339337454767 -0.00182959522772338 -0.000118863008591969 9.79772311748558e-05 -2.64465734427599e-05 0.0023014701092792 0.0216474262090896 -0.056390854584607 0.00320806367410455 -0.00057813308032847 -0.00246076224281517 -0.00674812113371057 -0.00518955855278599 0.0126064401340933 0.0031890249622836 0.00438307109073224 0.00183963725303367 2.92372226211662e-05 -0.000286701644087006 -0.000150505184379213 8.53541037420576e-05 0.000291205987624363 -0.000406871588642621 -0.000382004851724755 0.00109503966791451 0.000452118462195438 -0.0410183424191238 -0.362043698493375 0.894096459962463 6.44685222357693e-05 -0.000126311146679417 0.00015740258442129 0.000350029587473594 0.000500195700179472 -0.00223785374915806 -6.74143656514973e-05 0.000576807516430318 -0.000126599757062261 2.160347124517e-05 -2.24190943919868e-05 -1.29607147750137e-05 -0.000257598573803715 0.000119541399675445 -0.000261196512540267 -1.45754085668837e-05 0.000454673315986805 -0.000812783790318875 -0.00157444980003567 -0.000869832390160603 4.57145331340327e-05 0.000221611044461787 -0.000783402544514343 0.000294564972649437 0.000141765364849281 0.000197641571649896 -5.43849246490071e-05 -6.43891707675326e-05 3.40841137902943e-05 -0.000308572755753238 -5.86363875750359e-05 7.28430538782532e-05 -4.70847837665933e-05 0.000447594587291534 0.000135131167650985 -0.000828870845851361 -0.00176632424963071 -0.0119778817005546 0.0383736267083545
  :::
 } 
 m_exists[66] { 
  s_m_exists
  :::
  1 11111111111111111111111111111111111111111111111111111111111111111111111111111 
  2 11111111111111111111111111111111111111111111111111111111111111111111111111111 
  3 11111111111111111111111111111111111111111111111111111111111111111111111111111 
  4 11111111111111111111111111111111111111111111111111111111111111111111111111111 
  5 11111111111111111111111111111111111111111111111111111111111111111111111111111 
  6 11111111111111111111111111111111111111111111111111111111111111111111111111111 
  7 11111111111111111111111111111111111111111111111111111111111111111111111111111 
  8 11111111111111111111111111111111111111111111111111111111111111111111111111111 
  9 11111111111111111111111111111111111111111111111111111111111111111111111111111 
  10 11111111111111111111111111111111111111111111111111111111111111111111111111111 
  11 11111111111111111111111111111111111111111111111111111111111111111111111111111 
  12 11111111111111111111111111111111111111111111111111111111111111111111111111111 
  13 11111111111111111111111111111111111111111111111111111111111111111111111111111 
  14 11111111111111111111111111111111111111111111111111111111111111111111111111111 
  15 11111111111111111111111111111111111111111111111111111111111111111111111111111 
  16 11111111111111111111111111111111111111111111111111111111111111111111111111111 
  17 11111111111111111111111111111111111111111111111111111111111111111111111111111 
  18 11111111111111111111111111111111111111111111111111111111111111111111111111111 
  19 11111111111111111111111111111111111111111111111111111111111111111111111111111 
  20 11111111111111111111111111111111111111111111111111111111111111111111111111111 
  21 11111111111111111111111111111111111111111111111111111111111111111111111111111 
  22 11111111111111111111111111111111111111111111111111111111111111111111111111111 
  23 11111111111111111111111111111111111111111111111111111111111111111111111111111 
  24 11111111111111111111111111111111111111111111111111111111111111111111111111111 
  25 11111111111111111111111111111111111111111111111111111111111111111111111111111 
  26 11111111111111111111111111111111111111111111111111111111111111111111111111111 
  27 11111111111111111111111111111111111111111111111111111111111111111111111111111 
  28 11111111111111111111111111111111111111111111111111111111111111111111111111111 
  29 11111111111111111111111111111111111111111111111111111111111111111111111111111 
  30 11111111111111111111111111111111111111111111111111111111111111111111111111111 
  31 11111111111111111111111111111111111111111111111111111111111111111111111111111 
  32 11111111111111111111111111111111111111111111111111111111111111111111111111111 
  33 11111111111111111111111111111111111111111111111111111111111111111111111111111 
  34 11111111111111111111111111111111111111111111111111111111111111111111111111111 
  35 11111111111111111111111111111111111111111111111111111111111111111111111111111 
  36 11111111111111111111111111111111111111111111111111111111111111111111111111111 
  37 11111111111111111111111111111111111111111111111111111111111111111111111111111 
  38 11111111111111111111111111111111111111111111111111111111111111111111111111111 
  39 11111111111111111111111111111111111111111111111111111111111111111111111111111 
  40 11111111111111111111111111111111111111111111111111111111111111111111111111111 
  41 11111111111111111111111111111111111111111111111111111111111111111111111111111 
  42 11111111111111111111111111111111111111111111111111111111111111111111111111111 
  43 11111111111111111111111111111111111111111111111111111111111111111111111111111 
  44 11111111111111111111111111111111111111111111111111111111111111111111111111111 
  45 11111111111111111111111111111111111111111111111111111111111111111111111111111 
  46 11111111111111111111111111111111111111111111111111111111111111111111111111111 
  47 11111111111111111111111111111111111111111111111111111111111111111111111111111 
  48 11111111111111111111111111111111111111111111111111111111111111111111111111111 
  49 11111111111111111111111111111111111111111111111111111111111111111111111111111 
  50 11111111111111111111111111111111111111111111111111111111111111111111111111111 
  51 11111111111111111111111111111111111111111111111111111111111111111111111111111 
  52 11111111111111111111111111111111111111111111111111111111111111111111111111111 
  53 11111111111111111111111111111111111111111111111111111111111111111111111111111 
  54 11111111111111111111111111111111111111111111111111111111111111111111111111111 
  55 11111111111111111111111111111111111111111111111111111111111111111111111111111 
  56 11111111111111111111111111111111111111111111111111111111111111111111111111111 
  57 11111111111111111111111111111111111111111111111111111111111111111111111111111 
  58 11111111111111111111111111111111111111111111111111111111111111111111111111111 
  59 11111111111111111111111111111111111111111111111111111111111111111111111111111 
  60 11111111111111111111111111111111111111111111111111111111111111111111111111111 
  61 11111111111111111111111111111111111111111111111111111111111111111111111111111 
  62 11111111111111111111111111111111111111111111111111111111111111111111111111111 
  63 11111111111111111111111111111111111111111111111111111111111111111111111111111 
  64 11111111111111111111111111111111111111111111111111111111111111111111111111111 
  65 11111111111111111111111111111111111111111111111111111111111111111111111111111 
  66 11111111111111111111111111111111111111111111111111111111111111111111111111111 
  :::
 } 
} 
