# Supplementary material for: Cut-off Scale and Complex Formation in Density Functional Theory Computations of Epoxy-Amine Reactivity
Source: ACS Omega. 2021 Oct 25;6(44):29424–31. doi: 10.1021/acsomega.1c03229 (PMC8587129; doi:10.1021/acsomega.1c03229)
Supplement: Supplementary file 1 — ao1c03229_si_001.zip [file ao1c03229_si_001.zip › Final_structures/Primary/A3_E1_B3LYP-D3_CC-PVTZ-F_canonical/Amine_frag3_product-2_isomer27.vib]

{ 
 s_m_m2io_version
 :::
 2.0.0 
} 

f_m_table { 
 i_j_atom_total
 :::
 24
 m_column[77] { 
  s_m_data_name
  s_m_column_name
  i_m_width
  b_m_visible
  s_m_units
  :::
  1 r_j_Frequency  "Frequency"  10 1 "" 
  2 s_j_Symmetry  "Symmetry"  10 0 "" 
  3 r_j_Intensity  "Intensity"  10 1 "" 
  4 r_j_Raman_Act  "Raman Act"  10 0 "" 
  5 r_j_Raman_Int  "Raman Int"  10 0 "" 
  6 r_j_x1  "x1"  10 0 "" 
  7 r_j_y1  "y1"  10 0 "" 
  8 r_j_z1  "z1"  10 0 "" 
  9 r_j_x2  "x2"  10 0 "" 
  10 r_j_y2  "y2"  10 0 "" 
  11 r_j_z2  "z2"  10 0 "" 
  12 r_j_x3  "x3"  10 0 "" 
  13 r_j_y3  "y3"  10 0 "" 
  14 r_j_z3  "z3"  10 0 "" 
  15 r_j_x4  "x4"  10 0 "" 
  16 r_j_y4  "y4"  10 0 "" 
  17 r_j_z4  "z4"  10 0 "" 
  18 r_j_x5  "x5"  10 0 "" 
  19 r_j_y5  "y5"  10 0 "" 
  20 r_j_z5  "z5"  10 0 "" 
  21 r_j_x6  "x6"  10 0 "" 
  22 r_j_y6  "y6"  10 0 "" 
  23 r_j_z6  "z6"  10 0 "" 
  24 r_j_x7  "x7"  10 0 "" 
  25 r_j_y7  "y7"  10 0 "" 
  26 r_j_z7  "z7"  10 0 "" 
  27 r_j_x8  "x8"  10 0 "" 
  28 r_j_y8  "y8"  10 0 "" 
  29 r_j_z8  "z8"  10 0 "" 
  30 r_j_x9  "x9"  10 0 "" 
  31 r_j_y9  "y9"  10 0 "" 
  32 r_j_z9  "z9"  10 0 "" 
  33 r_j_x10  "x10"  10 0 "" 
  34 r_j_y10  "y10"  10 0 "" 
  35 r_j_z10  "z10"  10 0 "" 
  36 r_j_x11  "x11"  10 0 "" 
  37 r_j_y11  "y11"  10 0 "" 
  38 r_j_z11  "z11"  10 0 "" 
  39 r_j_x12  "x12"  10 0 "" 
  40 r_j_y12  "y12"  10 0 "" 
  41 r_j_z12  "z12"  10 0 "" 
  42 r_j_x13  "x13"  10 0 "" 
  43 r_j_y13  "y13"  10 0 "" 
  44 r_j_z13  "z13"  10 0 "" 
  45 r_j_x14  "x14"  10 0 "" 
  46 r_j_y14  "y14"  10 0 "" 
  47 r_j_z14  "z14"  10 0 "" 
  48 r_j_x15  "x15"  10 0 "" 
  49 r_j_y15  "y15"  10 0 "" 
  50 r_j_z15  "z15"  10 0 "" 
  51 r_j_x16  "x16"  10 0 "" 
  52 r_j_y16  "y16"  10 0 "" 
  53 r_j_z16  "z16"  10 0 "" 
  54 r_j_x17  "x17"  10 0 "" 
  55 r_j_y17  "y17"  10 0 "" 
  56 r_j_z17  "z17"  10 0 "" 
  57 r_j_x18  "x18"  10 0 "" 
  58 r_j_y18  "y18"  10 0 "" 
  59 r_j_z18  "z18"  10 0 "" 
  60 r_j_x19  "x19"  10 0 "" 
  61 r_j_y19  "y19"  10 0 "" 
  62 r_j_z19  "z19"  10 0 "" 
  63 r_j_x20  "x20"  10 0 "" 
  64 r_j_y20  "y20"  10 0 "" 
  65 r_j_z20  "z20"  10 0 "" 
  66 r_j_x21  "x21"  10 0 "" 
  67 r_j_y21  "y21"  10 0 "" 
  68 r_j_z21  "z21"  10 0 "" 
  69 r_j_x22  "x22"  10 0 "" 
  70 r_j_y22  "y22"  10 0 "" 
  71 r_j_z22  "z22"  10 0 "" 
  72 r_j_x23  "x23"  10 0 "" 
  73 r_j_y23  "y23"  10 0 "" 
  74 r_j_z23  "z23"  10 0 "" 
  75 r_j_x24  "x24"  10 0 "" 
  76 r_j_y24  "y24"  10 0 "" 
  77 r_j_z24  "z24"  10 0 "" 
  :::
 } 
 m_row[66] { 
  r_j_Frequency
  s_j_Symmetry
  r_j_Intensity
  r_j_Raman_Act
  r_j_Raman_Int
  r_j_x1
  r_j_y1
  r_j_z1
  r_j_x2
  r_j_y2
  r_j_z2
  r_j_x3
  r_j_y3
  r_j_z3
  r_j_x4
  r_j_y4
  r_j_z4
  r_j_x5
  r_j_y5
  r_j_z5
  r_j_x6
  r_j_y6
  r_j_z6
  r_j_x7
  r_j_y7
  r_j_z7
  r_j_x8
  r_j_y8
  r_j_z8
  r_j_x9
  r_j_y9
  r_j_z9
  r_j_x10
  r_j_y10
  r_j_z10
  r_j_x11
  r_j_y11
  r_j_z11
  r_j_x12
  r_j_y12
  r_j_z12
  r_j_x13
  r_j_y13
  r_j_z13
  r_j_x14
  r_j_y14
  r_j_z14
  r_j_x15
  r_j_y15
  r_j_z15
  r_j_x16
  r_j_y16
  r_j_z16
  r_j_x17
  r_j_y17
  r_j_z17
  r_j_x18
  r_j_y18
  r_j_z18
  r_j_x19
  r_j_y19
  r_j_z19
  r_j_x20
  r_j_y20
  r_j_z20
  r_j_x21
  r_j_y21
  r_j_z21
  r_j_x22
  r_j_y22
  r_j_z22
  r_j_x23
  r_j_y23
  r_j_z23
  r_j_x24
  r_j_y24
  r_j_z24
  :::
  1 96.2940526120975 ""  0.40413768312223 0 0 -0.00404618548331792 0.00609564124165148 0.0240210901432733 0.0109372740403199 0.0510510900996287 -0.0197846516924029 -0.0482549357578641 -0.0851383158270841 -0.00477764665057521 0.0266276773232791 0.04394420687815 -0.102166305036909 0.00507397336847423 0.00560814959714853 0.0957973717367303 0.00261954244409264 0.0294698932243456 -0.00599805552294517 0.027656325025288 0.110556911190404 0.00263487526412844 -0.0635232734444587 -0.113508988734628 0.0233446656473929 -0.048655788447048 -0.0894141185595315 -0.0780970839723668 -0.0664053089837644 -0.118895413149041 0.0185577434296144 -0.026840885700866 0.0765976756970716 -0.0343306199596791 0.0396475593420116 7.43004293023581e-05 -0.0178337955383239 -0.0873985020356592 0.0278732782948169 0.08320409468729 -0.000225484271631054 -0.0423980001940972 0.042011634524975 0.058440361506249 -0.0645859607584692 -0.00134689647739171 0.0600778060074589 0.0275505577283612 -0.0490675517241046 0.0647416093523703 -0.0430044477930619 -0.0418575850926103 -0.00453897909416597 -0.114094962909979 0.0880594118092089 0.112817323734139 -0.106119611718669 -0.0235892709962062 0.0571245264182401 -0.0116049709622 -0.0494880129529488 0.0481853464112464 -0.0925227130401013 0.0366054274298188 0.0111479287968083 0.0534874456753085 0.000495344065389609 0.0300049185188665 0.0953446457141329 -0.0243762581466779 -0.0614722990063012 0.0673144955194644 0.0704664501067455
  2 101.283292340188 ""  1.13416731332352 0 0 0.00972872681772192 0.00852672540291793 -0.013109934116302 -0.00239362081170851 0.00251707895528311 -0.0181176894611244 0.0896079396981012 0.0521404320344261 0.0075317094610452 -0.0171672491380701 0.00769973534669008 -0.0121483891498392 -0.0148179624558404 0.0193756929421995 -0.0670145435434583 0.000378897546733358 -0.0092737905250003 -0.0247826151984642 -0.00541945629887411 -0.00090708836431949 -0.018964085586649 0.114338154246966 0.0887819235735297 -0.0381652094195639 0.112452188858482 0.0448157483776413 0.0605346880703901 0.100315411524184 0.055484097896843 0.0157991722854432 -0.02823881902725 0.0093376513806749 0.00565723699781649 -0.0793741551182745 -0.0274508001090455 0.0484524818709878 -0.0990240837809099 -0.00442181107499936 -0.0282258355371813 -0.00587141730469525 -0.00873859281895331 0.033431974280646 0.129447583450028 0.0146099835917176 -0.0517082867328376 -0.124890573136598 -0.0951856737795209 0.0747091624671197 -0.132043977505238 0.0371375015757706 0.0413844869927289 0.0210998339911413 -0.0205294760486918 0.126983381599807 0.206759228187228 0.00860511825112205 -0.00443867473013096 0.103419626979577 0.0330429763499955 -0.158661809010225 0.180731590097118 0.0184060582820058 -0.0588517512238314 -0.0195945874637815 -0.0445430596136404 0.0401037531896568 -0.0183938648436902 -0.0663717177991283 0.0639631838524619 -0.0799854549147585 -0.05122673490821 -0.0117592624321897
  3 157.094331523254 ""  3.83806910146822 0 0 -0.0135132245025874 -0.00567783586547116 -0.028457001910398 -0.0587807092373558 -0.0334656648701509 -0.0514367919033559 0.0219951155021975 -0.0179200989996077 -0.0281143094196357 -0.080465724164922 -0.0223771897939169 -0.0423331709858083 0.0194827566822517 -0.0256503242752526 -0.0376721990573988 -0.0517978480181347 -0.0476617488077452 -0.0651514627124069 -0.0626741441285124 -0.0348154081233532 -0.0515020943603079 0.0365975270447407 -0.0430000734243039 -0.057820166358021 0.00596345255286534 -0.0106431300229266 -0.0274701084237622 0.051474868386636 -0.0131808478982015 0.000365707981922762 -0.0691123428068608 -0.0122440354734847 -0.063086906606437 -0.0611351026997893 0.0539180420372517 0.0238320571329263 0.120717445240399 0.00852461016156175 0.0530784127739546 0.0458991068327812 0.0376689875416991 0.0372086209626633 0.0478050728415049 -0.0692198532588589 0.0151348717397433 -0.108114763204124 -0.0218085711065251 0.0237880665923613 -0.111424950411987 0.117337340864381 0.0206969081562052 0.0694754681677843 0.108030051946696 0.0580351747500221 -0.00250104142566389 -0.0618128595260271 -0.00989139972252852 0.0245101832738363 -0.133321054726788 -0.0148476932959378 0.125720322228615 -0.0970417172865865 0.0493639678471316 -0.0306890639189351 0.0572201049485059 0.0217143026062335 0.013848179675402 0.079313174001446 0.0418385784704021 0.0572379037949851 0.0344378841989215 0.0401374755254638
  4 204.235990991601 ""  2.61445638367914 0 0 -0.00279894988061894 -0.0103491030522367 -0.0385702395551801 0.00738298995647631 -0.00634014401123058 -0.0314852171945586 -0.0151818225256653 -0.0761432551430205 -0.0572102067407023 0.100405709384773 -0.0468014316997441 0.132023980282974 0.0103918335623928 -0.0163667315246846 -0.00646113818480948 0.0445379740403811 0.101099378702685 -0.0951068339603874 -0.0886282570383299 -0.0870832129535271 -0.0740091384686447 -0.0168866279952507 -0.13595454906745 -0.057424494412348 -0.0435452159869145 -0.0655241175029171 -0.110544834462933 0.00681273223156874 -0.0839617557193956 -0.0217743741191139 0.0871786414635606 -0.139368945454098 0.15762699491531 -0.0584228125920972 0.0449033685000704 -0.010359671790118 -0.0329830292089957 0.0501934208779681 0.0213415793693699 -0.0241801541182185 0.032978571036672 0.00728233019590956 0.0186371250616619 -0.00705559709958093 -0.0315833393725041 -0.0882914508283945 0.00204156211420528 0.0158686187602144 -0.093499231721462 0.0810046896997249 -0.0297724727932337 -0.01113681880632 0.0411401552165237 0.039748405872337 0.0374641899239282 -0.022830423584206 -0.0414532849460505 0.00550870721980903 -0.00421181983476303 -0.080164383839709 0.0498194196023289 -0.0269996688907228 -0.00624561085247369 -0.00870976423462696 0.0349355156799931 -0.0168032144152865 0.0136930032473001 0.0284354420521175 0.010901621151797 0.0253670523031152 0.0513639496436373 0.0262871881745474
  5 248.058571297674 ""  4.60503967973902 0 0 0.00640830731232212 -0.0366658608333448 -0.0129434838251644 0.0462481333279309 -0.0661963018611248 0.0430435184745675 -0.0781168627434966 0.0994404545123029 0.0123450216124797 0.0844382597696961 -0.0842376205108745 -0.0893460004132484 0.0413276924605011 -0.0586824543370809 -0.052115124497262 -0.00130844311125498 -0.0776333378275145 0.134697752640591 0.142299849034248 -0.0168666573939544 0.0746418090354346 -0.106012779379183 0.057942015186784 0.0618857633780456 -0.17440507050025 0.146255588685684 0.0855100458229204 -0.0392093684953113 0.204775615334551 -0.0805847411913402 0.0672612245247888 -0.0422029804818967 -0.0698202947026428 -0.048114793933787 0.029573004046494 0.00948487460769871 -0.011626412367244 0.037098334220776 0.0269664816554824 -0.0164891245878292 0.0308520221577921 0.0168588638577445 -0.00392276712695986 -0.0111160347218866 9.65890481514117e-05 -0.0807920624233513 -0.0148091711129112 0.0510691128311364 -0.0868109834554027 0.0722770778897664 -0.00390979129804405 -0.00294272806208363 0.0491108711229154 0.0383985346218577 -0.0121442800200989 -0.0180223967444028 -0.0158169715771079 -0.0122259903990862 -0.0241024415787868 -0.0186023688193046 0.020682034376768 -0.028051685010153 0.0218765886252681 0.0100969287025411 -0.00366123995537989 -0.00855110857330603 0.0209881327057681 -0.0274249855330889 0.0251563131584147 0.0465140424698827 0.0300681528341598 0.0362272368070161
  6 280.334343989319 ""  0.893575669464468 0 0 0.0740205571836883 0.0145831419280813 0.0273104506911611 0.0758291521290704 -0.00751613512446452 0.0731163749874671 0.00224495958157826 -0.0519027963387468 0.00933821805741701 -0.0656419737245051 0.0507703188083046 0.0166041474230216 0.0707197334003214 0.0178431132767447 0.0747075606332302 0.0326380347180581 -0.104606936224421 0.149324255131482 0.176246629838578 -0.00456009951273012 0.0909547287390765 -0.0261303847097475 -0.0357656458539114 0.0654223403170008 0.0395158829659981 -0.0733886735637317 -0.0702533833551795 -0.059100436041706 -0.105358907193377 0.00768720471754847 -0.014251013616615 0.11868490707722 -0.053392488571699 -0.0644543094289431 0.0245044764166112 0.00147505681221301 -0.0100180571113715 0.0239778196406114 -0.0393674153975387 -0.0315231839433016 0.041137007554065 -0.0281343173288399 -0.037406834541073 -0.0722105321816264 -0.055983282204917 -0.130191581197648 -0.0616640430919401 0.101778592401817 -0.152833768351568 0.110344210173552 -0.0520172331501871 -0.0116108817259053 0.0817932884197887 -0.00856848192446945 -0.0669025603615341 -0.118341195936621 -0.143945100247152 -0.0474883971969181 -0.0847541208210882 -0.081546260251701 -0.00472483719504162 -0.1430548781113 0.0372861114836431 0.0787568176460511 -0.00574176615628379 -0.00638629049386267 0.0410209927806176 -0.0815407508396463 0.0329778348340981 0.0368165462797068 -0.0100907618945945 -0.0233557150559394
  7 295.805689376213 ""  1.70744411143943 0 0 -0.0430586564851076 -0.0196523121819788 0.0142241100840062 -0.0249987902424222 -0.00187829885467286 0.002647582886218 0.0444079557738654 0.00737046151989474 0.0330774574224016 0.0234273252572421 -0.0234663881262549 -0.0101732356349604 -0.0677904138971173 -0.00758645501855455 -0.0158643307124026 -0.0199103331140763 0.0245395277027718 -0.00514205213109403 -0.0419937732419991 0.00991328031271897 0.00412187258553076 0.0593846833278761 0.263837248081881 0.0200297777575451 0.277451311108638 -0.0956430845736109 0.0915157131479618 -0.114635937488805 -0.115167117616771 0.00838374816195528 0.0161720931700807 -0.0340809722914902 -0.000933839068510892 0.0297647888788063 0.0280400758938822 0.00649356605616236 0.00921095052924875 0.0561143131634298 -0.000984376348779175 0.00317463778967121 0.0381114468129732 -0.0214835626190322 -0.015624725139095 -0.0431571168193899 -0.0302535685071966 0.0707105558384703 0.0885942979083114 -0.014307951914155 0.0874994354632643 -0.0125037128888198 0.0822505525341344 8.52070145042206e-05 0.0342028774923626 -0.032559823220527 0.159687907514512 -0.30765284482945 -0.294560158198482 0.0588316373607794 0.290253434885678 -0.0384707151512986 -0.272707192823831 -0.224252352499805 0.222729319266517 -0.0461589215960662 -0.039828935159065 0.00629954133743422 -0.0606620732643992 -0.0493024285068628 0.00337059791266366 0.0466592483188111 0.0649112381719739 0.00296005595521867
  8 306.41186053162 ""  0.342583412472337 0 0 0.00352943591694398 0.000742451754368541 0.0182565123036804 -0.00865535379853777 0.0231293398763235 -0.0126346720040115 -0.00086914967585876 -0.00124370469896678 0.01716917485948 0.00108395139602972 0.0209874885271487 0.000188066281090047 0.00213554386483741 0.00293547318092333 0.0299588393259667 0.0112592566567445 0.0301167930971971 -0.0509645852798174 -0.0495871702156677 0.0333663310888293 -0.0170994679829998 0.0427916006430832 -0.472337889172367 -0.095505172869236 -0.436568546077412 0.19760984798773 0.0187318941468851 0.384484158775461 0.261450009583782 0.122222578646682 0.00815858084314157 0.00775367694779153 -0.0071099541252586 -0.00201356644984792 -0.00487214544511131 0.0151854600450489 0.0131596454346144 -0.0161331551500477 -0.0287466305482367 -0.000708133792275719 0.00476563208994222 -0.00799625337117782 -0.00584609835286345 -0.0121238970570709 -0.00982452867562492 -0.00239478867378006 -0.00504188049559066 0.0213989764235777 -0.00431541804610062 0.000168133089139197 0.0206132448430257 -0.000748042734400458 0.0149998113908733 -0.0168431012104169 0.140526538855457 -0.194009925364892 -0.172944670874087 0.0511104375415289 0.242310337462015 -0.0153672432502996 -0.205339409211992 -0.122400118787193 0.146167000389419 0.00162887090175501 -0.00986256020066136 0.0169778259425685 -0.0127792074659358 -0.0238747726857319 0.0182832642762349 -0.00402430325109156 -0.0368571077894486 -0.0241827089038069
  9 329.737658702148 ""  3.36607648666451 0 0 -0.0331474482669415 -0.0208021184495625 0.0399647845791243 -0.0270963611676865 0.00938780397428258 0.0105295398414349 0.059020206563985 -0.00044569988763237 0.0617745187215016 0.0194753509633453 -0.0107421592920055 -0.00717614597436769 -0.0482654983618535 -0.0132438231032439 0.0265006599458661 -0.0125888627288727 0.0288092990276746 -0.0166631371628676 -0.061724155757177 0.0328348183816341 0.0121022258154992 0.116737485104362 -0.109819303245902 -0.0552233090568369 -0.042518147726248 0.0495738645725414 0.126848794176601 0.207894893566559 0.0788455872844797 0.13134551069923 0.00628311659225708 -0.0189047790607446 0.0111710634991399 0.0504143317357679 0.0271067843456886 -0.00695957142800459 -0.0273989197316401 0.0693344129466262 -0.0139305773890882 -0.0006172430322027 0.0321381480305483 -0.0363916589861008 -0.0241539513234663 -0.0770068093308522 -0.0533125592930228 0.104641059876683 0.109567810440365 -0.0332473965099321 0.123402159261743 -0.0377420453327301 0.0599227006821013 -0.00132074532127943 0.0187953750888552 -0.0319035864961126 -0.266944195311493 0.0997593567815063 0.0342335149342395 -0.105483088615854 -0.428216790024218 -0.0558189167202832 0.265587316575255 -0.0272730635244927 -0.133011049982538 -0.0307688685996003 -0.0289454370386483 0.00636129330472858 -0.0557270572444742 -0.0379999625821121 -0.00650208999614242 0.0325327302231326 0.0799928963889069 -0.00896870240936882
  10 371.967352458912 ""  7.93543319886062 0 0 0.000581323618634253 0.00443195253525302 0.0534129952948116 -0.0352633188640864 -0.0119990864306483 0.0196458713787985 0.0330895947627054 -0.00642185808471016 0.0686984691684714 0.0439999161630248 -0.0505007875529048 -0.0217170337907182 0.0899678278956079 -0.0442639482409794 0.070542129159586 -0.0212573230248123 0.00601246119579499 -0.00637621978723635 -0.0656082437086131 0.0185155527373651 0.0241953877376524 0.0497927663827746 0.0550100476745976 0.0422101706606787 0.0935954669799278 -0.0332312353653266 0.0872261048944149 0.00526701703477531 -0.0438061080912612 0.0850198449110022 0.0222127085958267 -0.060549066165136 0.00868986026786128 -0.0185319885796867 0.00786783024771968 -0.0131069463341905 -0.00560870213617647 -0.0716219655622716 -0.0779208996410332 -0.0229578100214998 -0.00820560543676925 -0.0124228030647743 -0.01632061908962 -0.0060640770084427 -0.0279353646927975 -0.0298319349158826 -0.00990704820547299 -0.0186233689330633 -0.0440317154215551 0.00553986135215193 -0.100721171904817 -0.0216398049119456 0.00393222075162391 -0.0114081958579225 -0.000272110618224356 -0.0230838949767318 -0.0408482762420067 -0.0172238265207141 0.0118781868971416 -0.0452214069742451 -0.0188877795260275 -0.0196373518128492 -0.00979304050644261 0.00884197592708881 0.153019405998241 0.039659285764476 0.109659470434514 0.300738875203195 -0.0151808263393396 -0.176593276469893 -0.112286774905437 -0.090705048113896
  11 416.638035860977 ""  2.83896333911806 0 0 -0.0614739677081561 0.00852839362210124 -0.0246952193552855 0.033553882155157 -0.0147733463059286 0.110106553731097 0.0803090508003906 -0.0378806862257621 -0.0240266311770645 0.00565416781504005 -0.00423099315308785 -0.0114676901351723 -0.0742206462208404 0.0131009803730225 -0.0395115930361863 -0.0812110487155342 -0.0410949981460988 0.330865072165958 0.271823823031521 -0.0231259873381203 0.149112743752457 0.163220473816083 -0.112263878798656 -0.186877137686548 0.0628169856541916 -0.0296341094519787 -0.0111093521041312 0.198627547375111 -0.0487720349383235 0.127345799585841 0.0179327333060458 0.0559540232935485 -0.0347924277562744 -0.032404613520562 -0.00137129407431512 -0.0582220038978886 0.0223812686873771 -0.00190233011204073 0.0549948265248131 -0.0137672558541881 -0.0288040672545716 -0.0119537293684728 -0.00133515738403404 0.0431981326107296 -0.0122660810763033 -0.0299320748352991 -0.00432260444106029 -0.0948136913802919 -0.0237706130731217 -0.0113581119621013 -0.0536719261174255 -0.0134045500098531 -0.0305023825687291 -0.0123987236164009 0.067028806666528 0.0501482102430147 0.0453787830749553 0.0119742028913118 0.10725689105935 -0.0167453409443004 -0.0521496487141763 0.0878147903134999 -0.0693937449223261 -0.0707361019022838 0.0230405737939 -0.0393738403081728 -0.0436914584319692 0.0691411128688346 -0.0587324130029935 0.00471651635145109 0.0652011043138959 0.0323340541455615
  12 445.775451198067 ""  2.91768834863628 0 0 -0.0235875819585156 0.0178389274847248 -0.0560743775970562 0.0289874149176721 -0.00877073595886189 0.0285316358360095 0.00207781278889579 -0.00240017363038767 -0.0819704474155864 0.00532649980648591 -0.00034215909673612 0.00627717643039385 -0.0325024798589251 0.0223617804632446 -0.0812059688957483 -0.0388242943078161 -0.0138365163375922 0.159931260691759 0.172068977066262 -0.0474825370155555 0.0425317914209374 0.00545429050646791 -0.0313870054836205 -0.0913053687091359 -0.00496715674426622 -0.00141306096492236 -0.116325075004531 0.0102794101865059 -0.0203670908880312 -0.049092814618302 0.0135647430167477 0.0152853788878731 -0.00313180527540341 0.0342137280734332 0.0327233913776666 0.0419198194638979 -0.0566901309274481 -0.00948604531716748 -0.101367875729635 0.0598679244310534 0.0357018543211761 0.0468163862336734 0.0107319297548314 -0.0503434724011718 0.0994729534940859 0.0749159523944044 0.085861945997475 -0.0273844709500231 0.0944645305364916 -0.014363149562963 0.0948664162680717 0.068458851935477 0.0244580657799342 0.0876590777662304 -0.121447492902893 -0.0623477614420878 -0.010283004909062 0.0232421131335887 -0.122195884421736 0.201708080191066 -0.00048661851327431 -0.111982296663495 0.183173708595302 -0.0458223390970917 0.0134054424669843 0.0171429759137391 0.0120048525457803 0.060831051619473 0.0257186956277517 -0.161408364329933 -0.108393620601239 -0.0829120635032253
  13 502.083227619795 ""  3.0763973634234 0 0 0.011374955748326 0.00508954174090368 -0.0280020416377722 0.0307029565154556 -0.00930209387859018 -9.54158742165209e-05 -0.0138971977761191 0.00830309085176595 -0.0500198229963167 -0.00382749612131773 0.00968294706938906 0.0048189853338773 -0.00422599234837868 0.0129241593665871 -0.0489453394384056 0.00512488240589596 -0.013107381424303 0.0510772499183298 0.0856496455972026 -0.0326944852559977 0.000923401492205596 -0.0395577675975042 -0.00483948862279899 -0.00283506321106426 -0.0282668992282176 0.0128516102896039 -0.0829435379354896 -0.0367444588860873 0.006236987078417 -0.0737067995756213 0.0171175295690801 0.0287139350503148 -0.0267587390380667 0.0410148724553589 0.0372206304775267 0.0641583796258016 0.0388064288717187 -0.0712550267154604 0.0245305691016404 -0.117774783473657 0.0328576500926415 0.0316937252997816 -0.00890289200064982 0.000887011582007231 -0.0810809014893983 0.20417022525587 0.295628842604147 0.031807636252165 0.229952864047682 -0.18490937074478 0.0981905255426609 -0.112740326818379 0.074946243258579 0.0113125471863118 0.102907475421278 -0.0146090713358186 -0.0252316524141933 -0.0693354226177764 0.00924506175297038 -0.299116573917559 0.140556365590151 -0.0110263976366867 -0.0725845410037949 -0.0233640152692682 -0.00355380275545635 0.0466247981453276 0.0348330552616148 0.0337786974279891 0.0652919632527072 -0.0755250296863356 -0.0802448954767151 0.0141498063052904
  14 573.834947518285 ""  45.6763733245412 0 0 0.0152604742454016 -0.0539074739386229 -0.0124788876744046 0.0467684380398693 -0.0109689964421925 -0.0165742749152584 -0.00881331980428873 0.000606222968243018 0.000780076128524306 0.0151458109241302 0.0253387367095021 -0.0039857007624046 -0.0255984255036144 -0.0326681722969806 -0.0232382216876763 0.0446501104727192 -0.0183074520895308 -0.0129436228407308 0.0515702562031881 0.00560682922253105 -0.0172538209009027 -0.0268167112796557 0.0197248113166632 0.0365650678474363 -0.0300406023131169 0.0144020109256306 0.0505250776739494 -0.0160039477507511 0.0437839517564817 -0.0642204403156461 -0.370608334446457 0.241761958752297 0.480087509690565 -0.00725041430939892 -0.0307283203607358 0.00723894165104316 0.0313954378221622 0.0220468820895623 0.0148421947134782 0.0276957787587312 0.00415820052304877 -0.0286147943448961 -0.017190638258413 0.00554457888494262 -0.0272685988889045 -0.0383085895436966 -0.0797088367301901 0.00151001707853053 -0.0388845621000792 0.023395158656053 0.0388723578999226 0.0113173031394425 -0.0369502541415011 -0.0226294470001399 -0.054932464687653 0.00856602012229728 -0.0503218714035751 -0.0103636875912396 -0.00811104716164325 0.00890112183510441 -0.0316943310036982 -0.000757599345280948 -0.0180548289373734 -0.0416307906794285 -0.0230372530630385 0.032221832215223 0.157708862458024 0.212633167256603 -0.0116027124269582 -0.454587890463 0.190275299234806 -0.100354098717821
  15 622.80898223255 ""  18.1039879059704 0 0 0.0167444631590741 0.0638645881092923 -0.00365609088444335 -0.0167179376835989 -0.000943547787033023 0.0135472865204901 -0.00592825066596981 0.0127663550523445 -0.0593293591980436 0.000511826569048422 -0.0229004906328109 -0.00252791924777288 0.0245775232743873 0.0546401926467447 -0.0643526824385698 -0.0407445925360859 -0.00319086620539753 0.0599041539690294 0.03497966094068 -0.0282230800264429 0.0174309952383528 -0.0474539022749677 -0.0569995051448687 0.0142839859314083 -0.0297308290360837 0.0138212728579991 -0.2041063287976 -0.051678805122776 -0.0439813158668683 -0.0384327530840343 0.131615594041031 -0.0959106071469089 -0.168427904329854 0.0181634557936316 -0.106735808923916 0.0623611900217931 -0.000198033800237654 0.0648046840674347 0.00944715965913296 0.0428853843335851 -0.037953813418698 -0.0586699993142487 -0.0315830598529905 0.00504543162245834 -0.0628520493224642 -0.0182008908529035 -0.176798047579116 0.0176718725009394 -0.0194766274578576 -0.0368140101101282 0.115696783112652 0.0218837293739888 -0.0680859759410784 -0.112208951116098 -0.0733534380751797 0.0129199631069944 -0.0801646260623635 -0.0163747511092789 -0.0124129514937021 0.00234164145065528 -0.0650751935937657 0.010645615505813 -0.0712707096303938 -0.0259150047095854 0.0192924847212844 0.117261003737237 0.075820190547109 0.194925264069685 0.0403156881996945 0.147731198602346 0.0638801573518818 0.0253099620210578
  16 657.762717635252 ""  67.4742382290297 0 0 0.00485131605597615 0.124749026992142 0.0246048495802481 -0.0792960932993813 0.00286497857527668 0.0513004229188163 0.00663885506224979 0.0136574405733055 -0.0396542269101558 0.0272974091350374 -0.0704879771334425 -0.0408467647038081 0.0361081764988544 0.102560851190924 -0.0248278511411332 -0.0689655913336781 -0.0123011912978562 0.0233347735406581 -0.0978729729891741 0.0185365823979212 0.0524308470508665 0.00887448837832583 -0.0901058855798375 -0.0529658842849974 0.0333395994071537 -0.0131735489584579 -0.238034391520869 -0.0106531939760822 -0.107873561947649 0.0998536784897305 -0.271763763928248 0.0503757735822916 0.339813298702991 0.0113138826286944 0.0104682863758109 0.019754457177769 0.00885979314851172 -0.0150146192566525 0.00402937264399374 -0.000215067379517095 0.00196027451948394 -0.00327038674994791 -0.00408531656795931 -0.000501451979464695 -0.00815294698986005 0.00652504685128002 0.00684244100685825 0.0435515339284987 -0.00159863315948889 0.0203788608326029 0.0131177487090599 -0.00437223306589904 -0.0115053350579409 0.00849190245362615 -0.00154842312806087 -0.00125699491433496 -0.0079550513791919 -0.00766996801493488 0.000618045000601961 -0.0204263476888347 0.00250709601584487 -0.000758126768542172 -0.00800200708691346 0.0614739353055693 -0.0103046712092531 -0.0131135914396697 -0.214766798607827 -0.324568121793303 0.037868892543382 -0.112279285601358 0.038286226442906 -0.0305598287079586
  17 769.228764641728 ""  10.3669947563848 0 0 0.0477461493542763 0.0931316110348289 0.0251141426032996 0.111341503480339 -0.0529026502173704 -0.0720512435298664 -0.00136560074597971 0.00323466521602778 0.0793980253932719 -0.0152652084624614 -0.0307491565985167 -0.000207267644299076 -0.04527145364144 0.13441208880387 -0.000528718735193326 0.126890009633256 -0.124192262362001 -0.108956360669832 0.0816796834083359 -0.110392700220653 -0.0949181536621285 -0.054449897557084 -0.0985320365732804 0.176359400929023 -0.0251749742017675 0.00140102920713929 -0.100301027784874 -0.0560912257603204 -0.0721270825997205 0.116029712027934 -0.0494510555705104 0.0291937835475833 0.0401702367865326 -0.036713549056602 0.0465039955786105 -0.0267000236445676 -0.0104100662321343 -0.00800559252231453 -0.00497216227807131 0.0192184018269061 -0.0343666104667116 -0.02261007554538 0.00661776431145385 -0.00799479853768329 0.000948568756958506 0.0343389825815541 0.137527368379747 -0.152778438036898 0.067096082460612 -0.049448560227543 0.059310187463175 0.0334470491793937 -0.0219135247464775 0.0123240149639765 -0.0019990994763324 0.0214406323474022 0.0375707403613021 0.0377930257226449 0.0217850896869165 0.0869694419591466 -0.0802363652255305 0.039102900319786 -0.0582537694786739 -0.0964872642868327 0.0149203588431176 0.0151968056164065 -0.17728941598034 -0.0817948382028645 0.0411799395381989 0.108377423510623 0.0144563952006453 0.00620015685277141
  18 784.344667364742 ""  12.9150025875003 0 0 0.0403299120170219 0.0673458618959442 0.0218756822134027 -0.0133777112897312 0.00511551188407553 0.0242774167885637 0.00703511191680847 0.0112578617225962 0.0251565940744796 -0.00152783324337565 -0.0305549401793004 -0.00838873943729871 -0.0251683870725719 0.0928515766721978 -0.0646746463513955 0.0377214246212836 -0.0189374927374437 -0.0796843020825037 -0.113290039985621 0.00999648992663691 0.00908497061658203 -0.0208661976590854 -0.103691058979785 0.0736527066252921 -0.00307061871281504 0.00181453235364208 -0.176741939319585 -0.0384774948296749 -0.0915494223494837 0.10505625616825 0.058774406936286 -0.0322840454411726 -0.0893613106848876 -0.0176540138078018 -0.0668278444165229 -0.0754432535398562 0.02653923400742 0.0375039452224744 -0.0144181513157277 -0.0573598114862457 0.0641224187659601 0.0444428686700868 0.0205196167973256 0.00437043264462619 0.0596784971259975 0.0175897927502656 0.00408795754195261 -0.0212748561016584 0.00998553244042529 -0.124297350665511 -0.11926490534612 -0.0527891309163184 0.102676847411062 0.0153850931240571 0.065832960433029 -0.0373772875274124 0.0314351665351816 -0.0234766627472083 -0.0201570316331978 -0.0761553416035024 0.149480976720816 -0.0577897897960352 0.139425601779813 -0.0240200955105486 -0.0845056084716611 -0.0270058897900149 0.244583178307624 0.333646159869578 -0.1845617932688 -0.125863104526848 -0.0117808613950033 -0.0156671697621589
  19 845.499913406177 ""  32.8007318603883 0 0 -0.0294774975854476 -0.0119697473827794 -0.0122726631637687 0.0245393177993091 -0.0105867498126114 -0.0350119166383275 -0.0096373717320998 -0.012259887038989 0.00389968114899073 0.00220576039921578 0.00855833208164147 -0.000910770221681192 0.0170156567523309 -0.030723112472588 0.0623053482787086 -0.0284229672510966 -0.0182918239510041 0.0661229574816502 0.124362389035905 -0.039928385656629 -0.0283107733314949 0.0180295416939285 0.0544638504976667 -0.0451296837143893 0.00344719090957599 -0.00946177722190681 0.124668769868358 0.0294138317090793 0.0414855790492227 -0.0196052820027183 -0.155083514981047 0.0651192384361008 0.209505181338524 -0.0277457960681923 -0.126949853240326 0.00535082254349772 0.0311513620416022 0.0750073698733836 -0.0536173261844727 -0.0609348319997594 0.00200685471526295 0.0160603201333139 0.00995465459775296 -0.00871350060123074 0.0585658561405606 0.0651863121245573 0.0115524425258382 -0.0432907458814422 0.0610297168789227 -0.276785846273689 -0.0725330821519153 -0.0525068762476031 0.0844798791014274 -0.0601552616550047 0.122241503621541 -0.0488165582034005 0.0812282826112718 -0.0338867847048773 0.000684665877933316 -0.106596888847423 0.139262042196627 -0.038385770273133 0.0925901365864646 0.0157716521324969 0.076866636944414 0.00896605415372908 -0.194695025279423 -0.160062949693535 0.0361254830706824 0.246993658605127 -0.0236119817813507 0.00820265376097068
  20 872.742281072543 ""  61.2485866047891 0 0 -0.0584024476513139 0.0413718039345967 -0.0125967238481194 0.0542552179733128 -0.0214532632346921 -0.0554724450277763 -0.0216331441170771 0.000750823321846429 0.0354180860405255 -0.0131724754698324 -0.0164342037797883 0.0178452360326058 -0.0774130675697258 0.0628475117967512 0.0477480443057756 0.0333620091733055 0.003164664257678 -0.0118117104627836 0.090058976141713 -0.089927333158066 -0.0695012967271337 0.0374109921958171 0.0142407059291995 -0.0750990808376054 0.028468944969195 -0.0210245511382704 0.0554004628637692 0.0290949997268085 -0.0260212379490382 0.133393520779241 0.209771111664754 -0.0545992445768215 -0.281640057371172 0.037933162763499 -0.0580159820434386 0.0327723425995545 0.0175930715632872 0.00932587834263973 0.026168534210225 0.00671962974833681 0.0285180843656728 0.0288778898753877 -0.0136385461287791 0.0235974280837724 -0.0170418486149076 -0.0271598060020762 -0.160987630358172 0.0311879586663844 -0.0554906169964665 0.0446331951244743 -0.0103310602568569 -0.0287414202335169 -0.0429374078717769 -0.0101995611839472 -0.0636267039673708 -0.013800361392372 -0.107806743974066 -0.0451283020924641 -0.0399933169149106 -0.0732855765217791 0.0646708807553108 -0.0512616729804532 0.0788634354184587 0.0296278341244812 0.0296955221522433 -0.03263851499159 -0.185811805369797 -0.196955327058617 -0.0164494358536277 -0.553602589676275 0.0969856073569254 -0.0778819480194793
  21 907.662573475394 ""  22.3125115575338 0 0 -0.0516702652714881 0.040183426547114 -0.0334426034646554 0.018737808321674 0.00235233078357953 -0.0567590402191444 -0.0247674124621704 -0.00401942012942237 0.0470011225300063 -0.0030364213748185 -0.0120037957122767 -0.00231073325085988 -0.0959583184706777 0.0696386123642023 -0.00702841227153691 -0.0644124344586909 -0.035019833934053 0.0961153323285306 0.184506845767645 -0.0606867105676645 -0.0476355152964541 0.0288811320254308 -0.00646049613371726 -0.0538801896582123 0.0200089637209602 -0.0231920757248838 0.0627090147107194 0.0165603836255635 -0.0425303478982525 0.147335694817075 -0.167454741379153 -0.00666725442369751 0.217346795642394 0.0563975340081367 -0.0174031637187559 0.0138907291613595 -0.0348658999484347 -0.0610648577802505 0.0242475204854683 0.029042316659935 0.065481229746144 0.0238098648193874 -0.0159404450664363 0.0474210140210367 -0.031393399961356 -0.0461846436466024 -0.171992085603758 0.0830150517863873 -0.0649156808109981 0.138305291873641 0.00937912052014096 0.00339917233663291 0.0196713146026676 -0.00266732357193713 -0.114679587136136 -0.016302022733602 -0.192456459962005 -0.0546389415191153 -0.0625606908692813 -0.0814717042242184 0.0923230186821558 -0.0744417024089191 0.125620783109392 0.0141917048069211 -0.0136867494490527 -0.0187324479116898 0.13165504440316 0.194900907591427 -0.115183569486655 0.394767557954366 -0.168540473715605 0.110206367413574
  22 941.387024796275 ""  0.573962229796251 0 0 -0.039507542431248 0.0218697581801334 -0.00504469002081793 0.0274987518368757 0.0015895535369025 -0.0197817922623226 -0.0206239257467657 0.00903755522617757 0.00632141557898389 -0.00720419943957731 -0.0158772572400361 0.00101049134046393 -0.0963422309968898 0.0571274115253769 0.00923374602463392 0.0105919380398601 -0.0109349696186408 0.00810695429309128 0.0397617995307094 -0.0273539445713816 -0.026007507632365 0.0324452817700112 0.00475399310354796 -0.0944560318910265 0.0288546795176562 -0.0137260640988762 0.00503382896998983 0.0175624101055457 -0.0335833942107759 0.108026480995234 -0.016752050131466 0.00877054230931204 0.013296012300955 0.065113651492872 0.070752795526698 0.0402694754695958 0.011250719006171 0.0318280394786495 -0.0388911037290557 -0.046105883806448 -0.0637715897984367 -0.0371862933941875 -0.0198517769989677 -0.0639720374966309 0.0656061509244326 -0.0854820678355455 -0.154362661458634 0.125301750045365 -0.098257954501557 0.288507676822728 0.0682233833610877 -0.0992971415932383 -0.0850134194918919 -0.213733968823329 0.319951285660983 -0.0454952975598369 0.326104549506751 -0.0513593539335494 0.110571759213916 -0.197631048412769 0.0805449075076792 0.0733703267226056 -0.122776262574906 0.00915114588101432 -0.019885489807041 0.00391886347237077 0.117999979475742 0.116084482259212 -0.0241593875230855 0.00700972639997387 0.02607447331077 -0.0353552138008316
  23 947.026501211873 ""  13.4544159301919 0 0 -0.0258787781032771 -0.0104445546735756 0.097001394600793 0.0943735910584295 -0.0258616100431433 0.0530728562590245 -0.0283121298239811 0.0255874739118787 -0.104128867181752 -0.0200608148554766 -0.0216322123024829 -0.00982382195208803 -0.0790208835552284 0.0265145996693164 0.210780366706439 0.276468725930271 -0.0539172607454761 -0.309039444632451 -0.311928174892641 0.0718800099385247 0.0126412556318233 0.0943328701523433 0.106765022336083 -0.331102145521367 0.0745936072517304 -0.0115225103350699 0.0207648536946763 0.082521033173786 0.0307872362141772 0.016972256370099 -0.0283928049509366 0.143869446361434 -0.00971999298610451 0.00975257482859097 -0.0117010465202602 -0.00347873240060681 -0.0111566020116946 -0.0155857247395945 0.00530853159248645 0.00733226604389966 0.0180631664056155 0.00352821410569982 -0.000788510041892906 0.0170947200112923 -0.00202513322138443 -0.0140892283378855 -0.054115657384137 -0.0253461044417011 -0.0187729446217025 0.0244335716532017 -0.0049369636959217 -0.00652357540995921 -0.0007344100314945 -0.0232730460045746 -0.0307318568102661 -0.00988227653042966 -0.0616317311712188 -0.0173508007213944 -0.0255020190122687 -0.0272363469624292 0.0458037733723081 -0.0310196544498516 0.0598251025957978 -0.0238782894826689 0.0162024059121644 0.00100554493625117 -0.0300290637956015 0.0379297096780729 -0.0254688385847993 0.117849757324085 -0.0416029999282764 0.0309202519793015
  24 984.96013457533 ""  0.610634048801009 0 0 -0.0459680919667696 0.0307878570453245 -0.021498923178664 0.0194035095974463 0.0142395291394223 -0.0212657702472387 -0.0587899757207887 0.00626074687179907 0.0143152019745981 -0.0100736177840409 -0.0213464551379221 0.000940037782894411 -0.0667250364812479 0.0552249843198668 0.0569168137483355 0.00974343044775079 -0.00279704507747727 -0.0100396093230644 0.0331119877018724 -0.00942539704326429 -0.0245936455612848 0.0917539457951066 0.0555199464197835 -0.265330777138202 0.0799706021877238 -0.0497584194597663 0.0998631577627893 0.0680859900253694 -0.0471991815118028 0.23363868675207 -0.0153960616560919 -0.0194284967006558 0.00935301542784914 -0.0568333720579022 -0.00392595190977004 0.0371978132260197 0.0161216596506046 0.0301048833478399 -0.0118011104139602 -0.00788900381725779 -0.0277658079945394 0.0141451655653753 0.0205026703538633 -0.0400766760014392 -0.0454797649683002 0.0750223107047224 0.227785197835567 0.146052145838561 0.0859922312311652 -0.20666775119789 -0.0167357516494954 0.0902399478335596 0.0895835631050603 0.220230677617868 -0.0697674687663092 0.0774694678133463 0.0648603636925696 0.12289600916161 0.0444241403374374 0.258906263837422 -0.269252409919106 0.0932354212938363 -0.208428995518986 0.0711343541567406 -0.0243330315185096 -0.00719561291329185 0.234774256401571 0.141021541106916 -0.0196036264212436 -0.0119836221726724 -0.00604346232785662 -0.00380631012427468
  25 1011.00029123211 ""  20.3164338917608 0 0 -0.0169746171277453 -0.0467510687404669 -0.0551847493397243 -0.00496232573740488 -0.0916701977114962 0.0453234483329477 -0.0241294157675784 0.0491858137306153 0.0515459996011152 0.0261958295418161 0.0841728461931086 -0.00753799507525405 0.101724638175426 -0.139136918379584 -0.391440194615264 0.103261681784974 0.0101314037017668 -0.147377607355093 -0.220884677275858 -0.0123741891020468 0.0224574962916865 0.0213453293400068 -0.154454689742017 -0.048257398855218 0.0817988572918697 -0.0257701685642586 -0.231766681211443 -0.0599332195573297 -0.213634094285929 0.349585217668096 0.0246899126278719 0.117284445674956 -0.00456480951759043 0.000805104902426744 -0.0173897248006915 0.0451053295660668 -0.0057649076222572 0.000489785153369143 -0.00149670915860467 0.00472844877758505 -0.00415272527559287 -0.0068937150142523 -0.00104604290778017 0.00156439010963682 0.000637554518063277 0.00814455484130897 -0.012252146168677 0.0171675965068754 0.0141806293037122 -0.0205450756765325 0.0629683533985191 -0.000145061880022208 8.86622973777713e-05 -0.0297388393763416 0.00338104123153181 -0.00688619843503232 -0.00810531450839431 -0.00627893759860745 -0.00532235024451263 -0.0137913208231349 0.0146980390970798 -0.00685551073496419 0.0103469101401895 0.000662535903882445 0.0327881587189694 -0.0315514124479421 0.0040137206116848 -0.0281918886780913 0.0257693063710433 0.0716166471763587 -0.000922255910296902 0.00961800890241055
  26 1068.95812131797 ""  49.7872286200731 0 0 -0.00298829639965515 0.0165434298112218 0.0136143008191884 -0.0269827433203926 -0.0441962339125788 -0.0334603469371849 -0.0441831446228273 0.00962597330022213 -0.0122609722825783 0.0194057740582851 0.0355747695678495 0.00602070879861238 0.0645278670794694 -0.0148839208638803 0.0723028396793341 -0.0791798658528457 -0.0613648014228112 0.0731093240757301 0.100457539095414 -0.047484827639329 -0.0155783962666197 0.0577837437672134 0.0547638004496921 -0.200304944861477 0.0581367846460399 -0.0318812658380572 0.0471998894958219 0.0473457552065256 -0.0194339405732966 0.133288143017679 0.0461174927907045 -0.0649278566413155 -0.0290943344829488 -0.0389556900742129 0.0189671365623671 -0.0503960128136153 -0.0204968040566005 -0.0458098116362481 0.0370649745542682 -0.0232247029741714 0.0311277531654919 -0.142668116516135 0.058685740461661 0.0204013020813986 0.0649785717144362 0.0222441021978956 0.125566749502255 -0.00972743612185894 0.0275998678248574 -0.0451786238587738 0.00466475387321828 -0.0557255596184248 0.00197041641687077 -0.20757663450819 -0.00241435281908566 -0.0263296210533474 -0.041625901521414 0.0458418856140142 -0.0815963522051072 0.08921131111786 0.128817640342873 -0.0768132029655363 0.192505580929174 0.0342651093328717 -0.0245200586190899 0.0773213203435876 0.0499189517857885 -0.0151636673397209 0.0882559380898703 -0.0456964464633909 0.18114124945359 -0.0473751429901258
  27 1084.93803469093 ""  58.3682154573309 0 0 -0.00282008833073308 0.00733333321119324 0.0689555064125704 -0.0455226733915037 -0.100833108208798 -0.0502698954957722 -0.0175608427705552 0.0249846389613745 -0.0365247817037173 0.0389788638134855 0.0834858507405784 0.00412539103314959 0.0750479870205147 -0.0393290050630589 0.101473647823403 -0.102765316518882 -0.19616355578748 0.0644000594763496 0.119721556931925 -0.0584830013501946 -0.011287260985173 0.0328227287787706 0.0203149119790631 -0.132130628066969 0.0389726348751782 -0.00286219581360597 -0.0523462783333782 0.012834527559257 -0.0242015812827291 0.0623082235957364 0.0222850771719568 -0.12176376906545 0.0487701226021816 0.0311039123561888 0.0189681140350264 -0.0806651634428844 0.0134293546112311 0.0236848104204856 -0.0232301500013841 0.0136579176943361 -0.00182068242155525 0.0991254663012219 -0.0385983662686539 -0.0138939452769076 -0.0347311559906717 -0.0355545560120646 -0.0885138270930216 -0.0815310274944055 -0.0431980705364919 0.0645030707139939 -0.166396750235766 0.0303093213080936 0.00037202278580614 0.148731887006258 0.0147407587559887 0.0181152276460812 0.045273931515532 -0.0317078975707909 0.0642743334261596 -0.0658168030473921 -0.0732160438026295 0.0535805094303744 -0.1223122006134 -0.00570073668877469 -0.0337566242047881 0.0608075735839824 -0.0668633687198069 -0.0291384794224537 0.00508601118828673 -0.0346621441506375 -0.115495182678744 0.0202439392600091
  28 1116.28623168954 ""  6.18274826262765 0 0 -0.0369510067575864 -0.0558362601202195 -0.0369864169714302 0.0473354941949932 0.0850110958023241 -0.00415595879592967 -0.0158575498531817 0.0377041371435732 0.0149240911968269 -0.0357231631413828 -0.0584669744453256 0.00604370081302047 -0.0196364557759626 -0.066716986238291 -0.156091077787374 0.0362687759147696 0.15717108336776 0.0151183932917642 0.0138310946549877 0.106225897654723 0.00136666251141123 0.00847892241091725 -0.0753073102173023 -0.0416052417526677 0.0454605204101909 -0.00434060288776397 -0.144874453928359 -0.0403448465533123 -0.0965070524500717 0.159408529949925 -0.0296056742885484 0.055317523808578 -0.00745166541103303 -0.00206821021435073 0.0454939856088449 -0.0897730103556494 0.0157502165925762 0.0178260011184749 -0.0182588324266024 0.0069477545266302 -0.0560128327374079 0.0459295207433813 -0.0130740349057486 0.0409334454192627 -0.00370071575130106 -0.0155208729383059 0.0139507983493201 -0.113587527626712 -0.00760412749553452 -0.00639320664295446 -0.206317534511538 -0.0174011953492703 -0.12125735357748 0.0165198429677826 -0.0511060600176679 -0.0220020196024014 -0.11931065696562 -0.0572688217956477 -0.0543748476937498 -0.0810380816894702 0.0725508347168521 -0.046444019906325 0.105151711773407 0.0348814839259305 -0.0147751883729934 0.102125797987976 0.0512184601135441 -0.120213788704695 0.226794890913661 0.00574625843333916 -0.0272726168270453 -0.000915066491947159
  29 1126.0602219641 ""  8.43328448980048 0 0 -0.0838046813672638 -0.052402904930306 0.0573685193971533 0.0315497987282563 -0.00210529598784037 -0.0330550822152304 0.0616649423409568 0.047853907375384 -0.0179589172594437 -0.00761561965223555 -0.0053584976230566 0.00753671355873912 -0.144509295831084 -0.0244856578436107 -0.0330724606389868 -0.00435541648064854 0.0297622254413936 0.0374295770283085 0.0574731904608497 0.0272324635426497 -0.0175211112079664 -0.0579581247366293 -0.131475693468378 0.186350006713866 -0.0480998077112448 0.0730255657910498 -0.297688820328943 -0.115610965116865 -0.0635118018379145 -0.080379198497017 -0.0166685314136838 0.0304409603072938 0.0142851488394649 0.0514989944877958 -0.0194459444093632 -0.0160919041018519 0.00211853959658023 -0.0146457019628537 0.00954267025400105 -0.0812154051443242 0.0573852422613649 -0.0395336330057925 0.0638526663853146 -0.0365932593790919 -0.00692588544770017 -0.0126725291493544 -0.0763186077447408 0.217794387834305 -0.0743037021470594 0.0680691330365996 -0.17519658149139 -0.0424929841364973 0.093242724002197 0.0602069653909959 -0.0623150106710807 0.0685748044768525 0.063894103267485 0.150440397508181 0.000316643028384209 0.281136068034206 -0.158274889365762 0.021910861756286 -0.0682224122224615 0.0122355701029171 0.0184081344519997 0.0199207094846432 -0.102219520320078 -0.00423333173371319 -0.0689405111527474 0.0303060243130203 0.0123662912805174 0.00120420011245648
  30 1146.3212076835 ""  47.1745453715492 0 0 -0.021014772986664 0.0191960513041255 -0.0589440089682816 0.015247838251546 0.00381608521051684 0.0314151248780855 -0.00804501203742748 -0.027003025402463 0.0165889885962944 -0.00681973337482516 -0.0139939615172169 -0.00596066715608526 0.030850315499056 -0.00526731899250414 -0.0811705903920061 0.0656083412491762 0.169196396353767 -0.0529902007963978 -0.0961061242500701 -0.0915933428395294 -0.0222780385897409 -0.00676915243178085 0.0333357761258226 0.0184699642741843 -0.0223377591506875 -0.0134402450550598 0.106746779801298 0.0173448532115827 0.0296256026582511 -0.0242202249365181 0.00572587431899748 0.147101604949185 -0.0403566129380855 0.00703337623747254 -0.0402026670224019 -0.0700662658253252 -0.0345537992888462 -0.0317149056616849 0.0283460284870235 0.0641831047487007 0.12961849864267 -0.0171157755774136 -0.0389819204737866 -0.0690732112023308 0.00168753373502076 0.0115424206981197 -0.0449493125123792 -0.116461488551983 0.0105996213039418 -0.00937484317471448 0.0105771834837165 0.0771768019813433 0.200419714171653 -0.021056766226553 0.173045928333247 0.0105843506643376 0.251555886423693 0.00399444472140741 0.172970543278372 -0.0569395157892028 -0.0513687495604309 0.113716753435626 -0.232222256902691 0.0221154230448744 -0.000487992174934629 0.0678197842393458 -0.047111180894804 -0.0701072406591271 0.0712477914964838 -0.0422019873434353 -0.104702477822813 0.0397422409013662
  31 1153.56312284505 ""  9.2233947504615 0 0 -0.038493900936676 0.0759624379792888 -0.070082291373083 -0.00702921729669948 -0.0693806257887117 0.0584206931822276 0.0095211308014231 -0.0677423584570987 0.0145966490424142 0.0173898058081089 0.0303594929764751 -0.0204041158706082 -0.107709090276633 0.115028204056558 -0.0607225098772957 0.0830434855513222 0.099398257021056 -0.101335969448421 -0.200312312602766 -0.268425888327693 -0.0455953529670708 -0.0351452308402414 0.0870869039758283 0.10921406992841 -0.0910161856993487 -0.00425117250803019 0.243620442853467 0.0350542571737614 0.104614747604878 -0.170283857859201 0.0160785594663918 0.182452990924178 -0.0220648565148128 0.0361252205698441 0.0278463315142646 -0.0248097836477399 0.0222520695691484 0.0179338445737228 -0.0171324506653929 -0.0681854996404005 -0.0435675366699751 0.017020978427205 0.0432197592610951 0.0213280604528051 -0.0115431363493003 -0.0282859034022807 -0.0579504642252691 0.0716480468869296 -0.0423793455259674 0.0661687137335237 -0.145738329096609 -0.0793977060307597 -0.1119505141887 0.0356130337494574 -0.12174935178611 0.0302706713325145 -0.103337647849937 0.0578816552011953 -0.0847937438649768 0.141371386176798 -0.0495207802937234 -0.0463897777416389 0.0816642988309133 0.0118608385091266 -0.0135876067896996 0.0504451416392279 0.0186587232550582 -0.00357632343857335 0.0524125231167564 0.0466507291146124 -0.0238736678305483 0.00359977415483554
  32 1194.40573013887 ""  3.15682627859104 0 0 -0.107032594750018 0.00433853696485163 0.0280469507203533 0.0061144186862995 -0.0519786428962639 -0.00229875000975494 0.0634758060704064 0.00826833493060095 -0.00830721237538101 0.00947281377708146 0.0249321935253977 -0.00475666654935051 -0.275025801497152 0.104650373514001 0.0836932710805952 0.0219174514693884 -0.0213332253295676 -0.0335496950491769 -0.0408960763010483 -0.105686738483034 -0.0287992900467098 -0.052396442641823 -0.0562682949261102 0.196103737815011 -0.0982940323510072 0.070559451909801 -0.126216015702554 -0.0849375889100122 -0.00269151880044999 -0.160822199950522 0.0156276560218511 0.00650246095837926 -0.0109736319048552 -0.065058390199817 0.0188061522674104 0.00651350600880456 -0.0171968457360759 -0.0036898512887351 0.00372375622202501 0.0934734271731586 -0.0413010464587689 -0.0109682788794466 -0.055163153359477 0.0224796792532527 0.0195280399874718 0.0425847145573008 0.204525963756261 0.116126051138732 0.0546995173658295 -0.165351887540681 -0.0759085563025295 0.125066848984377 0.0686421184357148 -0.0129913764409158 0.0882431933301397 -0.0724171926814456 -0.0255583391255861 -0.11791442276207 0.0172007430766851 -0.220968318726054 0.141509980811295 0.00296073459822957 0.0311075036717901 0.0679637182720986 -0.00411216335378877 -0.00446272947248717 0.12329197999376 0.0616862974391835 -0.018647460756756 -0.000897568457675534 0.0759992594918507 -0.0213375862611716
  33 1275.23293521424 ""  9.89042028618339 0 0 -0.00152239577130746 -0.0156472144726045 0.0367210287186577 -0.0116074100514284 -0.0128505574693535 -0.0187952730156674 0.00911076870622281 0.0385368207206075 -0.00503440614615387 -0.00156013018910821 -0.00887855986930961 -0.0082967370822048 0.21492820316463 -0.116546517410355 0.314391689762445 -0.0659592233239767 0.514778910432835 0.14378490236742 0.0325953892995967 -0.434865894902457 -0.141589002520105 0.0107901114004462 -0.0504452808023312 -0.0134161816491946 0.0303330956061841 0.0187280460046362 -0.135273494431389 -0.0367827914265254 -0.0449541604111309 0.0451811226456371 0.0161084252875764 0.328439331756966 -0.0578049950632837 -0.0258428029111683 0.00407251035847628 -0.00345473389867091 0.00430697903825223 0.00926937798105898 -0.00381309031563119 -0.00560952767508374 -0.0104094480747715 0.0151550722879055 0.00543099734244956 0.00523139278548955 -0.00473569806619108 -0.0126937357782577 0.00952185294055434 -0.104374078829245 0.0399425048071135 0.0320304113480912 0.260004391349645 -0.0443229781913826 -0.0938289054953403 -0.0343121460784934 -0.0197432398328139 0.00792828126322412 -0.0159113156412374 0.0029142777595536 -0.0183997551364733 0.0105592061194196 -0.0140188694580075 -0.00871238384385532 0.014485332851451 0.0104483251417769 -0.0156571428443052 -0.0188491766311078 0.00277981334260497 0.0607207324662746 -0.10317030421889 0.0120473870088214 -0.0994211082253082 0.0351118146107009
  34 1291.18695362041 ""  39.5966650968864 0 0 0.0605914266601335 0.00078352588036298 0.0241044595346529 -0.00737674515986356 0.00477198046644713 -0.00709598801959787 -0.0300566903416859 -0.00494244268009354 -0.00529702211985425 -0.0041259686360394 -0.0110997529492128 -0.00189904043018079 0.10022666485568 -0.0408719999773903 -0.107133562114482 -0.0256015786313704 0.26639221717499 0.0618964198373341 0.0387723271716304 -0.151021088906662 -0.0471255310264349 0.017113535924474 0.0328076596239112 -0.0864732102930564 0.0552953154734468 -0.0384810402247023 0.0419399385036222 0.0549165483349814 0.0267473944254842 0.0459372196403528 0.0164395234915948 0.130636252323293 -0.047543889433064 0.0381251627559287 0.0110239467792792 0.0346521337481749 -0.0166842354581569 -0.0147448514417899 0.000410429212557473 0.0319714947733949 -0.0300169204081821 -0.0160517116668382 -0.0218446342544353 0.00712113880566129 0.0114290296066392 0.0251772193665639 0.0494401006577574 0.372998962171609 -0.0846608169622888 -0.0885537521538504 -0.537577155249608 0.14842254184164 0.259088210982984 0.0854838722239598 0.0327635077865457 -0.0414083393050315 -0.0248698046953305 -0.0421653029439195 0.0101752761318647 -0.0769368767964764 0.0545569944987807 0.0137497617077732 -0.00558692402701979 -0.0596934805511328 -0.00803125888929787 -0.000184336848592048 -0.13216953067446 0.00908764777568773 -0.0827313964389115 0.0503214104735206 0.218029709979685 -0.06309323960819
  35 1334.13060163931 ""  17.9908473892465 0 0 0.0636687805090635 -0.0522281493177391 -0.0445560894013895 -0.0385057803576716 0.0134046469144332 0.025911998290657 -0.00618217077402499 0.0390359514562935 0.00820473115570539 0.0108194661827082 0.00795049340000947 -0.0104144056014713 -0.402248916022293 0.228581721468388 0.346556268029329 -0.0290905474582963 -0.0582678277097862 -0.0018848803432076 -0.0160040084877585 -0.228215198277172 -0.0416132534777365 0.00140672136090122 -0.0891065234496083 -0.00829427756430258 0.0723160053322098 -0.00434112619031283 -0.0748080005436697 -0.0235708696764514 -0.051882267511401 0.102490606776432 -0.000945508198287558 -0.0250123296648522 0.00489705109881197 0.00963134721514197 0.00932709379839457 0.0541574635420152 -0.00438607479237226 -0.00414451747424734 0.00351146987288526 0.00717448450679141 0.0366005906565502 0.00723821884238836 0.0128772873530536 -0.0173181771432512 -0.00670003865566865 -0.034150546028585 -0.117956742421434 -0.23076679590818 -0.0089413147515297 -0.138466142287299 -0.328721833006885 -0.0769118468282233 -0.0489840324657379 -0.194604241560027 -0.0244396273552628 0.0213130292894429 0.0180632863460405 0.0323673951541852 0.0277655966050515 0.0327444092322785 -0.0442794822618595 0.0158790347032763 -0.0474683142439833 -0.0203557693738804 0.0113849945242655 -0.0171755729703047 0.145000250410637 -0.0887177371659602 0.240792767088506 0.0107865971777545 -0.00435825333038921 0.00386324527251081
  36 1345.462157387 ""  3.29884138629626 0 0 0.0148016196629973 -0.0193593822178357 -0.0351471674808931 -0.0101325072214352 0.00835023981857591 0.01886265148423 3.76601101294284e-06 0.0166075461901245 0.00647266584777478 0.000550313639274645 0.00418885660393855 -0.00657574948091499 -0.117663189543418 0.0716985468759326 0.18290644040093 0.0206601074315288 -0.0193262288304042 -0.0439255623911804 -0.00680574886677793 -0.0875122631995835 -0.010644198693164 0.00121998050074221 -0.0398903756087974 0.00266432702104844 0.0219794154953303 0.00308857263910408 -0.0334675228608441 -0.0190552969196257 -0.027444839155258 0.0407914098270261 -4.8082905182578e-05 -0.065499193097929 0.000231080399076746 0.0401522031481831 -0.0165887165871846 -0.040606194650216 -0.00815250084743258 -0.0179892861207504 -0.00917056352314571 -0.0510156663692155 -0.0574894251130613 -0.0040540822566851 -0.00689344266215804 0.0195000233581389 0.00895807927687119 -0.0294165846307364 -0.143129397328362 -0.117926297187652 0.0327294094765243 0.148469241972955 0.31630018640043 0.219671013454546 0.542852664802778 0.343476041121049 0.0109754365406296 -0.018113510216146 -0.0252061080808142 -0.0376111179419047 -0.0429715477684602 -0.0403362335577129 0.00170505707707764 -0.0155808906884743 0.0529327982051239 0.00584448829291655 0.014736356569181 0.00952182370701888 0.0444455999647752 -0.0303773897421776 0.0906422185989669 0.0524501342901578 0.321200410860058 -0.0989047491015965
  37 1373.20085211075 ""  13.0954830670071 0 0 -0.0190300658215541 0.00629196353466875 -0.10855251594778 0.00713093573049047 0.0131335892266263 0.031514828470566 0.020708036594772 0.0346237605133804 -0.000695431678514888 -0.000545619121838971 0.00508775477995541 -0.00338624502856615 0.289459046086688 -0.120578571373267 0.545127431503042 0.0652946341091468 -0.162535609535739 -0.103435509548015 -0.0473244189960672 0.0471111725285756 0.0280444233874673 -0.0430596345223325 -0.10827520218243 0.119850996794248 0.00361455830283331 0.0394235737914767 0.040304605637571 -0.0672868856929146 -0.124487238821759 0.118393618730297 -0.0132156962735347 -0.105043169829182 0.0273013472329797 0.0140450191554592 -0.0186841887709522 -0.0296792162594092 0.00511228095865013 0.00848446724361952 0.00520883154023321 0.0153602809265453 0.00070958524173765 -0.0196012136429605 -0.0160632432154419 0.00440669774977277 -0.00161981237876923 0.0560478015141445 0.129024925856273 0.404359695960434 -0.0468909858524421 0.0489705316691709 -0.0393346563983761 0.0123736884460932 -0.118316977767833 0.0765044106177469 0.051047353385256 -0.0148763494020729 0.0196559668496921 -0.00258765858742443 0.00569969480291861 0.0249443509082614 0.0712574344283493 -0.0164816306246655 0.024612346281714 -0.0420218447080529 -0.00460475536574969 0.0116767123554644 -0.0491602801976956 -0.0222185410977995 0.0221404609739784 -0.0319266901631078 -0.110842720691526 0.0319798067840299
  38 1393.85469998189 ""  1.47015810133245 0 0 -0.0619179536040908 0.0466270762369518 -0.0211565211674614 0.0242330979790586 -0.0324668931207758 -0.0161979129791875 0.0289354914233022 0.00131019288087931 -0.0200039744728062 -0.0053164246037222 -0.00422030021799316 0.00863113013907112 0.34048479507828 -0.165198826910737 0.166900266464995 0.000993502822264325 0.0563826447612199 0.0322032943569323 -0.0488870309032068 0.278483858579181 0.0658714317086321 -0.0541642535332362 -0.00728460394394597 0.137708185025334 -0.0785876281600271 0.054796565174097 0.104269664542598 -0.0334453769672099 -0.0897368506598841 0.0478505642518629 -0.00583347397648879 0.0195552628020746 0.00674329917160692 0.00802888074841821 0.0386560141034778 0.0610691140267778 -0.0119184560874714 -0.00321962294173126 0.00447343103277113 -0.00942850236739119 -0.0213217772093654 0.0159538179670325 0.0346076518609013 -0.00532515617219978 0.0126959592762122 -0.0820643620873653 -0.187779297557785 -0.335566638743047 0.048154023198172 -0.14965417400019 -0.211283347921834 0.00577715025872981 0.32375128244024 -0.255294295942857 -0.111041263302372 0.00210617302394457 -0.0851835589428716 7.56082556633962e-05 -0.0189365720723965 -0.0704651676939043 -0.123533214484154 0.0528848669476529 -0.0671424957306613 0.00346387878158498 -0.0340301604088776 -0.00867258687595687 0.0804966409773836 0.0284837166409952 0.00875507626328488 -0.00424854497680873 0.065856719318195 -0.0181559356706045
  39 1409.89372543325 ""  0.507723956256177 0 0 0.0139047839721547 0.011549932670201 -0.001969068393174 0.00487558866796525 -0.06675664732341 -0.0240000849689077 0.00702689403103616 0.00875866434727134 -0.0396880258175024 -0.00703750921624191 -0.00206763302050901 0.00766912487430887 -0.09351917873978 0.0752428830405358 0.0590148780090545 -0.0441183639496515 0.305762725076557 0.104300851967122 -0.0424113814766528 0.316550716795798 0.0897541560919227 -0.0814963122341637 -0.0416565847565783 0.138860103550805 -0.0017624089937646 0.0234518491329295 0.185948990669137 0.0175969920091912 -0.101524272705161 0.133767627805102 0.00431217448705587 0.0216138821172868 -0.0227349099662096 0.00403844574870459 0.00291523578977149 0.033552286068257 0.0124800819118803 -0.00595012544977685 -0.00707849668489647 -0.0141666038021952 0.0364268151500712 -0.0535376641377296 -0.0435948973192333 0.00537987571040946 -0.00837173370610818 -0.0171896996946375 -0.0738326718030753 -0.191287436300487 -0.00367732809928637 -0.0374267836476702 -0.0859673821368168 0.0505541954552654 -0.316789681183534 0.48994919460829 0.159783071174268 -0.015921427155899 0.111470207662231 -0.00970933589791503 0.00889629522242129 0.0848649003750838 0.137876995521632 -0.0585980039593447 0.080235490006157 0.00407451028862065 -0.00374996875577888 -0.00441264309580089 0.0447672683698797 0.00516662187632787 0.027540987541703 0.068391574327994 0.0889681352941951 -0.0343684927717806
  40 1417.98405314587 ""  3.49907526100474 0 0 -0.0496778224583786 0.0131820699485379 0.00141037465512428 0.00563645400148146 0.0482435564080596 0.0192973943997281 0.00557798116470271 -0.0186849217353669 0.0592253963467533 0.00214392213492423 0.00327278603895543 -0.0067279895678558 0.261843918702979 -0.161761047659883 0.00263064251380283 0.0712769846079164 -0.202326917306046 -0.125791422016731 0.0611037706501156 -0.237275501806603 -0.0660870377911434 0.119817541556799 0.10003437167938 -0.17514300269538 -0.0629027167037886 -0.00389111993259312 -0.281885567225516 -0.0444093308722766 0.131788156874023 -0.211025723984557 -0.00711301594150401 -0.0619981107474755 0.0143656473304801 0.00713064327098546 0.0253810797652471 0.0530226436497748 0.00599497881507044 -0.000793908794181478 0.00395724953426804 -0.00967704906239949 0.012911692686696 -0.0438011775482089 -0.0391337016112947 0.0136650068393972 -0.0296142758061718 -0.0607750302675509 -0.143358854540667 -0.249177906756105 0.0276074709380438 -0.112565685372808 -0.18161474219188 0.0565220350603507 -0.0719675475005537 0.252369830262666 0.213319100474347 -0.00251838312228195 0.138049699271517 0.0122801269391096 -0.0505438772938597 0.179442615230607 0.126926951282719 -0.0997454136426868 0.124662177676877 -0.00024550598129768 -0.0194794098081374 -0.00628392143689972 0.0448969982791759 0.0116383773724566 0.00908491144145943 0.00810093854231635 0.0082450905259816 -0.00753227563620626
  41 1419.41997062396 ""  18.4264880010199 0 0 -0.00900518991023184 -0.000457864502678934 -0.0109307700801194 0.0037252365492513 0.0107403382966068 0.0123244482613304 -8.71235493605899e-05 -0.00428830483372409 0.0247198261477195 -0.00216697741071681 0.00384313626671101 -0.00493690578677707 0.0539365345193509 -0.032672260251 0.0356279068734784 0.0371939937481155 -0.0132664762207764 -0.0511016075105318 0.0202769333346695 -0.0700106507811118 -0.0127778928880741 0.0481875827326882 0.025985240306158 -0.072969223261986 -0.01243044011379 -0.00524940192308781 -0.108419841901183 -0.0194960914799119 0.0478049969307495 -0.0735378648497568 -0.00719230981017395 -0.0785357028069482 0.00454489057602168 0.000123137357978816 0.000120215833260539 0.0109150272388941 0.00998286652564703 -0.0077469215587977 -0.00729965586603105 -0.015027818797664 0.0355856343512061 -0.0393041901986641 0.0422901220700663 -0.0291704614380503 0.0991859864824019 -0.0193289574388826 -0.046650384840578 -0.0348133780765434 0.0143235815605654 -0.0384102055641494 -0.0228146282001408 -0.000723724796522038 -0.280037191661673 0.314663877750772 -0.335017021896392 -0.0720655034710579 -0.259098910200715 -0.0779208036990426 0.135987190615941 -0.422281258731301 -0.141388129448523 0.237515770184235 -0.263248514133924 0.000937421853297493 -0.00241370567956152 0.00633710198567507 -0.0209241667612134 0.0166128760648726 -0.0338183693534354 0.0612654351084755 0.119297183978562 -0.0476966589378265
  42 1437.00205681594 ""  7.57051267605421 0 0 0.0227656696629121 0.00589890044173037 -0.0557405662030616 0.0012361409258539 -0.0756184946603482 -0.0156261811862728 -0.00842707070402694 -0.0203721712650921 0.0947070360175069 -0.00314518678754633 -0.0005221378853351 0.00912731093169024 -0.0869524124624065 0.0894500897734839 0.222005157252426 -0.0396213009573642 0.24207389414596 0.0901935359239205 -0.0726549784489953 0.412569779342283 0.125746973087224 0.178108742644145 0.11939164683471 -0.27006888934128 -0.0244957874739815 -0.0377855007001918 -0.409406354703877 -0.0311888607956011 0.208377101710328 -0.256236010704566 -0.000216308807301901 0.0445270788251049 -0.00696717552049893 0.00284015952150027 -0.00670095199586986 -0.0103984647993864 -0.00336814697180779 -0.00153037641682408 -0.00422250744322336 0.00468061828396581 -0.00530299984967839 0.0227173257053266 0.00146299109904593 -0.00101899306905834 -0.0100187116554345 0.0249364171731894 0.0478505961906993 0.0775413989609793 -0.0219741221351872 0.0352340757188017 0.0128631797227979 -0.0231159558688026 0.0233745205979553 -0.0981289179824184 -0.00502285480137186 0.0199967781136449 0.0173765502697447 0.0111126016666601 0.00474313614443949 0.0201495392218573 -0.00564744537580415 -0.0178182400449295 0.0134782832122815 -0.00574450751209491 0.00191586909240817 0.00787529513264509 -0.0330150564763285 0.005916720792519 -0.02152836500738 0.0205208981108505 0.0358226493373285 -0.0095801053651318
  43 1463.50474615697 ""  21.2353766614951 0 0 0.0103977749017489 -0.00283377879778882 -0.00119939052771538 -0.0454374273876762 -0.00283638868871214 -0.0292230360585126 -0.00210579199637137 0.00156875065348876 0.00559571061070505 0.0236395871854596 -0.023886276387834 0.0287629312529677 -0.0691267379117486 0.0417249911640396 0.00893927460361474 -0.0625117639262223 -0.222481908679419 -0.0320381018147896 0.0751298459759279 0.134177487477492 0.0303564843089704 0.0130880348157697 -0.013105335314793 -0.0256362215716134 0.00954661034882061 -0.00513013495396784 -0.0132688908876623 -0.0131015746704615 0.00819022747958724 -0.0181856862001372 0.0867353293312091 0.516583934803964 -0.0952753966152198 0.0131702527754184 -0.000954522791941817 0.00861917460015414 0.00190392015235265 0.0296949800060884 0.0209433295600523 -0.011961615645151 -0.0260699130454186 -0.0681038309595502 0.000653508757767433 0.0244276242908103 0.0368095056517022 0.0230090041359108 0.0042065578758443 -0.0416637566294709 -0.030111457259331 0.041553077645254 -0.0417162185190968 0.106134096106224 0.145722893670367 0.154074613143031 0.0981923233416681 -0.17305329192302 -0.181321133121404 -0.0505767886080235 -0.168987488584866 -0.00538409783847618 -0.0106892147115481 0.12145049511544 -0.108054724203109 -0.00649350704114561 0.00245462073705273 -0.00557905905419683 0.0367828147557448 -0.0257127989340519 0.0636593051862432 -0.107559266637534 -0.451677751050577 0.159754109402046
  44 1480.87694703609 ""  71.9368357779311 0 0 -0.00977067540740856 0.00903136083450602 0.00397979710407933 -0.0414811783243158 0.0102341432252003 -0.0251316760172071 0.00861383233701826 -0.00523227433717218 -0.00220708746780239 0.0230801756658021 -0.0254381047335763 0.0283674365201503 0.0492564095854438 -0.0245582974565619 0.0178166764357834 -0.0420197198068817 -0.25429863598659 -0.0625915809254239 0.0940446537152222 0.0786145767150329 0.0133769203519974 0.000758666322766684 0.0731152423467792 0.0115718726722816 -0.0818917225764072 0.0365883308146586 -0.0124986083089497 -0.00519228809838087 -0.0348431399089579 0.0314826134824556 0.103856219242648 0.502889514828013 -0.126406474708208 -0.000838203215001217 0.00246020883679906 -0.0185616956779942 -0.00443614483576116 -0.0187345973237739 -0.0142127075902008 0.00980079171490022 0.007804580501449 0.0284830913913841 0.00119153835154035 -0.0299900309348864 -0.0236196907043017 -0.0680338069034942 -0.0879256338025161 0.133735169294496 0.0938274679249068 -0.0945957411559118 0.0589404480798599 -0.0240963240293431 -0.104203859101972 0.0161212354023155 -0.230753869638807 0.236688841092684 0.198870786690926 0.0489566864664633 0.301121652616011 -0.100951228677214 0.0612748236400771 -0.154634174863478 0.161940731091754 -0.00991139510986097 0.00468706008842219 -0.0134470849127873 0.113804020055295 -0.0368760641724021 0.148160844478847 0.114807047771062 0.26662038083362 -0.0861422548083771
  45 1489.90338771783 ""  7.29570277138087 0 0 -0.0148481216586194 0.0131610130934094 0.0391592161458808 0.015865999727443 -0.0117338333041648 -0.0068232561628953 0.00114114397208991 -0.0360708287984081 -0.0145392854884471 -0.00732091029259689 0.00879159528849867 -0.0083602146267598 0.0691568311297986 -0.03679266676981 -0.023896805714738 -0.012304745318923 0.133510543140105 0.0663112158700267 -0.0314806002096932 -0.0336201557817055 -0.0202441038119796 -0.0798341380837004 0.411124767386911 0.172468968121386 -0.141388344986424 0.02557305136029 -0.239466410705873 0.2836342479953 0.0820566530548684 0.192048551696304 -0.0342852764032557 -0.14786982425638 0.042484103508753 0.0168460419407651 -0.0177568765488681 -0.0243097334898249 0.00179938918135636 0.00838363703817573 0.0066509239346146 -0.00293702969008364 0.000837256681585443 -0.0141734019760777 -0.00123979148966957 -0.00133704029409843 0.0092823018785874 -0.0177897766104432 -0.0485538782925392 0.16160637236906 0.0382836140065768 -0.0163460601350873 0.0405374844027457 0.0149050496282575 0.0343030606112909 0.016797089374618 -0.0131756601975136 -0.0410346594498294 -0.0611102117470452 0.0118546177740499 0.0264492547535754 0.0217388096121196 0.0537314600145282 0.0396145794074896 -0.0487214204869701 -0.0371174807920064 0.0143733361019983 -0.0477311711976632 0.326028216968071 -0.140295185205807 0.460049372346341 -0.040539016271305 -0.130536128357911 0.045505648860922
  46 1502.15534057355 ""  42.3961752232883 0 0 0.00178487563556539 -0.00144050380696776 0.0031510574875984 0.0105138941217885 -0.00976587898834492 0.00614314471884402 -0.013124229852944 0.0054588151414588 0.00139931795768381 -0.00740283192044928 0.00886742988571416 -0.00875043274889374 -0.0297078151979738 0.0161008629246987 -0.0138190091665972 0.0181410490048104 0.101883690606722 0.0073273975922503 -0.00889395715879482 -0.00551893958268563 0.00541612154302228 -0.024143409672916 -0.0992392605682211 0.0259164960229919 0.15219162072661 -0.0709200874926256 -0.00703617465016564 0.0504261072050418 0.0902148538205588 -0.0480385795129017 -0.0389283872635121 -0.155143458994822 0.0508076643869914 0.00449149133389231 0.00764815373322864 0.0150334275144138 0.00222189224711847 0.0288772000421374 0.0209822247681948 0.000912043517070657 -0.0380399332781829 -0.070151145228712 0.0249965235914725 -0.0134687883114758 -0.00617080810404868 0.0200241957339349 0.0202690600494696 -0.0614228632392635 -0.0280529001056317 0.02527660866868 -0.0618035675046392 0.111626899349578 0.150362519995785 0.104198755455786 -0.305847492186085 0.314945202385537 0.247757394732735 0.00258004394778344 0.254175922470306 -0.264262860839377 -0.0436445551353383 -0.226262761725562 0.298624038379304 0.000195554198196176 -0.00216379877526751 0.000794742456142527 -0.0195683691700183 0.00305359210763367 -0.0229782228589029 -0.128834532184109 -0.397492323380667 0.136569628434236
  47 1503.59008186051 ""  9.45592373447905 0 0 -2.74350291028769e-05 -0.00189508710058325 -0.00617711304989566 -0.00160981431130825 -0.0064492164643151 0.00253611161453448 -0.0259775448889036 0.00766565843328914 -0.00178846350669966 -0.00104674619685746 0.000789780759708987 0.000319211423164292 -0.0227734776937518 0.0147428446072786 0.0106669524096375 0.0160814272665733 0.0196258946856897 -0.0282889297943347 0.0241683600303107 0.0427941396304105 0.0201244076660524 -0.075804596069089 -0.145395977404991 0.106183631114539 0.29144766273817 -0.137816653823628 -0.0330633868117227 0.15136022234434 0.181980411060149 -0.0423084667399546 -0.00142277472120395 -0.0173113055166657 -4.19343064141564e-05 -0.00740508099069659 0.057738767281112 -0.0322666155091913 0.000594423211892892 -0.000462136774881219 0.00153349024754296 0.00634931820558999 0.0127534396792842 -0.00385136414054341 0.00554213185194912 0.0146457271251824 0.000278647040008916 -0.299254992601906 -0.389372307754978 0.269703368397584 0.377881566869368 -0.388425786689293 0.124454930234574 -0.0066183793093183 -0.0409094258875367 0.00181009100102867 0.120115690131738 -0.0246905847979811 0.0344762996731122 -0.0574819242717047 -0.192600908643475 -0.0402946957745178 -0.158997300193234 0.00151177068073044 0.0173583806430655 -1.36187386204729e-05 0.00669377466941376 0.00442209426930431 -0.0559682515997221 0.0103186274222788 -0.0531588193950383 -0.0199791192278454 -0.0382986196475484 0.0129128274521675
  48 1506.28927541378 ""  21.0943430243506 0 0 -0.0264087552403357 -0.00611780550962351 -0.0217768442940412 0.0184376551358411 0.0140887415769341 -0.0116605012069661 -0.0364825860077833 -0.0030255079732737 -0.00921025799110561 0.0085936858003784 -0.00273287079222118 0.00581278345604749 0.0374161235874191 -0.0394085748243873 0.0685019238782276 -0.102131604363724 -0.208218458644205 0.174492741097484 -0.240308367159371 -0.00614161962358876 -0.0551782153445705 -0.175984015305006 -0.00516858436893693 0.295305446960957 0.374978550856405 -0.195370241758265 -0.192112643129461 0.396336906269579 0.311333948717921 0.0702905176547969 0.0293560607068537 0.125173164726168 -0.0310465698936801 -0.0045060992957989 -0.0153929156467801 0.020761121315913 -0.0012793139682219 -0.00823616192678905 -0.00635167741293791 -0.00174670794167566 0.000665440642698328 0.0146353930908606 -0.00778271242852654 -0.00500833360107515 -0.00118570252568701 0.11113010327374 0.150454141158247 -0.162346597720603 -0.144081282445168 0.137468812357918 -0.0502961361949264 -0.0102748821044563 -0.0225369130760467 0.00613510392987563 -0.00956691094493915 -0.0217811562268252 -0.0322455496656139 0.0219630866968072 0.0539930809142698 0.0471260386729513 0.0723623386021831 0.0204427434667338 -0.0366176480840805 0.0168907139663076 -0.0100711354206571 0.0134333605761556 -0.0661771326733892 0.0554480515095715 -0.133966429671474 0.050632093037813 0.13443652506296 -0.0456817291087846
  49 1511.61007489831 ""  7.08559051407984 0 0 -0.0024687161047095 0.00840920999768479 0.00791667993380737 0.00255418910235258 -0.00729782814835128 0.00114344557372703 -0.00617172344709435 0.0118211798976265 0.00532845959079005 -0.00330095482914733 0.00264021408393734 -0.00267070817263366 0.00723267719527884 0.00341951330932428 -0.0250473856563656 0.0148522508515057 0.0542552445057536 -0.0117608558651353 0.0211131526772146 0.0143765157898327 0.0107040974647664 0.0145366352338602 -0.194356307942285 -0.0444515458144017 0.136871294368291 -0.0524723477886989 0.0746534131443395 -0.065833550114106 0.0420609784841956 -0.11906055609028 -0.0124395291823704 -0.0545135512704199 0.0160196435405846 0.0021622332146121 0.0185969532920804 -0.00690907677109255 0.00177889140115993 0.00717443674473419 0.00305974677168526 -0.0163629104642789 -0.0228237666650493 -0.000234451163489878 -0.0343829220782042 -0.0268699330266685 0.00796782347476231 -0.0825489512883584 -0.113425788174983 0.0339435205501685 0.0944437818779229 -0.0816209125499518 0.0498286098253295 -0.00174919750155857 0.0791380456293785 -0.0378252896575436 -0.174017562384929 -0.110891974629387 -0.247081282659822 0.172855699666102 0.446532107879223 0.297538954314536 0.576109904222668 0.10417998730379 -0.178665439044645 -0.000959471863635189 0.000923936681659589 -0.00462308576702401 0.0223368144544886 -0.00875643581718056 0.0291246729046372 -0.0353313952798703 -0.0802503707591719 0.0290027275694304
  50 1523.47262025229 ""  9.76711071567908 0 0 0.0350884862333928 -0.0339252437281602 -0.0304086470217378 0.0332676292604149 0.0232413125850841 -0.00886064242548905 0.0129492465136226 -0.0158465735826802 -0.00276005027784646 0.00282578887218102 0.00161862511232214 -0.00182856048146146 -0.0979487626512221 0.0457731694889056 0.027811983356358 -0.154468219495516 -0.161788171627753 0.310181507839513 -0.382751174037104 -0.0513042959640059 -0.0891586177663272 0.0309959804757603 0.320481175269006 -0.024367051025397 -0.317397191362891 0.133826259618579 -0.0732658907506746 0.00681804217779094 -0.161807756802029 0.201618615465946 0.00249754599772979 -0.0032891012520874 0.00440787806703345 -0.00768320528396387 0.03748648151344 0.000366086807319502 0.00121269544964147 0.00629181491806606 0.00562438829016916 -0.00127782919397687 -0.0125196766816677 -0.0172248592904176 -0.00587916668433039 -0.00257219427037501 0.0021218896267867 -0.117614666957017 -0.141956589409578 0.0284622133329677 0.139652991106478 -0.144685643539016 0.0274709425658423 0.0332412994670904 0.0380382704992286 0.0393724817032868 -0.0528027180234663 0.0118460016702183 -0.013949326514856 0.0235380991329762 0.0976665731549265 0.0193755660893205 0.10323135671041 -0.0115582418710221 0.0137673158052463 0.0156443911804968 -0.00128966128751003 0.029560609320546 -0.245847384542746 0.0741630516307893 -0.302242510033497 -0.0439968093436554 -0.103784735711154 0.0354525772272973
  51 1529.63815832638 ""  2.97110022755484 0 0 0.00736093787171855 -0.0268432614491379 -0.0265588528591354 -0.0517520110342778 -0.00888669026814059 0.0299890815490186 -0.00331053745982889 -0.0160302148308347 -0.0159868400357034 -0.00150821911192823 -0.00295264848933569 0.00154917188464712 -0.0921283593630385 0.0263939773954655 0.0587402956525213 0.204467639135447 0.125702303623488 -0.428451666570962 0.467361654251361 0.0462240555455536 0.119928083101524 -0.0832732086540843 0.287590228478274 0.162516681262724 -0.0938111122491165 0.0237734680399352 -0.152230363362313 0.219464150792901 0.00888794915259177 0.228000899519899 -0.00827114068582845 -0.00016024545131387 0.00545629030320236 -0.00996307534588928 0.0170193847473986 0.012580690948814 -4.30989627848231e-05 0.00313647999289203 -0.000120606745288603 -0.00376693653071909 -0.0109029094932709 0.00330716156721784 -0.00306304431802085 -0.00302889654207042 -0.00220625909565664 -0.0103131899815628 0.0048882544459117 -0.0842413391234406 -0.00115837761576394 -0.0056430705616291 -0.00852391953919428 -0.0132153720192785 0.0211553555509731 -0.0503072128935204 -0.0320329787457666 -0.00523176605292967 -0.0304188845892536 0.0308115859618711 0.0687823675303875 0.0539813318916076 0.0876657527663336 0.00279245528860693 -0.0117836394147527 0.0235214081831348 -0.00604158169004526 0.0272025065855221 -0.204203762679132 0.0827877257586882 -0.285489649222452 -0.00563047257250673 -0.0273805809294912 0.00879460399047009
  52 2877.26180690678 ""  65.4430765408187 0 0 -0.0360493579836346 -0.068995260213524 0.00585150215225632 0.00434004075577817 0.000961238245290457 -0.00590589236024976 0.00196214637780726 0.00379488750757083 0.00200913005732684 0.000360239360510546 0.000774549395965097 -0.000113136033930986 0.462788512564789 0.825990488883133 -0.0571586993213523 -0.0459430014866583 -0.000222772032907135 -0.0310908499217278 -0.013433065087523 -0.0360101169227886 0.105011648217167 -0.0301616840590838 0.00150462679052534 -0.00915887899108997 -0.0124297448905573 -0.0274323464410681 -0.00159437082099467 0.021211319972927 -0.0219129763677924 -0.0133525601236408 0.000613187257415137 0.0025154890680292 0.00235881459956571 0.0004555858115164 0.000938443559847182 0.000252607102048297 -7.0268261907498e-05 0.000286460374689827 0.000695196549115166 -0.000248902117594505 -0.000170625095294547 0.000143314340843355 -2.72580062304357e-06 9.60410300002162e-05 -0.00014127685209996 0.00178446754163388 0.000773023737774569 -0.00194178144239965 -0.0079171283669063 -0.00391184596099395 -0.0055652999608698 0.00193053159213756 -0.000539539118119134 -0.000816207766795539 -0.000990555529320458 -0.00182585620288335 0.00122259745445663 0.000794047899859436 -0.000145490231789395 -0.000300492958435853 -6.19876438938894e-05 0.000911109633383367 0.0005282899926205 -0.00251798468789781 -4.4729394917498e-05 -0.000434745069971684 -0.000494929785656903 -0.000874697683988437 -0.00595550762475519 0.00445971495155484 -0.000438064433903551 -0.0116906858473729
  53 2939.84501778419 ""  27.3741910468456 0 0 0.00224150597532271 0.00582809986335701 -0.0011018426761493 0.0147132403894317 0.0129298566862602 -0.0430228208655184 0.000168371771777879 -0.00086277451958893 -0.000734027869096404 -0.000118497171266585 0.00108502419138013 -0.00047991603094557 -0.0352830187084115 -0.0696783487074586 0.00160005693624692 -0.0875593910904787 0.00662787536965083 -0.0617414622987915 -0.0890295958483769 -0.178780562777484 0.571437128591842 0.00971062926611092 -0.000256644286678148 0.00463969506936449 -0.00235965038121053 -0.00386324190377634 0.0014541085000345 -0.010793991216695 0.0126849071097744 0.00786417483821863 0.00766737870953363 0.00303408368044192 0.0123002072966514 0.0154636462095499 0.0103785764510222 -0.00510206626370104 0.000202236934591124 -0.00256620071182633 -0.000279370656191983 -0.0529210841029119 0.0170730707687289 0.0153098205050283 0.00499795491979408 -0.000958950394470454 -0.00362557475197198 -0.00971355111044723 0.00821514065504259 -0.00255510309400289 -0.17336362724229 -0.131755615612843 0.0644901077006161 0.639597955019247 -0.179616187159192 -0.192318495402458 -0.0108911476112715 -0.0213363110611433 0.0102797900221141 -0.0564867204978149 0.0129880452618546 0.0175842735861967 0.00171640644237169 0.024689917533676 0.0150916524783029 0.00036578675229351 0.000286783127823367 -0.000162518681177155 0.00113483173635631 0.00045650462168354 0.00133452960212769 -0.0081504187816872 0.00759424909549182 0.0185997284728734
  54 2947.032133023 ""  14.2648454664531 0 0 -0.00168895387664429 -0.00554271346524984 0.00107698523425838 -0.0154801161149262 -0.0119042297395282 0.0386128006736216 -0.000284612468555118 0.000756580812944948 0.000610932478746654 -0.000261494319799059 -0.00112711062265005 0.000195639673525767 0.023434257371155 0.0600483177700872 -0.00632192384732305 0.0999530720247694 -0.00600869300688345 0.0647794771570496 0.0825250984426558 0.166235793501148 -0.52840533773007 -0.00801856258378227 0.000461187586426362 -0.00410042739068612 0.00174753032094315 0.00194810456517812 -0.00042949225474964 0.0101040006022741 -0.0115856197992471 -0.00737090379049515 -0.00401324383514234 -0.0043502503068386 -0.00498789652096313 0.0331741785554137 0.0403976179324436 -0.0152957185506187 -0.000159676370387236 -0.00128954335058716 -0.000848973404934119 -0.0208043394028097 0.00670009269573527 0.00620333579738691 0.00272719948893733 -0.00134376443510192 -0.000315411088051981 0.140480785138815 -0.0718345480127388 0.0115901449524304 -0.536618488831991 -0.406663897110741 0.187176210898155 0.261493610173405 -0.0726046056715181 -0.0768567300153369 0.00594014120047251 0.0118456682147657 -0.00892747926331989 -0.0390187003044238 0.00844606674407425 0.0131175989117374 0.00112353983740029 -0.000842354153552855 0.000248272284243104 9.42049204264649e-06 0.000996407318781429 -0.000983429624522614 0.000451155315342731 0.00196481857874338 -0.00133980368144096 -0.00497064777893589 0.0013945178094589 0.0180245262663156
  55 2958.78631432764 ""  97.0552747749258 0 0 -0.0023151214587412 -0.0037893367274128 0.000676603395856562 -0.0138325156287966 -0.00939635652267726 0.0297001807953216 0.000751206238685535 0.000445471567066266 0.00102167839474151 -0.000488731358248984 -0.000841092841059271 -0.000291552377993562 0.0297730374471375 0.0514566070358624 0.00119632420011233 0.0949890398536198 -0.00548179240311008 0.0575330170844078 0.066036960905077 0.129887170036114 -0.416329243863649 -0.0171836499289357 0.000319303021090055 -0.00768016081727255 0.00266948047580622 0.005412651765613 -0.00152251555897065 0.00896458488456332 -0.0101428731286817 -0.00693000444176729 0.000899494207954165 -0.00213901716941408 0.00213216042892362 -0.0155532816899498 -0.0382238529278529 0.0131381447498403 0.00016426569126642 -0.00103360639147499 0.000536853405582781 -0.0437359250740228 0.0134251427246869 0.0138241937336273 0.00522356490666777 0.00088453816526167 -0.00576602690853569 -0.238736267118982 0.133982306031899 -0.0259750004472383 0.425378725917729 0.323328631488189 -0.144990074329325 0.527588867601926 -0.14892425509235 -0.160606982736441 -0.0272437250545918 -0.0535127781522677 0.0311932030506082 -0.0406613149094724 0.010180043421002 0.0127639241121714 0.00116312507740404 0.0358530956794309 0.0210186445354723 -0.000244370663416586 -0.000343376454476 0.000892807524005639 0.00182998219983642 -0.00403140208995768 -0.00123744886318923 0.000149535413362001 0.00477372612224462 -0.00310089376946255
  56 2991.0874184383 ""  24.1751013901066 0 0 -0.000124724714597949 -5.08838841143764e-05 -1.82061615055904e-05 0.00103462007443881 -0.000204710384590203 0.000815372269824035 -0.000305063191065522 0.000259957888358725 0.00115535335055229 -0.000143641553819513 2.27763658746499e-05 -0.00013402074901169 0.00151792526052617 0.00145276680449197 0.000379440566687071 -0.0128837654077208 0.000787749055943952 -0.00664220086105434 0.000540461897448283 0.000871350210134534 -0.003145197477408 -0.0100855109710081 0.000381665916879851 -0.00488396302622984 0.00360219289475712 0.00824748074700498 -0.00039166999711684 0.0102331891521918 -0.0116240490680647 -0.00838939909172224 0.00194655841999358 0.000500855218549795 0.00167584243336673 -0.00594165690950102 -0.00206561518593481 0.000734761620890606 -3.90987065496829e-05 -8.02138276584691e-05 -0.000141596206953281 -0.001373431356522 0.000298615931111939 -0.000853282392544527 0.0258970725351776 -0.0241663369670836 0.0345856073554168 0.0242363993663118 -0.0142190760266055 0.00473619414441135 0.0458740705018055 0.0369887148747216 -0.0157983842880316 0.0125705425262854 -0.00417751488864181 -0.00020325397720464 0.253248910696944 0.505039452493409 -0.336647092983497 -0.554137982759836 0.124913269945459 0.171093379460044 -0.00212630390779182 -0.339921896394774 -0.238735263077091 -1.35561840414532e-07 -5.71186658093985e-06 0.000158955609231946 -0.000144391182020828 0.000578214118198595 0.000976256157875247 5.56712719902504e-05 -9.62113909255083e-05 0.00449895829989708
  57 2994.0444829956 ""  25.8764802776151 0 0 0.000314636065983275 0.00292091093807654 -0.00100949449495971 -0.0047827022012078 0.000681736718735129 -0.00680656188937526 -0.0159767016409044 0.00972840631651539 0.0487257425812027 7.63676866743795e-05 -1.99038576028339e-06 -6.37820696848193e-05 -0.0129558909164687 -0.0253026201081416 0.00486311685443342 0.0689584378925839 -0.0039930849662072 0.0354550125755323 -0.00955543099996542 -0.0111840759681377 0.043951808434189 -0.413334002820278 0.0169209115545808 -0.199164319295387 0.161975848166721 0.368683347125965 -0.0120253451948709 0.442021205443227 -0.501098954807621 -0.360110884735642 0.000149953608853878 0.000781853815165336 -0.000276264229247985 0.000725844205649271 0.000168521639173053 -0.000245572821144522 3.21413345535256e-05 -1.43157220099385e-05 -2.88299538974497e-05 0.000529529462212166 -0.00013009230110058 -0.000202201358570722 -0.00068523455310342 0.00053441658408981 -0.000609478111997307 -0.000693553848359036 0.000537413325729105 0.00072425636868562 -0.00576190599380414 -0.00425795846202382 0.00178185169202139 -0.00649602657725369 0.00176180034207205 0.00178757342645688 -0.00501164404915858 -0.00998422864441292 0.00670453284440802 0.0131187271419843 -0.00298646682317352 -0.00407457021885617 -1.01242711349118e-05 0.00647791301828657 0.00459052080800946 8.25604657691585e-05 -7.68181647810609e-05 -0.000121696576244104 0.00198064569637213 -0.000670761287045801 0.00359044080577414 -0.000611680773961142 8.96860345395819e-05 0.000846881572856563
  58 3009.99589100827 ""  50.9093256670988 0 0 -0.00199168155018027 -0.0020827072865551 -0.00110140992388966 -0.0658228041121068 0.00876447333231389 -0.0491809018964706 0.00743997662377306 -0.00235486251910252 -0.00328988392215663 0.00153482981074317 -0.00132263132360015 0.00136680539537365 0.0137197437222874 0.0303177727171754 0.000764721967330397 0.81929426666067 -0.0493146909750759 0.429298990858028 -0.0388996532260494 -0.0453526527320048 0.157105837872045 -0.0167212552738666 -0.000249170603137336 -0.00718285209949814 -0.0150403225229078 -0.0378007271529904 0.00116953752715969 -0.0548270280327603 0.0652165592171425 0.0485065752408809 -0.0189568080719243 0.00829808171000726 -0.0136616088368289 -0.00794412185378851 0.00288952578605559 -0.000285690799587248 -7.40268625258071e-05 2.43359137437645e-05 -0.000274374769852007 0.000842542463114075 -0.000391320131915502 -0.000255872939082775 0.000351868537988555 -0.00048542999166015 0.00038986731674402 0.0790915964179527 -0.0480843839212239 0.00859517157142624 0.015430346968785 0.0135207757621347 -0.00585898757824148 -0.0119287016253901 0.00327767466108383 0.00403367473570859 0.0035397757165199 0.00709785268723135 -0.00468007767146285 -0.00780722479246835 0.00179681511892998 0.00244456781369481 0.000184466306449784 -0.00316407391224194 -0.00207698372965236 0.000610570581823828 -0.00017198739260826 0.000163384495332513 -0.000503501838542226 0.00146677558586876 -0.0010768678450446 0.000993402018082859 0.000482461200811632 0.00269169224736199
  59 3018.95831324188 ""  23.3004819996884 0 0 -0.000524106970476331 5.42179798150821e-06 -0.000342899185723385 -0.00549654571864208 0.00154636841341157 -0.00675669291267571 0.000720997238883915 -0.000310475248511444 -0.000549669456586064 0.000274455088720238 -0.000143364113905128 0.000300762416241634 -0.00199101905610625 -0.000203733269697618 -0.00150683243096703 0.0736002940531479 -0.00475264698906682 0.0390081040097984 -0.00911253169514939 -0.0119911286503487 0.0416780721698477 0.000877930398754644 -0.000192265985322721 0.000659309030712356 -0.00199205718231275 -0.00505413680081226 0.000455410852618576 -0.0071288817010019 0.00841069086177004 0.00626225888497977 -0.00321374611893189 0.00147786527404903 -0.00335042349026627 0.0797266213519638 -0.0258890954728024 0.00166480609917919 -0.00021899213754795 0.000189035523670109 -0.000137256956838404 0.0106534558126554 -0.00295534438277369 -0.00351753448871715 -0.00640510140144679 0.000690739174617723 0.00794339883683212 -0.760710646148981 0.463821930144286 -0.0822404516317263 -0.187865467285832 -0.161635774776166 0.0677073797325385 -0.114508564548448 0.0326766302248267 0.0370618764990917 0.0288855800034914 0.0603431261430366 -0.0391220815101393 0.0465279359308979 -0.0119826231050684 -0.0169511717006426 -0.00461124846607749 -0.0547888753988379 -0.0381293747909108 -0.000775706821630226 0.00123124599549795 0.000567280870310039 0.0122780580636291 -0.0117814892356937 -0.00638326727548143 0.00208850808905155 -0.00173860374540575 0.0029321195514669
  60 3050.01566501193 ""  29.7110908201751 0 0 0.000104013304641656 -0.000246143032665516 1.13526359755368e-05 0.000600731991507277 -0.00043437856766609 0.00155939757247218 0.00989540326368689 -0.00721279492518065 0.000963965020805415 -0.000169080884812456 2.1644850297097e-05 -0.000182199378235704 0.00143648407605481 0.0022333836065934 0.000216669527983939 -0.010499307476676 0.000942139729244044 -0.0054742017124522 0.00237603289048334 0.00396744700712691 -0.0129930151582839 -0.0920754390560077 0.00102713647963334 -0.0478278041036358 0.0184480387555968 0.0334501693107388 -0.00211734203252636 -0.0445468416093937 0.0517514419788504 0.0387358031707755 0.00222252433878363 2.66624455934629e-05 0.00249602235802279 -0.00619074741727295 0.000837217859537663 0.000316306944014654 0.000517921848390882 -0.00015827074410587 -0.000822280878902116 -0.00937741907867486 0.00151316998948094 0.00294304766198606 -0.0687936024915925 -0.0382697306008342 0.0349890970295906 0.0485233832212555 -0.0323086680909062 0.00400899163274957 0.028381864866204 0.0227938443296207 -0.00818306342926023 0.0918137926305991 -0.025257710150531 -0.0262071381463389 0.238898156574348 0.50785288975898 -0.33820508906261 0.603128821380356 -0.152503276349682 -0.175142118739734 -0.014381147605893 0.105448466573225 0.0926695404447606 0.000127968374581596 -2.04979713208689e-05 -8.85502498636649e-06 -0.00143302558651603 0.00122894474140512 -0.000282301653994029 -0.0013407561342791 0.00347011493426135 0.00877173126892803
  61 3050.43468673029 ""  33.9530236686712 0 0 0.00129890466250939 -0.000936603273661026 -6.7989512823057e-05 0.00417660100372593 -0.000466955089396949 0.00313775470452736 0.0674434664994383 -0.0512389871718682 0.00624264013152125 2.52531463623623e-05 0.000183258498601504 -5.43562046156645e-05 0.000253270660713738 0.00272979214559695 -2.41382977009808e-05 -0.0536996294636904 0.00390653818768404 -0.0260634971257352 0.000482198303030773 0.00185665525720256 -0.00792632521394946 -0.628892407852352 0.00655744280101367 -0.327021386846794 0.133946819934178 0.244750615722626 -0.0149372042606757 -0.311615628483621 0.361519581389708 0.271119171120883 -0.000214239830159351 -0.00102308645277877 -0.000897578975761641 0.00100799544602893 0.000293328729544523 -0.000326358133118078 -7.70886477329008e-05 5.15210076899222e-07 -9.40013937905544e-05 0.00157697944122059 -0.000314472948517277 -0.000486575270404554 0.00979106357756797 0.00593601285280677 -0.00488298508939434 -0.00568260189133844 0.00385052167923494 -0.000411270096205303 -0.00814620061203866 -0.00656087414899081 0.00305110377004186 -0.0157138195750276 0.00441162324556922 0.00470599084917622 -0.0351514441240829 -0.074573491860132 0.0497093659857883 -0.0847895072398468 0.0215425023891558 0.024574593730916 0.00207487767328544 -0.0181455418116624 -0.0154233715621307 -0.000369202432814964 0.000112289052546965 4.34581272301289e-05 -0.00209446398796161 0.00137591181411776 -0.00392655466084845 -0.000397807788170375 -0.000296552217391926 0.00216093276056427
  62 3068.32249769328 ""  24.3545492499808 0 0 5.86427705701141e-05 2.02137575319701e-05 -4.48237956579093e-05 -2.51328084241804e-05 8.95887291289354e-05 -0.000423957957386564 0.000226152159042195 -0.00030422399843617 1.79406607564732e-05 2.45747021299457e-05 3.00716748993894e-05 3.51817783301325e-05 -0.000247766005811153 -0.00025080751613068 -3.2038740748467e-05 0.00125406711616169 -7.39468425245753e-05 0.00084656024779259 -0.000859655780066212 -0.00135478598691367 0.00445632539947708 -0.00259112038848595 3.80845390032408e-05 -0.00147181852286814 0.00102427051007773 0.00194504962701405 -0.000122902144730056 -0.00149251054599634 0.00171909621970435 0.00137712208346112 -0.000168310574149169 -4.97330155376955e-05 -0.00063780648723537 0.00466553377643876 -0.00124186655788392 0.000495116381299651 -0.000112073776567704 0.000377845143002448 -0.000232757344844769 0.0058940114967741 -0.00300538659124309 -0.00209909919071798 0.0204832868156962 -0.074198885828484 -0.0410366352460355 -0.0437482890942169 0.0288956347493545 -0.00264288718851461 -0.0124088865765526 -0.0101636091117792 0.00349654747202821 -0.0652274376367079 0.019835416069234 0.0181184678650479 0.0807590325303463 0.140623542701337 -0.111567357847768 -0.346572997310537 0.0648920437627096 0.0952180528052567 0.0198361094770238 0.682767356755618 0.50399327980341 -0.000166112977770642 0.000154720163110593 0.000127121739441436 0.00102807681182563 -0.000694715880940999 -0.000485660445530819 0.000398687214730694 -0.000392616727492976 0.00390613118296523
  63 3079.02497385548 ""  16.5616281954742 0 0 0.00294705669898224 0.00423492127568762 -0.000545233920867776 0.00194044813985474 0.000232561113322504 0.000891790961723697 0.0519956517170731 0.0679471243456054 0.018897554846787 -0.000233776424104881 -6.94614555413979e-05 0.000234467170565144 -0.0231708500629128 -0.0409011408093822 0.00566148916420026 -0.0229477884456944 0.00186890559789426 -0.0114691356256231 0.000357687520814479 0.00049267425424511 -0.00164562927003108 -0.39275059422616 0.024306113435902 -0.200059588540434 -0.337395958653421 -0.748955830212756 0.0490034039419139 0.104897018605015 -0.0949236458664897 -0.0738322154560578 0.000551108901975275 -0.000573819073233754 0.000414401220352691 -1.78301664100895e-06 -6.74051712722572e-05 -0.000135361795161057 2.8066388933293e-05 -0.00010752530038547 -0.000216343248068061 0.000181113153243224 1.32847237625976e-05 -9.01220032705873e-05 0.00016713981911891 4.77257614612221e-05 -0.00014961460410794 -0.000144492072077799 -2.97083986570797e-05 0.000294460421799475 -0.000422400037813028 -0.000755291286655458 0.00126170702699732 -0.00183616430703568 0.000468671127717448 0.000608972153777805 -0.000731012158017075 -0.00162063680701785 0.00110145612048891 -0.00139019139091569 0.000351775102762108 0.000356508649473177 7.52947916733248e-05 0.000650223065091119 0.000431707543547648 -0.000219481583145788 -0.00015267330238098 -5.10249892327866e-05 0.000760032538365198 0.0013098906145068 0.000424045080410024 -0.000960728024211566 0.00108984763441271 0.00319962582666481
  64 3394.82150555233 ""  217.526718316126 0 0 -0.00154664650924299 -7.75431529423861e-05 -0.000683797161997068 0.000624000526135076 0.000635279051282184 0.00078974444098548 -0.00020173513605516 -7.86879495271426e-05 -7.98749849398728e-05 0.00626105826849604 0.000251946142965283 0.0045992912293885 0.0113927087080151 0.00802858785224237 0.000953068421299123 -0.00442174913676329 -0.0021009595542306 -0.00354642075290418 0.000408345332182208 -0.000861601831913567 -0.0016579003791083 0.00360538158685372 0.000147006533246936 0.00241470182192207 -0.000489598864964956 0.00182449428256349 -0.000300618370549174 0.000649824599395616 -0.00113803883849176 -0.00124368304147376 -0.0939703334480318 -0.0103778297163888 -0.071088221362168 -0.00118836931186473 -0.00202786250663786 0.00137067913194367 0.00544874142163804 -0.0190617963981004 -0.0556384978708637 0.00237207572068541 0.00219199485756391 -0.00366135448451201 0.000331006912221518 8.60559562515974e-06 -1.6878091743276e-05 -0.0014024317217164 0.00166197827015374 -0.00158775683946305 0.0125274535316473 0.00945531875782691 -0.0108128328171022 -0.0173565608269832 -0.00195356744116576 0.00567310142528151 -0.00251767753840369 -0.00754424327115226 0.0066561765843272 -0.000370495720949115 0.000796399814653568 -0.000411727745585736 -0.000782474473426134 -0.00200891991056549 -0.0028634439200946 0.00286524625691449 -0.000781950341699399 -0.000924263780146456 -0.0190969427601758 0.0216069115985375 0.0199468574288199 -0.118476821742501 0.284094425987879 0.907905197272627
  65 3505.9922805866 ""  1.44297495031501 0 0 0.00022760173116228 0.00176902856849697 0.000745780917622065 0.000290236643098272 -0.00041111082505077 -0.000284683163210041 9.47649062007731e-05 -0.00013030353796793 -0.000175180064494735 0.000396999316098416 3.16759172177542e-06 0.00024614326023459 0.000242256713980991 -0.00366577695364867 0.000851532070666662 -0.0011657891405689 0.00065709336193799 -0.000252187240110513 0.000131663331130938 -0.000235165104627019 0.000825842122936283 0.000243485792619664 -0.000644885695479572 -0.000404618157194174 -0.000321782381154887 2.87965946228955e-05 0.000280154348466955 0.000489795370912048 0.000237074180468325 -0.00205363712133857 -0.00553893463955024 -0.000918444175861065 -0.0041917498333207 -0.000939701002495102 0.00182267920537078 -0.000877017776304007 0.000154344641026981 -0.000777005040562776 -0.00198820746943487 0.000108388136283157 -0.0001585665334089 -0.000351139380253303 2.96235862160736e-06 6.67759839013664e-05 3.92565429071628e-05 0.0145565671939295 -0.010126217238 0.000435181925533746 0.00164534671267379 0.00323505748645568 -0.00370391010954629 -0.000194360213578778 -0.000406593496488636 -0.000292066117206336 -6.44163008506728e-05 -0.000120902694411889 0.000156691387688863 0.000209720333787051 2.61687758992898e-05 4.35407789664113e-05 0.000174708832501091 -0.000429978211931097 -0.000127458684792691 -0.0399194805532301 0.0389814836229229 0.0412326962897315 0.542131114831771 -0.563430134386803 -0.558738955165412 -0.00406549448305042 0.0112264952185155 0.0326696011572627
  66 3596.99387161338 ""  329.804564543509 0 0 0.000422068694137884 9.32779277580972e-05 3.9811500996241e-06 -0.00251695727186639 -0.000499467670432029 -0.00112907700897251 -5.09521216113042e-05 -4.38748767864429e-05 -0.000112734672514282 -0.0481699622646789 -0.00374962123639267 -0.0362933888093847 -0.00096001439283725 0.00333301499802978 0.000820071790865652 0.0209143791541544 0.00400060929603598 0.0113154314793453 0.00392824658395713 0.00746680648491414 -0.00457789175208533 0.000161662117912408 4.57935010578845e-05 -0.000295790420201045 0.000781222184754193 -0.00049814340862224 -0.00109668022629345 -0.0010528488494722 0.00166730562324308 0.00137692742334263 0.763346813705046 0.048348458182563 0.577123942620314 3.26344081745488e-05 -6.8155210746332e-05 0.000488950759293993 0.00125523494224583 -0.00354082610652795 -0.00565193655012374 0.00169874232067341 0.00162372816584379 -0.00178108292326011 -4.49198338144667e-05 -0.000162328968261422 5.08686408624231e-05 -0.000545034477298587 0.000318597962518976 -0.000754003927592611 -0.000879522185789064 -0.00199180274853223 -0.00155622309442082 -0.0117965376724108 0.000846318605335534 0.00453515885160132 -0.000724550081523194 -0.00303149035584444 0.00345413096740325 -0.00041910775392503 0.000618676681239722 -0.000664797970566153 -0.000175465106242484 0.000138461143195252 -0.000732302157801707 -0.000280591357549847 4.26168018217442e-05 -7.32887602499913e-05 0.00105293033370225 -0.00142776642006636 -0.00232797436447951 -0.0196929667460642 0.0440474424420761 0.109619201261902
  :::
 } 
 m_exists[66] { 
  s_m_exists
  :::
  1 11111111111111111111111111111111111111111111111111111111111111111111111111111 
  2 11111111111111111111111111111111111111111111111111111111111111111111111111111 
  3 11111111111111111111111111111111111111111111111111111111111111111111111111111 
  4 11111111111111111111111111111111111111111111111111111111111111111111111111111 
  5 11111111111111111111111111111111111111111111111111111111111111111111111111111 
  6 11111111111111111111111111111111111111111111111111111111111111111111111111111 
  7 11111111111111111111111111111111111111111111111111111111111111111111111111111 
  8 11111111111111111111111111111111111111111111111111111111111111111111111111111 
  9 11111111111111111111111111111111111111111111111111111111111111111111111111111 
  10 11111111111111111111111111111111111111111111111111111111111111111111111111111 
  11 11111111111111111111111111111111111111111111111111111111111111111111111111111 
  12 11111111111111111111111111111111111111111111111111111111111111111111111111111 
  13 11111111111111111111111111111111111111111111111111111111111111111111111111111 
  14 11111111111111111111111111111111111111111111111111111111111111111111111111111 
  15 11111111111111111111111111111111111111111111111111111111111111111111111111111 
  16 11111111111111111111111111111111111111111111111111111111111111111111111111111 
  17 11111111111111111111111111111111111111111111111111111111111111111111111111111 
  18 11111111111111111111111111111111111111111111111111111111111111111111111111111 
  19 11111111111111111111111111111111111111111111111111111111111111111111111111111 
  20 11111111111111111111111111111111111111111111111111111111111111111111111111111 
  21 11111111111111111111111111111111111111111111111111111111111111111111111111111 
  22 11111111111111111111111111111111111111111111111111111111111111111111111111111 
  23 11111111111111111111111111111111111111111111111111111111111111111111111111111 
  24 11111111111111111111111111111111111111111111111111111111111111111111111111111 
  25 11111111111111111111111111111111111111111111111111111111111111111111111111111 
  26 11111111111111111111111111111111111111111111111111111111111111111111111111111 
  27 11111111111111111111111111111111111111111111111111111111111111111111111111111 
  28 11111111111111111111111111111111111111111111111111111111111111111111111111111 
  29 11111111111111111111111111111111111111111111111111111111111111111111111111111 
  30 11111111111111111111111111111111111111111111111111111111111111111111111111111 
  31 11111111111111111111111111111111111111111111111111111111111111111111111111111 
  32 11111111111111111111111111111111111111111111111111111111111111111111111111111 
  33 11111111111111111111111111111111111111111111111111111111111111111111111111111 
  34 11111111111111111111111111111111111111111111111111111111111111111111111111111 
  35 11111111111111111111111111111111111111111111111111111111111111111111111111111 
  36 11111111111111111111111111111111111111111111111111111111111111111111111111111 
  37 11111111111111111111111111111111111111111111111111111111111111111111111111111 
  38 11111111111111111111111111111111111111111111111111111111111111111111111111111 
  39 11111111111111111111111111111111111111111111111111111111111111111111111111111 
  40 11111111111111111111111111111111111111111111111111111111111111111111111111111 
  41 11111111111111111111111111111111111111111111111111111111111111111111111111111 
  42 11111111111111111111111111111111111111111111111111111111111111111111111111111 
  43 11111111111111111111111111111111111111111111111111111111111111111111111111111 
  44 11111111111111111111111111111111111111111111111111111111111111111111111111111 
  45 11111111111111111111111111111111111111111111111111111111111111111111111111111 
  46 11111111111111111111111111111111111111111111111111111111111111111111111111111 
  47 11111111111111111111111111111111111111111111111111111111111111111111111111111 
  48 11111111111111111111111111111111111111111111111111111111111111111111111111111 
  49 11111111111111111111111111111111111111111111111111111111111111111111111111111 
  50 11111111111111111111111111111111111111111111111111111111111111111111111111111 
  51 11111111111111111111111111111111111111111111111111111111111111111111111111111 
  52 11111111111111111111111111111111111111111111111111111111111111111111111111111 
  53 11111111111111111111111111111111111111111111111111111111111111111111111111111 
  54 11111111111111111111111111111111111111111111111111111111111111111111111111111 
  55 11111111111111111111111111111111111111111111111111111111111111111111111111111 
  56 11111111111111111111111111111111111111111111111111111111111111111111111111111 
  57 11111111111111111111111111111111111111111111111111111111111111111111111111111 
  58 11111111111111111111111111111111111111111111111111111111111111111111111111111 
  59 11111111111111111111111111111111111111111111111111111111111111111111111111111 
  60 11111111111111111111111111111111111111111111111111111111111111111111111111111 
  61 11111111111111111111111111111111111111111111111111111111111111111111111111111 
  62 11111111111111111111111111111111111111111111111111111111111111111111111111111 
  63 11111111111111111111111111111111111111111111111111111111111111111111111111111 
  64 11111111111111111111111111111111111111111111111111111111111111111111111111111 
  65 11111111111111111111111111111111111111111111111111111111111111111111111111111 
  66 11111111111111111111111111111111111111111111111111111111111111111111111111111 
  :::
 } 
} 
