# Supplementary material for: Cut-off Scale and Complex Formation in Density Functional Theory Computations of Epoxy-Amine Reactivity
Source: ACS Omega. 2021 Oct 25;6(44):29424–31. doi: 10.1021/acsomega.1c03229 (PMC8587129; doi:10.1021/acsomega.1c03229)
Supplement: Supplementary file 1 — ao1c03229_si_001.zip [file ao1c03229_si_001.zip › Final_structures/Primary/A3_E1_B3LYP-D3_CC-PVTZ-F_canonical/Amine_frag3_product-3_isomer28.vib]

{ 
 s_m_m2io_version
 :::
 2.0.0 
} 

f_m_table { 
 i_j_atom_total
 :::
 24
 m_column[77] { 
  s_m_data_name
  s_m_column_name
  i_m_width
  b_m_visible
  s_m_units
  :::
  1 r_j_Frequency  "Frequency"  10 1 "" 
  2 s_j_Symmetry  "Symmetry"  10 0 "" 
  3 r_j_Intensity  "Intensity"  10 1 "" 
  4 r_j_Raman_Act  "Raman Act"  10 0 "" 
  5 r_j_Raman_Int  "Raman Int"  10 0 "" 
  6 r_j_x1  "x1"  10 0 "" 
  7 r_j_y1  "y1"  10 0 "" 
  8 r_j_z1  "z1"  10 0 "" 
  9 r_j_x2  "x2"  10 0 "" 
  10 r_j_y2  "y2"  10 0 "" 
  11 r_j_z2  "z2"  10 0 "" 
  12 r_j_x3  "x3"  10 0 "" 
  13 r_j_y3  "y3"  10 0 "" 
  14 r_j_z3  "z3"  10 0 "" 
  15 r_j_x4  "x4"  10 0 "" 
  16 r_j_y4  "y4"  10 0 "" 
  17 r_j_z4  "z4"  10 0 "" 
  18 r_j_x5  "x5"  10 0 "" 
  19 r_j_y5  "y5"  10 0 "" 
  20 r_j_z5  "z5"  10 0 "" 
  21 r_j_x6  "x6"  10 0 "" 
  22 r_j_y6  "y6"  10 0 "" 
  23 r_j_z6  "z6"  10 0 "" 
  24 r_j_x7  "x7"  10 0 "" 
  25 r_j_y7  "y7"  10 0 "" 
  26 r_j_z7  "z7"  10 0 "" 
  27 r_j_x8  "x8"  10 0 "" 
  28 r_j_y8  "y8"  10 0 "" 
  29 r_j_z8  "z8"  10 0 "" 
  30 r_j_x9  "x9"  10 0 "" 
  31 r_j_y9  "y9"  10 0 "" 
  32 r_j_z9  "z9"  10 0 "" 
  33 r_j_x10  "x10"  10 0 "" 
  34 r_j_y10  "y10"  10 0 "" 
  35 r_j_z10  "z10"  10 0 "" 
  36 r_j_x11  "x11"  10 0 "" 
  37 r_j_y11  "y11"  10 0 "" 
  38 r_j_z11  "z11"  10 0 "" 
  39 r_j_x12  "x12"  10 0 "" 
  40 r_j_y12  "y12"  10 0 "" 
  41 r_j_z12  "z12"  10 0 "" 
  42 r_j_x13  "x13"  10 0 "" 
  43 r_j_y13  "y13"  10 0 "" 
  44 r_j_z13  "z13"  10 0 "" 
  45 r_j_x14  "x14"  10 0 "" 
  46 r_j_y14  "y14"  10 0 "" 
  47 r_j_z14  "z14"  10 0 "" 
  48 r_j_x15  "x15"  10 0 "" 
  49 r_j_y15  "y15"  10 0 "" 
  50 r_j_z15  "z15"  10 0 "" 
  51 r_j_x16  "x16"  10 0 "" 
  52 r_j_y16  "y16"  10 0 "" 
  53 r_j_z16  "z16"  10 0 "" 
  54 r_j_x17  "x17"  10 0 "" 
  55 r_j_y17  "y17"  10 0 "" 
  56 r_j_z17  "z17"  10 0 "" 
  57 r_j_x18  "x18"  10 0 "" 
  58 r_j_y18  "y18"  10 0 "" 
  59 r_j_z18  "z18"  10 0 "" 
  60 r_j_x19  "x19"  10 0 "" 
  61 r_j_y19  "y19"  10 0 "" 
  62 r_j_z19  "z19"  10 0 "" 
  63 r_j_x20  "x20"  10 0 "" 
  64 r_j_y20  "y20"  10 0 "" 
  65 r_j_z20  "z20"  10 0 "" 
  66 r_j_x21  "x21"  10 0 "" 
  67 r_j_y21  "y21"  10 0 "" 
  68 r_j_z21  "z21"  10 0 "" 
  69 r_j_x22  "x22"  10 0 "" 
  70 r_j_y22  "y22"  10 0 "" 
  71 r_j_z22  "z22"  10 0 "" 
  72 r_j_x23  "x23"  10 0 "" 
  73 r_j_y23  "y23"  10 0 "" 
  74 r_j_z23  "z23"  10 0 "" 
  75 r_j_x24  "x24"  10 0 "" 
  76 r_j_y24  "y24"  10 0 "" 
  77 r_j_z24  "z24"  10 0 "" 
  :::
 } 
 m_row[66] { 
  r_j_Frequency
  s_j_Symmetry
  r_j_Intensity
  r_j_Raman_Act
  r_j_Raman_Int
  r_j_x1
  r_j_y1
  r_j_z1
  r_j_x2
  r_j_y2
  r_j_z2
  r_j_x3
  r_j_y3
  r_j_z3
  r_j_x4
  r_j_y4
  r_j_z4
  r_j_x5
  r_j_y5
  r_j_z5
  r_j_x6
  r_j_y6
  r_j_z6
  r_j_x7
  r_j_y7
  r_j_z7
  r_j_x8
  r_j_y8
  r_j_z8
  r_j_x9
  r_j_y9
  r_j_z9
  r_j_x10
  r_j_y10
  r_j_z10
  r_j_x11
  r_j_y11
  r_j_z11
  r_j_x12
  r_j_y12
  r_j_z12
  r_j_x13
  r_j_y13
  r_j_z13
  r_j_x14
  r_j_y14
  r_j_z14
  r_j_x15
  r_j_y15
  r_j_z15
  r_j_x16
  r_j_y16
  r_j_z16
  r_j_x17
  r_j_y17
  r_j_z17
  r_j_x18
  r_j_y18
  r_j_z18
  r_j_x19
  r_j_y19
  r_j_z19
  r_j_x20
  r_j_y20
  r_j_z20
  r_j_x21
  r_j_y21
  r_j_z21
  r_j_x22
  r_j_y22
  r_j_z22
  r_j_x23
  r_j_y23
  r_j_z23
  r_j_x24
  r_j_y24
  r_j_z24
  :::
  1 99.7320815432749 ""  1.1153271575913 0 0 0.00193988235831282 0.000166010036374699 0.00719638283399427 0.0191282312203983 0.00605205009211976 -0.0425330825976237 0.0119978475028074 -0.0550278652618952 0.0240629153340095 -0.0134301441959351 0.0380653860433558 -0.067208433626979 -0.00708721095070651 0.0164374127318197 0.0208809071915557 0.0363060287167619 -0.0111300079594383 -0.033725058071504 0.0395474158424842 0.00165267762079776 -0.0641200811829465 0.0227081469335773 -0.0718471038754228 0.00985918627765736 0.0221806545465627 -0.0734122156180612 0.0115901035735544 -0.000481694339928327 -0.0612736300015482 0.0638465860007512 -0.0383784604972408 0.00581123303468876 -0.0278403442568088 -0.0172527692655966 0.0150325554272348 0.0174720005989501 -0.0670177803653923 0.0137351517708913 0.127285985012449 0.0217298658872465 -0.0368092599799828 0.0290461981586847 0.0582232331501888 -0.0191736080563528 -0.121868930126486 -0.0627198725971456 0.00143646852507244 0.000614331910503498 -0.0080533415946626 0.0602508446286186 0.0227885059315 0.0915584972452529 -0.119803707418437 0.0802627975103424 0.127874268942653 -0.055519543688735 -0.184043376180864 -0.0147473371512295 0.0562254719311454 -0.175812785906688 0.0856516463096419 -0.0437309974322197 -0.114990004095505 -0.00959914348051377 0.0278715259067469 0.0230055672525157 0.0134779896619967 0.0425006215524059 0.0320372861398254 -0.0379687455130103 0.111791951118905 0.11695346719212
  2 127.951416356046 ""  2.26596522639913 0 0 -0.0101388353024234 0.00262966433490218 -0.0143724335762714 -0.0597794855914994 -0.016129553792015 -0.0531448485280295 -0.0781830151064749 -0.0606152175577513 -0.025754585888076 0.00641834085706789 0.0112888622469772 -0.0305229162362633 0.0277956370721953 -0.0198524559585461 0.066643143620296 -0.0982540047628667 -0.00208869425626649 -0.129335059153158 -0.1135519993581 -0.0707972546241699 -0.00498758054837924 -0.122541450262214 -0.110946908037998 0.00567694528996645 -0.100416496531849 -0.0579331252782781 -0.107271364350182 -0.066517562888065 -0.0596348220375197 0.0125936407048594 0.0277066001474032 0.00578054582829076 -0.0552289622131868 0.0556634144964466 0.010510310220678 -0.0453604886966538 0.0387752075359796 -0.000846171971660438 0.0699188326984049 0.0119687548225859 -0.0194891142020967 0.0268274078457565 -0.00531213185601341 -0.0283600149214132 0.104663798700802 0.077751502309043 -0.00635382920167234 -0.104906846341518 0.0503466925659616 -0.0192513432535309 -0.039150057950533 -0.0414310405910038 -0.0550973957349699 0.00114651463730313 -0.0430178686289535 -0.0403119859457136 0.0858153361665116 0.0556969599156281 -0.0101278942656315 0.136010228632474 -0.0393892483513039 -0.0416425975122657 0.154205154883275 0.0402759865154189 0.105287360891726 -0.039984911295021 0.112109277216405 0.169464886755746 -0.0628072326022772 0.0182331547654929 0.0172231316793467 0.0569471703049674
  3 139.005880324028 ""  4.20823710713103 0 0 0.00380888488223046 0.0158703313538397 0.00740348373659643 0.0884472851114889 0.0448950541955219 0.0256402628268542 -0.0898776608847924 -0.0367616252901166 -0.0167321882998053 0.0621676013632517 0.0365553459349335 0.0134145455979397 -0.0293453520943496 0.0733089404837987 0.0514729211508349 0.136599351627105 0.00569802840619289 0.0696806757806398 0.122547406301419 0.108453782109736 -0.00124963659034376 -0.129049730864823 -0.0225571401987035 0.0248281994056374 -0.0768941728578947 -0.0786598279769305 -0.0848319350579305 -0.13772787152713 -0.0511508829380072 -0.0116203356663978 0.05139368558854 -0.0173534767560319 0.0479110844465451 0.0475371819065884 -0.0686422245058628 -0.0267017845372004 -0.101381559829867 -0.0146805038877066 0.00611272290023961 -0.0307449630332298 -0.0235174833503708 -0.00789027257104398 -0.00316995906133986 0.0880979367105541 0.0203409648024673 0.113356029933699 -0.0585321970073872 -0.027267099610257 0.0321252581324113 -0.136258910080267 -0.0249057202787262 -0.0598568382041922 -0.0646054609294393 -0.0191372415120301 0.0589524653767952 0.0900608037540305 0.0219117115570784 0.0246401761543433 0.126986683526171 0.029698111982395 -0.0736759141451012 0.130917345327597 0.0292359752806439 0.0312968964884185 -0.0471093326333352 -0.0287726267411706 -0.00636244534228844 -0.0634104647108599 -0.0626473910772364 -0.0297165267280291 0.0270408800085535 0.0222520974100498
  4 206.632808288584 ""  1.42602384648433 0 0 -0.000599124803910624 -0.0422568321974353 -0.0244196882317518 -0.0358814095307622 -0.0552948106441429 0.00825239059419016 0.0122091085882407 -0.00162665872596009 -0.0294776423029766 0.154028534739351 -0.0245427256833062 0.0821931664241891 0.0255253565636776 -0.0806234171192465 -0.0341521080062369 -0.0880080346071475 -0.0516462916319899 -0.134870136591762 -0.149467133793522 -0.0913953755967266 0.119922356404477 0.0135706336653711 0.0107232366252247 -0.0286908153319252 0.00532777821631886 0.0153982250731088 -0.0075217704641491 0.0244995824751463 0.00366353775763194 -0.0564340165733186 0.231561440674095 -0.0154479640113709 -0.00940700824932327 -0.0410953490345943 0.0334008671602726 -0.0229226667088306 -0.0239226591882654 0.0535776050935231 0.0439600671410768 -0.0446843880783891 0.020601114060355 -0.00978985972279151 -0.0467838812097452 0.0045377866932911 -0.046273368361876 -0.0585654782543111 0.0377278054634076 -0.000108151688135356 -0.038418340376326 0.0437280837746092 -0.0491740222365718 -0.0384661523704117 -0.000409308242109694 -0.00395875196135884 -0.0436127961902564 -0.0185595782596941 -0.0855286108224751 -0.064675886377199 0.0374728584243714 -0.0621654114850152 -0.0316592825455638 -0.0223755943722541 -0.0249980547864547 -0.00365674090788298 0.00337411538938703 -0.0158049684953104 0.00249944738893049 -0.0046327268633048 0.0162369687958263 0.0632302450495068 0.112566819677041 0.062263934984817
  5 231.571943370234 ""  7.01856429906658 0 0 -0.0280947320597159 -0.011088505774538 0.0171462686794315 -0.0862351675900795 -0.0215321468090527 -0.0347160363868903 0.05284499224475 0.0390044744212608 0.0369155763949077 0.0513096289198824 0.112911326107673 -0.021639217670307 0.00183857750956841 -0.0569086428222134 -0.00905542579705117 -0.141971181651895 -0.0246734633921196 -0.208708946865242 -0.177945094668553 -0.128643782747812 0.0452061046597056 0.105644774757201 0.0676812967496774 -0.00768772640670236 0.0627024946495342 0.0556514318491895 0.123234077409764 0.0645006732137905 0.0440500027621706 0.0145576875642991 0.110302804646118 0.0213734062864327 -0.0566564203917941 0.0185978550072659 -0.0659963494935178 0.0238778384398802 -0.0395971633816761 -0.07312593769212 -0.0445399991507821 0.00844222798656942 -0.0418692703079149 0.0124028355407947 0.0361454760116886 0.0392800052162487 0.0121250257938504 0.0658108451402057 -0.0726792562361385 -0.018781638616097 0.0126506991696959 -0.0959338448716195 0.0598191440076965 0.0129402543242753 -0.0326033195635518 0.0131824808606941 0.0987685073001816 0.0584937451108926 0.0428073128072816 0.0385318319409175 0.0436207807389588 0.0127471245912341 -0.00503574349713132 0.0912947780678359 -0.0184278831727217 -0.0283363218407128 0.0142247280556861 0.0228788872032222 0.0311717288057121 0.07520582879461 -0.0134767973955602 -0.0923310855533634 -0.134369210545856 -0.053039773950346
  6 275.732006177415 ""  3.16122162020015 0 0 0.0344478594784857 0.055251543042906 0.022589992576481 0.00515569570190368 0.0461313001668593 0.0221986950963182 0.0304046693662661 -0.0807911006251806 0.0598971016599894 0.0106937992856804 -0.0245939006701829 0.0522667735230684 0.0457623485328915 0.0600716351220474 0.0791159332920654 -0.0165556009493396 0.0775545188297262 0.0329594767611629 -0.00715326696853133 0.0438947934344215 0.0346902392749688 0.0416745291831353 -0.15169240543094 0.0331401232328832 0.0457226576243202 -0.123451087766174 -0.00268506477441609 0.00916052463272958 -0.0956279420176911 0.181383938091164 0.0181999853459226 -0.0147727334720193 0.0433444574854553 -0.00136487114680518 -0.00936702094926926 -0.0153501029872036 -0.0354549273738417 -0.031222555459256 -0.0761735640778389 -0.0383464760662762 0.00083489546564095 -0.0146258730987453 -0.0458953843020884 -0.041988786427202 -0.0605774775933639 0.0510321080841832 -0.0190293266181002 -0.0716210766382961 -0.0123134791046469 -0.0649645367108575 -0.035464021344864 -0.0234909997249296 0.0299176520417734 -0.011490499619871 -0.0630996741612757 -0.0169351739156811 -0.0182140077752438 -0.103680502944141 -0.112457808510532 -0.081624881537832 0.0256338629461235 -0.0426491935377481 -0.127083841056629 0.0406709208673164 0.115915917847625 0.0177986031886114 0.117207352734761 0.18452692116973 -0.00413824574914296 -0.114490043782827 -0.122752521193003 -0.0884657412714567
  7 292.256543557102 ""  1.38787171539264 0 0 -0.0433168691832677 0.0323293511316135 -0.0426865978891243 -0.00737402304547725 0.0365342843007509 -0.0240335639844912 0.0293944631824538 -0.0408350676161008 0.00109486159838273 0.0119447407030308 -0.0631592745932113 0.0193006782939308 -0.0720915404614384 0.0664161870385936 -0.0562612315909899 -0.00258722907061774 0.0449692080725228 0.0103506821424199 -0.0148379095376522 0.0861901178702385 -0.00989249017218142 0.230961049786273 0.351423123501684 -0.10517335710839 0.316360683151077 -0.365602918556817 0.215806480158633 -0.384526659958183 -0.157013530328217 -0.059336572342673 0.0179516562224371 -0.0468975570862525 0.00605476528776722 -0.000962210604832807 -0.00559975367782274 7.42659329984848e-05 0.0171272881790108 -0.000146937567968729 0.0150596574839272 0.0178501332373685 -0.00480031975432585 0.00353125880288169 0.0276802908977031 0.0327274312783393 0.0246448430919407 0.0349882634296636 -0.00832126453558406 -0.0230377073658117 -0.00188756388552375 -0.0276614172032147 0.0515156869329927 0.0126703439436819 -0.0137909063195943 0.00215021444344469 0.0529550553308896 0.0231782397612716 0.00811811747694975 0.0571967991737879 0.072652430583696 0.0345041807215074 -0.0173171113515774 0.0447214305638275 0.0510867212258472 -0.0667632046781225 0.0199726067387015 -0.0142929559843868 -0.0361693486794204 0.05235689869921 -0.0338727996981818 -0.00452248372542955 0.00500971140963824 0.00627210087252895
  8 320.051221254184 ""  0.603432732195971 0 0 -0.0245120342382627 0.0179028051587888 -0.038479543823708 0.0120823503030071 0.0206592537855698 -0.0310299868022962 -0.000828901692851525 0.00637746769278437 -0.0297103581442602 0.0318618872006249 -0.0509165891430306 -0.00254160639529002 -0.0417832038950991 0.0359046876042174 -0.0560136628656343 0.0281796493352607 0.0144299841158424 0.00132699289591019 0.0143555600844197 0.0711992032420932 -0.0272614229886284 -0.0395016953494397 -0.124943967026325 -0.0225451943895089 -0.0793223891789049 0.0970817705577834 -0.0834413086541622 0.121684028364847 0.0387024092215379 0.0188546309457767 0.0363836324656447 -0.0521491091246627 -0.00764503026463222 -0.012395175779202 -0.00587289975821381 0.021081636247331 -0.00369682622456312 -0.00770322684754384 0.0294984914641316 0.0135377380061338 -0.00856666970211999 0.0239020456614351 0.0274995856456497 0.0152211028015242 0.0151620064690017 0.014655446098715 -0.00979214373582743 -0.00134621382274244 -0.0124191911860871 -0.0194133682957346 0.0591993452460474 0.0285281393141647 -0.00789187941181669 0.032341519095515 0.0514087835516116 0.269215636326735 0.436522536706397 -0.101164873383096 -0.43415267191431 0.0163623899979198 0.138345445841346 0.247736378974604 -0.396609650622366 -0.0538175278851208 0.0160167084553462 0.00325382098531829 -0.0285806294374705 0.039017839453659 -0.00193419044819083 -0.0131785164236356 -0.00154033653865295 0.0244040124752263
  9 320.449820436982 ""  1.33486749491847 0 0 0.0416344105705824 -0.0295832607033418 0.0424605714743804 -0.0174904840375404 -0.0420323076506489 0.0269853615634152 -0.0219690775066044 0.023015416993059 0.00622841603225263 -0.0361860408868649 0.0589171013667117 -0.0135903612617486 0.0706737954451335 -0.0605576630339325 0.0672650230339631 -0.0482219571130071 -0.0287585220839685 -0.033433972502537 -0.0296084380192995 -0.125388071173106 0.0290980632761119 0.0396784944571117 0.332040586871932 0.0170489382782504 0.138996451081073 -0.162824317821543 0.117283997497014 -0.28794703276725 -0.043842259170832 -0.143294762934121 -0.0436544775242002 0.0510131100897805 -0.00235368660437457 0.0355102494707987 0.00268326039662199 -0.0218444772779641 -0.0237598161032424 0.0315314334845806 0.0122029352759906 -0.013853512324183 0.0154050330211164 -0.0142037480443796 -0.0335319956813539 -0.0433188992478103 -0.0212454570489789 0.0333139839388123 0.0129691322966016 0.00933354579996739 0.0289432985209304 -0.0116725663077687 -0.072386735651103 -0.0197137148363788 0.00648083137980735 -0.016902258204132 -0.0934916020240217 0.094040960156396 0.208356879136964 -0.122815922710538 -0.336192524158612 -0.0233328563995318 0.0911771787457324 0.039165659075206 -0.247655472520476 0.0884113600403141 -0.0242879374451238 -0.00917155140311452 0.0395478088941892 -0.0663881516505636 -0.00437341269628338 0.0415890961728332 0.0809851979459408 0.0259434659401918
  10 375.174644346296 ""  3.0761230035212 0 0 -0.0458395592929323 0.0105842590021937 -0.0115089001056448 -0.0404922896824767 0.0354901506254651 0.0287492762456131 0.0790773476466265 -0.0611804395058017 0.0547078760060052 -0.0356431332081444 0.0578263868468647 0.0386389589249668 -0.0613026499901824 0.0187580977115477 -0.037536450335388 -0.0366244628329239 0.0301552053619667 0.0312729930002716 -0.0446155303157109 0.0487406291174044 0.0348629935547121 0.148829782556475 -0.24287590861886 -0.0531676890928691 0.0458913490431079 -0.00630308271537523 0.0801694058150758 0.197142867692851 -0.0399298157058851 0.227344421032238 -0.0235324207606298 0.0260888904385219 0.03456323837712 0.0463439248294234 -0.0278606168668844 -0.0659995598442841 0.0181258513368996 0.0533742430415698 0.0383530110819484 0.00390886985485903 -5.12029401337968e-05 -0.0567095195780402 -0.0149554654060958 -0.00836857172318965 0.00812795065577101 0.12339467280516 -0.0085746287482493 -0.0394783260696107 0.0306167665895574 -0.104642938219151 -0.0298961950346807 -0.0330137491496189 -0.0383232626458779 -0.0724376486676151 -0.0631225849864029 0.0218407252620685 0.0590829695562857 0.0176377845922306 -0.0778605006545244 0.0375617588084539 -0.0195757577093085 0.00735577460460258 -0.00856623398470878 -0.0266819908460893 -0.0624864430735915 -0.0666832865962533 -0.0974268584506189 -0.101293165066286 -0.105798021605648 0.130540544733277 0.182087130428687 0.0542476480101262
  11 411.563255375583 ""  2.08600232540479 0 0 -0.0411067897510907 0.000828311927675613 0.0124165857659171 0.0186654287903675 -0.00238502113341447 -0.0428587213897942 -0.0185695940268484 0.0428560869135904 0.019940066484944 0.0323938820905655 -0.0348544567573346 -0.0445972405505797 -0.0570589058656437 0.022967040898062 0.00829525247912679 0.050447755847811 -0.0334124965992589 -0.0288595708720732 0.0340388894530393 0.0315370821736642 -0.0555972215713211 -0.0148980849967751 0.058319404566854 0.019987837122426 -0.0377866753358101 0.0832042839380436 0.0563703973494738 0.0166885552660964 0.0568747045224628 -0.0265700041081841 0.0290597487058723 -0.0593633953474194 -0.0332764468223985 0.0875043954449615 -0.066535712631966 0.0551520989232114 -0.0160180880252535 0.0644742350973118 -0.00438971487879646 -0.000151608681900776 0.0674996087960897 0.00856787638694579 -0.0376111429582473 -0.0606513438979194 -0.0185454135604744 0.373331272577677 -0.0253607209112562 0.0474267756301089 0.0370250104842791 -0.326492496946327 0.137493144006381 0.00511571115823663 0.0862106030796468 0.00762570719854225 -0.167182836553431 -0.114552278878102 -0.104693171766695 -0.0671309450962382 -0.0642384173966463 -0.0356140756433135 0.0773702189660204 -0.192359769636916 0.0478394751626827 -0.0463341937175992 0.00538028695067579 0.0260393422529998 0.0206481841920531 0.0825632172367519 -0.0312916867162388 -0.0197349333749362 0.0682038705917533 -0.00631705128671838
  12 455.378501161415 ""  8.67104767079777 0 0 0.0138029556773233 0.00864418520041365 0.0174951798285817 0.000256522492320639 -0.00177708485084503 -0.0104160777296936 -0.0111218815694909 0.00928206571573906 0.0144152007187151 -0.0155088058593667 -0.00336859673279442 -0.0180246966936531 0.0152294595940987 0.0100912673440988 0.0263959755481211 -0.011581853570251 0.0109829691462609 -0.0115079183506597 0.00180725599781543 -0.0290922675744271 -0.0159342062490372 -0.0252661628160927 0.0217722884790231 0.0311172637337828 -0.0112759258139373 0.00427319352279386 -0.00131960957405269 -0.0222413238853792 0.00723584422898001 0.000551289693631448 -0.0190674110920583 0.0419370400117597 -0.0314050962523463 -0.0179509962376818 -0.067467577092995 -0.00602597505684771 0.142828729658129 -0.0167720924096237 0.0443888436012521 -0.0855482969494675 -0.0194270066643973 0.0219677847696477 -0.0717214076240787 0.0766438201090107 -0.0625384601916172 0.107140475433837 -0.0513935495394022 -0.0145090633544737 -0.0471813357245945 -0.198551143978573 -0.0260640725226159 -0.113745959721569 0.00512962381205838 0.00184584700866427 0.138864668081231 0.079948949225064 -0.0642911322330876 -0.17274223961225 0.159650127646488 -0.135997160679214 -0.104841596150363 0.167623326596885 -0.154410889503679 0.00902740483780927 0.00331429247062661 0.0167054627064221 0.0326628725574673 0.0317408091017022 -0.00811085082812664 0.137494974032597 -0.0579823330967983 0.0519992829805138
  13 479.927098441146 ""  1.65041174825195 0 0 -0.0837723999635756 -0.100028691119606 0.0250131355270434 0.0671636237211067 -0.0717214833896007 0.0491704217740396 -0.000455506191249894 0.0247319037943771 0.0480276600931092 0.00661174198246197 0.0162805926862654 -0.00947636452872769 -0.0463372176555039 -0.140716238402867 0.0384110937001075 0.24805658094924 -0.237164272140668 0.189877711153744 0.188759882460955 0.133068828391137 -0.0479796380928138 0.0724825178622109 0.0769790469003239 -0.00937089245280652 -0.0091225313187539 0.0948612471930752 0.209027100492192 0.0674617945974686 0.0503583927211313 -0.028959159492321 -0.0273244598713168 0.0156361188381996 0.0293951732673056 -0.00413454066794962 0.0178566623255894 -0.0592581150587811 0.0127028416613856 -0.00243300613486562 0.00298902422350175 -0.00268070139021553 -0.018073442620229 -0.033128199610138 -0.00321207457941473 0.010458022495608 0.000565721539087282 -0.0322557765427596 0.000281199824147596 -0.0952643215682684 0.00275016765554117 0.040754623881552 -0.0466824625053189 -0.0196578334404494 -0.0465417691322806 -0.0388535856596197 0.0122099304945472 0.0333243967490911 0.0381539488602905 0.030768743093179 -0.00445927649435819 0.0219654491062268 -0.0425941348313172 0.0508204433222277 -0.0162035260406363 -0.0349267293840775 0.0812844758904478 -0.0317816465736043 0.137419012833562 0.215589229180878 -0.0299002810505079 -0.081293894267616 -0.00337755140053042 -0.030928438399603
  14 521.517913033099 ""  8.75774591308106 0 0 -0.0146853635349806 0.0538980449867038 0.073345999238834 0.000947930164531577 0.00971073295461359 -0.0603528234552796 -0.03675219211512 0.0582069407933522 0.142114289573426 0.0384229975073693 -0.0852373307990933 -0.0477890868121351 -0.0415329219998904 0.105926277086512 0.133457715226391 -0.0498285872710739 0.0516280791410158 -0.11475486496533 -0.0303589632134383 -0.0766414402604018 -0.0422221796865387 -0.014565152158724 0.0506876027430834 0.120270400546207 -0.0440500780822405 0.0832236400971336 0.181379978812506 -0.00165200485525635 0.0689833047027279 0.136497665477779 0.0511462422020646 -0.0510495849045769 -0.0747334964909997 -0.0116821007424589 0.0209525920323023 -0.0467994680595697 -0.0137097617230216 -0.0072869457664784 -0.0053763974686428 0.00434017088866981 -0.0354122659495736 -0.0475658424864601 0.00539551920590184 0.00330169304424492 0.00526349394488017 -0.114438227482624 0.00831050899080818 -0.0373184796302777 0.00566468609946295 0.109272569552186 -0.0705535774079576 -0.00589208956012594 -0.049864364724126 -0.0513170647838488 0.0060854649261626 0.0219984774467772 0.0359852645919478 0.0628808673740401 -0.00650712371873029 0.0400287601130464 -0.0567296420471094 0.0389343960109462 0.0164819907427461 0.0308172658050508 -0.0114215122812946 -0.0156698214197139 -0.134051670765563 -0.133253776419494 -0.0398545434850936 0.171266104588518 0.0878906117995094 0.0422312834239543
  15 640.407587720662 ""  18.7624562385844 0 0 -0.0699472314615619 -0.00892197940175517 -0.020583542155245 -0.0105545525948974 0.00666119968927425 -0.0106309116878884 0.00132779552867635 0.0016169500348404 0.0103033655092451 0.00794671746682435 -0.00934816821520343 -0.000238765782618568 -0.0564825847855416 -0.00675467839619142 0.027759704923968 0.0348196348776954 -0.0379308658174463 0.0212252159231396 0.0100492445051646 0.0762710813181178 -0.0226142221326513 0.0895993919967582 -0.0215280057349223 -0.0800103395063931 0.00955459035176873 0.0307384642345987 0.128906302423031 0.0584567728988825 0.0156700700575602 0.040171374038779 0.00927887178524638 0.0106121794096579 -0.00936147696297733 0.0746956452800953 0.08249633100097 0.000885628235741172 -0.00440480683896998 -0.0579244875523117 0.000234503161761004 -0.0213809863371217 0.0396021714079164 0.128331194983761 -0.0249434987026339 0.00719360750908885 -0.00255688690819396 0.0497480555549968 0.0781057072904006 -0.014304027819462 0.0752416677464916 0.0845600831178602 -0.028354798144267 -0.0779094666697432 0.0285825255048077 0.0975994505697637 0.0500317201269241 -0.0401442078913007 -0.0844376266962087 -0.233090282724867 0.0476388469926424 -0.129209822128648 0.132125605636642 -0.0510574913172189 -0.0729990931851691 0.0523731006580975 -0.0156638170404996 -0.0766922451722142 -0.207117404948135 -0.230930124103309 -0.0596340566726284 -0.123308140466628 -0.230322191696134 -0.00821343281819185
  16 690.29589247789 ""  110.781620165883 0 0 -0.0238504176989432 -0.0108831436433724 -0.00989833890834748 -0.0119831409042806 -0.0125255086334414 0.0112657794046696 0.00747436622404813 -0.00981466193159192 -0.0323154546533907 -0.0149780106025776 0.0214113217799682 -0.00165431777629804 0.0164502761891599 -0.0564844290358072 0.0070614255370705 0.0628512296690791 -0.0723258410736615 0.0849794050040677 0.0371539205583119 0.0794943184108914 -0.0250395817732937 0.0233323060839297 -0.00332602639277306 -0.0473914481634363 0.0106890648442564 -0.00594538249379287 -0.00594977534996829 0.0147964089186006 -0.00780734536215707 -0.0404049206484554 0.0558167998201752 -0.311090087571432 0.0372745017324313 -0.00859541116154356 0.00411543737811423 0.0360642220860056 -0.030097660950432 -0.0383433688419514 -0.0377909152448678 -0.00245875492481194 -0.00582912433877763 0.00908153456494694 0.0034941753536236 0.00170782357729435 0.000449472279327044 0.0506238316257395 -0.00702444402166445 -0.0257943304802109 -0.0200565805019035 -0.0562341513285629 0.0773247945755417 0.020043234465581 0.0735428844182458 0.0100064640124713 0.0184162902397006 -0.00958834423537293 -0.0213847924852943 -0.0132384504917267 0.00608239361853415 -0.0114887538705121 0.010318636730241 -0.00640091817418231 0.00499743636895532 0.0226016305139086 0.0718468755299348 0.0118815901763674 -0.184890861179874 -0.110831325810279 0.046841725410783 0.726726100121863 0.154051043798488 0.195503470335749
  17 756.75016946463 ""  72.9424633642301 0 0 0.00819453136526533 -0.00311545272605821 -0.00143119481951206 -0.00373667877990174 0.0187644591543555 -0.000202845019534299 -0.00462553626695569 0.00269927654161731 0.0171594033406824 -0.000297172808979138 0.0239963877902696 -0.0193149947915248 -0.00474797734487488 0.0132891397753904 -0.00571374472381235 -0.0260775371576763 0.037225306296287 -0.0486529784293196 -0.0454167532969759 -0.00573930966658839 0.0442357396735875 -0.0138599140201923 0.010284639163606 0.0287025448973788 -0.00882567361285533 0.00575375594360091 0.00844921155366102 -0.0090047423435841 0.00210604610801209 0.00995566479587802 0.0124710652083263 -0.854219185350066 0.277033408152328 0.0110215344413666 0.016646324711091 -0.0189444137718196 0.021797451014353 0.00304771459506701 0.00917809835998786 0.00969760347125944 0.0137040730363345 0.00734785584234944 -0.0218714559760352 0.00986071744040185 -0.00352344241692871 -0.0951417659219187 0.0197693628383805 0.0399131521333716 0.0161282427586247 0.0623121468185193 -0.0596714359244365 -0.0118184479418078 0.00427137704293347 -0.00258309080103664 -0.0235405537466353 0.00712941108329815 -0.00903736531776251 -0.0423986865447371 0.0121517430997298 -0.0157056766028196 -0.00179634358996058 0.00359343900381401 -0.0146984012865704 -0.007192354067052 -0.03969099495433 -0.00166564587876513 0.18518459642426 0.123366879248142 -0.0204634950069904 -0.156730405121526 -0.0162804170691227 -0.0525671529246018
  18 781.335516260621 ""  117.692118538137 0 0 0.00713064324139519 -0.0129308109876378 0.000183981988958629 -0.00891980430616656 0.0367382351507776 -0.0134329153380236 -0.00439175594217167 -0.000587328788447376 0.0130953400336313 -0.00620788521510998 -0.0116918617241577 0.00936451126230677 -0.0335726550293197 0.0272475960278567 -0.0351506395678597 -0.0170971946823201 0.0544129887843515 0.0128287476002878 -0.00857345731964377 0.0264606608936708 -0.0184560418756814 -0.013877798434793 0.0167849350309775 0.0271154558774271 -0.0156524333628426 0.0162449250853232 0.00678727126944479 0.00013242579857136 0.00314376320723179 -0.00859421400309467 0.0291024525089244 0.188235991314155 -0.101028271336036 0.0663813997166571 0.00705829133487583 -0.0231604657037162 -0.0227515422929077 -0.030011914543184 -0.0175293938761775 0.00257602447668786 0.0164105392239815 0.0407199396458247 -0.0176247610838498 0.0137214099725451 0.00575344181425235 -0.181416964680428 -0.00679386400210403 0.066075242429871 0.110182510609278 0.226889010117246 -0.0917307751470168 -0.0672792305968782 0.0212604608068148 -0.000858910483285712 -0.0177879743029618 -0.0236364566843932 -0.0586988701659798 -0.13403136219526 -0.000933624784023887 -0.0633482293320641 0.116838968155733 -0.0509706436734406 -0.0351564837722301 -0.0497688641460619 -0.0696560033242041 0.00854672946219938 0.470748370458475 0.384736457893388 -0.0789975839393115 0.375783398377951 0.0273163813304875 0.114290577105344
  19 811.813649845591 ""  7.69799657401738 0 0 -0.00375860541697657 -0.00434455995160367 0.00811637670032976 -0.00132036031729116 0.00932893283130326 -0.00691497526320392 0.0101537970509038 -0.00724715880256634 -0.024617404391841 0.00131795502193069 -0.00258476336172793 0.00428483169380764 -0.017290872556174 0.0099316041599144 -0.00155871120872513 -0.00537624676749261 0.0130392420236629 -0.0086967236497537 -0.00703707570064525 0.0117390851899409 -0.000439103897773436 -0.00846134760226273 0.00896365624384806 -0.00395655254384491 0.000713210865231586 0.00232428810151142 -0.0336871623106167 0.0105127151894959 -0.00466652034928668 -0.0594545551080565 -0.00784739670131575 0.0354968852819193 -0.0017542418544942 0.0975455704175522 0.0910222040701077 0.0584664024778909 0.00413737526299188 -0.0788559563773143 0.0342175437792566 0.0427654284302658 -0.0372096142703211 -0.0938933326526205 -0.109018693045733 0.0278912579221191 -0.0522702900445975 0.105734932272541 0.111419739432493 0.117803407333324 0.108457628988252 0.113405868961831 0.149045646984409 0.0558281732576528 -0.145412388019423 -0.0671469002370082 -0.212900657741812 0.0769846556141209 0.0302389014342052 0.0669644015129966 -0.0136143243887248 0.057324824462217 -0.25898809319304 0.0791353039044768 0.0173931768820279 -0.0187634568083054 0.00300293722103222 0.0336627750021247 -0.0439278036937305 -0.0229445131259665 0.0552530650450939 -0.0452728488639145 0.0291057646453144 -0.00614198471467276
  20 830.724734302387 ""  13.3600023360786 0 0 0.0689116907028706 0.0592277561681572 0.00907222145819735 0.0547029518089271 -0.100086396309062 0.0572117610830148 0.0128348574065833 0.0300492771651703 0.027994370714708 -0.00253853958354537 0.0113667000429598 -0.0159055841060987 0.0349619653483739 0.0335738192039453 -0.149690924492777 -0.0399320810109782 -0.0264463380604404 -0.0509804176317487 0.0112140139957784 -0.271293357802212 0.0798905194276365 -0.110757073109106 -0.0446495938112739 0.131852153229993 0.0443634816751691 -0.102803964983387 -0.210395963429582 -0.144171662482077 -0.0248862628804704 0.155174095211319 -0.044154544815035 -0.0077692220581154 0.0376686751316227 0.0144140426610192 0.0671151624777502 -0.0511104121261673 -0.0097850575319532 -0.0407296989374034 0.00105481090985288 -0.00451746558415061 0.02213150608256 0.0188162480733575 0.0103807460318833 5.45011413871403e-05 0.0111864786839384 0.189150331507968 0.0723332256402016 -0.116996829150149 -0.0120119438504579 -0.0906195236878705 0.068050653952023 -0.0473711005522777 -0.00848665486083548 -0.00142999975496561 0.0354025741899517 -0.017309536350438 -0.0198337891794902 -0.0544400180376441 0.00831511642855336 -0.0295377500752931 0.0671381699025982 -0.0199749600535996 -0.0149747913424157 -0.112920442529187 0.00331166961877106 -0.0376485051260455 -0.102364416690588 0.0124963155675213 -0.0189831812659492 0.0713934822447998 -0.0270689550149545 0.0277510070689415
  21 912.041884302546 ""  3.51747419230423 0 0 -0.0416514124065849 0.0776651230555477 -0.0264863902894553 0.00761770733537168 -0.0817532070093653 0.0393707668112401 -0.0197801217923109 0.0473163519626396 -0.0205468968720853 0.00849257175996361 -0.000234653263176866 -0.0212948405319033 0.000282562203169074 0.0145204303956755 -0.0645319614637382 0.0283088257885149 -0.111157701800265 0.0261377702564788 0.0354063291926619 -0.0807026338373652 0.00926179439945921 0.0969507789029083 -0.148898563611957 -0.176367243931032 0.0843828402378037 -0.111274979035903 -0.0492556846718342 -0.0895980218161962 0.00201880809587574 0.334548468491889 -0.00420184888574019 0.0118432046549326 -0.0104384694366988 0.00105420255592694 -0.0940201463755767 0.043213777757975 0.0078601521329753 0.00647530770891069 0.00852229609749289 0.0627345557866489 0.00692538263222814 0.0144307194461573 -0.0512508557145912 0.0513792584842163 -0.0204227518280549 -0.283340570801791 -0.143335078298577 0.0203600894035629 0.0565362911507086 0.186652347638068 -0.00328367917751397 0.109500085816571 0.037671686521885 0.0385941071884213 -0.263280483742219 0.0380599634227999 -0.0345507718822827 -0.0369126320639096 -0.0526560000759694 0.00716035102544015 0.0311098146629248 -0.0561536063336531 0.0431722292920808 0.0346155663575851 0.0138826965640325 -0.0134302635860724 0.00239464757356395 0.0173168981771866 -0.101306918034812 -0.016563658419079 0.014707281525919 -0.00214237438551798
  22 945.656416060668 ""  9.2118304846908 0 0 -0.0423859438282949 0.0476856535748077 0.00823940027549359 0.0111642617063503 -0.0361977039134796 0.02889677084051 -0.0124106444245819 0.0194910873723392 -0.0495024463176644 0.00533770870544842 -0.00311185909626852 -0.0174664315193186 -0.0499194144565302 0.063681079879864 0.0206453679377407 -0.00692184870636765 -0.0310849822652395 -0.0136449443445274 0.00808769693219723 -0.0874089064594173 0.0230444387277513 0.109697180451614 -0.0928153973635262 -0.191949356615168 0.0519762395793037 -0.0520129734387306 0.00302938901524735 -0.00799713075777488 0.00622530741550053 0.160232992766679 -0.00405772088448597 -0.024330542371975 0.00378925873270373 0.0603723095975491 0.0412949202756666 0.0395532904558487 -0.00472662884292726 0.0747408312101145 -0.0437071258460489 -0.0536226070859546 -0.0915724149438295 -0.00567629570716679 0.00351560961201046 -0.0785373611961336 0.0267574911006451 3.08542080829285e-05 0.0594450142197234 0.132079012633384 0.0664094775133639 0.0757930260631059 0.0182155993635016 -0.151873172643313 -0.0850312319704573 -0.0671586478274873 0.414958894629206 -0.0577872748539577 0.0453645067041752 -0.0567050110059154 0.132748195665322 -0.0448276622755193 -0.160673951079119 0.138438946808892 -0.108289544223133 0.00771465188990089 -0.00862415945268723 0.0324768567265671 0.068048250611751 0.0538019947573719 -0.000926456062266902 -0.000653376380016563 0.0482754025922243 -0.0347013444744966
  23 949.192346292674 ""  5.87674026719668 0 0 0.0251725129383718 -0.00933668763796205 -0.0461720734432377 -0.096467419414607 0.00155694742721076 -0.0297992740340339 0.0240328477200202 0.0421423656995464 0.0721966182896326 0.0145423150460311 0.00405480857511831 0.00243368784827447 0.149489710774063 -0.236441345988298 -0.246943026935345 0.146567541299954 -0.182219996724576 0.226764107155764 0.0827285294317911 0.344459380495085 -0.165593890224435 -0.193223427908695 -0.0218848502240674 0.264726029387232 0.0410865746249442 -0.112227956203098 -0.270842103333775 -0.210874630243806 -0.0322962820376817 0.140116413429809 0.109171103884356 -0.0267252903981156 -0.0958980968243497 0.0236006213748805 0.0039505659661516 0.0115481868738203 0.000976234390043057 0.0266946794250759 -0.00900936704098186 -0.00358531597560162 -0.030224450989306 0.00325735460687892 -0.00784954670430016 -0.0141198469733388 0.00283282903025582 -0.0150395798631347 0.00477816317742297 0.0331390636108365 0.0302906939631662 0.0391654046066122 0.00355549637166169 -0.0277299383978164 -0.0412202191344624 -0.0105336067164898 0.0709874477520704 -0.00787517744825206 0.0103570648256353 -0.0177094375231637 0.028262491875155 -0.00954738215049503 -0.0478010514547291 0.0318893519552856 -0.0216004086499218 0.0101833808710455 -0.0108098245219555 0.00757811193724417 -0.03330813601254 -0.0426578272053995 -0.00223224486703228 -0.0545318699259663 -0.0110156955453705 -0.0214715582329633
  24 969.216148119087 ""  15.1849760681481 0 0 -0.0139202500336792 0.0121422268576408 -0.048833283970501 -0.0163128926766711 -0.00867917758037577 0.00750138313144922 -0.0444518436010364 0.0372028037019939 0.0126963976099393 0.00612814937221277 -0.000939664691782462 -0.00855137206694142 0.0213900303500414 -0.0278233028817219 -0.0475813834180881 0.0194726244993667 -0.0391371101106221 0.0358647341782124 0.00958937833875304 0.0409325037419461 -0.0148014547295701 0.0991901603335926 -0.094535276627682 -0.153181421285293 0.0376495112124711 -0.0503870149793131 0.0874149804598012 -0.0421203397259193 0.0200893354880555 0.274204252536081 0.0119584853825042 0.0171578648226262 -0.02600127279329 -0.0577355234870126 0.0519742188473105 0.0306999121163805 -0.00384308405715473 -0.0648117144530136 0.0308463929344286 -0.0534327423879451 0.0722685277403354 -0.0340384721776193 0.0506078345808829 -0.0244908899669403 -0.0248105000610352 0.217134919668841 0.150134327052699 0.200545779936764 -0.121119346596345 -0.222201800630436 -0.0836202036242123 0.0790038089278239 0.0726632891434823 0.0462259875106468 0.0134825414393297 0.029799435734723 0.0670542502960452 0.243063119668053 -0.0346886825338843 0.0889240876164608 -0.0951119388940207 0.0284053608172281 0.0469365814710562 0.0542039778812795 -0.0423324623877545 -0.0188429097842588 0.278074272473826 0.120795845931587 0.0180060006302966 0.0492920912439795 -0.0514302254020393 0.0441049772614506
  25 1022.85018942736 ""  45.5247881546249 0 0 -0.0314383932295618 0.0389147384309863 0.0770579521019275 -0.054615923887045 -0.00654832887755442 0.0110378949354482 0.0180968590793776 0.00714550784218187 -0.0690650804867772 0.0207331835979028 -0.0107589587351856 -0.0221108879237369 0.0194994425965543 -0.00959492703959898 0.123765849075058 0.0610521547083517 -0.102892127228111 0.108252673090393 0.047962309320488 0.107142174205449 -0.0792448230336558 0.0574949688625944 -0.0590714765171106 -0.123681155760977 0.0564837134320158 -0.0594130446369292 -0.103928317740367 -0.00688414597491581 -0.00805593082013174 0.0262127359369122 0.0441544576580334 -0.0351278495529786 -0.0445214172359486 0.0155219106063115 0.00461177236042927 -0.0782010176065416 0.00783194418406649 -0.0461286720377005 0.0309909827350279 -0.0379334874873135 0.0469847964522039 -0.070006296634053 0.0503547105505578 0.0301306078497246 0.0312552031961159 -0.00960218342410219 0.0265493294312424 0.00236051581713406 0.0141439808231734 0.0100706471513262 -0.0831820690861655 -0.228016640339439 -0.0332254213842045 -0.16876631388579 -0.0503875476945807 -0.0395233872743579 -0.0797729196959062 -0.0988402757659101 -0.0503547319010627 -0.046462887743653 0.293870494084589 -0.120441720211319 0.00115103565986721 -0.00128185727849279 -0.0105427690315269 0.10453603067396 -0.0757723053317484 -0.0483268021533227 0.0599976932355705 -0.0842534509623619 0.028025053753342 -0.0196416999674902
  26 1057.41699266674 ""  29.7118775275219 0 0 -0.00840659943271294 0.0280116203947735 0.0824274563100403 -0.0564170700999941 0.0118030278201755 0.0480339854279991 0.0230121959021361 -0.00926033961803524 -0.0496624708588037 0.0234027860062793 -0.0144536016902151 -0.0444026694529911 0.0100595826489908 0.0152014702818437 0.134896203411744 0.020667370930196 -0.0402971742144981 0.133948560355974 0.0389027041774834 0.0484795675901759 -0.0485343637617822 0.0315317322114446 -0.0140352667376037 -0.0596051506952444 0.0279838831382383 -0.0229273269135297 -0.072830679645126 0.020121395899947 -0.011251033756163 -0.053414053882401 0.0595949427399905 -0.0200828888119105 -0.0802382134741945 -0.00127649698978786 0.0277702447974512 -0.0710467090276597 -0.00104128463459047 0.0406434896844848 -0.0249729528596236 0.015112038350896 -0.0223176252492942 0.100982246267976 -0.0153529748408893 -0.00502862555851982 -0.0616032337606241 0.0704777420467346 0.00466790312761257 -0.169769777866376 -0.0264252178574212 -0.0911174771623373 -0.086211697818714 0.216075913748923 -0.0768436804098741 0.223083462605078 -0.135546566984492 0.0819024436046761 0.0909636165215475 0.244931619532483 -0.0493658684416 0.103333864596003 -0.23731579935859 0.0508056392019079 0.0758440569667589 -0.0199027357881652 -0.0346740169175999 0.0207485861323895 0.0292544952653891 0.0229961899168158 -0.0104916252599731 0.0672384040845747 -0.200865430901364 0.0467814787763187
  27 1085.82757871782 ""  103.4491491723 0 0 -0.0132906651592896 -0.0300692041007398 -0.0105025250207307 -0.0433963624331024 0.0762601090745216 0.166061276586185 0.0185774018527534 -0.0157339076088865 0.0113186241339258 0.0534128254801012 -0.0363122623171796 -0.129078274880091 0.0147507897179651 -0.0906357386744557 -0.0673586031595053 -0.0998106239536795 0.110527344581792 0.0455467528462563 -0.110606958182001 0.0301360799868233 0.21607079799747 -0.0467769757592378 0.0181314933300507 0.0796719165464681 -0.0101651283913251 0.00399413349182299 -0.0418528735277221 -0.00602276416562264 -0.0191828449729915 -0.0648803722370815 -0.116229357089762 0.0695662867992329 0.024141963604559 -0.00877789900981087 -0.010629477544529 0.0341857289540643 7.49043773332596e-05 -0.0136586505930493 0.00767417849434885 0.00461720156336581 0.00816837186095198 -0.0253489914483716 -0.00332498284680978 -0.0034294294886002 0.0173967844796404 -0.0341758704407383 -0.00465584255167471 0.0632334361404639 -0.00460443878694394 0.0108887234026207 0.0413848653061404 -0.0149702379850692 0.0607767037361929 -0.0427495757834935 0.0557396039944721 -0.0221609046560992 -0.0181002159972093 -0.0705653700503407 0.0286805289143523 -0.0284107301897905 0.0326307528789439 0.00449328420484269 -0.0272565956844861 0.00731383836166379 0.0160932179399488 -0.0375201761430286 0.0056045035797059 0.00406955375624408 -0.019714706902822 -0.00241254774114638 0.0723323859758682 -0.0109748544486669
  28 1098.83558674936 ""  6.17910328951059 0 0 0.0188555688379565 -0.0501134449551074 -0.104986290217503 0.0153297618272138 0.0320061086978142 0.0241276825676811 -0.0706492959179854 0.023292232809067 0.0262311985052992 -0.00025222928605557 -0.00199148047142365 -0.0153865851571847 0.0497826450376626 -0.0969222165543321 -0.149060872521328 -0.0584197932546931 0.0915807459864328 -0.0527255989006751 -0.0539306499443675 -0.00635168000163305 0.0860820740128483 0.0791441834095355 -0.0513800327677632 -0.131765060282685 -0.00459705399664976 -0.00829496422934777 0.196691481272283 0.00147950872399061 0.0318838023466657 0.205210696345589 -0.0460622680741403 0.030770943151751 0.0303462700269589 0.00399679994355709 0.0320658153378244 -0.0674464541069817 0.00252000253906476 0.0293298422055507 -0.0218404571986849 0.0260255276426995 -0.0626845961046208 0.023900193999873 -0.00712499143680044 0.0398206987162091 0.00344066555189886 0.114509927148708 0.00324122805623387 -0.193860696807521 -0.00741903655527584 -0.070102298606413 0.0776663951373988 -0.0341871055837194 -0.18842591818949 0.00374925613303699 -0.143672683939017 0.00423263402503598 -0.047043032525372 -0.0707685286638161 -0.0536227808384856 -0.0172056715672189 0.11528395451284 -0.0680183170833119 0.0263697231473675 0.00921912584408174 -0.00633119660473045 0.0990794821270047 0.0151498595687461 -0.079372825559358 0.298239065977595 0.0411575992981572 -0.0564314318436311 0.00945076449744318
  29 1118.94775923473 ""  21.2753588027547 0 0 0.0709967306241531 0.0125320385413078 0.0241107775925392 -0.0480851887055592 -0.005458157953703 -0.00654331117883257 -0.0422459890571662 -0.00309045771369672 -0.0163396825237508 0.0111456303640921 0.00162298081092673 -0.000634702020214402 0.109381126240738 -0.00350182673661048 0.135918509008043 0.0307337166307284 -0.0306805545319934 0.144628565078536 0.06865142458634 0.0813875598041429 -0.113890674697982 0.107978913603889 -0.0123655844977227 -0.158324956602229 0.000786261206708215 0.00719042675053664 0.158218108652029 0.0748151985086362 0.0252871185102621 0.0641327619383292 0.0611131152617233 0.0103839318585809 -0.0665724697098333 -0.0506513068817506 0.010419128704716 -0.0185797373981673 -0.0168016212428025 -0.0246832757168583 0.0080368085428797 0.120244868099218 0.0150229705532948 -0.0112165528654045 -0.0702201991000025 -0.0244821476308301 0.0506336797770753 0.103154315646893 -0.0137210247176636 -0.16781599208637 -0.0601942225901957 -0.0793508609073869 0.112584231193484 0.160452382950116 0.210939353669558 -0.0166264983214417 0.208769631294105 -0.0539267153571235 -0.0215008629707011 -0.265582158871824 0.172088983638411 -0.0988111444325653 -0.0600608008314797 0.099262639415349 -0.122541620179851 -0.0142952830985261 -0.0235575568573076 -0.0152149386210356 0.0619465359656656 0.0200635683972026 0.038555153467837 -0.075883869609042 0.201383632548301 -0.0567544655338263
  30 1133.57088310912 ""  28.6180142568905 0 0 0.0784894572647336 0.0622176387840215 -0.0229465589058293 -0.053580837185533 -0.0472547577859144 0.0278948441282446 -0.0319407737620881 -0.047791422690072 0.0126926235410652 0.0097728193831368 0.0115487008110851 -0.0126142422249122 0.0584277730112081 0.125904871341718 0.105305995018577 0.00151667167494276 -0.0125951125598973 0.252312939986614 0.0997462804774552 0.0186188628070269 -0.120482667743223 0.0570949611366293 0.100683891762673 -0.0350378277821411 -0.0815285853268373 0.106422215694685 0.218423128675475 0.136353385177505 0.0147253124252088 -0.124439593757429 0.119316478787753 -0.0584885178166132 -0.110011105666028 -0.0194550302579437 0.0214698594773967 0.0645429160055174 0.011642375318017 0.0285733838101413 -0.0104582966844765 -0.0370869685199686 -0.0690196413157762 -0.0113958076617978 0.0284809035328977 0.0486111326143077 0.00355888171892638 0.0508479746134745 0.0511688746868129 0.123808571871688 -0.0214708824132753 -0.00495093902905498 0.145578460828586 -0.131229616622791 -0.242661444247885 -0.0411131126157036 -0.173129744100068 -0.000225676595970909 -0.062390661269168 -0.0296768002941126 -0.109487524052642 -0.00294424106568866 0.192049106145083 -0.11401846129907 0.0581422015802582 -0.0173562692323621 -0.00646269212434453 -0.0619538143942069 0.0448589285978965 0.0497409582740812 -0.0725717977296049 -0.0040472244170992 -0.093562502265281 0.00716985574775058
  31 1155.66340310495 ""  34.9228650444732 0 0 -0.00476150839729639 -0.0774661023135495 0.113957340055758 0.0202525218677253 0.0692359828306258 -0.0373879242081482 0.0171594859413618 0.0599730994880332 -0.0405567550398906 -0.00736347697389027 -0.0123207861441905 0.0120950608895384 0.0617949329294568 -0.171744818744967 0.10200804718366 0.0229542260705795 0.020452101222684 -0.139017720946879 -0.0254062338412345 -0.0129791800012401 -0.000102681303621207 0.021581279250472 -0.145853235922645 -0.0906032217013721 0.125732530148307 -0.145095767092721 -0.173010338248341 -0.104210673969947 0.000398462421276417 0.202842086747541 -0.0185023385473188 -0.00591992754501031 0.0246159536370987 -0.0506532348785474 0.0309616113775788 0.0492178000231361 0.00443809239637986 0.0194505115820845 -0.0154421024833831 0.00619997363923688 -0.0715996902294306 -0.00177725467709416 0.003357772456442 0.0435234172192464 0.0185856961604406 0.109848129151252 0.0429348314570556 0.0127745128770339 -0.0674836636815438 -0.0766728858663887 0.132046070214826 -0.0125936831958004 -0.141414020926287 -0.00240616396970845 -0.118382511002315 -0.0140975330169554 -0.0685508184820045 -0.109480503313744 -0.057613685078252 -0.0297705528467174 0.161317797695456 -0.0789237367147528 0.0251447096131708 -0.000465480730840728 -0.00260492481450537 -0.0803267256030958 0.0897857391276394 0.0490609819728586 -0.035662297115558 0.0164935433355025 0.0100582068099651 -0.00605967414377837
  32 1201.98524442222 ""  3.66122585558319 0 0 0.103394475125822 -0.0539072961191408 0.0301170879548576 -0.00732752639800469 0.0404489754565097 -0.00563498874439128 -0.06199540595793 0.0196670642414712 -0.0170505970500838 0.00406969784927547 -0.00259998146417926 -0.00248168452769348 0.220100116685498 -0.206567168006872 0.0320994775120709 -0.0219736361318775 0.0836925463656954 0.0388935423963881 0.0179590793028093 0.0180423525071388 -0.0318016737774307 0.10548146920721 -0.0638560591671276 -0.189188073565131 0.0401948847790791 -0.0507161024497168 0.170834438422119 0.0531399571621371 0.0353702513492861 0.169046808778293 0.0137656720185455 -0.0365524030043792 -0.00688171461099614 0.0647322451233669 -0.040277604464886 0.0194476862784483 0.00499789775137647 -0.00596574627287511 0.0118802282335246 -0.0651368467248939 0.0581705241660522 0.00527197086864967 0.0252514602336364 -0.0306740250300308 -0.0380254735013487 -0.17452393801259 -0.108285504509003 -0.0902259527973204 0.111409882526454 0.184217973103596 0.0597042394203842 -0.141650480860595 0.0744725477462696 -0.0400415108065212 0.0374762467436119 0.0333463518907976 0.0693924068613627 0.194430350587414 -0.0153853044255295 0.0588385761106285 -0.113067311394564 0.0253761996369894 0.0239617882501409 -0.072171250360195 0.0256397263482715 -0.0250325700661844 -0.177953996444098 -0.0652607034808934 -0.0103197010507516 -0.00745629854112187 -0.0499420156308311 0.0142813892483286
  33 1269.46074357157 ""  5.86278370405608 0 0 -0.0297554381944904 -0.0687137992885239 -0.00229010185274035 -0.00872665025941357 0.00540335834636953 0.0148313080679032 0.019103018250606 0.0281094341523708 -8.49339389865491e-05 0.00363536754219334 0.0106515902005522 0.0045396759922688 -0.28551211439007 0.224930647005683 -0.0788397548814728 -0.201052618350392 0.363626819898939 0.319798835789846 0.215059493869451 -0.300208908638414 -0.267898429533634 -0.0411748640070426 -0.0689371492455431 0.0342409640117338 0.038209464763354 -0.0383767173694586 -0.0817792594881736 -0.0896775328936104 -0.00915124153192747 0.0481291903419312 0.236503023480777 -0.0874508651383228 -0.228847148104056 0.00760131074069264 0.00368000417180271 0.0125517634814024 0.00303719419190449 -0.00564710814484077 0.0101648913656293 -0.0194377046298769 -0.00326189826244363 -0.00615310342911498 0.00811911509812097 -0.000585806866052379 -0.00647054737261683 -0.0150119692790761 -0.065659585893254 -0.200234333387055 0.0177484295886988 0.0247451539452365 0.0870789875100781 -0.0318936055707454 0.151197062977172 -0.035697542242407 -0.00785969434216851 0.00460265254564698 0.00316702084353152 0.031816646811747 -0.0104438102829022 0.00926130235690371 -0.00078821453350293 -0.00442827736328912 0.00689548376275915 0.0217257427750683 0.00927060151851823 -0.00974827432101993 0.0650524869312344 -0.0272324865328022 0.165606169660533 -0.0641781382495332 0.0556821029411853 -0.0262664535966784
  34 1285.18053267709 ""  16.3247331521311 0 0 -0.00335175381845489 -0.0271663827999715 0.00369701711083101 0.0118548261214053 0.0157697752851772 0.00602678787270848 -0.00467387204683809 0.00657788086414207 -0.000142764504236401 -0.00192720174728913 0.00315345486426231 0.00398155337253481 0.0352387696329806 -0.0841859327184694 -0.0278113374811557 -0.087742246884075 0.173156375318025 0.100964495296607 0.0923659530950464 -0.163668712031777 -0.103991309084873 0.00524203443167741 -0.0254618042339315 -0.0167642496223406 0.00886663421501414 -0.01349818157778 0.00306279528301252 -0.0146262846608042 0.000352381626495731 0.0158958093495187 0.0972634398733286 -0.0419636403193012 -0.0940266783564351 -0.0259166979646666 -0.0450281451965371 -0.0380955691367268 -0.0131971433579372 0.0159553835711796 0.00264186103587142 0.0760389931303161 0.0741834874328883 -0.0193837203114607 -0.0347425159763345 -0.0225808481404638 0.0233415787358101 0.0270811071799123 0.106684555643622 0.417491593631586 -0.0231579825012881 -0.00462043104588536 -0.128251097791993 0.00316560936551384 -0.473074903101285 0.0119464694201175 0.109971943050258 -0.0231626206262495 0.00727215561191191 -0.066619336561535 0.0939077602150288 -0.0205306106423696 -0.0161045474017929 0.0476770662778711 -0.0815333006990916 -0.0101362608961873 0.0320115727599255 0.00572153435026556 -0.106508436876814 -0.0192913591353174 -0.0725276227086894 0.0877164082362959 -0.341807314056256 0.0965795578019217
  35 1313.59840509827 ""  1.80170026251636 0 0 0.0053610544293071 0.00904950984740988 0.0343564194802297 0.0083019039102817 0.0157331701072114 0.000774111130224845 -0.0295909168239948 -0.0195411774953757 -0.00347862625069793 0.00293555974266881 -0.000497633699954538 0.00516719633826356 0.0848193753697806 -0.218967385729865 -0.33869663425012 -0.0576046725031434 0.116005902110285 0.0456339069513665 0.103761323918598 -0.144654382018186 -0.121045453192517 0.049156364253879 0.0145032918153896 -0.0720214747463652 -0.0248718468039481 0.00950176365920631 0.0831637000374686 0.0643299838729658 0.00797127386824624 -0.0405289370301261 0.0411138386792954 -0.00554654552458759 -0.0316777414661516 0.0260881504775257 0.0139597186789295 -0.0156816196122271 0.00678753657608246 -0.0110871207485958 -0.0096049762984296 -0.0213252204569427 -0.0769043488691757 0.0175294482303931 0.00882366145682882 0.0281558000010449 0.00932386977057134 0.012672849080294 0.113462123354537 0.309480272885953 -0.0187265254115199 -0.102137412366475 -0.416072793524651 0.235560856579007 0.262270451196806 0.119955164771583 -0.0737696165279763 -0.00797890034861719 -0.0400314513025107 -0.0733932895837453 -0.0561749696569926 -0.0202325884183246 0.0456126505160536 -0.0336983216749886 0.048704996689888 -0.021900611274416 0.0232319615595816 0.0190860501319507 -0.129814297048341 0.00315799992013194 -0.150459396676458 -0.0809865688779683 0.255165529392832 -0.0808223497034322
  36 1345.66519701531 ""  0.581712889322433 0 0 -0.0522739783814317 0.0724705755613588 0.0555197843544456 0.0120079903019656 0.0315594044499539 0.00637240460496175 -0.0174166531592438 -0.0453967337916437 0.0101005683134019 -0.00447872839103657 -0.00712818860080924 0.00902349914834054 0.123859941579793 -0.332865604497616 -0.499294625062581 0.0464703194728396 -0.0571774353130257 -0.0966735907001154 0.102654521971821 -0.216238609395726 -0.120720433706347 0.075817212541202 0.0699176552220674 -0.0625717871901704 -0.0757892891716514 0.0463133968098281 0.00868569547810871 0.0854269197018819 -0.00332404601379334 -0.162698814156029 0.0481758696441527 -0.0291491158043311 -0.0420953440773289 -0.0225470140616231 0.0173790990959154 0.0318174117647977 -0.00308059212660974 0.00419072216483916 0.00838288837667337 0.0172307698760135 0.0306651522616114 -0.0140742663970526 -0.000235394888024092 -0.0118200676089662 -0.00490026970207269 -0.00271801141717523 -0.0907326668492665 -0.32603620880857 -0.0195197331231945 -0.00285562046123112 0.169135039318398 -0.166202745894315 -0.0863685343898117 -0.105609477350085 0.0113235182229252 0.00281553708986642 0.0128516598442032 0.0300188614480444 0.0268163192130663 0.00479638658297205 -0.0235588811600573 0.0217230294420516 -0.0253551628126992 0.0375938496130055 -0.0257530685561157 -0.00193893049475465 0.0962004217892965 0.0381594422978211 -0.0458165111557163 0.0183906048653709 -0.11204303638619 0.0319680039090327
  37 1376.1257145804 ""  2.60802139794096 0 0 -0.0243017534042136 0.00987851528817605 -0.0251341725935446 0.0109755895984739 0.00762449668328331 0.00773223942364324 0.0112696556022077 6.43209554542978e-06 0.00573864199438948 -0.00313084865401153 -0.000533883284387985 0.00304004382714653 0.130039867756993 -0.117024847357836 0.172432430645828 -0.0224123304822671 0.0379899457350486 -0.0165363478350421 0.0517736779457547 -0.0801358881699038 -0.0488848189844694 -0.00914048767255105 0.0026825529192919 0.0239612197491267 -0.0137537144531812 0.0209770286978413 -0.0278032999796135 -0.0346379541266493 -0.0103365039894542 -0.0118097465033297 0.0293809625107465 0.00820630986361592 -0.0315791480514352 -0.0350801516365782 -0.0107183303446537 -0.0463495902292224 -0.00575013618383546 -0.00855472584998131 -0.00377382564772711 0.0748799034805089 -0.0286499384867686 0.0859470199062778 0.0241995353815656 -0.00966464037205254 -0.0534685537524446 0.0839321599220116 0.106274525489576 0.282894338142306 -0.02063985003778 0.00615770469538516 0.144360551162042 -0.518992503435781 0.233387847349913 -0.289376742417993 -0.154733576393753 0.0842874679658998 0.102765258079316 0.0367760479792597 0.0080698536380407 -0.0376853122547354 -0.182346031929822 0.0215355116124021 0.0941797963831694 0.00420843101667825 0.0021630909266883 0.00245391369692327 0.00506794133915001 0.0164588979095355 -0.0356564568373283 -0.0353820074310437 0.151002171998595 -0.0396776997945189
  38 1381.11307614815 ""  28.9282736851499 0 0 -0.0544900908115426 0.0377371223945698 -0.0563976083393226 0.0208865865611791 0.0226762986576369 0.0164973331225296 0.0227901030381716 -0.00582656459948488 0.00961967717711936 -0.00692180966444658 -0.00112617299410051 0.00777983797718268 0.31962317945904 -0.293318350574648 0.361269925208745 -0.0133084791568027 0.0329681353314714 -0.0496475046011255 0.113364491051423 -0.210938337176152 -0.114005916771635 -0.0221871901405258 0.0254645109315355 0.0559573465430183 -0.038115312696873 0.0568430284892797 -0.0399561472654633 -0.0638955910620301 -0.0230634554288913 -0.022285998746493 0.0625600164878206 -0.029662871279903 -0.0549017822480824 0.0108417663711389 -0.0113860566426134 -0.0469740214001826 0.000669675022266786 0.00665917449507502 0.0116565148493889 -0.0573088476591625 -0.0178447126696197 -0.0345862532756476 -0.0166572640421244 0.012641690126791 0.0172180853689167 0.0263464762453667 0.0350916380852319 0.0840465616597426 0.0643629631257632 0.144333395451807 0.344633733223907 0.310732836610768 0.18687344874407 0.148464571995659 0.113829659699992 -0.0328921343857096 -0.0512946454497035 0.0268280323784482 -0.048543941112355 0.0461999681445305 0.110687535177219 -0.0505854271399292 -0.0144735054365151 -0.00457523431924715 -0.0161068520277561 0.0029961446849376 0.0357123190354998 -0.000847730581540096 0.0530519873255218 -0.00338103276311171 -0.108173438895747 0.0295002172553077
  39 1408.65851565054 ""  10.2299997469585 0 0 0.037780722840795 -0.0169314016191666 0.0274419730891237 -0.0325925344766218 0.0316690464113295 0.0119883313077904 -0.0269953010199941 0.0048040826895953 0.0244108010182278 -0.00217846641423581 -0.0063644369912805 0.00217837110076546 -0.210363753082031 0.213000156850167 -0.247436853329441 0.16498723443677 -0.258755050835237 -0.106412452986615 -0.000262905258014803 -0.084025155736853 -0.033911599725631 0.102442661289232 -0.0227886434092238 -0.109703696026076 0.026243275996862 -0.0988956750238585 -0.0960027391501659 0.100703708344779 0.0442780051842381 -0.108494614918158 -0.00211759037570761 -0.00420501465771517 0.00533947688508318 -0.011441951466959 -0.032630309071919 -0.0604318202004952 0.00200720099081266 -0.00416256063574562 -0.00347867666453873 -0.00184008473753175 -0.00654928980004577 0.0252168523276908 -0.0655037979680325 0.0194096818943202 -0.0239878081394274 0.0796015395721355 0.0852707858527369 0.258069668232719 0.0487027023301407 0.142285340560631 0.265256886793534 0.00980531368147219 0.0663564416795659 0.0234686732758253 0.287356145352141 0.048403094077341 0.0340220618721397 0.227620599303841 -0.0705905572846367 0.151875727898071 0.199214825885651 -0.196163674624572 0.0316466686696376 0.0122999121707853 0.0202367143035667 -0.0157740530831938 0.0184805341648709 -0.0362612989140379 0.13725077029308 -0.0228524883161652 0.0607033543105659 -0.0203887597487607
  40 1415.57158048237 ""  3.8267377923102 0 0 0.0236093499956755 -0.014962422128075 -0.0413912660423316 -0.0372753515430669 0.0735956357748286 0.0398578453820999 -0.0118556446866152 0.013186690936214 0.0358604504050747 -0.00774444234687611 -0.00989245630963127 0.00944177009190108 -0.0543246385579708 0.134125741652384 0.118800805266986 0.255294098671692 -0.385187031755053 -0.194892721548853 0.0989512763323834 -0.341342527468167 -0.157008164618628 0.0822633069899103 -0.0388973665222749 -0.071866532221963 0.0216572113836861 -0.0826789366818199 -0.128466410653982 0.0429804583469263 0.0354494898176253 -0.113992985570649 0.0455988973812634 -0.0165220875015809 -0.0399253960501092 0.0227612804698748 -0.00104841662478158 0.0123714639511339 -2.1205287722098e-05 0.00231510385313467 0.0036984113213286 -0.00856036203967726 0.00383714289595469 -0.0143365419859108 0.0607038115776612 -0.0195471265133037 0.0210724514575957 -0.0958053965494625 -0.0210674148369062 0.0196031048597336 -0.00252354094054642 -0.0802268041462102 -0.124622621938903 0.0444017567825534 -0.00686688344173421 0.0176491659621048 -0.268992874646407 -0.0407906490889401 -0.02207279205408 -0.206733841478399 0.0739053016164473 -0.141411538364566 -0.184741691998424 0.179455512833503 -0.0281418312191182 -0.0180250446602617 0.0099855622893615 -0.0104832359044564 0.00271613072042576 -0.0369287661781857 0.154831820159402 0.00495567666710655 -0.0465202954236642 0.0123953505609755
  41 1426.76432792323 ""  18.0800993362058 0 0 0.00132504752317236 0.00597990663542229 -0.00751394121371487 -0.01844230769089 0.0442819870162542 0.0244076467710114 0.0364803038228439 -0.0201916560046999 -0.0872502535961898 -0.00511529318908462 -0.00761952509654 0.00582840785756211 0.00157620128210526 0.0138358924229384 0.0406422364241206 0.132507812987742 -0.204262056963568 -0.138429995056939 0.0794330305028394 -0.191711542634928 -0.11190905438501 -0.299767530607057 0.0972834368308186 0.280698069032208 -0.0013684555605616 0.177413541204662 0.374245400722957 -0.0945266810635842 -0.0730297761160612 0.340872118192686 0.0411995807863721 -0.00922413538306717 -0.0414540496142215 0.00866069080136594 0.00761942671992551 0.0285717331260787 -0.000719187096651556 -0.00112646736863201 0.000580687581801343 0.0263841670380758 -0.00188976578694437 0.00465805852634688 -0.0413593615898682 0.0125816599741989 -0.0132780989739956 -0.0613696235443784 -0.0284682792806582 -0.0410986286227209 -0.0308339674253866 -0.112537085886985 -0.219931008843632 -0.0898672286481324 -0.0162834130964039 -0.0626688548279422 0.164765488648141 0.0245961193347813 0.00826787175943504 0.130551478720799 -0.0402649372238353 0.0900164765508353 0.117814456508421 -0.108207257066266 0.00586210966580003 -0.0113445383889606 0.00301047409873304 -0.00996512523391498 0.0125588668869509 -0.0277983650432789 0.119088585329761 -0.00781773254723347 0.0195635953655454 -0.00729735381363684
  42 1430.7981103179 ""  8.865174599599 0 0 0.0112101552670232 0.00224907065591062 0.0532755545355203 -0.00372479560681505 -0.00625918826684392 -0.00814778502944855 0.00977567370363502 -0.0198301424621535 -0.0644951038227578 -0.00222675103790775 -0.00161492452437368 -0.00202917755167095 -0.12243376912087 0.0681180053780842 -0.281562409548917 0.012600647668858 -0.0246834107838804 -0.0160176894093778 -0.0446092717239628 0.0945318404247441 0.0495565444639605 -0.171872679391396 0.0818241883512205 0.146912457520218 0.00476367762242459 0.093825490459066 0.258362624610771 -0.00399014180848483 -0.0368227515961859 0.223717325291596 0.00861692263990626 -0.0131174457954741 -0.0113409097564411 -0.00992156053298518 -0.0298847697491781 -0.0639602679469907 0.000483719014367769 0.00276961265521523 0.00220849099503481 -0.0366927197148381 0.00331825318158915 -0.00471681343147383 0.0627790425898829 -0.0219715355601562 0.0197482112438715 0.0770042776247581 0.0662657631313871 0.185727247464701 0.0634856167343646 0.182950462149455 0.374882698388612 0.132628654930871 0.0601497845529965 0.0883889906512865 -0.264164399760413 -0.0363043406868386 -0.00781361230707032 -0.19420009095018 0.0792846788037984 -0.139092017378474 -0.181461047570697 0.172573620035152 -0.0213459571834882 0.0198967072542889 0.00913408402779618 -0.00894204691182704 0.0336751735830602 -0.0120646331949971 0.0666691260676445 0.00317256971331819 -0.0599729888286518 0.0175448847776986
  43 1448.21347074432 ""  61.3922063143262 0 0 -0.015117383293547 0.0116205945119948 -0.00794262168210534 -0.013389014748059 -0.00121395649255827 -0.000485523121226018 0.00811882169735414 -0.004022019490296 0.000925385690284306 0.0170761064504493 -4.40899581151989e-05 0.0041345565432404 0.0510637839833412 -0.0538833596101881 0.0527859520566099 -0.0474938873626029 0.0400273963264721 -0.0127926719502822 0.115440576441742 -0.0539522660155525 -0.148293040092594 -0.00618735460655019 0.00623516671845629 0.0143242653102029 -0.0214131458785078 0.0338928538337142 -0.00346353335073954 -0.0330853480426566 -0.0127684682760477 -0.00439737521978905 -0.106178789704611 0.0450261634055653 0.124627768636894 0.00142001017141305 -0.0078739982506785 -0.00875918983083577 0.0224808344535106 -0.0374369742587139 -0.0397365835475239 -0.0383957686487884 0.0548552671221407 0.0460435517432577 0.00928535981256037 -0.0195989711890511 -0.0128796639741033 -0.0812976370052492 -0.0214939541019341 0.00145377702135041 0.00119274551749211 -0.0252424988635776 0.132291092491109 0.0648882237698097 -0.488961845730567 0.192768422732468 -0.0215273316878342 0.101208497406833 0.189140827405782 -0.0337827666875479 0.139715683118863 -0.0542221585952934 0.00802061331847936 -0.0692620394401511 0.0700852424763229 0.00539726549002723 -0.00126160367598882 -0.00596055573518682 0.0386192374938828 -0.00242806344169436 0.0660528775583249 -0.0585915628834719 0.572210700101054 -0.173761882885541
  44 1488.42575042649 ""  17.7223651241611 0 0 0.0034025264945341 -0.00745279736711247 -0.0120266150447456 0.0467360367815227 0.00731784773939431 0.0514905850536363 -0.00806688663365587 0.0019846003941025 0.000176197879852874 -0.0585908139947356 -0.00423976653870463 -0.00276940806224912 0.0073503845538577 0.0032455788763118 0.0274870260778425 0.0133710145112138 -0.0554458746633692 -0.241925926779425 -0.065109615710256 0.168447231525873 0.199199942866631 -0.0193798225272525 0.022796166521044 0.0211703722674105 0.0457276048237128 -0.0704051039730688 -0.00583132493823392 0.0860036162706571 0.0262300195581173 0.00610834378734836 0.450212381308832 -0.137102911868371 -0.533461842336758 -0.0119506620185725 -0.00167330689807891 0.00951135864911351 0.00536904361693558 -0.00754120563878641 0.000571617086650758 -0.0106766381359522 0.00646211585036828 -0.00390564420937587 0.0022508654968366 -0.00969457163494478 -0.0123079579815576 0.123615966443596 7.46759716971831e-06 -0.0745539945636077 0.00957536628408007 0.11754915046995 -0.0519013999196193 0.0481438834495887 -0.0736573738297737 0.0406499851178307 0.0108219052263804 0.117546250753227 0.200458634900414 -0.0690834300376095 0.130799692749668 -0.0687731620798532 0.0425324296435849 -0.117804965715295 0.103342403023584 0.00164207437951528 -0.00348441985273048 0.0171263812816328 -0.0463374390037729 0.0282738386352918 -0.165512067887234 -0.0739132132449614 0.111295762050108 -0.0517226146472735
  45 1490.76294196646 ""  7.05007804986812 0 0 -0.0214904649381777 0.0280337601088099 0.0294524997379191 0.0231119382694083 -0.0233540623905929 -0.0050983352390304 -0.00881817581893019 -0.0309097397167787 0.00396471425991399 -0.0141205854021361 0.000616427604033238 -0.000564449414405332 0.0515219882001904 -0.0749659229827505 -0.000244371089260435 -0.0633988928877341 0.079856157482959 -0.0204172123756403 -0.0462412009000282 0.161266801346467 0.0953215547401899 0.112984612013995 0.36218063315254 -0.0243625193780707 -0.0862985234526324 0.00317443837556027 -0.251635724684591 0.180178408366942 0.0256990305709033 0.173973489792704 0.109391910219444 -0.0175197175465675 -0.13737565469401 0.0340825061262692 -0.00359120404316561 -0.00664476252952355 -0.000878576849126526 4.78619433283408e-05 0.00106011963805356 0.00864078591829569 -0.00252234249833542 0.00568715566577737 -0.0068070799193598 -0.00603273152538246 0.00514305901415819 -0.246638095228833 -0.0132542875366814 0.141411064034647 -0.0179785263848631 -0.239687397814409 -0.0417684973279831 -0.0169148532522323 0.0137921041624775 -0.0121390066738708 -0.0578205173124374 -0.0183626363241996 -0.0219839046686576 0.0670371482448223 0.0734944441171264 0.0300253198262368 0.0509287157986409 0.037316821458313 -0.10390409326985 -0.0178901873913221 0.0114081903721652 -0.0556479917881461 0.121431857422762 -0.108725275600298 0.554904458169103 -0.0135221923986739 0.0036229255460516 -0.00350235849217212
  46 1500.32419412956 ""  3.49455791405191 0 0 -0.00359980943712663 -0.00322706872255035 0.00245765227802677 -0.00422865411222239 0.0222506159974985 -0.0456230961290623 0.00608214184978576 -0.0201524775462526 0.00175720545943897 0.0123251829881362 0.00159584541480513 -0.00375257051548262 0.00870616064173086 -0.0189649449508839 0.0115538802271524 0.167462857956359 -0.0467179990675026 0.353266297697526 -0.211090119247044 -0.248357335328659 0.143024540549943 0.110958183597927 0.210206751884595 -0.0526665088891523 -0.141892661653294 0.139002931483772 -0.147143148510114 -0.044698748314618 -0.0354315812239646 0.162779880602395 -0.0840723349606835 0.0147494768107924 0.0989058003665372 -0.0104071318384284 -0.0144979530793649 0.0161368304421481 -0.00300164498956843 0.00767523502131429 0.00557750233519941 -0.00293994507565625 -0.0144634093088028 -0.0241438339234108 0.00562865120906532 -0.013242351602752 -0.024238636736677 0.201992317233873 0.00462019210409227 -0.0530135299713698 0.0287659291049553 0.195602049226346 -0.142657441287657 0.0454084928446516 0.0605598792717388 -0.0100879762269111 0.00607771704654154 0.213328662950786 0.355527992159923 -0.143560059954523 0.221746057114362 -0.136917339502564 0.0668380550203726 -0.214330025674003 0.198121050840549 -0.0056322448119386 -0.000691943994060265 -0.00235305081493852 0.00564002172492959 -0.0173578241373834 0.0645607473054491 0.0264443830732908 -0.10022658097717 0.0354609891118537
  47 1507.18628009209 ""  8.93805130878905 0 0 0.00612113304178704 -0.0213075821225923 -0.00803612225018111 0.0093493630185655 0.0261922485023881 -0.011290037452295 0.00744759080672524 -0.0234610238350364 0.0028399742612767 -0.0108414328201423 -0.00109598414239517 -0.00229679200958017 -0.0144844910029707 0.0132414150844079 0.0222033409939293 0.135488345008151 -0.0650551085842664 0.157885101118418 -0.155923003965306 -0.147674941619349 0.146267900526872 0.143961427306309 0.253399953878921 -0.0717383780405832 -0.183122602996871 0.185805848687743 -0.177877894055965 -0.0740478071856008 -0.0500076799256847 0.214993078348619 0.100434836625518 -0.0289706461960392 -0.123200503118224 -0.0140109431678328 -0.00589482307333165 -0.0018424096589501 0.00651498326390105 -0.0139796480600242 -0.0110961936877731 -0.0024146886011644 0.0280922653154613 0.0278652506456285 0.00554521379870737 0.0258393287372812 0.0156864011754178 0.0871186336220382 0.000914128668589202 -0.0392560373620441 0.00785301344288113 0.0953231700854014 0.0219326879545331 -0.0350659617549322 -0.143081447716316 0.0382925580814674 0.10503829955208 -0.203320483641824 -0.356303179583505 0.0179501272857116 -0.399208634134712 0.0884710904627216 -0.194362642725382 0.173794488402591 -0.014107109061382 0.00646875883460018 -0.00135918383251881 0.017414939871937 -0.0517588847160189 0.0208284057185583 -0.166928506863843 -0.0536250567678007 0.201377633956407 -0.0703736370656629
  48 1511.76513421409 ""  3.87270461357872 0 0 0.000121141939005325 -0.00565633614544104 0.00360580849813922 -0.01468935173816 -0.020436451474875 0.0297752218929688 -0.00566089896543792 -0.0113973721648204 -0.000208825103177393 0.00886149942740747 -0.000684686934584919 0.00358718359405237 -0.0313768189740558 0.0303166132583412 0.00254994180643369 -0.172771770400597 0.0589647651922734 -0.281691098322003 0.243275102290016 0.183216478309481 -0.225730381725266 0.0385913546298745 0.171823022308117 0.000899220955397672 -0.0270321506949915 -0.0121981486853304 -0.108062437671592 0.0952287635695439 0.0161339096805736 0.102781283191879 -0.0803241021986207 0.0143971402389443 0.10458692692248 -0.00501844172826135 -0.0118861480336746 0.00873268967934048 -0.003366009301526 0.00540851122900703 0.00535154693046014 0.00806324576534594 0.0114962697955781 -0.019037629922896 0.0184443074433654 0.02788613116014 -0.0205822837650414 0.0889355263060482 -0.00720242417866847 -0.0345499868596782 0.0157050403298751 0.0996806574370615 -0.074797387756143 0.0219705179859484 0.00459446643016099 -0.013894047998603 0.255456823404542 0.0555136158841698 0.0472009295763778 -0.298583101166581 -0.348304681857578 -0.125876580202802 -0.248965075339849 -0.129007909741547 0.421759810961397 -0.0041345379465925 0.00174417031476475 -0.00763050076975854 0.0239387675999321 -0.0119108694496518 0.0870001751853189 0.0311777883157064 -0.106225530765407 0.0347734615908535
  49 1514.33757950216 ""  2.88823696770129 0 0 -0.0270918350725354 0.0252159251917067 -0.00376597547793994 0.0141005503315072 0.00909543562338147 -0.0363517847613679 -0.0251149870608194 0.0188772058798905 -0.0130238695036599 -0.00095686081107254 0.00235051483922628 -0.00255406795204333 0.0563687861525615 -0.0719913998822631 0.0176584180395515 0.128897856429737 -0.0103592632953031 0.308061172964816 -0.214781342085626 -0.1829137350219 0.186366667979632 -0.222886357793726 -0.0715262237380213 0.17473778911272 0.288759089396329 -0.362546044114953 0.130371571490649 0.346551110588173 0.121087973103605 -0.107606518862417 0.0255127294587216 0.00327268090825062 -0.0393274024821562 0.0102364255500165 0.00660136908233792 -0.0071554079121082 0.000320251478329402 -0.00384794783994193 -0.00183909808754346 0.00413179632263714 0.0146867892824102 -0.000922172714794366 0.00825538776006764 0.0170993167649907 -0.00930195091063522 -0.14605860904509 -0.0133516455011877 0.0237035257894079 -0.018002641595493 -0.138469414507161 0.0719539855011884 0.00940948391275646 -0.048729496307782 0.00948495222434264 0.153012057449896 0.00439996993090202 -0.0189663043448557 -0.145309305537056 -0.230222413134595 -0.0493716877939325 -0.15122876185839 -0.046633355893704 0.215274946067411 0.00418303023547522 -0.00352480261165588 -0.00562246787236661 0.0419488663666905 -0.00498333355778568 0.0790169612347754 -0.0158605910021254 0.0353256499023502 -0.0138314198168164
  50 1516.81246746235 ""  14.0603657546114 0 0 -0.0183719787406762 -0.00635844165952775 -0.0193474071119552 -0.011299368776052 -0.000331732514767904 0.00722339582278723 -0.0299200977400303 -0.00610554929657358 -0.0115591153437661 0.0128817976015799 0.000597592636083668 0.00104142745259836 0.0012623960603667 -0.00743957179477033 0.0780838570471071 -0.0536734067447365 0.0283318615819971 -0.0390539716619065 0.104440201089836 -0.039313588918957 -0.127989030226002 -0.102657438127421 0.29997849708546 0.146804999046692 0.164454413152502 -0.292072136762216 -0.110476816626827 0.444704382588979 0.120176822576434 0.161807848636019 -0.0935846887371237 0.0134563414859064 0.121987506838713 -0.0284095334675704 -0.0189539836942437 0.0185528110173329 0.00236692138310156 -0.00118595176610117 -0.00417749468259868 -0.0054684216528596 -0.00602093122441255 0.0113293897353321 -0.0053370752442318 -0.0105231163828846 0.0133503436623115 0.32784183649349 0.0126789432292443 -0.0891704716504865 0.0357796164409018 0.313686565173246 -0.143379293330725 -0.0342551865972121 -0.0140518461963596 0.000662524500177256 -0.13383087608064 -0.0628828739622119 -0.0819563447521859 0.154671207017411 0.12193524217819 0.0746665151337152 0.0949693982176107 0.100412190688798 -0.224554407186324 0.00204615292701576 -0.00581680534809777 0.0104192020455627 -0.0147547373223171 0.0172531479531779 -0.0836013702677678 0.0106664591579547 0.0530342876028623 -0.0115994939240702
  51 1523.4493063739 ""  2.97346319094167 0 0 -0.0134766049048169 0.0453654457412137 0.0185857344116121 0.00938200047455401 -0.0108183353380875 -0.00519628994419337 0.014482923485931 0.0120576494250232 0.00734185653384613 -0.00500250618310078 -0.000256219402441536 -0.00301754935477508 0.0794270413497654 -0.0797271745361522 -0.0103060277866508 0.00434536469088385 0.00702444388093175 0.0257100568286072 -0.0491178250684792 0.0477664198889413 0.0710597271779829 -0.0345457048489422 -0.291731306754621 -0.0232872945251222 0.0224487437722091 0.0343847312248136 0.143550477562094 -0.168313739620031 -0.0279404885833545 -0.243015363007 0.0390483272320671 -0.0243010087677406 -0.0439214696369422 -0.0163648903953037 -0.0483439034839516 0.0232627235951889 0.00311354742977338 -0.003636654149423 -0.00471605934636564 0.000784845108320711 0.0078549940150629 0.0126184368454255 0.00461358801192496 0.00553856153301874 0.00591325133932454 0.356371658683432 0.00473312529901538 -0.0166087141508723 0.0605793437619592 0.365236754183453 -0.291091602848916 -0.0317396064220749 -0.0603238837010189 0.0076525743192592 -0.00220009254877634 -0.0695453732106113 -0.115479066877688 0.00938700378086326 -0.104957405141665 0.0242495084369446 -0.0642460512526812 0.0729922668359139 -0.0275629163975003 -0.0205555394694643 0.00331536065007283 -0.0416311765743302 0.115033414921431 -0.0840393649608862 0.483670701676358 -0.0140090741240929 0.0873791246513668 -0.027927409522179
  52 2906.38687066012 ""  16.1599261423515 0 0 0.0494692275781851 0.0408884066616395 -0.0147656033260192 -0.027861468011747 -0.0261190799657546 0.0104846917037681 -0.00291514067158545 -0.0042805359425508 -0.00103780183869477 -0.000734563693967649 0.00017045786503993 0.00112062102074096 -0.621071129149256 -0.489316451505902 0.160835880996372 0.388700245267609 0.312078830507629 -0.124902032881779 -0.0378864898289244 4.00620686432468e-05 -0.0270737718053605 0.0206547576133902 -0.00759087128536305 0.0164536419712382 0.0256717671534679 0.0180344375747604 -0.00442986342822641 -0.0111291781655152 0.0397820453386603 -0.0020560451690348 0.00186322060568883 0.00426622497114328 0.00458005737645004 -0.00165161356908764 -0.00141861230140684 -4.31309730907709e-05 0.000125149332328612 8.79543747905682e-05 -1.25564776159262e-06 -6.47158477072517e-05 0.00012556717710844 -7.24900656684981e-05 3.73786719165346e-06 -1.86685953310559e-05 8.37319459574181e-05 -0.00271363809796293 0.0124283321447491 0.000515972217908443 0.0212423229984166 -0.00310072768675533 0.00252387395765093 -0.000200553177851569 0.00043472213874103 0.000527766202707593 -5.11480795696678e-05 0.000357106449352788 -0.000141975374450248 0.000247562917562093 -0.000187937338500806 -0.0010272516472615 -0.000456194987698375 -0.000374351882682235 -0.000270534571724314 0.00157845518376304 0.00012284289670586 0.00114177129575517 0.00091662907629451 0.0016491813629748 0.00261192329486464 -0.000226211849566102 -0.00357849892957864 0.00193175573962584
  53 2923.16812841072 ""  79.3929447792594 0 0 0.0330594054239451 0.025848348474927 -0.00898025245872943 0.035314394036542 0.0419391272784222 -0.0265946232366161 -0.0044882037373308 -0.00397725911284068 0.000833308776609689 0.00086816448947257 -0.000330752099356442 -0.00102851712179288 -0.38746514817288 -0.304270323741534 0.0998394624904806 -0.594853265330919 -0.479276844752949 0.187821669353877 0.164412174262543 -0.00622261504784542 0.148050761589952 0.00235859756266839 -0.00233602584622064 0.000438053653767774 0.0518802644343177 0.0405962592489758 -0.00884533517042015 -0.00688641676323343 0.012164694174746 0.00111664943919763 -0.00570536732347607 -0.00822795933500003 -0.0102891247879426 -0.00103456623957566 -0.000387890994427529 -0.000169331210116398 -9.77530048790265e-06 -0.000174713094219255 -0.000424312713278178 -0.00013149311145859 0.000185248965515813 0.00020697658104553 -0.000129058751520002 -9.5979954063302e-05 4.39590408981212e-05 -0.00161582448560839 0.0019003039030088 0.00241451039400918 0.0134816788936684 -0.00347305388858061 0.00312808265547844 0.000882447335167118 -0.000534784267618694 -0.000849393384127406 -4.13691515074712e-05 -6.61917934013202e-05 0.000118645382773387 0.000795825396289554 -0.000181105746869109 -0.00168018605830381 0.000336354993004081 0.000929008398902226 0.000604095194989571 0.000489811771589017 -0.000133360277190769 0.000720986374290915 0.000973237506775296 0.000162360757149172 -0.000195397151548013 -0.00423615913841209 0.00248965470320006 0.00405756873602495
  54 2971.66608454756 ""  44.8857746009537 0 0 -0.00111341861733249 -0.000584052533112506 -1.31843326363868e-05 0.00141456095405546 0.00030571531138592 0.000679343151077619 0.000167081663572822 0.000291989449230261 0.000647984093973773 -8.92028263054964e-05 9.85474115527111e-05 -0.000120789968451477 0.0131177995513562 0.00790443378588111 -0.000636946044768281 -0.00597444234647061 -0.00432443328552002 0.00191432707557048 -0.0108505801167404 0.00134878188663053 -0.0105148769116767 -0.00631413634862899 0.00154726159453645 -0.00572950100430198 0.00339579416752358 0.00255208837159713 -0.00129145524590648 0.00214642918952653 -0.00772466569433478 -0.00041789578658883 0.00025364698135708 0.00161017580754824 0.000600150341201323 -0.00657727061512457 -0.06760794975316 0.022890627517923 -0.000256761614199685 0.000613443115554617 2.86460448132402e-05 0.00477376072561164 -0.00187959536566381 -0.00513059232464064 -0.00583494803833769 0.00687677816872199 -9.19132644566622e-05 -0.146638976541446 0.863488088965222 -0.270770303832243 0.223187190808155 -0.0645997572337998 -0.0110383072464134 -0.0438597574802918 0.00661978322057961 0.0684919248630402 -0.0013673662929759 -0.103415178653746 0.0624092839474628 0.048075435162055 -0.0133963759981581 -0.0878872722501355 0.0213570648007981 0.036710794895995 0.0251204203171046 -0.0014851619743433 0.000866144770743318 0.000624867104472157 0.0107122155700333 -0.00826124465531516 0.00121503284225071 0.00426049730985877 0.00193904296510014 -0.00470288805930744
  55 2988.41516211019 ""  22.5140512503211 0 0 -0.000178499500616387 3.29177605135946e-05 -5.00246034991624e-05 0.000766617272358137 -0.00011437006179112 0.000484405710146594 -0.00237692254726177 0.00134618211408202 0.00315841260502893 -0.000191170097576237 -1.79632953682443e-05 -0.000124068288373366 0.000918162630866319 0.000424152149127467 0.000321068100736865 -0.00103823484231599 -0.000617096108367214 0.000403877344009879 -0.00762040147907862 0.00110126285288366 -0.00716804253920821 -0.0259588635027978 0.00638387841645662 -0.0251200577281807 0.0403176064202718 0.0298143443098412 -0.00961603960507995 0.0143753892824297 -0.0518717622787219 -0.00233625294552228 0.00195401209152105 0.00125118997822287 0.00225436929024116 -0.00131719535355235 -0.011682797469623 0.00339273520736601 0.000147794559261071 -0.000121757755257019 -9.82458893244586e-05 -0.00177612895740828 0.000520370814378012 0.00141176244151167 0.0425423115918027 -0.024269130703524 -0.00603639032359926 -0.0240275960463421 0.14539955274479 -0.0448728612439441 0.0419177327213326 -0.00974471407096717 -0.000810242160230386 0.0143186382200825 -0.0045657718946908 -0.0215576363237608 0.00380288601918072 0.480698447556974 -0.294745296034645 -0.320781478466318 0.0920457398908151 0.583814599555854 -0.18232500547736 -0.282353872984576 -0.21152063273758 -0.000534629842848255 0.000252203729955778 0.000173711331988902 0.00365476974092581 -0.00267728939369755 0.000525568399281786 0.000195776939922295 0.000243768619120536 0.00343141567772338
  56 2989.99782159742 ""  24.8426997790951 0 0 0.00121513326748287 0.000317332972174502 0.000787926066429253 0.00798199667542948 0.00278661010338355 0.003681816949571 0.0280162524768402 -0.0154813533421201 -0.0371706198839941 -4.84665410914704e-05 -0.000125191277857406 -6.25727858280668e-05 -0.00618390925077111 -0.00551728799010537 -0.00190630307698116 -0.0383158151814716 -0.033927793154686 0.0132822400670087 -0.0597853573780538 0.00833127635966586 -0.0557380730168987 0.307473738535546 -0.0759510897140258 0.299220112591127 -0.474350876156243 -0.3505969258832 0.112067220967289 -0.168131397937081 0.605545647777329 0.0264995166513046 0.000753758560074545 -0.000698864878654965 -0.000550023474042074 -0.000468343444613118 -0.00159042817222453 0.000495232598119072 -1.4152753590121e-05 -2.56675934258112e-05 -4.27788002003345e-05 -1.89348327777928e-05 6.11803122557336e-05 -3.08550345705838e-05 0.00345801402939975 -0.00201431654406383 -0.000510515541867174 -0.00352959132058956 0.0205971899115158 -0.00664240737891116 0.00692959311174694 -0.00174124370506638 0.000663720592470815 2.4306720273184e-06 -0.000301689171107008 -3.40315554793338e-05 0.000312696696860942 0.0392998779252664 -0.0241028360328753 -0.0261293398558178 0.00750111369445779 0.0476435039564038 -0.014840739553208 -0.022823132830473 -0.0171252438789078 -5.46222023936574e-05 7.95551476489783e-05 8.21379581027458e-05 -0.000915464327031747 0.000711441963203913 -0.00321735209466748 -2.38386479133021e-06 0.000428670265517914 0.000383803949903533
  57 3005.31512651267 ""  53.4752339135521 0 0 0.00589567386474084 0.0045183954406392 -0.000600481915875449 0.0675768901543567 0.00163307600097972 0.0478691407915173 -0.00992664406768762 -0.00074638933412965 0.000534091016799043 -0.00241528854569418 0.000252244181369678 -0.000208326579136268 -0.0551341487919525 -0.0465393637881617 0.0140375758360757 -0.128148685024578 -0.11689544621563 0.0500854138546221 -0.667848362137962 0.0893972159121557 -0.628977082909212 0.0179176781805722 -0.00593785647487632 0.0171708141683392 0.0871748603430334 0.0656302140686758 -0.0210552962480462 0.0111469389612938 -0.0522981702182659 -0.00509099267932783 0.0220362054057942 -0.00125277559846532 0.00954038225065883 0.000477224677767654 0.000732510024308455 -0.000376459394753902 0.000171697528570435 -0.000209042038149392 -1.93062408661891e-05 -0.00253371553425901 0.000848069323554559 0.00418054518878744 -0.000669037606361403 0.000458746180015959 -0.00105048871632253 0.00212544132418526 -0.0119127617301867 0.00469322414552368 -0.00705424886723166 0.00260123411089061 0.000566070345875214 0.0292584341830702 -0.00734284824765336 -0.0503674016029733 -0.000154746453322439 -0.0151604882531263 0.008895507719357 0.00161769246461315 -0.000323416491776646 -0.00302953251785571 0.00624126299025628 0.00973735066014576 0.00678219944076282 -0.000189036602208946 -8.28635929398108e-06 -0.000292620942240114 -0.00204491761240293 -7.35999972917723e-05 0.00165659964978609 -0.00307742859696348 0.00116091010587506 0.000805232168398489
  58 3010.70620866246 ""  16.5948552693765 0 0 -0.000355757129302207 -0.000177056862105863 -2.29721055215599e-05 -0.00426184672892776 -0.000134485619097024 -0.00297211080740781 0.000735851441201505 8.19037487766737e-05 -6.28185476626152e-05 5.76324343056301e-05 -0.000147743156804845 -0.000141921983385283 0.00237449007750663 0.00209228767351677 -0.000533894079078522 0.00855330790215953 0.00776918195907728 -0.0034623586150243 0.0413641502845851 -0.00547628257364477 0.0388551572853091 -0.00092739239945174 0.000325414429097926 -0.000837384901116109 -0.00682767251581138 -0.00508139976384616 0.00163195422844852 -0.000771149536576313 0.00363307574023516 0.000268270960794597 -0.000275891375885379 0.0012105327243625 0.0028493201983092 0.00735281410254775 -0.00820759796253356 0.00175309216832603 0.000752557807253559 -0.00149329889252242 -0.000935767825939518 -0.0371533832766982 0.00979449095552847 0.0648578592965559 0.0032009481503573 0.00674619136081412 -0.0273912818089322 -0.0113276422548721 0.0831076103607655 -0.0228469989220523 -0.0774870059007037 0.0184431077415008 0.00600025889738461 0.442524153016104 -0.109585817738731 -0.768532754895416 -0.00299822260048099 -0.188938986090501 0.107345708965005 -0.0920225411422176 0.0296663518206892 0.166886114021262 0.0536213659377795 0.0827002787004781 0.0515542907608119 -0.000182225189117822 9.83009700081038e-05 -0.000488424426755703 0.00330459667948678 -0.00203196042380155 -0.000290860209178487 -0.00649446101416876 0.0103589667669905 0.0144312568764548
  59 3042.50814980654 ""  31.1445528801628 0 0 -0.00473349319630706 -0.00500831977972048 0.00176967137428165 -0.00278322913674297 -0.000761098927888329 -0.000575132479399316 -0.0169829481467551 -0.0847563286946204 0.0146174808324606 0.000181403881074966 7.50121523706724e-05 2.1449932898045e-05 0.0538030459413739 0.0430030785821465 -0.0155691290674563 0.0173109562065202 0.0177636387782661 -0.00538694489453046 0.0143468660547054 -0.00196091773211919 0.0143701542588528 -0.100599884156816 0.00302841981997734 -0.0944138939831804 0.507137088731747 0.348323020822297 -0.121671224012101 -0.199103387072082 0.663109136726778 0.0401367034375232 -0.00158592174038973 -0.000563704438717286 -0.000960514157346919 -3.05354444335377e-05 0.000190917844583013 -5.40010032348364e-05 -4.71856335858603e-05 7.18385432777978e-05 6.46214821112105e-05 0.000276357576027657 -0.000110253849105636 -0.000448780784829237 0.000617284557665335 0.00110324829078872 -0.00169855367541907 0.000105775397391937 -3.55743374283154e-05 -0.00068710063239939 0.000728737070982159 -0.00046808464865575 -0.000520565740523816 -0.00305424033132275 0.000933687543541561 0.00527257474914411 0.000185595605377193 -0.0147764922466709 0.00861058776459014 -0.00730373513097269 0.00236043328319785 0.0128763617032867 -0.000408098288159474 -0.000678323569750853 -0.00106372809881584 7.20079399816348e-06 0.000213873584170632 -8.38259483992702e-05 -0.00297114442465249 -0.000772880447817 -0.00273207155590384 0.000614670539235487 -0.000789774647434752 -0.000522604308331894
  60 3046.0007104828 ""  50.9258219960126 0 0 0.000149591945383616 0.000126705865462946 6.75965803832691e-05 0.00052372287850249 4.50680498385443e-05 0.000314123748006573 -0.0002343058344499 0.00215533309447563 -0.000666596973123919 9.56871540417227e-05 9.63044318298966e-05 0.000144726378923191 -0.00217803968390844 -0.00141181002432788 9.4897560317667e-05 -0.0015080475182012 -0.00142965401869698 0.00061538660047195 -0.00452804517556597 0.000585484749887164 -0.00428482967964949 0.00695934204397886 -0.0011657218288995 0.0069663749234411 -0.00941699640890825 -0.00630505207180882 0.00219856464133595 0.00532678163126528 -0.018217166235586 -0.00117156675965474 -0.00138887867503187 -0.0011344819457768 -0.0025072569794185 -0.00574180518306741 0.00606040438452666 -0.00130479931184505 -0.000553655785710071 0.000179911456753539 0.000866584910510379 0.0131962895331335 -0.00211701813853269 -0.0222825955680528 0.0205676827304189 0.035130581524112 -0.0723091219798645 0.00874061197935432 -0.061018620696368 0.0179496336557588 0.0609983575813273 -0.0139552746409102 -0.00382584640363936 -0.146381016954578 0.0360869134879898 0.247587235717054 0.00823785207443887 -0.571071619799914 0.332653829834324 -0.296407498105194 0.0970587025705366 0.519759686870914 0.0361322447347765 0.0513090018845853 0.0150860155876838 -0.00020892157356006 -4.61115188256045e-05 0.000202721187318075 0.000699616702260955 0.000197313427979102 -0.000225086068313758 0.00600249219707227 -0.00622657662166992 -0.004548587644743
  61 3060.75685234427 ""  21.5457643416631 0 0 -0.00392851725224883 -0.00171771099151058 0.000423484516783925 -0.00554361312771562 -0.000510281004131317 -0.00362081710373983 -0.0724312733108926 0.00775066121199138 -0.0395389660021951 0.000352065306179283 -0.000247612836280415 0.000165361163765455 0.02787767927496 0.0209998702595756 -0.00904643567034968 0.0148788261136744 0.0140347915065961 -0.00538907350193279 0.0511009280168847 -0.00808712155978955 0.0476488352586104 0.552926391406168 -0.133699667077374 0.566096293354023 0.283009317041287 0.218052636449216 -0.0807205170015469 0.0340001944233329 -0.177241179928033 -0.0177679442458805 -0.00177994397185862 0.00135601255238151 6.60013424906502e-05 0.0236294885298302 -0.00987645519088281 0.000341609389072067 -9.03148376787326e-05 9.17786505383382e-05 7.10311224227232e-05 0.0015657637840598 -0.000591157406838059 -0.00214778992927018 0.000692757542649317 0.00193696397719625 0.000398409713502804 -0.00830278272764013 0.0624031959557959 -0.0199005812436997 -0.272790889386339 0.0578786549031954 0.0140175268292362 -0.0155506510785055 0.00455082683366297 0.0269918315369077 0.000225427708719689 -0.00897921601773785 0.00559440187865866 -0.000485857719698376 0.000478819121014584 0.00065572212705227 -0.0102094653372931 -0.0147858581598213 -0.0114232089631637 0.000239684765643551 0.000417268624904928 0.000184552605138458 0.00355434614612122 -0.00403082605233916 0.003736943401796 0.00102774419982905 -0.000439918150802186 -0.00125987879717764
  62 3061.76221729424 ""  16.6130682510511 0 0 0.0026509380341741 0.0014921203407184 -0.000267093444851034 0.00197487658438715 0.000245714402151318 0.000914339786067921 0.022884529210277 -0.00259909698011553 0.0124846380383437 0.00019740439397748 -0.000555382037777784 0.000505201864443492 -0.0285520527464823 -0.0193549256426456 0.0042763863400227 -0.0059139811755087 -0.00602718916512836 0.00233039034377278 -0.0171412535287931 0.00317988558973421 -0.0153035561527842 -0.175133642919221 0.0421758654608139 -0.180072963120671 -0.0902535654692454 -0.0693221749459075 0.0266098537106842 -0.0111114093012249 0.0571965385590655 0.00557947069608533 -0.000978331022141743 0.00153516228165544 -0.00217221052481584 0.0735809514668815 -0.0294911158963454 -6.69106395365189e-05 -0.000223732647282715 0.000259538308679247 -5.50068631535999e-05 0.00499157244084868 -0.0017739749341538 -0.00699478009682864 0.00376371994862204 0.0102197143961673 0.00129224296860803 -0.0236233066141345 0.177475316088708 -0.0545819653711626 -0.852768541428272 0.181277595598772 0.0466426147014148 -0.0501982441797325 0.0150037018317398 0.0882516821407688 0.001054286638097 -0.0539946751037307 0.0335869602394178 -0.00322524508636257 0.00291372584193102 0.00511394411008247 -0.0497315200119458 -0.0717998126882233 -0.0554702157799517 -0.000922773787439803 0.00131332534973745 3.31904702598352e-05 0.0121364419010724 -0.0108777367759314 -0.000248086668876148 0.000755054504882647 -0.00209523097133669 0.000188342508673076
  63 3068.21877969595 ""  22.9826350483915 0 0 0.000222746810819498 0.000102491922705406 2.44540043439952e-05 4.90423806920054e-05 -5.45430793355843e-05 -6.024245986487e-06 0.000940465738194911 -0.000359379475392592 0.000614410832237751 -7.79543859570704e-05 -6.25147334757397e-05 -2.49670488004476e-05 -0.00248141283281711 -0.001500427021381 0.000101569830143608 0.000201311507977968 0.000107819171611227 -1.24599271581903e-05 -0.000772537194097288 0.000271035272783923 -0.000509842762985628 -0.00831352664663194 0.00191259794270887 -0.00863348331710447 -0.00228466843961661 -0.0019246606043761 0.000848436980336011 -0.000999531118513735 0.00427827085731192 0.000391464448697484 0.00115189433871418 0.00063515651539123 0.00101874858320917 0.00883082657884616 -0.00443053031499378 0.000696008005084564 0.000144515325295223 0.000550209923628714 -5.95489704502406e-05 0.00371735882407953 -0.0026653489191001 -0.00704288650024418 -0.0247378248932733 -0.0728966184054175 -0.0394861379185138 -0.00384725342808307 0.0360019614963392 -0.0105374782921708 -0.0970393341568365 0.0205774818717109 0.00414351749106649 -0.0463793345547454 0.0131936400495486 0.0778968000020693 -0.00453740546838191 0.26064697576685 -0.172978983005304 -0.118581875569013 0.0175730047932356 0.193129714891222 0.415190994428242 0.596833732042679 0.450619377488252 -0.000268297049664371 0.000277399375062488 0.000118871562804505 0.00250671206871358 -0.00173764453041555 0.000531464319687974 -0.000436752792504185 -0.00229818766324277 0.00187159073271994
  64 3502.91037423152 ""  1.83479260105006 0 0 -0.00060067233941206 -0.00186016549320372 -0.000648410780910132 -2.42611912611572e-05 0.000559457136500048 6.14406002156557e-05 -0.000175938527745675 0.000401073647080672 4.31638736469567e-05 0.000630896075899793 0.000203269482839916 0.000557869012384489 -0.000950103843990819 0.000572226889200858 -0.00248760686484568 -0.000606244764499199 -0.000273861731208726 -4.9055788022412e-05 0.00080971625861883 -0.000934879346097348 0.000602987950583951 -0.000661703486546269 0.000795995702688777 -0.00122888954712307 -0.000261687781188648 -0.000258853556690925 0.000891554066134836 -0.000776804836518053 -0.00034975355287031 0.00243477355502637 -0.0104079446106503 -0.00293614229151166 -0.00895611459723134 0.000425145641683521 -0.00236325481106977 0.00103845978241824 0.000527946166438739 -0.000210156080306177 -0.00153975329967086 0.000220417855021487 7.04364754022494e-05 -0.000135332150528567 0.000195297087641544 -2.54656355971669e-05 -0.000247406680298187 -0.00508178546482 0.0153569092540192 -0.0029119369986968 -0.0129563114382705 0.00278511838725562 0.00316622124546567 -0.000726899209848867 -0.000502533242804163 0.000225733635673881 -5.25179374675256e-05 -0.000298839174259938 0.000308321038626285 -0.00160450817202993 0.000664195532922524 0.00283515965581898 -0.00010611590242166 -5.00966638267634e-05 0.000238944235057714 0.0431627807136926 -0.0502987291427146 -0.020154255847219 -0.576402835419274 0.718862741506886 0.273731603110328 -0.00880085110235768 0.00386043486033273 0.0254792631447155
  65 3556.65740980817 ""  64.8850665898303 0 0 -0.000377471196374676 0.000260065925261279 -0.000727765959499323 0.000607881491899147 -5.72606795016725e-05 0.00216238689022036 6.51679052467224e-06 -0.000117114353479514 7.36416806814353e-05 0.0299782102132636 0.00926134831333099 0.026596132614693 0.0037414212054473 0.0016566120571458 0.00128300236811892 0.00665976009468036 0.00299525678281128 -0.00704124856301671 -0.0088653478862408 -0.000468823381576038 -0.0140168376477752 0.000579151476849158 0.000127872960440908 0.0011853699430405 0.000472042511001129 0.0006159831486319 -0.000655688301299103 0.000859282485960773 -0.00171755099578542 -0.00110180055130747 -0.474236694327145 -0.150530176867482 -0.419071754785252 -0.000433968046868048 -0.000460553874335657 0.000143897830387329 0.0136821862257949 -0.00738875881958662 -0.0410226794526441 0.00106396587709596 -8.50747453630159e-05 -0.00210433886456894 -0.000118467384501524 0.00017112021180543 0.000111836649001783 0.00122998490314575 0.00146063931683023 -0.00244145484870206 0.00326171625174262 0.000810016382718805 -0.00209316064854341 -0.00655205990100412 0.000398013574885309 0.00777137520794203 0.000245440637007212 -0.000662866055144411 0.000295723945272279 4.15425184912308e-05 -3.53831509252349e-05 -0.000702606296734693 -3.76849045359386e-05 -0.000299490151026765 -0.000427073991100822 -0.000987812217705637 0.00188048635966025 0.000933855471971484 0.0185869742663615 -0.0211573255280731 -0.0079023206975832 -0.234094451197818 0.114398632250826 0.664955318489068
  66 3587.1254784831 ""  332.22688139774 0 0 -0.000197594566545984 -0.000165807793937797 0.000206588833078505 -0.00143230616880631 -6.82668611579042e-05 -0.00141649304377707 -5.29414026733243e-05 3.5407531225931e-05 -9.72451976898712e-05 -0.0325807666050838 -0.0101257657901536 -0.0292567618227075 0.00229861509902596 0.00115079716500673 -3.35893737864268e-05 -0.00368087677989694 0.000484772974218705 0.00449387523513612 0.0106217717673221 0.000199939016500371 0.0138561635366306 0.000356701537731976 -0.000208509403714584 -2.27222968803804e-05 0.000120001375491854 -8.40508131005305e-05 -0.000170228138953947 -0.000702700018876433 0.00183436960071739 0.000698615324649064 0.523646917885859 0.16104076540239 0.45700386106435 5.8754949314793e-05 -0.000171205687611008 0.000482892281874063 0.0132680413077533 -0.00794164335834415 -0.036375137932043 0.00141838772140834 0.0022787391323968 -0.00337079196117341 -0.000188767856516712 -0.000175576153941896 0.000286297750881714 -0.00110792351311588 -0.00085505672205012 -0.00402225097483102 0.000254750610865963 -0.000565001713958635 0.000526825219715815 -0.00858176167896962 -0.00105405371519063 0.0114042801549125 0.00281833343413264 -0.00537636189602957 0.00307643027744236 0.000655559338914382 0.000304114710607473 -0.00166064052719034 -0.00156516637589317 -0.000263894199816542 -0.0015235838397538 -0.000295785421846036 0.000513732309309402 6.12155316706098e-05 0.00540555134868244 -0.00533726177696966 -0.00252553451040254 -0.215226207492991 0.107696360088492 0.606214658583253
  :::
 } 
 m_exists[66] { 
  s_m_exists
  :::
  1 11111111111111111111111111111111111111111111111111111111111111111111111111111 
  2 11111111111111111111111111111111111111111111111111111111111111111111111111111 
  3 11111111111111111111111111111111111111111111111111111111111111111111111111111 
  4 11111111111111111111111111111111111111111111111111111111111111111111111111111 
  5 11111111111111111111111111111111111111111111111111111111111111111111111111111 
  6 11111111111111111111111111111111111111111111111111111111111111111111111111111 
  7 11111111111111111111111111111111111111111111111111111111111111111111111111111 
  8 11111111111111111111111111111111111111111111111111111111111111111111111111111 
  9 11111111111111111111111111111111111111111111111111111111111111111111111111111 
  10 11111111111111111111111111111111111111111111111111111111111111111111111111111 
  11 11111111111111111111111111111111111111111111111111111111111111111111111111111 
  12 11111111111111111111111111111111111111111111111111111111111111111111111111111 
  13 11111111111111111111111111111111111111111111111111111111111111111111111111111 
  14 11111111111111111111111111111111111111111111111111111111111111111111111111111 
  15 11111111111111111111111111111111111111111111111111111111111111111111111111111 
  16 11111111111111111111111111111111111111111111111111111111111111111111111111111 
  17 11111111111111111111111111111111111111111111111111111111111111111111111111111 
  18 11111111111111111111111111111111111111111111111111111111111111111111111111111 
  19 11111111111111111111111111111111111111111111111111111111111111111111111111111 
  20 11111111111111111111111111111111111111111111111111111111111111111111111111111 
  21 11111111111111111111111111111111111111111111111111111111111111111111111111111 
  22 11111111111111111111111111111111111111111111111111111111111111111111111111111 
  23 11111111111111111111111111111111111111111111111111111111111111111111111111111 
  24 11111111111111111111111111111111111111111111111111111111111111111111111111111 
  25 11111111111111111111111111111111111111111111111111111111111111111111111111111 
  26 11111111111111111111111111111111111111111111111111111111111111111111111111111 
  27 11111111111111111111111111111111111111111111111111111111111111111111111111111 
  28 11111111111111111111111111111111111111111111111111111111111111111111111111111 
  29 11111111111111111111111111111111111111111111111111111111111111111111111111111 
  30 11111111111111111111111111111111111111111111111111111111111111111111111111111 
  31 11111111111111111111111111111111111111111111111111111111111111111111111111111 
  32 11111111111111111111111111111111111111111111111111111111111111111111111111111 
  33 11111111111111111111111111111111111111111111111111111111111111111111111111111 
  34 11111111111111111111111111111111111111111111111111111111111111111111111111111 
  35 11111111111111111111111111111111111111111111111111111111111111111111111111111 
  36 11111111111111111111111111111111111111111111111111111111111111111111111111111 
  37 11111111111111111111111111111111111111111111111111111111111111111111111111111 
  38 11111111111111111111111111111111111111111111111111111111111111111111111111111 
  39 11111111111111111111111111111111111111111111111111111111111111111111111111111 
  40 11111111111111111111111111111111111111111111111111111111111111111111111111111 
  41 11111111111111111111111111111111111111111111111111111111111111111111111111111 
  42 11111111111111111111111111111111111111111111111111111111111111111111111111111 
  43 11111111111111111111111111111111111111111111111111111111111111111111111111111 
  44 11111111111111111111111111111111111111111111111111111111111111111111111111111 
  45 11111111111111111111111111111111111111111111111111111111111111111111111111111 
  46 11111111111111111111111111111111111111111111111111111111111111111111111111111 
  47 11111111111111111111111111111111111111111111111111111111111111111111111111111 
  48 11111111111111111111111111111111111111111111111111111111111111111111111111111 
  49 11111111111111111111111111111111111111111111111111111111111111111111111111111 
  50 11111111111111111111111111111111111111111111111111111111111111111111111111111 
  51 11111111111111111111111111111111111111111111111111111111111111111111111111111 
  52 11111111111111111111111111111111111111111111111111111111111111111111111111111 
  53 11111111111111111111111111111111111111111111111111111111111111111111111111111 
  54 11111111111111111111111111111111111111111111111111111111111111111111111111111 
  55 11111111111111111111111111111111111111111111111111111111111111111111111111111 
  56 11111111111111111111111111111111111111111111111111111111111111111111111111111 
  57 11111111111111111111111111111111111111111111111111111111111111111111111111111 
  58 11111111111111111111111111111111111111111111111111111111111111111111111111111 
  59 11111111111111111111111111111111111111111111111111111111111111111111111111111 
  60 11111111111111111111111111111111111111111111111111111111111111111111111111111 
  61 11111111111111111111111111111111111111111111111111111111111111111111111111111 
  62 11111111111111111111111111111111111111111111111111111111111111111111111111111 
  63 11111111111111111111111111111111111111111111111111111111111111111111111111111 
  64 11111111111111111111111111111111111111111111111111111111111111111111111111111 
  65 11111111111111111111111111111111111111111111111111111111111111111111111111111 
  66 11111111111111111111111111111111111111111111111111111111111111111111111111111 
  :::
 } 
} 
