# Supplementary material for: Cut-off Scale and Complex Formation in Density Functional Theory Computations of Epoxy-Amine Reactivity
Source: ACS Omega. 2021 Oct 25;6(44):29424–31. doi: 10.1021/acsomega.1c03229 (PMC8587129; doi:10.1021/acsomega.1c03229)
Supplement: Supplementary file 1 — ao1c03229_si_001.zip [file ao1c03229_si_001.zip › Final_structures/Primary/A3_E1_B3LYP-D3_CC-PVTZ-F_canonical/Amine_frag3_product-4_isomer24.vib]

{ 
 s_m_m2io_version
 :::
 2.0.0 
} 

f_m_table { 
 i_j_atom_total
 :::
 24
 m_column[77] { 
  s_m_data_name
  s_m_column_name
  i_m_width
  b_m_visible
  s_m_units
  :::
  1 r_j_Frequency  "Frequency"  10 1 "" 
  2 s_j_Symmetry  "Symmetry"  10 0 "" 
  3 r_j_Intensity  "Intensity"  10 1 "" 
  4 r_j_Raman_Act  "Raman Act"  10 0 "" 
  5 r_j_Raman_Int  "Raman Int"  10 0 "" 
  6 r_j_x1  "x1"  10 0 "" 
  7 r_j_y1  "y1"  10 0 "" 
  8 r_j_z1  "z1"  10 0 "" 
  9 r_j_x2  "x2"  10 0 "" 
  10 r_j_y2  "y2"  10 0 "" 
  11 r_j_z2  "z2"  10 0 "" 
  12 r_j_x3  "x3"  10 0 "" 
  13 r_j_y3  "y3"  10 0 "" 
  14 r_j_z3  "z3"  10 0 "" 
  15 r_j_x4  "x4"  10 0 "" 
  16 r_j_y4  "y4"  10 0 "" 
  17 r_j_z4  "z4"  10 0 "" 
  18 r_j_x5  "x5"  10 0 "" 
  19 r_j_y5  "y5"  10 0 "" 
  20 r_j_z5  "z5"  10 0 "" 
  21 r_j_x6  "x6"  10 0 "" 
  22 r_j_y6  "y6"  10 0 "" 
  23 r_j_z6  "z6"  10 0 "" 
  24 r_j_x7  "x7"  10 0 "" 
  25 r_j_y7  "y7"  10 0 "" 
  26 r_j_z7  "z7"  10 0 "" 
  27 r_j_x8  "x8"  10 0 "" 
  28 r_j_y8  "y8"  10 0 "" 
  29 r_j_z8  "z8"  10 0 "" 
  30 r_j_x9  "x9"  10 0 "" 
  31 r_j_y9  "y9"  10 0 "" 
  32 r_j_z9  "z9"  10 0 "" 
  33 r_j_x10  "x10"  10 0 "" 
  34 r_j_y10  "y10"  10 0 "" 
  35 r_j_z10  "z10"  10 0 "" 
  36 r_j_x11  "x11"  10 0 "" 
  37 r_j_y11  "y11"  10 0 "" 
  38 r_j_z11  "z11"  10 0 "" 
  39 r_j_x12  "x12"  10 0 "" 
  40 r_j_y12  "y12"  10 0 "" 
  41 r_j_z12  "z12"  10 0 "" 
  42 r_j_x13  "x13"  10 0 "" 
  43 r_j_y13  "y13"  10 0 "" 
  44 r_j_z13  "z13"  10 0 "" 
  45 r_j_x14  "x14"  10 0 "" 
  46 r_j_y14  "y14"  10 0 "" 
  47 r_j_z14  "z14"  10 0 "" 
  48 r_j_x15  "x15"  10 0 "" 
  49 r_j_y15  "y15"  10 0 "" 
  50 r_j_z15  "z15"  10 0 "" 
  51 r_j_x16  "x16"  10 0 "" 
  52 r_j_y16  "y16"  10 0 "" 
  53 r_j_z16  "z16"  10 0 "" 
  54 r_j_x17  "x17"  10 0 "" 
  55 r_j_y17  "y17"  10 0 "" 
  56 r_j_z17  "z17"  10 0 "" 
  57 r_j_x18  "x18"  10 0 "" 
  58 r_j_y18  "y18"  10 0 "" 
  59 r_j_z18  "z18"  10 0 "" 
  60 r_j_x19  "x19"  10 0 "" 
  61 r_j_y19  "y19"  10 0 "" 
  62 r_j_z19  "z19"  10 0 "" 
  63 r_j_x20  "x20"  10 0 "" 
  64 r_j_y20  "y20"  10 0 "" 
  65 r_j_z20  "z20"  10 0 "" 
  66 r_j_x21  "x21"  10 0 "" 
  67 r_j_y21  "y21"  10 0 "" 
  68 r_j_z21  "z21"  10 0 "" 
  69 r_j_x22  "x22"  10 0 "" 
  70 r_j_y22  "y22"  10 0 "" 
  71 r_j_z22  "z22"  10 0 "" 
  72 r_j_x23  "x23"  10 0 "" 
  73 r_j_y23  "y23"  10 0 "" 
  74 r_j_z23  "z23"  10 0 "" 
  75 r_j_x24  "x24"  10 0 "" 
  76 r_j_y24  "y24"  10 0 "" 
  77 r_j_z24  "z24"  10 0 "" 
  :::
 } 
 m_row[66] { 
  r_j_Frequency
  s_j_Symmetry
  r_j_Intensity
  r_j_Raman_Act
  r_j_Raman_Int
  r_j_x1
  r_j_y1
  r_j_z1
  r_j_x2
  r_j_y2
  r_j_z2
  r_j_x3
  r_j_y3
  r_j_z3
  r_j_x4
  r_j_y4
  r_j_z4
  r_j_x5
  r_j_y5
  r_j_z5
  r_j_x6
  r_j_y6
  r_j_z6
  r_j_x7
  r_j_y7
  r_j_z7
  r_j_x8
  r_j_y8
  r_j_z8
  r_j_x9
  r_j_y9
  r_j_z9
  r_j_x10
  r_j_y10
  r_j_z10
  r_j_x11
  r_j_y11
  r_j_z11
  r_j_x12
  r_j_y12
  r_j_z12
  r_j_x13
  r_j_y13
  r_j_z13
  r_j_x14
  r_j_y14
  r_j_z14
  r_j_x15
  r_j_y15
  r_j_z15
  r_j_x16
  r_j_y16
  r_j_z16
  r_j_x17
  r_j_y17
  r_j_z17
  r_j_x18
  r_j_y18
  r_j_z18
  r_j_x19
  r_j_y19
  r_j_z19
  r_j_x20
  r_j_y20
  r_j_z20
  r_j_x21
  r_j_y21
  r_j_z21
  r_j_x22
  r_j_y22
  r_j_z22
  r_j_x23
  r_j_y23
  r_j_z23
  r_j_x24
  r_j_y24
  r_j_z24
  :::
  1 96.2168714891551 ""  0.403010138189398 0 0 0.00598810561788526 -0.00379479447693945 -0.0242221930251054 -0.00243910443215846 -0.0534445919116436 0.0162829273726901 0.0322694131216956 0.0920118415582081 0.011625945652427 -0.0223183064349085 -0.0543176833184233 0.0981010914220045 -0.000361197786934975 -0.000512733693200854 -0.0963765577129722 0.00241673936647268 -0.0299883576819618 0.00405925828716228 -0.00739875143075598 -0.113515021169722 -0.0101114283032446 0.0433042793181269 0.124380247252261 -0.014294037621688 0.0292112537253829 0.0917366322015159 0.0851636162796776 0.0449988382809804 0.129881879410773 -0.00892424570164533 0.0386757067607525 -0.0728236169240657 0.0314930202229955 -0.0400502883411184 -0.00830434206987711 0.0160552915444922 0.0939611240893367 -0.00663631124013604 -0.0803173381041287 -0.00575644001448235 0.0443668148020462 -0.0393245050258233 -0.068538154793323 0.0530432718194467 0.00201018129245476 -0.0565795422697787 -0.0414323314842329 0.0447611001631915 -0.0738046370548842 0.0283962270555246 0.0411057952191936 -0.012597408745197 0.118572866947803 -0.0806531123415779 -0.130165329650244 0.0828705865046691 0.0240368116855492 -0.0596374185136706 -0.00190564997014143 0.0467434543115365 -0.0616993282813683 0.0847399852721389 -0.0338083406346292 -0.00144480567396425 -0.0544612884845246 -0.0038191632790344 -0.0132654870005355 -0.100407788967068 0.0179136876018987 0.0749546247433436 -0.050901081165655 -0.0710543125947124
  2 101.324806151513 ""  1.13021109893776 0 0 -0.00849810650475258 -0.0109338634950176 0.0120941688862033 0.00210503370296101 -0.00329004820796931 0.0180317656357106 -0.0783479639116593 -0.0663425358810697 -0.0145262925389068 0.0178794058896736 -0.00546194462294979 0.0129571553424597 0.0155438232695026 -0.020562737709544 0.0662173496356055 -0.00287166813325424 0.00763452301839694 0.024961123711929 0.0041702050402337 0.000274362735556119 0.019033869633556 -0.0977238100799002 -0.109497011017131 0.0277924714319292 -0.100231201322242 -0.0598810562252679 -0.0678568545597073 -0.0878943937994487 -0.0708689228457163 -0.0234758079169155 0.0297953643699037 -0.00416095514759704 -0.00432827457361106 0.0748924946952131 0.0440457183003448 -0.0429828409312723 0.0956306544529445 0.0201026197825589 0.032789802534422 0.00540793190388275 0.0118392746374555 -0.0327648402897992 -0.126817690037905 -0.0403107243857795 0.0445393152052405 0.108445793308398 0.120384946592817 -0.0631661425012935 0.138077628746007 -0.0104773292736259 -0.0368406401188628 -0.019760582462276 0.0246647876319888 -0.12685752007818 -0.202398099205174 -0.0449875702907319 -0.00583553967543842 -0.101889530029946 -0.0607835025635986 0.151619944805561 -0.176760379748157 -0.0533989647663646 0.0488081822076988 0.0127595080616074 0.0494845914726914 -0.0366418209948586 0.00848543011513274 0.0720373363199661 -0.0592376270640014 0.0691094087324326 0.0635584489328818 0.0180927441041204
  3 157.408539934353 ""  3.81505273335358 0 0 0.0112293070467509 0.00624492211617575 0.0294300209611064 0.0497598424641631 0.0399729386436131 0.0559629672273819 -0.0257566248723003 0.0124422892038557 0.0282355766895748 0.0729988864311238 0.0335734106430135 0.047114785595311 -0.0251857111620683 0.0194946827119156 0.0378724000231024 0.0398833683427133 0.0515308359592291 0.070070583311823 0.0534004039881221 0.0420950173512054 0.0563320106427861 -0.0456764176314878 0.0329239434159444 0.0584863127664073 -0.00858529372032027 0.00813599528725955 0.0282790532712178 -0.0528862167592742 0.00445559273651545 -0.00195878853613538 0.0630504289539049 0.0205264775325559 0.0663757493400226 0.0708004123368876 -0.0408448891448237 -0.0237030286166267 -0.114872717324757 -0.0267123626662328 -0.0594760736938021 -0.0368293583755665 -0.0428723071115527 -0.0414533808705571 -0.0589132192552553 0.0607726234732571 -0.0134758243923938 0.10338660946763 0.0419469289317954 -0.0172668956236939 0.131592385539864 -0.0944146607065614 -0.0215716300635698 -0.0465787625517334 -0.11478012437151 -0.0673612683108541 -0.00919338483532664 0.0610700115243248 0.0138491742254913 -0.0486191784224705 0.125807082390788 0.0212215684990766 -0.139250963775976 0.0767591782668645 -0.0501923229017257 0.0412568496485186 -0.0496487670112029 -0.0232446121034957 0.00206174099467376 -0.0780087878929025 -0.0467082480676319 -0.0485935907610821 -0.0418538830470114 -0.0449716213854109
  4 204.366501911125 ""  2.62150732523141 0 0 0.000550420706796092 -0.00826070488717526 -0.0390975040036887 0.00974437057011644 -0.00283614909190886 -0.0312108497960553 0.000742912456297974 -0.0738102281851379 -0.0618209233771347 0.102500915522627 -0.0363475275758329 0.133976783161089 0.0132620588499527 -0.0137720017512773 -0.00681522414681809 0.0293456365957363 0.113265815569695 -0.0869942376015854 -0.0685674869405872 -0.0964505867035311 -0.0825378853562055 0.00970392810827898 -0.132724715785447 -0.0652943205061415 -0.027003134717802 -0.0651021550411982 -0.115697244103601 0.0223690400742585 -0.0798329421567112 -0.0259939972252571 0.104820200809434 -0.13131620838649 0.154127982054714 -0.0648695974962638 0.0342663968864876 -0.0107217023439635 -0.0426952288805164 0.0420716859456368 0.022366342669897 -0.0301064637337958 0.0275109729089865 0.00778823025887066 0.0206806199380564 -0.00138119536277534 -0.0311258433851692 -0.0873673420944515 -0.0144718224479435 0.011669963987994 -0.104887710230386 0.0645238797891961 -0.0296897257029428 -0.0199978442268985 0.0355156604129505 0.0412057970298612 0.0428833349513254 -0.0130632773649022 -0.0409297712536075 0.0090989092060018 0.00269975089580946 -0.0800530697250961 0.0535345688412484 -0.0171161712905728 -0.0054604861374039 -0.01408246804281 0.0335585262655363 -0.0153428777263347 0.00795366517596172 0.0292770855230195 0.0129267340788254 0.0145583161885997 0.0532944022683339 0.0302150409513699
  5 248.002670304917 ""  4.60952761265383 0 0 0.0133914188009972 -0.0340367651794259 -0.0146243982181385 0.0558345663140889 -0.0595163950946452 0.0415973804963454 -0.095119488694789 0.0831136435133314 0.0139917865576381 0.101359150392004 -0.0622590658386445 -0.0896952132119255 0.0530635892414603 -0.047063046955972 -0.053239985857653 0.00764981595803449 -0.0849742583495939 0.130317376111033 0.140495926963576 0.00395001984706854 0.0803732681068434 -0.117071237228422 0.0344884228559258 0.0600399365841572 -0.200611077034994 0.107523782535338 0.0848766564223672 -0.0725226818105298 0.199037278642427 -0.0712471198214134 0.0761503895356879 -0.0249021486678378 -0.0688411289728241 -0.0528214465590607 0.0199135674989692 0.00873950751304062 -0.0191943227334712 0.0327180467814828 0.0284208430183751 -0.0223734141473963 0.0262916537564797 0.0176982446936713 -0.00195510309254829 -0.0115546672206014 -0.000654333234346073 -0.0784635592963515 -0.0320060004416253 0.0461861896950624 -0.0979798283771684 0.0557739526335791 -0.00406657808879304 -0.0131640693003188 0.0451683828058652 0.0408011639182637 -0.00807574068844809 -0.0188790000626672 -0.0173831627814486 -0.00704501152456396 -0.0243745125642384 -0.0202801916082027 0.0241950623239595 -0.0252697912949788 0.0213438995893346 0.0109836213639393 -0.00133648372593178 -0.00832958527281808 0.0246498931760353 -0.0249271257026178 0.0244781637894249 0.0390237179643752 0.0355843545701933 0.040085171962209
  6 280.265607509137 ""  0.90560827882271 0 0 0.0692057981674638 0.0257520805186272 0.031550590198549 0.0732186744042147 0.00150500327116514 0.0760807734440283 0.0110446095361918 -0.0512814266321861 0.00656979001742328 -0.0742486991431846 0.0373216221405313 0.0162975034093652 0.0636610738984446 0.0254334948294871 0.078915020367985 0.0453572788477773 -0.106206501304093 0.144695289426506 0.170673034717801 0.0209353086126474 0.0987308141957724 -0.0217655889011363 -0.0443200522701814 0.0621089440056871 0.0540657667552807 -0.0607771338574459 -0.0724161070119897 -0.0394799901866652 -0.114342102682451 -0.000797767361843399 -0.0329919008153911 0.117262066979447 -0.0473451492701199 -0.0677718822208612 0.0124787116915913 -0.000260113800746254 -0.0127033226271825 0.0241945907548091 -0.038460878702964 -0.0373292029559867 0.0365339073635072 -0.0273033283924372 -0.0217980242114287 -0.0739349989446436 -0.0615648323459723 -0.120657323126728 -0.0902348281410897 0.0918999322932989 -0.168197182815122 0.0845324369562555 -0.0531432535627052 -0.0258172312053938 0.0787330496793559 -0.00461559550870889 -0.0391037665275358 -0.119003035793332 -0.153260784719758 -0.0284592704763739 -0.0862164182695732 -0.0881007396224611 0.0193056746033616 -0.14361027180241 0.0291138394005693 0.0787591007850577 0.00871280962972022 -0.0029355264777028 0.053812372702607 -0.074752412777283 0.0303239365451841 0.0389180913141158 -0.00199912682999164 -0.0221107728377516
  7 295.769431701724 ""  1.71976249980712 0 0 0.0393602663280679 0.0278426811638303 -0.0111814620583432 0.0243118150602124 0.00643156624237233 -0.00148335218303403 -0.0412569566468234 -0.0130947606722869 -0.0356347248479165 -0.0275556430608715 0.0182883882214417 0.0103153567911999 0.0648330488441336 0.0184624899249769 0.019358163590341 0.0237602733231042 -0.0208112862765027 0.00457498434110587 0.0431459989949586 -0.00213106774983138 -0.00282275021017059 -0.0104822815254041 -0.269372211992114 -0.0373502980259906 -0.287457581010881 0.0508141570475038 -0.0994526416738761 0.0927579562850774 0.134254741780007 0.00331603135145356 -0.0218739183220576 0.0303906910021383 0.00197931176250224 -0.0241229734747402 -0.0324348703460564 -0.00941183033396222 0.00110047389351885 -0.0569358131039521 -0.00256031516048569 0.00297967031530858 -0.0393796677541601 0.0193089054473639 0.00656870746804018 0.0433609052811784 0.0335108663543007 -0.0543488229758 -0.100741618909892 0.00602318584201761 -0.0855535824078125 0.00207050457450815 -0.0856172052407164 0.00490614859904146 -0.0356502205984945 0.0307501055473947 -0.222202760129666 0.254970442988626 0.302670057598087 -0.00698464557273773 -0.296507883406661 0.0198897155299109 0.23520043012037 0.282019384071632 -0.196044462616105 0.0384264935363791 0.0478284131944629 -0.00184335989472358 0.0510555403934026 0.0597540387377215 0.00229987271388921 -0.0341600688124272 -0.0720921969242062 -0.00879650598772501
  8 306.418407734335 ""  0.340270244922116 0 0 -0.00253640777551865 -0.000106723206192078 -0.0184962627464466 0.012333731704122 -0.0219421571864544 0.0117907337986233 0.00117192734948721 0.00231469062155269 -0.0172223209586614 0.00251950079690569 -0.0206896209203395 -0.00130009643193458 -0.000325683110593933 -0.00129896638109809 -0.0300626522444015 -0.00747025873168186 -0.0348878419670111 0.0488389457014357 0.0544678053865959 -0.0251099507508393 0.0176324356311134 -0.130069914140558 0.449998835387019 0.118861526007066 0.464725517142311 -0.115947549078121 -0.00941524454543008 -0.326692183352911 -0.316988777906925 -0.154313600020715 -0.00712163019451689 -0.00925563050322306 0.00635163374034931 0.00156505484410554 0.00603101131858457 -0.0148226651752412 -0.0169069508688678 0.011580677216662 0.0289497219657756 0.00129193430002055 -0.00514405766209708 0.00780084655555093 0.00323793030053105 0.0124253578700014 0.0108792386589386 0.00201756883456928 0.00638275810034288 -0.0209094189971782 0.00469103417911918 0.00199693099616322 -0.0205965724160121 0.00286280632196861 -0.0157401223177525 0.0161126308316635 -0.179708041009041 0.155255959928537 0.176971938907748 -0.00726185092425141 -0.248336115275569 -0.000277419717619202 0.185570329539395 0.166196562681157 -0.129442573321387 -0.00258891600749173 0.0105585798301695 -0.0165278369595921 0.00907498100890568 0.0267919849631336 -0.0163115358978869 -0.00363005915406123 0.0352670665135662 0.0263590101509291
  9 329.720459900985 ""  3.35235349516945 0 0 -0.0301796210289655 -0.0287190118295881 0.0371777147804294 -0.028580850127185 0.00374570162562291 0.00980092099444905 0.0557258451214151 0.00618914142314008 0.0643488717306058 0.0213324074082824 -0.00669146569187734 -0.00678926822528034 -0.0458138410532487 -0.0231633136996018 0.0234994164099806 -0.0167923733325918 0.0269708600114637 -0.0155567968112283 -0.0668435368422087 0.020595885217652 0.011014014841411 0.136207144138157 -0.0839568375982918 -0.0554291116600418 -0.0555363060740152 0.0334062069073375 0.127125563455736 0.185331166526152 0.106084552874225 0.144911096038136 0.00905864608011863 -0.0180184971056579 0.0104187310643199 0.0447700595273905 0.0359198543193349 -0.00302903662873276 -0.0389458849161588 0.0639510871712952 -0.0114658904405798 -0.00510137323155832 0.0336789145525229 -0.0345318203400088 -0.00787805767769672 -0.0764636730884024 -0.0586105977475024 0.0840984317160496 0.127955094843815 -0.0219469954491991 0.125473695288668 -0.0189020722047407 0.0633227674921777 -0.00352237539458575 0.0202263488350484 -0.0307513249636256 -0.282206542003314 0.0492695342301522 0.027529404193414 -0.0247120792330932 -0.436645556354447 -0.0844661547260141 0.271690924720152 0.0293008554987927 -0.122037963566179 -0.0251466821674417 -0.0341431475038425 0.00329923999647863 -0.0475885025153132 -0.0467322551773791 -0.0111402691418375 0.0176982316153596 0.0846534171767125 -0.00307108187262571
  10 371.88103044523 ""  7.93301148680285 0 0 0.00220370058186482 -0.00115663918227235 -0.0535061262328286 0.0332380967464928 0.0192744711468444 -0.017274665725372 -0.0310516872449636 0.00473558425859948 -0.0696605845808266 -0.0532063967924096 0.0405863189306362 0.0223507270070761 -0.0938172236914378 0.0319596163797425 -0.0720943577965903 0.0217601733845152 -0.0025360478768666 0.00698828981541968 0.0686402086145908 -0.00507604217136758 -0.0220436638235981 -0.0373086146913188 -0.0605130373389198 -0.0475667706722537 -0.0949785313539534 0.0216258998889849 -0.0894427786290301 -0.00949753733809803 0.0476316547991274 -0.0824530570453805 -0.0324561239572331 0.056067415058005 -0.00623027526894484 0.0192236319802688 -0.00530464476164667 0.0135058300356405 -0.0102473444276524 0.0664215419522492 0.0818992346487665 0.0206949446760223 0.0113275151744809 0.0138819747839661 0.0138841363744395 0.00708374314206552 0.0289737847449918 0.026951362788693 0.0138518451140766 0.0204469146166763 0.0406339806562275 -0.00403642733466918 0.102292213187066 0.0216044742304084 -0.000791864418252919 0.0120876767808194 -0.00555788798693753 0.0201963202166791 0.0420398995311978 0.0173669159215298 -0.0115838933204483 0.0453620478583925 0.0146653235047877 0.0220518039290027 0.0116983517831514 0.0202197672731669 -0.149380629981117 -0.0484288300750643 -0.0545148776663586 -0.315745077529931 -0.00664397076657185 0.14973277386585 0.135982310706238 0.105047683792651
  11 416.675065641562 ""  2.83114602254931 0 0 0.0610607797958654 0.000931758088128376 0.0270254378773655 -0.0315850424940622 0.015418759101064 -0.110638909683675 -0.0866417965821778 0.0215831244267156 0.022209642190541 -0.00673937732422603 0.00241358236365431 0.0114006536372031 0.0738560750256497 -0.00221886875833551 0.0421162769019648 0.0847088619875306 0.0753079218119457 -0.324004299316668 -0.265957663146341 -0.0160296116557875 -0.160361193863734 -0.187464064473372 0.0700522071581867 0.184899611856973 -0.0673850375206688 0.0173422198983926 0.00969315391770717 -0.199509989176228 0.0207364718622831 -0.133817046093859 -0.00873695975563367 -0.0604995910213782 0.0305574615411103 0.0293895743907039 0.00338785591788253 0.0597291997984342 -0.0202522584182569 0.00136106693449233 -0.0557013394857253 0.00781718535279832 0.0299464878433618 0.0141913758414821 0.00869079985535919 -0.0428941505621959 0.00983591892704252 0.0250788252999094 0.00357504471869163 0.0963046564315333 0.019311980134715 0.011919606159674 0.0553261979878997 0.00712206676871528 0.0315738304071799 0.0146563774200252 -0.0549384557577804 -0.0581833747442378 -0.0511623697017509 0.006887681880361 -0.108390048682274 0.00989451748437871 0.0646232546160528 -0.0812308382539346 0.0667350769834095 0.0722080014160892 -0.0126064273716049 0.041394671910474 0.0532347390468035 -0.0637904704552344 0.0569143032769895 0.00843436304824391 -0.0627551947319097 -0.0359701150705636
  12 445.743022909969 ""  2.93863347820269 0 0 0.0243022633804154 -0.0167854750052172 0.0560436721247041 -0.0290028310334388 0.00522439668444655 -0.029276221250702 -0.00547243056191225 -0.0030864731766676 0.0817235631136725 -0.0050966779748272 -0.000257540917058183 -0.00658704361354737 0.0329917572490077 -0.0212172436038768 0.081220492808982 0.041530229175629 0.0302415908564102 -0.156687303976223 -0.175898362094984 0.0189294981413507 -0.0478511484976202 -0.0142944213977763 0.0241589517492998 0.092434123948077 0.000386983752420326 -0.0049438506679374 0.116170874943632 -0.015540682436617 0.0150972443307746 0.0495992573474639 -0.0108469657980556 -0.0175266806848578 0.00159742948831864 -0.0262115409731717 -0.0356130471720458 -0.0452402519457158 0.0503127409711149 0.012945292871091 0.104409931389677 -0.0506831335201254 -0.0427582510500059 -0.0515343885048233 -0.0159135727248234 0.053839230833363 -0.096949889012472 -0.059243028288522 -0.0994230042661905 0.0189707111591034 -0.0919481504334703 0.00329977487312662 -0.0982914485317832 -0.0596364140911872 -0.0306501986274193 -0.092064354881732 0.107691337345361 0.0822988129143487 0.019718232595668 -0.0372903672896212 0.128472740964027 -0.195542557404274 -0.012747434540606 0.121777688907487 -0.176673987635277 0.0480380893610979 -0.00397120267074398 -0.0156287035642407 3.2807142710382e-05 -0.0600873312253477 -0.0295801800652554 0.135922986535458 0.129890466409493 0.0964711895529374
  13 502.08348805973 ""  3.0784133118661 0 0 -0.0113034126603806 -0.00867970350392219 0.0271716729503979 -0.031948913023733 0.00373414159121879 -0.000922020483402945 0.0132912603945019 -0.00880959371571842 0.0501191297144609 0.00572028363465989 -0.00859138932742441 -0.00514053289413172 0.00476175446106118 -0.014944161752903 0.0483524636075893 -0.00550768987074961 0.0152546486544002 -0.0507065938150349 -0.0902699472542891 0.0170493702894182 -0.00328379860284586 0.0378799469577025 0.0115099109585563 0.00500716769828074 0.0270273193270208 -0.0127817714461066 0.083286956192615 0.0345002996304705 -0.0042630001419918 0.074944227543729 -0.0122419126203693 -0.0330897925426548 0.0237566665861948 -0.0311758307844507 -0.0398415761313817 -0.0679690448239558 -0.050106624835214 0.0646431088360904 -0.0223916599968393 0.122845776049357 -0.00938804099462905 -0.027803988733736 0.00589572959177458 -0.00441452890097459 0.0811974815551116 -0.146255692316082 -0.324664202634953 -0.057863027287583 -0.25564354455231 0.146957519701533 -0.0986238667520298 0.124680293852953 -0.0529045228857464 -0.0101534586294326 -0.104665758299416 -0.0055804001538741 0.0208583773998948 0.0586294753212912 -0.0155701685803103 0.301012855861579 -0.142794895930744 -0.0187459011126597 0.0663362297591602 0.0240801904707922 0.0105665629907909 -0.0451351214118192 -0.0258430783767993 -0.0351927295852461 -0.0686500458331545 0.0606517696965015 0.0930801476302437 -0.00595649208213846
  14 573.667302789132 ""  46.1738201098911 0 0 -0.025095826853947 0.049397298065787 0.0145665494243209 -0.048439291842243 0.00153882620083934 0.0149272349808214 0.0087959863458726 0.000996249441207857 -0.000499759486219411 -0.0106368298202099 -0.0277836708813918 0.00186163065343208 0.0184164068912766 0.0351011032578728 0.0259911647413512 -0.0475868834464656 0.0094644692854332 0.0119080339944499 -0.0501633350648824 -0.0157379423206684 0.0144636285843797 0.0311557815943201 -0.0123525491899082 -0.0362884651882871 0.0338395048085986 -0.00570231544794792 -0.049740643254559 0.0211573175032426 -0.04410967175713 0.0621533507098899 0.426878067817654 -0.142539360367559 -0.473666929350865 0.00190651694690508 0.0318260932855162 -0.00510218378101284 -0.0263023994595018 -0.026171657914804 -0.0174685046942085 -0.0275859845433636 -0.0108438289606504 0.0269384028242603 0.0168158230653278 -0.00408953562316439 0.0275741174090287 0.0234719165618092 0.0852201115175163 0.00480014781242473 0.0440666550477888 -0.0137883056385866 -0.037975569304177 -0.0186722412378423 0.0329014593578017 0.023927514964246 0.053654864030454 -0.00180060889689222 0.052268624685269 0.00898157105417285 0.0103474492798285 -0.00818071777207105 0.0303643921251431 0.00528722488665295 0.0193886477821553 0.0378287210297664 0.0319210125414392 -0.0287240566578897 -0.116915273302577 -0.236365923978585 -0.00747909045509874 0.478373785351933 -0.112625350178337 0.111677524162384
  15 622.825573971337 ""  18.0441695716997 0 0 -0.00509604522786994 -0.0658277713434271 -0.000524821563437304 0.0167378159858586 0.00470683423698247 -0.012701203249088 0.00593385268376233 -0.0151730743698512 0.058869955984253 -0.00469756592819956 0.0222139376326269 0.00377577217738445 -0.0166087284196766 -0.061922833410299 0.0601993690125129 0.0417635876102133 0.0139954778903591 -0.0578409914800096 -0.0389793539976907 0.0225982780566974 -0.0175603589713842 0.0369692555629365 0.0651790300719738 -0.00877501692162004 0.0242339765569238 -0.0209824991229447 0.204190429563697 0.0415278838414088 0.0499082522840693 0.0432903431069983 -0.152360608350258 0.060355116910227 0.16564795486544 -0.0347843243202626 0.105555115140033 -0.0572213663583798 0.0121552815325446 -0.0630037712706941 -0.0130328525189381 -0.0511716009751355 0.0259245409792236 0.0585364454204981 0.0296435677934922 -0.00333379955932691 0.0639898919488324 -0.0133800180332616 0.177844541198097 -0.00696211968037336 0.0166664741733375 0.0470256447469262 -0.112535444647281 -0.0379511257486626 0.0558981028646023 0.114581430692393 0.0715699583097543 -0.00477514477493161 0.0828478941326879 0.0140085383655494 0.0153242191493433 -0.000767001680499981 0.0631486331201826 -0.00342008413764357 0.0736474193606264 0.033320693061201 -0.00698628510930218 -0.116866164439336 -0.0382642134254562 -0.202651429956505 -0.0545117385386448 -0.132441342526704 -0.0873335553330203 -0.0358057337133983
  16 657.821974782048 ""  67.5513344179015 0 0 0.0184849257917632 -0.122001421323746 -0.0316119918924617 0.0805047420239581 0.0143724276843691 -0.0475754884319371 -0.00554057056111593 -0.0170711051337547 0.0384721317889536 -0.0410042395941477 0.0619383856858497 0.0431967739440636 -0.0179964403758397 -0.10879329046264 0.0175264529589409 0.0665679648039853 0.025770777776737 -0.0192815989059229 0.101652947388843 0.00225503711473607 -0.0486982501317144 -0.0268369040303671 0.0837753888021402 0.0573792291413648 -0.043884799051893 -0.0077162749697358 0.23678848877236 -0.00520329681339343 0.114163653005209 -0.093412308819478 0.28860802926837 0.0192319466685256 -0.326624380038196 -0.0085276798496161 -0.0111044313714062 -0.0208263279707726 -0.0112220377160954 0.0134976697574168 -0.00358289241651175 0.000508239366361708 -0.00212749502371941 0.00308283341673202 0.00355985145511941 0.000724967588004701 0.00823982450707447 -0.00354503474430058 -0.00511644533572965 -0.0442749623592411 0.0057787386839738 -0.018995992661747 -0.0139953266726687 0.00260649929255903 0.012562167345005 -0.00769621783078493 0.000905190465958148 0.00104770279029387 0.00797303174588737 0.00684487208189149 -0.000512524029186976 0.0206691885552703 -0.00302984115323595 -0.000150977203830354 0.00773209422064502 -0.0629193859240447 -0.00148987338342065 0.0108625931046166 0.154383341550404 0.359257526960122 -0.00962490948892602 0.116658811005594 -0.0196018869848866 0.0338589993199188
  17 769.232401486073 ""  10.3647537615409 0 0 -0.0294180512711732 -0.0986143625808857 -0.032489041052737 -0.121481346350586 0.0278713911080867 0.0694165377506311 0.00480999742134943 0.00191070469697569 -0.0793283433338973 0.00947429563938649 0.0329604193678983 0.00262899028422776 0.0687465163270233 -0.124399884628 -0.00447960076024367 -0.151015198303296 0.0928955733024691 0.10960990220289 -0.103181277789498 0.0881955962378728 0.0968031458147392 0.0423773273444618 0.117675629018389 -0.168146258551317 0.0212958083630885 -0.00322524367372261 0.101824011741945 0.0465997798351112 0.0882897960200141 -0.109442180194038 0.0551148612342043 -0.017079907927882 -0.0388837846775036 0.0434408011148899 -0.0407653180262559 0.0259304103308522 0.00857547706827972 0.00935355102899722 0.00590037152462896 -0.0258268498795282 0.028814412935732 0.0234507736469205 -0.00792311780750494 0.00672228240698365 -0.000899964158395264 -0.0146806543027773 -0.150696996442687 0.143081672011455 -0.0725557952708684 0.0404254993452901 -0.0593744372506472 -0.0362551526349095 0.0162302320112118 -0.0127036770092121 0.00717152473758463 -0.0182996715435197 -0.0385202068083868 -0.0299612680601821 -0.0225984031582864 -0.0896574990543819 0.0834987530947148 -0.0277572002184145 0.0595387469490359 0.0980941942626615 0.00361670405336073 -0.0113340928332343 0.160690015349475 0.113373304032531 -0.0278381766689961 -0.103188958372152 -0.0330031691373736 -0.012096925307517
  18 784.449456565377 ""  12.8102724760636 0 0 -0.0267221852877915 -0.0715113833932864 -0.027230507806604 0.0150901457371458 -0.00121405079631112 -0.0239433108151653 -0.00399866697720053 -0.0107067440388441 -0.025854968977632 -0.00425330717126418 0.0296163045295877 0.0100742199314884 0.0386925553505971 -0.0902389545476381 0.0605395406001982 -0.0431047114200147 0.00677122829031428 0.0783328118997919 0.113380653533583 0.0105782853266173 -0.00440387847979009 0.00459176305300104 0.109563348129036 -0.0664238203094795 -0.00316901975296869 -0.0121491565826437 0.175601914927182 0.025181789728904 0.102851715179036 -0.0975345701278043 -0.0668755511519471 0.0155715338606798 0.0876714365759765 0.00244976073706473 0.0645929052424929 0.079762981526992 -0.0199385613146337 -0.0427674206216255 0.0111278701664267 0.0698058042887527 -0.0500756661025888 -0.0452067006159643 -0.017169559438407 -0.00417484798543402 -0.0608897541971133 -0.0176081422887464 -0.00836124193220858 0.0201397634722876 -0.0369994459495359 0.113674282550625 0.125513797031314 0.0711962646539611 -0.0907739282525249 -0.0183378548443186 -0.0705886888791166 0.027178019103668 -0.0325194769988297 0.0167479202983514 0.0192513709195267 0.0786907674545465 -0.152685252787439 0.039174613850688 -0.143462470454966 0.00736377430641415 0.0853009801180764 0.0326745804900112 -0.187399568623923 -0.382308446860716 0.15416558546969 0.120479596680261 0.0330009641064965 0.0222585644486165
  19 845.672551501666 ""  32.9459347022943 0 0 0.0267696705556904 0.0161112764162837 0.0143168869433034 -0.0276368572453079 0.00398902749807522 0.0347005715652921 0.00754707294136421 0.0140424163077695 -0.0028660557990076 -0.000682492159106946 -0.00881209650097048 0.000233569412095987 -0.0195816725903604 0.030901728807072 -0.0617791606153899 0.027107511321365 0.0272800077647553 -0.0638033354124407 -0.131339976517621 0.0158374674959833 0.0249118772699751 -0.00982109839230722 -0.0598169728186024 0.0417002786743391 -0.000638640236112588 0.0165332943674579 -0.124601464119665 -0.0224441217838964 -0.0472992199533347 0.0155084762699235 0.171886724475258 -0.0236610000672203 -0.204114051870745 0.00452549522705522 0.129863483596735 0.00263571754736503 -0.0191312151609231 -0.0825003167201228 0.0477041146469549 0.0606512125226608 0.00998544660858016 -0.0131120354997532 -0.00907580277951104 0.0104773637945088 -0.0581784396419274 -0.0635258272923506 -0.0252003554374806 0.0391920631387015 -0.112204823256973 0.255988443817881 0.0844758178272078 0.0644095958742472 -0.0769645307970465 0.0578761110812401 -0.125617956811525 0.0313609916393381 -0.0839297998279282 0.0294646375614809 -0.00133953480913484 0.107842779676061 -0.139944794425814 0.0187862749943199 -0.0965202816099277 -0.00157819766761345 -0.0781246451585782 -0.0138947161155197 0.165478897654978 0.196333499422775 -0.0183454413203019 -0.244362636458835 -0.0204955979290053 -0.0182180588233149
  20 873.047362602441 ""  60.4814333930478 0 0 0.064636870710127 -0.0313228711696857 0.0131784323411588 -0.0593554853471025 0.00798080307637323 0.0540956629579655 0.0228536150206478 0.00527845036018317 -0.0345448581421369 0.0107907692889233 0.0196693280843875 -0.0162446644215761 0.0899711611198496 -0.0455336928969965 -0.0472527643612954 -0.0326191694276724 -0.00969380101537131 0.00987905550309229 -0.107705775909608 0.0683280763429173 0.0701425990915894 -0.037186294013159 -0.0251640091900998 0.0727851617947622 -0.0298466671523928 0.0191394529727098 -0.0554656037195513 -0.0284659310837296 0.029115765927494 -0.133913856927316 -0.22746851767574 4.16593635091078e-05 0.273567706097796 -0.0469309277554707 0.0517738062650825 -0.0314295067009938 -0.014416992432877 -0.00992576861894155 -0.0277268666780026 -0.000700008076447494 -0.0277442619990948 -0.0309070084445905 0.0172101618313098 -0.0221334000541808 0.0167908601310124 -0.000739019249003907 0.166197460882309 -0.0215393860683208 0.0632315182742011 -0.0365527846703103 0.0101461495549397 0.019904153798622 0.0468739036557157 0.0136496512925939 0.0571113581812132 0.0180695520994805 0.112790295339658 0.034605542723403 0.0430358064535507 0.0776567341728975 -0.069823186868186 0.0441045082270452 -0.0791913265582992 -0.0250616312355691 -0.0361007940169519 0.0296772427031982 0.145349128190079 0.222543681543957 0.0367596435004961 0.556663889465807 -0.00104252461442751 0.0981029359739478
  21 907.795921058575 ""  22.6380707084863 0 0 0.0563485901882412 -0.0322535962934911 0.033470112548337 -0.0196485034401586 -0.00913206975378678 0.0553294769485458 0.0252093765523516 0.0111883367706349 -0.0452881933083573 0.000603422291182518 0.0120232985417226 0.00318628909031016 0.105938690419326 -0.0516318082585381 0.00797202349678872 0.0609686434557484 0.0520367600472963 -0.0910563463865321 -0.193478953421986 0.0236681456288101 0.0416687155986591 -0.0312776363920555 -0.00192422447131003 0.0522742881102222 -0.0213349882745025 0.0230061294358098 -0.0618395301248226 -0.0183489556190321 0.0477880420159246 -0.144599994483654 0.173820735964981 0.0494914605328242 -0.210192135837569 -0.0577340921982395 0.00773430087792605 -0.0153173760634848 0.0242581226611165 0.0677684537731301 -0.018977563415785 -0.0158298647980498 -0.0678901527770028 -0.028559629776959 0.0228856323200439 -0.0456257603226795 0.0292911651156324 0.0174552773429251 0.181139301623983 -0.0708120839910382 0.0884298346392468 -0.12317685938699 -0.0139693192884172 9.77992785337992e-06 -0.0205472298739196 0.00131708111837603 0.102297258256342 0.0241717734050212 0.197710648580076 0.0392232484907009 0.0658425769613328 0.0868924526903837 -0.0992216719670301 0.0644270382453227 -0.12535630867074 -0.0169768855651271 0.0100129802264371 0.0186044297922997 -0.0995506746284225 -0.223007306326455 0.0977533394423362 -0.417345797256314 0.102317294071387 -0.120051944817769
  22 941.397093110533 ""  0.57683391960617 0 0 0.0425747196815128 -0.0147689345293363 0.00546156408213459 -0.0276697248021068 -0.00761323569768114 0.0181853185825918 0.0221612331258834 -0.00492659625725641 -0.00557553479970044 0.00430541644683633 0.0169703212817125 0.000227654024708892 0.105492379857753 -0.0385384672326442 -0.00819264040282355 -0.0127134420610035 0.00941084850570699 -0.00734643010973553 -0.0441968496848935 0.0181730810953244 0.0255029328026727 -0.0346397048640163 -0.0164875930557772 0.0930262286729365 -0.0307474023757631 0.00866163157410199 -0.00553457753891423 -0.0194605535226302 0.0364974218088657 -0.106695315469184 0.0187431962307425 -0.00506580153863194 -0.0130060688718858 -0.0498811184344678 -0.0785090413005908 -0.0470583991835197 -0.00673185029408445 -0.0356011009346396 0.0364472945323916 0.0324371069873732 0.0682912974948299 0.0428104685967184 0.0105095368482089 0.0704220225643662 -0.0609498085818166 0.0609537249205802 0.175040846861503 -0.112124798818534 0.151207363406255 -0.261857666647466 -0.0793244105723824 0.0743636242548701 0.0876506608742245 0.222766787593296 -0.310510232156854 0.00851072773746203 -0.337912018211603 0.0630361081851029 -0.111862712602116 0.193703554989009 -0.0708225470646504 -0.0939363775902268 0.114348584314024 -0.0122853547294401 0.0182505522161343 -0.00329105867991977 -0.0962194191126708 -0.136895930372211 0.0122736299452013 -0.00405358400701894 -0.0288774704801018 0.033309483421099
  23 947.010135313608 ""  13.4620680582099 0 0 0.0270094462332467 0.0208570846497652 -0.0949104193360922 -0.0953956858101993 0.012078817213757 -0.0560799837756656 0.0285754284861358 -0.0265633465432914 0.103801846310619 0.0154776379841914 0.0241268799575391 0.0119469628152823 0.089844969803866 0.00104706076361524 -0.207814184155823 -0.292865224047677 -0.0150902582539859 0.298113813216811 0.320171736859504 -0.0148222628700954 -0.00185295139413225 -0.08567273636656 -0.141985694844414 0.31983788383226 -0.07452381772964 -0.000559775630635329 -0.0235837577120029 -0.0749999816188372 -0.0438407951591178 -0.022257035711655 0.0536290164231724 -0.136962958711542 0.00288907840735324 -0.0116594455305767 0.0097103878650586 0.00375505939242298 0.00838611897206776 0.0177253879711938 -0.00396572435745219 -0.00390145753927175 -0.0189713452057426 -0.00494143645088791 0.00372732851292706 -0.0169328561489565 0.00124925742915183 0.00302570605030617 0.0535345177604234 0.02919319098266 0.0222597972552084 -0.0202979224184082 0.00463524682005024 0.00522798246035415 0.000160253594530761 0.0230548789235923 0.0268564224679832 0.0112569140916984 0.0642299046323883 0.0112736177210541 0.0266691288168452 0.0288720926534751 -0.0481526676881389 0.0263034164234742 -0.0603810583484108 0.0264241456426689 -0.0116813052284254 -0.000777139217371177 0.0355172364239428 -0.0332723417613624 0.0246431782523972 -0.122552681203201 0.0219473263637108 -0.0343331262008277
  24 984.911101831313 ""  0.606378702865999 0 0 0.0499271694384623 -0.0234828491861092 0.0219469443156632 -0.0172936442748904 -0.018704253528182 0.0195419983745597 0.0594726408419899 0.00510865520505065 -0.0118795912462556 0.0061085589224224 0.0227865960200797 0.000702209737396975 0.0775998332047374 -0.0389810101050818 -0.0565550557267693 -0.0104004847310967 0.000471583776550919 0.00966890485061664 -0.0352324355086896 0.00191500181681506 0.0234845954519761 -0.0899742796739306 -0.0871837587387044 0.257374781977864 -0.0838353032696694 0.0409580078505471 -0.100613827610029 -0.0668736174842775 0.0488797797922038 -0.233763200337539 0.0120712213118735 0.0224502139766526 -0.00760392651119273 0.0565352796438767 0.0161563114281429 -0.0340901395866818 -0.010850881405853 -0.0331277911123376 0.00931010419540079 0.00327332450632882 0.0295472294430907 -0.0120987133885824 -0.0290777161952556 0.0329099687883383 0.0465180644667708 -0.0272312775278177 -0.227793904452927 -0.16199839127208 -0.122220780753969 0.186324614776759 0.0238714181364284 -0.0643158946537553 -0.09007316509546 -0.228730005094599 0.0847786535829938 -0.0596917710965329 -0.0657943330651915 -0.103172935991354 -0.049229545165233 -0.266611860090096 0.273624475245248 -0.0569958315767638 0.215659486938225 -0.0745810548489973 0.0109614919788956 0.00509397985246985 -0.206532832487962 -0.181562381856146 0.000720834666916994 0.0106352999078756 0.00778075821187519 0.00473700950979478
  25 1011.00689306773 ""  20.3186270639824 0 0 0.00631056607383113 0.0455169558782932 0.0584390098715867 -0.00987108539603881 0.0936693497158294 -0.0399506048013088 0.0344080098505809 -0.0408603600246689 -0.0529938588147885 -0.010958501171111 -0.0877396674896127 0.00168788534086387 -0.139406152473239 0.0945573482444243 0.39329373891796 -0.105111028471573 -0.0374627231477021 0.141494592848465 0.215638887307222 0.0524924802862508 -0.0112629788523204 -0.0503440702312678 0.144949093661778 0.0555232345356892 -0.0934850851025181 -0.0034778276328476 0.228640931373173 0.0335331006702247 0.242187772653858 -0.334256306546692 -0.00342025294235395 -0.11975564467614 -0.00302059391412173 -0.00224142108238161 0.0197907441414433 -0.0441034940871999 0.00569765638527929 0.000431610406476935 0.00175306771656348 -0.00565548084501847 0.00282661814483953 0.00688847313450285 0.00133989663273454 -0.00130331552655547 -0.000684857966047484 -0.00958600034120099 0.011669153754142 -0.0168522190416808 -0.0152913774084904 0.0216468100034816 -0.0623327586737649 -0.000942678456614081 -0.00190270077562198 0.02970785049447 -0.0049156937097341 0.00566776981315068 0.00825949581573264 0.00472213851644953 0.00546742852221992 0.0144053341548466 -0.0153207877670816 0.00476687919204153 -0.0106423673770209 0.00406252363157939 -0.0343411501457377 0.0296447505460205 -0.00798117903830593 0.0286913700177879 -0.0243654706987015 -0.0702651687379358 -0.0112399095019363 -0.0129795609792284
  26 1068.93377081857 ""  49.7723989204179 0 0 0.00643630653656515 -0.0148295135037445 -0.0143681075462659 0.0173763438287891 0.0461915042527006 0.0370487588218079 0.0446862292360763 -0.00245730766269604 0.0137999792906573 -0.0124837965337222 -0.0380791886987786 -0.00887540856072527 -0.0634438228664453 0.00775529905773197 -0.0741822624331283 0.0695411961539982 0.0788580200753184 -0.0658258233132343 -0.107726559226321 0.0279758237141343 0.0133577355749832 -0.0542906035573604 -0.076318378161485 0.193991193963965 -0.061076990365445 0.0239340770037604 -0.0478392835169082 -0.0451008887033665 0.0190555291713174 -0.134030470492746 -0.0585908797316038 0.0540431134208746 0.030735277383166 0.0398222744828582 -0.0149782984107848 0.0512333752286906 0.0132561020163343 0.0509196955970824 -0.0334180237462716 0.0230768355607625 -0.0353713121969446 0.141562288513308 -0.0515092036594524 -0.0263922160708508 -0.0687320406531034 0.00041439116839946 -0.12783872371835 0.00190216417323897 -0.0350029675400376 0.0396523410349236 -0.00320905050269094 0.0473336515022307 -0.00495624368104612 0.209453850019375 -0.00397990297237172 0.0237660762672661 0.0432129410231558 -0.0562161348450896 0.077627677115058 -0.0863154788433941 -0.133386617616583 0.0647104284198188 -0.19402481941258 -0.0352424097222532 0.02291812439088 -0.0775376327941182 -0.0484090475887175 0.0118694641674817 -0.0896963449244348 0.0761264242064282 -0.172766440831013 0.0394599383049217
  27 1084.93485785449 ""  58.3995555377969 0 0 0.00661447936358007 -0.00235137855285465 -0.0690816071958344 0.0248790971303421 0.103943121225816 0.0577073915928924 0.0203243666748976 -0.0237495481941905 0.0359140008326624 -0.0232483620818543 -0.0886355185281197 -0.0104919852062968 -0.0770191478000189 0.0317194881478721 -0.102350481807375 0.0681745242972696 0.214802114609738 -0.0484866895936447 -0.128149023001174 0.0355351103801517 0.00872182977877649 -0.0333834890826708 -0.033763978021776 0.128876042662606 -0.0406623365947058 -0.00738602766138877 0.0508227070362969 -0.0145557678793818 0.0254170717188749 -0.0612040635269447 -0.0417804706600557 0.11874628008889 -0.043079188615185 -0.0302197746750716 -0.0291813899131007 0.077895205973402 -0.00980194732990535 -0.027127564752063 0.0212229122575407 -0.0100358345093873 0.00556629928755615 -0.0995169179763055 0.034145234480502 0.0183503244568929 0.0373193480131919 0.0159598450863643 0.0882372172214238 0.0878935494970588 0.0479144845611464 -0.066205159794273 0.164428875637275 -0.0241887610592496 0.00348420260198257 -0.150065172286945 -0.00946428565048657 -0.0176539794318516 -0.0469694146552165 0.0402003088216766 -0.0617277501640282 0.0634570581059325 0.0772701968304435 -0.0473849518633971 0.122781152181183 0.00182076731687427 0.0379616587291178 -0.058433400208796 0.0607838850916929 0.0407568899924825 -0.000171263459295978 0.0139018653816581 0.121048022993338 -0.0121684920091973
  28 1116.23061205192 ""  6.17612104599574 0 0 0.0250472788776845 0.0589703243276358 0.0417940557112496 -0.0315163277056132 -0.0920733766472095 -0.00281139095825498 0.0228287013836215 -0.0332122499133597 -0.0162286947989889 0.0248909776383891 0.0641047876697772 -0.00110958742449859 0.00189867892086281 0.059184252880192 0.160321187998905 -0.0071473861274118 -0.159989094167236 -0.0251720771393929 0.00557707119205989 -0.10638440336111 -0.00772600373706594 -0.0232146855489159 0.0698474318196648 0.044954744423911 -0.0505711838915007 -0.0126940788114023 0.142211131537108 0.0282260941966837 0.111661407022402 -0.151564147449748 0.0389663631212227 -0.0496854774342591 0.00557250284580059 0.0068316881594718 -0.0499604111437428 0.0871808012598251 -0.0129665000044695 -0.0214956498157488 0.0164893529572906 -0.015197898134831 0.0566615403455669 -0.0431808560452718 0.0201089171635762 -0.0380872551767204 0.00212071887077859 0.0135553395638112 -0.0179235234455772 0.113375502958487 -0.00130461799559499 -0.00543150687648673 0.206624608736187 -0.00411277510769284 0.12320735612305 -0.00908825704717039 0.0418261273453615 0.0231601645550249 0.122577997843827 0.043543227882179 0.0583839911559179 0.0866367753537511 -0.0756015340679045 0.0392855328684278 -0.105588436685769 -0.0331987164446695 0.0147629341746792 -0.10272734957344 -0.0635034104464895 0.12334257959658 -0.222052111041467 -0.0107228108300948 0.0259902189668008 0.00207985053935501
  29 1126.03606151255 ""  8.4813647313335 0 0 0.0752287028234247 0.0697654359972077 -0.0502727791706993 -0.0326662149287156 -0.00551770333600192 0.0314559853709273 -0.0527742319751581 -0.0589194087445379 0.0123859187114988 0.0068221002669539 0.00707407520187778 -0.0068313348403534 0.136824229765152 0.0473972544092309 0.0413165647858494 0.0107956482580185 -0.0264900899776651 -0.0385487997101205 -0.0519129877218551 -0.0375760447218324 0.0133797408649953 0.040368312077183 0.150942261537808 -0.176235762957746 0.0496049884049172 -0.0816725887086121 0.294859524554268 0.0994032827129326 0.0776768896493013 0.0893107489524234 0.0223412938086568 -0.026229249617339 -0.0149509180783019 -0.0547195663064326 0.00891363399018791 0.0147249247054994 -0.00436341559531909 0.0146309309575193 -0.0088121209681651 0.0887016279188808 -0.044418480759519 0.0401978941270132 -0.0696285530521114 0.0241435124180722 0.00583812714544291 0.00687562063732976 0.0909400014396823 -0.212576375524748 0.0787135760775193 -0.0647137290933681 0.174584170686733 0.0608005947027577 -0.0802487238490961 -0.0631779536200584 0.0760193011919688 -0.0522993663113239 -0.0643498022169516 -0.137356342026586 -0.00922513054535846 -0.287709772780488 0.156896590088935 0.00231972462659205 0.0742176969982836 -0.00806178768546637 -0.0189871075303504 -0.0215329803670373 0.0971754449133573 0.017884721437959 0.0737764139971176 -0.0275312068483411 -0.017532584708648 -0.00333455497392294
  30 1146.29285080538 ""  47.178053147466 0 0 -0.0220853905619926 0.01905550389331 -0.0589147425191266 0.0131474437206861 0.00419648781731434 0.03239601161588 -0.00357848302663368 -0.0291882649824966 0.0147469105148357 -0.00394592459590558 -0.0144289840753013 -0.00707825711904866 0.0337809329747194 0.00566492299311301 -0.07977053149111 0.0363635958715513 0.181415943478664 -0.0408265628214046 -0.0775506835454466 -0.106644513802571 -0.0320001304933526 -0.0134971077006024 0.0306219727648491 0.0204267855368058 -0.0238377571834413 -0.0238522328357431 0.105424583358456 0.0126934313988222 0.0341093605222165 -0.0223839285290315 -0.0191116525918325 0.148531097748545 -0.0320427689039636 0.0167645061659463 -0.0337657281642379 -0.0717458874814966 -0.0292882539861236 -0.0390467807192347 0.0248305009234143 0.040336498749693 0.139627451161919 -0.00680196250241785 -0.0258995743538793 -0.0747531517508688 -0.00401210287508287 0.0237487419000061 -0.0348009943400434 -0.118065942815672 0.0117191641677398 -0.00801461987945844 0.0103992417401957 0.040506151539599 0.211680105931606 -0.00617903031989194 0.158471093947017 0.0253018260744277 0.259401358374212 -0.0248908543672605 0.173928535712745 -0.0468019873414341 -0.0622614760141326 0.116955373240322 -0.227504327612655 0.0193883509577239 -0.000821622187704255 0.0687039535913584 -0.0364649839731208 -0.081769072283578 0.0649782079382296 -0.0240857063470168 -0.112734844559105 0.0317995091218661
  31 1153.5686487759 ""  9.1523025878946 0 0 0.0487124752295025 -0.0722466161375948 0.0674520738347254 -0.00322705532439773 0.0731551322720718 -0.054073672557254 -0.02093448695974 0.065777434411808 -0.0113120818841394 -0.0124737683416376 -0.0342866774790765 0.0178541104650353 0.124350356268396 -0.0978765688765126 0.0589809443294601 -0.0674768935629507 -0.11796241542983 0.0917291668460035 0.146980119835294 0.296170118554274 0.0694814916772263 0.0540721008640026 -0.0726473245558411 -0.111965590113816 0.0975701752660416 0.035354811464648 -0.238520562535425 -0.0220537965173701 -0.119599212463627 0.162462235307155 0.0160196796442939 -0.183114474090313 0.0111452132517412 -0.0313184185624413 -0.0353813719126501 0.0211754489971216 -0.0193372341832939 -0.0227569628976326 0.0151004028286837 0.0598066127880382 0.056357596669922 -0.0113479088984176 -0.0390585268582452 -0.0295250063973053 0.00824226864740871 0.0200843156789834 0.0662592728614403 -0.0670922681788207 0.0480746665008234 -0.0666232470396328 0.143279219187771 0.0592206794372257 0.126810904543444 -0.0255032541485194 0.121491920525403 -0.0145131242564237 0.107898806237353 -0.0667275295553161 0.0823073850306599 -0.138844484357888 0.0430873054010606 0.0596974547765517 -0.0771055790719389 -0.0121508037323681 0.0144426136506258 -0.0497802549918527 -0.0172943700495629 0.00302313058051142 -0.0526056721598188 -0.0501721245943263 0.0151372141908696 -0.00444483562219622
  32 1194.36973000783 ""  3.141030564109 0 0 0.106956516399016 0.0163884253994747 -0.0231881870154146 -0.0153789323590555 0.0498313199833288 0.00481910750826013 -0.0612234067008734 -0.0198482558404683 0.00485662556538924 -0.0050245021682243 -0.0264652976013653 0.00293509677130433 0.292182678662795 -0.0490431907797035 -0.0762345721313869 -0.0266485971384392 0.0151702226368705 0.0336686717147756 0.0203455781211837 0.10900493464593 0.0362931761287081 0.0485854453153347 0.0767264724418049 -0.190043333240664 0.104575997085405 -0.0597983048452718 0.126648527889631 0.0771490161060994 0.00766262221693978 0.164468142285786 -0.0147034223293962 -0.00955100133588557 0.00986133925032922 0.0676049876060743 -0.00654327131820452 -0.00446668062259457 0.0163616198845709 0.00687214001010689 -0.00265755976848972 -0.0997662237423827 0.0233899391729732 0.00865775698768977 0.0590361171477666 -0.0111013036366914 -0.0180611753026402 -0.000693798095604935 -0.201154205321657 -0.129310660448407 -0.0863231148943601 0.147790796357762 0.0820330138705662 -0.111082352959634 -0.090263375236054 0.00309851004966166 -0.10067987872132 0.0539398292756218 0.0253317291002263 0.110828274899912 -0.00984339919462465 0.225288885553875 -0.137459304733204 -0.0260292586995244 -0.0379768787902068 -0.0676836036792557 -0.00824809957657384 0.0015690686457709 -0.110871731405287 -0.0837252554746975 0.00956527944282011 0.0138700282109428 -0.075873721967865 0.0171416324026291
  33 1275.23090910359 ""  9.85519058157751 0 0 0.000110883018758143 0.0179616741241521 -0.0357207363359062 0.00838018344914332 0.013495158172121 0.0200069444597083 -0.0022676852247109 -0.039815305265456 0.00250767442682589 -0.000310726609466209 0.00844805143398251 0.00882037254782687 -0.220705365684213 0.0960484543673961 -0.317487451850954 0.162119825494095 -0.485103774475691 -0.168094362808725 -0.1153632614096 0.412693689960406 0.163300178503472 -0.0201153983084677 0.0468578882446694 0.0156092314275019 -0.0313580311357457 -0.0321965337099458 0.132562859221771 0.0298378832385147 0.0535719635563257 -0.0409198197288241 0.0406659028887971 -0.328550349257522 0.0389453491700205 0.0260298317801185 0.00035236863248258 0.00447924810356468 -0.00271226798369934 -0.0101198430253107 0.00308545725480433 0.00422759144430615 0.0122106862289256 -0.0142576018225983 -0.00458353255948617 -0.00641330958235198 0.00416468189479773 0.010296648082303 -0.0137229791261458 0.104403098788893 -0.0238283568811748 -0.0221760347988711 -0.263281340753087 0.025404333238582 0.0978859214018956 0.041521637523841 0.0202599843731887 -0.00528248210119051 0.0164185713236529 -0.00577428446435947 0.0182623077785377 -0.00964511344533812 0.0127645373399553 0.0119713584686962 -0.0133476287888434 -0.0138188058975321 0.012336776270523 0.0191292027799258 0.00435192969561986 -0.0665568901178328 0.0994184028914154 -0.028371251197138 0.0977174570765462 -0.030061607373637
  34 1291.13574776971 ""  39.5920829566879 0 0 -0.0585706844785873 -0.00993266773550224 -0.0269192307832186 0.00786648397357348 -0.00386173320885226 0.00713771114802943 0.028491103750777 0.00977646331732048 0.00696233906826245 0.00203193998533678 0.0114980570375783 0.00271365215551043 -0.10968794949132 0.0158311653486099 0.103943607327494 0.0750951798840616 -0.253607694235969 -0.0749331274356317 -0.0671427588757064 0.139133497472375 0.0535353223072017 -0.01414403498267 -0.0405494564342466 0.0837121055449092 -0.0597864043402091 0.0306255046720062 -0.0421903423481117 -0.0475121904828994 -0.0330151218959853 -0.0499779131515216 0.00527365554733343 -0.133952149142403 0.0395599164880785 -0.0342332132389546 -0.0153919383483953 -0.0368887063376002 0.0137618769744373 0.0174708684456981 0.00122155712803468 -0.037415109911249 0.022836560520502 0.0161060177796153 0.0231889019214745 -0.0024111027293736 -0.010749177076244 -0.00194450287484779 -0.0294444379785141 -0.376096210557873 0.0472366349079177 0.067920740075123 0.544780981448369 -0.0960655500469498 -0.275631369399032 -0.10686344460433 -0.040573596988191 0.0333261429711723 0.0255240530834373 0.0404169477131134 -0.00735237558645755 0.0782270868491461 -0.0513945377549147 -0.0235399881224062 0.00220858888022152 0.0572404162841642 0.0184515625254925 0.00343251817458839 0.128334316897652 0.00919548540955017 0.0880781054801643 -0.0125973747084848 -0.22716264435066 0.0484243429060815
  35 1334.06578699211 ""  17.9731653208029 0 0 -0.073581365734277 0.0373364928857211 0.0442886200997279 0.0412875865851565 -0.00471748560327096 -0.0247150627235518 0.0133505772357633 -0.0367917092339147 -0.0100050316479707 -0.00964216863947438 -0.0103558137686634 0.00940952239472637 0.449472204096243 -0.132145794836897 -0.33939919489295 0.0181875855602236 0.0624599114144363 0.00643388009487707 -0.0266572150150771 0.224283427517426 0.0545946255430916 -0.0176159013225125 0.0868120520198119 0.0130609291499469 -0.0745443366382448 -0.0131968826999418 0.0714481983030283 0.0177144311615878 0.0616892820180491 -0.0984289833699764 -0.00339078440415333 0.0244217142158275 -0.00331366673966254 -0.00581922897784498 -0.00740488533245477 -0.0549334311242111 0.00370665011319913 0.00508743183669779 -0.00305231068116052 -0.000115188282201714 -0.0366492558026987 -0.00953329465348236 -0.0160055916572948 0.0142678596707872 0.00701191788692141 0.00370924591254875 0.107518472341313 0.238683095741236 -0.0283423409440102 0.116584708727448 0.335356336699001 0.059324937333679 0.0485450742002681 0.199829671481064 0.0284601106279076 -0.015474686381492 -0.0180127318303312 -0.0255900116113152 -0.0308387417619182 -0.0357748406752248 0.0445660617066741 -0.0106555943264641 0.0484344131138882 0.0213695095575667 -0.00870448927819759 0.0174816361180538 -0.149917084426788 0.0766357228682927 -0.242453855913734 -0.0113019791504482 0.00226139991478087 -0.0040736573958877
  36 1345.43264808471 ""  3.27850079364233 0 0 -0.0191283200959596 0.014155375808307 0.0353256180758659 0.0121029774512966 -0.00522971404536799 -0.0187357117407996 0.00315748805860037 -0.0158371675142748 -0.00734427977645617 -3.71589092387301e-05 -0.00459293182970492 0.00627626525970553 0.134529368493213 -0.0381289888932793 -0.180043377795773 -0.02548616660152 0.0128148795200795 0.0439942046358581 -0.0092830082922516 0.0857515073330974 0.0154478734212787 -0.0081951718524411 0.0389732533324583 -0.000594201684499973 -0.0220684872193109 -0.00898096405653062 0.032014270992984 0.0153203452325931 0.0327639321619029 -0.0380646871191197 -0.011679404757445 0.0641973303218538 0.00335992405168785 -0.0439077048776319 0.00659198156783461 0.0395032074028099 0.00442230707776138 0.0185279412275051 0.0105529316210977 0.0396801694988605 0.0653270488066117 0.00965405724754542 0.0106051835770525 -0.0173813535682955 -0.00970268700753602 -0.0012141467271746 0.138435030018014 0.127420250625544 0.00623097336601102 -0.131695265753224 -0.325983649221565 -0.10534077159073 -0.550478674995846 -0.383359445919016 -0.0149165504678586 0.0143049709478398 0.0257101901754741 0.0277895642581749 0.0463785289173184 0.0445385073968749 -0.00244700114974803 0.0182945401037148 -0.0520150150324444 -0.00284830342652365 -0.0149086620698697 -0.0106002266299502 -0.0456920856318694 0.027439251044142 -0.0904388076425094 0.00254870217461567 -0.331158528381796 0.0783406693152905
  37 1373.21866975029 ""  13.046859780273 0 0 0.0157559999223112 -0.00955062002741175 0.108872681852068 -0.00342400420689323 -0.0121397296110042 -0.0324497968520294 -0.0141728968777586 -0.0377378194657723 -0.00213426631771614 0.00127356347462721 -0.00508842119639199 0.00310902889533961 -0.285545688012085 0.100751014128595 -0.550996464703976 -0.09697301211128 0.141885635042507 0.108872852509686 0.0560559302376095 -0.0365639493592537 -0.0284556353363873 0.027397295565761 0.121558153271251 -0.11167905080647 0.00490299043112443 -0.0368712399966589 -0.0428124975230311 0.0482250493828304 0.141666282462257 -0.10833404781689 -0.0046283813950362 0.106671071757447 -0.0209097667523057 -0.0183088868270764 0.0140257404128546 0.0300836728661773 -0.00329267986408706 -0.00890135540304135 -0.0059023953270682 -0.0156899535714638 -0.004632306910861 0.0187191990677385 0.0165206899886966 -0.00159067476203623 0.00216630790684932 -0.0167574235774889 -0.111006715587147 -0.413273614289519 0.0533679222967112 -0.0423440463228684 0.0381921500171781 -0.0306011559168795 0.118448102773682 -0.0702727402776159 -0.0521006556163549 0.00677075882742566 -0.0212616216758403 0.00447937914997362 -0.00356524892635236 -0.0251225024116399 -0.0720759890151303 0.00515382282088393 -0.0270812943047994 0.0409244841932769 0.012635192251681 -0.00942472985191581 0.0451204912039293 0.0320708615191046 -0.0187750894504469 0.0125876091574329 0.116540534509808 -0.0242305754575098
  38 1393.87210201124 ""  1.46669988929968 0 0 0.0685161913881208 -0.0362200382488595 0.02142052610926 -0.0303440638982932 0.0266112008160342 0.0167625862862728 -0.0289657953527692 -0.00763240405053368 0.0185796152147809 0.00483779090341283 0.00558462056984338 -0.00809112306919647 -0.358603392261303 0.112566260137578 -0.173409954191173 0.0103785688478715 -0.053962267226373 -0.0355093963572101 0.100499084374733 -0.260654735872029 -0.0784019469110876 0.0570965793436583 0.0252805798277562 -0.13461930246443 0.0909360191800746 -0.0335143547055278 -0.103564256648127 0.0185295727668659 0.097111197439721 -0.0413707021431488 0.00945625732737683 -0.0169552264901351 -0.00756933120166538 0.00134923458723035 -0.0355638424178858 -0.0635360765036656 0.0112652740384396 0.00555625088299717 -0.00370673287190682 0.00604579262562049 0.0235089330169365 -0.0141597593595372 -0.0344465318262308 -8.39689070606614e-05 -0.0140525659206305 0.0343610354379394 0.177819549686633 0.349056793833808 -0.0821531176432412 0.125281978811421 0.217386221892875 0.0429833630503895 -0.334135796250429 0.23568627350705 0.106141362820628 0.0123123272066866 0.0900790507113976 -0.00607010791643253 0.0140952832733764 0.0712729716024408 0.12821835646692 -0.0343506859251809 0.0699829353566607 -0.00981246599341661 0.0323210756110924 0.0103773610946181 -0.0738480616689284 -0.0417690270310363 -0.0141082375647954 0.0153244045248183 -0.0651950901511048 0.0147111547722119
  39 1409.88409008366 ""  0.515334158359882 0 0 -0.011868581117298 -0.0138748490700421 0.000640785726165443 -0.0176966297860831 0.0633370524402398 0.0273175753752933 -0.00673174210199009 -0.0123200178177689 0.038863601078954 0.00690749846553966 0.00370992291437692 -0.00715100632691018 0.108501107351412 -0.0540891240859329 -0.0582323205278778 0.102177509073297 -0.287369178034092 -0.118917165205202 0.101753227316442 -0.298001014664138 -0.104792296969232 0.0778546271270281 0.0640627159011185 -0.132492061936229 0.0124753375448064 -0.011122848280857 -0.187093914191815 -0.0307411412961245 0.104998137083033 -0.129021719748827 -0.00127653289527342 -0.0223566182230673 0.0211660587797753 -0.00217851675538198 -0.00134760534548132 -0.0335978671567751 -0.0136168257520554 0.00321429911387635 0.00684523670415202 0.0184490037644809 -0.0366911584954349 0.0518939654770928 0.0433868567447709 0.00199610553425288 0.00999991496642931 -0.00365938418664803 0.062774453502986 0.194466945910616 -0.00598905761222012 0.0315518719817551 0.0873184054701777 -0.0883191996463714 0.333755455704848 -0.473279908048151 -0.154850885488269 -0.00557999444654013 -0.117473366582063 0.0144503827692565 -0.00216574725168952 -0.0837760286538759 -0.142609018301909 0.0378087215877804 -0.0828731868067293 -0.00483090187083781 0.00261426731420685 0.00436354355765038 -0.0417248922796453 -0.0112657485727866 -0.0295520766046753 -0.0525861145110934 -0.102308938910386 0.0262233796072658
  40 1417.98112232121 ""  3.53795458703238 0 0 0.0512120886837735 -0.00413693866397857 0.000319456670890652 0.00385234794386855 -0.0470128867045133 -0.0220627720650322 -0.00669095493559413 0.0209942383790528 -0.0582869267544336 -0.00180202669867595 -0.0039726268716571 0.006379895667023 -0.285924836922923 0.11263643699913 -0.00687217216953746 -0.110805466674076 0.178080498364064 0.133136196251095 -0.104867356837806 0.217186354324914 0.0755039048765502 -0.106210090914866 -0.130088275603202 0.163368225325488 0.0509345566496011 -0.00263067852277386 0.284160416740598 0.0595621812040271 -0.134480697533191 0.205162964240041 -0.00354041428171535 0.0623109297532411 -0.0104456828315083 -0.000505346921095788 -0.0227998891684672 -0.0546698193408297 -0.00593843054510045 -3.88159836427775e-05 -0.0041748278831367 0.0102318119651974 -0.0138638203142593 0.043655445142255 0.0399343749154758 -0.00831201975348191 0.0305977046631955 0.024530472705245 0.135684585396421 0.259198225356257 -0.0539961548753293 0.094139777282401 0.186423357276472 -0.0594714469372576 0.0780650916335889 -0.252234924849006 -0.205155923072274 -0.0265657884214641 -0.14788806006762 -0.0143013510025512 0.0584767482572459 -0.176654115924888 -0.138479758258131 0.0832307584959848 -0.125005653903304 -0.00343616213193992 0.0187895752005398 0.00736833005998143 -0.0419909867153342 -0.0187592081292101 -0.0121820548850877 -0.00697138333464705 -0.0101152512471942 0.00668621182276798
  41 1419.43709203082 ""  18.4416465816581 0 0 0.00826056309682959 0.00138780718697456 0.0114727439862457 -0.00118999135411558 -0.010426404316098 -0.0130671845003246 0.000255471060378025 0.00576371222190325 -0.0245376753740339 0.00259342633273281 -0.00367655659453895 0.00479833147515341 -0.0571073645914904 0.024603295440013 -0.0367081066616251 -0.0408914035561674 0.00363187479981842 0.050148017699201 -0.0330385665097813 0.0641426057226558 0.0154311209309993 -0.0456216068103369 -0.03856966057164 0.0694472024405199 0.00719394028889011 0.000657105650505192 0.109465433696396 0.0251433761304187 -0.0482948234184161 0.0718993009309037 -0.00677404610668663 0.0782057628484441 0.000107743225537257 0.000297829144751783 0.000589090130372805 -0.0107645582849481 -0.0114600447759102 0.00536803293230545 0.00722776408420255 0.0196559418694574 -0.0347400137314869 0.0378165208877549 -0.0431714571759567 0.0273988826255059 -0.0993554065263501 0.00926222503992918 0.046679270316415 0.0373068025499836 -0.0217175404346154 0.0335491420018205 0.0239388988331456 -0.03778792286723 0.294857312688231 -0.297414854453902 0.3069100965664 0.113962891134909 0.278696670737024 0.0851894601521383 -0.146208354030708 0.417524035509225 0.172116837112845 -0.224934562415862 0.256591720877011 -0.00107254330098603 0.00257109552824175 -0.00626343896069544 0.0224922202647576 -0.0146617695849571 0.0338617852036315 -0.0405286683178966 -0.130799860668206 0.0379231267444195
  42 1436.97361676912 ""  7.5222304657147 0 0 -0.0233679505607036 -0.0132605681333464 0.054174113363109 -0.015504038370052 0.0731046517043753 0.0195704663906468 0.00809080500820915 0.0273555201205866 -0.0928987213116419 0.00344285884682387 0.00156120641337272 -0.00883616768489039 0.109430867793632 -0.0587126790002038 -0.22207626095445 0.0857238897177739 -0.226280038588387 -0.101704447158135 0.150159557164996 -0.384314280486337 -0.14426381828881 -0.163489679822964 -0.165436097345994 0.254300049529609 0.00248993201859108 0.01599888260974 0.411384804638787 0.0585121425504297 -0.214900416678837 0.24540992712907 0.00789516712351446 -0.0423113739370827 0.0043026980356721 -0.00435521386097108 0.00540047475192345 0.0106284043501912 0.00289294934833176 0.001880554239063 0.00449057592867951 -0.00473285076721057 0.00583373976066132 -0.0228236551433471 -0.00200965840968772 0.00011280158728056 0.0101344443454832 -0.0129328067874602 -0.0464574470469514 -0.0811894476048145 0.0283373418096218 -0.0298173931923143 -0.0138113849304021 0.0235700077911856 -0.0255158436474545 0.0988346471085889 0.00914198666600654 -0.0179700831308988 -0.0186264907324932 -0.00946317318595576 -0.00537034504187942 -0.0213058668374832 0.00286928310554376 0.0197110258761173 -0.0124759273390973 0.00626004774552926 -0.000364138261002016 -0.00769902729928517 0.0328991704253697 -0.00139935928373498 0.0229752186524517 -0.0140318856399516 -0.0401660450475346 0.00678972694031191
  43 1463.54010580727 ""  21.6553392949564 0 0 -0.0108935201935018 0.000842268551117761 0.000823985838549732 0.0424965341942145 0.00944059540615261 0.0314771812832561 0.00259510294364662 -0.000733171985681202 -0.00566367582112107 -0.0261013733827204 0.0208764972766793 -0.0283567891508776 0.076337751029664 -0.0285289929574407 -0.00794265126927644 0.0211507333378128 0.223384294389235 0.0454872996271202 -0.0473926327622953 -0.144175497717688 -0.0414511785522337 -0.0162336119188514 0.00838410540008367 0.0259087885039744 -0.0108212686294973 0.00260992395610105 0.0138166519092803 0.0134170170797892 -0.0074017230656267 0.0184425075384706 0.00336532919312335 -0.524215471991606 0.0621468025561931 -0.0128494725648259 -0.00081815093540204 -0.00927253668114318 0.00427902244785238 -0.0283851575443016 -0.0227915122185019 0.00455729301046689 0.0235765578766863 0.070297824682814 0.00518438410765064 -0.0220028152738698 -0.0382553971934234 -0.0238040265222504 -0.0115241678501452 0.0408480284138394 0.0362484453136529 -0.0387078462563632 0.0410877834832703 -0.0725397472888954 -0.15359197066099 -0.166979876330105 -0.13612934993665 0.14237117337732 0.186925508186175 0.0191402153330715 0.176522468271456 0.0165289773535578 0.028587892593683 -0.125074188608192 0.102431840319255 0.00660699883927386 -0.00160576998724849 0.0057248660323652 -0.0380925959920805 0.022820581484029 -0.0634878033527018 0.031115306750395 0.475903083424034 -0.129830546488307
  44 1480.97583833525 ""  71.2419772981132 0 0 0.0113085606438191 -0.00693725044132644 -0.00414852016116629 0.0418143424500748 -0.00399819427024407 0.0269045711370666 -0.00949497718383684 0.00357767272395873 0.00206219918282714 -0.0262734684039481 0.0228201233516562 -0.0282830184690074 -0.0516281769053492 0.0162568423096135 -0.0186178759616351 -0.00588659012969014 0.253761102846417 0.0778892830092766 -0.0777896140189431 -0.0948486211831664 -0.0224973801807409 0.0129112051222158 -0.0722477665100612 -0.0156542765907748 0.0870689185516129 -0.0223344361806027 0.0150331963550174 -0.000395538462544347 0.0368153316476553 -0.0295362236179049 -0.017387474958553 -0.524013627057171 0.0944407133229456 0.000436209231635286 -0.00343446961930613 0.0184013141060158 0.000513432290381777 0.0179873482639799 0.0151853588666489 -0.00714657196838324 -0.0073251850334161 -0.0286183180728199 -0.00745399549226033 0.0276084015579724 0.0248263601918385 0.0558917876448972 0.106927069024238 -0.125231984760833 -0.106903326978311 0.0797050416742173 -0.057807269141295 0.00485488165901011 0.105870180054348 -0.0104741331737361 0.276408370337293 -0.178301507583165 -0.198934838274397 0.00234220394635451 -0.309964372979859 0.0821731211856502 -0.0819205572104322 0.150430573709763 -0.155461893785068 0.0102337788834751 -0.00372956739847701 0.0137878588221761 -0.114139545206366 0.0258361862968435 -0.152739410033882 -0.0676054377814278 -0.282723680610858 0.0642572397260121
  45 1489.84215133783 ""  7.4206904326625 0 0 0.018429276574848 -0.00788063323475958 -0.0391228356709307 -0.018144313078766 0.00829312743719061 0.00650574329724467 -0.00807397508015768 0.0342783612864592 0.0164131602296038 0.0085846661811736 -0.00799148729647594 0.00838885349609142 -0.0754666647023279 0.0224618377500873 0.0227515089815041 0.0383333344951001 -0.126241165176774 -0.0730068476606239 0.0243196825681281 0.0380682661838086 0.0236626140485173 0.158124697755115 -0.378299563195488 -0.190554377126841 0.134286623087655 -0.0149084246379187 0.243788912132909 -0.256965444292021 -0.118862613043529 -0.208895132686939 0.00909128642244561 0.156956733295788 -0.0332507558804674 -0.0206508333454961 0.0129995808540039 0.0244344538946347 -2.70835274655243e-05 -0.00814516622552589 -0.00719659909157613 0.00252147633259291 -0.00121083704336684 0.0142427257799907 0.00130110975395266 0.00211389551437877 -0.00912571314346177 0.0145692647097389 0.0606170919956349 -0.157439786233155 -0.0386675593658648 0.0115169329868404 -0.04149142777187 -0.00779651321618139 -0.0353040929417011 -0.0192409932843196 0.00333405964594496 0.0387606980079994 0.0637726456238195 -0.00609015297052619 -0.0266517503324059 -0.0236376677474987 -0.0473842235632247 -0.0514277699014466 0.0438164569426754 0.0372871253702445 -0.0105467020348244 0.0485434587283965 -0.32869301450327 0.109041819438047 -0.466447382300532 0.0182226803888152 0.138317555431664 -0.0361563338129445
  46 1502.13584816602 ""  42.4776190309609 0 0 -0.00194303312991823 0.00127643272117793 -0.00315186611843186 -0.0118989574842256 0.00810845323697668 -0.0062410883026982 0.0138149021014184 -0.00302030751891279 -0.0011301159733221 0.00859858110351228 -0.00801024773454288 0.00870826221045186 0.031586563604966 -0.0114518055233819 0.0144011182168205 0.000417096009631263 -0.103750459569087 -0.0134174880357517 0.00756738878456285 0.00771408068350859 -0.0047213760788074 0.00624402729234701 0.103459239663791 -0.0182734166246063 -0.161358892164811 0.0420280990604056 0.00299874708191106 -0.0339367516918836 -0.0991902881609887 0.0411128479751855 0.0127109638857248 0.16412112734504 -0.0407669501147981 -0.00251119009780501 -0.00718886097370023 -0.0157364080953992 0.00378746892552356 -0.0274195561199615 -0.0226199811785752 -0.0103320165179516 0.0328093092532869 0.0719856128039866 -0.0272141281295245 0.00846475478072607 0.005679294592614 -0.0190472022725352 -0.0287689959247328 0.0599718810725717 0.031194204470443 -0.0247433038543467 0.0619649056639035 -0.078670020025333 -0.160989870951126 -0.117444744143865 0.366758766971599 -0.239558940822426 -0.249453398430259 0.0331551865195325 -0.267239226748705 0.249193330423007 0.0129099510875602 0.248459990020859 -0.283113837125188 -0.000588348698886689 0.00216768204751904 -0.000710882469826784 0.019140689250897 -0.00101664588727616 0.0239637494291721 0.0602055094918023 0.421476546456722 -0.107824679161365
  47 1503.57584417654 ""  9.44239377083932 0 0 -0.000495897499017323 0.00153146295729138 0.00633911990676928 0.000397543729642393 0.00669872085153035 -0.00205470727844194 0.027006704461648 -0.00301333546266819 0.00262044295718475 0.00116005219952631 -0.000590539574049198 -0.000314842926996883 0.0254181450093713 -0.00973662180962638 -0.0105432022233433 -0.0128346341889247 -0.0229311301547894 0.0252743533052505 -0.0139404974166618 -0.0446414867391435 -0.0231136607247234 0.0531367969420207 0.162914069195003 -0.0955084367960242 -0.314119263180193 0.0824160854141097 0.0276415670220667 -0.11920865414362 -0.2096338586067 0.0247031988739815 -0.00171698597597135 0.0170369946893715 0.00106300738041842 0.0164849275899924 -0.0574000403593277 0.0291747330527528 -0.000599201818936575 0.000383433985490066 -0.00158743904723089 -0.00413423519617171 -0.0138116233748096 0.00304914835439991 -0.00288790682299811 -0.0153332320578082 -0.00130482869366763 0.233724490153299 0.451851370537651 -0.232062140372876 -0.436093190128484 0.321893041696842 -0.120221210165879 -0.00110889270742596 0.041110968032443 0.000188941469083795 -0.120146258013139 0.00424288934505331 -0.0398411689727008 0.0205627481676169 0.196154115616285 0.0544851606974748 0.157512683755136 0.0287474278758268 -0.0108408376006807 0.00131861822875701 -0.0062555560243727 -0.00481831433258828 0.0551981391113666 -0.00373855866096144 0.0555771747148774 0.0133280379862566 0.042877624269847 -0.0100276004669139
  48 1506.27790052549 ""  21.1159489546006 0 0 0.0240351500554655 0.00934072459006175 0.0232961469536145 -0.0160090405917864 -0.0178029366568674 0.0100406101998988 0.034914070122241 0.00885032706802044 0.0110382091086626 -0.00872231243455373 0.00155283616653942 -0.00609514744291215 -0.0413111769093253 0.0363446140240306 -0.0680461827887031 0.069651693355011 0.233338903476604 -0.157886958558541 0.233122124408741 0.0450064138898946 0.0667603685581667 0.182750726782552 0.053646120154436 -0.285704722389307 -0.409563535691722 0.113588709080083 0.184852617622026 -0.331191173144565 -0.370721195958003 -0.105972070896447 -0.00779167691086184 -0.13062843214865 0.022898158389237 0.00235118064880381 0.0173849353101139 -0.01976867852445 -0.000448453504642671 0.0078387836921511 0.0068034370486483 0.00238398390666239 0.000729665162525384 -0.0143856557664065 0.00670173188400014 0.00631599112253516 0.00182297264322409 -0.0890086487584539 -0.179263373428755 0.149055782285841 0.1660264752286 -0.113775332629436 0.0500546008039026 0.00607258107196102 0.0238104233045967 -0.00475966799313767 0.00549979719791135 0.0207866274315132 0.0338198416641316 -0.0101982450730478 -0.055551258766201 -0.0510279228900039 -0.0699180994074813 -0.0350874279798655 0.0316078459175076 -0.0179036779886681 0.00777169273393377 -0.0136176935893141 0.0699003614761974 -0.0511389191877013 0.133521806768899 -0.0271930485896493 -0.142902402430762 0.0353933011712204
  49 1511.58279259408 ""  7.09792974909505 0 0 0.00417847590370449 -0.00733449749407784 -0.00822870673465727 -0.00379789688621012 0.00677887407779847 -0.000882493161434937 0.00837431869373865 -0.0102097911473684 -0.00568737043116105 0.00362071277864371 -0.00218784587646855 0.00269491166771859 -0.00729490399559741 -0.00625243112500966 0.0245104469329434 -0.00524796341879076 -0.0566511981294754 0.00788542784238635 -0.0175802111637391 -0.0170961081868875 -0.0124065810150812 -0.0508357217230768 0.185774972320172 0.0545103780518252 -0.141183001672271 0.0320141711794432 -0.0782303603770333 0.06817748493264 -0.0368972984978518 0.119715071019376 0.00314027914049523 0.0569823421578889 -0.0124686716355174 0.000997283320429285 -0.0191628686834785 0.00580383630853224 -0.000348779601450954 -0.00715666123981867 -0.00352341528081841 0.0119727129557242 0.025258291842039 0.00224551844590387 0.0292782854558346 0.0329541727302521 -0.00482039883078007 0.0623373876688595 0.128848731909437 -0.0239138476001319 -0.106327801364906 0.0670380047316965 -0.049940083963264 0.014629612325042 -0.0796124160937834 0.0335007298353322 0.14159031615856 0.124349278282158 0.260880812030545 -0.0785715190114711 -0.450114927991021 -0.329640041501924 -0.554091092308591 -0.215605483216487 0.144947608616033 0.000935096754623576 -0.00103901015769185 0.00458707767053813 -0.0223162660053846 0.00645649857432395 -0.0294655099057453 0.0213667646800762 0.0867314427393482 -0.0227134719749833
  50 1523.43394747289 ""  9.75100457964115 0 0 -0.0417413512578948 0.0253303226816077 0.0305711305463903 -0.0287221014347372 -0.0291919033002126 0.00585697011846335 -0.0157041688080762 0.0131981003279684 0.00309066198871159 -0.00252116690488614 -0.00221602200465302 0.0016436363014403 0.105720487081392 -0.0259269692340486 -0.025722448995642 0.133601861216805 0.204210749546377 -0.291730323290074 0.362111493934541 0.112348450499222 0.109383093446877 0.0264969223561742 -0.323239268878463 0.00471132711357716 0.334216263416294 -0.0802172388871124 0.0813591436886076 -0.0290842575831846 0.170328320997721 -0.193672921473811 -0.00280332400605045 0.00371528965404686 -0.00448343197262989 0.0143341877587218 -0.0354490808372934 -0.00216249273995738 0.000147598034942659 -0.00606489463253519 -0.00602891458266634 -0.00163993007972857 0.0114747608793191 0.0179825218739527 0.00540162465782379 0.00371000753208944 -0.00168770016009889 0.090971487113278 0.161773473817042 -0.0143914862884207 -0.161999589286727 0.118862521370106 -0.0258184662988005 -0.0243896891226365 -0.0407968982322283 -0.0430804625770555 0.0537067445744622 -0.00323518645212125 0.0157492597688289 -0.00488179553314287 -0.0991464789606068 -0.0258527125413035 -0.103269824093593 -0.00599667672326909 -0.0181700503069443 -0.0145750054358625 0.000364774325945771 -0.0302002368831843 0.244389423803715 -0.048464890047651 0.309661261628112 0.0259128237477204 0.112256011427111 -0.0275459205132112
  51 1529.62392625055 ""  2.98499507098671 0 0 -0.0128498883251506 0.0233032187413592 0.0274574750744027 0.0505057505819507 0.0198579049172273 -0.0269803761433286 -0.000147011387989066 0.0152948571127353 0.0169754473347322 0.00102207338994481 0.00326513547616242 -0.00132987817637343 0.0969905437536551 -0.00593223526296291 -0.0555700572446725 -0.194874596425692 -0.186801031268318 0.411990716455857 -0.448316516512441 -0.121172152529488 -0.144771995049718 0.139145514339138 -0.25659243551016 -0.173930368470531 0.089787178752859 -0.0159704314454403 0.154609641330967 -0.205780243327545 -0.0339157589763611 -0.237498449878662 0.00833972549357396 0.00203348395368558 -0.00503019048655707 0.0132609201870595 -0.0140855639772234 -0.0129819499594382 0.000607232837150235 -0.00306676224171923 -3.81642234967568e-05 0.00187528812651104 0.0115507811762611 -0.00258981694163509 0.00236179226553778 0.00336782485452116 0.00252368654250841 0.00776325295986221 -0.00841956377497693 0.0840181915844233 -4.77454303581669e-05 0.00509548112889066 0.00894660416051867 0.0150798581901688 -0.0216086594149001 0.0500625738580887 0.0292240995289409 0.00895925296507429 0.0321952752968641 -0.0159398418572936 -0.0693297487589793 -0.059147502722826 -0.0858697430075075 -0.0190468727710379 0.00751578379747729 -0.0231133317618088 0.00346759924649654 -0.027744305742981 0.203964320314364 -0.0628087538641506 0.288301324841995 0.000863491768876179 0.0282368221680011 -0.00693384084522733
  52 2877.55745488022 ""  65.3277544785746 0 0 0.0233022577887077 0.0745058682662832 -0.000392082364011035 -0.00431076915164635 -0.00207736365569546 0.00563700595212024 -0.00116663636755922 -0.00395146285785008 -0.00230667362091326 -0.000219892087204568 -0.000830582064495477 5.3497788444284e-05 -0.309145941594052 -0.89667337960324 -0.00964152816218912 0.0439476737172542 0.00639507864146807 0.0331777491439735 0.010638802393797 0.0442559130022171 -0.102172968856104 0.0295676669433068 0.0032746520094659 0.0104546243516454 0.00724223257678498 0.0289731436227081 0.00368165295174078 -0.0253555456722979 0.0170333959919916 0.0135858612241211 -6.40891502644418e-05 -0.00242395725244299 -0.00251299052550978 -0.000286684161813293 -0.00100891875335233 -0.000319863199548691 0.000146543684061045 -0.000224277755835953 -0.000704822734105088 0.000226051403602344 0.000220437153429022 -0.000122553226165922 1.4094637060891e-05 -0.00010355947064412 0.000135739704904859 -0.00174146582903362 -0.00119045416264712 0.00180458664886407 0.00711330212708639 0.00514798672163423 0.00608591248402937 -0.00210711880186937 0.000140654837127396 0.000771938660823492 0.000693389141748614 0.00205067258574307 -0.00107357667929387 -0.000813540729451368 -1.62327605156631e-05 0.000268713364496697 0.000243869646753119 -0.00084902494009589 -0.000573331044172011 0.00245160396680112 0.000461208096267855 0.000553101931401998 8.76664026634676e-05 0.000593461965721215 0.00601590993949257 -0.0048895938876344 -0.00110173141664091 0.011445762257735
  53 2939.89483795157 ""  27.1719822926402 0 0 -0.00118579441886217 -0.00608971142061985 0.000663010327321226 -0.013447019021145 -0.0176338461740292 0.0407958394421289 -0.000346471676847944 0.000762602283063997 0.000759234892317763 0.000290778570925213 -0.0010497875644537 0.000424170767778039 0.0220378063840116 0.0736659227632222 0.0038644971627184 0.0830093337792004 0.00495305203084365 0.0639729054693963 0.0752301535735397 0.222590925540908 -0.546012220061754 -0.00923284586882162 -0.0011521871423518 -0.0049611960861754 0.00165699075048729 0.00425503753804004 -0.00112011634227203 0.0129728664860163 -0.00992720948443344 -0.00791271470963084 -0.00643829393238477 -0.0034926571107318 -0.0127226595017096 -0.0138877189801184 -0.0138315508512072 0.00391141588151333 -0.000674965077656557 0.00248961971613695 0.000424425366698 0.0562019047802583 -0.00646276144887521 -0.0138154325902625 -0.00527643966864894 -0.000167211027532574 0.00345473097606653 0.00947847390026063 -0.00609777811545891 0.00244184795770988 0.154936143012863 0.170642452425878 -0.0504579388655241 -0.674810422326371 0.0512075345301403 0.1727049849123 0.00728227120345668 0.0235862244613265 -0.00855092268747345 0.0591789192129638 -0.00167726331144836 -0.0157350837527467 0.00331902063268057 -0.0237570736136277 -0.0166073872067016 -0.000312313924301783 -0.000372940902234059 0.00014129029787734 -0.00099034100824437 -0.000589246095137065 -0.00139063919209844 0.0101603255735546 -0.0048531297900351 -0.0188372915524431
  54 2947.11640083434 ""  13.8768950173659 0 0 -0.000707226632809228 -0.00585376400577905 0.000699820826341413 -0.0146364264562291 -0.0169932986363444 0.0375551812495596 -0.000451024418179612 0.000663819577421181 0.000643700708568755 -5.65309606367808e-05 -0.00117264116661621 0.000132440910613828 0.0126066491375048 0.0639914371966728 -0.00192567992888483 0.0976588193549813 0.00774736436616546 0.0696030004350781 0.0716180053494645 0.212812022508553 -0.519635890428101 -0.00784793082541491 -0.000708708211762365 -0.00446176012917278 0.00140950522065393 0.00231453803514731 -0.000245226509816669 0.0124386741542586 -0.00926842191290674 -0.0076092430567702 -0.00306940808336181 -0.0047133998162448 -0.00563821656192778 0.0258445270028388 0.0466261338149426 -0.011436291943703 9.30677329920525e-05 -0.00119235708138221 -0.00092148287645801 -0.0206091458236431 0.00235441310097834 0.00523929217942 0.00280273804681222 -0.000833691725332533 -0.000159776997881672 0.151955596041108 -0.0468366771172776 0.0144972317867577 -0.461896213746061 -0.507174580777338 0.138481700650045 0.257672579492976 -0.0188619906229584 -0.0641720908190271 0.00428818755351507 0.0140512623184696 -0.0082969950760085 -0.0390033603890715 0.000523664675038409 0.011311281414776 0.00134230044860766 -0.00128834048350586 -0.000188324961312495 -0.000134509259418283 0.0010411578984332 -0.000932144460787369 0.000103642630694361 0.00210864899766139 -0.00122039053732519 -0.00563198203059158 -0.000773074855790031 0.0175036757439638
  55 2958.86237769562 ""  97.7153411240923 0 0 -0.00163660674623623 -0.00425795702570725 0.000367827666452596 -0.0131817833646269 -0.0137250031727238 0.0289381386199649 0.000608984453295637 0.000518613179654071 0.0010894660020229 -0.000317559401425391 -0.000905858019323277 -0.000356133612966606 0.020274748661014 0.0567191861079954 0.00539959596242841 0.0932875617183695 0.00788619050030092 0.0623419760110653 0.0579319150163129 0.167670399924387 -0.411583065985353 -0.0167526920652604 -0.00224932188131932 -0.00849107218039866 0.00173461169206436 0.00594082644019257 -0.0011075565904488 0.0111004823055701 -0.00811771729625264 -0.00718690501451975 0.00112789977081292 -0.00213568058224495 0.00195437561796669 -0.00889924966938195 -0.0407908189995463 0.0101502600828608 0.000326088028484147 -0.00101930537965275 0.000478692613696201 -0.0458763281147512 0.00454086542812029 0.0124260033614835 0.00519574034654696 0.00214391803414359 -0.00543872891244496 -0.255091831822659 0.0898512628144854 -0.0296281229238901 0.36255307215695 0.399191165569919 -0.105452645442828 0.55094297679419 -0.0424115923513233 -0.142940776987825 -0.0182563502356498 -0.0590802905515539 0.0267342080760716 -0.042400150412523 0.00200778994873394 0.0113857166909261 -0.00604843652853533 0.0339898425599692 0.0229167278552049 -0.000212777116400179 -0.00043308562359981 0.00085415972915242 0.00255152086424108 -0.0035403037295928 -0.00137962198749153 -0.00060669418130071 0.00488913637290942 -0.00274282064175831
  56 2991.13696393609 ""  24.1410665939871 0 0 0.000113329884557151 7.33193414296333e-05 2.70347016381677e-05 -0.00101115961701427 6.65546916250837e-05 -0.000835679667429538 0.000387324716462063 -0.000129470910612079 -0.00113631004733452 0.000139417613257164 -4.8664932622372e-06 0.000139208805678846 -0.00122511795506508 -0.00169599497494014 -0.000527359668600689 0.0123991307594004 0.00107544882561562 0.00709761270406553 -0.000475268962978094 -0.00110893306401187 0.00297421828195465 0.00963754094582364 0.00108173998442798 0.00522996868106367 -0.00205000484394889 -0.00863827947697545 -0.000223265617141257 -0.0122964752280823 0.00898606940223341 0.00842032354109011 -0.00174791112124059 -0.000739285126954174 -0.00179453688966458 0.00548504187235316 0.00311518634157291 -0.000330193984853247 1.86828312151993e-05 7.67579952989234e-05 0.000147223706530605 0.00137873948397451 -0.000104204930994553 0.00090067841502192 -0.0284771381884903 0.021316560610682 -0.0344345911288846 -0.0262251130570414 0.00995977040968926 -0.00509868001167943 -0.0388665998298724 -0.0453016088967081 0.0114577235598071 -0.0131808081367224 0.00186670119009094 -0.000155595880894609 -0.170865451457224 -0.56213313723547 0.295938695182435 0.57327235876548 -0.0138266653430767 -0.150839539828993 -0.0679062280594098 0.31944165581135 0.25702235633483 5.23479649168884e-06 1.54514017921239e-05 -0.00015831545893589 0.000280634306612639 -0.000480449405285847 -0.00099660174781839 9.24438593362585e-05 0.000369567043966654 -0.00447915687316001
  57 2994.15448531348 ""  25.949646555701 0 0 0.000176197832360466 -0.00300124778381138 0.000830693383995118 0.0044567548560361 -0.000249160077932795 0.00689364041002238 0.0194534303052504 -0.0037455493847917 -0.0483477366121136 -7.47865532639332e-05 -1.7416521951762e-05 6.30844075849432e-05 0.00843615263003461 0.0276063882890532 -0.00284950675741478 -0.0657878556177965 -0.00592735400870668 -0.0375784929482921 0.00895733878460291 0.0153141655428989 -0.0425937669251281 0.400319394067079 0.0436812466317131 0.216039178721766 -0.0937284924187056 -0.391640337119776 -0.0157149879024593 -0.538273392473148 0.392702151487142 0.366461960215548 -5.4607033160774e-05 -0.00080102148884398 0.00019246871390949 -0.00070061067307729 -0.000303445273847567 0.000198605864184674 -3.54820778774372e-05 6.68643772086145e-06 2.68900245920467e-05 -0.000549054577016032 2.06056769117112e-05 0.000183314427763968 0.000738051283293702 -0.000436314650929199 0.000603142455834016 0.000927278218762111 -0.000406118592498546 -0.000704752442840582 0.00493769831727472 0.00529037030932011 -0.00125672790765839 0.00674369115346159 -0.00046255856397782 -0.00156002629790405 0.00334115875306135 0.0109744643897313 -0.00582439037087751 -0.0134215200722274 0.000350957239942069 0.00355534811563513 0.00132744508317586 -0.00598992452048722 -0.00486641626976234 -9.88785265269056e-05 5.24716281642692e-05 0.000121443876790715 -0.00194747252242671 0.000538573587959531 -0.00364095542594405 0.000646343128369917 7.27427048589008e-05 -0.000807351256430724
  58 3010.35518060445 ""  50.9676293966112 0 0 -0.00154537019040043 -0.00232104494354396 -0.00130605628914939 -0.0644643355922663 3.68833166233346e-05 -0.0516955454760823 0.0078531488501652 -0.000800615899294923 -0.00296307606639208 0.00169520953633945 -0.00111332291529224 0.00136855196365371 0.00800457896299198 0.0320861699001914 0.00306790944980935 0.798498967444345 0.0695637269504518 0.464294032122076 -0.0359106796471472 -0.0611361286749259 0.152409062595215 -0.0171948807087868 -0.00286946569859499 -0.00854227618761466 -0.00786978978307717 -0.0390401121362118 -0.00156651518027557 -0.0664414292237324 0.0507382972527127 0.0487629145570108 -0.0196238211869299 0.00564639299022767 -0.0141384895982545 -0.00842310460993122 0.00146275336638842 -0.000511779582760759 -6.68229575580048e-05 2.83077367340127e-05 -0.00027634459526444 0.000899286592554034 -0.000219069707772129 -0.00023408488411 0.000416907751620958 -0.000433107196487669 0.000361222433189552 0.0871553433687819 -0.0341499271164523 0.00982189747258785 0.0131296788515496 0.0166108719577418 -0.00440705568374206 -0.0123874788586701 0.000839650303019044 0.00360362077376989 0.00231326246659382 0.00767108266983669 -0.00399354355290184 -0.00797338094293318 0.000227919393020094 0.00213503489959221 0.000799997335864245 -0.00279140992495657 -0.00211217316313937 0.000625338783814349 -7.2902212464186e-05 0.000180891557343483 -0.00073680370134037 0.00143184973305616 -0.000999795115064221 0.000785006108805237 0.000482512004193498 0.00275958054254675
  59 3019.21751654906 ""  23.1469791598247 0 0 -0.000506652801513357 -6.5862584231137e-05 -0.000366916056789755 -0.00552115816620168 0.000961409933435736 -0.00697238642952621 0.00080334647363745 -0.000150225845425192 -0.000531092497910031 0.000286382525940514 -0.000112813695004178 0.000306555500537117 -0.00185321897651999 -0.000433312517630567 -0.00159652253140017 0.0728583382345609 0.00600290941769971 0.0427605704798241 -0.00838328325187627 -0.0159929014400662 0.040543928965141 0.000745220052711952 -9.23348011209093e-05 0.000618031935912643 -0.00106410505975478 -0.00532987663325585 8.30790512874443e-05 -0.00883743611491666 0.00669351105359167 0.0064431614180517 -0.00332413211675162 0.00109851613015205 -0.00343620461522924 0.0829100479126712 -0.0115002981398437 0.00407804984624536 -0.000243267436347957 0.000154313097391989 -0.000136432291464832 0.0110615524326807 -0.000781975523019117 -0.00314039266286205 -0.00675995298167618 -0.000943180257234147 0.00767350765776866 -0.828623537872493 0.325862781211236 -0.0928513765861811 -0.156956243941259 -0.195130852890487 0.0492221809875896 -0.11897680748867 0.00937364188782126 0.0330628477728534 0.0190152945692748 0.0668641419649232 -0.0343293829370999 0.0490099639837859 -0.00248437249444988 -0.0154510790452591 0.00674585419277588 -0.0523841421732681 -0.0413840905481551 -0.00100170981319118 0.00103756465408556 0.000597732619825244 0.0144121109742243 -0.00902008304723879 -0.00643448346152978 0.00225848131283432 -0.00150373938917948 0.0029240341617974
  60 3050.08436870718 ""  31.0311691657657 0 0 7.9343168458834e-05 -0.000196017772271636 5.45545474745413e-06 0.000429761979880174 -0.000422555123484341 0.00141589793037976 0.00754543462049793 -0.00367210739880692 0.000733202653007399 -0.000162611601022798 -5.53617665716027e-06 -0.000186859982444588 0.00102615134022491 0.00234169705557866 0.000397326166464296 -0.00795700198417951 -0.000410743057971829 -0.00465033782216399 0.00209152278145099 0.00502751917585331 -0.0123182744877183 -0.061311413583383 -0.00843526807106819 -0.0357922601946793 0.00833484852336668 0.024695991165558 0.000371329110126865 -0.0370970392876188 0.0276514095542597 0.0268025870352626 0.00208107975156857 0.0003056611753503 0.00264657901734689 -0.00631938709768106 -0.000303640613285749 7.32016119038679e-05 0.000570481765463956 -1.03714818874789e-05 -0.000797625921345787 -0.00965348393796994 -0.000364483510832478 0.00258330512131706 -0.0623854845612591 -0.0522885599556647 0.0296143137104928 0.0540198171335248 -0.0236409920250229 0.00459478242461465 0.024378876077953 0.0282767062990302 -0.00563432461453859 0.0963103624874169 -0.0068914347229283 -0.0232645892474206 0.157114541714513 0.565331826703874 -0.299552372029653 0.630192457731949 -0.0321818538605004 -0.154937422217122 -0.0368388372885608 0.0962627722007845 0.0984996764542744 0.000147199218347654 4.82536335835653e-07 -5.88122101014397e-06 -0.00152236646232865 0.000917213545264417 -0.000101108470696851 -0.0022459409969548 0.00262981666405224 0.00874757017142688
  61 3050.68875647612 ""  32.5481495688615 0 0 0.00144030161181901 -0.000717998317222784 -5.67987130224365e-05 0.00410367674040498 6.15151475357909e-05 0.00337288739210368 0.0754302232034304 -0.0393897923528371 0.00662968728567648 -1.34106396002632e-05 0.000188732221405641 -5.3208671600395e-05 -0.000107243227543967 0.00305764459125733 0.000141784709089229 -0.0530073700324142 -0.00405016991270227 -0.0286031955656241 0.000528511667005856 0.00263242259248864 -0.00834672147933881 -0.610054802305711 -0.0845805972743567 -0.356756624958477 0.0901198969075663 0.271197723953602 0.00483738146175502 -0.382277643488365 0.284302657781873 0.276469598471395 0.000110452864681193 -0.000973497383297797 -0.000841584775608327 0.00066479111965 0.000471831809056266 -0.000256638964408516 -4.68013338701266e-05 -7.23531919009551e-06 -0.00013206959813507 0.00118496238655558 -1.44430059053225e-05 -0.000309160345706631 0.00592249498805287 0.00551733063452428 -0.00272941980502566 -0.00383634515325584 0.00173560375461194 -0.000262328504706823 -0.00581554261432628 -0.0067760257181441 0.00201838800941055 -0.0120207863061972 0.0009301367446567 0.00312046650797099 -0.0159236131553035 -0.0570532988863916 0.0302666692590968 -0.0596778406073491 0.00315142736898199 0.0146278289014619 0.00423080663567888 -0.0122454092852575 -0.0119196528777254 -0.000378301429411273 4.36154361276583e-05 3.20738304951948e-05 -0.00223070854031467 0.00125335197923777 -0.00394295576008377 -0.000514689466586923 -0.000384284683650183 0.00249876109539856
  62 3068.27511731783 ""  24.3802861906933 0 0 -5.53457569759004e-05 -3.26862081703194e-05 4.10789556426149e-05 2.6799105207892e-05 -0.000110717976527755 0.000423063175188258 -0.000280245291589103 0.000263343105487807 -1.24190600359208e-05 -1.72485219211626e-05 -3.16734432161353e-05 -3.77354943323106e-05 0.000198024610618089 0.000285610935873405 5.71283549520473e-05 -0.00123993315732046 -9.90314554504242e-05 -0.000914900104160641 0.000773657398075133 0.00176946315782553 -0.00436356074246904 0.00253866174006329 0.000333450965898999 0.00160947443416979 -0.000672330001451097 -0.00212689323768546 -3.20071719257611e-05 0.00184794232952657 -0.00135697145405841 -0.00141396543594286 0.000127534774661297 3.77196433898772e-05 0.000643340792536127 -0.00482818004695381 0.00043396201396666 -0.000651030116629331 0.000169506887472308 -0.000366417948949575 0.000214914315011734 -0.00641419544365236 0.00177303236081598 0.00197937041355927 -0.0350291136745964 0.0666593841947049 0.044023743292571 0.0485203150703007 -0.0209501369583927 0.00317602136031202 0.0105293254859426 0.0124491915361319 -0.00233832265867837 0.0683768095577975 -0.00674515525088295 -0.0160425189201196 -0.0582807479712024 -0.159339287651397 0.0996346049947207 0.35633036894412 0.00359267225405337 -0.0820051584483537 0.121911419392514 -0.642386203885814 -0.541029432060273 0.000196470017526843 -0.000114952547699657 -0.000127564364189639 -0.00115812671244586 0.000474383993503236 0.000475886451240184 -0.000325768218543071 0.000568113719011362 -0.00387420235160931
  63 3079.12162191939 ""  16.6192900978018 0 0 -0.00216510219622047 -0.00470896728676444 0.000176315918224379 -0.00185357659698333 -0.000515027839050517 -0.00100923338340371 -0.0386374978978109 -0.0745580203179894 -0.0250721698852259 0.000225798853756903 0.000122717986373126 -0.000218042312920264 0.0156630912676304 0.0445829252244717 -0.00235053319995368 0.0227335669060436 0.00152771462808177 0.0125644476989324 -0.000322215734673964 -0.00066061019326164 0.00162828426012825 0.386570386133854 0.0334198367962104 0.218596360611042 0.199041860260529 0.79662971794288 0.00777275146989472 -0.121382665804932 0.0691316073155086 0.0728653263317941 -0.000628010459399559 0.000492217242802496 -0.000413807742349133 -1.69911921255009e-05 5.66220194572807e-05 0.000139726334015935 -5.52099088542674e-05 8.70873275715661e-05 0.000221501739900931 -0.000179815724232557 -5.06880758219991e-05 8.09553048305714e-05 -0.000161558303638082 -8.76229906116173e-05 0.000138486654433688 0.000160023449561308 6.83842824346996e-05 -0.000283699662271739 0.000345424171976502 0.000917902253671111 -0.00120491033046438 0.00192124525345298 -9.68689879421181e-05 -0.000547954694177465 0.000471293877545011 0.00179767579442174 -0.000978463775264576 0.00144699057255784 -7.757483835833e-05 -0.000308584809776077 5.61611863607925e-05 -0.000614327190652271 -0.00046110197921884 0.000187397162620705 0.000185148676825313 6.95774037797235e-05 -0.000483392076329821 -0.00140197172863047 -0.000512223292406308 0.00126189030703374 -0.000695464211133255 -0.00321664551957614
  64 3395.40133490556 ""  217.019674211005 0 0 -0.00147998184946686 -0.000306950748336367 -0.000757754795248742 0.000472210729997333 0.000685382684057411 0.000853720169583317 -0.000180986004916619 -0.00010816608852017 -9.29044804557155e-05 0.00594359043320441 0.00106906794235839 0.00492827557383719 0.00971669179517085 0.0098275382053905 0.00192040750678497 -0.00385655970010887 -0.00262692448767431 -0.00386719130839034 0.000615010619964823 -0.000669323633329493 -0.00168818268590264 0.00342592527979252 0.00063093513234561 0.00258125927717757 -0.000797707267867885 0.00172246537145167 -0.00022539173569833 0.000887246997672061 -0.00092499319973958 -0.00127022819097628 -0.0879515041036135 -0.0224080911289177 -0.0764274780854492 -0.000852918175084499 -0.00228397987112031 0.00119655277982426 0.0108669923749661 -0.0142318777181059 -0.056284510599289 0.00207054072878688 0.00279795095381964 -0.00341263289473969 0.000324054834251662 6.64626475740411e-05 -5.46610773552982e-07 -0.00159701392091715 0.00147289244778273 -0.0015587103537108 0.010990497805015 0.0121675730868437 -0.00964508523136302 -0.0169084562241145 -0.00536014728776416 0.00471621062601642 -0.00136304525313901 -0.00824756079356988 0.0060868616076681 -0.00049532678949804 0.000739734787179499 -0.000382318471384251 -0.000300724599677122 -0.00191904452953902 -0.00299327802932301 0.00298739336722272 -0.000206652764152546 -0.000829421231380561 -0.0233914838281147 0.0166568685891563 0.0202054318209001 -0.201479750129524 0.200583592401937 0.915489229841253
  65 3505.88313199158 ""  1.43700601059287 0 0 -0.000121140056815038 0.00173355642935404 0.000851288041995486 0.000369076713209205 -0.000334844597567839 -0.000292509806204962 0.000123748378206907 -0.000100006751580286 -0.000177572686853794 0.000379130679516915 5.78475749412786e-05 0.000264351776330603 0.000854530791552266 -0.00363657291886348 0.000654609275117178 -0.00125033985466782 0.000455940849614731 -0.000269701297789635 0.000139327441574011 -0.000256670860447396 0.000817715948961647 0.00037734823722509 -0.000565069856470553 -0.000423158558172064 -0.000337301951245437 -5.16315050935363e-05 0.000263658851358437 0.000505547294106275 0.000444930100299562 -0.00201250305651338 -0.00509647983520718 -0.00161533552290974 -0.00449337271338395 -0.00121845558402358 0.00168126338322492 -0.000818756543970413 0.00036639061344988 -0.000610585085026718 -0.00202151096669844 0.000149329734862416 -0.00011433826529365 -0.000354117388209288 -1.0405967956149e-05 6.3651003727486e-05 4.2677065717457e-05 0.0161163551830695 -0.00740048722353217 0.000579950285923059 0.00116033546407838 0.00368377943458774 -0.00342505722088944 -0.000107567516450243 -0.000417766787657569 -0.000322489139476151 -4.77444121402349e-05 -0.000140760515070014 0.000146624269370882 0.000197090626737953 5.86613672431109e-05 5.55277556992519e-05 0.000253727102842434 -0.00038173734635195 -0.000141388000206661 -0.047737461169966 0.0286673011533181 0.0413809701144453 0.654363728986748 -0.422838734285255 -0.562639971725857 -0.00725130464419063 0.00824182752316963 0.0330533648634554
  66 3596.96012345258 ""  330.313133490763 0 0 0.000396789454232068 0.000166047377797118 2.78227356017079e-05 -0.00234499562551065 -0.000867779987885226 -0.00127805942560278 -3.75301354804083e-05 -4.52031196476603e-05 -0.000117352737514797 -0.0452418861803064 -0.00991508828583793 -0.0388050115620292 -0.00157024779534047 0.00305667643034102 0.000955714687659742 0.0194704503709534 0.00692704311413284 0.0125093859116698 0.00270942402548563 0.00832189679706804 -0.00394597871453572 0.000164011622077585 9.1534024273636e-05 -0.000285440274297657 0.000890877207978678 -0.000283347373818226 -0.00108438164609754 -0.00138811904799441 0.0013693802704068 0.001417122439467 0.718853273803286 0.146157365958423 0.616370366649039 2.60447560874679e-05 -9.33560312162993e-05 0.000486573967124586 0.00208461004506469 -0.00290371864767808 -0.0057960044920661 0.00144300001074671 0.00200973241038483 -0.00160537088575533 -1.66286893160761e-05 -0.000170379301928603 3.96063850445927e-05 -0.000578577444937416 0.000270152233284594 -0.000764014038746626 -0.000440429203456334 -0.00201145094515216 -0.00170846765266208 -0.0119017881244657 -0.00155778586745274 0.00399638663120053 -0.000298293186881788 -0.00332427480542258 0.00324447559492392 -0.000500978342716036 0.000576532143655646 -0.000646071879114639 -0.00016735412063064 0.000145237260090765 -0.000735334890996105 -0.00027824091776296 -3.62250059524389e-06 -8.54308104555115e-05 0.00134770990277935 -0.00105000079227726 -0.00232838020549974 -0.0314365394097396 0.0329094899936032 0.111175503913505
  :::
 } 
 m_exists[66] { 
  s_m_exists
  :::
  1 11111111111111111111111111111111111111111111111111111111111111111111111111111 
  2 11111111111111111111111111111111111111111111111111111111111111111111111111111 
  3 11111111111111111111111111111111111111111111111111111111111111111111111111111 
  4 11111111111111111111111111111111111111111111111111111111111111111111111111111 
  5 11111111111111111111111111111111111111111111111111111111111111111111111111111 
  6 11111111111111111111111111111111111111111111111111111111111111111111111111111 
  7 11111111111111111111111111111111111111111111111111111111111111111111111111111 
  8 11111111111111111111111111111111111111111111111111111111111111111111111111111 
  9 11111111111111111111111111111111111111111111111111111111111111111111111111111 
  10 11111111111111111111111111111111111111111111111111111111111111111111111111111 
  11 11111111111111111111111111111111111111111111111111111111111111111111111111111 
  12 11111111111111111111111111111111111111111111111111111111111111111111111111111 
  13 11111111111111111111111111111111111111111111111111111111111111111111111111111 
  14 11111111111111111111111111111111111111111111111111111111111111111111111111111 
  15 11111111111111111111111111111111111111111111111111111111111111111111111111111 
  16 11111111111111111111111111111111111111111111111111111111111111111111111111111 
  17 11111111111111111111111111111111111111111111111111111111111111111111111111111 
  18 11111111111111111111111111111111111111111111111111111111111111111111111111111 
  19 11111111111111111111111111111111111111111111111111111111111111111111111111111 
  20 11111111111111111111111111111111111111111111111111111111111111111111111111111 
  21 11111111111111111111111111111111111111111111111111111111111111111111111111111 
  22 11111111111111111111111111111111111111111111111111111111111111111111111111111 
  23 11111111111111111111111111111111111111111111111111111111111111111111111111111 
  24 11111111111111111111111111111111111111111111111111111111111111111111111111111 
  25 11111111111111111111111111111111111111111111111111111111111111111111111111111 
  26 11111111111111111111111111111111111111111111111111111111111111111111111111111 
  27 11111111111111111111111111111111111111111111111111111111111111111111111111111 
  28 11111111111111111111111111111111111111111111111111111111111111111111111111111 
  29 11111111111111111111111111111111111111111111111111111111111111111111111111111 
  30 11111111111111111111111111111111111111111111111111111111111111111111111111111 
  31 11111111111111111111111111111111111111111111111111111111111111111111111111111 
  32 11111111111111111111111111111111111111111111111111111111111111111111111111111 
  33 11111111111111111111111111111111111111111111111111111111111111111111111111111 
  34 11111111111111111111111111111111111111111111111111111111111111111111111111111 
  35 11111111111111111111111111111111111111111111111111111111111111111111111111111 
  36 11111111111111111111111111111111111111111111111111111111111111111111111111111 
  37 11111111111111111111111111111111111111111111111111111111111111111111111111111 
  38 11111111111111111111111111111111111111111111111111111111111111111111111111111 
  39 11111111111111111111111111111111111111111111111111111111111111111111111111111 
  40 11111111111111111111111111111111111111111111111111111111111111111111111111111 
  41 11111111111111111111111111111111111111111111111111111111111111111111111111111 
  42 11111111111111111111111111111111111111111111111111111111111111111111111111111 
  43 11111111111111111111111111111111111111111111111111111111111111111111111111111 
  44 11111111111111111111111111111111111111111111111111111111111111111111111111111 
  45 11111111111111111111111111111111111111111111111111111111111111111111111111111 
  46 11111111111111111111111111111111111111111111111111111111111111111111111111111 
  47 11111111111111111111111111111111111111111111111111111111111111111111111111111 
  48 11111111111111111111111111111111111111111111111111111111111111111111111111111 
  49 11111111111111111111111111111111111111111111111111111111111111111111111111111 
  50 11111111111111111111111111111111111111111111111111111111111111111111111111111 
  51 11111111111111111111111111111111111111111111111111111111111111111111111111111 
  52 11111111111111111111111111111111111111111111111111111111111111111111111111111 
  53 11111111111111111111111111111111111111111111111111111111111111111111111111111 
  54 11111111111111111111111111111111111111111111111111111111111111111111111111111 
  55 11111111111111111111111111111111111111111111111111111111111111111111111111111 
  56 11111111111111111111111111111111111111111111111111111111111111111111111111111 
  57 11111111111111111111111111111111111111111111111111111111111111111111111111111 
  58 11111111111111111111111111111111111111111111111111111111111111111111111111111 
  59 11111111111111111111111111111111111111111111111111111111111111111111111111111 
  60 11111111111111111111111111111111111111111111111111111111111111111111111111111 
  61 11111111111111111111111111111111111111111111111111111111111111111111111111111 
  62 11111111111111111111111111111111111111111111111111111111111111111111111111111 
  63 11111111111111111111111111111111111111111111111111111111111111111111111111111 
  64 11111111111111111111111111111111111111111111111111111111111111111111111111111 
  65 11111111111111111111111111111111111111111111111111111111111111111111111111111 
  66 11111111111111111111111111111111111111111111111111111111111111111111111111111 
  :::
 } 
} 
