# Supplementary material for: Cut-off Scale and Complex Formation in Density Functional Theory Computations of Epoxy-Amine Reactivity
Source: ACS Omega. 2021 Oct 25;6(44):29424–31. doi: 10.1021/acsomega.1c03229 (PMC8587129; doi:10.1021/acsomega.1c03229)
Supplement: Supplementary file 1 — ao1c03229_si_001.zip [file ao1c03229_si_001.zip › Final_structures/Primary/A3_E1_B3LYP-D3_CC-PVTZ-F_canonical/Amine_frag3_product-5_isomer18.vib]

{ 
 s_m_m2io_version
 :::
 2.0.0 
} 

f_m_table { 
 i_j_atom_total
 :::
 24
 m_column[77] { 
  s_m_data_name
  s_m_column_name
  i_m_width
  b_m_visible
  s_m_units
  :::
  1 r_j_Frequency  "Frequency"  10 1 "" 
  2 s_j_Symmetry  "Symmetry"  10 0 "" 
  3 r_j_Intensity  "Intensity"  10 1 "" 
  4 r_j_Raman_Act  "Raman Act"  10 0 "" 
  5 r_j_Raman_Int  "Raman Int"  10 0 "" 
  6 r_j_x1  "x1"  10 0 "" 
  7 r_j_y1  "y1"  10 0 "" 
  8 r_j_z1  "z1"  10 0 "" 
  9 r_j_x2  "x2"  10 0 "" 
  10 r_j_y2  "y2"  10 0 "" 
  11 r_j_z2  "z2"  10 0 "" 
  12 r_j_x3  "x3"  10 0 "" 
  13 r_j_y3  "y3"  10 0 "" 
  14 r_j_z3  "z3"  10 0 "" 
  15 r_j_x4  "x4"  10 0 "" 
  16 r_j_y4  "y4"  10 0 "" 
  17 r_j_z4  "z4"  10 0 "" 
  18 r_j_x5  "x5"  10 0 "" 
  19 r_j_y5  "y5"  10 0 "" 
  20 r_j_z5  "z5"  10 0 "" 
  21 r_j_x6  "x6"  10 0 "" 
  22 r_j_y6  "y6"  10 0 "" 
  23 r_j_z6  "z6"  10 0 "" 
  24 r_j_x7  "x7"  10 0 "" 
  25 r_j_y7  "y7"  10 0 "" 
  26 r_j_z7  "z7"  10 0 "" 
  27 r_j_x8  "x8"  10 0 "" 
  28 r_j_y8  "y8"  10 0 "" 
  29 r_j_z8  "z8"  10 0 "" 
  30 r_j_x9  "x9"  10 0 "" 
  31 r_j_y9  "y9"  10 0 "" 
  32 r_j_z9  "z9"  10 0 "" 
  33 r_j_x10  "x10"  10 0 "" 
  34 r_j_y10  "y10"  10 0 "" 
  35 r_j_z10  "z10"  10 0 "" 
  36 r_j_x11  "x11"  10 0 "" 
  37 r_j_y11  "y11"  10 0 "" 
  38 r_j_z11  "z11"  10 0 "" 
  39 r_j_x12  "x12"  10 0 "" 
  40 r_j_y12  "y12"  10 0 "" 
  41 r_j_z12  "z12"  10 0 "" 
  42 r_j_x13  "x13"  10 0 "" 
  43 r_j_y13  "y13"  10 0 "" 
  44 r_j_z13  "z13"  10 0 "" 
  45 r_j_x14  "x14"  10 0 "" 
  46 r_j_y14  "y14"  10 0 "" 
  47 r_j_z14  "z14"  10 0 "" 
  48 r_j_x15  "x15"  10 0 "" 
  49 r_j_y15  "y15"  10 0 "" 
  50 r_j_z15  "z15"  10 0 "" 
  51 r_j_x16  "x16"  10 0 "" 
  52 r_j_y16  "y16"  10 0 "" 
  53 r_j_z16  "z16"  10 0 "" 
  54 r_j_x17  "x17"  10 0 "" 
  55 r_j_y17  "y17"  10 0 "" 
  56 r_j_z17  "z17"  10 0 "" 
  57 r_j_x18  "x18"  10 0 "" 
  58 r_j_y18  "y18"  10 0 "" 
  59 r_j_z18  "z18"  10 0 "" 
  60 r_j_x19  "x19"  10 0 "" 
  61 r_j_y19  "y19"  10 0 "" 
  62 r_j_z19  "z19"  10 0 "" 
  63 r_j_x20  "x20"  10 0 "" 
  64 r_j_y20  "y20"  10 0 "" 
  65 r_j_z20  "z20"  10 0 "" 
  66 r_j_x21  "x21"  10 0 "" 
  67 r_j_y21  "y21"  10 0 "" 
  68 r_j_z21  "z21"  10 0 "" 
  69 r_j_x22  "x22"  10 0 "" 
  70 r_j_y22  "y22"  10 0 "" 
  71 r_j_z22  "z22"  10 0 "" 
  72 r_j_x23  "x23"  10 0 "" 
  73 r_j_y23  "y23"  10 0 "" 
  74 r_j_z23  "z23"  10 0 "" 
  75 r_j_x24  "x24"  10 0 "" 
  76 r_j_y24  "y24"  10 0 "" 
  77 r_j_z24  "z24"  10 0 "" 
  :::
 } 
 m_row[66] { 
  r_j_Frequency
  s_j_Symmetry
  r_j_Intensity
  r_j_Raman_Act
  r_j_Raman_Int
  r_j_x1
  r_j_y1
  r_j_z1
  r_j_x2
  r_j_y2
  r_j_z2
  r_j_x3
  r_j_y3
  r_j_z3
  r_j_x4
  r_j_y4
  r_j_z4
  r_j_x5
  r_j_y5
  r_j_z5
  r_j_x6
  r_j_y6
  r_j_z6
  r_j_x7
  r_j_y7
  r_j_z7
  r_j_x8
  r_j_y8
  r_j_z8
  r_j_x9
  r_j_y9
  r_j_z9
  r_j_x10
  r_j_y10
  r_j_z10
  r_j_x11
  r_j_y11
  r_j_z11
  r_j_x12
  r_j_y12
  r_j_z12
  r_j_x13
  r_j_y13
  r_j_z13
  r_j_x14
  r_j_y14
  r_j_z14
  r_j_x15
  r_j_y15
  r_j_z15
  r_j_x16
  r_j_y16
  r_j_z16
  r_j_x17
  r_j_y17
  r_j_z17
  r_j_x18
  r_j_y18
  r_j_z18
  r_j_x19
  r_j_y19
  r_j_z19
  r_j_x20
  r_j_y20
  r_j_z20
  r_j_x21
  r_j_y21
  r_j_z21
  r_j_x22
  r_j_y22
  r_j_z22
  r_j_x23
  r_j_y23
  r_j_z23
  r_j_x24
  r_j_y24
  r_j_z24
  :::
  1 85.5654170568552 ""  0.309990228119292 0 0 -0.00339502806081699 -0.0141055122265457 -0.0290431821179924 0.0132800556279157 -0.00549612432868497 0.0345626323198102 0.0406278272911595 0.101216659588819 -0.0781490429458072 -0.00200867385502354 -0.0648193973968101 0.0530139961707167 -0.0401381347252157 -0.0576351775223521 -0.0996315625234458 0.0308867440083379 0.0173638501449051 0.0787742837462986 0.0208692022005041 0.0266711923558469 0.0110515039053719 0.0518988951496942 0.14600136810314 -0.123422153777563 0.077278622869217 0.148534158589319 -0.00575259739405588 0.0245326267894917 0.0954112411765554 -0.139807215764665 -0.00809486093207058 -0.0323784286988426 0.0448705460479391 -0.0718854749175842 -0.045331474590879 0.0492693094215397 0.00659844832149682 -0.00225552669358919 -0.067288283956705 -0.00814949510129041 0.0270084671500198 0.0159110854006149 0.0358386416944048 0.0833900742018141 0.00591562744877559 -0.0806410569667386 -0.120192142697609 0.0593665058070461 -0.141222414433221 -0.00749341935891972 0.0821109493474134 -0.0040780725896199 0.0568285452152534 0.0605911473627113 0.0434918187257137 0.0991522548237874 0.0586213559316777 0.0324689982499224 0.074150041496628 -0.0354178813262303 0.0644565726236735 0.118007623733883 -0.0136163207906104 -0.0148776324229541 -0.0760419910185505 0.020144157231836 -0.00953608007676483 -0.127205271124662 0.0517979228746633 -0.00351067566245178 -0.0626525714805669 -0.0646231932011992
  2 127.407934324084 ""  0.494711751424028 0 0 -0.0304695678591584 0.00529672393950112 -0.0301697554028369 -0.0371946538107 -0.00252450724018869 -0.0716925148970872 0.0450965801185724 -0.0191006106980688 -0.0225678724295253 -0.0178879358455882 0.0180565899867194 -0.0755092266188315 -0.0515121380846962 0.0113393772715714 -0.0416412510741618 -0.0462843719660697 -0.0124800930171637 -0.0925696676693732 -0.0428689930277258 -0.0155869610679018 -0.0573243969465811 0.0633998289696649 -0.0296420984679186 -0.0727872187531169 0.0763195114310367 -0.0276216687447412 -0.00705270665351608 0.0517564766342587 -0.0171044216436186 0.017485127117011 -0.0117045467891846 -0.012083133627398 -0.0698924189092602 -0.0753233391908273 -0.000960320427269371 0.0283277489212451 0.00124012799515669 0.000197195529750343 0.0638516508212565 0.018379183938151 0.00119524294107067 0.0696561564305488 0.139720207802246 -0.0334905155378565 0.00238668771325888 -0.0822015066612389 -0.0679426838475914 0.00552789376282927 -0.127836649351429 0.0224686620713786 0.0188763390724672 0.0269252440182478 0.0162525296270235 0.158251067655772 0.175034183768732 -0.043336331997754 -0.00161085406605755 0.129249149510068 -0.0282425524659748 -0.0983395562240408 0.211506782400765 -0.054199512982557 0.0519253519496568 -0.0568167223750943 0.0340131855232459 0.0396907936720526 -0.0164568974477117 0.0848909618846405 0.0498720810838537 -0.0185730750215847 0.00138402988552194 0.0592895436229743
  3 138.399727849713 ""  7.48628348525136 0 0 0.0223608982822183 0.0324764854067758 0.0224544598114299 0.0818247431667958 0.0692724380276248 -0.00335675799053127 -0.0179303858623692 -0.00754558154823212 0.0408635227252861 -0.0369151656782289 0.0339745088249665 -0.0140901719550413 -0.00538900003238548 0.077920091840821 0.0445951139713092 0.175905916306807 0.0620516358730043 0.0778085510043424 0.126655718275853 0.128893942847523 -0.108832846731522 -0.0270836444495148 0.00319612398715853 0.0647142565118217 -0.0182125618742048 -0.0392088634135254 0.0106567835749533 -0.0381706473734838 -0.017995506660317 0.0602539601599007 -0.0600924145287003 -0.0231483696880271 0.0800765334711792 0.0239677904902067 -0.0411224178344219 0.000831852438014437 -0.14608996403826 -0.0346200237048667 -0.0322676945281947 -0.01373735906462 -0.0527714175623868 0.00299484066258653 0.0732063236091491 0.0300461007868014 -0.0230130896022439 0.0250378114881594 -0.0255379079154629 0.0128110217948544 0.0364358725542168 -0.0490625344857101 -0.0123047239966882 -0.0036343689285617 -0.134414186880508 0.0461710818946308 0.175460583227398 0.0166654282846411 0.00831522054043048 0.0598648009482104 0.118016602787162 -0.0798589225314289 0.0530722987942285 0.017849662548313 -0.0205457174560287 0.0342463905517453 -0.0284944045113534 0.00678156429401581 0.0171586686017857 -0.0401993586403569 -0.00231691696399012 -0.108909865607569 -0.0503097493494987 -0.0255347347602202
  4 214.213353832521 ""  8.67211683298457 0 0 -0.00930754243596408 -0.0394522136351072 -0.00100175866561788 -0.0399094774928412 -0.0565130121450419 0.0251817930343162 0.00427494761106762 0.0216159038708803 -0.0275853212802916 0.158511205861386 0.0625225087070698 0.0106195355476838 0.0184167735652113 -0.0834258290486126 -0.021656817948788 -0.150402109442091 -0.0974636658962258 -0.134245125180624 -0.111112825227915 -0.122097050122244 0.184221307747116 0.00732211395190294 0.0318710175620547 -0.0398702977504344 0.00339403334637908 0.060415182187319 0.00851010823203342 0.0110322601470351 0.026333368460287 -0.0727105457377121 0.223579948387735 -0.0119858519102252 -0.0634758259833166 0.0053430504234147 0.00761832784916558 -0.00466455134784292 -0.108823249879162 0.00354962252797865 0.0111338964086022 -0.0330501954773234 -0.0200812833308301 0.00629196178536307 0.0105325249362139 0.0160142558357643 -0.00851489687421525 0.0100118875459817 0.0475953908886224 -0.00185712230799611 0.0440235516497667 -0.0107759532721439 -0.00776576525809885 -0.0268850471363449 -0.0628654213362907 0.0177230432887185 0.0865468162382546 -0.00218435527961301 -0.0100110672308925 0.001995877191147 0.0896842911541482 -0.0301206943799252 -0.0213392272220628 -0.0106253120653946 0.00217029255970792 -0.009780716347342 -0.00484914203079789 -0.00598540911710592 -0.00497707812176036 -0.000959742885525419 -0.00393193366981878 -0.00468138005279174 0.00822685300962536 0.0334953520466863
  5 238.383529595651 ""  3.98721995241267 0 0 0.00118156094291877 -0.00457626676030355 0.052959542375528 -0.0805743145499544 -0.0348576105615767 0.0153511916987571 0.0632993570197858 0.0593710568633406 0.0257453528309692 -0.0770956621625821 0.111398030708634 -0.039546488648903 0.0240331377658962 -0.0487469672866005 0.0266227236843835 -0.15689511427091 -0.0551051524194725 -0.084953366967677 -0.0910105774564643 -0.149079683776816 0.0648893442120853 0.0839278304115741 0.0385601676598429 -0.0260782720755268 0.0679187138552188 0.11920692308181 0.0849916843059806 0.104450289625003 0.0805027734240763 -0.00685975156544095 -0.0611664177649871 0.0598519526988147 -0.0364052493242418 0.0468571933857602 -0.0487477016148741 0.00316552191884741 0.0320900671295004 -0.0681086521898577 -0.0625130755781749 0.0257528043772581 -0.0448970300942214 -0.0124708549170292 -0.00573409171088936 0.0174927239564889 0.0169580741741213 0.0497840512627891 -0.0236703721463159 -0.0131377234360038 0.0643111268305233 -0.0597719127701189 -0.0212295657573267 0.0203867085376412 -0.0523828611694953 -0.0347404565660814 -0.0115494668416663 0.0343758345340867 0.0628667276672931 -0.00360542743512455 0.0165786762864931 0.0382072566286875 -0.0265528887298243 0.0562157473362665 -0.0273626689226323 0.00761098808448316 0.00188331446029378 0.0333023912011612 -0.00209334220313369 0.0485592405416163 0.00133130812735864 -0.0580755452087265 -0.108955319306667 -0.0821273223945083
  6 269.934102212745 ""  4.19519548466744 0 0 -0.0117723090501785 -0.057930330751381 0.00188736554753999 0.0271508969481712 -0.0342864257128844 -0.0228468580900259 -0.087075400359796 0.0684067535258063 -0.0549264997166558 -0.0434413366598011 0.0305161352681871 -0.0653652534085243 -0.0282495549350545 -0.0762930847840931 -0.0276961150675253 0.0881536094831755 -0.0748105230019086 -0.0131380036524696 0.0506438902736735 -0.00986053253311727 -0.0761172105327421 -0.113657255793083 0.0652404183022141 0.0235027730964083 -0.176469976827376 0.168664337578403 -0.0282344381027209 -0.0497738344679163 0.0917121350363796 -0.206396011037592 -0.062569728549703 0.0159774482925974 -0.0208338482484021 0.0715600841744813 0.0206673911795105 0.0238701681694982 0.00356338665541979 0.034862226733677 0.075449382200318 0.035964878663186 0.00792587858009587 0.0210794104612114 0.0128684822515993 -0.00048776034903315 0.0381720958114682 0.0834062403235905 0.11021046909927 -0.00791773651163663 0.161654929420615 -0.0102175892439973 0.0983444088046371 0.034222460853908 -0.0190001495830347 -0.00202268360649972 0.0500317661379267 -0.0204297833351054 0.00348984277475915 0.0116835721346607 0.0536946892714909 0.0730891912474866 -0.0431455129749899 -0.0362199020276662 0.047108706712664 0.00131068688762502 -0.0928335206602632 -0.0138182979988695 -0.0212846053131533 -0.151948658957644 -0.00343087807953566 0.0502124007403347 0.094394269907585 0.0860518047256892
  7 294.417147168634 ""  0.272670464378125 0 0 -0.0060530076021896 0.0155519997257812 -0.0319715648499912 -0.00166569568402597 0.0115520512677433 -0.0281076466396552 -0.0410842070680351 -0.000316238889906852 -0.0269784280713622 0.0270084945254665 -0.0317413024721052 -0.00965391927816269 2.28972732364391e-05 0.0245528560196334 -0.0203158504911634 -0.00242632350005332 0.0200255494889393 -0.0193384079080451 -0.00798749039856248 0.0284960612739385 -0.0200174957135501 -0.0615411311504021 -0.120513472412195 0.0667737564402605 -0.179263557159463 0.05391852542211 -0.080408807613469 0.0673398699849049 0.0528220768409842 -0.0615123555269356 0.0346555241903484 -0.0609039322928039 -0.00450567173860209 0.0265446859950728 -0.0158901731403404 -0.0201965166459301 -0.00994329756865751 -0.0478351227417152 0.0234478271950393 0.0207929508649239 -0.0505488455108884 0.0241214889823518 0.00140864218130149 0.0644590610151509 0.0654701431557541 0.0299371642463031 0.0110430038398881 -0.0500951716190492 0.0524020034138439 -0.0333682910758558 -0.0641739925231047 0.0210104001638247 -0.0770828548767176 0.0230055980706009 -0.283094838468266 0.231285844461033 0.360584938260399 0.0263771189523569 -0.270644464536698 0.0210201571927403 0.218496389942988 0.381175921039836 -0.132092039463332 -0.011465104446559 0.0459583572680374 -0.00156042087655741 0.0154714509449539 0.127646883697716 -0.0199032446543608 -0.0422620617104198 -0.0394624781463866 0.0140449410564631
  8 304.560640899526 ""  1.16398472428621 0 0 0.0345721050458914 0.00616800470322025 0.00347583424569491 0.011508790210194 -0.00951769844018678 0.000344710719765774 -0.0197802428648259 0.00487666998762679 0.00785747229738944 0.00829779304332316 0.000983995598438741 -0.00615661674108906 0.0581052601052888 -0.000403325697774234 0.0145075022684597 -0.000498201295218281 -0.00687695667982316 -0.00823019704674281 0.0138782630955775 -0.0297761126892591 -0.000507776221425531 -0.05906346914256 -0.443149135144011 0.255840281322339 -0.469495962533226 0.237119556743885 -0.113500557764965 0.398171153098515 0.208220286413544 -0.11006003576855 0.00833232471987577 0.0101805473086897 -0.0118694529137798 -0.0505646011401524 -0.0159973963665854 0.013977664290486 0.0151420841777133 -0.00869817968743733 -0.0228077595596964 -0.0218990672815742 0.0108642755595788 0.00606868725072619 -0.00238428983205842 -0.00660734816036731 -0.00896944862743899 -0.0616564343049415 -0.0985650904855744 0.0558594838722122 -0.132708087336521 0.0172837911355477 -0.0181930457203672 -0.0218261220080316 0.0401374227976882 0.0206263148910855 0.120207910904036 -0.0651358456094338 -0.0963359951081735 -0.0141951938202455 0.13217414560589 -0.00425464033576033 -0.0861691219403345 -0.113193747357502 0.0531707092463732 0.0292207476800183 0.0268447747903371 0.0109842410612619 0.0443177133277577 0.0263021366365046 0.0238473774018833 0.00263325624653096 -0.0432683692081275 -0.0247721262201313
  9 309.346399581663 ""  2.506313346827 0 0 0.0318399495222046 -0.0234699878067196 0.0348831756030441 0.0108562305932787 -0.029192170584732 0.0337252937973512 0.0274285187634577 0.0126802803130655 0.023306243632061 -0.0262714538170885 0.0373983410167668 0.00279824509177176 0.0461853284529704 -0.0455668532480052 0.0265979173772387 0.00408586052033135 -0.0411130848632057 0.0127178225006085 0.019064793774536 -0.0630702994499733 0.0255254351619398 0.0270974627755796 -0.0442617312244684 0.0430163974826426 -0.0280239824983157 0.0661469899772548 0.0317339012074305 0.089639760774415 0.0433253195303534 -0.0145414235574763 -0.033317416613549 0.050541260551828 0.00931905402269917 -0.0244437290578599 0.0230537454080944 0.0145311805239617 -0.0416171613020279 0.0552922188867899 -0.00679294955537128 -0.0292010266357205 0.0442219265789739 -0.0185097006462949 0.0158146412128068 -0.0757074431221568 -0.073204709783411 -0.0287512263097207 -1.00073387433694e-05 0.0605965537567835 -0.0468440984096913 0.0359529425207471 0.0435403253320674 -0.025399985040517 0.0609115672299958 0.00978102543497886 -0.309666140089555 0.0305844705125322 0.0180359271836379 0.0399081054996691 -0.47767689131707 -0.187609603631199 0.34875881017996 0.0910699466568086 -0.0855549142789699 0.0386299454559765 -0.0377550043296843 -0.00977145067055448 0.0102620766559668 -0.140498612672304 0.01724845620008 0.04317816113709 0.0636328150174181 0.0133546969438329
  10 373.040472081935 ""  0.421199693734635 0 0 0.101027443341599 0.0289199413320762 -0.0111259883190124 -0.0248541467727376 -0.0454161692816777 -0.00335211908169268 -0.0809042941030078 0.0199616457972906 -0.000680523744731266 -0.0225169363197309 -0.00482074706350588 -0.0219581631770433 0.157337226020713 0.0170560730641102 0.0223164238735183 -0.170045886859567 0.00484792704310052 -0.085152171854708 -0.0427357193389445 -0.203185501366304 0.0730251477523083 -0.134201190171814 0.245615572278911 0.0832705162903336 0.00467098552627735 -0.105079884362301 -0.052256754584552 -0.307911651831632 -0.0870762077604984 -0.0312359702487568 -0.0249804023391288 0.0253736048676088 -0.0387037124442879 -0.0491229143289745 -0.028780678004337 0.00545731264046813 0.00515106958972496 -0.010477944809471 0.0246213240685015 -0.0202900085671896 -0.00330104801758679 0.0164031629144339 0.00954030450563693 0.0201589359381453 0.0109021318386591 -0.0708131674086385 -0.187299555724296 0.0956998816618928 -0.205382073800757 0.0321802607571635 -0.0659534098192195 -0.0191131266376594 0.0222997489731414 0.0359030899770789 0.0498875615187649 0.0202815674361811 0.0392023221496419 0.0034318183422408 0.0543587207954304 -0.0191576423617839 0.00739092425655333 0.0287231609952417 0.00241683549572909 0.116794441066949 0.0381400174195916 -0.0257842683507269 0.112744207250565 -0.0460318320692825 0.0101227468457184 0.0617707161371652 -0.00849259184001962 0.0368845278575128
  11 414.691064705551 ""  2.60021780915711 0 0 0.00394597059204236 -0.004282449913442 0.0209900160052938 0.0199625658198303 -0.0238418799442166 -0.0368680216520829 -0.0550646883926005 0.0467498313881974 0.0117604560334632 0.0328136861217022 -0.0548718648443748 -0.0409675134613335 0.00338377475392764 0.00891109054919827 0.0298611804356092 0.0385760089850901 -0.0357497483461714 -0.0363054424254169 0.0245524302606303 -0.0112585990945038 -0.0495429454819481 -0.0804327858177136 0.168725226484373 0.0467972303335161 -0.0280016987424675 0.0418915069371339 0.0273100728920025 -0.149368643219557 0.00556792178792289 -0.0698029767769645 0.0316329971360704 -0.0457842262065028 -0.0425032800143718 0.0304242654240072 0.0367774882250084 0.0582760757764062 -0.0215051106692322 -0.00770765017397641 -0.116753382847777 0.00944439927187034 0.0364680881947024 0.0382619050375785 0.00170959877971572 -0.0685191300634064 0.0298839278837776 0.0390668904240027 0.112007014479014 0.0455727458955731 0.0941885632933917 0.00914374383800425 0.0451667943965281 0.0113718989397199 0.0256007933380663 0.0560708612910005 -0.0830334977160621 -0.0917455950018304 -0.092689937773703 0.0122167331143165 -0.153478757621072 0.0599807964673082 0.0414570238131536 -0.141920096464697 0.113712186987457 -0.0117215540432687 0.0569389306032789 0.071516110097024 0.041466155873573 0.175673451320081 0.057881682165223 -0.137782068519765 -0.143578498314504 -0.138290822766375
  12 466.110332364557 ""  6.49823824087781 0 0 -0.0122730769209045 -0.0532889138004082 0.0698193719628178 0.0635285011464686 -0.0567574992880513 -0.0028381547065562 -0.00711648424333153 0.053177290253833 0.053833942278404 0.0159616534111459 -0.0309045469481433 -0.0361779504189055 0.0105765964483945 -0.0598753886634287 0.0782255965177918 0.183150910892623 -0.121139859995024 0.0351718614581585 0.0926205181140323 0.0312793409107025 -0.0825283183710842 -0.00215956346706798 0.141334965265733 0.0143824146365345 0.0337028663177513 0.115604132775066 0.141814038755245 -0.0415499230928713 0.0411398997076719 -0.0494975184281685 -0.0122982350083565 0.0163417646239799 -0.0184710315604965 -0.0247474182490921 0.00541116057460005 -0.0208909192117757 0.0489464526041554 -0.0344431484716381 0.0542672166651811 -0.0772161046475653 -0.0259786330542362 -0.0379089462420232 -0.0117719743234529 0.0456597994889556 -0.0961705915209868 -0.0207609287100705 0.0580356035576082 0.0111528331083702 0.0143464415198662 -0.0209041162389329 -0.0706865734574974 -0.0817294720914911 0.0042855839794772 -0.0614990240742921 0.0873037315416438 0.0594575074284634 0.00904471647837932 -0.0309867722322896 0.111051464757091 -0.229840989236325 0.0422600038778983 0.0986736242953872 -0.122360075355122 -0.0310842415954684 0.0553836308608954 0.0310036813858319 -0.0101877703416989 0.144630368574595 0.00317026345211089 -0.0338575244580425 0.0260417548740226 0.0307372900962338
  13 502.708206017153 ""  4.27663828188413 0 0 0.0260886035634283 -0.0654833985078008 -0.0532658428383686 0.0401753159300692 -0.0182534289729893 0.0696744591966759 -0.0149512411869113 -0.0724273425893587 -0.107362697904767 -0.0357931613570503 0.0861165939761399 0.0468210593490617 0.0687198157825196 -0.135329759536377 -0.0891357490093921 0.113337626762445 -0.0455451489186276 0.111113711478802 0.0559268289254814 0.0571536785412249 0.0232276429670541 -0.0343918816413094 -0.0352441695881362 -0.0653226065016958 -0.0103237184605942 -0.114813491448836 -0.141759818321749 -0.0636730672918018 -0.0962634523641189 -0.0985015498729132 -0.0587688696637366 0.104588784980958 0.0788773739106979 -0.00756367963398713 0.048165776330806 0.0195350225304498 0.0308515511187483 -0.0431421181789347 -0.0141892739531717 -0.0583914557673115 0.00704002468593576 0.035715093722282 0.00898705695754855 -0.00103423336694223 0.00395760759792953 0.00367853770473628 0.16650491067908 0.0563808366017132 0.0895308672000725 -0.000948125986362114 -0.0262586076388799 -0.0594683802643871 0.0302760507493553 0.0519411162039456 0.0471755388694753 -0.00595185131153777 0.0150404995337445 -0.000935253879631097 0.0130205899603262 -0.0807477630288396 0.064482663371033 -0.00740165306779949 0.0335724882216307 0.000188452852115219 0.0383500837030676 0.00191688120212399 0.0949389175739463 0.159024589709573 0.0235442275435236 -0.167083233811712 -0.0895481209885599 -0.058497293144568
  14 517.275227584503 ""  10.2800463881259 0 0 0.0132558581023022 0.0713493161555578 -0.0264098225595523 -0.0550379185014629 0.0520190144275249 -0.0404393001814955 -0.00288251228353007 0.00320710292967478 0.0042648821560795 0.0100097271932805 -0.0345241396937288 0.00375967748865695 -0.0442103841599239 0.114070066715958 -0.026793587140418 -0.191275356068045 0.126292735593944 -0.0820003590105802 -0.0847059081118783 -0.0600909286599735 0.0451748810849026 -0.0129360444184948 -0.0474103495663396 0.0477678692870524 -0.0394341110705916 -0.037320243042317 -0.060894991662918 0.0122744558007968 0.00846374423674756 0.0577343686594536 0.0144095956742193 0.0520239168124445 -0.0691153659773116 0.040178430242607 0.0402957226005361 0.069661239035204 0.039545088858617 -0.0533419765949819 0.00998500355803498 -0.0994477608297478 -0.00872092770720338 0.0146592667750456 0.00279087207973277 0.00731831696324398 -0.0535167088738686 0.0699157469860015 0.308472108839818 0.111327916386624 0.270951092029257 -0.0629212957386909 0.0908684367347985 -0.102121852848532 0.0227863739699375 -0.00757893528080265 0.0879703233187472 0.00621849925171516 -0.000538701612903337 -0.0173171744898374 0.0417005685668575 -0.224092145073118 0.109545231512277 0.0208987863687559 -0.0215489977703294 0.0217881080175272 -0.0602299280116444 0.0172376510116336 -0.00239506541525466 -0.158296712756928 0.046656841580566 0.0444196998072956 -0.0737381477990423 0.0137930443287539
  15 584.110235077442 ""  15.2386683770962 0 0 -0.0282516184167171 -0.0136995479492121 0.0283122886109122 0.0147441719348368 -0.0200695988445428 0.00241701816218938 0.0180069362465783 0.0202396027344787 0.0466240911146252 -0.000703798150393637 -0.0074749380149005 -0.0117781552298218 0.0161445163125335 -0.0177968620306548 0.0613522812967579 0.0784471618863934 -0.0557419093070731 0.0226128016785356 0.0290582340271661 0.0240467985386133 -0.0371554380647877 0.0487203066224194 -1.56136888281532e-05 -0.0311851635867941 0.0520965598092912 0.0650298902657216 0.114146385869147 0.0547606203148155 0.0366489218549224 0.0404365471380984 0.00427613404958737 -0.0153602632993615 -0.0144524100098265 -0.0494931593022187 0.0953366772631842 -0.0453553130882061 0.00592106196028563 -0.0539735466296666 -0.0357084037919035 -0.0372912501871923 -0.00349128958053655 0.0553860781533099 0.0271653814945136 -0.0124489363814276 0.0851657527467528 -0.0418814425315857 0.16910291801841 -0.00525139552377795 0.0184158110524678 0.0548562996058738 -0.111423233017018 -0.0316133990445759 0.0359678128909406 0.126160047918755 0.0563252222679965 -0.0111203811088783 0.108864670972116 0.0224488223916556 0.0171510207661205 0.069748205933749 0.0185396490251874 -0.00794933541123761 0.079097613137154 0.0183908254467025 0.0277983337362778 -0.120780443118249 -0.123822857598105 -0.385281099356136 -0.0422361236064917 0.116053227033295 -0.104811920496087 -0.00342514151772761
  16 697.360272759859 ""  148.082959277014 0 0 -0.0205487930549081 -0.0110513890102447 -0.000471516656378925 -0.0198925958894769 0.00377636990388806 0.00725284564573036 -0.00608430792749574 -0.0157209314038163 -0.0308792110340534 -0.0210554842482275 0.0272534557134659 -0.00732652562535435 0.000422231270830496 -0.0410723000689877 -0.0141434148284477 0.0568282709295436 -0.0256084400733197 0.038765029451826 -0.00593365601893984 0.0716853376089709 -0.0340823628671038 -0.0112659930528113 -0.00351046776753566 -0.021838862928825 -0.00756809525372692 -0.0158483790423936 -0.0304520030897815 -0.0207895075200046 -0.0233146490590401 -0.044558532242441 0.126408790732833 -0.650648324162528 0.189965787255264 0.00767904153727384 0.00873146081062577 0.0389117798053956 -0.00487733678987755 -0.00882288506397073 -0.020128439682145 0.00704492915632302 -0.013310105758104 -0.014190108843015 -0.0105819699739485 0.00320744636431582 -0.0298734753548265 0.0102995450957413 0.0135591383045965 0.0530689278266797 0.017359201781417 0.00386516547051522 0.0294761121402665 0.00675210113046967 -0.00348722114492661 -0.0133994702482576 0.00405733089273558 0.00452529563498765 -0.0156854211972465 -0.0125431502877072 0.0162427580625976 -0.0395416433083131 -0.0130483549603966 0.0147450490040763 -0.0430177206200915 0.0181927583198605 0.0540016627643561 0.0397510367320396 -0.0370611716166735 -0.105024588252559 0.0676716891277532 0.549533998464113 -0.00879745332245235 0.109458286184577
  17 738.143302300811 ""  25.5120205312519 0 0 0.0410042863362249 0.0185292278659397 -0.010224551084086 0.0140019910759681 -0.0055247332904944 0.00350445223646641 0.00799029949256277 0.0204478720515381 0.0416916150883006 -9.67009604079123e-05 0.0176815885304842 -0.0181619329632467 0.0294739385630849 0.0305839181798687 -0.00438096790436218 -0.0776721015358032 0.0206715611284681 -0.0641425948950098 -0.0084382551340123 -0.0930883219168424 0.0738572585035434 0.000733485810938276 0.0189256593281429 0.0672350578567738 0.000389902715646046 -0.0024908302722339 0.0135774471714077 0.00386761036856078 0.018697354463016 0.0691023617474015 0.0606896920213534 -0.594503356244273 0.285424286509821 -0.03038776820607 0.0241317547991771 -0.0384738657474085 0.0289495044577995 0.00306845052460206 0.0154662154696073 -0.0146246382237434 0.0233664517086036 0.0185179901370858 -0.00255915309490049 0.00560024897157046 0.00765203712393895 -0.027790610957417 0.0791988525841866 -0.0217016603633142 0.0127799689847452 0.00882307407452895 -0.00214387494617997 -0.0120140833431514 0.00950273563365301 0.0773918944319568 -0.0157584953454325 0.00123532994749717 -0.0170218253596335 -0.00299576557035173 -0.00391233743445124 0.00402426172846028 0.00365202335086241 -0.0102024427457648 0.0253261118636357 -0.0212334830522939 -0.0791203873554746 -0.0407084312944233 0.10697676595181 0.222830604359509 -0.0727050730733599 -0.420446593879254 0.0331905851572422 -0.0953426427725427
  18 759.258312317046 ""  84.7043453746477 0 0 0.0533706137135647 0.0144994859027428 -0.007344265754693 0.0217715200364004 -0.012809138123301 0.0149833384708335 0.00698931220669973 0.01432655575284 0.0278613544461946 -0.0157348836092289 -8.26152900731782e-05 0.00218496398247121 0.0383093213863598 0.0111693900474388 -0.0196234138090804 -0.0154940304570507 0.0181835556895668 0.0150218004387515 0.0337806444140398 -0.0748899588032054 0.003962344834497 -0.0114921161500033 0.0296849691192115 0.0783631698586198 -0.0120002716064667 -0.0179210681044518 -0.0188286955156729 -0.0126087824063845 0.00619142354717092 0.045433296868047 -0.00553006947595723 0.117644482602681 -0.0894991078451303 -0.0275729836321753 -0.0145218491215089 -0.0656750649460663 -0.0110482036609926 0.0229159827139407 -0.0302633858134981 -0.0416361239483565 0.00293067817579671 0.0132825286546175 0.0146790352313335 -0.00920226084427437 0.0497436414844598 -0.0110933880092026 0.125559938888809 -0.0627371406887429 0.118302501563502 -0.0814267440928314 -0.047238258573441 -0.0395094734054039 0.0791807332913889 0.018879186543387 0.0603547006686327 -0.0115890640343044 0.0775477109594749 0.00890956895536703 0.0109364164452462 0.00157212073980103 0.0488826500467616 -0.00688969638947661 0.0630942036204878 -0.0575032332124993 -0.0666176948271242 -0.00253491654969644 0.140165810273375 0.467101912794198 -0.0884136667254372 0.554415202165635 -0.0528355121177653 0.112154830526783
  19 813.766447702726 ""  6.00042104450824 0 0 -0.0590373046967676 -0.0494762630242809 0.0191110152237566 -0.0633716805873704 0.049433604617003 -0.0266901707424123 -0.0145892120836236 -0.0220898371074495 -0.00187663547492001 0.00737794592688517 -0.00446433911978482 0.0065520030857787 0.0191636939094315 -0.000364126636030039 0.11811091202707 0.0602186920705065 0.0026270754903652 0.0371722886167625 -0.0560656702873743 0.194240585604043 -0.0776595502556762 0.0378356912100277 0.00847658939898318 -0.162850647355638 0.0417603435593106 0.114511241632645 0.164504448685966 0.0569429031578314 0.0167573162794113 -0.111155692020943 0.0504083016023677 -0.0866102461571905 -0.0205501566642929 0.055883750414455 -0.0933844841194474 -0.0158956682822336 0.0202243078438127 0.0594782471738488 -0.00607884561661057 -0.0824804501537695 0.0241587886362337 0.0384507876303272 -0.00378287919164956 -0.000558275497340756 0.0478217992394469 0.0480504238531058 -0.114065559851979 0.103551093290522 0.016944547932772 -0.0889017691157377 -0.11100154235263 -0.0886055945490753 0.0674470105903748 -0.0343910329733 0.0866557448572653 -0.0326669302160683 0.0177794701755521 -0.023551518526173 -0.0107146269195426 -0.166114457140875 0.177337992551944 -0.0502221785669274 0.170018269007581 0.0789719066333409 0.00474424692608594 -0.0375759733048273 0.0858904207015332 0.16339269541432 -0.117082078673163 -0.0553785941737458 -0.0285023292780274 -0.0211243714801751
  20 866.308803418593 ""  57.5470891050787 0 0 0.00835175839794215 -0.0605087902504549 0.0135611239463359 -0.0554500081938112 0.0627549218757247 -0.0343867801397387 -0.000961822672970665 -0.0276500522896323 0.0171082189674477 0.00247816003643591 -0.00315370978630723 0.0172798249007582 0.0532355875848058 0.0138400770763205 0.116726007884869 0.00998430356800112 0.054470327494292 0.0208521078033344 -0.0545725002651278 0.146806248974002 -0.057217742279905 0.0100809882368248 0.0802381203306145 -0.0466950900579516 0.00256764988135885 0.131854934393719 0.163565151952206 0.0243526060643697 -0.00630760084999733 -0.194111327337719 0.0245321551308034 0.0539502844872335 -0.0716913677109901 -0.00960524914143161 0.0915689479145669 0.0168424666367519 -0.0238788105206957 -0.0972088241781099 0.0224374544831313 0.0487986403926598 0.0412345745234558 0.000384628318973649 0.000317594606839006 0.0227640706645728 -0.0470763844193516 -0.0304744823914094 -0.0764621245498848 0.0665414763821586 -0.154704047979836 0.173320785212381 0.103203725370679 0.054858400834748 -0.0237334392229179 0.0739925869087019 -0.117876516279413 0.0263395218792236 -0.117145096457802 0.0192408317327822 -0.0248682970275294 0.105792495127113 -0.0977694899405964 0.000917774432487358 -0.068110203072213 0.0294851056789024 -0.0517550881696551 -0.0237882875314983 0.189339590210034 0.280623971284506 -0.0443079227456907 0.0989649005898375 -0.0688975636603081 0.048459215619171
  21 911.345673376766 ""  3.36917027920446 0 0 0.0677431938419564 -0.0608229794783883 0.0224279374133809 -0.035212339964427 0.0674322591233462 -0.0427039442379385 0.0359460675740708 -0.0430829151765495 0.00801549467856506 -0.000318253323968448 0.00286440234128809 0.0227393842711736 0.0362566400330494 0.0118973307176346 0.0698850242390943 -0.0509764558141102 0.0963274568867273 -0.0210231154895445 -0.0496873176889704 0.0722844409349254 -0.0111990921293217 -0.0415895496542406 0.171548100405066 0.162186503764141 -0.0769805573338473 0.111315165332664 0.0644978205959483 -0.0636422235901627 -0.0786621700015272 -0.354146686672371 0.0139820268734454 -0.0142680246621419 0.00916871388576351 -0.0565051253847937 0.0224022466482816 -0.0159839721438592 0.0152805772807533 0.0689631913311938 -0.0249837688482685 -0.00676546311716096 -0.0783406684297726 -0.0399367740198832 0.0182661304860651 -0.0562114333493263 0.0229042953415106 -0.0424828173378345 0.146372674131286 -0.0208443040491966 0.0626516689627398 -0.0399662244179489 -0.0384591514231486 -0.00314870100097724 -0.00490330839526267 -0.0159543565527349 0.109187816120017 0.00509191132640759 0.258741599159582 0.010540693846141 0.0825474143738761 0.0705171463121767 -0.0923214321879857 0.0948842631328979 -0.161011069341908 -0.0156433192297828 0.000431116040406568 0.0369960740274432 -0.0175192340138419 -0.120553244017905 0.0973574671852378 -0.0938623405275697 0.0897725429584506 -0.049027857243774
  22 938.716916408612 ""  2.42284881680032 0 0 -0.00985811587379698 0.0336204639441651 0.0742267701260555 0.0947606047840026 0.0111048596063857 0.00229456301529528 -0.045899483571419 -0.0621934851828134 -0.073924298862556 -0.0124156630373018 -0.00898318914800741 -0.000805199559439451 -0.0732661454940102 0.275878356816801 0.261719490458809 -0.214980264331344 0.110276957656036 -0.171543586050334 0.0408494517883883 -0.319525412950001 0.187859802996867 0.057595041502996 -0.050676511169875 -0.368928331730181 0.0644973319871854 0.135471081186573 0.186489143388521 0.113713590273841 0.0192800339010725 -0.200800705826056 -0.072375290827572 0.00328434218793665 0.115070172881426 -0.0113767431179964 0.000301918583055139 -0.0132794568805291 -0.00101244004528931 -0.00208439827750136 -0.00252565048485072 -0.000658953768545875 0.00332116811919277 0.00155718606519912 0.00182028447088675 0.00232195739003702 -0.00212330639698905 -0.0076956751237627 0.0336975313234641 -0.00634560995878873 0.0174964925604914 -0.0149935000585721 -0.0258556354803414 0.00218633543735514 0.0119304022267851 0.0317854966684013 -0.0140437810929435 0.00281937347288544 -0.0104358539587057 0.00437534078302916 -0.00353132348977673 0.0213699833213406 -0.0133544107810447 -0.00179218038411646 -0.00445149299349163 -0.00460223967492027 0.00691237661461046 0.0120602218938806 -0.0233131400468674 0.0139696043342019 -0.00705902696945398 0.0526050567587106 0.00072269356066058 0.0103546869432062
  23 949.437147296645 ""  0.549823094877638 0 0 -0.0437891072754201 0.0230285197311856 -0.0082052574414857 0.00678505679036733 -0.0219366337593088 0.0192544325630364 -0.0354616329698877 0.0196689721495168 -0.00665443807753786 0.00276405334822152 -0.00422488186525917 -0.013425741252941 -0.0183736005962405 0.0025400758895521 -0.00861863060346941 0.0239043506598974 -0.0422508344312864 0.00982760545803379 0.0133399595564702 -0.0126969794149974 0.000551143949364988 0.0345096903874988 -0.10942274325618 -0.165148447874243 0.0630705060304807 -0.0350221438642292 0.016839145587063 0.0630934553268614 0.0610309361534811 0.194766936149632 -0.00416771826508307 0.000517217345221378 -0.00115801823043702 0.0206028414140217 0.0911788491021752 0.05259070874761 0.00523938846259707 0.0244543578101334 -0.0232144263299519 -0.00965497134976982 -0.0525858440293318 -0.054685675092563 0.000163923270461531 -0.0797527840728552 0.0363917434910195 -0.012443660144337 -0.163234450917997 0.110340774075664 -0.207753654973142 0.209976599644855 0.154373122001175 -0.021765572170661 -0.0605179914191705 -0.19021989950857 0.224963265478379 -0.0134767687783991 0.368493229934676 -0.0293436251972975 0.133779388920222 -0.0958829387853846 0.00618509625871537 0.127386893468779 -0.149793150280736 0.0260599396431296 -0.0274709967371327 -0.00534253430217247 0.126305160109184 0.187018899020991 -0.0207595372211846 -0.0200997525947817 0.0178935453231683 -0.0285674739521983
  24 971.578993373779 ""  2.69252327867327 0 0 0.0363378371586383 -0.0150124245081196 0.0152052832796901 0.0212429956853266 0.0210897798403524 -0.0158160872056254 0.040527327683569 -0.0171684073694016 -0.00178223307603057 -0.0049018498198137 0.00135343898497055 0.0105138950713741 -0.0518799026685158 0.0149552557178813 -0.0188829552636753 -0.0757470998768182 0.0624002818303066 -0.056881571013085 -0.00343725814520931 -0.0694932689153596 0.0583168088618735 -0.0386349385238343 0.102944368623803 0.185982558292455 -0.0726030385857891 0.0152474067655638 -0.0559290205328017 -0.0697274637484537 -0.0642931130869872 -0.174637803914054 -0.01604714857285 -0.0271283508836813 0.0524704962624361 0.0665899152231613 0.0409077238146342 -0.022535202599404 -0.00718590678270573 -0.0409566006456467 0.00152119693133952 -0.0107914870325109 0.0385584936124141 -0.015467696279317 -0.0357355559462546 0.0149609662920695 0.0588324351452542 0.033796255815004 -0.272324841196304 -0.168683512708076 -0.212452625682771 0.176842334297311 0.0374594947569248 -0.0381158443348456 -0.0700922592302626 -0.284923502863747 0.133499438450933 -0.0484820601483139 -0.016349719500399 -0.0657904125495328 -0.00955418156014913 -0.307373016195387 0.277092483915565 -0.0554456668146857 0.253143477366337 -0.0653167540658437 -0.000577754574700893 0.00565426783118886 -0.136048705728358 -0.101792487583261 -0.00126567939040894 0.0284293461992085 -0.00949402155223061 0.00846568601521378
  25 1050.96859696778 ""  16.5919354509103 0 0 0.0170645633580092 0.060552319537378 0.1330284464016 -0.0729389154763027 0.0131279653897615 0.0675620027733797 0.00924308172076809 -0.0059354752183224 -0.0961801115018661 0.0236989743949067 -0.0248082970181132 -0.0613657012227656 0.0774199489910035 -0.014628985748429 0.111502437241211 0.118633925187861 -0.0568936347465272 0.156318229353249 0.00452253192052045 0.119160716803819 -0.118071392761311 -0.00606845982522743 -0.0751988446183056 -0.0382541046574079 -0.00890538252275253 -0.13280514430386 -0.225707961439294 -0.0374618060562321 -0.0351480703697245 0.00828535939851048 0.0493008215355616 -0.038467584278662 -0.111085617577139 -0.0177779268620757 0.0353750944818241 -0.0803960987227474 0.00226579211878024 -0.0152174292017609 0.00625005640398203 -0.0144923729405732 0.0164047919847209 -0.0195056476795872 0.0112167405833586 0.00588499881322409 0.0193924423838248 -0.0207104514787611 0.0221035084759451 -0.0570800181608139 -0.0305012889951723 0.0326770057030035 -0.0934559052923689 -0.0141191780998652 0.0136506534105759 6.76271739533498e-05 -0.00670764157386866 0.00024040264584798 -0.00762224410398295 0.0148471737396417 -0.0176233713738724 0.035146990847105 0.0147960948881553 -0.016798930960499 0.0428137777018222 0.0248834845491304 -0.0472613520676141 0.0643653225950174 -0.0380570545359199 -0.0283343684336236 0.00754085953157131 -0.0688970994686908 0.0267379952297084 -0.0145726078030346
  26 1076.6285830459 ""  48.4827937084232 0 0 0.0037232352717909 0.0106757202321971 0.0303473820256463 -0.000122853759544957 0.0157489213082999 0.0358747399085016 0.0266651772952604 -0.00751395070362385 -0.0166846262169828 0.000982263780270894 -0.00966971078587715 -0.0284116347123681 -0.011271477495638 0.0041092987080155 0.0170569994991702 -0.0127396507275193 0.0212729461442183 0.0275608753850975 0.0103621329798775 -0.0270126071051771 0.0205337323690169 -0.0144477920515518 0.0333480832108578 0.0857119456354528 -0.0371671350937159 -0.0204437225982324 -0.0759667659652963 -0.0396514549650181 -0.0380698449508637 -0.0647137673144532 -0.00247774463750638 0.0173504630559752 -0.030827500823873 0.0557216602864883 0.0171106828014345 0.00365466328753337 0.0126025114527801 0.0565577878210431 -0.0194212096245837 0.0184876717981829 -0.0490588578244242 0.16479206293224 -0.0546684732611369 -0.0190481261454983 -0.0851733290460798 0.0343147624036113 -0.179779081656468 -0.0451805531864015 -0.0964565482255751 0.0725875536783355 -0.0782892567832859 0.0296440354714722 -0.0511706677684934 0.228400490219832 -0.00612992395961376 0.0162680231963899 0.0387168404946573 -0.074026187247697 0.098691466330296 -0.142073180391022 -0.0991000259490799 0.0877076642242155 -0.201821867421467 -0.0326346692908546 -0.0109252190888778 -0.038095621055185 -0.0662637785855706 0.0170479452956632 -0.0793973537904552 0.0302115907930399 -0.262218642068219 0.0073886668944623
  27 1093.33837073238 ""  71.4327324981959 0 0 0.0282173953675367 0.0591063490580122 0.0423828265138704 -0.0136605052832625 -0.102300501474037 -0.149859742297886 -0.00751218499630735 0.00648733016717487 -0.0300318465884174 -0.0137930162227521 0.0436984476795287 0.126806759144241 0.0182350308608999 0.13985743030844 0.110841577345005 0.156869079042296 -0.138128364432014 -0.0107230216445167 0.0518358266069285 -0.00679954836976011 -0.282639671935564 0.00370375331121735 -0.0231882804109094 -0.0504907191906751 0.00951299232483684 -0.0258027022277925 -0.0489573291488382 0.00303066481997961 0.0109374860834392 0.0159739371416657 0.128055845875754 -0.0503876261288064 -0.0868302853181829 0.00627388352725376 0.00785409006430239 -0.00999038581287145 -0.000460988905012597 0.00541005407749496 -0.00227710141299233 0.00256177003525711 -0.00204733401055662 0.0261331663260819 -0.0101302413374503 -0.00519142559592747 -0.0102006985334985 0.00316041035206887 -0.0257084308658244 -0.0590520116234215 -0.0173031692295174 0.0179892369546594 -0.00708502356915622 0.00342789334746252 0.00384985214543024 0.02213566292969 0.00882068115297525 0.000879743732647874 0.0169733570019544 -0.0149281783363982 0.0209776042184294 -0.0334061882334028 -0.00877421488390964 0.0165215868895875 -0.0295703152989326 -0.00782741551664475 -0.0184687967708937 0.00481583875095835 -0.040738855854565 -0.00504149562330885 -0.0268247721159621 -0.0383951629542642 -0.0289969113768642 -0.00709226033931993
  28 1107.54856997052 ""  36.5911768089396 0 0 -0.0768093316039541 -0.0704994452466275 -0.00129637525750288 0.0441448996762175 0.0323338577394162 -0.061769292028883 0.00408843285678605 0.0393750826549423 0.00131416267530919 -0.0136059925501537 0.000353081080481796 0.0358373406361905 -0.195727851275944 -0.120444095930136 -0.144877800078272 -0.107372304301391 0.0151400584334068 -0.219308990280471 -0.0310073277496239 -0.0701338201159351 0.113113008573967 -0.0147221782153125 -0.0615864972584505 0.0793983485487501 -0.00595279625974308 -0.0826385878949707 -0.110459482495536 -0.0458158068418551 0.00872945793574774 0.154416647979327 -0.0485131218088528 0.0297181276457391 0.0928266269726958 0.0149233985235295 0.05322020348038 -0.103347558393559 0.00713702884512067 0.00694283518950107 -0.00533949889753567 -0.0300431246017177 -0.00571957708006661 0.0241926588215411 0.0125896459184729 0.00612378042745755 -0.00766371755913669 -0.00167695072932771 -0.0732123282208608 0.0236133387044111 -0.0810904633210979 0.065784454518825 -0.260697268962391 -0.0228209734450997 -0.00815310956635278 0.0839461982050593 -0.048481336751115 0.0145175524552182 -0.0194083057045309 0.0202513316735786 -0.0120864296714514 0.0723136702216713 -0.0464607888299668 -0.00722706155747756 -0.0182657381720794 0.0719128594551388 -0.0282057757178953 0.0966170844665326 0.0663840927036417 -0.0263205838833692 0.0907193777277291 0.0368659218793032 -0.0488755721146102 0.00521486214701611
  29 1121.23196281474 ""  4.03170550833707 0 0 0.0429582374342124 -0.00892755949059162 -0.0622996254246975 -0.0250624297091389 -0.000885451437282467 0.0145192738388836 -0.0652178080002842 -0.00315245867571033 0.0304147350965853 0.00307729540209985 0.00338142942588159 -0.00782223334418855 0.120251832733717 -0.0181051856221762 -0.0123766534703672 0.0184971065820006 0.0295246750993988 0.0884566855267756 0.00495769443455405 0.045304880172063 -0.0586756765305259 0.0367918217247311 -0.0639242868085593 -0.229665092371409 0.0934224122560277 0.0664349246257022 0.210043708639381 0.111407873970499 0.0790794258859909 0.0846662054525637 0.0216397334371738 0.0180714074280245 -0.0509563989400834 -0.0517635030776576 0.0419302216166682 -0.0405261078137441 0.00284729448320917 0.0228250753526582 -0.0109494228847065 0.0730414658201624 -0.0707097335874243 0.0473196328858467 -0.0642813250666602 0.0375837477109279 0.0028553733265473 -0.0375595080381447 0.077843866831374 -0.241089423970825 0.0466048294435059 -0.0128262944197352 -0.0690784322069867 0.0638818354834267 -0.109787387472764 -0.0660526788753228 0.0470050094562854 -0.034200857868262 -0.133561681095475 -0.0843307469792166 -0.0264841601842946 -0.279910923957273 0.150945051710053 -0.0310452332603356 0.14912876808772 0.0189247315054709 -0.0190356926632279 0.0575165017326468 0.138539776407247 -0.108350807461575 0.20835139728191 -0.013540493446961 -0.0134155352508929 -0.00863277793568335
  30 1151.97316948696 ""  17.9960601903517 0 0 -0.0119314398516753 -0.00841215636967652 -0.0142027268317791 0.00203891965931753 0.00239620242202946 0.00040150544803095 -0.00250895845470137 0.00121993354742109 0.006244993215181 0.00113027035050111 -0.000946339102805223 -0.000786893644891784 0.0109849914977639 -0.0182157864749349 -0.0116700011933707 -0.00986192176736383 -0.000730672777042508 -0.015718495085839 -0.0126069878258748 0.0212297528557105 0.0256945660002544 0.00118769430545354 -0.00208000240481273 -0.00427425668214859 0.00215985470323631 0.00601620843980921 0.0144909014294301 0.000284201443986407 0.00242924626992994 0.00402833547042909 -0.014561838867959 -0.00483161670684331 0.0231009433619126 -0.0197925223727429 -0.0481491150582773 -0.0486208317954537 -0.0330195455737203 -0.0465845955954764 0.0166191125740752 0.069518009033608 0.149733556170306 0.0157258315652553 -0.0517285797886998 -0.0795390669403868 -0.00984156045710104 0.004350032826747 0.0903119797616758 -0.154835272762016 0.120202701690513 -0.092251451287899 0.0617951592622017 0.063822069567356 0.252403694581819 0.0381873869887676 0.189431702930836 -0.0185769732905009 0.294510656824654 -0.0856187235439339 0.206953227391393 -0.167223146641929 0.0291374382171157 0.158729155050803 -0.186744987959184 0.0303096360799048 0.00778622806576047 0.0282760639604846 -0.00854214569626033 -0.0540804847992373 0.0211667430262717 -0.0338830619381435 -0.106525530730139 0.0121727484038108
  31 1161.9065038082 ""  19.7687334123471 0 0 -0.0678002474552582 0.0879644098868482 -0.100574121323204 -0.00374504868372739 -0.0878446649234289 0.0572070838649568 0.031613772990705 -0.0595631512333637 0.0416409610723893 0.00237979175883763 0.0151777301515087 -0.0159156871732995 -0.203594292861881 0.25447809544572 -0.039888497380887 0.0531958823170992 -0.0124821034709053 0.206157905248881 0.0439694790413043 -0.00637439654866252 -0.0615739679965049 -0.0158678926535736 0.190665497724072 0.0958927686246531 -0.0985828989204681 0.171194566267061 0.152463670825822 -0.0160091288029603 -0.061653852706117 -0.289298481658074 0.0351164683032169 -0.0108596446072222 -0.0599542986842178 0.0220628068346674 0.0217734176975539 -0.0463029463789235 0.00517796169729928 -0.000138364598760094 0.00352919691514594 -0.0311172409871636 0.0112277996269478 -0.00145276072290137 0.0190593063525607 -0.00245298856787622 -0.00144026928850973 0.0133438507721477 -0.0500732500712968 0.00337681347074566 -0.0439820810075476 0.0460194551058722 -0.0645470835562904 -0.029039372865742 -0.00816867986659702 0.0158365807097398 -0.0298131607060376 0.0133241138949957 0.0144889694037069 0.0260566422360389 -0.00451431545993727 0.0811615439181679 -0.0398336903651845 -0.00351495270053241 -0.0228596150253881 0.0391790738340148 -0.0247226771295393 0.0530190674657878 0.0183093921186177 -0.0251196497981562 0.0382454692491744 -0.0212524976503954 -0.0440510642839856 -0.00326452371703852
  32 1191.22358551201 ""  3.86734869107165 0 0 0.098469689182588 -0.0229298176706164 -0.0367255625378131 -0.0174342107340951 0.0165778554123968 0.00449175924892628 -0.065949151070874 0.00110973578003943 0.0208732229306484 0.00206045654792871 0.00422350132347569 -0.00406394211641091 0.127355993277588 -0.0924927289804533 -0.0814147260283003 -0.0290521908850918 0.119063255122794 0.112559522263218 0.0276378723862495 -0.018314900583981 -0.0766975308231654 0.0296732017198402 -0.0780367692320803 -0.211074248832589 0.103741177309999 0.031885230312037 0.172287309166383 0.108318538483166 0.0780208083769943 0.0974065277527452 0.0541282668411385 -0.0613495835363605 -0.06687297881126 0.0767456820856858 -0.00750989359725235 -0.0248900502113581 0.00770285352623119 -0.00655278624755601 0.00435164263419003 -0.0950933850394157 0.0581584778300689 0.00779987720686162 0.0569087325565624 -0.0248257994753827 -0.01707113667441 0.0572259675502277 -0.184969729859179 -0.154557720057287 -0.0997528822726324 0.0665931678203131 -0.0580900550983824 -0.0946848993019298 0.00667559777329286 0.00979426879013262 -0.0812375067897095 0.0424275160904587 0.0888819762732047 0.0727042629622549 0.0224163683952594 0.235388684933725 -0.142234449311569 0.00752647906807479 -0.122869357107688 -0.0583070828853829 0.00551543382026006 0.0374179934727846 -0.111440702059401 -0.153905565758639 0.068771383364169 -0.00596432202127805 -0.070254253984758 0.00404356659232595
  33 1265.6551545871 ""  6.87516654677531 0 0 0.0135961982805732 -0.0559287522234209 0.0099329343881019 -0.00145617513643532 0.00541734532469013 0.0121609205645108 -0.00488563104878508 0.0184567993345461 -0.00163712700563243 0.00198231160903248 0.0131997129140257 0.00229542848451481 -0.265687524038595 0.0811326404245362 -0.060795357200084 -0.132630076112488 0.349369000118154 0.313714427388369 0.154838822114193 -0.28356513201192 -0.24530317258712 0.000213435048510236 -0.0544225201461047 0.00786824498662371 0.0206386280227286 -0.0274774734733166 -0.0204649896433316 -0.0192755395847888 0.00651736764325993 0.0619394247630243 0.166479701468817 -0.0848558872515469 -0.264323467592013 0.00847566792379024 0.00493644385955523 0.0185249855001308 -0.0109939776839978 -0.0142415324223632 0.00128996600087932 0.0436651483191726 -0.0030151857480892 -0.0174807870097902 -0.0229016965567583 -0.00279507807759142 0.00860338348251549 0.00291617925912611 0.0314434756347691 0.320107788359381 -0.0335743852726618 -0.0234155156546215 -0.332469167127234 0.0483381970530445 0.173219282598953 0.0714267664840582 0.0545299866525349 -0.0232786058969526 -0.00610398398523424 -0.0286749610387016 0.0147058465398549 -0.0757843331255982 0.0544478564273607 0.0263284336766986 0.0118130649414876 -0.017614516277733 0.00371311816587731 -0.0113440744061015 -0.0208740241791108 0.0178499004047176 -0.0222107201511403 -0.0484443494622316 0.153465400089677 -0.0171456554631553
  34 1289.97431518527 ""  37.8571440407113 0 0 -0.0436855998427347 -0.0560516948398806 0.0124979659359392 0.0110985131559003 0.011364168530739 0.00563384687880071 0.0196243835667397 0.02503000675834 -0.0110274688835907 -0.00260198790505182 0.00836606465601337 0.00411609869063057 -0.0831329261487696 0.0656654749838609 0.0997312195873339 -0.112635587767952 0.244515161736361 0.179979874042808 0.117966689712697 -0.232399357433248 -0.161407620729954 -0.00573136963923945 -0.0415046100593253 0.0751903407697486 -0.0123346104402362 -0.0377841813637182 -0.0850499318813523 -0.0693761639668415 -0.0206409581670202 0.0553542050407894 0.11932079953308 -0.0698720667279691 -0.17756451517889 -0.0356692553436124 -0.0141563490684415 -0.02308549993038 0.0103244378647187 0.0191832278328102 0.00893091610470841 -0.0301965195004121 -0.00336817103149971 0.00975372403260579 0.0195921771954305 0.00805297787685597 -0.00475247429361558 -0.0220504510824369 0.0218702548619017 -0.357073506280969 0.0706360929883359 0.0176559204680582 0.515652776976532 -0.0410561928282913 -0.179406580912177 -0.124950304952271 -0.0429635192514139 0.0205340084302452 -0.00246946292740348 0.0253992369410093 -0.029539664542585 0.0563598529015738 -0.0416201993326629 -0.0343187788364547 0.00964880778211426 0.0453328648892495 0.0285734423424559 -0.0135939784885724 0.0856783320017291 0.0226237624151324 0.0191761968440735 -0.0352152339843723 -0.234800316806272 0.00997183666186789
  35 1321.11151900912 ""  4.24512788179966 0 0 -0.0216786022738781 0.0801869084607025 0.0504461621766098 0.0140004886176907 0.0309657941420549 -0.0107069717137479 -0.0147961121816276 -0.0538206287588202 0.0280550717506472 -0.000686224187081376 -0.00346861458759869 0.0147515570865524 0.0679334023432495 -0.538138381923751 -0.498236539538357 -0.0203116895388692 0.0135608710182503 -0.0660668819839943 0.117754243495999 -0.222522645942647 -0.158816465532553 0.0208300199782509 0.0726511207392998 -0.125684141324402 -0.0539128644913496 0.0697148596920308 0.102880433729895 0.0314009067298135 -0.0238860765428664 -0.182889828938177 0.0573596189884921 -0.024100189267905 -0.0808965887009302 -0.0121118463219163 -0.00141195773684162 -0.0203406440580731 0.00116232741994539 0.00258654614242051 0.00156689702322508 0.00885538788049772 -0.0118807926086752 -0.00176397208731844 -0.00733968622511012 0.00541848197207617 0.00289722270280212 -0.010918154613545 0.0463559305797204 0.0826652987386147 -0.000161453007610907 0.0226584859342409 0.171065030949816 0.013273003035939 -0.00449376090741648 0.0375002945096534 0.0124535525263012 -0.00468786125157985 -0.0113629199466305 -0.00744220286410021 -0.0120239749197926 -0.0223088100878579 0.015632597400913 -0.00374331199389238 0.0199916820353536 0.0200516429708866 0.00060491912778475 0.00253616289816371 -0.109749509835861 0.0501620929975744 -0.137584404606808 -0.0265388887423576 -0.0247986669778246 -0.00299572651421068
  36 1349.56920777067 ""  8.15568865886425 0 0 -0.0131762124734407 0.0171879743284717 0.0213949549834168 -0.0001728752200145 0.0102679006278619 0.00146108776705107 0.00439907362244759 -0.00779393568740284 0.000455830836578414 -0.00123978522212681 -0.00144219799137631 0.00228287917914515 -0.0266443288426212 -0.0664153923306378 -0.0654516456289487 0.0275143065600019 -0.0374521661881673 -0.0262550272102705 0.0232015013732244 -0.0691225174647547 -0.025412875477832 0.00068839969457531 0.0125046918173873 0.000581670737669617 -0.0151479062851776 0.00346319273383827 -0.0035238697346024 -0.00717802168203093 -0.0116446570183495 -0.0379907860937893 0.0190707139446906 -0.0323659049398414 -0.0128180029481331 -0.0412642097882237 0.00408232880284059 0.0666455199973171 -0.00395573447941258 0.0146178403269925 0.0188515307336691 0.0222815354813563 0.051945692798915 0.0212727505586037 0.0322556291260025 -0.0100741776541436 -0.0117239614728391 -0.0281809218693976 0.0620357550248942 -0.0557985743277903 0.0476666717344725 -0.116027857332481 -0.473379882140216 -0.0308082845825775 -0.237899491534238 -0.589480277598087 -0.0524764414331049 0.0199805679878408 0.00581993808778909 0.0381457215028979 0.0249372189339058 0.0845822260188916 -0.0437652686502723 0.0126107546027184 -0.0635334171939137 -0.00105380371562291 -0.0161304589999829 -0.0246588954692341 0.106049957960435 0.0109382306439728 0.0583649105964171 -0.01251002840873 -0.341803072583233 0.0266934514633214
  37 1385.96075875822 ""  23.7683824399592 0 0 -0.0351778872705131 0.0163927213351313 0.0192858712063246 0.00501816371222238 0.016662057461679 0.00809117242833038 0.0120605088324129 -0.0071022531795618 0.00424386193357722 -0.00325487845604489 -0.00373554235935168 0.00268124845542514 -0.0230184505971933 -0.0710681271099387 -0.0533701965288131 0.0237983924630818 -0.0441276913887915 -0.0463012344275954 0.0377627380232975 -0.0955289599182718 -0.0318332701589787 0.00547253201883277 0.0207640891817888 0.00257030855625328 -0.0394547495656467 -0.000967064858169614 -0.0288780962241076 -0.0226794929876015 -0.0202436174056798 -0.0523368490031907 0.0361742142385588 -0.0211534754431698 -0.0659828881293805 0.00518331754182619 0.0228349165021817 0.085762548248204 -0.00320225983146471 -0.022602602500947 -0.0145592889196621 -0.0299708941729272 -0.0170074306166191 0.00144259723106148 0.0190657240107827 -0.00798147491330999 0.0186313487827063 0.00364144336845706 -0.221066890226259 -0.584888444123122 0.119382276437459 -0.0806419711956676 -0.199192391946883 -0.0366672620795332 0.288810158506745 0.109776082676784 -0.0765429322600407 -0.0108211706355906 -0.0620093880564411 -0.00249716533819678 0.0231224431931962 -0.0914886338678482 -0.102608745807631 0.0330606058222496 -0.0745362519986377 0.0184774960500043 -0.0058751212897835 -0.0254395192492112 0.203879299717712 0.0419106954704825 0.115384061350424 0.00273793859501972 0.374222343116284 -0.0316158062892697
  38 1395.41490303843 ""  9.86939372339995 0 0 -0.0827487072130293 0.0157918388006251 -0.0549651740463965 0.0209007867256574 0.0392377947362045 0.014604264719559 0.0281434658176303 -0.00124623351082622 -0.0164663144390232 -0.00878385217788881 -0.00209746455697112 0.0126148397707935 0.621061519857809 -0.121523845162779 0.353143165269114 0.00156793723969188 -0.0361810870005932 -0.0951334859023717 0.126019191334817 -0.254177105350079 -0.1307328813115 -0.027135651839337 0.0516009593525626 0.123489961095147 -0.041843812638679 0.0795161248737148 0.0155383882188418 -0.0568300487599278 -0.0359272566189686 0.0835405529614843 0.0782053171825088 -0.0408429678455007 -0.122724547399085 0.0218717838569445 0.00486099317739897 -0.011863827767105 -0.00368959964556806 0.00194083952239189 0.00893723560093257 0.00442120560755307 -0.0064384376117024 -0.0188887889995255 -0.00631834465706246 0.00506205524432451 -0.00601170090431126 0.0124882270610166 -0.0490468330004889 0.152150814530141 -0.00183080191364214 -0.00200860497227196 -0.0755324704801209 0.00369262438678139 0.127420667617514 0.0256035721913299 0.0446085328204824 0.00197829729564929 0.0252717913623928 0.00483759976762522 -0.0267835951462997 0.0495606641162926 0.0358924769754279 -0.0175025159419609 0.0332321922443853 -0.0351805064746488 -0.0150319886037425 0.013318094036992 0.0792171475901855 -0.0735119942451829 0.147418772687909 -0.0296987533020126 -0.0735451701162149 0.00245862097123392
  39 1412.14041935 ""  6.11779649463395 0 0 -0.0188247393121056 0.0160854010552959 0.0192089014595713 0.0338046655786901 -0.0598417504214296 -0.0364884509039829 0.00251495015049987 -0.0206716303481888 -0.0446016450519582 0.00167091422082712 0.00730555720155624 -0.00937312349095269 0.168659891664184 -0.134328461419586 0.0128036671372624 -0.224180497222789 0.324740957495509 0.18249284040209 -0.0828484047816561 0.278985886241993 0.115284055562142 -0.0692328113454704 0.0785454216427603 0.145288937842525 0.0162187686274379 0.143121813849855 0.129648426429016 0.0267444599809744 -0.00884331092483625 0.191705460721047 -0.0299544862187788 0.00535119998141803 0.0527486075809517 -0.00549515878366 0.00797285230147619 -0.0147118516889928 -0.0110745241880378 -0.00409819480325027 -0.00241142278104329 0.00746037356171088 -0.0315650716765928 0.0376908935167551 0.0415592614952896 -0.0036659677880975 0.0373254195992357 -0.00919610422048452 -0.00603419005281142 0.0583134715535754 0.0161690796871819 0.00369439108660456 0.0618455246888111 -0.048216964163078 0.303122067032039 -0.283416438963365 -0.173859018309408 -0.0273607713646105 -0.196473825142964 0.00779033581394536 0.0467622260072604 -0.175522249827934 -0.163084558104419 0.0865093008502714 -0.142648467412651 0.00694479789134065 -0.00596333436430122 0.0103387316128303 -0.0960898537937725 0.0165038269265087 -0.0911931926135339 -0.0127181567482834 0.0128746120331316 0.00127641542268202
  40 1417.877242546 ""  4.32700956672721 0 0 -0.0236607705619912 0.0198716431545163 0.0307600922482229 0.020183089829733 -0.0460447013286115 -0.0306409161125246 0.00459564686529241 -0.0244683238670239 -0.0478457429282269 0.00880388357804765 0.00674874068992257 -0.00600111475206954 0.0911537296896543 -0.13854525828141 -0.0350995281242896 -0.180510953093838 0.264763909208211 0.154528457838044 -0.0371100085703644 0.173406663208753 0.0255542816010382 -0.0768607036716287 0.0841831451219118 0.164599451810787 0.0174166078314493 0.153297191436819 0.140058742528832 0.0232614218606255 -0.0146649770145923 0.18901704153953 -0.0479436884830975 0.0367699469719617 0.0690176055550781 -0.00876309458148199 0.00452147794599059 0.041406628442736 0.0117936934608645 0.00125505173839922 -0.00470477366384873 -0.00810533166762871 0.0357813491639928 -0.0299109771805251 -0.0446292593261883 0.00285807596737839 -0.0450345586003546 -0.00706134480402349 -0.0446293275756887 -0.158315136236762 0.0407976691392303 -0.0497177799073729 -0.160441604869035 0.050055452204633 -0.372988738931466 0.276200112624482 0.183594449295695 0.0361364204159713 0.226824231363059 -0.00834912266400306 -0.0467606742532507 0.195243335974945 0.171354924769076 -0.101341597176414 0.153947819015953 0.00700743631712154 -0.00841935949606638 -0.00714989615471401 0.0335487001195699 0.0235758006614059 0.000918680025061194 0.0413215721407523 0.0755395934234343 -0.00518603237162465
  41 1423.36283083273 ""  20.1169719064319 0 0 0.0139382872940366 0.00221312309398659 0.0134994373403188 0.00298038744977278 -0.00200273450100855 0.000788565163524233 -0.00526300566922518 -0.00615850072163652 -0.0081564312801314 -0.00751198144509025 -0.002082960469935 -0.00186393221385534 -0.109517563907778 0.0173702455785349 -0.0672252122038902 0.0190273468556925 -0.0290832566178271 -0.0176152355392002 -0.0387023972620691 0.0608525581159206 0.0750845099035667 -0.0156749156197775 0.0158272284723142 0.0208254472659248 0.0208369682323627 0.0134888590029389 0.0303392238050649 0.0287229015194098 0.00930855791665169 0.0225102642287856 0.0270859534902637 -0.0346162983004995 -0.0367604497783815 0.00566210612658612 0.00930931974111172 -0.00166297736342782 -0.0166380087055609 -0.000647206500861987 0.00815373972429494 0.0151842476479787 -0.0569931327188544 0.0280197896856074 -0.0234967894762015 0.0398651046516511 -0.0845197611152693 0.00311685549992753 -0.00966409514241684 -0.0619439040498495 -0.00971660079656329 0.0274994392093534 0.0549336309213327 -0.0456732851988663 0.55304190830676 -0.232317295577288 0.222598019943431 0.0897189686386361 0.270677814994634 0.0455748843459371 -0.205505532770677 0.332442297548434 0.100115483375284 -0.223616796719815 0.215586716839106 0.00309991708332687 0.00280764850601225 -0.00857760000164677 0.0330708859834773 -0.00125528278551842 0.0196897367634216 -0.0478817722667534 -0.115128050925734 0.0126575230977911
  42 1429.04536075625 ""  9.85278962622642 0 0 -0.0316299788278275 0.00372592223586877 -0.00931729232101353 0.0217115465981594 -0.0450510545748824 -0.029662143838227 0.0117117136635073 0.0424281592892371 0.0930393552374408 0.00849125658175876 0.00861099013396344 -0.0072472561742432 0.233495466202435 -0.0838796728967998 0.105687999296645 -0.161880552110794 0.262739762762912 0.177329059162566 -0.0380582194600755 0.138846398837352 0.0461546969131317 0.173232408131635 -0.13995984261973 -0.356761028807567 -0.140951780070473 -0.268255301052443 -0.329332604172171 -0.114604818579675 -0.0153771563837682 -0.376280861860903 -0.061113195970556 0.0315252881806091 0.109973499631059 -0.0027454570053713 0.0101358508259614 0.0113648540002327 -0.00114643932228121 -0.0011731371848188 -0.00241120584254923 0.00168194138871423 -0.00331652446571074 0.00506331149860629 -0.00615700977009951 0.00456652318958407 -0.016089364927081 -0.00683158149121128 -0.0347746695681755 -0.0196689695179126 0.0242544425277523 -0.0178368063248133 -0.0632237694170216 -0.00245418679865467 0.0170514641697334 -0.0243032641517102 0.0395644828772596 0.0169802440650798 0.0579242978819192 0.00539761352730985 -0.0260954778393871 0.0609025493553181 0.0258962453933994 -0.0390663433935368 0.0394897197157259 0.00129273669539767 -0.0103878539482372 0.00935379563966129 -0.061705697141401 0.0120800066944597 -0.053006538737079 0.0158513205510731 0.0236075498795144 0.000720867425209393
  43 1463.31567312863 ""  82.4748024747048 0 0 -0.0085200759249229 -0.00450984503097083 -0.00945956561819069 -0.0268608815452949 0.0111276290829526 0.00178768481012944 0.00602927383838786 0.000862890617374467 -0.00539624116885652 0.0221067444507449 0.000812409882651326 -0.00263432873133621 0.0301637874255115 0.00937547872126515 0.0366613439254226 0.0285018105731112 -0.0170202755832627 0.0253447906183275 0.0682398686317624 -0.153782242972227 -0.161907638182792 -0.00490117154748284 -0.0140858220542494 0.0259902965353446 -0.0114082263569907 0.0404797225928828 0.0211946738212778 -0.039828270224968 -0.0202353769207873 0.0335623299614175 -0.104824443897185 0.0724790695917887 0.199370911435456 -0.0100630588393784 -0.00865611623591888 -0.0321864868459773 0.00371220990202325 -0.0288629711719491 -0.0343630968774845 0.00435185405794788 0.0118184439559184 0.107981436803237 0.0127765275966465 -0.0197944682572838 -0.0540613492600092 -0.0144888113185425 0.00552162289689933 0.119780422576089 0.0263206402857222 -0.0135445607095045 0.0965997943756734 -0.0344333431531262 -0.135364463472295 -0.289595688570402 -0.217450638353959 0.128484991163671 0.218082334220605 -0.0027917644814814 0.223795228550218 0.0564553697078705 0.0432677476692612 -0.161193619602506 0.104936208484704 0.00286483117454629 0.00324232672544832 0.00370744884642352 -0.00638845996276214 0.0110662688699647 -0.00908026298616123 0.0558106451308588 0.533121655569092 -0.0449098564810583
  44 1475.22201267384 ""  11.1160321960174 0 0 0.00143137572594935 0.000678367960912818 0.00733404203085432 -0.0662809924416383 -0.00240867702827512 -0.0254224506468388 0.00216474118399269 0.00412092303513868 -0.00979839430694282 0.0576736804888093 0.00524776495956588 -0.0119565672013596 -0.0340919940180599 -0.0073036281094417 -0.0251992197510683 0.0610316221708394 0.0440385308573069 0.174470913209684 0.0767134543426288 -0.251541536790281 -0.27481211645279 -0.00828147739483897 -0.0778674137751739 0.0401623068754683 0.0255362065438635 0.0528448098437977 0.0605553683464139 -0.0749354649138374 -0.0338203738209836 0.01986649680504 -0.312187706291775 0.168469998409599 0.618608867528995 0.0071656445419209 0.0069843115772713 0.00346035555573567 -0.00448470758643422 0.0089910605397017 0.00842851830536344 -0.00324473920265812 -0.0113950928270918 -0.0302986225669534 -0.00140293430657823 0.0113741579687312 0.0166521884099974 0.00185813038372134 -0.0722084686930876 -0.0135208457556788 0.0453881071000587 -0.0122573827448575 -0.00390532664991599 -0.00179529963055385 0.160799722205512 0.0616497043577117 0.0955095124396324 -0.0472030325814262 -0.0834283012008143 0.00817050660881972 -0.114916891201946 -0.0107075349120424 -0.0407468997709604 0.0562556255980372 -0.0481657919482034 -0.00694342905800106 0.00189465958573237 -0.00803865985765965 0.0769994761900051 -0.0114417871549192 0.0721816549222928 0.0495556875569284 -0.217530094175501 0.0332557544529188
  45 1495.95773084399 ""  7.5515460654806 0 0 0.00149098459880548 -0.0170449614940058 -0.0288260207054708 -0.00384032928455589 0.0132987961672467 0.0129570869383798 0.0140102460307507 0.00275253755476116 -0.00208546933857495 0.00106618144222074 -0.000806961435022883 0.00124407744933294 0.0543148605817497 0.0317553391460194 0.0617275126063646 0.00064436982993799 -0.0403969100847832 -0.0537001910801937 0.0397650453546124 -0.0494787985054396 -0.0656220993479818 0.0301245008501674 -0.0379526258640825 -0.0483320652927974 -0.101894370360619 0.120166833540396 0.0230337057643352 -0.125272450260666 -0.0641957952608563 0.104113149928744 -0.00241322341160142 0.00619966057167848 0.00365383714930655 -0.00216452930867056 -0.0171438979995756 0.0199027678488502 0.00332085668229726 -0.0123414358281843 -0.0146911119701582 -0.0107292696762537 0.0123174836399288 0.0521250187839161 -0.0221816573340785 0.0174326885790919 0.00374504204842957 0.0232437099719167 0.237904880850726 -0.153307210688926 -0.210761275159596 0.0718932008021531 -0.0542408768981182 -0.0300124181102366 -0.0773684308026403 -0.13345944184679 0.412566440714127 -0.138294195974212 -0.15466569219777 0.0306505274456815 -0.368890010794087 0.12819765471416 -0.0805903681467449 0.19812234115082 -0.203487310569036 0.0291159318800195 -0.00884330888739533 0.025850384657098 -0.255803028134069 0.0661848992080599 -0.264756594674431 0.0200583390239562 0.237626457585849 -0.0233485685658188
  46 1503.67162384358 ""  7.58927716581517 0 0 -0.00893516290668209 0.0118146505795979 0.0112032243837655 0.0137027162012015 -0.0252919701916572 0.0469776424689788 -0.0232094001093768 0.01230279333855 -0.00138299946575098 0.00117754354392303 -0.00028330196265366 0.00414150696064514 -0.0352657604053765 0.00249512510606903 -0.0169392263626052 -0.33658549477414 0.00440060020859472 -0.284695757111481 0.155910493084053 0.265046782283442 -0.340246553624049 -0.0702978909774408 -0.0991094738803372 0.194994059851127 0.308253591342295 -0.206286154026287 0.0441059274055576 0.133401757205495 0.0842839613349564 -0.240118948493561 0.000498110014460627 0.00208316931206395 0.010479534022061 0.0019634494486919 0.00150984446633409 -0.0220793565305184 0.00225385751194927 -0.00600925477741706 -0.0059494346811515 -0.0089907536301436 0.00885585914880901 0.027804505669984 -0.0143785857973866 -0.00143763124653009 0.0019597860758298 -0.0121312832587313 -0.117706707514727 0.100482248199258 0.10414463490779 -0.0380191839845216 0.0695213474961625 -0.0214521640972795 -0.032368083829187 -0.0781684307465234 0.170009089579266 -0.0880554727348143 -0.137843963033255 0.0130045166836037 -0.0824198573109771 0.139751278403397 0.0712873103712825 0.160650446950288 -0.115265467728656 -0.0160146677252243 0.00655660906305715 -0.016691005693835 0.155865511488935 -0.0317623370940164 0.155663588587382 0.00587233225345243 0.0932146591080778 -0.00890151617595099
  47 1504.53000051369 ""  12.4187361283676 0 0 0.00959929123783779 -0.0104619440080314 -0.02403710813163 0.00370282681017297 -0.00797155629627558 0.0464047020250117 0.00551121924598134 0.0168478943196464 -0.00486033021530494 0.00269749831307783 -0.000749649166864071 0.0040908523530878 0.00891491974603076 0.0424950100144473 0.0274688106545273 -0.249991946255745 -0.0419306469488274 -0.269674094971142 0.148253537302388 0.170614530809457 -0.316011134813381 0.0123408059448871 -0.216130847005444 0.0429602912836699 0.0659164761307428 0.0730582674216362 0.102043573775087 -0.175051509121996 -0.073949520417685 -0.025547451851135 -0.0145634380668559 0.00754520413728565 0.0408579305914845 -0.00252762006046075 -0.000467027706633474 0.0365645149355466 -0.00305274616464607 0.00775681634902165 0.00958899186852413 0.0127784797294485 -0.0108696201530858 -0.0382561133314213 0.0234197042713087 0.00773324936290329 -0.00216551090812791 0.0172255472195855 0.158771357417596 -0.149050679024059 -0.141660822934475 0.0496910438540849 -0.112793720047765 0.0269717619964698 0.0678710202420851 0.0902365459953394 -0.207661720288628 0.127921067649758 0.214711577753788 -0.0133890346976383 0.0491007960413911 -0.227105454570232 -0.164939551878292 -0.246837157310582 0.155915461091478 0.0211445409882193 -0.00969269876014148 0.0189889697079202 -0.223579301530917 0.0570163511347141 -0.230394452450066 -0.00185416183368866 -0.139986966186862 0.0129042954902213
  48 1505.05490309328 ""  6.82220811907112 0 0 -0.0207195140691896 0.0146798893367349 0.024459655331962 0.00259309211734544 -0.0114981904054783 -0.00961004286651822 0.000352211605166863 -0.00395907569004298 0.00217401631119882 0.00462625182483031 0.000873577176499063 -0.00151827047709216 -0.0048295802230782 -0.0546883776968138 -0.0221549865368575 -0.0400741390082306 0.0543232740942831 0.0347322663808548 -0.00203461844510839 0.027030722039382 -0.0119130854550188 -0.00928145813748339 0.0480454498577402 0.0122965709704627 0.00807108330079935 -0.0548624195474329 -0.0391321377554077 0.0536908218841012 0.0243488700964978 -0.0470669036645047 -0.0257655592667071 0.0154974743997479 0.0491760885523617 0.0472158525428288 -0.0678579670647118 0.00393074995824725 -0.00160955849788115 0.00186631628187807 -0.000957511968712923 -0.00481133667714549 -0.0112324282302992 0.000553445270695225 -0.000293530454308993 -0.0138246982243213 -0.000847643279346522 0.105707667248915 0.532973504474163 -0.128947001414509 -0.535925188961472 0.215700028216628 -0.0236928332352038 -0.00594525786527416 0.0639579895844396 0.0293472668747632 -0.0975530137927784 -0.0054858439179952 -0.0558296456342069 -0.00665563214764348 0.1590284292246 0.0579477229748098 0.121873347326767 0.0463856492998177 0.00118939488167546 -0.0141075649947215 0.00148321439694526 -0.0228807784634987 0.276162044184546 -0.0390618012802179 0.252683192362347 0.0209240096904521 0.018294845944924 0.00257287266567826
  49 1512.54798408827 ""  2.09754069642132 0 0 -0.0160364199157762 -0.00927403825320274 0.00209633994737652 -0.00414201565679642 0.00146644599650832 -0.00305546321244743 -0.0227622588536559 -0.0213315798503278 0.00728624555704477 0.0061594418853166 0.0010603570330735 -0.000406108716333479 0.0209812841529989 -0.000425213478081913 0.0458506914069941 -0.00866266471162033 0.0245461025175922 0.0273865718859443 0.0185165412175899 -0.0488620684219799 -0.0435155903413419 -0.064293034520843 0.381477396514499 0.0330261709810099 0.0302049001413923 -0.222101862367205 -0.161418475965932 0.410922936331945 0.191064162347939 -0.00441602478976142 -0.0255268355936787 0.017288698231437 0.0491229751432993 0.00387721173078398 -0.0120377894809583 -0.00371030443519827 0.00046132047678666 -0.00418620530063478 -0.00296953631029308 0.00618977408608511 0.023289687348786 0.00660012674191067 0.0196999514607955 0.0283493065908576 0.00412176522637417 0.0128841370296938 0.0654301053025083 0.0220001729654676 -0.0523947741287597 0.0143337663888978 -0.0200256420674201 0.0134014079650886 -0.0702887571101979 0.00655268735015287 0.0974611764443217 0.0681636323454165 0.214412433147402 0.0100291368875017 -0.337422153253487 -0.298195078873061 -0.428969085585159 -0.20284685217738 0.0154330268381723 -0.00156382779493009 0.000592703903020334 -0.00122255910441644 0.0253895555085939 -0.012892708801855 0.0294833982375891 0.0135650562255981 0.049340369813431 -0.00395844802643727
  50 1514.45764096215 ""  3.48196526093644 0 0 -0.0168413712017678 0.0290849708297889 0.00136397032525461 0.00551760499153203 0.00433885990451062 -0.032112672720404 -0.0111669242336015 0.0343058210887515 -0.012510492813232 -0.00703169751525773 0.000460938315026193 -0.00215163195843923 0.0608240947480796 -0.06265193515697 -0.0337368674447938 0.197495612699371 0.0195121788435746 0.19146481133853 -0.11777382252051 -0.121480149422726 0.273603810432394 -0.0523631228995418 -0.456511128546949 0.265000514686812 0.397825814462786 -0.0641482276677831 0.221561763199069 -0.172115246731724 -0.0519025033920125 -0.28671198759096 0.0321909333524376 -0.0152215692715941 -0.077106545915786 0.00539025891162546 -0.0111013406999203 -0.0054649095958587 0.000865397786795474 -0.00422298614559667 -0.00409997729048842 0.00201872667488302 0.0142081350570502 0.0104719575915892 0.00769106359803355 0.0129342999480534 0.00152296341711945 0.0120024730887609 0.0565190135824348 0.0253508319796332 -0.0504687752318101 0.017068175295538 0.0010563163680541 0.00559927786265044 -0.0621030677537885 -0.00145978365493397 0.0653629663096024 0.0257489695782049 0.0971439970643994 0.00522010416070364 -0.173703283336027 -0.137054181409537 -0.207557190652087 -0.0848120369114485 -0.00560426550614652 -0.00323636898128263 -0.00329545847925764 -0.00239954802166881 0.0537154126174523 0.00508744895314353 0.0446294583069793 0.000871463790295994 0.0766488758274136 -0.00825203649269897
  51 1518.77617192406 ""  0.81010215369982 0 0 0.0190045212259659 0.0145929685451535 0.0300179622736677 0.00839970342411582 -0.0149930852140084 0.00967885139762105 0.0337159736851177 -0.00263860140759731 0.00257461467826741 -0.00540023879764987 -0.00133206305739652 0.00153997592443388 -0.0940330750806035 -0.0102032431902143 -0.0834904881272061 -0.103045733239268 0.00115377429882979 -0.0923501274935291 0.00938768804998557 0.169283479334483 -0.0372323932883523 0.107622387867566 -0.112756449785511 -0.220073595988054 -0.298034777608978 0.256199405887961 0.00883049427689819 -0.329726259692831 -0.173261555591883 0.139074422276565 0.0271970033587524 -0.0146139251904041 -0.0565273705158124 0.0155776395780847 -0.0163490354600032 -0.0354054769048525 0.00121185809631238 -0.00413227242940054 -0.00278445886949216 -1.86227939053204e-05 0.0241753107062826 0.0128213672973637 0.00937900418302491 0.0152298223151537 0.00518816874996881 0.0102926881865827 -0.0461370517899386 0.165560248067897 0.0346844143434595 -0.0088256689539506 0.0743494805317331 0.00350055696416323 -0.0700882205034877 -0.00583170946193253 0.100629981603821 0.0168918793509079 0.0938421153340306 0.00900976152981072 -0.226605262545953 -0.160488156471037 -0.255642764534361 -0.0769733022672301 -0.0301962157247746 -0.03636526220878 0.0127750431687658 -0.0289030739623197 0.323459224162603 -0.0791538675527659 0.333730022657059 0.00176276191006474 0.0459685453285698 -0.00404461314535366
  52 2918.79264005887 ""  48.8060844436549 0 0 -0.00597660696466742 -0.00944147699334056 0.0097240894719165 0.0266736122223986 0.0495968988241904 -0.0435028044192255 -0.000530456210666258 0.000822493378620721 0.00146645004477327 0.000676270141214516 -0.000584957539782075 -0.00181610099509653 0.0928321940192075 0.117999283468429 -0.120860886928502 -0.495471278683765 -0.6110402016474 0.48427645293448 0.166321600323261 0.0330930088363124 0.0705984023370548 -0.0162482641771453 -0.00133951908839698 -0.00458415543379426 0.0107116268622941 0.0155027611089878 -0.0126980580339843 0.0087358895136923 -0.019364063042354 0.00334797214467255 -0.00734037333881166 -0.00947161813250902 -0.0066350368079867 0.00099597722135131 0.00414054355762342 -0.000440055070773774 -0.00014545244763574 -4.82063718758423e-05 -0.00034202263742816 -0.000782997288171221 -4.09077074572399e-05 6.51129002754474e-05 -6.88198660124653e-05 -1.94223342721877e-05 -2.65612217621185e-05 0.0113658491148164 0.000251412824678167 -4.91546286136986e-05 -0.0236197508779096 -0.048894067554028 0.0071599769020535 0.0109644137736827 -0.00019390242643931 -0.000370287454878746 -5.39090909116117e-05 -0.000260327279361387 0.000114253508205038 0.000497201926636799 5.67593951447897e-05 -0.000127888354806076 -0.000154916509707295 0.000388989735003731 0.000634371242274619 -0.000449756124943599 -0.000375361029986905 3.83954991518423e-05 -0.00158955266283622 0.000735886193130834 -0.000408448938317882 -0.000962256944940801 0.0013003464147503 0.0028372298770492
  53 2929.91441181928 ""  44.8455614728578 0 0 -0.00112882434558951 -0.00295567117756699 0.00237060840294064 -0.00233573330948727 -0.00366435347837461 0.00309972808444714 -0.000368665544141816 8.4404229001108e-05 -0.000569917105635942 -3.45896390811248e-05 0.00013357572513686 8.86069121819001e-05 0.0147774099602523 0.0284580892307128 -0.0298102568209995 0.0361456996388051 0.0428731451238956 -0.0344310539915298 -0.00823320884881469 -0.00167746693336855 -0.00306162981028884 0.00536890629604823 0.000539851192477611 0.000548550954342572 -0.00379073238011424 -0.00533613549687543 0.00561746027643036 -0.000928898043980615 0.00316142312590513 -0.000288785388849239 8.33074681728365e-05 -0.000764824666716641 -0.00024331769508475 0.0152938159809147 0.0695436592806611 -0.00887408716843461 4.69915949190281e-05 -0.000865208883735748 -0.00064903021167816 -0.00857581145919432 0.000641360729495681 0.000144032707130225 0.000967410094786171 -0.0015820676507662 0.00119318498713933 0.215719874041016 -0.00717811651439731 0.00683576731179868 -0.398088261585789 -0.828799741006794 0.126903275156671 0.113055000202294 0.00671089541566018 -0.0106372272410185 0.00758413658151848 0.0305163583933353 -0.00920917719000024 -0.0221926333819826 -0.00286599259471044 0.00341326097296018 0.00338994735013969 -0.00701398990503165 -0.00410190514977926 -9.76754744797484e-05 0.00116193208795451 -0.00164816218154518 -0.002799937969877 0.00337897999660614 -0.000295449083656091 -0.00479768337723929 -0.00556030584272391 0.0119467143901843
  54 2955.97850993592 ""  25.3938871017052 0 0 0.0357327923693144 0.0463704745215212 -0.0474631381986966 -0.00327409857700036 0.0078722319090451 -0.0126155642566134 -0.0055741449865679 -0.00874013974282141 0.00670785136670021 3.25278489295128e-05 -0.000148495181938786 -2.16054371666571e-05 -0.433340214957831 -0.558055658928085 0.563012663148433 -0.0847353969983282 -0.104800973508021 0.0803811153780931 0.125633693697491 0.0209670636180976 0.0606965742420323 0.0128937817117185 -0.00345060863946259 0.00270339526093076 0.0644258941161977 0.0822954346867248 -0.0798261996468152 -0.0158207876431872 0.0244173374175717 9.81403719377805e-05 -0.00241272764020466 -0.00196174064305302 -0.00128989474377346 0.00143456334010479 0.00193270885024445 -0.00086770999069489 0.000150730933444585 -0.00056960698884878 -0.000586152696977796 -0.0155961187891265 -0.00030943439687998 0.00168888287512979 0.00178265378380954 0.000272898369468923 -0.000585538387853631 -0.00627219862451509 -0.00173122507812007 0.000540976913842973 -0.0107428916688516 -0.0313203035395421 0.011209770947522 0.18819234318541 0.0103275342348422 -0.0204409044671648 -0.00107091315789674 -0.00509767889713681 0.000600932659807727 -0.0199455354716938 -0.00186233423446771 0.00249922167528202 -0.00151982929262172 0.0046909501497193 0.00422436781572632 0.000708148789637556 0.000980639926296174 0.00106401421952273 0.00361778341485608 0.00050902627615179 -0.00697781869001537 -0.00436697332175937 -0.00152404618750547 0.0101013565830029
  55 2966.97154667174 ""  16.9096854971828 0 0 0.00715563173159994 0.00879907918529796 -0.00899091923993519 -0.0018946975181972 0.00131400693446534 -0.00321151213077673 -0.00174598035527902 -0.00196188893585647 0.00221206941203145 0.000907013837760977 -0.000260107779873797 0.000815664335600643 -0.0824516835605021 -0.105675036953131 0.106668810199383 -0.0166832088132769 -0.0202573356499212 0.0157778101173388 0.0393026467025116 0.00590015296811315 0.0186160092647638 -0.00133642030798874 -0.00116641210316393 -0.000820052810929121 0.0201478706200202 0.0256423040702562 -0.0251113161844041 -0.000141783858872229 -0.00143258168434759 0.000261596619308019 -0.008159254685444 -0.000959721894438905 -0.00597097108205822 -0.0193703907529825 0.00654261654115505 -0.00103892634060701 -0.000469981112769426 0.00211505215133555 9.2040474956568e-05 0.0735536485117453 0.00237166201484993 -0.00856393469638948 -0.0100041779924889 -0.00257120489027935 0.00422597341719328 0.263451019120205 -0.0254501415045111 0.012444468368228 -0.0301105564096058 -0.0585399519197081 0.00547036578281824 -0.884267897521431 -0.0465626049548775 0.102475642815296 0.0110275970335558 0.0469618343732126 -0.00996373289850998 0.0995690738408853 0.00900819100692385 -0.0135055998818933 0.0108563057934026 -0.0290259507676558 -0.0251646457339574 0.00013573163723168 -4.8477046236309e-05 -0.00029400825339555 -0.00287424234630764 0.00235253595201538 -0.00076772600326229 0.00496391734882519 -0.00214183707360967 -0.00775633088586146
  56 2986.9342869648 ""  26.4710636080157 0 0 0.00396844346444632 0.00427317596139391 -0.00366313885021897 0.00491557486495924 0.00415064962302827 -0.00120093903145885 0.0145257681473256 -0.00758536576984663 -0.0475098972724813 5.35018830587621e-05 -0.000175786442820915 -1.73763608891734e-05 -0.0376381877442487 -0.0481765635092767 0.0456489711628184 -0.0289830774278988 -0.0398647172316576 0.0301291975799548 -0.0329872319721525 -0.00276964974168169 -0.0154993128641004 0.392204465321007 0.0386000970494746 0.121583823554827 -0.341959762603297 -0.432424824127343 0.443957157075464 -0.225176340247834 0.477330052720058 -0.000433433736179197 -0.000426153569426207 -0.00059712367864506 -0.000821850127553916 -0.00235416839950327 -0.000334907396689975 7.70893513028976e-05 -2.00047293781838e-05 1.18410231662907e-05 -4.53159411765108e-05 0.000913222789069424 1.92139851240716e-05 -6.63265186754199e-05 -0.000395062173578619 0.000147332992203176 -0.000334427047752165 0.0232372328597212 -0.00266183782949442 0.00019455767883221 0.0029995812077773 0.00505805225856842 -9.79326079884725e-05 -0.0110588945258817 -0.00056822183230223 0.00149193793457964 -0.00129075416213257 -0.00537527944190001 0.00182442487409953 0.0072375040934428 0.00069759245564772 -0.000897257196521999 -0.00134341584090179 0.00286235862270964 0.00300802237603577 0.000128796026754339 8.11085383058024e-05 8.97968333740661e-05 -0.00389637697620883 0.00102645576434699 -0.00306234866709186 -0.000115036630387355 0.000359832162779648 0.000183110684463908
  57 2993.69290444058 ""  23.1019669185328 0 0 6.93910706371184e-05 3.83303477083289e-05 -8.66892047639913e-05 -0.00178917934657942 -0.000506905755470889 -0.000336270947522491 -0.000117116960614851 -3.0060841146951e-05 0.00036847575689775 0.000150790021581208 6.45658019579338e-05 9.37605532785972e-06 -0.00140117346365949 -0.000935012316414972 0.00103886806978604 0.00336540770330608 0.0043192955245961 -0.00362377510207652 0.0177402974163764 0.00203714481006969 0.00840670115490594 -0.00291827783595382 -0.000278478095010035 -0.000972842688470788 0.00274149962764901 0.00339186477273286 -0.00346057572941541 0.00140898747358912 -0.0027943868727206 -6.16339875249942e-06 -0.00184971393843206 -0.00131123570743101 -0.000757798038793591 0.00759172395137652 0.00368016450819888 4.87871804552046e-05 2.7446115993543e-05 1.05938908606197e-06 9.83008677303882e-05 0.000382426570010112 -0.000123632700330929 0.00107717087647678 -0.026840839706664 0.0206417324842867 -0.0355114585895471 -0.0692542513712367 0.00724506762572872 -0.00396439709805388 -0.0213669736542885 -0.0490515259506017 0.00684951048177539 -0.00192775112030984 0.00113831756615266 -0.0027930831918339 -0.143097550275291 -0.588332853374249 0.192081014646266 0.597089982480829 0.0564732564262014 -0.0720565217100729 -0.137638085013879 0.284157457069044 0.293725783062603 3.35638745576439e-05 1.54675227926792e-05 -0.000149529201185453 0.000405885149688309 -0.000553351125189036 -0.00113525347015091 -7.9216319940561e-05 0.00105059806459397 -0.00289176636408894
  58 3006.60439374135 ""  38.1354214611055 0 0 -0.00482917551762685 -0.00570713347363932 0.00452253020341219 -0.0767152172851511 -0.017548599817375 -0.0238647148271972 0.0106032919595524 0.00449521595648292 -0.00365891599406536 0.00233643262824344 -1.00333776286884e-07 -0.000411007428062386 0.0418887645616571 0.0578872166050749 -0.0560970409912686 0.0829003686507047 0.121878546626643 -0.0969995334659844 0.82395501738138 0.0959251176669305 0.39216288073032 -0.0688787473826554 -0.00460880910618973 -0.0230728058999374 -0.0507301536706538 -0.0657792934088938 0.0677045625240758 -0.0031796858565409 0.0185346013894448 0.000907086927068356 -0.023680662164081 -0.00172806124233621 -0.00336702226616005 0.00780454650822598 -1.15742158346434e-05 0.000314648443285855 -0.000152043810683934 0.000105334861335874 -1.25742133783037e-05 0.000920758742415845 -9.01881143839778e-05 -5.21294440003812e-05 0.000355668221234973 -0.000569653288267823 0.00123965934295316 -0.0901796717852286 0.00989405836936547 -0.00295759018551703 -0.00310014562997375 -0.00806731205448521 -8.33124209658273e-05 -0.00945374813896996 -0.000532775542219694 0.0013997091992467 0.00433360611330836 0.0183335553531318 -0.00598572863378011 -0.0134262212792217 -0.00131324422961219 0.00132461381225524 0.00447917467242792 -0.0100492862918735 -0.0103403682844715 0.000209361555996795 -7.10964703914429e-06 1.53851874589327e-05 0.00148964502121642 -0.000284234706364867 -0.00161925522792243 0.00256362001390782 -0.000288747141156535 -0.000483430526066482
  59 3009.26185159081 ""  38.6368529215926 0 0 -0.00135382133325331 -0.00231594827423209 0.00242687522119095 -0.00729482950094585 -0.00203375840003561 -0.00178925992794331 0.00125611243784565 0.00149917545494186 0.000344381548402837 -0.000135498558413092 7.37997051454938e-05 -0.000324863198123089 0.0223519243474226 0.0262115020849234 -0.0250529030049124 0.0113609727604625 0.0164941996653463 -0.0128558311872858 0.0754128067297006 0.00855133666236359 0.0359066204734494 -0.019015344224855 -0.00152519044655821 -0.00609556141824061 -0.00169602666957469 -0.0022694394235227 0.00179803178725277 0.00676141807350298 -0.0128194963727837 0.000185139513017937 0.00136303756747361 -1.4464553509472e-05 0.00198061739513861 -0.0802573360150679 -0.00791242311988813 -0.000211493932249699 0.000430986487784601 -0.000270874164161303 9.55049009316503e-06 -0.0199805042127979 -0.00146515148950718 0.00272912601755708 0.00732499877231682 0.00485952432921646 -0.00742695529877681 0.87872227563509 -0.0947244220832715 0.0251386144666699 0.0779658012501632 0.195672914745936 -0.026079134618437 0.224184324333122 0.0112637451568437 -0.0284154959355784 -0.0237006572428027 -0.103267308103233 0.0319729692919961 -0.0396244774224777 -0.00272572349280447 0.0077850811879236 -0.0187464574122721 0.0497616049965152 0.0492661389478637 0.000596673931969793 -0.000680026665776637 -0.000563961120230705 -0.0105023666971012 0.00656654254217643 0.00552893543797322 -0.00349826147299477 0.00313687954974413 -0.00146110520214659
  60 3041.82807610706 ""  32.2118574098921 0 0 -0.00480907544550489 -0.00717527081145144 0.00711251844050114 -0.00550086883422332 -0.00166458504252963 -0.000525235260313495 -0.0135769570665814 -0.0817480876291226 0.0242362679178255 0.000283404619947624 5.44542167531946e-05 -8.27047512533824e-05 0.0556141387283912 0.071939519023335 -0.0758368237803678 0.0138907589842413 0.0217794529169822 -0.0148033674236184 0.0490415044020761 0.00565005169771874 0.0242463336723916 0.180753353744201 -0.000536388332561845 0.0688743911831815 0.295591036872047 0.353096328174146 -0.384183576758546 -0.311860522153423 0.623445755538113 0.0183842876799234 -0.00251526461357024 -0.000786491562941126 -0.00045117042430669 -0.000402667459946628 -0.000408134703716983 7.7861245277952e-05 -3.24326832530106e-05 5.41629311347863e-05 7.78520596584262e-05 -0.000372468591261485 -3.69207045454397e-05 4.20961915553227e-05 0.00100863238560642 0.000806143949899578 -0.000262601235033723 0.00207647378432773 5.32684626124947e-05 -0.000332716797652935 0.00194285356585915 0.00567706674297046 -0.00204474433319769 0.00447321992350666 0.000132706292126826 -0.000639105732858607 -0.00184568032259272 -0.00833756456484791 0.00269549418027355 -0.0107167785405583 -0.000788920383084952 0.00122957635425124 0.000583871235487928 -0.000530462200613912 -0.000916349348381838 -3.9814548615207e-06 0.000362787722456369 -0.000155708019365529 8.62869036627396e-05 -0.00305061328358942 0.0017904544649818 0.000594001735210687 -0.000192536637005884 -0.00108451254275857
  61 3053.04488719181 ""  33.6573285253985 0 0 -0.00030180551442878 -0.000425962787318609 0.000435450472163063 -0.000345337721037861 -0.000140030406960205 1.6795746455583e-05 0.000979361491242793 -0.00116901518586365 0.000510723092483616 -0.000245870847277097 -9.93994442023227e-06 -0.00021342266603181 0.00386871500278822 0.00456649177200776 -0.00432829539392757 0.00113103154002856 0.00164813186311319 -0.00128362148416753 0.00297065960709883 0.000313079038421234 0.00152150748353903 -0.00867992820734353 -0.00115770874043388 -0.00274005331735247 0.00309678379312735 0.00329273410569311 -0.00382931587773876 -0.00574369770358513 0.0120590103095145 0.000383011452222139 0.0028088007604051 0.000836118399188887 0.00203662923787479 -0.00637327855605494 -0.00196391767420871 0.000281971196348784 0.00050612807032271 0.000182000577865606 -0.000552388837933186 -0.011444899364597 -0.00185080994801816 0.00129071842316871 -0.0591951633959628 -0.0617729673269674 0.015053384594986 0.0636493508046751 -0.00862231960904037 -0.000517206917290945 0.0144775944663449 0.0331702637606225 -0.00312572155243646 0.118455870057382 0.00643506412057472 -0.0119201965151002 0.138987779745531 0.629070777477989 -0.210167469640118 0.629817759774266 0.0424225507219894 -0.0672742578795122 -0.055822809812774 0.0724694380445158 0.0975479831139297 0.000164220785557079 6.1291375731839e-05 1.56123992845081e-05 -0.000895798114835774 0.000560595818137148 0.000286230890180901 -0.00150532820145031 0.000953337081596244 0.00591810857798965
  62 3060.69157377919 ""  29.3614124282609 0 0 0.00313425519748067 0.00143591292279199 -0.00204923495406393 0.00754295794855466 0.0020336415150259 0.00221222018418939 0.0848977434636848 -0.0134990719056455 0.0126678521673896 -0.000262797807716272 4.41545934624571e-05 7.27857610777644e-05 -0.01793279179679 -0.020807466194443 0.0229960947879602 -0.0101989862407668 -0.0146958431780347 0.0111652173067978 -0.079803687107427 -0.00786064733925789 -0.0374833868286317 -0.791776737199076 -0.0843088937233791 -0.269924589989481 -0.0678900061118793 -0.11189587942659 0.115533204919872 -0.155593292134747 0.360185047238116 0.00801824071521989 0.00111559116889276 -0.00101994937909114 -0.00105476813793328 0.000117801106416319 0.000525160124891488 -0.000198822831424353 7.88957580510343e-06 1.51099825561312e-05 -0.000130882793717811 0.000410523582509505 3.42441539490258e-05 -4.96225204155859e-05 -1.01756090197448e-05 0.00156929385119832 0.000426341168836626 -0.000640179946576537 -0.000104314408515436 0.000166429934696136 -0.00191260647259444 -0.00503633796258434 0.000939412075016049 -0.00418492892116773 -0.000235893689239526 0.000653653577259416 -0.00257163433585718 -0.0107929828823261 0.00374886480030897 -0.00164347639030184 0.000191296197051098 0.000186093001149886 0.00403096633058974 -0.00801768103253804 -0.0087146953838652 -0.000656619087206574 7.7599140743736e-05 0.000174175617517863 -0.00106552676589674 -0.00268679381355791 -0.00493082704781488 -0.000927977071765583 -0.000858719554151261 0.0023102835115409
  63 3067.37170295813 ""  23.1751154902842 0 0 -0.000188677199461025 -0.000180783342261471 0.000196171700266787 -0.00019193885591528 -5.30937876769938e-05 6.47132852307255e-05 -0.00109176866779909 0.000142430095259994 -0.000148121693958571 -1.95430690368798e-05 1.17248357666191e-05 -8.90148406273238e-05 0.00152953743066522 0.00192649491708658 -0.00188901467620934 0.000710482540431535 0.000877500075719385 -0.000793107332677512 0.00157012604967676 4.68751578631736e-05 0.00067361152707965 0.0103980598439765 0.00113249396074248 0.00363698777096294 0.00105744196218778 0.00168175693670937 -0.00181626024025985 0.00192143502075747 -0.00453818190414666 -0.000138803243980963 5.30254380282211e-05 -3.67834267023411e-05 0.000644303476859805 -0.00320741677364137 -0.000439802929318603 -0.000445161309375678 0.000213568777557302 -0.000380586474534501 9.31115218212336e-05 -0.00740877568340483 0.000795809304827888 0.0013729747384979 -0.0473351407030654 0.0571178457514665 0.0460641770787261 0.0374454176972766 -0.00509395672665141 -0.00136810513176615 0.00335871449204271 0.008079863408573 -0.000794213344125993 0.0786040073849955 0.00241591438446422 -0.00794963463225059 -0.0558317887946148 -0.184505472335174 0.0735808693045393 0.370680064301349 0.0461544920168861 -0.0319764334113207 0.252276576010809 -0.545855214289369 -0.589876468356534 0.000142771445718999 -5.71096449743458e-05 -0.000106550039806099 -0.00071267754475053 0.000221707354761389 0.000598290134504916 -0.000575438470182127 0.000897646825120992 -0.00198482929000925
  64 3499.63275637096 ""  108.591485304952 0 0 -0.00123705559413914 -0.000390783869922725 -0.000403455400109986 0.000248614806490817 0.000315673571815685 0.001106896888688 2.29862308452631e-05 -3.69150508737003e-05 3.85542681054513e-05 0.0111999320345746 0.00394382813809743 0.00554941041208561 0.00340731177217015 0.00289700350778881 -0.00201508256266393 0.0023313946581674 0.00218075401425378 -0.00438442220640814 -0.00297146868177665 -0.00223693015222519 -0.00408920399871273 0.000685250127534519 0.000203538619535061 0.0009388093306986 -7.62272741217114e-05 0.000663796229968294 9.90559867665956e-05 4.58521076275304e-05 -0.00067294282964794 6.63507308316798e-05 -0.173048783758901 -0.0659370246475894 -0.0869498416643277 5.27434947491919e-05 -0.00227546003452182 0.000767030218016278 0.0118614006370227 -0.00328449644650699 -0.0538394896057122 0.000850844163674965 0.00194360018092147 -0.00202694304408767 0.000303856395577623 -1.18016271105851e-06 2.10588075129718e-05 -0.00418643280807403 0.00205044984178743 -0.000550963850502573 0.00399431875034112 0.00856097477068659 -0.00539801069201849 -0.0084665685841611 -0.00481010392715393 0.000523165404061329 -0.000942927574043658 -0.00517023455187623 0.00255740422160361 -0.000322974131998853 0.000385435347823198 -0.000119305911956639 -5.31785395257856e-05 -0.00062935411638391 -0.00146416108686574 0.0149834459044474 -0.00642370097460463 -0.0151177311483785 -0.189589095210551 0.108785933942035 0.215400781510082 -0.20787312875647 0.0378170999636868 0.867751083070278
  65 3508.28560760955 ""  3.42799255986188 0 0 0.000281704139946915 -0.000949807653533797 -0.000749164430912571 -0.000140210875919269 0.000234815453688306 -0.000492130368986588 -0.000283078071985907 -5.8549138263679e-05 0.000159846092332087 -0.00387354481072022 -0.00137793822255202 -0.00191783137282009 -0.00725769139940351 -0.00657883633702807 0.00356819125205273 -0.000843927529468139 -0.00113661192892131 0.0018035607318625 0.0022384379217073 0.000462341198489825 0.00189502439311544 -0.0039689976300335 -0.000673788975108787 -0.00251725911262138 0.000469723757021529 0.00142232646899317 0.00181866439222107 -0.000752147496967523 0.00211198192107265 0.00254451169791359 0.0597310965275137 0.0229805374466988 0.0300807728513306 0.00120496818384965 -0.000967362322970963 0.000159010271152403 -0.00395915372793042 0.00120902619783366 0.0181338790587881 -0.000506760944142613 -0.000439671821616549 0.000950004768155454 -5.60609223580255e-05 -9.47350405665066e-05 -4.48303655034448e-05 -0.0123361102831693 0.00231624692373746 -0.000267346197701487 -0.000179748145856197 -0.00447284206861466 0.00430285373744844 0.00243147667510479 0.00185049794272435 0.00057492330243056 0.000352626213613911 0.00174399714894426 -0.00085117232962881 -8.7908704724414e-05 -0.00015691832546942 -7.99139065446659e-05 -0.000297238712866553 0.000599426733776068 0.000483074338669684 0.0413928552521726 -0.0211873335339323 -0.0467028126037224 -0.566028504455517 0.316850721912117 0.640092330553214 0.0697525934806499 -0.0131623576498683 -0.291697863452754
  66 3590.20097353525 ""  338.441660572902 0 0 0.000151433125493786 -0.000114880661950666 0.000543643019870831 -0.00206094501021596 -0.000378829765759913 -0.00145368440951701 -7.9877321402539e-05 6.78185877013031e-05 -7.61592310510696e-05 -0.0503089570772203 -0.0179400106962981 -0.0261592276425493 0.000951245673404554 0.000410733049020179 -0.00106718680026758 -0.00341071842311346 -0.000721514882933825 0.00781439916809404 0.0185563843611669 0.00544858019462318 0.0134872614992223 -0.000163709228083802 -0.000319455767420618 -0.000348990402582511 6.08849345807254e-05 -0.000339089799149573 6.04105731032779e-05 -0.000901868702709477 0.00229611229668128 0.00103889625965577 0.802509639095067 0.284235207044904 0.400335376305648 3.6230075096865e-05 -0.000412832935196354 0.000517962767539792 0.00382543386426782 -0.00201838654199518 -0.0120967955578222 0.0012618010167577 0.00260875074010491 -0.00147248647971775 -4.22820783585951e-05 -0.000157986934442034 4.26051833843313e-05 -0.00150246471190111 0.000811534942324541 -0.000361105956183715 0.000222480889413484 -0.000885201712635378 -0.00277787984252141 -0.0112486262810987 -0.00507202153014215 0.00415333483603248 -0.000360952144894202 -0.00396627460071467 0.00276202558229564 -0.000719577176282289 0.000723222134888918 -0.000946019378547593 -1.16021052110843e-05 0.000173619500459437 -0.000869353705244742 -0.000108271821982246 -2.95140191175783e-05 -7.97155642707314e-05 0.000844722330224908 -0.000422812105366363 -0.00184911841640195 -0.0568588979867557 0.0155974144806398 0.209426975822241
  :::
 } 
 m_exists[66] { 
  s_m_exists
  :::
  1 11111111111111111111111111111111111111111111111111111111111111111111111111111 
  2 11111111111111111111111111111111111111111111111111111111111111111111111111111 
  3 11111111111111111111111111111111111111111111111111111111111111111111111111111 
  4 11111111111111111111111111111111111111111111111111111111111111111111111111111 
  5 11111111111111111111111111111111111111111111111111111111111111111111111111111 
  6 11111111111111111111111111111111111111111111111111111111111111111111111111111 
  7 11111111111111111111111111111111111111111111111111111111111111111111111111111 
  8 11111111111111111111111111111111111111111111111111111111111111111111111111111 
  9 11111111111111111111111111111111111111111111111111111111111111111111111111111 
  10 11111111111111111111111111111111111111111111111111111111111111111111111111111 
  11 11111111111111111111111111111111111111111111111111111111111111111111111111111 
  12 11111111111111111111111111111111111111111111111111111111111111111111111111111 
  13 11111111111111111111111111111111111111111111111111111111111111111111111111111 
  14 11111111111111111111111111111111111111111111111111111111111111111111111111111 
  15 11111111111111111111111111111111111111111111111111111111111111111111111111111 
  16 11111111111111111111111111111111111111111111111111111111111111111111111111111 
  17 11111111111111111111111111111111111111111111111111111111111111111111111111111 
  18 11111111111111111111111111111111111111111111111111111111111111111111111111111 
  19 11111111111111111111111111111111111111111111111111111111111111111111111111111 
  20 11111111111111111111111111111111111111111111111111111111111111111111111111111 
  21 11111111111111111111111111111111111111111111111111111111111111111111111111111 
  22 11111111111111111111111111111111111111111111111111111111111111111111111111111 
  23 11111111111111111111111111111111111111111111111111111111111111111111111111111 
  24 11111111111111111111111111111111111111111111111111111111111111111111111111111 
  25 11111111111111111111111111111111111111111111111111111111111111111111111111111 
  26 11111111111111111111111111111111111111111111111111111111111111111111111111111 
  27 11111111111111111111111111111111111111111111111111111111111111111111111111111 
  28 11111111111111111111111111111111111111111111111111111111111111111111111111111 
  29 11111111111111111111111111111111111111111111111111111111111111111111111111111 
  30 11111111111111111111111111111111111111111111111111111111111111111111111111111 
  31 11111111111111111111111111111111111111111111111111111111111111111111111111111 
  32 11111111111111111111111111111111111111111111111111111111111111111111111111111 
  33 11111111111111111111111111111111111111111111111111111111111111111111111111111 
  34 11111111111111111111111111111111111111111111111111111111111111111111111111111 
  35 11111111111111111111111111111111111111111111111111111111111111111111111111111 
  36 11111111111111111111111111111111111111111111111111111111111111111111111111111 
  37 11111111111111111111111111111111111111111111111111111111111111111111111111111 
  38 11111111111111111111111111111111111111111111111111111111111111111111111111111 
  39 11111111111111111111111111111111111111111111111111111111111111111111111111111 
  40 11111111111111111111111111111111111111111111111111111111111111111111111111111 
  41 11111111111111111111111111111111111111111111111111111111111111111111111111111 
  42 11111111111111111111111111111111111111111111111111111111111111111111111111111 
  43 11111111111111111111111111111111111111111111111111111111111111111111111111111 
  44 11111111111111111111111111111111111111111111111111111111111111111111111111111 
  45 11111111111111111111111111111111111111111111111111111111111111111111111111111 
  46 11111111111111111111111111111111111111111111111111111111111111111111111111111 
  47 11111111111111111111111111111111111111111111111111111111111111111111111111111 
  48 11111111111111111111111111111111111111111111111111111111111111111111111111111 
  49 11111111111111111111111111111111111111111111111111111111111111111111111111111 
  50 11111111111111111111111111111111111111111111111111111111111111111111111111111 
  51 11111111111111111111111111111111111111111111111111111111111111111111111111111 
  52 11111111111111111111111111111111111111111111111111111111111111111111111111111 
  53 11111111111111111111111111111111111111111111111111111111111111111111111111111 
  54 11111111111111111111111111111111111111111111111111111111111111111111111111111 
  55 11111111111111111111111111111111111111111111111111111111111111111111111111111 
  56 11111111111111111111111111111111111111111111111111111111111111111111111111111 
  57 11111111111111111111111111111111111111111111111111111111111111111111111111111 
  58 11111111111111111111111111111111111111111111111111111111111111111111111111111 
  59 11111111111111111111111111111111111111111111111111111111111111111111111111111 
  60 11111111111111111111111111111111111111111111111111111111111111111111111111111 
  61 11111111111111111111111111111111111111111111111111111111111111111111111111111 
  62 11111111111111111111111111111111111111111111111111111111111111111111111111111 
  63 11111111111111111111111111111111111111111111111111111111111111111111111111111 
  64 11111111111111111111111111111111111111111111111111111111111111111111111111111 
  65 11111111111111111111111111111111111111111111111111111111111111111111111111111 
  66 11111111111111111111111111111111111111111111111111111111111111111111111111111 
  :::
 } 
} 
