# Supplementary material for: Cut-off Scale and Complex Formation in Density Functional Theory Computations of Epoxy-Amine Reactivity
Source: ACS Omega. 2021 Oct 25;6(44):29424–31. doi: 10.1021/acsomega.1c03229 (PMC8587129; doi:10.1021/acsomega.1c03229)
Supplement: Supplementary file 1 — ao1c03229_si_001.zip [file ao1c03229_si_001.zip › Final_structures/Primary/A3_E1_B3LYP-D3_CC-PVTZ-F_canonical/Amine_frag3_product-6_isomer25.vib]

{ 
 s_m_m2io_version
 :::
 2.0.0 
} 

f_m_table { 
 i_j_atom_total
 :::
 24
 m_column[77] { 
  s_m_data_name
  s_m_column_name
  i_m_width
  b_m_visible
  s_m_units
  :::
  1 r_j_Frequency  "Frequency"  10 1 "" 
  2 s_j_Symmetry  "Symmetry"  10 0 "" 
  3 r_j_Intensity  "Intensity"  10 1 "" 
  4 r_j_Raman_Act  "Raman Act"  10 0 "" 
  5 r_j_Raman_Int  "Raman Int"  10 0 "" 
  6 r_j_x1  "x1"  10 0 "" 
  7 r_j_y1  "y1"  10 0 "" 
  8 r_j_z1  "z1"  10 0 "" 
  9 r_j_x2  "x2"  10 0 "" 
  10 r_j_y2  "y2"  10 0 "" 
  11 r_j_z2  "z2"  10 0 "" 
  12 r_j_x3  "x3"  10 0 "" 
  13 r_j_y3  "y3"  10 0 "" 
  14 r_j_z3  "z3"  10 0 "" 
  15 r_j_x4  "x4"  10 0 "" 
  16 r_j_y4  "y4"  10 0 "" 
  17 r_j_z4  "z4"  10 0 "" 
  18 r_j_x5  "x5"  10 0 "" 
  19 r_j_y5  "y5"  10 0 "" 
  20 r_j_z5  "z5"  10 0 "" 
  21 r_j_x6  "x6"  10 0 "" 
  22 r_j_y6  "y6"  10 0 "" 
  23 r_j_z6  "z6"  10 0 "" 
  24 r_j_x7  "x7"  10 0 "" 
  25 r_j_y7  "y7"  10 0 "" 
  26 r_j_z7  "z7"  10 0 "" 
  27 r_j_x8  "x8"  10 0 "" 
  28 r_j_y8  "y8"  10 0 "" 
  29 r_j_z8  "z8"  10 0 "" 
  30 r_j_x9  "x9"  10 0 "" 
  31 r_j_y9  "y9"  10 0 "" 
  32 r_j_z9  "z9"  10 0 "" 
  33 r_j_x10  "x10"  10 0 "" 
  34 r_j_y10  "y10"  10 0 "" 
  35 r_j_z10  "z10"  10 0 "" 
  36 r_j_x11  "x11"  10 0 "" 
  37 r_j_y11  "y11"  10 0 "" 
  38 r_j_z11  "z11"  10 0 "" 
  39 r_j_x12  "x12"  10 0 "" 
  40 r_j_y12  "y12"  10 0 "" 
  41 r_j_z12  "z12"  10 0 "" 
  42 r_j_x13  "x13"  10 0 "" 
  43 r_j_y13  "y13"  10 0 "" 
  44 r_j_z13  "z13"  10 0 "" 
  45 r_j_x14  "x14"  10 0 "" 
  46 r_j_y14  "y14"  10 0 "" 
  47 r_j_z14  "z14"  10 0 "" 
  48 r_j_x15  "x15"  10 0 "" 
  49 r_j_y15  "y15"  10 0 "" 
  50 r_j_z15  "z15"  10 0 "" 
  51 r_j_x16  "x16"  10 0 "" 
  52 r_j_y16  "y16"  10 0 "" 
  53 r_j_z16  "z16"  10 0 "" 
  54 r_j_x17  "x17"  10 0 "" 
  55 r_j_y17  "y17"  10 0 "" 
  56 r_j_z17  "z17"  10 0 "" 
  57 r_j_x18  "x18"  10 0 "" 
  58 r_j_y18  "y18"  10 0 "" 
  59 r_j_z18  "z18"  10 0 "" 
  60 r_j_x19  "x19"  10 0 "" 
  61 r_j_y19  "y19"  10 0 "" 
  62 r_j_z19  "z19"  10 0 "" 
  63 r_j_x20  "x20"  10 0 "" 
  64 r_j_y20  "y20"  10 0 "" 
  65 r_j_z20  "z20"  10 0 "" 
  66 r_j_x21  "x21"  10 0 "" 
  67 r_j_y21  "y21"  10 0 "" 
  68 r_j_z21  "z21"  10 0 "" 
  69 r_j_x22  "x22"  10 0 "" 
  70 r_j_y22  "y22"  10 0 "" 
  71 r_j_z22  "z22"  10 0 "" 
  72 r_j_x23  "x23"  10 0 "" 
  73 r_j_y23  "y23"  10 0 "" 
  74 r_j_z23  "z23"  10 0 "" 
  75 r_j_x24  "x24"  10 0 "" 
  76 r_j_y24  "y24"  10 0 "" 
  77 r_j_z24  "z24"  10 0 "" 
  :::
 } 
 m_row[66] { 
  r_j_Frequency
  s_j_Symmetry
  r_j_Intensity
  r_j_Raman_Act
  r_j_Raman_Int
  r_j_x1
  r_j_y1
  r_j_z1
  r_j_x2
  r_j_y2
  r_j_z2
  r_j_x3
  r_j_y3
  r_j_z3
  r_j_x4
  r_j_y4
  r_j_z4
  r_j_x5
  r_j_y5
  r_j_z5
  r_j_x6
  r_j_y6
  r_j_z6
  r_j_x7
  r_j_y7
  r_j_z7
  r_j_x8
  r_j_y8
  r_j_z8
  r_j_x9
  r_j_y9
  r_j_z9
  r_j_x10
  r_j_y10
  r_j_z10
  r_j_x11
  r_j_y11
  r_j_z11
  r_j_x12
  r_j_y12
  r_j_z12
  r_j_x13
  r_j_y13
  r_j_z13
  r_j_x14
  r_j_y14
  r_j_z14
  r_j_x15
  r_j_y15
  r_j_z15
  r_j_x16
  r_j_y16
  r_j_z16
  r_j_x17
  r_j_y17
  r_j_z17
  r_j_x18
  r_j_y18
  r_j_z18
  r_j_x19
  r_j_y19
  r_j_z19
  r_j_x20
  r_j_y20
  r_j_z20
  r_j_x21
  r_j_y21
  r_j_z21
  r_j_x22
  r_j_y22
  r_j_z22
  r_j_x23
  r_j_y23
  r_j_z23
  r_j_x24
  r_j_y24
  r_j_z24
  :::
  1 67.228336379289 ""  1.95930469998323 0 0 -0.0238565986363843 -0.0234726002951451 -0.00476309783100349 0.0133554454444125 0.000258004557439702 -0.000352694455142615 -0.0724631046852642 -0.0699898711516371 -0.0186648113679923 0.072801519910531 0.0601215812887001 0.0205956097161943 -0.0461259979072446 0.010179306232045 0.0144532030498459 0.0406968352179542 -0.0435453282553038 -0.0311716599774232 -0.0321135547508223 0.0150080426622749 0.0186046967035467 -0.102423779534713 -0.0416101201204561 -0.0128702725579548 -0.0435482821263603 -0.108974619618152 -0.0274180201566921 -0.109548015365411 -0.0942425707892368 -0.0276978959824852 0.109022931240836 0.0706903802899303 0.0203981905760591 0.0534255905937253 -0.0471661984167093 -0.0427281046813985 -0.0643581352578706 0.122358072803655 0.0680854387969649 -0.0287084977138849 -0.0123341564736222 0.00889699993454351 0.0306707416603377 -0.0128862775752656 -0.022680105297904 0.122308050897301 0.00487591990259611 -0.0518353493583556 0.0695378247970374 -0.121987449285443 -0.0786003940991159 -0.109768635647396 -0.0882179780632682 0.0317545637610642 0.0570111308416956 -0.0838027980513684 -0.0417817305973098 0.0842678452105085 0.0399198445902328 -0.0449714429546873 -0.00688442197749667 0.00808065438773451 -0.00216333804961223 0.0144684379466092 -0.0392738288341133 -0.0204001671482601 -0.0614716010611374 0.102156573713648 0.0591731790985222 0.0223552322074698 -0.047265204958988 0.00616161447396865
  2 79.6493092049904 ""  0.586648751677941 0 0 0.0107630943407956 -0.00392894012064771 -0.0263154580606689 -0.0467193226166356 -0.00822069732227291 0.0178414157034197 -0.0405016681790954 -0.000731115468225562 -0.0822500393710408 -0.00199356492477879 -0.0288484378795571 0.0802791525551934 0.0320752748531489 -0.0085008568024782 0.0245612907964831 -0.0734492395889078 0.00524458035707245 -0.0221363641819394 -0.0948538876158776 -0.00720152176112678 0.0440365512219631 -0.0885284469157088 -0.00960049498712861 -0.0513106054922281 -0.0620514589082085 0.00308283785653161 -0.131235020904096 -0.0067833372464599 0.0057986427490488 -0.100328889358759 -0.0301312706726182 -0.0263977679312387 0.105854658678189 0.0505658901278082 0.00546651225411016 -0.0499948600994666 0.0580398299903336 -0.0278070306578616 0.0485888768695671 -0.00682500825998452 0.019814062464147 -0.0112678637622501 -0.101905954113048 0.0480639585419609 0.0652696830590416 0.0794065118402254 0.00973083499364309 -0.0248303421010492 0.0333404095725663 -0.00193947413931516 -0.0853009930447752 -0.0267067711151345 0.0507901495397331 -0.0796948839846382 -0.151089239092979 0.0958694589960594 0.0334711016565044 -0.0929180071939743 0.0105515212362988 0.135489484038122 -0.130399393950254 0.0591434506186458 0.0844878872495981 0.0783313606623547 -0.000454831518996584 -0.0651696790784242 0.126958938241556 -0.0261047465012947 0.0187366254564977 0.110204282416802 0.025084499727808 -0.0590133746215096
  3 126.491635959454 ""  0.405135705188591 0 0 0.00721815323635486 -0.031790667135399 -0.0264398033014252 0.0208476134975706 0.0107213228676035 0.0266350656047263 0.0506946886081152 0.039634815227736 -0.037775939360878 0.0809102052950966 0.0227287276015558 0.0825410556956841 0.00963258305630876 -0.0599795391649828 -0.0885025057848048 0.0359459311175359 -0.00925101195371927 0.0200503528796005 -0.0258458294172425 0.0555458784083722 0.0348012335551136 0.0852383398625046 0.0699513865559321 -0.0701389352261349 0.0422367213947907 0.0751860332319162 0.0183465990177711 0.0585810308658173 0.0274533748020548 -0.0652893640263267 0.0971979120897938 0.0411808187969807 0.115292852043488 -0.0358910320742198 -0.0611717337727915 0.0176947157823712 -0.0595994083143989 -0.0202746828399834 -0.0882215934324281 -0.0324293578262809 0.00458741930490283 -0.0255193981362375 0.00303507543088016 0.0929942332655001 0.0355885750479318 -0.0296113833047956 -0.065578937285945 0.032037312286004 -0.0277955518416916 -0.0547478515373244 0.0366185564172678 -0.0421164610898515 0.0273868310717477 -0.0691363940688757 0.0197880979392693 0.110680590818303 0.0733321155486315 0.0208892634076176 0.0742545693852288 0.0861363320644598 -0.00603252433056084 0.159444010388067 -0.00548475632370212 -0.0421462418123161 -0.0725277419837283 0.0122399982036724 -0.0996479433921594 -0.0593537906189525 -0.0863408237815537 -0.0515295469640274 -0.0779765304574667 0.00525162887517034
  4 166.403663181445 ""  5.79568033647397 0 0 0.0303630353880921 -0.0228309822387191 -0.00158306098772285 -0.0567084603036065 -0.0796498022763523 -0.0137747760533197 0.0484030923342089 -0.00206449872398609 -0.00067083112317615 0.0793186372082359 0.00309138131100388 0.0731228896452081 0.077053008919246 -0.0575126138706213 0.0483356958568313 -0.0922266587330021 -0.107604550376689 -0.176629246858779 -0.1842494012777 -0.145974727515694 0.0826520219323355 0.0512414042494111 -0.056399895998312 0.0190379394031915 0.00844371350879 0.0304813996017751 -0.0342737525885392 0.101632298563789 0.0366754145025058 0.0195849868554323 0.0612405284196219 -0.00860200226580838 0.058700451576229 -0.0704045332205228 0.0781023877581095 0.0259161714380045 -0.0310622859578023 0.0218933890878735 -0.00132638026492011 -0.019382852695786 0.0214698070375439 0.0142263062733058 -0.0138368705386277 -0.0611763286118921 -0.0654645408395008 -0.145709581522383 0.00196922565828335 0.0679525562053549 -0.118379378716959 0.1828481575177 0.0323702366823323 0.0232513665420276 0.0130833470521721 0.0737040927739051 -0.00909570416094658 -0.0837100890216861 -0.0758914058546021 -0.0470853270076614 -0.038782935755577 -0.139551426570027 0.0178114272351522 -0.128502908413794 -0.0455552617978734 0.032521604284667 0.0477655034952277 -0.0338245847192007 -0.0384325389227694 -0.00874866764624397 -0.0111402069451275 0.0479743703951861 0.0982135493082269 -0.0964326849439946
  5 200.60025556867 ""  1.72102449660117 0 0 -0.0394599149453031 -0.027278155853963 0.0196276255285187 -0.0857295270586285 -0.0784434457285538 -0.0316964750843646 0.0407210667797072 0.0572087366341186 0.0337946869371828 0.0259086336414272 0.0801375744529726 -0.0277697085664268 0.00510960281834137 -0.0888032997723086 0.00270037101314932 -0.0889247094931068 -0.14221727733879 -0.19228365903276 -0.184181755556292 -0.168433394508318 0.0567447703431562 0.114733328153517 0.107812321375144 -0.0293126981679959 0.0403852324639846 0.10574446906435 0.140854269317412 0.031457447478341 0.0325944064330177 -0.0022301421239515 0.0872617816631138 0.0743594193756316 -0.0835635732969312 0.0590708213186241 -0.0189866779858242 -0.0392121367313291 0.0573731999029337 -0.0164174667328269 0.0252313558307168 0.0221376694045725 -0.00825328383115293 -0.0180913543101377 -0.022215010862477 0.00118428390205137 0.0144708579592064 0.13023665432847 0.0645451348524545 -0.0991319156822454 0.118821342635089 -0.141692768875583 -0.0387637959922465 0.00565945908392218 -0.00227762139634613 -0.0467605933648654 -0.047178081926306 0.0268411043657151 -0.00119623796017949 -0.0214421998338888 -0.0196525244077704 0.0482448279109533 -0.0336035278649619 0.0033772389865129 0.0237173218903514 -0.0808327402457026 0.00202755565020468 0.0283177679091871 0.0828766936772467 0.0694136313188303 0.0494811171015562 -0.136510781339154 -0.0731918930253992 0.0696434523152587
  6 246.742038133428 ""  0.738666411482528 0 0 -0.00070291148583427 -0.0107240801288579 0.00242291780303327 -0.0361290530447177 -0.0330187241441637 -0.0155847518978212 -0.0343539884613276 0.0617460063454795 -0.0964452881890097 -0.0197711734379161 0.0536864443370441 -0.0672080102216935 0.0320824829585067 -0.0391212078761578 0.0212413521312367 -0.0359732650195738 -0.0599728173866848 -0.0818761148479966 -0.0468222910310928 -0.0921975781036053 0.0126690452973341 -0.124347786218438 -0.0829253222735056 0.0134275735169668 -0.185785914995336 0.162365741851986 -0.28046262509448 0.181913398362717 0.170531299316448 -0.101024119472441 0.0141808260729229 0.0374026176308654 -0.129964019665728 -0.0258922739469874 -0.0209974616601786 0.0580131988374058 -0.0167666900772952 -0.0164589888327382 0.0317131666878892 0.00637659296257227 -0.026122487019862 0.054665777599281 0.0808694784167675 0.00987108261569621 0.0579958995962996 -0.0769537633374048 -0.0749984785943136 0.0894227528104319 -0.0603220190922935 0.0579907062250491 0.0637933054045169 0.00887997749062926 -0.0321748933842297 0.0676749642818848 0.129568948497188 -0.0113584528491281 0.109681839557882 0.0978049197798768 0.0253659979452067 0.053441480808283 0.088429324302484 0.0633102031177187 0.0110615432708987 0.0438249355541378 -0.0320277938159019 -0.0003783796627333 -0.0256161045383333 -0.065602732381906 0.015753066823788 0.0909944624761707 0.0247183921883031 -0.0233770623139954
  7 292.534075408769 ""  0.0831443860140673 0 0 -0.00255197724731228 0.00548550422855949 0.0220615109012925 0.013193485145683 0.00605807212938335 0.0147123555843571 0.0109802243519827 -0.00499287140034094 0.0492860632290963 0.00631661254389726 0.0109095259064362 0.00544833620671458 -0.00351968969583411 0.00722465520229158 0.0259083648826235 0.0243098922716074 0.0011950559184124 0.0340868559083864 0.0268814566807548 0.0152589197860337 0.00318899449650645 -0.051788635952078 -0.351920460343738 0.226377542012882 -0.185048048289267 0.0956812162785977 -0.255444566997023 0.288752554608467 0.226168613617636 0.200085362708467 0.00310701895418993 0.00538313789440211 -0.00547358517431121 0.0169367820782513 -0.0134165148862247 -0.0237354389839381 -0.000771136060743209 -0.00882020490438481 -0.0344933724011398 -0.00284934365815906 -0.00188841082189152 -0.0298967998579081 -0.0352383045226136 0.00311605992129125 -0.0149816233208369 0.0363899989243583 0.00841453437999639 -0.0370554188320557 0.0282379438641934 -0.0438214650855453 -0.0302763476254471 -0.0158149475852325 0.00204083258937511 -0.0499169314391856 -0.0812875002838385 -0.251276479795503 -0.280525607991317 0.255134302534796 0.19610336701198 0.0138837173108756 -0.319472000453756 0.0475717457329221 0.226107875960736 -0.00573345854108461 0.005799795843544 0.0123912596882433 -0.0102600626666208 0.00634112968532504 -0.0245626842415502 -0.00957686030205429 -0.0109756232175791 0.0346863910416512
  8 295.681715024839 ""  0.342796031836241 0 0 0.00266195349780098 0.00417768672291637 -0.00474720463172777 -0.0210204203061214 -0.0085455774949125 -0.00995327799542467 -0.0101664579427438 0.00257835040172415 -0.0195961083702919 -0.00926663058538614 0.00549121054187812 -0.00809868175361005 0.00619684753396795 0.00608867081512801 0.00768207976269887 -0.0357640515400604 -0.00794849825643676 -0.0499507473289592 -0.0397433668992675 -0.0370367782050771 0.0117763232827101 0.0491456878179519 0.292582332470581 -0.171479993698654 0.161016735807576 -0.0875670218532732 0.24188801774453 -0.252390701006945 -0.191413545755578 -0.138180169642705 -0.0264260814126755 -0.00762658460083856 -0.0273514684363301 -0.0254646662542901 0.00852656354605916 0.0246484468005914 0.00575184113383909 -0.0240303294539892 -0.00051230601700197 0.00514385384412476 -0.00283851674870726 0.0145427157971022 0.0306251758273902 0.0134937059659855 0.0190892632290396 -0.074049707954425 -0.0370323699436435 0.0444109810450066 -0.0517351732180768 0.0771749040944035 0.0367252379080173 0.0133302832352912 0.00494026585678557 0.012915109612888 0.0235863127894517 -0.31843861776436 -0.253068502255966 0.387650696878757 0.266852100994789 0.0296703977825602 -0.294675985780487 0.101054824461776 0.26801921844036 0.0254877938328519 0.00159233982988388 -0.00960195706021529 0.00303198296492576 -0.0301321873004494 -0.00211932188868668 0.0494215472392326 0.0335211549402608 -0.0264329953804024
  9 314.166838079052 ""  14.7207431654909 0 0 0.0319865529923284 0.0571415713813057 0.035525421848613 -0.0406751731287099 -0.00702192144029876 -0.00482366865454559 0.0225922663931691 -0.000999902989310164 0.0770598965701819 -0.0134200576467031 0.0284396223011997 0.000436104547845319 0.0479330663708927 0.0662608312096815 0.104603527532465 -0.0894098428581431 0.0030377440437696 -0.11603339159277 -0.0800809577445792 -0.105347569687055 0.0549332083324905 0.0475057693259041 0.00629564916067937 0.0603641054289636 0.0683597362924941 -0.0442730939008034 0.105433114788975 -0.0413933731457609 -0.0140395655174786 0.110236009293927 -0.219137918268563 -0.0976524030881741 -0.155494417399035 0.0251108470848576 -0.0460480327979449 -0.0574365287476696 -0.0808379921968278 -0.0277523538438966 -0.0453554125433078 -0.0372365342981732 -0.0609642541275539 -0.0128240507307781 0.0171203433592594 0.0186199221752872 0.0320796396035103 0.0588647348911621 -0.00916569031154388 -0.078511860352963 -0.0154908656911327 -0.0712247779398219 -0.154974818441551 -0.0777987870363543 -0.077546517522771 -0.0293447507737916 0.0522665814734798 0.0699397549492083 0.122272835160846 -0.00129812450160826 -0.0242554094565935 0.0791526432699675 0.050106142495312 0.0942111523804735 -0.0560029147246351 0.1037803286828 0.0484192171097288 -0.0107214495390166 -0.121406252022768 -0.0772488490704705 -0.0486299611180556 0.149944656207774 0.0649600654137656 0.0353806686727106
  10 339.266416815787 ""  86.2318965085698 0 0 0.0154641348302055 0.00218138152830036 0.0160552974354309 -0.0201668477415279 -0.0140550183565427 0.0117059904336057 0.0157078810421559 -0.00306580192960799 0.0207677549716093 -0.0707564838280416 -0.00856473777070826 -0.0344925892592901 0.0335871108089847 -0.00671643328730419 0.0483876237191894 -0.030426794157952 -0.00309311317227533 0.0232325654916443 0.00301877937980872 -0.019003763682788 0.00152019627515155 0.0280006782432701 0.00700885427163892 0.00996118512793526 0.0272110468206926 -0.00840199975207825 0.0392661291544417 0.000186217321260763 -0.00984495849868028 0.022900938052549 0.680137579814826 0.403157028794463 0.418802232275907 0.00930353086157867 -0.0050408908018479 -0.0110407299056874 -0.0234264221563249 -0.00248399688091368 -0.0184388212480914 -0.00778468485483563 -0.00999831899586176 -0.00205961383078321 -0.00128155186243634 0.00155589019001812 0.00485120217744285 0.0126315033008727 -0.00527327416585449 -0.00616208616326942 -0.0099886462704673 0.00263904114539323 -0.0402612811752735 -0.015198626789464 -0.0135706989921165 -0.00379009733546468 0.000953849931666473 0.00844717176194852 0.0137043515275493 -0.00204143867290965 -0.0042869038796046 0.0133902102210291 9.58644904158115e-06 0.0114542364220558 -0.00374869806956407 0.0454579034997333 0.0130460035586979 -0.0102573819178073 -0.037303185615045 -0.037969232448838 -0.0268427951090925 0.0385032985446129 0.00796465385164704 -0.00738680445123846
  11 365.127180383376 ""  5.87506266266323 0 0 0.0102213663011883 -0.0341025464505492 0.0725520845864435 0.0257673815873837 -0.0383923145465506 0.065827203052149 -0.0183730843344024 0.0453425989268609 -0.0223636528575695 -0.0177882684215074 0.0298835076343892 -0.0359904607190455 0.0325105626903177 -0.0507803577982347 0.0912711373729854 0.0573969176901181 -0.0648679654670785 0.0829026240723341 0.0752667512636434 -0.0570401781004436 0.0461246315510931 -0.0384187526834762 0.169604390480611 -0.0611357424828518 -0.0181951389931813 0.0774086167247469 0.0491581075871885 -0.0184362407627666 -0.0228496068334377 -0.140851333939837 -0.0402702855612297 -0.0282609317096575 -0.159247081823244 0.0434994231445275 -0.0152061103553641 0.0428231792235386 -0.0215247882718334 0.060353945856005 -0.0755850073813459 0.0293596376740053 0.0380150406094702 -0.00932904929856623 -0.0911015911766667 -0.0399726817167005 -0.0273452461252543 0.0489544342799628 -0.0283879373062622 0.0687861222849799 0.0456381385518907 0.000548423076076906 0.0596233499066377 0.0305949549551865 0.0377082480852994 -0.00808111263725286 -0.195922931176761 0.024192823037547 -0.121498121329425 -0.159106060150173 -0.0893315606140504 -0.0281036177200106 -0.0851308514095002 -0.171941280632641 0.0648196086993088 0.0615334592693613 -0.0460399284482333 0.0315290723027726 -0.0770294410526927 -0.0644243206556429 -0.101402668145522 0.118571240261924 0.00364584015579952 0.0357497757564259
  12 415.623883590336 ""  1.65621550097892 0 0 -0.038227436969014 -0.0323983438289837 -0.0457655226484004 -0.0465052514657613 0.0458448662363452 0.0216966761108227 0.0720204232376268 -0.0263161982682529 0.0511909086524031 -0.0660594246090442 0.0760993018563711 0.0102444191022214 -0.040009279124574 -0.0368584363867547 -0.0652156597394499 -0.0264148980263814 0.0404764452280984 0.0638642334811533 -0.0366113384177016 0.0967875006724819 -0.00325823568417993 0.228391748100638 -0.120764548093999 0.000657186916574054 0.0779335271520392 0.00583074941073989 0.140752134967397 0.0584840293359675 0.0389602950164057 0.179318442456585 -0.0938063356420352 0.0384211924406018 -0.0622420296210412 -0.0250294739773172 -0.033739363210929 0.0166781766698281 0.0373201850393719 0.0325303390915283 0.0386663237059397 0.00679013488448902 0.0123261754119824 -0.0216131856018258 -0.00309492903480306 0.00721528596686497 -0.0284446801962131 -0.104392228372451 -0.13878786407611 0.105962463140601 -0.0524059203682744 0.0976252175013753 0.0850251506128987 -0.00481702777682913 0.00978191384081935 -0.0324120111539206 -0.00236849117303432 0.0164663437186546 -0.0201287201286444 -0.0226674674717986 0.00121362790775962 -0.0415904746424541 0.0158833350676578 -0.00785484667150317 -0.0359243541189901 0.0422786298471132 -0.101379711241693 -0.0656390374149179 0.111092206875948 -0.0495956196980158 -0.0257433454119735 0.165772875054063 0.0151610250854467 -0.0787934932469709
  13 460.419800739379 ""  7.69165119186609 0 0 0.024745677371285 0.04087141150931 -0.0702256911998727 -0.0503735800739726 0.0453790022880375 -0.0641523553384414 0.0234066032094804 -0.0486729626918012 -0.0215988996608775 -0.0131218656705969 0.00797065485712773 0.0151628852338753 0.0076844153879425 0.0452218376099142 -0.107462126369142 -0.116837736558587 0.0834303464322419 -0.148069121013717 -0.115012996991781 0.000372858354714275 -0.0117729321053518 0.0125755920341464 -0.110381105977711 0.00934110160109321 0.065019816357029 -0.124890764834278 -0.078326614808952 -0.0324558958979253 -0.0283395340203059 0.0659505548058249 -0.0383274753248498 0.0235049702716112 0.0698822903355601 0.0292259108479046 -0.00187441746390395 0.0414617902292215 -0.013397396575753 0.0611679004447383 -0.0645228865746369 0.0881961918526561 -0.0178235372636754 0.0386696564251616 -0.00845792107125406 -0.0664298174823936 0.0966645316653803 0.0132776078533553 -0.00380684164103673 0.026670682661377 0.0494823777528523 0.000841579862150793 0.0747920868940294 0.0997037546842827 -0.0352426167126618 0.0778397707531911 -0.126867734063221 0.0207007222550394 0.00262064716046008 -0.0281290986051446 -0.140086420048418 0.190800868400535 -0.0585949464439177 -0.121585075137904 0.187226139088369 -0.0264043665347873 -0.00441340885723108 0.0148664233181593 -0.144501640594434 -0.0248632089676962 -0.0423161573253925 -0.0702337967000125 -0.0427539884293981 0.0117539093697394
  14 501.946527050578 ""  2.28903875245314 0 0 -0.0648760649122818 0.0159623060821355 0.0199465373968083 0.0220038531451793 -0.0145400572979167 -0.0380252215641248 -0.0509694091526746 0.0758288077830992 0.0583896561277065 0.053663703719821 -0.0666758078402959 -0.00837286511884981 -0.0931607761545012 0.059284482692231 0.0378714991974012 0.0426286143469767 -0.0300722005704794 -0.0229045418251254 0.0297135526972355 -0.00670108865785799 -0.046910733769016 0.0109125099610096 0.0803699343225557 0.0214947372793544 -0.0862911195458519 0.14763235312851 0.122003212115292 -0.00247279356887757 0.091134279850905 0.0382763017440301 0.0495455224244213 -0.0315200110746913 0.0799352931691521 -0.052014649496354 -0.0300457413808552 -0.0257389439241728 0.0275806137498745 0.0768505070852659 0.00858630985716096 0.0523804882901001 -0.0750166507520289 -0.0648486448594459 -0.000345429727755643 -0.0120297223302807 0.0392109686759069 -0.247692530617659 -0.156544217313859 -0.0367041005186049 -0.086149616182619 0.152460000173711 0.0744283966086387 0.00701971003600859 -0.109757794933947 -0.0585370200282206 -0.0642915821334559 0.0840069814099405 0.027016517588492 0.0229911234504379 -0.0939614798798471 0.196386910549839 -0.0596800634509558 0.0612918686668365 0.0421566824624762 0.0121069259122777 -0.00133227216970075 -0.0231043338078268 0.0396161931790164 0.0206051132957839 -0.0186553906560573 0.0968002066849371 0.0631836253955852 -0.00646880336512953
  15 539.444219479175 ""  1.90449601545893 0 0 0.0867095849266693 -0.00623487389702168 0.0279945911122202 0.00587568993800322 -0.020213804199004 0.0691892658073451 0.0409659210404531 -0.0600359805453746 -0.0517383316046766 -0.0429668653320472 0.0499857698903267 0.00385554497725703 0.128693177849427 -0.0608326249427257 0.027721634250367 -0.0106380494024906 -0.00847077276575267 0.0541034862660539 0.016587166429332 -0.0460631540647392 0.075980022287747 -0.0828196953535725 -0.0192660316774201 0.0017956894775403 0.0708410261472032 -0.137422229052808 -0.14193448940174 0.00343690306354016 -0.105658928746972 -0.0965969595050381 -0.00295828194057239 0.0195801171971002 -0.097920414155052 -0.0646893975742615 -0.0174814691231877 -0.0271137616316632 0.027116095774998 0.0350360443633072 0.0123060417850638 0.0190450316073335 -0.0697357341547607 -0.0805889539282832 -0.00921310182084486 0.0155864523194415 -0.00483476984048981 -0.229805112608091 -0.0930241787486624 -0.0896738651930913 -0.0839749801654463 0.103271072308603 0.0483653600825092 -0.0206786313869067 -0.0916380352652311 -0.0861439406668453 -0.0419713750018743 0.0857971588106237 0.00451291304811284 0.0194436689726478 -0.0457788002158402 0.125394781026676 -0.0560703685805065 0.102994776550302 -0.0252461502333189 -0.0206387402311718 0.0416184512588172 0.0427778289257727 0.00703116193901732 0.283760711284707 0.119828102576203 -0.115784247761736 -0.0322152169620281 0.0278000559735539
  16 546.85549474341 ""  3.50735742969723 0 0 -0.0611087407748957 -0.0970694397901693 -0.00496832081848912 0.0240703098212045 -0.0207508949537684 0.0654318882865618 0.0219061055499172 -0.014213043648426 -0.0092107830448598 -0.0140745282794857 0.0324093687212125 0.00779865140074668 -0.0204975127996939 -0.120317854186479 0.0425364579307331 0.147098112482131 -0.0787171110047641 0.258006560072662 0.0978694896436054 0.152933095414896 -0.0406944206029838 0.111681547340079 -0.00950377350797012 -0.0621667113450885 -0.0245710139908428 0.0831590527660231 0.0832383391655665 0.0794403481384872 0.00511873179087178 -0.0278453653548084 -0.0148368153788224 -0.00890146620196155 -0.0920320742660192 0.0120297297037481 0.0883236788696962 -0.0558469817443092 -0.0288900583667017 -0.00194424674017135 -0.0284727679763033 0.0214023828389779 -0.0294930723214967 0.0287672141889986 0.0306403652201887 -0.0416171766328185 0.0793385232893383 0.0302581121877016 0.11691068464017 -0.0851759532814891 0.00195901166844513 0.0477337006114108 -0.112507666735961 0.0493116941947932 -0.0435789898368524 0.082728417192092 0.017274467188085 -0.0161264020723 0.0816455764408665 0.0607790019113685 -0.0632847456909619 0.149425658149917 -0.00737885210912763 0.010023406379562 0.0792826114194099 -0.0213149153342687 0.0557141636308046 -0.0819041268286042 -0.083252253686006 -0.0166558897587386 -0.00918679828046003 -0.0498212782466871 0.0507333183377914 -0.113630946388344
  17 631.101461455789 ""  78.0978377284298 0 0 0.0245271599567661 0.0067671814598532 0.0118293052127929 0.00412126271748355 -0.00613594380728754 0.0157951573550852 0.0163668884359069 -0.0163827616350174 -0.0149645841588401 -0.00608124840501962 0.007769821881854 0.00219979649950616 0.0355230280803965 -0.0178416744308997 -0.0114104986121827 -0.00570769536492065 0.000100811179966627 0.00469889082928464 0.00466286725560923 -0.0217818041581827 0.0224718508205562 -0.0410601520198468 0.0028065122947646 0.00977043836890299 0.0261705209207851 -0.050040910958213 -0.0651064723840343 -0.00146343083808296 -0.0414259901249516 -0.0420202465263557 0.00256486703054864 0.0010230197584715 -0.0203037745087201 -0.0125033700727503 0.00746648954802373 -0.023509957603416 0.00779021612789725 0.0468785583732683 0.0353286743780323 -0.00423942968647153 -0.0168898311728618 -0.0193401761254879 0.00276652690949138 -0.00292609807340759 -0.00206671606906273 -0.0319755009600264 0.0261873949675662 -0.0846481446009042 0.019549136232751 -0.0304533994680467 -0.00160671783853142 -0.0307270199119925 -0.0314277138262789 -0.0300484691154683 0.0251694824231213 -0.0122278085401389 0.0241922810706225 0.0360097762171865 0.00939038479582733 0.0168733130951288 -0.0102302594437335 0.0422161584050039 -0.0224336540818281 -0.0454912873712979 0.0229077501014207 0.0260359928135413 0.218875723070965 -0.784217613174202 -0.386370637252444 -0.0119885307791898 0.0566882377056639 0.0126628024802802
  18 833.828564406439 ""  9.24688883275631 0 0 -0.0593975528417108 -0.0529032918847045 0.00794680324977374 -0.0352826762803511 0.0359384927078437 -0.0698977847760063 0.0223614759169335 -0.0503769769551393 -0.0343212418366696 0.00758828461979925 0.00123601665938144 0.00368044782282103 -0.0512359094263144 -0.00286890942455383 0.11138425499013 0.0417747438853499 0.000450022788381786 0.0539159091172677 -0.0252104275935148 0.184356830723213 -0.135048470630519 0.120376389936581 -0.00798125165581283 -0.108105089767269 -0.0630237990769707 0.0983639915665576 0.0607855730365706 0.150954534977486 -0.0294651806683719 -0.112618477100903 -0.068744695274521 0.0122777323204602 0.0830430438927842 0.0772338475781678 0.00723953835429747 0.0670792319985208 -0.0479032895061834 -0.026887580953284 0.0324103798740083 0.0305394178742528 -0.050788337332935 -0.0292830374381781 -0.0215845079927147 0.0375500510880504 -0.0681298970616714 -0.0497912709173111 -0.0614157996246377 0.0368073800632595 0.0829543935513002 0.126347561643995 0.172238762516439 -0.0289412974411256 -0.102607277291647 0.000292969923879303 -0.0668003274162182 0.117624969997233 -0.0693362684164945 0.00878874010096908 -0.0103756527176193 0.0447525178881224 -0.0772888275878054 0.122526547049379 -0.0790800505018216 0.044842572138481 0.070294435007523 0.0549106099328409 -0.0367738615037271 -0.0754809478060315 0.00675694779999127 -0.0854161714381209 -0.0680861434067084 0.105951192835345
  19 870.274307122221 ""  36.3993771506487 0 0 0.0288594162115767 0.027980726775116 -0.0139789694744998 0.0228903038274101 -0.0108835445160562 0.0386312811712656 -0.0125547362422055 0.0357982130349625 0.0131973607533214 -0.00448575118225654 -0.0045542711784898 -0.00364867806553584 0.00437834270575159 -0.00601499821078867 -0.141229126862629 -0.0459199696018054 0.0200716400455267 -0.0731007741263464 0.00512484626717819 -0.135192610490732 0.0974217789053601 -0.0652368797241687 -0.014019568294374 0.0634577752157989 0.0574545492572197 -0.0770847347070496 -0.0441098856104156 -0.118006734099176 0.0286046238202253 0.0966595613688872 0.0409979127457026 -0.00490435782336141 -0.0361321182517806 0.0678635784548419 0.106652578578017 0.0229321995160292 -0.0612555105819053 -0.0370114039434097 0.0311273910293218 0.0301019702333375 -0.0474198837817234 -0.0376146249577015 -0.00710902428807258 0.00292076841720249 -0.0557518231125409 0.0546048490956172 0.086632737838193 0.0372068569740705 0.148155447037062 0.0952522518297721 0.160550264936795 0.0447234707224557 -0.117418384634904 0.106396372635938 -0.0517336861511205 0.140655641505276 -0.0109580373642971 0.0884029335273111 -0.0779054915046691 0.188230500412475 -0.126968345601391 0.219421308632109 -0.100816231151674 -0.0496100829179589 -0.0754440735625822 -0.0224671003159049 -0.0275916508552801 0.0118261135580492 0.0370798567067174 0.175775287059628 0.168132591474002 -0.116619182672405
  20 887.106905146714 ""  37.0647106385949 0 0 -0.0318627431735982 -0.00566627890059087 0.0650157216943662 -0.00363765983522347 0.0368685546655598 -0.0415798255670444 0.0484031520871624 -0.0588759495474934 -0.03112689055618 -0.00266106646321281 -0.00576551431198385 0.00219150461935246 -0.0980180272628875 0.0729043742240154 0.0593122131067039 -0.0269066817037202 0.0485983245043371 -0.0766258686857441 -0.0181768052492777 0.00903537394430364 -0.022031274932156 0.045179080830015 0.0344699830564917 -0.0694660361041075 -0.0482471804510699 0.0755488607345447 0.00168285978074326 0.189263125835516 -0.0768942100529134 -0.189309869989016 -0.0373097711594298 0.0219989857040632 0.0915236623545852 -0.0559074909275454 0.022986796309815 2.92991534109997e-05 0.0291490170202754 0.0166459602361598 -0.0190259407712307 -0.024029982948001 -0.0146747838112897 -0.0055156056130827 -0.00203622384660826 -0.0142910374244064 0.00390980394404519 0.120703366200156 0.200987979379947 -0.109934960865764 0.0301251774036144 -0.250364084528093 -0.0736723311148959 0.039803569170538 0.000257176268119691 0.0375826077595097 0.0185431160365801 -0.00621461016733339 0.0389959184595701 0.0351088241596334 -0.0189022120906802 0.0557646200037008 -0.0268212418401764 0.0582832548514187 -0.0258550945661662 -0.0198757408332185 -0.0347627530937769 0.0513628690641041 0.0229620744912429 0.113132471250232 0.0236701436422866 0.431984833855647 0.428180546432197 -0.0777690657821608
  21 931.183547577067 ""  0.902377718318898 0 0 0.0660373945420143 -0.056752586678209 0.0623034324367619 0.0248709209647751 0.0630691661288022 -0.0575833656000133 0.0031065641019287 -0.0165025617484338 0.0717616770562076 -0.0247478123816815 0.0148479740359599 0.0102690387856723 -0.0215859354087371 0.0220955828072072 0.0266814297242767 -0.0731705452165123 0.114957020544285 -0.181760760810873 -0.058518121190785 -0.0398471976721822 0.0305536057705443 -0.199413222219599 0.213598854335905 0.0925184426793739 -0.150328077996894 0.136402101873226 -0.00801301826504481 0.190536993787087 -0.114166159951568 -0.271201279988368 -0.101891964350824 0.0310534936095298 0.102256113848449 0.0429369327869625 0.0481269545951306 -0.0299794094933673 -0.00299920062915108 0.000478162053756506 -0.00967010059572255 -0.0309158241431737 0.0116580391380452 -0.0212780314022228 -0.0105552784540324 -0.0358095524748411 0.0345220553786407 -0.0704681299425104 -0.0754503003262213 0.054083892086844 0.00766152785515967 0.206837003581519 0.0516053041821264 -0.0467795219373993 0.0221523572690202 -0.0567426098628941 0.104669657457581 -0.11707130292192 0.128609630090577 0.0390903665611555 0.0301049126918013 -0.0148603924962326 0.0272696727800709 0.0320891823699203 -0.0512889771622682 -0.0151952032880065 -0.0505194899336664 -0.041337801098161 0.0206551516398363 0.0074956748835597 -0.0162814988145065 -0.153107597073781 -0.175741361713812 -0.0326932305750301
  22 951.239461913073 ""  11.7618383947214 0 0 -0.0269021962943407 0.0179736340060309 -0.0228049557867472 -0.0136503818063301 -0.0143026498132852 0.0179543318199668 -0.00538311777963024 0.0082770999951111 -0.0346681190402151 0.0127490335587564 -0.00744070093874993 -0.00776123926286472 0.00398491387787728 -0.0113187027540562 -0.0162456792722836 0.0192083328244265 -0.034293449857199 0.0533402529122757 0.0133149999983166 0.0137317771628685 -0.00968921054859655 0.0980659381098174 -0.0998110339202497 -0.0488883452031571 0.0646993838338376 -0.0565680886382079 0.0123405517113582 -0.0858240459187445 0.0582750264408435 0.128252711307008 0.0270966174075374 -0.0111783829991109 -0.0255197125784374 0.0514004177810679 0.0305741362113568 0.0508384311715905 0.0506847508153797 0.0371645135344926 -0.0465759268821061 -0.0943030543134968 -0.0288657985338808 -0.0399768469289913 -0.0631240315203446 -0.0714734761481374 0.0398959195885411 0.0287264285822213 -0.00783165501763015 0.0944123915616249 0.0823165611291283 0.0728385890102014 0.144724771625095 -0.0802462670209093 0.0162913022092968 -0.110892002013735 0.257360753878288 -0.265858727269647 0.326045119941536 0.115423353980492 0.0998978882100509 -0.029381856268816 0.00558619761703978 0.202246132794461 -0.228792804078407 0.0155580842989824 0.0132820395078632 0.0299783858555504 0.0325081746737358 0.0630923154481178 -0.0276781587613793 0.00425882709632541 -0.00737901568498017 0.0499940347368083
  23 964.765426607477 ""  8.87144845384526 0 0 -0.0516669228825555 0.0562400046986382 0.0196208948234148 0.0673797601016946 0.00245638254602859 0.0626232260389439 0.00815230132593189 -0.0561336161292929 -0.0669661874891857 -0.0118293164050483 -0.0113381042599342 -0.00284158260292617 -0.221337940197816 0.250675414343288 0.00850188856648141 -0.0817634408719626 0.0455308578136177 -0.219268499840133 -0.0176874488688645 -0.294769095264049 0.224884587789717 0.270582721266682 -0.111290762261663 -0.190680913882865 -0.0430245684894587 0.100550374658833 0.129495428675976 0.129235473177717 0.0500024553531911 0.00841211997537592 0.0409472699478492 -0.00754168314697543 -0.0296796249670196 0.0407251912361199 0.00567915331630713 -0.0398091406268868 -0.0300182217164345 -0.0181000868091036 0.0114267537900679 0.0148914840761818 0.0247913784538411 -0.0120643332383514 0.0114262021415413 0.00714593856101105 0.0328901053977347 -0.137405629812985 -0.109572309782656 -0.0433493201663372 0.0219528170485036 0.179002854325341 0.0816573464197413 -0.0793253563357376 0.0247832508753919 -0.107064220941383 0.0105225216460118 -0.0591805449833508 -0.0219016391298729 -0.0603062669323349 0.0401455813251064 -0.10734789382084 0.0825500420919382 -0.14160113618623 0.0742904531661101 -0.0233584658723754 0.0025668784257439 0.00251807233610039 -0.0105632111265402 -0.0054093848279002 0.00764044876112594 0.00189834964301063 -0.00819286962820297 0.0572899443465209
  24 979.085146883262 ""  20.8809628104008 0 0 -0.0161783647213746 0.0101133887164318 0.0177297653254371 -0.053685981062828 -0.0105997240746568 -0.0200263201041325 0.040503850266301 0.0183992923459831 0.00596420999879562 0.0204767391951287 -0.005683670341498 -0.00623526816826295 0.0885346261198681 -0.134754225859781 -0.0292114011704327 0.0621658520364812 -0.0534658438344536 0.17293831285068 0.03287409401494 0.166167698522032 -0.137011898671427 -0.152028406564221 0.0271679154375166 0.107623213205815 0.105997274040426 -0.141075281151984 -0.160184216475755 -0.0787302312883215 -0.0634955317954949 -0.0278550340447399 0.00545748202859144 -0.00201798186763563 0.0135335118029758 0.0615151519095797 -0.00519708721272919 -0.0376218057465114 -0.0417509791888634 -0.0246347524630846 0.0133752059522412 0.0164754542077799 0.0287354633888896 -0.031913859408537 0.0133937795643868 0.0110256348626747 0.0583015381199172 -0.181257035645993 -0.130759077202139 -0.100323759537018 0.0842604239554954 0.186845088822397 0.178590679832496 -0.148651631137261 0.0347361768295035 -0.210085423606543 0.0322311160195454 -0.120652179229238 -0.0222380343482255 -0.101890309607945 0.0788370909993479 -0.192123555264344 0.142966859734246 -0.231639421612414 0.1119437678693 -0.0396487677264374 -0.00440234827163844 0.0163390181325502 -0.0123637083842931 0.04422919905628 0.0273144300099912 0.270457253806949 0.25738524515767 0.0168460562192653
  25 1049.17937549271 ""  70.6727007797914 0 0 0.020665928078199 -0.00992547894875564 -0.0497069355831579 0.116523796137002 -0.0942335903177074 -0.0948703694624749 -0.0297686874719925 0.0137363472288767 0.0197380272682085 -0.0886146188929514 0.0519141787667752 0.0941894142139474 -0.0392622680597289 0.0498784784164791 -0.0941712026396205 0.091091660330327 -0.0620657051250327 -0.0574238004133245 0.0764699770943005 -0.0571442148710506 -0.0733466573468197 -0.01947384663831 0.0323960386857913 0.00661420299644377 -0.0557691764420665 0.056913067155435 0.0440909477160301 -0.00171260870554206 0.0217784240079462 0.0029409158991517 0.0205275135474244 0.0281741267752799 -0.0595933834501904 0.0130011086653615 -0.0350793054539284 0.0495393707446199 0.00434721256436276 0.00452650238776322 -0.00152663431371828 0.00718943658644155 -0.0276426760158077 -0.00372045247382764 -0.0144240899436557 0.0173484639616139 0.00738954594510481 0.00142325257010318 0.0136237257093672 -0.0506647667205124 0.0748595120336114 -0.0863635921360812 0.106334010344074 -0.0500417180026076 -0.0190659506055403 -0.0827925151352855 0.0180971219438122 -0.0515440732274419 -0.0046343901014526 -0.0418162889059501 0.0616715744636087 -0.0994449568972109 0.0418789045190012 -0.0449794509909427 -0.0028396749795907 -0.0116090459625908 0.0437114955044665 -0.0112523512959409 -0.0323769482346401 0.00219511912667921 0.0132634534030963 0.06708587684489 0.168337595430573 -0.109717807868995
  26 1072.88853073971 ""  42.0398129321423 0 0 -0.0232055182693023 0.0130081557917089 0.00380885295345436 -0.00539608801345987 0.00872235524161056 0.0286076522026025 0.0304613231547562 -0.00547458937070362 0.0133048013227474 0.00948669575166388 -0.00927465935668825 -0.0113154853685076 -0.0514542304316428 0.0177726326830863 -0.0512265681351165 -0.0192512396739148 0.00881961631284751 -0.00839391212346622 -0.016180792130429 -0.0292083509286668 0.0479536329516415 -0.0883822581433151 0.0540644615909294 0.0540542949135313 0.00965803453232825 -0.0228514428291622 -0.0761897771891845 0.0308139053098922 -0.0618036508656632 -0.0870572372063051 0.0257729582818296 -0.0104106453191682 -0.0233120828794274 0.0298592453779996 -0.0268750675195922 -0.0222192664786204 0.0496174914793884 0.0210853333482783 -0.0253281593780678 0.0470343911538178 -0.082839735534477 0.13538129721391 -0.0827219746175414 0.06262740731946 -0.037650325381596 -0.11864752790602 -0.108621093628908 -0.0538159002428113 -0.0459558671572936 0.0897319743105254 -0.0526389201293823 0.0634961170410718 -0.0861167272421761 0.146212784392013 0.0541798095629996 -0.0595761002255451 0.0446336220219703 -0.0408587775743785 0.206780534273394 -0.218931425288349 0.00952354972548381 0.114402288005913 -0.165717302948684 -0.0336293447975235 0.00657194939831473 -0.0355742714194713 -0.294688963041742 -0.0887234129392521 0.0784315792681827 0.0584605280449667 0.0640880626915608 -0.0016608686228124
  27 1093.93815285306 ""  5.24172312320585 0 0 -0.049082764116958 0.0259069108723517 0.0552735220535494 0.0404599540367355 -0.0470634437419082 -0.0877210848348 0.0274492969377977 0.0230843410605906 -0.0444234457083172 -0.0353981934680072 0.0252523634671592 0.0446361850811929 -0.0130921911073201 -0.016569031324628 0.0531770865743294 0.127524072445978 -0.111518363996602 0.00912791509882573 0.0920994985227408 -0.0187128705240097 -0.11987437913392 0.0300113033797831 -0.0935707281133975 0.000749436523728025 0.140372487089193 -0.136786977143497 -0.0878428713378445 -0.110044831370142 0.0222085584298278 0.0833279224263844 -0.0851888394512113 0.0371305396585783 0.100171107343521 0.00107211757702118 0.0396576803171782 -0.101624380130738 0.00416607209647414 -0.0040092812127513 -0.0058827828797226 -0.00291219236609899 0.0394837491834708 0.0435341369912446 -0.00024272215742571 -0.0192513222232014 -0.0200669374689248 -0.0670265139104171 -0.093092677154247 0.0532893595887369 -0.123191686238848 0.207492310762613 -0.160070866562504 0.0717400810738484 0.01956466485464 0.157109771467577 0.000819399548210721 0.0549393063362522 0.0412161327787911 0.0661503842159436 -0.0429283392651085 0.102406898722511 -0.0640001920418806 0.105231857330787 -0.0467055495078113 0.0172466026287568 -0.060576550590292 0.0604270263795956 -0.0277382415890785 -0.0200271834799937 0.00127088581735183 0.0182471151004778 -0.144887714645287 0.203902353073405
  28 1101.07221084308 ""  23.2612250805002 0 0 0.0711850850452842 -0.0787002617909714 -0.0310579686199406 -0.00304097840304644 0.0359444770221426 -0.0128038582546444 -0.0831509266256934 0.0160307110879325 -0.00947625646414053 4.92219594599712e-06 0.00213822853806933 -0.0118510594368445 0.146286792010293 -0.141214908361566 0.0132728531946011 -0.0323917599212142 0.0449245238847464 -0.0753586950863026 -0.0426585274486543 0.0343609924325087 0.00770389083590719 0.164251278666669 -0.115801311512438 -0.0897183724735963 -0.0498625258163723 0.0725180361358321 0.201778058079463 -0.0700154716198643 0.136370040490673 0.191613778525375 -0.0641931354395576 0.0180738063610618 0.0730891570036914 -0.0249758768639168 0.0752344866352427 -0.0537999858912892 -0.000925455292813546 0.00375870968163166 0.00239742475617209 0.0381811851023415 -0.0483186136494717 0.00744011858166655 -0.0231507130085045 0.0403159072246097 0.0207117764719673 -0.0897181921968439 0.114441282549417 -0.205028604602543 0.00603524700072498 0.00551139075517213 -0.0438425328762494 -0.00720490922538759 -0.0226626842394009 -0.0759878693645112 0.0292967848745868 -0.0865014794086789 -0.0127282010458325 -0.0761180672979584 0.124005536535063 -0.182171229696365 0.0861321533817911 -0.0778681073543395 0.000900508026002372 0.0302416502144482 -0.0471421272115057 0.0947310412812093 -0.108261225475641 -0.0392330915410494 0.0301200306957112 -5.51285974154025e-05 0.0121900971090327 -0.0593581530595042
  29 1129.18921357137 ""  27.0824834016499 0 0 0.0567563708904945 0.0694865110220518 -0.0751489193381123 -0.0600284430939422 -0.0676971066452012 0.00343716988148259 -0.0298183154271259 -0.0519559026697038 0.0356746945156069 0.0113752129931062 0.00343793149603163 0.0198484633645009 -0.0379227730180177 0.203490157330383 -0.0198331680398567 -0.083713401612646 0.0789508345605409 0.277107076612146 0.0886847693753246 0.139609937386226 -0.162065490674112 0.0327956770247004 0.119714759795683 -0.066549690027497 -0.190897805713066 0.193272094926464 0.123214424346162 0.194838846465671 -0.0227337137718239 -0.128324188942064 0.221387143931943 -0.0601660474083053 -0.287614454596811 -0.00410891631578483 0.011301821636731 -0.0511605040382307 -0.0114413360083028 -0.00806051607923522 0.00676994353473532 0.0246518334109771 0.0432911260538816 0.00755559254541489 -0.0135594634264649 -0.0220876653508271 -0.00625058014553332 -0.0453215965178988 -0.0351601926352975 -0.0170500278267422 -0.000937780715952715 0.0612255349835892 0.00717859038021356 0.0653987064596019 0.0468056630826378 0.0533416839010514 0.0411600253483798 -0.00949908261448193 0.0772357188146427 0.0641467987764902 -0.000445398971425844 0.0513532467667892 -0.0292734254292546 0.0838749798432488 -0.065311164725359 -0.000924220956995442 -0.0351914219774742 0.0479294624102282 -0.0479850716494688 -0.0153923573028627 0.0171348457594169 0.0523815473747282 -0.0109323811746991 0.0744882626059033
  30 1162.93445486774 ""  17.5933659585364 0 0 0.0524504447730322 0.0429406060503054 0.0927104939682479 -0.021455865314744 -0.00433368373517105 -0.0292398308128756 -0.0193887558032715 -0.00494176747507379 -0.0390213630640661 0.00851637512332204 0.00879643487138396 -0.00132750842819038 0.135992091281054 0.0258210863886158 0.299601039490439 0.0431076213844583 -0.0214578526452058 0.0981549181753527 0.110090075563976 -0.00899777416063352 -0.0952254867323044 0.140039487641979 -0.0942143762655737 -0.087945222220804 0.0369140910556793 -0.00750016566263442 0.0928599751951946 -0.00544364801565619 0.0763575005695081 0.0956069771361835 -0.111041619362427 0.0301812722655678 0.138280801416061 -0.0234725969479876 -0.0483921480831656 0.017226020643459 -0.0376977799641739 -0.00928723958185625 0.0294731652680785 0.098403632949936 0.0383789646838098 -0.0263184212352561 -0.0493625853295575 -0.0190060521504981 0.00413124621223403 0.0293305317496724 0.0041130817381701 -0.0147505412216097 0.048205423342078 -0.129127267269786 0.065502097550996 0.183802779068766 0.11327535779218 -0.0386092322323697 0.102915192079642 -0.102051480725081 0.138341077386282 0.0766545720816564 0.0912020728048119 -0.0328226574429327 0.0149958084523714 0.0954486574804823 -0.137375782852203 -0.0445781984223513 -0.00666021854020275 -0.0790376414407832 -0.0897208581496478 -0.0314347353965791 0.0404622294892225 -0.0759540894462296 0.00339529420980787 -0.142637529799394
  31 1169.07741131873 ""  27.9895890293063 0 0 -0.0762359505905635 -0.0319343054430881 -0.054515782476563 0.0310206107360848 0.00982816295779048 0.0257901461184224 0.0430914919296061 0.0155513585439991 0.0279963170270834 -0.0100019852064869 -0.00726742295917688 -0.00263914127874045 -0.124247900679395 -0.00897608640085665 -0.157793873418271 0.0189352378264038 -0.0430240022678765 -0.127056599363794 -0.106415712019715 -0.0223205535238391 0.111924271600891 -0.150144823576195 0.0722844234182062 0.108248043801603 0.0282853023724561 -0.0568340410826934 -0.155511046662621 -0.0306171549527733 -0.087898218250912 -0.0893452118328121 0.0316232317790561 -0.00951937361016965 -0.0385371307540167 -0.0563692766651839 0.00390571971844574 -0.00912507779082075 -0.0509903159326473 -0.0101039556554675 0.0370146613550632 0.107110663072176 0.0415467392297896 -0.0581624101699941 -0.0479195074321546 -0.0209193549876607 0.0167781964498427 0.0353300615725945 0.105209454060497 -0.0866631759401136 0.00267558070774289 -0.1262105591719 -0.0256964207742276 0.227555540472498 0.158951770722875 -0.0886667860406695 0.117242212128024 -0.131618013198283 0.146488025023833 0.0747201283745241 0.0984955949235487 -0.0422575935196308 0.0383328019066412 0.0715224179517501 -0.128770799337748 0.0626843680508666 0.0104121542075506 0.036264562420043 -0.06318380319234 -0.0190682414521071 0.0349973129700986 -0.0113685246547458 -0.0840330814687841 0.0992933635087989
  32 1198.38877880424 ""  5.97941468145085 0 0 0.0269355891406051 -0.0599866776606154 -0.0338548541546217 0.0294126056967736 0.0368184434381674 0.0214562945632821 -0.0380206235295954 -0.00064639939900699 0.00611556103636602 -0.00746757816291057 -0.00728018450403908 -0.0147217175687643 0.137622420955406 -0.199070786677933 -0.0688845818309477 0.0221901948644229 -0.0251309299037468 -0.155966970075455 -0.141220827679462 0.0406076178288891 0.114246899863908 0.0332224883992623 -0.0246747761024906 -0.0231469026614741 -0.0488806523967203 0.0513836969735476 0.0934164235063434 -0.00590690334609697 0.0395583560915778 0.0475670644739996 -0.0342812144310673 0.0107458329272992 0.048704915876019 0.0292699347825596 -0.0920320266238762 -0.0382386241080966 0.0023065834662963 -0.0135263131358567 -0.00297766412012484 -0.00363621740201333 0.112739317922032 0.0459453946673786 -0.00126395032560819 -0.057008819333506 -0.0368574740420231 -0.154896788737204 -0.183881815013766 -0.0866284848044694 0.012112342280196 0.0680232165407439 0.0751361340508152 -0.0395197960664324 0.0611961560748585 0.0874657214351283 0.0249111872765237 0.0812458720212673 0.111389190804356 0.13823948754762 -0.0899308837003998 0.191169631351597 -0.116900551418705 0.154689058083643 -0.0727357346352065 -0.0266517380939694 0.0596378906020009 0.0233249558693838 -0.0418502421271767 0.00215323930334432 0.0190571906756276 0.158986277173522 0.230463458734174 -0.00207055348910725
  33 1276.53720032398 ""  41.4641339537643 0 0 -0.00483506298799798 -0.0751436973692566 0.0742411930097983 0.00973915626219572 0.0262461127479123 -0.0404883052188272 -0.00168994368800313 0.0327310414792095 -0.0312226056502942 0.00294011516876093 -0.0124142970428567 0.0324332249657838 -0.0800147854036152 -0.0499779067459646 -0.0509513459270277 -0.360443466665164 0.445544473913414 -0.0144440694946576 0.0381852084847592 0.0412158551175264 -0.0727100570123259 0.0173652059312993 -0.115510032756446 0.0187556832666674 0.0941384377412838 -0.0728790885407973 0.00939847322342015 -0.10928505002915 0.0368438796086344 0.0855526988618589 0.328956220089159 -0.0930449476989331 -0.408104711170683 0.016794167049985 -0.0188959034722426 0.0119224963124468 -0.0118470245999586 0.00112274389752384 0.00420930772781216 0.0141692319473298 -0.000431993463569906 -0.00951343467058553 -0.00668173601066681 -0.00289686215238485 0.00156555120221186 0.0260178426164893 -0.0539281876436291 0.0803699585605105 -0.123661908100456 0.0521131024736299 -0.186043426633945 0.0723374200457566 0.0471877153233721 -0.0226769280094909 0.00687112577643664 -0.0139625998150914 0.00868774679873426 0.0120085148071131 0.0136013063830176 -0.00518558475589263 0.00912678710305415 0.0102356922624783 -0.023262232026844 -0.0143691583374694 0.0225742722891705 -0.00466457249856557 0.0560880005924924 0.0210305475691497 -0.0155039849897774 0.0259317524723481 0.054199145451216 0.00193272846045733
  34 1277.68363487294 ""  28.553757672279 0 0 -0.020375450821904 -0.0252436859006758 0.0171155370511289 -0.00958171982411573 -0.00228647841720985 -0.00983149322109452 0.0239313792942978 0.0316724013094513 -0.00298800814952802 0.00681635272443394 0.00264475107409745 0.0075050855486855 -0.138489984762909 0.167267332044601 0.129715498793408 -0.125297646016032 0.14588490643625 0.0490790186196368 0.0951451653149326 -0.0623224395765062 -0.0481716825173708 -0.0243513344062964 -0.0541058195051521 0.0575681377847614 0.0843278900161225 -0.0819570583338538 -0.0785286793589378 -0.0760496756258435 -0.0234411229999164 -0.00506725864417922 0.0534748656082985 -0.0152070337134622 -0.0697145944146259 -0.0317458932569094 0.00642710275341268 -0.0147479094921504 0.0243553052476354 -0.00751086019755842 -0.0104859536997313 -0.0181888778620276 0.044948389018635 0.0458672820107757 0.0112165323428149 -0.0169506117463835 -0.0201055169940969 -0.212723289143652 0.129366239149262 -0.432207916924624 0.266360284742221 -0.154087670755232 0.394618425141764 -0.239579538284293 -0.0790667412299726 0.00159216420094202 -0.00303804826576584 0.067704075212336 0.0326635276143222 0.0298732045360479 -0.0508348947385688 0.0674097028725995 -0.0687174912476664 0.03742498888484 0.0205887888592011 0.0491481422118584 -0.0185847647825634 -0.00953377932839949 -0.129867688778675 -0.0473599779912856 0.0375246797788696 -0.155905548128363 -0.103024923443044 -0.159587853451398
  35 1291.78720552268 ""  15.0270236483253 0 0 -0.0111585782539114 -0.0224573429363904 -0.0173445134902835 -0.0348262003453405 -0.0207114585364268 0.00906459947913165 -0.00861639636546125 -0.00801034995020309 0.011888488883376 0.028717732918254 0.03259718543496 -0.010633239060837 -0.0545510930392373 -0.114012898988415 -0.335117479022055 -0.207264375479908 0.222216784871047 0.174909405017237 0.496104876699467 -0.4544618672656 -0.125042151102737 0.000211471576255635 0.00416583496069583 -0.0013286521278775 -0.0454407470816656 0.0333468735312275 0.0098866236781018 0.00822884094268827 -0.0265073116742266 -0.0359089708729377 -0.2339769989344 0.0836037106750364 0.313946760889322 0.00911038242194634 -0.012155853189744 0.0102523831989098 -0.00502784185278274 -0.000758072962217824 0.00113270744129452 0.00592886403533363 0.009680625943686 -0.000475812603814739 -0.00241162280546958 -0.00705474238639114 -0.00317023875821678 -0.0242403711481956 -0.0132641364294854 -0.0282408701941701 -0.0599548874939416 0.0198690318868117 -0.0929971673790794 0.0101897616577888 0.0308993592257528 -0.0285142499856703 0.00469019432422147 0.00377283941638381 0.0142023310529923 0.0176649304937706 -0.00284692036014574 0.01422374116678 -0.00774095480245674 0.017010751282415 -0.0147836716262712 0.0124972392843881 0.0263409294397333 0.0114389554831015 0.0243169839914116 0.0124323414867374 -0.00603945515250613 0.0219174704157936 0.035328791187578 0.0110201384470752
  36 1333.21634643457 ""  25.2099184735734 0 0 0.00874400543704869 -0.00178427433110394 -0.00145502919151078 -0.00710391123101254 -0.00651178719674659 0.00309501832199257 0.00670919406456931 0.00534541135553455 -0.00256739095211684 -9.7073431018033e-05 9.34309292978255e-05 -0.00421639574751363 -0.0914549723359086 0.116881657540517 0.0113183530035185 0.0425989217079951 -0.0543131223531826 0.0212316508964016 -0.0410375858020359 0.0393373704091209 0.00587114112871404 -0.0191666474738695 0.00215040042169716 0.014292556664487 0.0131250943805241 -0.00593969669599887 -0.00773408129063018 -0.014086113719924 0.00272050806970482 0.0105324410726832 -0.0214561566656844 0.00465820871193874 0.0233454468550968 0.0168648875882404 0.0190543783254745 0.0438536664419742 0.0240084441526306 0.00319330811959977 0.0187626310638412 0.01473611862942 0.000264593456828104 0.0209750000185536 0.0279470268161597 -0.0347191391434821 -0.0337141076920133 0.0218454339863915 0.0418131185949192 0.00983998567687803 -0.188370191177039 0.0584505687961599 -0.297721959962052 -0.252700963036843 0.220970069249532 -0.61197412748338 -0.0244225684674335 0.0963348264681527 -0.00448827080591952 0.0562280871233066 -0.0982754339622239 0.10903126473469 -0.079568646519803 0.0643359218940608 -0.00446846923298219 -0.0128756656041357 -0.0156428130968399 0.00695034112575134 -0.387852217420416 -0.141096591700672 0.127108431984074 -0.0227150451226269 0.0356560256713828 -0.0930474540390942
  37 1354.75795770144 ""  26.9601042424174 0 0 -0.0587815988583018 0.0325138147533932 -0.0256403829043909 0.0249504287652403 0.0286653558758644 -0.00823952502472507 0.00125442810765083 -0.0242500986192557 0.0109676336132942 -0.00282937463387845 -0.00412629252033648 0.0187969753282605 0.362051306790847 -0.351082566591639 0.209820770730137 -0.0887822024270924 0.124676805643443 -0.0768165430529607 0.155679259836814 -0.169420951509673 -0.00700973270463574 0.00437889717776212 0.0639825680096942 -0.0303207283070091 -0.0641171531204295 0.0419505527374806 -0.0193857948439801 0.0346164439357616 -0.0254194309693925 -0.0278254850619435 0.0971935521889125 -0.0255906919178427 -0.112018976047295 -0.0418800703626884 0.0117388689427412 -0.0503089545523636 0.023469294558146 0.00449004312640958 0.0125905077389874 -0.0227632674569675 -0.0230195179639995 -0.00170471024985707 0.0181421197806334 0.00894025021184591 -0.0108383885920641 0.192073756154965 0.00719188244014058 0.238166226182187 0.152419502496834 -0.00860289168380179 0.285027237087517 0.0498295183289422 0.12526250419378 -0.144076292957454 0.00729764959548955 0.00402157273457126 -0.0227853427321269 -0.0223485281279093 -0.0609698554870342 0.0511188585978887 -0.0134083283255782 -0.044424431044426 0.057643335962307 -0.00018145448856668 0.00391182260437958 -0.00945482196915241 -0.308317246144538 -0.115893802980384 0.101594709339737 0.0579519793022294 -0.0376478893438168 0.151275389547541
  38 1369.84257464423 ""  19.6946435131265 0 0 0.0454061197128153 -0.0863533548451529 -0.0375346710523191 -0.00722808193216963 -0.0250593203080743 0.0183254055101453 0.0237536311480787 0.0298556368810263 -0.0185060012620495 0.00667400872717699 0.0127506152130449 -0.0197151365120382 -0.276696356164646 0.40099101126224 0.2059695540544 -0.0747931631018235 0.058210853606579 0.0482108966554779 -0.0139349426477445 0.0378968468976164 -0.00508944262311664 -0.121721184511396 -0.0167008430421764 0.0886063376879442 0.0328341596191324 0.0232920428780044 0.0175172063587209 -0.140041213411026 0.0190327708524926 0.104473915425368 -0.126409149339535 0.0421116443773163 0.156139833081259 -0.0099231997601462 -0.0193567645166428 -0.0654785008279036 0.00677302220449624 0.00625011690512768 0.00974143580402292 -0.0360497756423105 -0.0241815919881357 -0.0110883661045143 0.00900342094179875 0.017702812794262 -0.00382046012603492 0.164743514066365 -0.106256738591248 0.290413734387309 0.0978648588328446 0.0536781620842526 0.193226366517976 0.263263524264742 0.161443410506656 0.0294290112628475 0.02018101378943 -0.0338567789591383 -0.021322234738933 -0.0310933751648555 -0.0435618375772134 0.0409677796726568 0.0107259857360984 -0.0602909021934839 0.0510726747398584 -0.016788992997842 0.0280872996981049 0.0237631579492815 -0.132575856758431 -0.052831387320169 0.04492460436187 0.0502905743976493 0.103736633470828 -0.0101966565723546
  39 1388.10551379424 ""  8.28491159125079 0 0 -0.00789442331549358 -0.0210231348259878 -0.0370904419880217 0.00764450840515225 -0.00161725788337126 0.00718951054560968 0.0215494482353934 -0.000654855463551255 -0.00563582262684698 0.0017227595624509 0.00398927374934917 -0.00219459829984798 0.0170233877559153 0.0663179459629087 0.233699368140188 -0.0567951957110539 0.0599569334252057 -0.0118462232655893 0.0480003902128478 -0.0444830084115048 -0.00116793569965048 -0.08524399181692 0.0491267179289734 0.0358536614796167 -0.0321034780562657 0.0567468984111678 -0.00963920401513865 -0.0767942927576409 -0.00403435090600772 0.0662217099952162 -0.0232159884102814 0.00994125843040617 0.0319042911666609 -0.0308956961441711 0.00241424931454921 -0.00317099305035785 0.0126601197986073 -0.0155898272484962 -0.00584834156120663 0.0783630182407819 0.0526746180597511 -0.0289186433857885 -0.0356653209510401 0.00995837533172786 -0.00212456136920929 0.192920604042693 0.0101976494831726 0.242358524763727 -0.0965918227906413 0.0285680390206368 -0.102094006892386 -0.534326704805988 -0.485162661294962 0.132858561243492 0.0826152365578077 -0.0701307345661724 0.0948511963243035 0.0783733604186868 0.0436228284852664 0.0608408450756958 0.0770993752383616 -0.100386540901189 -0.0162179044841625 -0.0148807870244043 0.00298935852015928 0.013138382238342 -0.0337040885898191 -0.0148507886716725 0.00552412052696318 0.0271010428698147 0.0400099754870643 0.0124636376412189
  40 1406.34322922244 ""  21.1420934931855 0 0 -0.0307083560254821 -0.012912413896454 -0.0952125368438785 0.0126716497105771 0.0154050487850629 0.00907179103315267 0.0283802810278424 0.00893942316598662 0.0131366843156364 -0.000717493369693302 0.00216128160562875 0.00571891304347903 0.152406769737363 0.0627117241339489 0.587047892581629 -0.0450504189699649 0.0559318602265207 -0.0402238480887215 0.131067108043074 -0.156117545838595 0.00584249603034955 -0.0643492134821823 0.0349750288384601 0.0513205971532417 -0.0431981948509072 0.0500152744230002 -0.0699364232079327 -0.0988816180351551 -0.0561223408345346 0.00141999300990124 0.00767497523468683 0.00112168096933159 -0.0036110993925723 0.0420868692059892 0.00412039336404242 0.034689120193566 -0.0171895674446547 0.00286196848365179 -0.0055823147889617 -0.00986728236920948 -0.00503384236264189 0.00941707858449187 0.0163975985838325 -0.0379026913540312 0.0339515681081456 -0.176188742515215 -0.0573998393592608 -0.127015996767079 -0.0822172619937019 -0.0296765332981178 -0.193651784320695 0.0954632843109299 0.08483564705466 -0.0177772043828441 -0.162530355024318 0.116565120096844 -0.105776714507451 -0.0184235247798095 0.0846634241763046 -0.186769887482135 -0.0236363447024112 0.192313234581437 -0.108876533884105 -0.0216932430068985 -0.0184960275261287 0.0180261816482616 0.198208255397639 0.0805702074846503 -0.0644714741175886 0.0132311784508336 0.0389382947763693 -0.0403236122076075
  41 1419.34851055197 ""  5.8659063757766 0 0 0.0085367486191916 0.00408361121371111 0.037227053145362 0.00362824037504391 -0.0179334049595857 0.000240072155778478 0.0158156305886915 -0.0233560244605275 -0.0316853855991787 0.00186593151775472 0.00198335139413486 -0.00634775315687594 -0.0500360493474741 -0.0307949629767221 -0.209413014662221 -0.034507048301607 0.0280284132719424 0.00431818364344126 -0.0613037196211883 0.098727896250107 -0.00903035068817552 -0.1368796425587 0.0500016018807752 0.033752390521728 -0.0396890561395743 0.109749757209684 0.123411585670752 -0.0405246923045097 0.0523592170809277 0.143913642629187 -0.0299159758762219 0.00882635694187974 0.0354869335256322 -0.0406796725351066 0.00202846818432177 -0.0359368914688046 -0.0014704122128483 -0.000742041504820269 -0.0052963497863451 0.0234971713219089 0.00472975863488434 0.0196870112683902 0.0297666130042987 -0.07255348343258 0.0643783681724556 0.136656157303075 0.0143094195690954 0.151804647189718 0.0835438530048175 -0.0185183489861324 0.169400806175211 -0.15521816124358 -0.0436669889251165 -0.0920465925434369 -0.314506428463194 0.252098137683139 -0.184374701472833 0.00148507184608843 0.186297219088153 -0.35899464451156 -0.0240819712259635 0.333348351240776 -0.200606228256275 0.00970987139933355 0.0132687621865401 -0.00946767998401722 0.0261656548616048 0.0109952791103171 -0.0106347394936895 0.0146251682761989 -0.0294065144447688 0.0774598626193967
  42 1427.36169683064 ""  14.0628021683458 0 0 0.017557816807274 -0.0283887997311227 -0.0135285567895808 -0.0105826271540466 0.0137517314330752 -0.000308381486491939 -0.0707960617289107 0.0577448828636463 0.071396201261373 -0.000829160235485687 -0.000481805130480957 0.00146389936471725 -0.0548828369185097 0.0813144954884239 0.0337805767924713 0.040264004514055 -0.035509001755606 0.0266979935565019 0.0160055153362793 -0.0614024813944983 0.0165224340796844 0.430470806171312 -0.132251516053463 -0.154510111283977 0.152803330343065 -0.35996191859858 -0.296918734040005 0.19243456483568 -0.0658845038502215 -0.353695834251039 0.0123211955513871 -0.0033701772172855 -0.0154435231356413 -0.0142927660611502 -0.00878998356190572 -0.0244832839479925 0.00372881209270111 -0.00135107347780318 0.000530763241772402 0.010099391092219 0.00664357223915541 -0.00673541628983105 0.00901975278044778 -0.0239614225646475 0.0274954684952729 0.13111424537778 -0.0189504442022422 0.163126628122102 0.00217382973696222 0.0439875037222706 0.0488565209086505 -0.0676566390600936 -0.0557220912806717 0.00707189492690164 -0.114865925289685 0.0756163330749626 -0.0758803973485375 0.00406013182544852 0.0699473292028995 -0.124070092392384 0.0130972821396133 0.108689884310353 -0.0799012133419427 -0.00491690852754151 0.0100744896684993 0.0121922629612544 -0.0356050767364111 -0.0114559702408165 0.0111892943943023 0.00300057882186789 0.0516473265852616 -0.0489021532740456
  43 1462.55742828685 ""  7.62778237437762 0 0 -0.0296782087249702 0.0333405761254108 -0.0036057363360822 0.0701109065024446 -0.107196977549953 0.0290610418600589 -0.00694354743664853 -0.00437757536958138 0.023708762380277 0.00976516476493981 0.0197308930128654 -0.0346653883792605 0.0922332498151873 -0.0778133064077414 0.0645354478748676 -0.359686903020218 0.33852420836277 -0.0311500190184736 -0.204977124920235 0.383562776477976 -0.00705477615198468 0.137798723535236 0.0811662482288159 -0.0987747702314142 -0.0386090083350516 -0.0528514170572696 -0.176461884877473 0.0129417315252788 -0.0124434710133774 -0.0162042085208671 -0.199244537500598 0.0616409850566795 0.235692832811059 -0.00285100624845405 0.0100484704604965 -0.00229972848488705 -0.0140816691271257 0.00220467577427363 -0.00789772661285938 0.0140903022117698 -0.0200331384727609 0.0383241145657042 -0.00922689383878005 0.00410982210972213 -0.0216480638096415 -0.0118320956847279 -0.00026391395686638 0.0047188574765144 0.016880676041968 -0.0212680758529981 0.013944348060346 -0.026956215953018 0.0501796786185734 -0.119104117059842 0.0443407434006848 0.0319321966154519 0.0754105223881309 0.0416004027547193 0.00859304824558485 0.0326016141699639 -0.0262271005919786 -0.0531968810839699 0.0417685647858451 0.00129009643966385 -0.00924320669478601 -0.00385566612478002 0.156757150373978 0.0639711834503112 -0.0507379095530451 -0.00714958984196619 -0.0199689605260097 0.00333045550624317
  44 1466.81875879397 ""  55.3666737018418 0 0 0.00989642676397958 -0.0145954975836941 -0.00325684260517556 -0.0243967195767988 0.0388573933429898 -0.0100290199784006 0.000889835941751238 0.00081749604235702 -0.00136144840960917 -0.00323091016188139 -0.00695497004779981 0.0119285378381758 -0.0287413229866229 0.0380184368611266 0.0135983370610599 0.124950631985378 -0.114311029862147 0.0146535539886353 0.0720628012044929 -0.144052015861244 0.00684862882327159 -0.0142932175821362 0.0160627130833138 0.000984571909707479 0.00453314202897798 -0.00167983731261567 -0.00130872953146745 -0.00217840093355813 0.0108257449867965 0.017517965173667 0.068593135468094 -0.0211482901581574 -0.0802537933225412 -0.0252876656414208 0.00911653978338218 -0.041221835822598 -0.0403038075338822 0.00565192593650813 -0.0223358503357415 0.046068719244347 -0.0508909901595215 0.106435232610498 -0.028280258331336 -0.00147879929175856 -0.0544970030234828 0.0763781890913788 -0.034591614088816 0.15321421143131 0.0764143239356249 -0.0295727405622269 0.122682084708299 -0.0937498450323794 0.117963518395644 -0.316525681522533 0.0780992189578295 0.1674632898391 0.223474268496623 0.177095198502853 0.09220612991335 0.0418588500208413 -0.057982770819509 -0.150415471909594 0.100419723770074 0.00210562356195812 0.00699300800053044 0.0061626733546133 0.44474360620181 0.179987453704819 -0.143680387418483 -0.0129042747230286 0.0131536781706114 -0.0271335859844521
  45 1496.37582912037 ""  6.36897532157341 0 0 0.00234022229329246 -0.000828659935304896 -0.00367510382179529 0.0025133140488043 -0.00614993153532863 0.00376035120854577 -0.00682231591372114 0.00574848645171335 -0.00428682226098746 9.71127588563238e-05 0.00149352080595553 -0.00139681573334618 0.000442381494152863 0.00387155716671298 0.00040467938293543 -0.0196356731523996 0.00914356645430605 -0.0189369975438775 0.00501479780622067 0.0265722758719467 -0.0113861007158043 -0.0321179267794545 -0.0523355913136189 0.0362479717442527 0.0536040353802102 -0.0310560365647482 0.0766640592948895 0.0535480836571644 0.00845359553614837 -0.0463511026612264 -0.0111529846924563 0.00406011119825291 0.0138603549150798 0.0126382002310828 0.0182568363002976 0.0197049695948908 0.0162727585171882 -0.000465496639130321 0.0106686470876863 -0.0262003494914825 -0.000733735615098652 -0.0613806080733363 0.00273703589225576 -0.0348014581605891 -0.0157317962809594 -0.0990573250827619 -0.0575279400505344 0.0105331956181271 0.0133988927070914 -0.105239842326056 -0.0856770563212359 0.0824380470990858 -0.0526311443511293 0.136049288771046 0.0046885794924333 0.473716793174561 0.392902412797492 0.21432406071443 0.295725464066254 -0.270479649080899 -0.166530811376254 -0.230908382455752 0.316007858262915 -0.00423843282428607 6.28190700904122e-05 -0.00845632598488896 -0.186829133383231 -0.0683801933699731 0.0641120800399529 0.0392882012807688 -0.020275460615999 0.0899613918263789
  46 1502.1013127698 ""  10.015739745938 0 0 0.00497283595919084 -0.0167116806456097 0.0272864937159883 -0.00918289666472743 0.0224972602468094 -0.0233738925218653 0.0177867722995382 -0.0399694411106554 0.0235277468788855 -0.000372708511901199 -0.00441077974607879 0.00465972064000222 -0.0550141285173758 0.0122959806110524 -0.0587588076582363 0.0735634090915237 -0.0155569050059017 0.119304462645786 -0.0570906354226286 -0.107392526556881 0.0582281282422046 0.197206116471138 0.463405612456641 -0.28867014668069 -0.238539196719324 0.0491563983996231 -0.486433638239512 -0.180962100016079 0.0893610577051313 0.379413367305439 0.0396870298354768 -0.0131697368389504 -0.0492583098592297 0.00946787303897866 -0.000638043875906318 -0.00576987457200047 0.00576879465523323 -0.000475397198241583 0.00366776293436421 -0.0114482244640033 0.00577770964674493 -0.0181237879390464 0.00193386240595074 -0.00507815068265489 0.00253960537640052 -0.0518058302892675 -0.063001684016475 0.0243159355308272 0.0175234870886328 -0.0442929731194522 -0.0288265407989175 0.0461447754599896 -0.00557903099005661 0.0601751721755776 -0.0114092932015011 0.0596509225480892 0.0357508051482028 0.0284815157746898 0.0407310622498387 -0.0374809952781092 -0.0092352191209918 -0.0289893005850106 0.0335751560868782 0.0059209187109737 0.00226908424084129 0.0110622177845896 -0.0710319691422011 -0.0253221104168084 0.0244327446345863 -0.056527124999814 0.0410118894128 -0.144101292899381
  47 1506.63337857831 ""  2.35627368404293 0 0 0.00473624577280299 -0.0224907873613867 -0.00723247357626417 -0.0022641063767314 0.000410540794926016 0.0046710573524107 -0.0281175247948461 -0.0088239933662308 -0.00888617898674603 -0.000226985851246731 0.00164022562552049 0.000854709921606088 -0.0379179541704449 0.0355688395980898 0.0121719301536594 -0.019072538077212 -4.62587282658625e-05 -0.0392322999091783 0.0441729841309276 0.000677130843482515 -0.0262744393011154 -0.108548538312668 0.20938407270342 -0.0375582927382408 0.194972998397452 -0.2309268132795 0.0608212123789229 0.294278247480716 0.22481619201907 0.108488633823408 -0.00327521428705509 0.00310549051257191 0.00687419905025568 0.00485231649473599 0.0657106055823696 0.000405926887008981 -0.000600911082656959 -0.00242264502506765 -0.000763913691410396 0.00768943130031671 0.00624979193334795 0.00668140966557199 -0.000255955044146555 0.007738357291596 0.00338003953798252 -0.336579207710213 -0.295896847387629 0.197731299486882 0.176049671603911 -0.477831257082051 -0.117026624699337 -0.0661035167527243 -0.00985541361779662 -0.0423012302406902 -0.00120812762344783 -0.102252704095964 -0.0870220497555954 -0.033326023867796 -0.065215304961469 0.0754970091240659 0.0493636875935978 0.032748942846172 -0.0674778670484268 -0.00362129515637609 0.0106800867705308 -0.0173391362573636 -0.0143838018516103 -0.00176741246095618 0.00730983401205495 0.0841025828657613 -0.0394718891031091 0.199145017266947
  48 1512.66348487172 ""  3.67017477434826 0 0 -0.00762445601550986 0.0109773334562811 0.00288600006649052 0.00210708798769414 -0.00331355265799175 0.00028895807576005 0.00395869491429949 0.000744797155006392 -0.000840572293015608 0.00025245169084788 -0.000207662231486503 -0.00068129775499718 0.0142964148145827 -0.0225251167675124 -0.0166739783990897 -0.00536019099404748 0.00570705143083651 0.00194884840903193 -0.010505476766577 0.0133311782150237 0.00209728516489369 -0.00529279747623867 -0.0418067671568514 0.020346036261989 -0.0104959892540505 0.0259372244791485 0.0215629802284889 -0.0191467563713547 -0.0295381303828731 -0.0306185151463729 -0.00186834448064683 -0.000425597271125585 0.000415091823855848 0.0103775265599286 0.00344531944515433 -0.00105931396712104 0.00794411622214452 0.0015367628253478 0.00154994552519263 -0.034649465620381 -0.00458743207522231 -0.00130271119647043 -0.0448876468365955 -0.00343767178891122 0.0142746338480329 -0.047355666341463 -0.0301362042419058 -0.00681710900886714 0.0213788569169655 -0.0215988927064572 0.00243939135239829 0.0478426094056041 0.0505152504105008 0.00803362540254717 -0.253417736016227 0.126529074756121 -0.207152676280671 0.504567945319459 0.210177753915943 0.277339832139946 0.500470022511809 -0.295471437395008 -0.27711976114476 0.00573723327397014 -0.00336244087697574 0.00688182537489136 -0.0578060845724165 -0.0235323291557938 0.0192375364641397 -0.0450772213861115 0.012873293559887 -0.0940796731800239
  49 1520.39434849611 ""  8.71364967712873 0 0 0.0200875789700348 0.00851872585715928 0.0172765848751231 -0.000823125366438315 0.000749258422084674 -0.00878957991500973 0.0249138602460472 0.0223429275833826 0.0131114008042508 -0.000576501908937303 -0.000951560279936753 -0.00114754499263751 0.00702756562354846 -0.0130020745135247 -0.0869466733126325 0.0354545758800308 -0.00916672112624235 0.0609002803023336 -0.064439949244648 0.0012614785802018 0.0328486220209762 0.20035557678314 -0.345788207887834 0.0435094513579539 -0.25115599707974 0.29258322642552 -0.0763774968136266 -0.405415032935168 -0.319189153466372 -0.192145167397935 0.00164729995162164 -0.000567517754416023 -0.00218302589388415 0.000510533133455667 0.0465453097214615 -0.00671629232284818 0.000178254465333095 -0.00183093182615392 -0.000295377142980133 0.00822897176057872 0.00308746373462151 0.00173195915555233 0.00393026529744823 0.00320628880549491 0.000234806820625706 -0.21544522034737 -0.229510049280404 0.196642515784246 0.135083190005023 -0.342967026153999 -0.0716413625295173 -0.0487574163343094 -0.0162566657136876 -0.0271119386046149 0.0195559392032149 -0.0466787144718008 -0.0157752153136187 -0.051019401967227 -0.0407601327347914 0.00696848500642112 -0.0199887382796804 0.0324867262590048 -0.00149949791427947 -0.00140191277870015 0.00708828452321848 -0.010006271789744 -0.0239734409430104 -0.00363794860146259 0.0114021079392255 0.0299897950904334 -0.0186655329070571 0.0827230611551202
  50 1524.75783497155 ""  5.77920237206649 0 0 -0.0125430689438723 0.00655351489431819 -0.0124493713970317 0.0317504447207243 0.00302583571908515 -0.0684230502457812 -0.00566069812726845 0.00271025422089912 -0.00787705940477002 0.00562111932387825 0.00283725252543073 -0.0121372851208731 0.0493076555206206 -0.0398294341514948 0.0422935001435281 0.0663026181272666 0.209746979990715 0.625914962150073 -0.455555244520207 -0.306173059506041 0.353556237423135 -0.0806440988702692 -0.0360320705591046 0.0536900110237068 0.0760892598444095 -0.039840328248903 0.114561167136671 0.0883660895886972 0.0292589718170926 -0.0373826174903947 -0.0250478910754183 0.0100236294771939 0.0316501036544964 -0.000612985202636473 0.00124994871338147 -0.000167508804432534 -0.000544900260863586 -5.59487927283775e-05 -0.000176500146132011 0.000882874244232162 7.69676914223002e-06 -7.0608676721653e-05 0.000184528298634273 6.42293812648141e-05 -2.32199371846862e-05 -4.28413183630001e-06 -0.000430610629816085 0.00283613963848045 0.000490371120992639 -0.00333683289827472 -0.00184551580696655 -0.0021511495279877 -0.00210761944175831 -0.000740726359058575 0.00262656121478554 -0.00184893841383239 0.00203004471131882 -0.00439375085759756 -0.00162232810219344 -0.00243620413787881 -0.00399025771257496 0.00255885511541803 0.0019790236729441 0.00203739773056306 -0.00248108266516842 0.00489118502542506 0.00490086421501158 0.00160840604310909 -0.00145078273082658 0.0081230196485091 0.00628654560713325 0.0026500936621622
  51 1537.15029204659 ""  47.6569016706721 0 0 0.051596894568927 -0.0445509839472385 -0.00696665254335705 -0.0027287612078444 0.0055891100788823 -0.00765989077392941 -0.00948410250558305 0.00666596217960907 0.00725124544185883 -0.00105731090119446 0.00272359333371646 5.64605579899396e-05 -0.044483241460857 0.0970646138535062 0.0539398873452427 0.017273999029928 0.00160861713818793 0.0415485231332947 -0.0196525622167598 -0.0355842303995582 0.015490749935539 0.108734783195691 0.024537707908265 -0.0669612967396343 -0.0606680926014431 0.0157243998285085 -0.107889041820044 -0.0896090913330972 0.000251525825493957 0.0601098046008662 -0.0077136827995533 0.00808802075774163 0.0189920555312851 -0.018682623351669 0.00140943984539789 0.0401308482697617 0.00103311954702231 0.000792400981792962 -0.00159323298083146 -0.00131036895451859 -0.00577695006114923 0.0113047681796237 -0.00664347271154303 0.000638930054518486 -0.00344199979896145 0.0277429794673706 0.20951628905019 -0.243021677446493 -0.0458280845154658 0.0896626992265167 0.0644115139573758 -0.0363752589319987 0.0182130445517905 -0.0476455953416376 -0.0259222662613067 0.0104804044554859 -0.0274459961732299 0.0683889541751602 0.0158502317758412 0.0578146862578386 0.0639177760131463 -0.0405099016044092 -0.0385538993978119 -0.0313635914029702 0.00713564222848283 -0.0681463022220669 0.0121181115406155 0.0124985393370789 -0.00177358179150849 0.316453253132611 -0.153411002614131 0.70858679105188
  52 2863.40273439578 ""  63.9866467827299 0 0 -9.46805242317421e-06 0.000351893827800428 -0.000129496211850322 4.24722120293177e-05 -0.000102856224895825 1.17926709018904e-05 3.39258478840017e-05 -5.21068034311139e-06 4.5394914072701e-05 -4.02981675737211e-05 2.58640078831468e-05 6.0898445196199e-05 -0.00124733029850546 -0.00145254133816308 0.0017103316824509 0.000709646211468047 0.000873152987975532 -0.000262898511601277 -0.000638155516105079 -0.000134607196127068 -0.000733478116095897 -0.000171703719742505 0.000157147932763256 0.000368053260632803 0.000534996918868528 0.000325091818959784 -8.82637240752646e-05 0.000114926323760663 -3.19775903626147e-06 0.000237804507201124 -7.39906755789623e-05 -8.12435027219473e-05 -0.000235614308218871 -0.00933019354352757 -0.00185814020406218 0.00596416150291885 0.00228010267408001 0.00168985474304224 -0.000841116996245543 0.0378628450798654 -0.0582383804103445 -0.0347777121289938 -0.00241592795731833 0.00243013672992631 0.00391627354589815 0.0242250679862868 -0.0372854618898808 -0.0175478435799203 0.0908053167545473 0.0437313201657899 -0.0575228124399822 -0.48498027794894 0.683190334865241 0.443794475912427 0.023528886523974 0.00951725013696735 -0.00979472775256407 0.0227587647345193 -0.0318909126334316 -0.0229178481046848 -0.0184304315133109 -0.0146318123139555 -0.0149051763103978 -0.000174296533661237 -0.000185569427167259 0.000151081048137424 0.00243432601612656 0.00427077994143351 -0.00979612924051784 -0.00445990520967241 0.00248391212785567 -0.0047138323405646
  53 2888.57898490652 ""  41.7006272698727 0 0 -0.0559349721575368 -0.0480470611699965 0.0233594823144181 0.00794731257344336 0.00789376952197644 0.00208017732459311 0.00314373293068889 0.00435468646757849 8.93839565118585e-05 0.000352394079583206 -0.000121665049879031 -0.00011296715613063 0.692739688281766 0.590951097405294 -0.254675535602375 -0.0869753521472371 -0.075578185461689 0.0302937448520287 -0.0221403301153612 -0.019958158436927 -0.0457127134715886 -0.0168427285580386 -0.00536228999482754 -0.0215125137889578 -0.033539725907 -0.0313971914479131 0.0116437245659403 0.0105242820953777 -0.0173709581817154 0.0144120288414503 0.00186612895366519 -0.000768500407130202 -0.00155986551659819 0.0036453513429478 0.00312129448459119 -0.00111947527726372 0.000116262292609903 -4.95906487024961e-05 0.000202696922708286 0.000243172850668013 -0.000448266074072937 -0.000424895048462617 -0.000105846311321985 1.77589464039116e-05 -1.80283753221381e-05 0.013519888199327 -0.0185747043342764 -0.0117547949455982 -0.0499746811958812 -0.0176390906056057 0.0183882205921631 -0.00359156691918022 0.00578749005602208 0.00402922685204504 7.51863469422696e-05 -0.00010023337134459 0.000233964472706655 0.000558612324568053 -0.000858842472697728 -0.000510426665970185 0.000295680563891488 0.000410185883705072 0.000465641978990233 -0.00164633216284068 -0.00118307111450058 -0.00165391634411325 0.000948108943818543 0.00247804684817536 -0.00372410814895584 -0.00311713716979718 0.00134640613695636 -0.00382731242623198
  54 2913.76561329039 ""  77.597524372587 0 0 -0.00316355878937157 -0.00313285347893068 0.000863180789303747 0.00120831437111003 0.00105599583956101 0.00119869034340904 0.000231032498137927 0.00102695130200645 0.000147482080611978 8.27099884786378e-05 3.35953544852995e-06 6.8688469867679e-06 0.0440918050415506 0.0368133939249608 -0.00837779809138338 -0.00574781354274367 -0.00406984769921362 0.00120679227190241 -0.008045129849871 -0.00676752063057045 -0.0151039081283649 -0.00425538458084869 -0.00217881263366594 -0.0065175810588358 -0.00234105174024286 -0.00226594773370302 7.1738853146578e-05 0.00330047955327969 -0.00760930384766159 0.0041229955827453 5.99479790252602e-05 -0.000197269354735862 0.000363693893249484 -0.0567262897626837 -0.0367956332254539 0.026953981258947 0.000334503830932819 -0.000242261270831318 3.90005613751229e-05 -0.00485273757911573 0.00650082479723578 0.00568338630117608 0.00148258226231289 0.000775463817329225 -0.00228583740086407 -0.0977235156288281 0.10666134333354 0.0721705648711244 0.762759927557084 0.352208662455435 -0.422837416875911 0.0520794185919317 -0.0759709152916542 -0.0510896143764441 -0.0297063031306757 -0.0151509826448239 0.0178733094840708 0.0011854584530436 -0.000844453639964615 -0.000836738534768063 0.00895384210845343 0.00832977719982574 0.00563378751712961 -8.8674876941326e-05 -0.00207394610215314 0.00102945245309624 0.00241950827640323 0.005469358341179 -0.0040259589938014 0.00366737669177216 0.00216302976765542 0.00461771968537152
  55 2939.11092364091 ""  51.7371285794864 0 0 0.00356654273298178 0.0022736131723633 -0.00131746558717893 0.0147929232742951 0.0231814713487044 -0.0570011495939919 -0.00137560451765753 -0.000110706066616252 0.00261275098012882 0.00166470273238093 -0.00157616174803779 -0.000685386272651791 -0.0373394671119793 -0.031313175610166 0.0136967793453172 -0.52020207444924 -0.470746154859395 0.169855552105751 0.310933980630309 0.222194015437772 0.520912094323622 -0.0179371175623262 -0.0111796707335054 -0.0287268878232425 0.0266823211471899 0.0253208324229313 -0.00913227640548796 0.00299289289997273 -0.00895738417383376 0.00827754542005477 0.00292634925658981 -0.00137345572293886 -0.00862055748600254 -0.000843090082711466 -0.000292687892639008 0.00050531278739368 -6.12483758389008e-05 -1.24554564562987e-05 -1.65768284520848e-05 2.94418671518632e-05 6.52639422462296e-05 2.07642447769125e-05 -6.06404735031325e-05 1.3086607978779e-05 -7.49586092623636e-05 0.00101965759961083 -0.00168847508169671 -0.00128698368973814 0.00852310783230899 0.00351789842201338 -0.00383567441075061 -8.17974523957023e-06 -4.15778919095527e-05 3.5723796321783e-05 -0.000634149032259931 -0.000392564082777088 0.00047991833939197 0.000514825551108935 -0.00066315426261568 -0.000455889117237388 0.000673235844686519 0.000653009294457834 0.000619703198900838 0.00023959547519891 -0.00011700619422437 0.000272022607142143 0.000684625551731259 0.000382836803729825 -0.000129290801899773 0.000579060372885585 0.0019061586001148 0.00358012162642845
  56 2972.20829420258 ""  52.9132081392854 0 0 0.00812694541849749 0.00760917715157503 -0.0022047516291868 0.0647720118269668 0.0519876293312144 0.0344693199286523 -0.00352396255337412 -0.00378943452780435 -0.00291345449029068 -0.000718053364029874 -0.000354279022346159 0.000367402658189082 -0.0835486381916985 -0.0748849812033253 0.0317431492887696 -0.434262059579982 -0.407333557412045 0.167011778210813 -0.329457430350911 -0.219246193017373 -0.580226544847946 0.02963702507205 0.0170971758492312 0.047769419399325 0.017659632623838 0.0180842978910869 -0.00704142266061615 -0.0079002856242993 0.00792250209727806 -0.00836464531442252 -0.00229921532088457 0.00215111181683451 -0.00351072405662551 0.00101314676864858 -0.000327264847273487 -0.000915949577134453 -7.1604034265763e-05 3.9500548899608e-05 -7.25820262843185e-05 0.000110721580669752 -0.00011431084947375 -0.000114928786903236 -1.05511335039815e-05 -0.000175303895482846 0.000221999947255955 -0.005356842088476 0.00832782600449178 0.00535224704695128 -0.00891597274591771 -0.00572849056834278 0.0070898256467356 -0.000960447006084536 0.00121533218504217 0.000834837225050134 0.00299806352980193 0.00160733521589733 -0.00206399789951863 -0.00126737242860567 0.0017364111285606 0.00110607832196237 -0.00155174215982368 -0.00130137912230732 -0.00150202086978769 -0.000207875708795121 -0.000173920823690689 -6.39516947676944e-05 0.00014181631574502 -0.00061820512687296 0.00144480855342214 0.00121194767097618 0.00123935633127051 -0.00328074526272243
  57 2996.76410522047 ""  22.6061482750728 0 0 -0.000139485660566685 -0.000191071248685327 1.37713636192636e-05 -0.00023947969898575 -0.000138846111587954 -0.000188673919495428 0.000276924655340503 -0.000133356397423118 0.000275336324163611 2.09569792077967e-05 1.22618756445134e-06 -4.96998415048283e-06 0.00196926934890197 0.00170397583600263 -0.000344603379782327 0.000966876114061188 0.000967209916739963 -0.000496349386218713 0.00177429887188075 0.00101965583892812 0.0029694576330629 -0.000949762994014286 -0.000745881455953261 -0.00158328829282796 -0.000749712515297337 -0.000744050755126646 0.000298209739035572 -0.00144830156176905 0.00287422068751681 -0.00166840119433606 -8.08696113379943e-06 -9.32042128434825e-05 4.30893589411162e-05 -0.00441321751956716 0.00121732598881418 0.00240874936230873 -4.87482178513431e-05 0.000104272829021059 -4.69052222801155e-05 -0.000544659934665814 0.000966772731306645 -0.000764290163640607 0.0124195448725816 -0.0387736862217278 0.0267105067079533 0.0211727845396011 -0.0302114025129001 -0.0164723693651093 0.0285795673276793 0.0142768324732839 -0.015090000437459 0.00400143037780711 -0.00677527329670045 -0.000102316323054207 0.455287769086033 0.247193520918872 -0.316130559476478 -0.321492568056193 0.440636244801464 0.290792147100347 -0.276824022274882 -0.229718662029807 -0.284349634032062 0.00014815936753871 2.73669116602897e-05 0.000137663932453203 -0.000450978071568325 -0.00211003289065662 0.00198789770023094 -0.00107588872170373 0.00085432655844463 0.00024369755104236
  58 2998.40492192935 ""  19.1324974349264 0 0 -0.000173077530003431 0.000870675334552148 0.00040104323660923 -0.0011719365567972 0.00029425404815264 -0.00414411237460083 0.0271753783185108 -0.0130913571512728 -0.0389347650526851 0.000142568450367674 -0.000214500601911508 7.67154093094369e-05 -0.00092286486082672 -0.00416451228856166 -0.00127519129527348 -0.0146867017465796 -0.0149498064493696 0.00493134308953697 0.0246453407178382 0.0165064338118285 0.0421879322139527 0.300039522643993 0.200971456928409 0.502668413254454 -0.452997395813421 -0.385927877563187 0.16362580291932 -0.166473410276778 0.333712796608859 -0.206599867403233 0.000730222414068486 -3.69524733175069e-05 -0.00080917070271936 -0.00621854108615548 0.00600482236046712 0.00497819117309424 -3.50958214280519e-06 -5.39370140940255e-05 1.36505826682992e-05 -0.000432327859502465 0.000575246540471729 0.000427307166989335 0.000225685172722075 -2.48735052394375e-05 -0.000683100620812352 0.0570378216075855 -0.0824199133211519 -0.0476076491868825 0.018188933538399 0.0105584330894058 -0.0093164599830752 0.00379473737547225 -0.00556560261661162 -0.00373951072116632 -0.00593465108953256 -0.00330356337347279 0.00402943089700943 -0.0002264169465051 0.000512162231942084 0.000615005817574578 0.00365085012615132 0.00268861799847964 0.00324116236004989 7.49910846813448e-05 -0.000196737404577511 -2.86637265318787e-05 0.000653686259903945 0.000693783603305517 -0.000940652637719827 -0.00180275081409503 0.00167272567961168 -0.000117618923954997
  59 3021.3376609719 ""  25.0905838539134 0 0 0.00105320188894482 0.0009572418358319 -3.46255728601315e-05 0.000697763255214408 0.000444927893071905 0.00115316090832539 -0.0012951639001729 -0.0061507501742258 0.0111357762383873 -1.29242007417169e-05 6.82191299204464e-06 -4.06353732392071e-05 -0.00913527368685201 -0.00754169150770085 0.0036254168242091 -2.34495780226382e-05 -9.40217957592425e-05 0.000351940405346314 -0.0090267039661809 -0.00540724885259722 -0.0152865807138602 -0.0472207418687626 -0.0357099118050301 -0.0805766213863447 0.0837217136819015 0.068748426987629 -0.0285124329988399 -0.0199310223194655 0.0376355283078083 -0.019515162315242 -8.1087463619584e-05 -9.32248696737901e-06 3.75738365564303e-05 -0.0474862517480681 0.0526639195197255 0.0372486544415424 0.000226800577710784 -0.000239718902628677 -0.000340368213764677 -0.00341391175817738 0.00396504110519147 0.00321595416187752 0.00455964145798566 -0.00135375762971377 -0.00744966689505226 0.470917004955545 -0.686914106383202 -0.404593042900038 0.0994064665487444 0.0591243077615337 -0.0488422698848959 0.0277390782674546 -0.0409670990632273 -0.0283251481489949 -0.0616589101532697 -0.0346919857538676 0.0416333888257061 -0.019207838506676 0.0283026183867017 0.0204122005024389 0.0302215676733239 0.0203269272555609 0.0261643493566491 0.000698085041602776 -0.00106109666153035 -0.00120037538299049 -0.000574599118683766 0.00168357355842543 0.00220625114222604 -0.0118985060071477 0.0123416596022532 0.0149321333880795
  60 3055.46935630887 ""  31.97337414668 0 0 0.00477359530085159 0.00340617709323363 -0.000758252005054751 0.00342583355332768 0.00279830609123644 0.0020499666416961 0.0675211727766874 0.0395747200565296 0.038179744311795 -0.000157578391943254 -5.46861148336094e-05 -4.15993992182433e-05 -0.040054025976869 -0.0319968907057194 0.0148425371580676 -0.0212869936938833 -0.0224615992314005 0.0090917943927718 -0.019737164038746 -0.0114530535550478 -0.0339915567177673 -0.327334457985624 -0.225953975493034 -0.575484593728444 -0.442801371386513 -0.376382739136793 0.178293836993921 -0.0432983756980953 0.127417526767537 -0.0600089825512035 -3.08532606969849e-05 0.000126959506985981 -0.000200729615158744 8.20681448628801e-05 8.93082950726889e-05 -0.000165637851268151 -3.25637249160995e-05 4.93021270729021e-05 -0.000103040776927419 -0.000418077450627075 0.000452508110155876 0.000278846007095754 -0.00818003039359611 0.0023347440829279 0.00671802739950753 -0.000108744973068428 0.000690039077256393 -0.000442766214083047 -0.00114746411476944 -0.000987994946295208 0.00172337559513697 0.00298561387762586 -0.00418868837289905 -0.00233473575953657 0.0593385620033488 0.0343863064756407 -0.0414866684935069 0.0432633265232116 -0.0617199942997282 -0.0385180238203494 -0.0038634865316953 -0.000916546441315402 -0.000307650031717315 -0.000159344797705536 -0.000296376195340415 -0.000211950021565943 0.000719544589539137 -0.00147040723670929 0.00112346062948371 -0.00160562925985618 -0.000221383183816586 0.00162290347208065
  61 3056.55982809937 ""  37.0478797733317 0 0 -0.000629304987138674 -0.0004824175294944 0.000155726225679152 -0.000464700524493865 -0.000343226147687559 -0.000183647354830927 -0.00798884782057878 -0.00776680200230603 -0.00235257123437483 3.50296687735366e-05 3.58142008651171e-06 -1.02748180190549e-05 0.00598797951447399 0.0047675148572129 -0.00199330811305869 0.00321393972951034 0.00339923573744325 -0.00137596163373633 0.00199964888602905 0.00115943524012196 0.0034646515406025 0.0358000635991053 0.0238079377048412 0.0632785013552646 0.0692034942629314 0.0579854269041527 -0.0268714099331495 -0.0086229933133816 0.0108898628405918 -0.00815043186325627 9.49105590717771e-06 -5.33781118008133e-05 9.77316725160451e-05 -0.00523529424292943 0.00365414238924694 0.00376533864515859 0.00030500359673457 2.12980121805461e-05 -0.000463141221695983 -0.00427154919755012 0.00416752530354163 0.00303463735822521 -0.0665265214989383 0.0166774567986569 0.0532224832908641 0.0369922104761984 -0.0573836063280742 -0.0352548618607364 0.0257135691675918 0.0131383878149914 -0.0126003287706341 0.0301705324623776 -0.042123737547699 -0.0256328944916525 0.488078953330219 0.282456244908359 -0.34194145931428 0.338165778888349 -0.483843060648175 -0.300771592401765 -0.0228177127517912 -0.0010635272125909 0.00579737946987365 0.000211629922970053 -9.01169091281137e-05 -9.36516359617979e-05 0.00137008785504289 -0.00198513378146465 0.00262017079279139 -0.000137848885764096 0.000307559324256527 0.00181547300293306
  62 3066.87067335639 ""  23.6514134655667 0 0 0.000585733567465736 0.000693046933753927 -0.000410937665705875 0.000213690880095324 1.65097345851797e-05 -2.56742959637712e-05 -0.00242980601141499 0.0159315301259862 -0.011603806448742 -1.45182019419923e-05 -6.81375278537516e-06 2.01267675307816e-05 -0.00651463474560955 -0.00539549071537588 0.0029970075108522 -0.00153363369033366 -0.00194132573417802 0.00069482830137935 -3.43520323448523e-05 -0.000129691066497334 -0.000288914204291869 0.017353889609826 0.0158557065131335 0.0280127437268266 -0.0683295317461218 -0.0533904379768174 0.0223543722406208 0.0792438142758433 -0.152304525799854 0.0896033768479512 -7.58162662761267e-05 0.000195351987103486 -0.000136939454713855 -0.000211675254562364 0.000155698780142677 0.000583922169519846 0.000174604431378702 0.000318043322804749 -0.000136091169521059 0.00016708269328091 -0.00277272601436248 -0.0016105656784482 -0.0473474262443162 -0.0592911218790252 -0.0392329610621252 0.00218698233355172 -0.00181744032916709 0.000354255428469347 0.00379989448798065 0.00149466330279886 -0.00132455745255427 -0.013270628202154 0.0209032729806236 0.0120847907526738 0.231902613141267 0.12217092429125 -0.176911106959436 -0.163504393035564 0.197774419266177 0.126666287196866 0.499302300824041 0.390987780509873 0.518375164393143 1.80755266113918e-05 2.19671695415562e-05 7.49769684669102e-05 0.00085066697755876 -0.000863023048416568 0.00136751995508565 -0.000467681359890372 0.000202313223362809 -0.000322731494579382
  63 3068.04659688668 ""  28.0592425661048 0 0 0.00240116123166758 0.00278872742295739 -0.00179764296727558 0.000915781757540318 0.00020455784741863 -0.000149721735067095 -0.0111321655921355 0.0670335079391422 -0.0494528026684384 -2.97487744748015e-05 -5.27001475310359e-05 6.24395867516967e-05 -0.0283417015062008 -0.0231697197456776 0.0123476617723589 -0.00738543626765331 -0.00910871633699728 0.00320596603880845 0.000413467124526672 -0.000486594934609976 -0.000551978177695336 0.0768699632538689 0.0691030239351619 0.124474035352995 -0.283109341952509 -0.220978943889096 0.0923062637392342 0.336444360823274 -0.647152927635154 0.380316186078368 -0.000207610647874449 0.000669932423734062 -0.000288228986142254 -0.00541149917506978 0.0064649080360749 0.0039780437611986 -8.29668329585825e-05 -9.7302202999174e-05 -0.000109890483785951 -0.000444638660072882 0.00122057733595388 0.000856159118939715 0.00884119336421966 0.01442302140634 0.0108345296511379 0.056907767737412 -0.0834812527618563 -0.0496678879272643 0.00763088632753275 0.00426261861754349 -0.00311880862077447 0.0068209919177693 -0.011365422520113 -0.00733536816380537 -0.0388533699512747 -0.0196164306927705 0.0305347201699425 0.0500302354675191 -0.0628942647021272 -0.0395935807943953 -0.116391762759359 -0.0908607757228922 -0.120170732789721 -8.30294043929434e-05 -3.91563120885087e-05 6.17160674483813e-05 0.000342583132883336 -3.93957449996664e-05 0.00119271597456685 -0.000716542720570388 0.00100433462964734 0.00169268513176211
  64 3443.70924441077 ""  15.4844197858835 0 0 -0.00147218603444114 -7.15624452011365e-05 0.00105072784771452 0.000194646428677396 9.56605742793196e-05 -0.00011568722702359 0.000382318018062099 -7.72856462704091e-05 -0.000112069047686875 -0.000233736698574337 0.00014633241655586 -0.000246663263979501 -0.000537062044466899 -0.00010630919119138 -0.00216819237230289 -0.00100245648334305 -0.000473303524584211 0.00106826298051021 -0.000209774351937613 0.000485529628078226 0.00245686135781863 -0.00145139355213153 -0.000254153097160468 -0.00142429401011306 -2.91733186451352e-05 -0.000370464162891097 -1.10830756824041e-05 -0.000376821405340585 0.000440594108632315 -0.000369339236182336 0.000212455488147108 -0.000276744562620519 0.000267492455809196 -0.00210649370503686 0.00077572907916615 0.00139395203882342 -0.000254969297656719 0.000258237281391079 -0.000568842419461954 4.25549027735204e-05 1.06702854937435e-05 -0.000308768436606309 4.71786429002877e-05 -0.000102110880784583 -7.38341376448409e-05 0.0119310108108464 -0.0162143896470426 -0.00673978592916082 0.00462389032038904 -0.000162858611764468 -0.00137957827436352 -0.00167144549340155 0.00020600208414334 -0.000943972716354283 -0.000208294685940237 -8.08110069733748e-05 9.8221705792851e-05 -5.06625268313135e-05 0.000237412083013427 0.000623535043495647 0.000150428256201336 0.000182230437903309 5.89922446635283e-05 -0.0390318385717264 0.0486051801001827 0.0274466872271472 0.00215338370950093 -0.00409656773650034 0.00994583889447032 0.571216538657828 -0.668788789815944 -0.39173512449025
  65 3625.36490834813 ""  121.669259939431 0 0 0.000133346494519836 0.000155891055728162 0.00052969109384885 0.000114537682401886 4.37012142627585e-06 2.69297818211009e-05 3.10400324358279e-05 0.000155325447244105 -3.42057803755541e-05 -3.53348799843009e-05 -7.6866975634257e-05 4.73359840055759e-05 -0.00376733002544691 -0.00323166133734142 -0.000969543904686787 -0.000221197605692749 -0.00039363330268143 0.000550189850498585 -0.000669357890723158 -0.000206401498575297 -0.000590716641349157 -0.000452456344738326 -0.000770777768708675 -0.000878605275563306 -0.00035259783206147 -8.76303199494371e-05 0.000613347637555477 0.000342246772750976 -0.00105186604549246 0.000403050349609648 -0.000282659580669873 0.00145482853963302 -0.000791420014181522 0.000331981883570007 0.000771752459174134 -0.000590801275436445 0.0216483685567706 -0.0204475471022002 0.0515289909831263 -0.000479826111286778 -0.00128022594944609 0.00244770289257521 -0.000277901924313389 0.000235906150950405 4.4362745822597e-05 0.000404414889373222 -0.00225071840558485 -9.30010814886703e-05 -0.00101538109147361 -0.00384967904656425 0.00462095957884229 0.00740130217375281 -0.0030354001195372 -0.00439937726550673 0.00335180824804822 0.00183428376877815 -0.00258814392455057 -0.00013597828237555 -0.000127696261271885 1.51800421763168e-05 0.000480088299512955 -1.70967707979443e-05 0.000321691078598597 -0.000710620255254885 0.000451255829852659 -2.3907388370982e-05 -0.342541588400911 0.338484491700882 -0.838865507674471 0.00606594840539817 -0.00779582726353318 -0.004427998391647
  66 3789.98993364751 ""  37.3117494044908 0 0 -3.05637273699675e-05 0.00012996966532885 -0.000194700511591219 -0.000799377888383382 -0.000939348434873913 0.00153285788750789 3.60949191135202e-07 -1.42410111392094e-05 0.000112621000923224 0.0172080781774662 -0.0541789370583639 0.0209781145073059 0.000284557199191375 0.0014636529611448 -0.000501641113614968 -5.385891056721e-05 0.00511491864183103 0.000511259988117347 -0.00108375727959322 0.000881743366570414 0.00240602268562938 -0.000132223883245718 -0.000181877824482681 -0.000204329717015801 0.000448011446448404 2.80794889655148e-05 -0.000167978737896952 -6.58228113504497e-05 0.000385978497944968 -0.000400681105175563 -0.261054382997138 0.861810613984594 -0.35072791819474 -1.54455964673081e-05 -2.68195953448173e-05 3.15171097160329e-05 -4.19198012480053e-05 2.70435872114389e-05 -9.03012332786574e-05 6.66458671581493e-06 1.34884595780969e-05 6.46973108201662e-06 -4.90525067595089e-06 -1.27405547419818e-06 3.05673729569026e-06 -3.2788888532937e-05 0.000115780233506034 -3.357295323279e-05 0.000155769440610526 0.000170410646257946 -0.000166255628490632 4.33939335620934e-06 -2.51481590668878e-05 -2.2196683484672e-05 1.98741748668382e-05 1.8075278583418e-05 2.3096554963106e-06 -3.07657331344356e-06 1.05813042682867e-05 1.46606261005232e-05 -6.36649144677899e-05 -1.75270355801295e-05 -6.61545774999758e-05 -0.000109009821747032 7.52715917918732e-05 -0.000100797181424121 0.000728260553682755 -0.000469859390688647 0.00139209414587891 -3.53711341074693e-05 -0.000940824076728073 9.72698645130523e-05
  :::
 } 
 m_exists[66] { 
  s_m_exists
  :::
  1 11111111111111111111111111111111111111111111111111111111111111111111111111111 
  2 11111111111111111111111111111111111111111111111111111111111111111111111111111 
  3 11111111111111111111111111111111111111111111111111111111111111111111111111111 
  4 11111111111111111111111111111111111111111111111111111111111111111111111111111 
  5 11111111111111111111111111111111111111111111111111111111111111111111111111111 
  6 11111111111111111111111111111111111111111111111111111111111111111111111111111 
  7 11111111111111111111111111111111111111111111111111111111111111111111111111111 
  8 11111111111111111111111111111111111111111111111111111111111111111111111111111 
  9 11111111111111111111111111111111111111111111111111111111111111111111111111111 
  10 11111111111111111111111111111111111111111111111111111111111111111111111111111 
  11 11111111111111111111111111111111111111111111111111111111111111111111111111111 
  12 11111111111111111111111111111111111111111111111111111111111111111111111111111 
  13 11111111111111111111111111111111111111111111111111111111111111111111111111111 
  14 11111111111111111111111111111111111111111111111111111111111111111111111111111 
  15 11111111111111111111111111111111111111111111111111111111111111111111111111111 
  16 11111111111111111111111111111111111111111111111111111111111111111111111111111 
  17 11111111111111111111111111111111111111111111111111111111111111111111111111111 
  18 11111111111111111111111111111111111111111111111111111111111111111111111111111 
  19 11111111111111111111111111111111111111111111111111111111111111111111111111111 
  20 11111111111111111111111111111111111111111111111111111111111111111111111111111 
  21 11111111111111111111111111111111111111111111111111111111111111111111111111111 
  22 11111111111111111111111111111111111111111111111111111111111111111111111111111 
  23 11111111111111111111111111111111111111111111111111111111111111111111111111111 
  24 11111111111111111111111111111111111111111111111111111111111111111111111111111 
  25 11111111111111111111111111111111111111111111111111111111111111111111111111111 
  26 11111111111111111111111111111111111111111111111111111111111111111111111111111 
  27 11111111111111111111111111111111111111111111111111111111111111111111111111111 
  28 11111111111111111111111111111111111111111111111111111111111111111111111111111 
  29 11111111111111111111111111111111111111111111111111111111111111111111111111111 
  30 11111111111111111111111111111111111111111111111111111111111111111111111111111 
  31 11111111111111111111111111111111111111111111111111111111111111111111111111111 
  32 11111111111111111111111111111111111111111111111111111111111111111111111111111 
  33 11111111111111111111111111111111111111111111111111111111111111111111111111111 
  34 11111111111111111111111111111111111111111111111111111111111111111111111111111 
  35 11111111111111111111111111111111111111111111111111111111111111111111111111111 
  36 11111111111111111111111111111111111111111111111111111111111111111111111111111 
  37 11111111111111111111111111111111111111111111111111111111111111111111111111111 
  38 11111111111111111111111111111111111111111111111111111111111111111111111111111 
  39 11111111111111111111111111111111111111111111111111111111111111111111111111111 
  40 11111111111111111111111111111111111111111111111111111111111111111111111111111 
  41 11111111111111111111111111111111111111111111111111111111111111111111111111111 
  42 11111111111111111111111111111111111111111111111111111111111111111111111111111 
  43 11111111111111111111111111111111111111111111111111111111111111111111111111111 
  44 11111111111111111111111111111111111111111111111111111111111111111111111111111 
  45 11111111111111111111111111111111111111111111111111111111111111111111111111111 
  46 11111111111111111111111111111111111111111111111111111111111111111111111111111 
  47 11111111111111111111111111111111111111111111111111111111111111111111111111111 
  48 11111111111111111111111111111111111111111111111111111111111111111111111111111 
  49 11111111111111111111111111111111111111111111111111111111111111111111111111111 
  50 11111111111111111111111111111111111111111111111111111111111111111111111111111 
  51 11111111111111111111111111111111111111111111111111111111111111111111111111111 
  52 11111111111111111111111111111111111111111111111111111111111111111111111111111 
  53 11111111111111111111111111111111111111111111111111111111111111111111111111111 
  54 11111111111111111111111111111111111111111111111111111111111111111111111111111 
  55 11111111111111111111111111111111111111111111111111111111111111111111111111111 
  56 11111111111111111111111111111111111111111111111111111111111111111111111111111 
  57 11111111111111111111111111111111111111111111111111111111111111111111111111111 
  58 11111111111111111111111111111111111111111111111111111111111111111111111111111 
  59 11111111111111111111111111111111111111111111111111111111111111111111111111111 
  60 11111111111111111111111111111111111111111111111111111111111111111111111111111 
  61 11111111111111111111111111111111111111111111111111111111111111111111111111111 
  62 11111111111111111111111111111111111111111111111111111111111111111111111111111 
  63 11111111111111111111111111111111111111111111111111111111111111111111111111111 
  64 11111111111111111111111111111111111111111111111111111111111111111111111111111 
  65 11111111111111111111111111111111111111111111111111111111111111111111111111111 
  66 11111111111111111111111111111111111111111111111111111111111111111111111111111 
  :::
 } 
} 
