# Supplementary material for: Cut-off Scale and Complex Formation in Density Functional Theory Computations of Epoxy-Amine Reactivity
Source: ACS Omega. 2021 Oct 25;6(44):29424–31. doi: 10.1021/acsomega.1c03229 (PMC8587129; doi:10.1021/acsomega.1c03229)
Supplement: Supplementary file 1 — ao1c03229_si_001.zip [file ao1c03229_si_001.zip › Final_structures/Primary/A3_E1_B3LYP-D3_CC-PVTZ-F_canonical/Amine_frag3_product-7_isomer30.vib]

{ 
 s_m_m2io_version
 :::
 2.0.0 
} 

f_m_table { 
 i_j_atom_total
 :::
 24
 m_column[77] { 
  s_m_data_name
  s_m_column_name
  i_m_width
  b_m_visible
  s_m_units
  :::
  1 r_j_Frequency  "Frequency"  10 1 "" 
  2 s_j_Symmetry  "Symmetry"  10 0 "" 
  3 r_j_Intensity  "Intensity"  10 1 "" 
  4 r_j_Raman_Act  "Raman Act"  10 0 "" 
  5 r_j_Raman_Int  "Raman Int"  10 0 "" 
  6 r_j_x1  "x1"  10 0 "" 
  7 r_j_y1  "y1"  10 0 "" 
  8 r_j_z1  "z1"  10 0 "" 
  9 r_j_x2  "x2"  10 0 "" 
  10 r_j_y2  "y2"  10 0 "" 
  11 r_j_z2  "z2"  10 0 "" 
  12 r_j_x3  "x3"  10 0 "" 
  13 r_j_y3  "y3"  10 0 "" 
  14 r_j_z3  "z3"  10 0 "" 
  15 r_j_x4  "x4"  10 0 "" 
  16 r_j_y4  "y4"  10 0 "" 
  17 r_j_z4  "z4"  10 0 "" 
  18 r_j_x5  "x5"  10 0 "" 
  19 r_j_y5  "y5"  10 0 "" 
  20 r_j_z5  "z5"  10 0 "" 
  21 r_j_x6  "x6"  10 0 "" 
  22 r_j_y6  "y6"  10 0 "" 
  23 r_j_z6  "z6"  10 0 "" 
  24 r_j_x7  "x7"  10 0 "" 
  25 r_j_y7  "y7"  10 0 "" 
  26 r_j_z7  "z7"  10 0 "" 
  27 r_j_x8  "x8"  10 0 "" 
  28 r_j_y8  "y8"  10 0 "" 
  29 r_j_z8  "z8"  10 0 "" 
  30 r_j_x9  "x9"  10 0 "" 
  31 r_j_y9  "y9"  10 0 "" 
  32 r_j_z9  "z9"  10 0 "" 
  33 r_j_x10  "x10"  10 0 "" 
  34 r_j_y10  "y10"  10 0 "" 
  35 r_j_z10  "z10"  10 0 "" 
  36 r_j_x11  "x11"  10 0 "" 
  37 r_j_y11  "y11"  10 0 "" 
  38 r_j_z11  "z11"  10 0 "" 
  39 r_j_x12  "x12"  10 0 "" 
  40 r_j_y12  "y12"  10 0 "" 
  41 r_j_z12  "z12"  10 0 "" 
  42 r_j_x13  "x13"  10 0 "" 
  43 r_j_y13  "y13"  10 0 "" 
  44 r_j_z13  "z13"  10 0 "" 
  45 r_j_x14  "x14"  10 0 "" 
  46 r_j_y14  "y14"  10 0 "" 
  47 r_j_z14  "z14"  10 0 "" 
  48 r_j_x15  "x15"  10 0 "" 
  49 r_j_y15  "y15"  10 0 "" 
  50 r_j_z15  "z15"  10 0 "" 
  51 r_j_x16  "x16"  10 0 "" 
  52 r_j_y16  "y16"  10 0 "" 
  53 r_j_z16  "z16"  10 0 "" 
  54 r_j_x17  "x17"  10 0 "" 
  55 r_j_y17  "y17"  10 0 "" 
  56 r_j_z17  "z17"  10 0 "" 
  57 r_j_x18  "x18"  10 0 "" 
  58 r_j_y18  "y18"  10 0 "" 
  59 r_j_z18  "z18"  10 0 "" 
  60 r_j_x19  "x19"  10 0 "" 
  61 r_j_y19  "y19"  10 0 "" 
  62 r_j_z19  "z19"  10 0 "" 
  63 r_j_x20  "x20"  10 0 "" 
  64 r_j_y20  "y20"  10 0 "" 
  65 r_j_z20  "z20"  10 0 "" 
  66 r_j_x21  "x21"  10 0 "" 
  67 r_j_y21  "y21"  10 0 "" 
  68 r_j_z21  "z21"  10 0 "" 
  69 r_j_x22  "x22"  10 0 "" 
  70 r_j_y22  "y22"  10 0 "" 
  71 r_j_z22  "z22"  10 0 "" 
  72 r_j_x23  "x23"  10 0 "" 
  73 r_j_y23  "y23"  10 0 "" 
  74 r_j_z23  "z23"  10 0 "" 
  75 r_j_x24  "x24"  10 0 "" 
  76 r_j_y24  "y24"  10 0 "" 
  77 r_j_z24  "z24"  10 0 "" 
  :::
 } 
 m_row[66] { 
  r_j_Frequency
  s_j_Symmetry
  r_j_Intensity
  r_j_Raman_Act
  r_j_Raman_Int
  r_j_x1
  r_j_y1
  r_j_z1
  r_j_x2
  r_j_y2
  r_j_z2
  r_j_x3
  r_j_y3
  r_j_z3
  r_j_x4
  r_j_y4
  r_j_z4
  r_j_x5
  r_j_y5
  r_j_z5
  r_j_x6
  r_j_y6
  r_j_z6
  r_j_x7
  r_j_y7
  r_j_z7
  r_j_x8
  r_j_y8
  r_j_z8
  r_j_x9
  r_j_y9
  r_j_z9
  r_j_x10
  r_j_y10
  r_j_z10
  r_j_x11
  r_j_y11
  r_j_z11
  r_j_x12
  r_j_y12
  r_j_z12
  r_j_x13
  r_j_y13
  r_j_z13
  r_j_x14
  r_j_y14
  r_j_z14
  r_j_x15
  r_j_y15
  r_j_z15
  r_j_x16
  r_j_y16
  r_j_z16
  r_j_x17
  r_j_y17
  r_j_z17
  r_j_x18
  r_j_y18
  r_j_z18
  r_j_x19
  r_j_y19
  r_j_z19
  r_j_x20
  r_j_y20
  r_j_z20
  r_j_x21
  r_j_y21
  r_j_z21
  r_j_x22
  r_j_y22
  r_j_z22
  r_j_x23
  r_j_y23
  r_j_z23
  r_j_x24
  r_j_y24
  r_j_z24
  :::
  1 90.2685672007973 ""  1.16036552315544 0 0 -0.003985703738861 0.0334356760395225 0.00776957420938613 -0.00767573177904859 0.0136125944372957 -0.0793693644149509 0.0122664754508303 -0.0477921477604485 0.0633431985627709 -0.076834491069658 0.0680075262321309 -0.0941703016392306 -0.00892208321616117 0.080050070183567 0.0244266208617105 0.032507277681183 -0.0233392237196143 -0.0746662736470389 -0.00520677231555188 -0.0061246528536703 -0.137653667952602 0.0119723118140336 -0.0889305227488694 0.0600019668231611 0.0081106193632235 -0.0885089899354466 0.0437618530126652 0.0304584600580941 -0.0292726470429554 0.128819236087101 0.0429722447185903 -0.00665067044171843 0.024200580572899 0.00260322415114532 0.00820955920058953 -0.0208367320811892 0.0296533104500759 -0.0070082674591911 0.0220509222811808 0.0146325248324869 -0.0501736409800157 0.0127880990235183 0.0437734053645714 -0.094728376506187 0.0668686184305684 0.00163092252393489 0.00514644375367258 -0.044303528868892 0.00148626656756993 0.0114748268595918 -0.0624443727618934 -0.0199474431950602 -0.0857913223784518 -0.0195001771891009 0.0317235812705303 -0.127590061689097 0.0550552963329037 0.0623390681287927 -0.0673227323995702 0.0922048411188374 0.0534064727055594 -0.122669982573142 0.0859595645915448 -0.0113252921459134 0.0709531956224003 0.0275703112266911 0.00519097474463482 0.132805107744641 0.0214007363657484 -0.0751944055713107 0.0992042041600126 -0.0377970170127535
  2 120.748331892795 ""  4.05124005011096 0 0 -0.000644513802732704 -0.0199204893719933 -0.0353770542073859 -0.0296626505703964 -0.0211909607298154 -0.00400516209847186 0.08569318742878 0.0333461753173919 -0.088991656090663 -0.0823626674382616 -0.0321848386718098 0.025671288604116 -0.031522946173938 -0.0643031193241666 -0.0768929821305275 -0.0149910299960614 0.0153859290817496 0.016465813876955 -0.03011483096927 -0.0478762598259364 -0.028915044506202 0.106789443946382 0.0312519187052091 -0.149876131583216 0.128316285334298 0.0867207030686045 -0.0340042562096075 0.0929634239622389 0.0272037036900571 -0.12536542624044 0.032763965218666 0.0468783675026008 -0.0187818918649819 -0.0682415750696936 -0.021502803279673 0.0334649884511231 0.0326627033551814 0.095968032942088 0.0454076808112578 0.000881472023429221 0.0179296875077455 0.0254312358906875 0.0835972060611147 -0.0424985571073546 -0.0256168194982131 -0.089040328000226 -0.0927025347132117 0.0244744231027549 -0.130154048141334 0.0196469256441311 0.0491522510173308 -0.0259220240285063 0.0309102541856337 0.0398225452404684 0.0583713065822144 -0.106647377101822 -0.0359675020843016 0.115030796599308 -0.0702534750834427 -0.0488840108963167 0.139260175652881 0.00243576475142283 -0.0336671297225712 -0.0254254160823477 -0.0184346253871362 0.0250106230498321 0.00641101545507123 -0.0125890537822029 0.0516525221371984 -0.0689213640670452 0.0188171285292083 0.0274791711391703
  3 142.15289205835 ""  1.60741718782628 0 0 -0.0118492975435559 -0.0323986891122715 0.0126798503370742 -0.0915212441606237 -0.0390470582819714 0.0609460359775673 0.00216574492218151 -0.00203679198138798 -0.0101611950886009 0.0492343127309658 -0.0188365316772084 -0.0115231379942674 0.0277643896397773 -0.0873529388974723 0.0175503564741353 -0.234584851247976 -0.0332742129041326 -0.00340803606686515 -0.105562448054878 -0.0687820647109565 0.213339942597466 -0.00309780500863771 -0.0198582386172404 0.00284412059882641 -0.0177166827788182 0.0414975991971532 -0.00831929420692714 0.0328298180397463 -0.0024612642890491 -0.0441795654711954 0.075068406179215 0.093211083240826 -0.0915515665780673 0.0393524404561224 0.0332238944931815 -0.0166411718014849 0.00534568315549325 0.0842431306364058 -0.091543919474324 -0.0218189939228479 0.0113611216185868 -0.0133830503442898 0.0136787878922012 -0.0565053055365291 0.105390291598589 0.0550989240945715 0.0881777071469607 -0.00483597176175119 0.0891868505983187 0.000697239986325858 -0.0323176572996804 -0.117099597221299 -0.0188530620263623 -0.0361774990369321 -0.0150426076472752 -0.111317239313099 0.145669210111337 0.0927712104657012 -0.0167781272676132 0.145734232607204 -0.0179407750665586 -0.0881535086182751 0.11360772057252 0.00467882723142507 0.0184621257043017 -0.0223131711016521 -0.00733441305256041 0.0145150017714668 -0.031697990650121 0.0478156231888934 -0.0689605543665187 -0.0935160742144198
  4 184.335391178808 ""  8.58182794031105 0 0 0.03990715519315 0.010316618186001 0.0171041537061406 0.0676798757956253 0.00590765469199645 0.00790025879897207 -0.0338770968087422 -0.0275606749130103 0.0567084093204154 -0.100642878147348 -0.0101926031268752 0.0984821201433267 0.0480554851678677 0.0495627588438617 0.0397803354780076 0.192560137577047 0.0446952488189468 0.0816925066443716 0.0781875497483022 0.00245835198633344 -0.129767090697926 -0.0530784880723352 -0.0341299654873272 0.111946880907409 -0.0732953021965123 -0.0701324895305543 0.00839689431199374 -0.0314139661281736 -0.0203302200379079 0.0875666249556155 0.0204263521268648 0.0466346194258494 -0.123132645333296 0.0198172014018865 -0.0155903235098767 -0.0125443322813508 -0.00946217065288327 0.0593210354225507 -0.100830106688971 -0.0275616015742991 0.0102208231832412 -0.0361493767636944 0.00679422369282007 -0.0274880795879684 -0.0157558650760482 0.0209095996687977 -0.0108610434224235 0.0255016370955551 0.0247890712951079 -0.0194964746344867 -0.023536978598277 -0.0887253795237157 0.0221168797607174 -0.0210166258237071 -0.0247231923261319 -0.0739483740221931 0.0694445541531433 0.102115841118987 -0.0720163950579013 -0.0495112724162695 -0.0254558081706482 0.0305816500530402 -0.0594786657960336 0.0515772051722574 -0.018957588135451 -0.0183693419634327 0.0271044061055251 -0.0608401641675602 -0.0269734075307448 -0.0529790049308543 0.175615286921423 0.0960310415349236
  5 222.992916494211 ""  0.859390009807258 0 0 0.0121461448820467 0.0131756789472083 0.0590317267162882 -0.0542643059192069 0.00286383196141905 0.0607341086444931 0.0898512119407714 -0.000418236515812677 0.0628543877461806 0.0236482587263008 0.0659314437276699 -0.017823884074606 0.0208289767186044 -0.0191996509337889 0.0489163465796948 -0.165153075944659 -0.0119853613794301 0.00392710473642342 -0.0662135031564136 -0.0390196034178511 0.166149722530823 0.101064821787106 -0.0681712173182921 0.0241824525139602 0.100737936471898 0.0290243224344033 0.0829291302597013 0.145535785317808 0.0169385470779446 0.0848723518046133 0.0158902403442477 0.0184798391818365 -0.0161832951963513 -0.023862450805214 -0.0482530592321619 0.00461447781648521 -0.0258064667527323 -0.0176467030302069 -0.0585764005296441 -0.0272559340128399 -0.0314120739957352 -0.0180652494826853 -0.00904140886227521 -0.0211464892490285 -0.125561207229725 -0.0333977675581612 -0.0795758871463031 0.0122771783647197 -0.0540636397247439 -0.0255597609984397 -0.0387554918167657 -0.0327285741197654 0.0126275326454075 0.0233472538152345 -0.0221149272691563 -0.0331501905731331 -0.0693501310420341 0.0195382932103289 -0.124333511556421 -0.214409835199737 0.00128024300187272 0.0947453172607742 -0.189042563806317 0.00867398513170557 0.0263868675307746 0.0555623057815571 0.00752515544770623 0.054825768811588 0.0451986120993337 0.0229660727299935 0.0557584817241979 -0.0427689077489192
  6 250.127963664135 ""  6.2626673427086 0 0 0.00203101503820397 -0.0271848044998178 0.0374506628711675 -0.00256181704672642 -0.0302467909909214 0.00552207895921241 -0.0451190050370436 0.089105063202867 -0.043653927975847 -0.0535676325235948 0.082628073791844 -0.0650908823106982 -0.0129027938333082 -0.0529404114437772 0.0133742831412114 -0.00945156925555598 -0.0789485277584003 -0.0153057009357319 -0.00469097916205553 -0.0623920470366998 -0.012382848975767 -0.0338024412653084 0.228304160727776 -0.0641081156547894 0.00153083022009532 0.112584220575116 0.00224992687004869 -0.150828982068465 0.0427771434925058 -0.147263889483632 0.055437353594394 -0.0194054941793921 -0.0359265357035403 0.0490850168480318 -0.0465988673629719 0.0557304392484999 0.0254260448275793 -0.0314955419808646 -0.0504925917425191 0.0353964877706805 -0.0101907605054579 0.0313947231339672 -0.000982685372611974 0.0246404948006231 0.0299432176574132 0.0595059858476018 -0.0126149695442032 0.0391819462198679 0.0740028419204676 -0.0657971021373875 0.100027355298628 0.0168242978502849 0.0204283045652209 0.0618591511359208 -0.00962127898939776 0.0468956829882302 0.156145361290256 0.0622838290375433 -0.047601326241126 -0.0307766887704772 -0.0888306152485777 0.0979753739322772 -0.0399235602769195 0.00466574767899806 -0.0819489783161415 0.0325989093336239 -0.00704147555767992 -0.0975650932995862 0.028525184271331 -0.0212768210794401 0.221081174230012 -0.0600253013928582
  7 288.721496286643 ""  0.826058018463712 0 0 0.0446212535427996 -0.00596415827021558 0.0173895460517367 -0.00425825946322033 -0.0203524260550283 0.0227411041114962 0.000454419793678533 0.0154707514317309 0.00982738173524504 -0.0234008327341761 0.0413307523988854 -0.015037603144613 0.0639636043914553 -0.0192861353765823 0.0264488836960601 -0.0509135746920151 -0.017229002866887 0.00287936001250599 -0.0113963487305571 -0.0701430685066197 0.0529312710311032 -0.0203050917000257 -0.00426461639553612 0.0680315821105445 -0.0536758142786284 0.0504180822496394 -0.0188891812290273 0.0402865719560271 0.0168957860160032 -0.0257054602364023 0.0138155159003445 0.0303832077541743 0.00500310764135468 -0.015558762901128 -0.0266914997536392 0.0014955254295452 -0.00416340218815144 0.0280149107898424 0.00391041803191799 -0.015822348178417 -0.00395660722003963 -0.0120979096050637 -0.0238226657343866 -0.00545170747552664 -0.00639951427851722 -0.0312377564666787 -0.0782798563621477 0.0408425663142982 -0.0570849200876111 -0.000653211442870248 -0.000938551401252458 -0.0162216518035455 -0.00534656500517676 -0.0120323440020968 0.0735829759822246 0.0654955803450572 -0.483573581755368 -0.386267268295347 0.260901501406339 0.207955903495028 0.22815199107641 -0.319341570062533 0.254423484089612 0.0559764241644262 -0.035263007276293 -0.018972219536945 0.0295312979508015 -0.11588907283742 -0.0170618087970655 0.00877479473625417 0.154703298174412 -0.0525150997829856
  8 308.394792801115 ""  0.238604440858572 0 0 -0.0586748586452663 0.00328448357130265 0.0103868066551045 0.00677754976842271 0.0217759496254958 -0.00852044757812196 0.0298486386945579 -0.0164164838454139 0.012720646478808 0.00389298324351257 -0.0217123342311702 0.0285648831884782 -0.0976374854635251 0.0212923662525837 -0.0130570567232116 0.072698746159219 0.00978830590251835 0.0176098408206797 0.0162581431838166 0.0764301963058182 -0.0592038683730631 0.136397345376263 0.227567714049637 -0.272045497663123 0.33423297022694 -0.224313324118606 0.168744904475297 -0.293751508978947 -0.0649608915088772 0.13221861132147 0.0546579853981131 -0.00262483928845909 -0.0860390713085909 0.0104153343028323 -0.0109454319059944 0.0104158322635574 0.0282982760902612 -0.00984719926606701 -0.091971850333383 0.0304597775614174 -0.000271510942433612 -0.00368157252654093 0.00821165847948612 0.0197208964163162 0.00561793267650834 0.0164801579564188 0.0094136362172653 -0.0553575072209142 0.0215546749950711 -0.0189519181758751 0.0355701986813993 0.0111903900573481 0.0223420999453684 0.019698086730825 0.0525214629293803 0.0645835482944784 -0.173160730628219 -0.140043572560064 0.130130960836791 0.0943094319463244 0.0905519431630529 -0.110020211270186 0.106738999132406 -0.0746453697258767 0.0103113442745742 0.0490863505592135 -0.0563733029247589 0.100616756658062 0.0377961135838612 -0.0144257094882787 -0.0878682726581357 0.0497087640990159
  9 324.3593386601 ""  0.455467039811172 0 0 -0.0589095801521045 -0.0047637345556992 0.00702821948416664 0.0278223398151518 0.0201643483023474 -0.0198824573294111 0.010770201424037 0.00469026656471369 -0.0126955686084573 0.0122950439333172 -0.00710556485099696 0.00828336123423555 -0.0982929075618308 0.00147671215688811 -0.0222465793905662 0.125783666845977 -0.013238042256873 0.0137003115243168 0.041482373379528 0.0960678791105489 -0.103139510592381 -0.0707492259297887 -0.350527539999776 0.189515474606519 -0.261087639004546 0.279179769001082 -0.116926276745386 0.430531634950313 0.0797493324787583 -0.112086857403359 0.055883282554284 -0.00954553256125633 -0.0772908936785567 -0.000876817560520475 -0.0233833032804024 0.0276640683599867 0.0288269835100939 -0.0136233699843257 -0.0797642838027612 0.0320382638092443 -0.00151286874002279 0.0131302256296435 0.00894544982563779 0.0234814267491422 0.0153359102859623 0.000934888173732019 -0.0179608942176475 -0.0402358358297742 -0.00384077169503073 -0.0226045120024916 0.0621660068202764 0.0126631924159978 0.0269544167740034 0.0420296159002044 0.0350774721766168 0.0601135292442039 -0.0598371353865438 -0.0671261221320676 0.0733890676293259 0.0547725605978287 0.0338068316175929 -0.0373242091718709 0.0585876491754434 -0.0765247774279802 -0.00520063999077577 0.0564769697497961 -0.052679248186354 0.0813404710386044 0.0508100921801674 -0.00739622182745263 -0.0682012354501751 0.0458091342290948
  10 379.975957572311 ""  3.97449437470429 0 0 -0.0224901110517696 0.0203524011013458 -0.0266517079121717 -0.0253685973827862 0.049958847451916 0.0254492936918117 0.0563756694525734 -0.0579168431537472 0.0113896037044894 -0.00443176711635321 0.0588823434796351 0.0283649018719532 -0.0257973707842618 0.0200344104190095 -0.0280223280707094 -0.0701441863150255 0.0812600276573718 0.0183402637971571 -0.0295365157508174 0.0492523453491883 0.0792912740288312 0.0820150876921626 -0.166237372065135 -0.0702065912484592 0.100533122169591 -0.0951311011884655 0.0304399901187304 0.11488211006732 -0.0191318111987751 0.131671534268335 0.0503563989600157 0.00221097663263031 0.0134448241358467 -0.0600498701051701 -0.0351537441217261 -0.0348000473995478 0.0510669136785769 -0.00439384427404866 0.00430225726518713 0.0476794437875025 -0.000384664592318054 -0.0265516217965499 -0.0267592582081725 0.0459678743092793 0.0664353792039332 -0.0974245949592186 -0.166218772036837 -0.0690215387637769 -0.177125446722408 0.0359689501416225 0.0392607814039134 0.064826660768326 -0.0164821484815769 -0.0410684128771519 -0.0163401911517542 0.11963417054917 0.209170438825561 0.0268985532537472 0.053363389780921 0.0764074007303441 -0.199241968309786 0.0216278625593626 0.0260114785161558 -0.0115767174923448 -0.0735979578928693 -0.0710614778945523 -0.0710422274946059 -0.210387581959713 -0.0785964558125496 0.0323583723620658 0.176300514159638 -0.0500491002197533
  11 410.826057752175 ""  1.75857856400585 0 0 0.0755822091561313 0.0322939263481582 -0.0397418814215374 -0.034156976912698 -0.00454398197751529 -0.0201182904669776 -0.0500220106389029 0.00944375822399453 0.000400409612332699 -0.00462542370959033 -0.05192930965504 -0.00708123104549608 0.0879709250891713 0.0452555512965724 -0.0262186955592624 -0.142853952073818 0.0707194815252884 -0.0446261994893287 -0.0506231382538945 -0.10091048780137 0.0721091273032983 -0.089297421734602 0.0937766318934811 0.118475058615657 -0.115437259057353 -0.0686019865700185 -0.0810396171034828 -0.126383862043526 -0.00821918094429646 -0.000614253434156059 0.0492271466334089 -0.0242985952844984 -0.0552404755317938 -0.0771156283846991 -0.0371074000151803 0.0264195878868394 0.0339032457754822 -0.0273467825626803 -0.0577259448379037 0.0402419144673403 -0.00328592843361412 0.0193725468731006 0.00300391659606505 0.0372560315859814 0.0266987629532601 -0.154448547179971 -0.30049453691624 -0.0039777673678528 -0.312169164668401 0.123947740017974 0.0157148843137656 0.0346911605315184 0.0199168826613991 0.0435138680722159 0.0163425494681722 0.084073252760177 0.0724808832647489 -0.00249046411564704 0.033946739463956 0.0245392562477381 -0.0599080172836418 0.0313993170295132 0.0105715437650535 0.057560847219187 0.0625503515908726 0.0458062839662437 0.13131975447825 0.119682144100413 0.0908284403163526 -0.0247283236665346 -0.136624123359722 0.000412806308349187
  12 438.317367995404 ""  5.88033862672848 0 0 0.00427770361078403 0.00947763991491853 -0.0278077625223609 -0.0165106493853516 0.0265988791359699 0.00591243294440164 0.00126367250352028 -0.0290710594280314 -0.00868502366050777 -0.000299115251314883 0.0295252924570288 0.00593383902454508 0.000440041650225287 0.00161564943227991 -0.0349208186858655 -0.0609620016617275 0.0532315000406615 -0.00401971458035774 -0.0220302699986937 0.00902916368864502 0.0519401193981848 -0.00129125468567193 -0.0593972173414771 -0.00374176811897157 -0.00550923526033283 -0.0643048291611405 -0.0281282054456688 0.0124532176709853 -0.015578740528955 0.0433443933359874 -0.146107938467103 -0.0719174385579435 4.26493206244823e-05 -0.0168188843129018 0.0536935705784589 0.050670081831346 -0.0856236733071276 -0.101591135082161 -0.0453707118543144 -0.00740621697994308 0.0820590159034955 0.0190253887503988 0.117776829204059 0.00297045400239247 0.0184613087481824 -0.0272161555119341 0.0189252900345363 0.0527402326583847 -0.0493282492214979 0.0719330655828957 0.110907257144248 0.022295275394968 0.0914309624911993 0.026477346647178 0.0459237532898595 -0.198944220469097 -0.0652180518287743 0.215898866823201 0.0341868635905196 0.0543732295594573 0.290012047180879 0.0012902961486 0.0755143446017171 0.00788744922311732 -0.0266554105466197 -0.0236693883673045 -0.0092740160396203 -0.139962705586769 -0.00230206509929899 0.00546680420623855 0.0473949057278791 -0.00779902742339752
  13 483.715849713472 ""  2.76561049540475 0 0 0.0329975128192275 0.000212041042375812 -0.0996138172033676 -0.0222755202164371 0.0669256059664094 0.0150460656462537 -0.0374989837689574 -0.0985100378238744 -0.0819583429561736 0.00590636477639902 0.0621293718130086 0.0338909464104143 0.00525721682637076 -0.012765904897623 -0.124531438735512 -0.129095118809511 0.161012434778685 0.00137224946763137 -0.0349110143029956 0.0170740337840535 0.122733138029237 -0.0661775247023692 -0.10940689478151 -0.00260728501526311 -0.0860284670487762 -0.219076206306403 -0.166706259434686 -0.0633234256194608 -0.0825547369969432 0.0218271109841463 0.0631246916709989 -0.0050088943073067 -0.0381685298064168 0.0531088538794876 -0.0178305266944639 0.0458414734088971 0.0141359927746987 0.0243000980385895 0.00606415788891796 -0.0120246817764204 -0.0346520993751534 0.0560050997475346 -0.02323904542493 -0.0156318630286931 -0.0216814271379291 0.091860069865774 0.113426434470914 0.0451384069165698 0.167947095456158 -0.0908225517732043 0.0219254292761917 -0.0387333891890393 -0.0146261999955378 0.0762328433792452 0.00386977128012307 0.0316089058572581 -0.0741631658280041 -0.109066953727303 -0.0612367779366059 -0.0691752278096504 0.0203502049088271 0.0299957383560285 -0.0346272849262802 -0.0111077764224693 -0.013146190602677 0.0371913397269465 0.106926014867296 0.162909887359369 0.0861749963439477 0.0105995863584608 0.0750033376484936 0.0119940346842563
  14 531.240509774455 ""  3.14884967810391 0 0 -0.000718499361855031 0.0973187830172691 -0.0183965734967679 -0.0713784815642126 0.0752913801735147 -0.0788699714696329 0.0227113898113244 0.0592581281758791 0.0639460634644546 -0.0176413383361869 -0.0757894889622949 -0.0156051129911311 -0.0245539650640587 0.171998892032097 -0.00335744414404734 -0.157268320576185 0.156562661344497 -0.0904206697069975 -0.0866076630068288 0.000797415544205576 0.00547545510059804 0.0267766181286228 -0.00587840416874226 0.0470927337838051 0.0196334311390014 0.0397832900812181 0.05238607592601 0.0679393080519924 0.0837657987823285 0.127191443092231 0.0197217646144581 -0.0103868802625134 -0.0322219350967613 0.051549343843387 -0.0317439910448852 0.0433574846762792 0.00602467937592958 0.0117240420639974 -0.00255357634776861 -0.00690327723945315 -0.016787460948126 0.0341184873239109 -0.00838620709213558 -0.0105267233840825 -0.00700337308412789 0.086889623009995 0.0885403940170551 0.0571693022350966 0.151097591640485 -0.0997528261799898 0.0546495867953331 -0.0287904491200446 0.00127997221464343 0.0521842100077635 0.00233730125185859 0.00593943050883493 -0.0355824163527357 -0.0471097413845334 -0.0352860241492314 -0.0321853670568421 0.0201144369159957 0.0153771037781349 -0.0131450835677649 0.0272318681348628 -0.0735096736628226 -0.020162171214499 -0.0398501041000495 -0.222076865573624 -0.031838005676799 -0.0480483005626425 -0.210150116288886 -0.0314299362992586
  15 612.901171030027 ""  34.5058620328175 0 0 0.0327955130498963 -0.00462181244831727 0.00270019631002036 -0.00654849602204863 0.0163594575096263 0.00892670034221824 0.00401216476815962 0.000564282517812776 0.00642722182760144 -0.0136174911095592 0.0504186176591122 -0.0155246472369771 0.0314302657266496 -0.00189232109563028 0.00254527567282696 -0.0338640346853941 0.020080190487802 -0.00427513022480793 -0.0141797881321011 -0.0517787774075842 0.0135247958330469 -0.00431258718034039 0.0135527703122744 0.0316187550788486 -0.00857551956948312 -0.0111736989741462 -0.00733483420022443 -0.00306349330148883 -0.00100463439821867 0.00619539794126233 -0.131140831571588 0.0841809772948666 0.127814026645699 0.0248864110737762 -0.0847283937023219 -0.0390340355219239 -0.0332171267223576 0.0175895801613838 0.0228464988731152 -0.000847364436723952 0.0434456975750376 -0.089378675108964 0.0225814798796299 0.026896861235798 0.0110173935202833 0.0336681184116012 -0.0524645373813702 -0.00909579609717998 0.0504015491099951 -0.103676734605904 -0.00817945581027023 0.0163616405935314 0.0775116144723219 -0.0580110074383501 -0.014031146010483 -0.0400963969664605 0.0747368360109326 0.148830561466525 0.137168294488231 0.118286375209956 -0.0413430219345858 -0.0815975277861963 0.0538313430016445 -0.00992778718027585 -0.0652018557520016 0.0254225696520134 0.110879099947504 0.291107095449657 0.0230775288982133 -0.175214804379341 -0.428505616470022 0.348671336565758
  16 678.908567151668 ""  122.127064616407 0 0 0.0219441942577498 0.0166682909474252 -0.0074262035079306 0.00588396178858574 -0.000619396887033892 -0.00821615090950853 0.00423743267870551 0.0206474834885666 0.024143820748585 0.0129514389596035 -0.0359268165093127 0.00147829222997566 -0.0178262997475901 0.0147043103745703 -0.035744312712187 -0.0801958691905728 0.0374393001906242 -0.0332479250432385 -0.0026835991855502 -0.0252687760740323 0.0767916928878895 -0.00559154699343818 0.0246874931257034 0.0512852563848306 -0.010805400755908 0.000438386166942493 0.00453802929947762 0.000406798368534933 0.0238505171328034 0.0394874443280502 -0.206579941563003 -0.427261983095702 -0.513685055199385 0.00330153126971439 -0.0468350560093788 -0.0241628334099265 -0.0176015179723249 0.0143934689170121 0.0445773029662846 -0.00721606471380616 0.0202944675935938 -0.053134340163052 0.0214808369981625 0.0193932872332399 0.00477050205236781 0.024293003986698 0.0277256392504926 -0.0278394880531795 0.061521833064194 -0.0873754453355324 -0.0205356707954683 0.0179763324985555 0.0498867475492794 -0.0276283202869056 0.000671522806880446 -0.0189665754098501 0.0543436898646688 0.0857323016039395 0.0937862259027897 0.0786598500082556 -0.037090760178939 -0.057936606763621 0.0302348893546573 -0.0373490207747752 -0.0147726714222895 0.038075860334325 0.0419365360763003 0.205780785609607 0.0407312013978626 0.130017155849573 0.33368071518404 -0.215029189700323
  17 729.23488085371 ""  158.808864456394 0 0 -0.0298937721925631 -0.0256898422872433 0.0193604789573805 -0.0155996933067551 0.0129742609747185 0.0163632750563737 -0.00545723613747919 -0.0156908557660487 -0.0114010758681168 -0.000510874550825794 0.0583119538372285 -0.00874984117865236 0.0087936198122549 -0.0955664145151076 0.0194153724485658 0.0705879718289285 -0.0659407369783659 0.0296978085591654 -0.0054123523677423 0.0662022220041744 -0.0567811071900745 0.00782960544409886 -0.0157744306177107 -0.047245652802419 0.0172034300334779 0.0208237733725801 0.022025984411628 0.000646922044227187 -0.0201848755335282 -0.0368575259399344 -0.158696616273801 -0.399102068472873 -0.50625340096707 0.00235752411346591 0.0198341072078265 0.0211441159772041 0.0266506851631259 0.0144587107647348 0.00655361275772924 0.00123404708916906 -0.0164012494391239 0.0341150703954418 -0.0117374591506328 -0.015109457488384 -0.00231940964937235 -0.019098643473889 -0.0486571087032457 0.0357836294955169 -0.0613771189914085 0.0671366583991862 -0.0144710769933662 -0.0352154252577774 -0.0250177427193606 0.0259022151466483 0.00953877583214419 0.0257015919800418 -0.0283256357450734 -0.066659424020757 -0.0493825865375242 -0.0370584497095413 -0.00482368612183666 0.0253039485154296 -0.0252785745381476 0.0514754025792066 0.0291229073442839 -0.0363028802856215 -0.0495273747648422 -0.199933398581701 -0.0561132100261387 -0.140211753099942 -0.367914110667912 0.294869483272692
  18 767.121271636405 ""  15.920222984303 0 0 -0.0704258383956482 -0.00727483297251352 0.0236110333895819 -0.0378343128056949 0.0420382310741141 -0.0210226861904005 -0.0206636904723578 -0.0443908010091013 -0.0542733841623884 0.00469219769843147 -0.0121594794060173 0.00922649534029171 -0.0600107730723065 -0.00165531089508547 0.0316882051132346 0.0498267676184414 0.00257034372221501 0.00628453494009992 -0.0235708027054276 0.152782638327993 -0.0799179467297722 -0.00125667847268975 -0.0516109584853766 -0.114207082233332 0.00536033305818692 0.0133334781141443 -0.0110264481424992 -0.0115767097076237 -0.0556681254578535 -0.110955561712704 -0.0401040507245654 0.0626542769679992 0.0863659373855809 0.0494080289203094 -0.105738182057217 0.0173078186812603 -0.0331593413114527 0.0102043500396611 0.0199851119817314 -0.000582824650928328 0.0065509362653233 -0.0535736480263735 0.0198345096194263 0.0232906480802616 -0.00736679893794003 0.0481254832021318 -0.116360605125771 0.0690162530740698 0.0261211281904253 -0.0829920285658002 -0.0738211860556319 0.0140279701128135 0.0851407397266797 0.0203809515608909 -0.00441579745573506 -0.0126075205949322 0.0635371371996713 0.107979854523526 0.114272502936158 0.0855424981712351 -0.0559842656396039 -0.0857795385780863 0.0324195100156501 0.0867430331084519 0.0908585962744332 0.0592198172071143 -0.13329656048752 -0.307385470998959 -0.0208084410853247 0.0428848888036171 0.0702333629132489 -0.135997540622391
  19 778.576206549065 ""  5.49982604672579 0 0 0.0223879387340319 0.00143769028452005 -0.00421861592650975 0.00332902792787673 0.00599014175553303 -0.00475907255094083 0.00535181883406659 -0.00480252362537845 -0.00656805982162345 -0.00167009190001874 0.00256046989743297 -0.000729976959573475 -0.0333447083417575 -0.000394349552407493 -0.0462485444315629 -0.0424913960178172 0.0358437714451693 -0.0145252639585904 -0.00416670968553611 -0.0384018863884631 0.0344747580555709 -0.0187754156188533 0.0313379606807542 0.0654358350065856 -0.0410144954366124 -0.0343809442624551 -0.0540419253612515 -0.0332527055816491 -0.0150509772903303 -0.0111596814004019 -0.0403634216669432 -0.0179192743177944 0.0208049302740878 -0.0362276410527819 0.0887342128286041 0.0810265975740117 0.0709334160791153 -0.0198195631659666 0.0022095055475474 0.017561857439965 0.0375114917971045 -0.12031687179974 -0.0620866558774187 -0.0669169647644005 -0.0533492571547833 -0.0118988907879512 0.170777122234413 0.134289549964465 0.0336882554969497 0.0369035357451315 0.139407364094346 0.109742686484739 0.0229587966322213 -0.133431911702142 -0.104950830042318 -0.1298749580598 0.054550123567824 0.073469120487507 0.0699383280495205 0.0821446471102445 -0.19366170949302 -0.230533487039558 -0.00240553354210865 -0.0100774770525713 -0.00779635970628185 0.0621846813569086 -0.0473208136772218 -0.226927257101113 0.099044866877956 -0.0133234317095998 -0.0297129324760569 0.0323074402419448
  20 859.420632982669 ""  34.8532743094561 0 0 -0.0334851084151953 -0.0313892900217629 0.0356782814155745 -0.0431192540382443 0.0581605000766424 -0.0284354460820151 -0.0219206621980286 -0.0232769830584853 0.00319312787618385 0.00369981736560204 -0.0126561494865101 0.00880673900934534 0.0487318442962359 0.0266041641897292 0.120994632962936 0.0474208789024574 0.0196450799117862 -0.0012793372952388 -0.0282819296880108 0.17197334763071 -0.0891225568233059 0.0295779371655246 -0.0263564901981161 -0.146066265956767 0.0631563339580171 0.136497617381326 0.1316096745321 0.0536167132090943 -0.0333620126450477 -0.129204797133204 -0.0141654409866292 -0.0115289054660683 0.00275911869615017 0.0621774916082379 0.0262081544951453 0.0262980582471602 0.0182254006831057 -0.00647205448063341 0.00746578053801026 0.0150389786366038 0.0592649749760519 0.00199917721100435 -0.0699547617565564 -0.046648985636677 -0.0132801352983295 -0.0251930947617374 -0.265612099315367 0.0473845277149898 -0.179893839782851 0.183907059909639 0.131300846271894 0.0314760908076012 0.0404987172058428 -0.0133976991221394 -0.123679277347346 -0.189012018759735 -0.0529273939669985 0.00210676954922774 -0.0666285044787238 -0.0259226649075297 0.0303645680023469 -0.0234657302842276 0.00390981282530582 0.0400081695509683 -0.0463328047651319 -0.0275085428135409 0.206199730333651 0.411554552316792 -0.0189543220265092 0.0413627444464907 0.068750327307308 -0.14019220550454
  21 906.207170737357 ""  5.64217758424772 0 0 -0.0550810082331493 0.0821540586499818 -0.0507745862521777 0.0399264406490621 -0.0864937340911495 0.0647201751734497 -0.0317703996370516 0.0580710709698747 -0.0301563395134097 -0.00421367985657542 -0.00742661266780171 -0.0253431456011232 -0.0483912774744373 -0.0216073501998362 -0.0892918708737683 0.029248456673264 -0.12937891928534 0.0426153889137623 0.0385516747789779 -0.120604575867686 0.035451253562485 -0.0060027058764934 -0.2465370702161 -0.127069350634605 0.0561902740555013 -0.190436652458491 -0.0570101827364373 0.0846761182014 0.17729299802714 0.399333347815172 -0.0229117207482618 -0.00388609697547502 0.0101430188639969 0.0537720788558052 -0.0387913511695249 0.0219716260354972 0.0161582576766353 -0.0012006942721162 0.00652973584352905 0.00880918329422327 0.0451587351599859 0.0151871734005329 -0.0528541801912214 -0.0193931739267953 -0.0123300391880588 0.0242117125142573 -0.138997386966969 -0.0184284006064936 -0.0466209423319195 0.0287044719642636 0.0636304801263809 0.0299496175307537 0.102997958519425 0.0716431549480343 -0.115777525735076 -0.177257331007627 -0.0297416674028902 0.0588814486357311 -0.00430711334592051 0.0115280201908829 0.0310136016997447 -0.039210649180209 0.0253875496467905 0.0117307327236622 0.0263300332941477 -0.0116904267677831 -0.0145122663112316 0.0323878348969963 -0.0390270201603646 -0.00815764576073439 0.0172481264598633 0.059236463559672
  22 946.531839202529 ""  5.27868091107854 0 0 0.0353642333379918 -0.0500865475601333 -0.0215954415017515 -0.0271240348990127 0.0184147773215098 -0.0106707776557619 0.0720465712908403 0.0128772218497324 0.0351383335993246 0.00524210477240401 0.0110995723791808 0.00952227904817289 -0.0346968303563528 -0.157909785579908 -0.12118153843237 0.0589280316908204 -0.000141808837732831 0.0220617905037703 -0.014397309738625 0.0903961349161619 -0.0735809699279753 -0.0342794007407659 0.235096283909557 0.352427646217745 -0.127540867681886 -0.078700120331084 -0.155314758877236 -0.143442324334955 -0.0532294188627986 -0.0384035816613403 0.00710036180021713 0.00256433787660821 0.0174308205520507 0.0406208677026188 -0.0488063921830651 -0.0385530820365815 0.0261095499120097 -0.00402218381162362 0.00650554053073379 -0.000312173857302328 0.0572737105907901 0.0443659979183725 -0.0715334414427527 0.000638232905091399 0.00119772798410557 0.0230003418708282 -0.10578201108995 -0.200578533760607 -0.0354340297044274 0.000957892087485287 0.000420016055235809 0.0365207123290967 0.123422066254327 0.107290386256553 -0.175878732803294 -0.277217759968227 -0.0696175705625965 0.0958802171487958 -0.024337359075593 -0.0065769786908048 0.136873546839861 0.0304681999909518 0.0500839337339228 -0.0509958700533253 0.0278540722186544 -0.0109701810909458 -0.171386693445093 -0.154042439060516 -0.0623200414599951 0.00556085421159029 -0.0155165122845744 -0.04176251932497
  23 954.016855263812 ""  1.9404159763191 0 0 0.0150518395039096 0.0235465527105864 0.0385559897497146 0.0876337773118428 -0.0114468546023692 -0.0377550249453669 -0.026993228715584 -0.0545464177455638 -0.0173290347406032 -0.00936740695002894 -8.81947128323236e-05 0.0078296385409765 -0.0561705303483447 0.281113250274204 0.0967042551458542 -0.288719846884571 0.176624147572176 -0.1388395567515 0.0334958934381573 -0.297674161866823 0.305142833459187 0.0282494639683035 -0.0112829095592943 -0.167827925814795 0.0388092960732798 0.175424542667594 0.120876656730126 0.0447452067061355 -0.0855935511467772 -0.241415876132601 -0.0300990905667326 -0.0179949861215013 -0.0205565689634571 0.0294561119726704 -0.00856233707487764 -0.0366668806009258 0.00425920202737905 0.00387396751924333 0.000708915086583923 0.0137267444976753 0.0276359231168655 0.022540566419907 -0.0409322746888446 -0.00369866316576561 0.00721956978044412 0.0108322087120075 -0.0706512013056087 -0.160636558466621 -0.0432198682930897 0.037493426359723 0.00430339648669137 0.006756262498795 0.0423119583003869 0.035496180961304 -0.0849458270668171 -0.133440028200036 -0.058295968818708 0.0259264944199588 -0.0459063947100804 -0.0261714300285466 0.0897096610796731 0.0439239050965798 0.0203523358434583 -0.0321474170972945 0.0204542201655122 0.0163865724568562 -0.15267383013631 -0.147584675783245 -0.0385818093989384 -0.0230106906609097 0.0312948634514154 0.185290535503178
  24 964.453480170162 ""  13.8668085244185 0 0 0.00528754118242626 0.00343416660554326 0.00547294590784048 -0.0103091883687135 -0.00864427881170394 -0.00497877844431832 -0.0243305719294229 -0.0122236993526183 0.00432553332133213 0.00394687113460415 0.00747685844245076 0.00673948299161531 0.0816707683510225 0.0390032007584596 0.079050548072637 0.0285046444353163 -0.0223556185693953 0.00867525626585241 -0.00540316317584865 0.0111729799981934 -0.0375471364850925 0.0209634683178395 -0.0397147506205222 -0.124921215276087 0.0533074331485036 0.0873547066711286 0.102620763835895 0.0501074529596173 -0.00829480374504732 -0.0596354205879302 0.11032018111811 -0.0330353377344465 0.0041978131672564 -0.0901810647989581 -0.0483853311163101 -0.00203927884932194 0.106608965146377 -0.0408628223959953 -0.00953256683626956 -0.103313562746265 0.0192346359542708 0.0324701925170981 -0.0190071940260885 0.0546436314884808 -0.00366999798994852 -0.00283578657669754 0.255827413060272 0.156125366402177 0.173249614325849 -0.213726797048234 -0.151864717106984 0.0212126853105969 0.0950214247210062 0.107538367060037 -0.124100322540223 -0.200908847716284 -0.00747782622509275 0.185777337033426 0.108055680131253 0.0615786996307461 0.123384102333919 0.0137722523837936 0.0679255587423855 0.0225005423573626 0.0181929849469336 -0.0373391372594246 0.0935440990082253 0.0994516484683619 -0.00388789460956133 0.00278034774075173 -0.0105019983575501 -0.0152718334993678
  25 1023.21021149704 ""  25.2232271442581 0 0 0.00285960769148176 -0.0332605183440705 -0.0535934618437899 -0.00167030891215461 -0.0478002915949244 -0.0497052912270036 -0.00411306683821748 0.00880481295626425 0.0507861021082876 0.0161046888174975 0.0389707085707802 0.0460167879662004 0.0415559784454948 0.0313361492038249 0.00352144297786621 -0.0322900761804045 0.0175581349658445 -0.03450194300912 -0.00667647092682226 -0.0853757112092585 -0.00428819963821748 0.0195247938826296 0.058762565179385 -0.00889515500380113 0.0294517381614622 0.128214521545447 0.122372876988352 0.0288888179366795 -0.00408313454278625 -0.0540938042550814 0.0454598940078019 0.024847681405552 -0.0069298148457881 -0.000560616846995561 -0.029752637861475 0.0659261376297774 -0.0481299638710847 0.0122538869476018 -0.00499188588004033 0.0556250960342239 -0.00868056157049957 0.0551228129536858 0.0153314196464342 -0.0397071428075917 -0.0675949979023552 0.0156268037951027 0.023252769499324 0.0173316695011421 0.034301370364749 -0.0420190450007685 0.0304436577087316 0.116326470933582 0.172277069003796 0.224021164749172 0.0248382253007503 0.0614744894063098 0.152825866428278 0.0413312142846315 0.165561217479456 0.128088971798121 -0.279711714765466 -0.295420825818363 -0.010624902149321 -0.0295770238428086 0.0468187977353377 -0.0844952183948587 0.0252082379494314 0.0717469505585171 -0.0490722798107272 0.0120034992801307 -0.000877664539790254 0.00150372344449865
  26 1052.76534191398 ""  114.292676784421 0 0 -0.0355522178989081 -0.0288522000936431 -0.0509460207523142 -0.0377629763475781 -0.0953790311210728 -0.125177068054809 -0.00559884578478096 0.0337144379226078 0.0305177953391266 0.041705352890024 0.0729344857158672 0.101412029122595 -0.088426495226444 0.00442968506507014 -0.0771521568135441 -0.068079361852711 -0.0149790514710258 -0.0950606160952981 -0.044845201651848 -0.163397743659234 -0.0792170530806911 -0.00017995096588932 0.00042794785551361 0.0129785517516904 0.0165116435611985 0.0341002545669192 0.0498858810658484 0.0170813000105922 0.0506062495421526 0.0763197064929862 -0.0355465974277939 0.00204201507303892 0.0231900254102785 0.0250999755730457 -0.00230927872067203 0.00759692891314096 0.0246827540352097 -0.00833047922101286 0.00926173732359684 -0.0405994356124048 0.00133157028000059 -0.0558526244476753 0.00425728030261645 0.0177299659337042 0.0394440855420715 0.00229941459789132 -0.078881103182876 0.0826405030875879 -0.0372790839623717 0.0357020216913708 0.0310605909734465 -0.0905098585592354 -0.114482570318575 -0.161401691613852 0.0213744926945079 0.0188907660313945 -0.0743422192149064 -0.0528713469425773 -0.0968711998527096 -0.0725772296024863 0.126439157736795 0.164087351940331 -0.00815956314678865 0.0152750542375409 0.00259376520928382 0.0273336778166612 0.00829582205447251 -0.0116067203164302 0.0228599800024317 0.0333463417934046 -0.0131173598200825 -0.0286657753219415
  27 1065.41557767093 ""  21.1432847196203 0 0 -0.0659912993732904 -0.089652177137969 -0.0888744292859742 0.0784566747329821 0.0527832275654963 0.0386898010046104 0.0115582178499022 0.0216626794116854 0.0717272358336656 -0.0302466267193622 -0.030453622754397 -0.0486116094647057 -0.102659667430526 -0.105983333890997 -0.122687954772354 -0.144171792161235 0.118320451444317 -0.0483029356460241 0.0609229024336309 0.102831270652343 0.279786317560661 0.00856516102635816 0.0939226274025874 0.0856454789353627 0.00334475126077833 0.107857975447946 0.10170048547025 -0.00344535124540346 0.00368856529352949 -0.0016885366480818 -0.0333575852075959 0.0246018937488505 0.0633939486517347 0.0246370590424705 -0.0216597161271295 0.0500548090085572 0.0295320509315465 -0.0103551955216712 0.00258189822615642 -0.0495358365062969 -0.00673081608882821 -0.0381678763707647 0.0181867437226137 0.00955837145366754 0.0150195026791389 0.00436929352066958 -0.0903075313694184 0.220983059725471 -0.0301999986875389 0.0197912718873617 0.0150612773148016 -0.0960544821053613 -0.0368509975101631 -0.0604303691955483 0.0474877580345271 0.0707759868862375 -0.0169763578800063 -0.0258123321959215 -0.0214467554137217 -0.0201679002975077 0.0231000215338066 0.0555397679503503 -0.00992625498472387 0.0069761138995472 0.0392397319853091 -0.0332443905680818 0.0163687801038152 0.0547030981404509 -0.0363798374589176 -0.0201709654623495 0.110300454750287 0.165549253357964
  28 1102.78304109308 ""  16.0776301545959 0 0 0.046177766930016 0.0596374000727538 0.0398219079787229 -0.0103886028087651 -0.0138920379336546 0.0217160688554194 0.0167104677767535 -0.0312241388366791 -0.0235158585140292 0.00564946884405145 -0.00294094159483339 -0.00295055756306718 0.066445699748289 0.0923830144563214 0.0691403923963201 0.0708908107689811 -0.0433086416690182 0.0485349176231324 -0.00478019586721274 -0.0494891253682204 -0.0751199211376772 0.00206317807251247 0.0479948128735286 0.0218483065348093 -0.0343305031782205 -0.0155314208752089 -0.0604979106931523 -0.0297265402498409 -0.058976795165454 -0.104558227802986 -0.216244334374115 0.0028127152404052 0.0654954932267922 0.00295253176038622 -0.0754422842515217 0.0666207347561689 0.0346005514886506 -0.023070226973832 0.000106114929625195 -0.0198787293634945 0.0847563540061406 -0.0427435902981156 0.0222345392346971 -0.0561704720484789 0.0417589859387285 0.0254242831677984 0.0111780199132281 0.117732614094757 0.0225878025311141 -0.0845492741128946 0.141589036170911 -0.161082134423109 0.0674491216174612 -0.0479864437977063 0.131698312576253 0.194663234001699 -0.0359754818476115 -0.257667525527433 -0.177993224023446 -0.0945727835957173 -0.0625424519213684 0.0933520819900959 -0.0724914632981002 -0.0556047863448774 0.0467669350257538 -0.0686898251559539 -0.119956175285175 0.079931278486226 -0.137578432323657 0.012705483140733 -0.0118864157935794 -0.0702572453271256
  29 1123.52299162252 ""  1.13315445491541 0 0 0.00360162510576788 -0.0449390830906054 -0.0755186757576454 -0.0110166199542691 0.00755076822766387 0.0139798818202198 -0.0423327257599393 0.0130274921033269 0.0454332722403657 0.000898218864793886 -0.000824387406835356 -0.00792030653604303 0.080102794261895 -0.080831162082021 -0.0344230954700954 0.0327666057752561 0.023274128665725 0.0367591666928304 -0.000931808124378024 0.098883057747532 -0.0193192226349326 0.0192927567187351 -0.0429087140100398 -0.126352953270855 0.077149187967168 0.124905767692673 0.181409338526761 0.0830628872256365 0.0361309934917057 0.0155892220601872 -0.14710233600774 0.0194015812973005 0.0342158464985243 -0.0671577643825387 -0.0289687269121114 -0.0549373897413344 -0.0155662883068482 0.000735446895948775 -0.00766731920713747 0.0899564023073787 0.0893136394220909 0.0059027409202492 -0.0260555400881854 -0.0566630613862154 0.0411511989904419 0.00751264098959214 0.210733696015286 -0.193002366137787 0.133882443044643 -0.165514714219659 0.0149997676920665 0.0564583475319641 0.108931156067197 0.022622543625465 0.0215437799026207 0.0256716435289272 -0.0746305897145193 -0.193861419936427 -0.203025324599069 -0.105720756115359 0.00551320715160031 0.0845531335074504 -0.0336584292616775 0.0411770102790607 0.00766979170596822 0.0473565881637751 0.115898491822184 -0.118659073224183 0.145587725916294 0.000494487092675194 0.0195195807550263 0.010954284634967
  30 1145.92319944905 ""  40.4720549229944 0 0 0.0509818087590932 0.026446620537763 -0.068547956307195 -0.0213972275926233 -0.0123778037457416 0.0668230674343937 -0.0245143027504642 -0.0266407157316633 0.0375678296733156 0.00127712857551497 0.00331037971338772 -0.0205252345427844 0.0968881774811785 0.0957953734943828 -0.00334104262306313 0.160837778234096 0.0373799114515983 0.166597958636477 -0.00737659687351454 -0.056695905997745 -0.156677823239812 0.0285775052417159 0.0436829981082449 -0.0997099641114372 0.0363307635281887 0.160074742956848 0.152648451213688 0.0596214492806962 -0.0399543564188077 -0.127136477061916 0.116080482373317 -0.00916570991690534 -0.05878574923379 0.0120612882098796 -0.0189733739264216 0.0680340048087461 -0.0369355348369296 0.0259545986663697 0.00860763415960678 0.044743927979775 -0.0823714637733238 -0.062058247842095 -0.0321424208191171 0.0553121401691902 0.0227708243785148 0.0153644822937979 -0.0110690036057603 -0.010034477334667 0.0013222904650584 -0.0134341775079459 0.172495425188037 0.0996043242343615 -0.174857903595368 -0.153376634208775 -0.101350333460856 -0.166202287042859 -0.088813054981405 0.138156324072325 -0.0271747582605903 -0.0377499377587624 0.210044632366467 0.116941646721166 0.0585518807262607 -0.0453427195736715 0.0305033738377391 -0.0237747137171547 -0.00644136422012226 -0.0705924650861136 0.0378148705372026 -0.00575411876587597 -0.0752142195690109 -0.10206463429567
  31 1173.18311022011 ""  11.3856253594987 0 0 0.0878081930581527 -0.0470466444855833 -0.028362183046599 -0.014986323597906 0.0320931916458571 0.0259766087003878 -0.0611003098294607 0.0169218711264217 0.0207843325400918 0.000644638077731216 0.00253304344720912 -0.0125530866464786 0.0652415428148015 -0.0697161971789688 -0.0560767476359996 0.0938496877848159 0.156200155246049 0.119815668848876 -0.0164276571871319 -0.123849120292514 -0.149012136053774 0.0125916869031364 -0.11730298511216 -0.182383917232678 0.105512951669126 0.0628094045396745 0.165304080840287 0.121134100331738 0.0664812748910418 0.0671776543351487 -0.0824712010779266 0.000622682510156374 0.045764091973974 0.0637336811997567 0.0235955340013067 -0.01933470224405 0.0411969116614943 -0.0188156079602089 0.00603329892523354 -0.0963131173997374 0.0148823473320008 0.0154866979137859 0.0366515234554558 -0.00511438875173685 -0.0275742298799136 0.0089445587936141 -0.151409267877016 -0.185691238609658 -0.104628758889422 0.137985833195327 -0.0996298140501922 -0.221340358736171 0.0510862382483353 0.057065237107632 0.0608477396455986 0.0988887481896334 0.0822246089017426 -0.0177865880716809 0.102278099543887 0.064762848318263 -0.116539670395801 -0.0734908182180409 -0.0313457834712912 -0.049721277163403 -0.00292343784517354 0.0331576526248751 -0.0709838976063272 -0.174295550183358 0.0660374833044638 0.000792698825744434 -0.0879441230507238 -0.166174016006341
  32 1179.35705352639 ""  35.4839909778922 0 0 -0.0779051271795403 0.0971294818183062 -0.0875264273046706 -0.0126455547450958 -0.0618963492422868 0.0671534665342585 0.0390472082463495 -0.0609706251213172 0.0383497280341406 0.00486764682461146 0.00987975243904412 -0.0130630435451977 -0.162828437590403 0.224742160979216 -0.0945977198945074 0.108549809248927 -0.0243688957453859 0.139664164280743 -0.000240994192361617 -0.0584367285295372 -0.0950328982901643 0.0214722941745622 0.224951057334813 0.098500084244906 -0.096930294818399 0.179389573768855 0.0248472879101018 -0.0766100235584133 -0.143181132650325 -0.258675429765725 -0.0276883558144713 -0.0163239535662199 0.0015448195093368 0.0185609188467917 0.0264750917660748 -0.0419051427511395 0.0177420179396387 -0.0108854085065966 5.64978986008033e-05 -0.0355029530412146 0.0242358876744404 0.0260227127379215 0.0167888198615854 -0.0141825261898547 -0.0169055021875864 0.00081469158181085 -0.0369833681140721 -0.0199537371636821 -0.0237664258634365 0.0506929524884971 -0.0740964829238225 -0.0723516677867927 0.0513277456891736 0.05332167738796 0.0357150795396495 0.0595799537728735 0.0484396822769525 -0.0286528409702129 0.0450589818671877 0.0328040177251788 -0.0832993126312274 -0.0568499661706412 -0.0208214221390462 0.0429220259579493 -0.0440784735637549 0.0389748231224257 0.0614437359090597 0.0142724360418904 0.0407523041303397 0.00423462707502395 -0.0139546950036203 -0.035448869845227
  33 1237.96555447028 ""  15.7607059926317 0 0 0.045170925819646 0.0540602954436194 -0.0272407025749874 -0.0330077216379704 -0.0433236789940006 -0.0276346163074654 -0.0142860205429103 -0.015885743893792 0.00840525423219182 0.00291408113113426 -0.0119051790491381 0.0090874254832616 0.173930701783125 -0.016193167183211 0.0345313487422648 -0.0419201287952282 -0.391186448653893 -0.165382017007754 0.00732960020759318 0.530457799190571 0.178943494812839 0.0122695051279411 0.0280497452008626 -0.0606501078127969 0.0109298434679996 0.050407459035077 0.0480556187077742 0.043533919433942 -0.0148264074666594 -0.0595616631295046 -0.0836849292439275 0.0213681995799208 0.0481572305374867 0.0234638113864005 0.0065524845172537 0.0166349597964128 0.0156297556686725 -0.00094997394376038 0.00186695366629533 -0.031113862015683 -0.0256836716883911 -0.00824397865469312 0.00634333630586565 0.012591511772107 -0.0118824013081787 0.0120047026149345 -0.0278463240482571 -0.256523498525395 -0.0228193893728976 0.0264453418919794 0.134682511532658 -0.172462318063412 -0.00692084440398761 0.0176457233444129 0.00697349847875106 0.0204368041587894 0.0111320890284207 0.0535645679590223 0.0563789707677486 0.0296159056654524 -0.00597781205285578 -0.0194837601165296 0.00400213126412178 -0.0209287865296151 -0.000986073828876347 0.00411908029039293 0.0403289352482325 -0.0851698508708288 0.0859711458313381 0.00332188128663872 0.184980517866962 0.313177036663684
  34 1311.30158611195 ""  6.26046954610066 0 0 -0.0689192971393794 -0.0219302875025805 0.016216894559638 0.022881573038531 0.0160146370015727 0.00110626208211688 0.0271921006201558 0.0066722329392643 -0.0133792929981196 -0.000520916182155132 0.00249084753814328 -0.00103710989003731 0.0671424324354569 -0.00389246021084626 0.132425397799297 -0.0164987961754623 0.143058667717358 0.0329029928968149 0.00396793078062141 -0.195647695080703 -0.0371003015997028 -0.00977229605163276 0.00615522186021651 0.0825194900787833 -0.030642923370524 -0.0275737517934548 -0.064702691802993 -0.0697764103913651 -0.00407082293456785 0.036843714287647 -0.126848059782028 0.00325264590857643 0.0361530068096494 -0.0277347364042397 -0.00463566282573251 0.0241898746990627 0.0166399205381531 -0.00366312918352983 0.00553674502213039 -0.00605580269440997 -0.0306981542628453 -0.00429319833103643 0.00392090755737869 0.0243202271144544 -0.0213543412317177 0.00308921029893539 0.105680882584171 -0.505704331932937 0.0503028929393442 -0.0879376125246377 0.462457035178722 -0.385839460335636 -0.0571113462103658 -0.00764524877468998 -0.0251389948651375 -0.0296798968895274 0.0288443310655812 0.0574736533425478 0.0699184352590664 0.0275598330925687 -0.00446292290250035 -0.0444632076323834 0.0165048562033957 0.046503917384817 0.0179688267200046 -0.0226863713333396 0.159452115727586 0.0442978822630201 0.0661710504281108 0.00563381070992927 -0.0309187227303145 -0.093031961895801
  35 1336.06269727023 ""  2.67234283960287 0 0 0.0170141809300979 0.0127869388389366 -4.84545168865816e-05 0.00177972037697902 0.00100150276649738 -0.00343180209223756 -0.0146701052422355 -0.00829808309085475 0.0112123756027266 -0.00272592952524345 -0.000586805623252418 -0.00238611533243254 -0.0334978963658809 -0.144653031202668 -0.11379609173908 -0.00641542670664207 -0.00292653669958532 -0.0101776909260359 0.00391187578498232 0.0242170336242493 0.0137307963296378 0.00931967354557676 0.00896307484477515 -0.0558748024177688 0.0024093506692345 0.0254383935451515 0.0334857530176905 0.0334829352198054 -0.00489397080128341 -0.0269414605884947 0.344463402722778 -0.030578447808781 -0.0821164165692532 0.00267084356339474 -0.0341746436549356 -0.0502033267272549 -0.0128834174880595 -0.00820481798212395 0.00158474999414228 -0.0657365849047719 0.0671524380811637 0.0551760135216549 0.0172399353624281 -0.0273306308218367 -0.0273439639254582 0.0280178616661273 0.0626859770150932 -0.022405928472844 -0.0299205296816664 -0.0492305692789943 0.484060094866594 0.27474097207212 -0.297049945225497 -0.308285154062402 0.0400474218096614 0.0792951420980812 0.0854354487085963 -0.0332542568793957 0.0946634686994946 0.0737697357255215 -0.0555555512981597 -0.0130903781993653 -0.0501657511709109 0.0234292442605732 0.0160501737652667 0.0199159176003495 -0.147196086171283 0.0502631448368752 -0.145426116340827 -0.0118175202660028 -0.019193212897159 0.0350130460477334
  36 1353.78285227292 ""  0.986277528584586 0 0 -0.00962701974245943 0.0788161028557715 0.0104663118890346 0.031409740245946 0.0703816959519863 -0.00651069186936793 -0.0171281955498055 -0.0309490878429742 0.0392914314801253 -0.00467808394015669 -0.00560470973521611 0.0220882950252939 0.0103657316320162 -0.580703382711499 -0.271978128852677 -0.054260181568723 -0.355781345997649 -0.208003530300472 0.00163131405232474 -0.327956826530635 -0.0362921386195929 0.0353564140519923 0.0318600984834066 -0.120751523124077 -0.0447705415709268 0.0560847659802666 0.0421232473876533 0.0258292776985301 -0.0635002832661636 -0.15710124389096 -0.0857537800570139 0.0269645660021675 0.0470843599363975 -0.00743148050944741 0.0061093057477958 0.00939247714375338 0.00129248117013631 0.00416545806676755 -0.0026360063061622 0.0223540273404979 -0.0153683642492848 -0.00206519626806891 -0.00440628625407585 0.0108786486219546 -0.000431351975183559 -0.00977524194442107 -0.00577489427165508 0.00553786571937734 0.0193218491882807 -0.00910615335596638 -0.0483662004817812 -0.0914125829096865 0.0136269859188589 0.0326405363609651 -0.0204850960553735 -0.0327060548166393 -0.0064986765715177 0.0154803361569527 -0.0120170492711831 -0.0168042037048323 0.00872665420220176 -0.0197399498980378 0.019422280867571 0.00447677174943243 -0.00885226520877428 -0.00339053394310351 -0.00940195413885795 0.0369001259745082 -0.0290263463771236 0.0100419950197608 -0.0395634860549442 -0.110642847719871
  37 1365.84992288558 ""  6.64113426292106 0 0 0.0300133511698258 -0.0018924025953826 0.00223298901750977 -0.0177820333497674 -0.0245064856507527 -0.00365317114442131 -0.0125907657885888 0.00126770553802352 0.00558622699973284 0.00822428100723503 -0.00292256518913095 -0.00563422135189318 -0.0991531935684411 0.0101892166921007 -0.094669490193664 0.0126605209893936 0.123625679668561 0.0649853024433373 -0.00657653922227956 0.100169071358532 -0.021264608837704 0.00367302605069564 -0.00921924607234941 -0.0381894631779641 0.0124015782065738 -0.0055839484247368 0.0188951795357693 0.0329105692943572 0.00762626281131581 -0.00857197856757923 -0.288708490967061 0.0299303951215854 0.0693766900741011 -0.0177453552893099 -0.0116936444810737 -0.0294419655268476 0.00685396548945561 0.00307161868486017 -0.012751487050477 0.0912348302729838 0.0164957031390879 0.075669522284932 -0.0105314017310629 0.0382613470087083 -0.0452885490802776 -0.000198014635118421 0.0367409247202941 0.30027957211074 0.0122711873095734 -0.0281426242330913 -0.0296512093242628 -0.454225763760016 -0.338104915687505 -0.225709433764893 -0.102425228859166 -0.138632667833059 0.0761070224162956 0.0423308846411697 0.049734356106009 -0.0166294783686219 -0.0225037647000248 -0.170265699651521 0.0674465080285716 0.00061959265256327 -0.000496407844618383 0.011026322739469 -0.147116382879411 0.0572600689649381 -0.13807343614561 0.0113969536467541 0.0656888970845006 0.0534747818889872
  38 1385.39563046401 ""  9.95822667014618 0 0 0.0233676268007429 0.0305865714534715 0.0424321692484595 -0.0344922124501334 -0.0477764310470976 -0.0231156762382924 -0.0177262518077818 -0.00795711108325511 0.0137839035797152 0.0252110020003644 -0.0110102793562823 -0.0214599467939406 -0.174696115218487 -0.252983258929335 -0.238821972906147 0.0205446400788065 0.41573884642205 0.179270348800419 -0.0231780642571943 0.0737544324914277 -0.0961273228208672 0.0151095796027816 -0.0148969584886117 -0.0858864271490066 -0.0137916346375979 0.00277432762016884 0.0170174616617748 0.0255583193470482 -0.0138338026583717 -0.0517035477451443 -0.0679589615082081 0.0232618219566203 0.0349065339152115 -0.0117855012859984 0.0212632857694965 -0.0184341125001488 0.00435822105087231 0.00514369744592735 0.000462137487626093 -0.00318647190800024 -0.0598676216450485 -0.0343352472757638 -0.0192866653401695 -0.0147603271599089 0.0150678077645259 -0.00426837524251043 0.0654563009618489 0.0278667464544343 -0.0318703976615482 0.0214223041986081 0.220825230510093 0.0209661537108051 0.271165921950285 0.278989066360995 0.0509861842245934 0.115101755097806 -0.0414965223296802 0.101342759681058 -0.00027208768406134 0.0292115202077708 0.101062602406512 0.0830091021875617 -0.00166077174159326 0.0260250734275712 -0.00294867794294327 0.00139914895755871 -0.122011281231689 0.107173529098349 -0.160497820376512 0.0227517959280943 0.172029214513582 0.256702852317461
  39 1402.30382373226 ""  3.71702907836375 0 0 0.00948462685308645 0.0203951392336812 0.0364764710728542 0.00370108472752153 -0.0397288400064733 -0.0124652935178453 -0.00555731101798949 0.000268749222081069 0.0143427339091448 -0.00301617379646454 0.00285737703649688 -0.00751874698501433 -0.21420710121601 -0.10934461355177 -0.193173356970324 -0.00262148845625078 0.215313211710249 0.0812578832472234 0.0156971428589646 0.150206567134259 0.062082965286737 0.0167965154379338 -0.0379447035371867 -0.0617685388629597 -0.0227016368560504 -0.0338257668724528 -0.0156657756284605 -0.00511584304539721 -0.0229081821444929 -0.0766609713405494 0.0648453084839229 0.00733424421091403 -0.00572266138084768 -0.0131906006427927 -0.00200226949617436 0.102044306399387 -0.00376025104199672 -0.000237072728363694 0.00060476174415547 -0.0200047852429531 0.0276688221124164 -0.00490261202710805 0.0406666027809723 0.0372165403078076 0.0151398606464812 -0.0235187439883723 -0.050178509600914 -0.432104564942918 0.0868730909167466 -0.0435115665392309 -0.35140140426197 0.119874567539139 -0.142422758966852 -0.174989258574704 -0.0600870889413451 -0.207149369931246 -0.0719615566895356 -0.155022696561496 -0.103102010877484 -0.117026739853497 -0.21837339223112 -0.107867075664328 0.00775848564900103 0.0234754734441185 -0.0103982523046495 -0.0202082587869925 0.0102137982369566 0.083394160977318 -0.058814449385623 -0.0110706614848606 -0.0168379001290645 0.00510983955875212
  40 1414.02418145206 ""  7.00901472841284 0 0 0.0562512826197825 -0.0573838687726305 0.00100833442544488 -0.00407908004417694 0.0274162862345246 0.0265126517511459 -0.0132580676719174 0.0386913049035466 0.0347928132992507 -0.0145326958088664 0.00668777665716551 0.012040173820819 -0.493527808472249 0.372379474685645 -0.237018015581593 0.0219589995915051 -0.331439327949079 -0.0987367499725001 -0.00164567246634731 0.0418671248311617 0.0608937400478082 0.0350712049708695 -0.146327862139563 -0.122584815743688 -0.000927370791060101 -0.190111518198188 -0.0595906661563027 0.0276643884378898 -0.00794529158661546 -0.175516394134801 0.0315481781467947 -0.0101243061467661 -0.00575888414386159 -0.0157370925697827 -0.000535539278389605 0.00115673943411125 -0.00106963043225823 -0.00234188578714714 0.00513006631940367 0.00781606024853666 -0.0195707580796754 -0.0181831354952948 -0.00578645142565075 -0.00192985693262158 0.00377011191371681 0.0206601301521064 0.139940297009291 -0.0868473195262301 -0.0609631996950926 0.0342324462473844 0.119370979977535 -0.0959919201995452 0.106415360858353 0.105805470967842 0.007582994409865 0.0204553992860739 -0.00703261350017857 0.022353187271071 0.00157735692644426 0.00792396599035482 0.0339240494594497 0.0268732704449673 -0.000396761713736359 0.035506472284772 0.00324979228279454 -0.00478961440607724 -0.07640445334066 0.0972800585419628 -0.133585653122596 -0.0171531074379259 -0.110689830640923 -0.157001305099643
  41 1420.62366787391 ""  15.294791599581 0 0 -0.0124841964447624 0.0021521997886165 0.00284625013325772 -0.00346647188945611 -0.00454589003825827 -0.00291680938148471 0.0126760570104402 0.0289916705165033 0.0361965197097946 0.00466893366999962 -0.00203038783260221 -0.00405918275210448 0.0109420994959752 -0.0172234847840595 0.014515790308816 0.0090605119068426 0.0599183132471773 0.0304306810694672 -0.00557018501562551 -0.0250172596808226 -0.0136429219047975 0.0523695374242048 -0.144637729411654 -0.116642861647782 -0.0795773139148622 -0.137343081423731 -0.108328620562843 -0.0828902895093748 -0.0479293906901903 -0.182816930424188 -0.0845403504405647 0.0112593689203888 0.0140287884233285 -0.00350917750004128 -0.0105341712353841 0.05102732860838 0.00188353094830238 0.00315002373527787 -0.00553661159764355 0.0137308659154885 0.0334029486554961 0.0193768099762984 -0.0666275266083849 -0.071605622649669 -0.033572582837708 -0.00939865678874263 -0.0416233485644813 -0.153259894746485 0.0499061343279519 -0.0269198592859232 -0.271478575353176 0.0340443313747323 -0.167810527071859 -0.174607665712914 0.0976595921789508 0.354543796044529 0.140924566091915 0.233846028460954 0.208772796904795 0.227538515791635 0.350164689307788 0.208168200858596 -0.047286233063059 -0.00373678458072086 -0.00189182434648754 -0.0127753126840234 0.0706342855027729 -0.0106382329169554 0.0565350427658965 0.0118822992242896 0.0486003460741786 0.0451945613158796
  42 1425.35264634754 ""  9.36190724631193 0 0 0.0227764839669406 0.0040262272604191 0.0271408471175904 0.00946994653663152 0.000233607143693728 0.00381176980319078 -0.025509720740778 -0.0661127892177449 -0.0811609017898648 -0.0104547376413409 0.00384217313780243 0.00604701337701747 -0.233776065220876 0.0175140729461636 -0.165027475743194 -0.0254494230926736 -0.0613985345094267 -0.0419695526118668 0.0135305660875305 0.0642282476547256 0.0343062148151273 -0.125299397927729 0.29947710731345 0.283170298447363 0.186410286860738 0.296667291544592 0.245513893558741 0.161162003672769 0.0897293645419412 0.378339810804538 -0.030797375174433 0.00688287051320915 0.0107204657276004 -0.0120009636080749 -0.00427733600782638 0.0318417047477908 -0.000378129606391204 0.00110569508536092 -0.000664960200036305 0.0124591893408659 0.00486181343724628 -0.00147427887477219 -0.0306224178553578 -0.0289457601685407 -0.0119309316854543 0.000660773313325613 0.0404011643030457 -0.131765780774082 0.0060605432026913 -0.00542145197830328 -0.101041292993588 -0.0253495760184206 -0.0281278556234555 -0.031922907672471 0.0391304986956124 0.148912754232679 0.0607966311353102 0.100991575238888 0.0830183790458601 0.0938032927766169 0.166230841058205 0.0973190675202247 -0.0162741730661938 0.0172249872821618 -0.00217734241821638 -0.0106017931178682 -0.0118471253294179 0.053134184312213 -0.0549890349463213 -0.0101156486072926 -0.0764446914544088 -0.123471183344904
  43 1455.13842150789 ""  51.166842466709 0 0 0.00664708510064352 -0.0330624708759172 0.000102433762122248 -0.0634947678426439 0.0635461502266041 0.0155102149333564 -0.0010602323042338 0.00195882935344675 -0.0176420444936086 0.0435240360729768 -0.0300532690218685 -0.0140847019407728 -0.153842232844557 0.165359364356272 -0.0323222549867232 0.0461841489874832 -0.191845388259469 -0.0230046315248953 -0.0905490301408478 -0.355571854431734 -0.274159571263412 -0.0422195497073151 -0.014314972087447 0.104024517118543 0.0790905712630542 0.0239180903964746 0.0594747012227934 -0.00906701332366493 0.0126842099158276 0.0464827062788826 -0.187784417303793 0.0351716086950135 0.0487918261335674 0.000264124915033906 -0.000244816353075763 0.0136119683213278 0.00936667959867476 0.0110704665569302 -0.0148917945337448 -0.024095540280507 -0.00423266650725947 0.0237665045668265 0.0106553676065877 0.0105319143324099 0.00289701280431641 -0.0130450932633817 -0.0590897941020993 -0.0791693435996508 0.0514444479775264 -0.0371667959357526 -0.0122587935459715 0.212046329415803 -0.103735826223538 -0.0790281632733116 0.000598686272474634 -0.0257335274763965 -0.0470950126198544 0.00919717522685559 -0.0312731060049352 -0.0353776721744821 -0.0822042979306422 -0.0581794061315294 0.0111204838381272 0.00474719830581232 0.0103113307915561 -0.0129457733762675 0.0564411810982175 -0.00717392519480542 0.0359275972317468 0.0647203858083527 0.346576459830661 0.460955107617663
  44 1467.09047361245 ""  36.4412447215174 0 0 -0.00173411815468295 0.000154970992476797 -0.00407207412952497 0.0221540566256027 -0.0143519846945813 0.0022837172946363 0.00155908013943214 0.00106725979710937 0.00478527492473494 -0.0125879645872855 0.0098225753201463 0.00711133058656272 0.0159404649285187 0.014212146824719 0.0141729919829897 -0.032163135095834 0.0171775318049014 -0.0143086514422841 0.0302839035367588 0.101282291912593 0.0656292982710249 0.013317114449807 0.00756616631481071 -0.0300080975963224 -0.0264718884455999 -0.0104643523678971 -0.0236312072302999 0.00447467421781786 9.08377289586883e-05 -0.00640769588752236 -0.615021992855657 0.0783821263783311 0.114036261670503 0.00365392301128212 0.00281816548259608 -0.00918536408107729 0.0278213852330005 0.0325699071753558 -0.0329312963183834 -0.0422075896710052 -0.0584813329487937 0.0273100584335535 0.0133723225839327 0.0132852106011157 -0.0144226971950714 0.00307567418458306 0.00680670911515491 -0.0141238496348322 -0.0181303459197716 0.00502226912877961 0.12062888923674 0.478994688224586 -0.0609447703118879 0.00840134224461743 -0.0540749594806953 -0.0641392221136558 0.248964740197422 -0.183991860347262 0.00522923727933531 -0.0198667936203979 0.148346900765682 -0.0236803619812674 0.0585496985809862 0.00478421446121682 -0.000657613669615448 0.00378823283440636 -0.0274771229561638 0.0204599850094373 -0.0316865498696916 -0.00721156630856786 -0.0997421380648653 -0.212966653685327
  45 1495.43955361454 ""  9.54376752850905 0 0 0.00709438214521411 0.031870042919397 0.0525761743718607 -0.00524438668363488 -0.0127772596364454 -0.0153220648023342 -0.00515133931999891 0.0109818915231289 -0.014091644461721 -0.00109245065004098 -0.000798199546126725 -0.00343820720226241 -0.244758537910787 -0.0770254291369142 -0.188130193939761 0.090218870978828 0.0591802778173847 0.0651666866895597 -0.00803549475709844 0.0201294380717739 0.116922955923534 -0.0830585290190375 -0.194599363562169 0.195246938505569 0.205172833664419 -0.0554415871034495 0.138014844205547 -0.0953535938824989 -0.0535020104488971 -0.165192146793205 0.057170892752567 -0.00444548057221825 -0.00731775744017942 0.0221160155768329 -0.0225355867050934 -0.0361277943736965 -0.00347807665272494 -0.00199667166722213 0.00355530163226371 0.00409849392994873 0.00842547864125425 -0.00138682195045664 0.012039161978198 0.00100668587146325 -0.0142388019269135 0.03110309396183 -0.000899806454750602 0.144992047767991 -0.0408484490586289 0.0157392202194305 0.0947691068248051 -0.0319096400672181 -0.00389132791270081 -0.00975983754253257 -0.05605169979501 -0.0865991112076474 0.180759392370798 -0.191111958392046 0.045899841601943 0.0168270511159728 0.0813460215942449 0.0254753226175633 -0.000378143348130868 -0.0345893684675052 0.0254469970496475 -0.0485682709782717 0.430309026301983 -0.18953013250204 0.424203688767976 -0.0072298273963641 -0.0117765048220052 0.0072691432754353
  46 1497.12610275184 ""  4.69400001251825 0 0 0.0101300980047135 -0.00140698975433803 0.0056416860231218 0.00306748507027577 -0.00414170188730385 0.000114868242894696 -0.00834865029518281 -0.000413566617001151 0.00250775254103998 -0.00541457442778727 0.00333050077560937 0.00202306849566493 -0.0605181976248764 0.0345009881550376 -0.0360392986542841 0.017762379693643 -0.011263758461019 0.0044018482619008 0.00516768347911543 0.0364466496430731 0.0480694255574633 0.000922863993309741 0.0470643373934807 -0.0118986436921899 0.0121892809912305 -0.0571078413388265 -0.00836452945383125 0.08022640039999 0.0131917647220025 -0.02675737051835 -0.0859722498678896 0.00885044284709678 0.016722956508512 -0.0216069741948382 0.0549051050735319 -0.0192417669743983 0.00366312487391603 0.00322463397103988 -0.00455580649688409 0.00828888161430456 -0.0140893353169937 0.0125668166517644 0.0141584775105861 -0.024658243561225 0.0144622840878883 -0.161076670601766 -0.47362516714003 0.0745379847902335 0.431307238532981 -0.2760125704428 0.123011424250542 -0.00280592847626641 -0.00834716357180714 0.0204028507810708 -0.015756706167613 -0.14683905459455 -0.221307154654573 -0.0056159830676314 0.222377734103434 0.21920630443201 -0.200732260954408 0.294835880375826 -0.233550512726362 -0.00429117637782933 0.0109997971733248 -0.00464859656655971 0.00979957176051601 -0.0199057094085173 0.0169922724337052 -0.00521927030986297 -0.0424296212135513 -0.0717660727074852
  47 1506.22836534298 ""  5.98468688936482 0 0 -0.0235230393116093 0.00232800386135492 0.00129418104108655 -0.00256953849145547 -0.000742312981078692 -0.00795860522748017 -0.0420344390009679 0.00194054723920842 0.00958072700042664 0.00110111861140471 0.000636557397452418 -0.00212197098207937 0.0303563916102652 0.00512609358290836 0.0490745397196787 0.0714401519952632 0.0252823500679712 0.0448741185521259 -0.0119157457189512 -0.0446613703578754 0.0718815316419008 -0.0398212612458583 0.345562846633647 0.0837883746689995 0.165382349343451 -0.446101899266894 -0.0270368979641966 0.545317291035074 0.0829573583307917 -0.222719373206733 0.0460558434260529 -0.0115041784541857 -0.016331728689222 -0.0031831552724493 0.0145811423353147 -0.00366089574761904 -0.000296547275541308 -0.00326819623764621 0.00231685570594463 -0.0102286320141122 0.0115876658921262 -0.00356232099219914 -0.014122671856442 0.0135823867515768 -0.0074240139784114 -0.0452021122013911 -0.142274352492927 -0.00918694151409431 0.121487426518207 -0.0770470522228982 0.0225714058822716 0.00625301174649933 0.0186890606178684 -0.00186770199105902 0.0333532459426851 0.144171835841564 0.106248697368933 0.0664151141095889 -0.165823945379758 -0.153809807228334 0.118156921278082 -0.214405978367137 0.162804528263748 -0.000355214358705735 0.00189503495599902 -0.000967959885966275 0.0259071551710755 -0.0195777280336114 0.0295810978562808 -0.00199463544526892 -0.0002542836245568 0.0101625172151545
  48 1507.91928381805 ""  9.63100262568165 0 0 0.0226140429381757 0.000669074777031776 0.00368318987834765 0.00397939128661905 -0.00404117329922601 0.00238521687026362 0.0187618623498157 0.00308810460958959 -0.00735683530266365 -0.00581219969141618 0.00376589556650673 0.00302767205487798 -0.0638830704943347 0.0178574867103897 -0.0618262345298699 -0.00313042804855825 -0.0236675067600366 -0.0119642575737847 0.0104211649183564 0.0570587637398854 0.0282632683516819 0.0052019174233845 -0.228686592236819 -0.0113872510126386 -0.0402373457639809 0.220372800289518 0.0448319899420291 -0.302230600795442 -0.0520463249970473 0.080932600760673 0.0331085792665275 -0.0117888495067873 -0.0155080812904538 -0.0111193679237829 0.0362755866445234 -0.0141321158468565 0.00105007345054511 -0.00353814784623041 0.000987168322601407 -0.0161962157851605 0.0139667841116016 0.00247435767813645 -0.0280514383904884 0.0203851622917112 -0.00302716256673062 -0.109978646149044 -0.330698034273561 0.0158940331431912 0.291882576647928 -0.186752683396613 0.0970323503601534 0.0191874402553669 0.024844424133358 0.00538378109320043 0.0844086424058019 0.265554236128706 0.0398533159545875 0.224023275572512 -0.277962379565413 -0.243238707001671 0.113736192367989 -0.345322970945171 0.244422581424004 -0.00437695922126299 0.00730379453602122 -0.00189575479838051 0.00538063319193054 -0.0120779971743957 0.0117265372262684 -0.0122890263529759 -0.0593488428665356 -0.0716021424479855
  49 1509.28677049706 ""  4.13353358766081 0 0 0.011797547049568 -0.0207391592288866 0.0156941131268459 -0.0234000243430697 0.0167383166329592 -0.0154574770229679 0.00994356710092544 -0.0270485038708619 0.0168320256931793 0.00718401365114799 -0.00658809438044012 -0.00525321006778038 -0.0814429102383301 0.0518419356811205 -0.0221223171426082 0.151995547120319 -0.0353506401435545 0.0556015727481727 -0.0393096969904073 -0.0884557394228638 0.103222155436449 0.13279554594982 0.233429190193631 -0.334197203021349 -0.355076538722436 0.148054126076005 -0.210033764663299 0.0588840356837753 0.0522402795614337 0.262513392792439 0.154390318420809 -0.0193181369863046 -0.0280336826728842 -0.00543184261521844 0.0111482022918228 0.000391314483081516 -0.0067175964670592 -0.00688185041184243 0.00915878382791821 0.00927384421416472 0.00749617181507448 -0.0249076494389364 0.0128856491168071 0.00211584284272534 -0.0260022611817206 -0.0374761082649086 -0.10824119093003 0.004954703217524 0.0992098429956719 -0.0612234084496516 -0.00418237815781076 -0.0865660846747231 0.0640376217773866 0.027917461267633 -0.0908692290025168 -0.0964675081038654 0.380697338730888 -0.335536184323783 0.0404149171811152 -0.00333092632899328 0.230974157188572 0.0159662314748554 0.0455137237386329 -0.0034800093623717 0.00750512188709223 -0.00816262137458629 0.0561718018105872 -0.0259001170659916 0.0547528677866656 0.00338468098478082 0.0609823481149142 0.116439724673481
  50 1512.35210895136 ""  1.68139196313743 0 0 -0.00297351009227582 0.00408028512581538 -0.0332622447400432 0.00683261810975245 -0.000554646486319483 0.0234662742840221 -0.00401822777134049 0.0214116770345097 -0.0136821516969719 0.00446129207812315 -0.00216858577821098 0.000715855958048531 0.131390611058033 -0.00702098022442593 0.0612602911661494 -0.181079002807668 -0.0156307095062776 -0.0811833678217127 0.0205997208626964 0.0226065502531344 -0.218584749751499 -0.0944902811895178 -0.205303100203097 0.239395639618122 0.250397277711929 -0.0526313325476642 0.163807813808033 -0.0965865466030395 -0.0404501890877266 -0.154711612981118 0.157401003550675 -0.0212127991648984 -0.029160985954044 -0.0177423696995334 0.0283227837274103 0.0210392435549045 -0.00663953317273278 -0.00654998810693848 0.00935691275335672 0.0112666703694799 -0.00120906759175519 -0.0316284755045668 0.0141641974438347 -0.00108909854812682 -0.0240493339408119 -0.0594267756412613 -0.117884185816252 -0.0595520600713405 0.129678876551283 -0.0719109099078493 -0.0452372513535803 -0.0944232102151985 0.0910517412132675 0.0539525936053646 -0.0958665803923986 -0.115345393317186 0.369948558262013 -0.349540332277699 0.0694231368024381 0.0257075944774174 0.225839753495038 0.0618739547569445 0.0178828238290817 0.0170328399484839 -0.0139119980194626 0.0249383212133266 -0.238082901360722 0.0945767169524503 -0.231260737464959 0.00244739158615971 0.0327307589524174 0.0733569796921426
  51 1524.66931622384 ""  2.36230387862505 0 0 -0.00591743664120638 0.00493113095135938 -0.0248742049002003 -0.0375377046931034 0.0225013403594546 -0.0575813893181813 0.00168633617886193 0.00982794863354736 -0.0108076116919796 -0.000818079968676974 -0.00156971825106683 -0.00673230222640764 0.107623635809444 -0.0263873093954915 0.0444276575568749 0.566146859249092 -0.0812099990256391 0.216095782009483 -0.0863897098928121 -0.192298332741851 0.571451333280369 -0.0520692445445685 -0.129557824747959 0.132897278650053 0.12358842222265 0.0311290609760269 0.0976866038754607 -0.101813944040465 -0.024399581762126 -0.0390245557052568 -0.0301966453707176 0.00748627598145018 0.00865428989061102 -0.00732333907289235 0.00691392799251598 0.0117955844599768 0.0013500864519591 0.00094979277150243 -0.000984550400412599 0.00156007534556413 -0.00690343125675451 -0.00234293869564694 0.000380842424942754 -0.00145623718713879 0.000553552838432193 -0.0049310164947285 0.0206974411716506 -0.0418204549912014 -0.00398858097608674 0.00619812598632681 -0.0280337153630465 0.00395265647861496 0.0102412265873616 0.0138716307674314 -0.00410333470477682 -0.0119357934923219 -0.00214179003363153 -0.00818340363012248 0.0185325758260128 0.0180928071805841 0.00115707024288989 0.0265412177271599 -0.0147246034330525 0.0150092158742113 -0.0124025481101325 0.0211692507713395 -0.166599952808548 0.0809583655058349 -0.167098727581208 0.000242132572488753 0.0197293131979137 0.00933245273085033
  52 2919.50215834437 ""  74.0881273593022 0 0 -0.00230666500335907 -0.00238571644055927 0.00392496913215517 0.0223397698725395 0.0276412063234935 -0.0647286865853424 -0.000881145084417325 -5.8191167617455e-05 0.00249636049973469 -0.000578880315146564 -0.00163568293394312 -0.00149187401658023 0.0431800185740323 0.0238857741026773 -0.0559260842128716 -0.398091725863306 -0.303336729458248 0.803725782687213 0.142781192579197 -0.000246777383336832 -0.00684402473675519 -0.0164803428056396 0.00112937189164744 -0.00496969070458828 0.0220149521244293 0.0144594387491733 -0.025623811063337 0.00129223865284192 -0.00925895694953586 0.00604362085665315 -0.000454076040280719 0.00674893124231432 -0.0027468337123462 0.00110125445727799 0.00329828246932959 0.000344306081346448 -2.46891729853799e-05 -0.000444046105558619 0.000363733085017733 0.000258431037894027 1.00173365758985e-05 -0.000105078627501662 -0.000255870172132255 0.000123697372713313 -0.000116551819330458 0.0117274666715261 -0.00226692756674636 -1.60632326634251e-05 -0.0258743205571756 -0.0378902703975374 -0.00231741883405922 -0.000453066469929848 -0.000718875605336991 0.00132039271595244 0.00202136270890362 -0.000835042087821582 5.94099372769683e-05 0.000331682465892839 -0.00111024338596676 0.00133600570092834 2.5665456054895e-05 0.000286721215687864 0.000190763855874456 -0.000152742335240802 8.07274505110147e-05 0.000114472402034683 -0.001646987929016 0.00195318261796643 -0.00110594564970168 -0.00985476236321802 -0.00179856493996508 -0.00401717546977673
  53 2931.89722275695 ""  45.1925906509109 0 0 -0.000725535360106342 -0.00169636591307091 0.00200796264265348 -0.00136986305235053 -0.00132308937786448 0.00345711890817628 -0.000887199279100725 -0.000400186904174084 -0.000780760320510967 0.000254748483462668 3.58630554050592e-05 9.33461769860432e-05 0.0151579517262306 0.0126497524591246 -0.0255012189435084 0.0205873094764581 0.0147519210129142 -0.040752183085186 -0.00541647659967536 0.000242843353332496 0.0003345524973767 0.0124334712467522 -0.00145527114569911 0.00257837756264672 -0.00523866576006002 -0.00353261823223456 0.0067514553917972 -0.00228547010850017 0.00961103345932866 -0.00327048421186228 0.000265688677086437 -0.0036877006778414 0.0021408997641302 0.0266878290186651 0.066237221141268 0.00575287302648809 4.17872723804275e-05 0.000110044375886323 -0.000249682219393579 0.00186988062885166 -0.00873013391422718 0.00944874931369495 4.42313936243031e-05 0.000639699711079054 -0.00100237958652028 0.20688833577026 -0.0430007919629263 0.00496202500832544 -0.527104864886427 -0.758459665066412 -0.0479567364718654 -0.0080776177873581 0.110619375817787 -0.109595903343365 -0.00667176473221716 0.00186561873568694 -0.00190714683220629 -0.000995708825695128 -0.0151523092073405 0.0160643666892379 0.0014436970687588 -0.000196228306166614 -0.00292854209885251 -0.000344893620524941 0.0013545276258816 -0.00163466494962671 -0.00187326910671673 0.00450687018699926 0.000737178443538133 -0.0040719133000865 -0.00152550537604943 -0.00130622785348774
  54 2980.42054388215 ""  32.0433281112428 0 0 -0.00325328105421167 -0.00178368747483862 0.00521764795270999 0.00244229264632149 0.00132367886402479 -0.00224120548408141 0.00735054133671953 -0.0138188292860495 -0.0473136951411105 -1.84023695423345e-05 -0.000229385378277937 -5.62346071624785e-05 0.045781450480746 0.0257710569668355 -0.0619913148194844 -0.0131852288776915 -0.013001613783053 0.0286770813067224 -0.0176152922628994 0.00160033110754909 -0.00106307741406351 0.433131814421323 -0.0176261717417552 0.136147699540577 -0.429503969101388 -0.225915313172614 0.530926484921504 -0.0915607703358043 0.40317468448294 -0.103280995532741 0.00120583667324089 0.0039218841980375 -0.00325016651315069 0.000877705166728962 0.00124542511043312 0.000187750851340751 -0.000409048791192692 -0.000235426014569373 0.000328198537897942 -0.000324924724571549 0.01198302075961 -0.0127316334551697 0.00124430046101124 -0.00151899872887819 0.0023712157350656 -0.00101544927667598 0.000222442071923461 -0.00138213195642006 -0.00919670079617117 -0.0146822058240574 -0.00190683939628471 0.00748620135615313 -0.142686011552418 0.151130778893005 -0.0189427563750752 0.00900447617810943 -0.00178782186708782 0.00101543500250622 0.014646039206005 -0.0174292219946475 0.00406614660902877 -0.00571921544564412 -0.00913492125969803 5.62258083868998e-05 -0.000163664636474487 -3.908754296684e-05 -0.00475544285270349 0.000985691804704553 -0.000299830124803024 -0.000171406467684923 0.000548128952495249 -8.86191265110583e-05
  55 2981.9011177584 ""  41.8770939405189 0 0 -0.000457053764605366 4.21786635432085e-06 0.000641615765363253 0.000984571862317212 0.000459357028379271 -0.00131573251481713 0.00200241053804879 -0.00300116418057592 -0.0107552941125532 1.90137223339173e-06 -0.000112624140687232 9.79792723854805e-05 0.00569531220645179 0.00212126568622646 -0.00777695173110068 -0.00696502053385735 -0.00569618657971278 0.0149375930446098 -0.00547093071223743 0.000615098285435695 -0.000422799427171054 0.0957874267003511 -0.00372235840131849 0.0303499943847075 -0.0983205290081231 -0.0514978060403477 0.12161686597308 -0.0204231254404412 0.0898507829081992 -0.0228769369800063 -0.00493592275546833 -0.0147131676620041 0.0160332429747149 -0.00868105231474707 -0.0110999004402438 -0.000497068206602746 0.00169761859756798 0.000991322499260177 -0.00146222643714173 0.00155676367216111 -0.0520865783909876 0.0554155650971588 -0.00692006410515805 0.00637965047085819 -0.0111468288016148 0.0101761162570298 -0.00316730596764573 0.00325480675502736 0.0887859128301833 0.132646497676011 0.0109182129985206 -0.0325502678896677 0.619896246197178 -0.657776581984942 0.104048444461073 -0.0487252557547963 0.0107312343771605 -0.00406960157550677 -0.0580220940150325 0.0701671443159311 -0.0221167397762863 0.0321415524813064 0.0522682118531624 3.86396787660057e-06 -9.11309703985074e-05 -0.000331097016935984 -0.000395726925799009 0.000762176364752085 0.00038397864944397 0.000828624903545271 0.00143499413192226 -0.00064976082931458
  56 2994.57390287547 ""  12.7315677239588 0 0 0.000156562854740725 8.30982919710602e-05 -0.000107921792145252 -0.000112889267489457 8.44505228399832e-05 -0.000180520165978964 0.000122792871929801 -0.000160463113963865 -0.000191822873145342 -0.000124261843892465 -5.21212375020179e-05 -6.40633068878942e-05 -0.00131500463399486 -0.0010810211871567 0.0017600892781691 -0.000856388380853862 -0.000550794651811708 0.00157637007743159 0.00172545962161379 -0.000206500400075479 -5.58382199941448e-05 0.00153402024627397 -8.99942903868579e-05 0.000481995297530516 -0.00214077767417039 -0.00109655893236929 0.00268497832300208 -0.00073102690652589 0.00310207852069741 -0.000736543005632008 0.000877722473713498 -0.00472334828763747 0.00337137397557869 -0.0122981178325717 -0.000499701189534587 -0.000920513495801692 0.00022445817224712 0.000370052030296803 -0.000228284485548017 -0.00100967398604911 -0.00291529351254375 0.00195676720882273 0.0405058668242214 0.0276244956001853 0.00147839464505567 0.122361157837567 -0.0348989030178233 -1.22085031107472e-05 0.0266071411678815 0.0442989116763495 0.00526497851999583 0.000816233220502231 0.0285172455597521 -0.0268087916826536 -0.583118043317626 0.259822324162829 -0.0858934023715576 -0.0177568024821676 -0.384402480945126 0.438479099091511 0.12539320450875 -0.198446581670782 -0.361589485621044 -6.74562916631822e-05 -0.000355447048571351 -2.63833400447486e-05 -0.00062269667000247 0.00105083251387435 0.0012595613794017 0.000747966639527016 0.000254956387606294 0.00100111831547479
  57 3013.55782548464 ""  34.9734312269132 0 0 0.0047155135266524 0.0025574109669567 -0.00520107885152559 -0.00179812878077611 0.000150815273523388 -0.000388540127166493 -0.00249641461874858 -0.002097610576814 0.0011988452696362 1.70469252080139e-05 6.60855361322106e-05 1.74678135842785e-05 -0.0495306830457333 -0.0303456441872905 0.0675442732000266 -0.001197163752949 -0.000168270698520045 0.00132927501139872 0.0226150909927507 -0.00160457477203372 0.00158367296397048 0.021824320514745 -0.0017236290837605 0.00784818949188196 0.0137444302847658 0.00744476516834242 -0.0174464746933432 -0.00555976050617284 0.0196059571345674 -0.00410975670893675 -0.000228412708281035 0.00211544808225003 -0.00329658662253664 -0.081333018352801 0.00903581931259869 -0.000930681713072387 0.000423039365625854 -0.000314006039608361 0.000220015121466794 -0.0016584412083778 0.00172127560178194 -0.00278500705110755 -0.000108375478866766 -0.0101623526302564 0.00234755487198081 0.881807767961084 -0.250116671604475 -0.00184855618976037 0.0883102237860555 0.150499105558626 0.0121364547974793 0.00090900638503025 -0.0245136852229218 0.0303914251091275 0.0191935792577829 -0.00900197026728255 0.00445362675718767 0.0064701144052824 0.0928847368437141 -0.106249822577878 -0.0215245367327075 0.0378682440944295 0.0729248266055269 0.000985014902542407 -0.000620209823479001 -0.000508496246152555 -0.0128517936631061 0.00601173607117297 0.00706077674421151 -0.000209733705904495 -0.000755446874155743 -0.000454799232639509
  58 3023.24618161878 ""  6.20910983878669 0 0 0.0337379232318233 0.0193695801768271 -0.042938890880347 -0.0183037201548177 0.00270609906314068 -0.00298233918973156 -0.0406597009048105 -0.0316561261364134 0.0155941756355172 0.000467412788353029 -0.000303055564958802 -9.25886751883157e-05 -0.403339012842997 -0.233476554323395 0.519678109053962 -0.0124442150468691 -0.00717676133437581 0.0172047510422164 0.226311932181526 -0.0184260559830644 0.0144258894526723 0.367451164024584 -0.0242818085816187 0.130161582994982 0.196223070648082 0.102312239102916 -0.249147694719667 -0.0824624555298969 0.297282475631674 -0.0675968818377415 4.3540967165983e-05 0.00154332317018215 0.00128484355450754 0.00861017437157047 0.000524388653684369 0.000165789457930025 -0.000206779285825777 -0.000183493189430374 -0.00056600309691856 0.000297151109762657 -7.48731600015546e-05 0.000205472619099963 -0.000461026872723421 0.00144442976197682 -0.000663721369580661 -0.0842295648248032 0.0226824075003407 0.000400118950166516 -0.0199447939101756 -0.0324090742102822 -0.000593323321110416 -0.00035250358990091 0.00127168268451632 -0.0013259198420166 0.00442882155902188 -0.00164831088419741 0.000379503719842797 -0.00087003682370542 -0.0124393992103518 0.0142285474439182 0.00189551770041495 -0.00329713954194835 -0.00673091189281511 9.34580678153515e-07 0.000495638906017069 0.000930987417805239 0.00898857706523249 -0.00152443289061947 -0.01100018367301 -0.00606241922560046 0.00194456833658407 0.000729737500708288
  59 3034.82597487611 ""  9.3457775376986 0 0 0.0091681405508134 0.0046106657336882 -0.011632884655526 -0.0670278280777525 0.00409221020923349 0.00165816613795247 0.0422544876337409 0.0176409901120973 -0.0132989908709973 0.00132389876826544 -0.000675574633677706 -0.000476762914726792 -0.105491088217657 -0.0573020686789655 0.137649399830645 0.0223039593233448 0.0284651384432868 -0.0676559323520135 0.76791242473095 -0.0707624040060499 0.0481999635660754 -0.346406297813679 0.0182467981981702 -0.123776577216031 -0.200134003233455 -0.105428728659176 0.260127021367063 0.0403346813456283 -0.120271314647652 0.0254007946283586 -0.000693137934582756 0.00187612455153236 -0.000731327226734289 0.00139492715012285 0.000632954455016057 0.000119484791208035 -1.40669297989041e-05 -0.000172253758101652 -7.85135316059279e-05 5.66796150502706e-05 0.000102392535501334 -8.86319148944771e-05 -0.000853473447790788 0.0011328357545843 -0.00106829963809809 -0.0107345936385762 0.00274215551660785 -6.79080003588859e-06 -0.00607603444315878 -0.00948778177189205 -0.000333138494962818 -4.97404846047247e-05 -0.00144092242219876 0.00183026227576015 0.0114637039250995 -0.00471236943031238 0.00133508843951304 -0.00079397115069303 -0.00968894583942428 0.0111115463429535 -0.000396861959222466 0.000643634552901369 0.00021334100202549 0.00012141328274946 -7.78734040799685e-05 0.000435127547370618 0.000635846970067238 -0.00137285781104066 -0.00534729654406773 -0.015663257124483 0.00711516228911415 0.00421924219083186
  60 3048.26769610499 ""  53.9887029270763 0 0 0.00265897847236056 0.00156597790658491 -0.00341963135088435 0.0019098400467953 2.52455342239359e-05 -0.000740961645325321 0.00351331667218635 0.0014476008233357 -0.00127580949832242 -1.13103900973251e-05 0.000117214578333086 0.000220018946835557 -0.0306652808717764 -0.0177722028721869 0.0396816504859466 -0.00396793925483273 -0.00366228746571872 0.00934142420850355 -0.0183558057276048 0.00233342449377632 -0.000789980777180836 -0.0270125670722767 0.00126021162876178 -0.00979585674970393 -0.0183324407382988 -0.00938529656272342 0.0239461928109726 0.00293072219642761 -0.00913843108306739 0.00175798484490936 -0.00527898572163649 -0.00272135839792364 0.00142007228380728 0.00720481798933626 -0.00179187940858709 0.000391768120436745 -0.000192060492245184 0.000568678603486154 -0.000372343036950698 0.00149381836654937 -0.0101949555173747 0.00937398051801526 0.0460229900235737 -0.0578241292045517 0.0432816786793078 -0.0853674078600384 0.0247874573328067 0.00130192036271761 -0.00368294514032896 -0.00578425342018533 -0.000452423511476404 -0.0043445911943816 0.103382473858255 -0.106650113131736 -0.591036260748723 0.246221366289551 -0.0742663589582393 0.0422132728143711 0.439943933996681 -0.502088762369019 -0.00380263523347495 0.0104922400043964 0.0557975496576025 5.6882098124826e-06 0.000388633996062123 9.59979382292876e-05 0.00087127504874378 -0.000532152145853681 -0.00151289183495839 0.00118656924310081 -0.000666134774808664 -0.00350305851636291
  61 3049.07008134043 ""  45.6858814747884 0 0 -0.0272115068977995 -0.0147326409331725 0.0328555862790593 -0.0429141163921166 0.000871917082006008 0.0048355652635457 -0.0571372423243486 0.00613225817113666 7.23831375496488e-05 0.000865454577476198 -0.000400661566344737 -0.000411590916460876 0.300044690537773 0.173936277742438 -0.388948312012424 0.035635446464069 0.0390368705769353 -0.0869312209417789 0.472353831874052 -0.0477484096600119 0.0291179046147754 0.506309270103868 -0.0168430749912977 0.177800000817656 0.160152699454328 0.0890481822480584 -0.218999577890799 0.0222824951786351 -0.143555170938905 0.0361224533068743 -0.00156552367984792 8.0865751081596e-05 -0.00168214011942519 -0.00184309451224487 -0.00187062630184912 0.000103277932753925 0.000233177624839784 7.00318304197472e-05 0.000470394485094983 -0.000130722662653399 -0.000724939688348813 0.000728933701803031 0.00358535927626053 -0.00434891078648272 0.00204133275604449 0.00888179902804455 -0.00138576208248544 -0.000406864494066404 0.0145948746790119 0.0236561365737763 -0.000305288314866453 1.99507065040701e-05 0.00835178757903295 -0.00965847562781566 -0.0421206459819336 0.0175737186202314 -0.00553103308465845 0.00283626227763246 0.0286076578600353 -0.0325230212883368 -0.00352290235486595 0.0063368486508212 0.013531747504898 0.000943749477233932 -0.000367718053277171 -0.000930901302286836 -0.00347531132388293 0.00218196851240456 0.0123569214839963 -0.00686703002716212 0.00578685296287267 0.00419918076417786
  62 3051.35478973784 ""  24.4800343487405 0 0 0.0149710158074979 0.00995226121790407 -0.0203078805518896 0.0132464599638184 -0.000245329225869282 -0.00286690066399326 -0.0292438236152031 0.066480342372601 -0.0376557130909397 -0.000298226847356812 6.74067285815281e-05 0.000201551214382109 -0.178999879733655 -0.104530263947328 0.234451445613628 -0.0181872345881775 -0.0197913943203565 0.0414125319140083 -0.139157798698032 0.014203512039605 -0.00862987191524454 0.339403764843517 3.36624600171124e-05 0.106516457854235 -0.159494796780954 -0.062749891461631 0.183840257351636 0.167628914736451 -0.732108346800138 0.163175113663831 0.000578242343255636 -0.00105870158176024 0.00172265787828672 0.0012522164649647 0.000928199042913476 5.99807972469654e-05 -9.54665090859767e-05 1.24898915513583e-05 -0.000341941224130023 1.9078468533567e-06 0.000336902912823601 -0.000283248653952916 -0.00125021620862332 0.00174473589026502 -0.00113054990765981 -0.00574441590240548 0.00106857825742067 0.000456319977770691 -0.00817742214939973 -0.0132120078286993 0.00113825685858639 5.20124266340664e-05 -0.0037779932408546 0.0042449855369498 0.0156516209471876 -0.00644899995873145 0.00200440873046434 -0.00124827210774923 -0.0131716079363305 0.015013232344641 0.000753023806536938 -0.00160978567320972 -0.00375149485384263 8.86254543484227e-05 -0.000131578044723318 0.000439460797145968 0.00082113412551245 0.00195521510034516 -0.00380643937318667 0.00331192772280189 -0.00122824840969691 -0.00124784179663535
  63 3069.50784866738 ""  24.516926604516 0 0 0.000367502286321245 0.000155605870100359 -0.000349811174665276 0.000657631105130348 -1.93617618045701e-05 -3.75905385034669e-05 0.000498374240422728 -1.14851765810112e-05 1.21043878412581e-05 0.000105275212731165 -5.06777983985227e-05 -2.80742130856568e-06 -0.00352640819590168 -0.0019614049749153 0.00398404953173477 -0.000357662987696059 -0.000472393594687375 0.000947936129631073 -0.00786173371239724 0.000760543410015 -0.000643999300263404 -0.00507698629392205 0.000134888412003741 -0.00191134791916679 -0.00132903910751922 -0.000728733485772833 0.00193469967293384 -6.48167464728179e-06 0.000665124531056707 -0.000154873565981289 0.00133594015005526 -0.00306339806648255 -4.07329198759938e-05 0.0022106431905349 0.000245684838646895 0.000305618981843052 -0.000365216971650451 0.000427627049692517 0.000225788627356501 0.000929986181856541 0.00282773422947576 -0.00462015170623834 0.0398884388173946 -0.0242820928163905 -0.0741072156605257 -0.021684906724742 0.00729964975486437 0.000854772775371058 -0.00437976165926357 -0.00546275420230631 -0.00114515954777397 0.000338864236776759 -0.0392360100140272 0.0409425301972287 -0.245225085134821 0.1066460614684 -0.0506040156015102 -0.00618733172442196 -0.223234653250888 0.229682106558143 -0.228788887756662 0.40542556392302 0.709289625969473 -0.000183536116914431 -0.000134703942526072 0.000103073083935254 0.00105071996097158 1.55062891961161e-05 -0.000549809073167468 -0.00210554769306122 0.000143737115787759 0.000666134126046776
  64 3488.75748993514 ""  1.51311365762538 0 0 0.000681040109975124 -0.000594309796080045 -0.00198997659787061 0.000250246122546493 0.000169408029217377 -9.97534394314051e-05 -0.00031412011469369 -0.000204370997845086 0.000396341077066409 0.000846342890740659 -0.000165506775373157 0.000128042702976849 -0.0110439202784758 -0.0061043557809413 0.0121552934045879 -3.14763368126209e-05 -0.000496052691483862 0.000666759064527628 -0.000102977383322215 -0.000828263448899033 -3.60195439491131e-05 -0.00389655456436426 -0.000613758477332653 -0.00165923903431468 0.00149486020703065 0.00219267589368615 0.00173422360129217 3.76050861401618e-05 0.00202691991323166 0.000429974645865342 5.88106721336353e-05 -0.00217049610956323 0.00248952471959359 0.001304791833978 -0.00207696533163622 0.000127554575917264 -8.83991355085861e-05 0.000187186064080503 -9.83645023846765e-05 -0.000110481330986992 0.000276060805392401 0.000199316563550382 4.38730879426599e-05 9.38892959930156e-05 -6.03683397829348e-05 -0.0154319045478618 0.00516864848694272 0.00108910313842489 0.000757330954692241 -0.00318805151940498 0.00210218872974062 0.000253950970926141 -0.000943893189383551 -0.000601857681740147 -0.000119744118128534 -1.40440291733553e-05 -2.15289446745839e-05 3.56220056027995e-05 -0.000768597321357512 0.000991403923606642 -9.66692918369701e-05 -1.09859108304013e-05 0.00015302414329416 0.0451113382879929 -0.0132431037078602 -0.0507092324804135 -0.618845948762699 0.214504735175124 0.704144198654253 -0.013982168469831 0.00272355545154817 -0.00254653635347255
  65 3579.751021904 ""  28.6212548985099 0 0 -0.000437272657712365 -0.000334933222201771 -0.000111491176523328 0.00257975951216514 -6.5183204949377e-05 0.00062820564774082 0.000246459311827449 -2.00744225002586e-05 0.000108076677383233 0.0454131315488822 -0.0113196610458771 0.00672231676954822 0.00263171946564669 0.00108679216170948 -0.000370239870883822 0.000211166134703155 0.00014466846648443 -0.00121633638746047 -0.0124482680918476 -0.0016191281476376 0.000154684482307871 0.000330592518619419 0.000623906776358504 0.00087970482079541 0.000222127700399121 6.10907992690701e-06 -0.000944099249520868 -0.000219799552167946 -0.000613202646840847 -0.00046107519052151 0.0499561825963241 -0.466452768983698 0.352434535284937 0.000244629264638657 -0.000271186245913256 0.000537566582208111 -0.00342721073428919 0.0294614632930841 -0.0224129673417762 -0.00073480957298637 0.00145672525887539 -0.00100927766818588 3.24889976075237e-05 -0.00055555653915455 0.000506124728211973 0.001695680289464 -0.000702681926254138 -0.00191975446160975 0.00120210313217071 0.00416361985074142 -0.00162695945798972 0.00402282657461336 -0.00973891646216136 0.00836401663559493 0.00329054907292184 0.000750491224020499 -0.000140966261091312 0.0012210216160459 0.00360812206414184 -0.00112777914748163 -0.000485401717247622 -0.000492465424866687 -0.00273464310894668 -0.000619593556152881 0.000704135008292195 0.000465406157363889 0.00850684935308801 -0.00278051175346833 -0.00993469392480202 -0.740870651817564 0.171810947442353 -0.106649937782659
  66 3609.32808272713 ""  272.853533825329 0 0 0.000419260273560342 -0.000213164288302841 0.000320458084407046 -0.00286094633291916 -0.00105705306318613 -0.00224485454487665 -0.000212866884445151 0.00013478917074072 -0.000132767470621783 -0.0341903525798952 0.00864990514273 -0.00365428938369426 0.000565831528765619 5.29345259034504e-05 0.00052143633116899 -0.00137758617917761 0.00197680717975667 0.0107333383743135 0.0137850540885081 0.00218883852991465 0.000934312990081924 -0.00085933013642258 -0.000828406024254092 -0.00102619640530161 0.000414776799468044 -0.00014976923356955 -0.000258767278176784 -8.65456691722551e-05 0.00257234575467379 0.000930698140408691 0.0650343839018579 -0.6075472341698 0.463500470385354 0.000147691289350231 9.66715167119297e-05 8.65839760424686e-05 -0.00475391110294591 0.0382587488498041 -0.0290704528263928 -0.00013412887794386 0.00162997450597789 -0.00144174147241573 -6.70379294815479e-06 -0.000288763049354619 0.000154096979159282 0.00177846936968339 -0.000890595993472264 -0.00188357377218154 -0.00106806627024638 -0.00192459187921499 0.000508905580191193 0.00333563141669522 -0.0123191734691008 0.0114861636929576 0.00404126566256661 9.64183751229433e-05 0.000838557198472759 -0.00100927113595149 0.000677199549320096 -0.00416949323418406 -0.00065471502039291 -0.000772352625204705 0.000738211288511152 9.20216803822885e-05 -0.000135878914478524 -0.00028215348455232 -0.00434906001373195 0.00130855199494173 0.00442403309699677 0.56876994887867 -0.130628680481577 0.074802770027019
  :::
 } 
 m_exists[66] { 
  s_m_exists
  :::
  1 11111111111111111111111111111111111111111111111111111111111111111111111111111 
  2 11111111111111111111111111111111111111111111111111111111111111111111111111111 
  3 11111111111111111111111111111111111111111111111111111111111111111111111111111 
  4 11111111111111111111111111111111111111111111111111111111111111111111111111111 
  5 11111111111111111111111111111111111111111111111111111111111111111111111111111 
  6 11111111111111111111111111111111111111111111111111111111111111111111111111111 
  7 11111111111111111111111111111111111111111111111111111111111111111111111111111 
  8 11111111111111111111111111111111111111111111111111111111111111111111111111111 
  9 11111111111111111111111111111111111111111111111111111111111111111111111111111 
  10 11111111111111111111111111111111111111111111111111111111111111111111111111111 
  11 11111111111111111111111111111111111111111111111111111111111111111111111111111 
  12 11111111111111111111111111111111111111111111111111111111111111111111111111111 
  13 11111111111111111111111111111111111111111111111111111111111111111111111111111 
  14 11111111111111111111111111111111111111111111111111111111111111111111111111111 
  15 11111111111111111111111111111111111111111111111111111111111111111111111111111 
  16 11111111111111111111111111111111111111111111111111111111111111111111111111111 
  17 11111111111111111111111111111111111111111111111111111111111111111111111111111 
  18 11111111111111111111111111111111111111111111111111111111111111111111111111111 
  19 11111111111111111111111111111111111111111111111111111111111111111111111111111 
  20 11111111111111111111111111111111111111111111111111111111111111111111111111111 
  21 11111111111111111111111111111111111111111111111111111111111111111111111111111 
  22 11111111111111111111111111111111111111111111111111111111111111111111111111111 
  23 11111111111111111111111111111111111111111111111111111111111111111111111111111 
  24 11111111111111111111111111111111111111111111111111111111111111111111111111111 
  25 11111111111111111111111111111111111111111111111111111111111111111111111111111 
  26 11111111111111111111111111111111111111111111111111111111111111111111111111111 
  27 11111111111111111111111111111111111111111111111111111111111111111111111111111 
  28 11111111111111111111111111111111111111111111111111111111111111111111111111111 
  29 11111111111111111111111111111111111111111111111111111111111111111111111111111 
  30 11111111111111111111111111111111111111111111111111111111111111111111111111111 
  31 11111111111111111111111111111111111111111111111111111111111111111111111111111 
  32 11111111111111111111111111111111111111111111111111111111111111111111111111111 
  33 11111111111111111111111111111111111111111111111111111111111111111111111111111 
  34 11111111111111111111111111111111111111111111111111111111111111111111111111111 
  35 11111111111111111111111111111111111111111111111111111111111111111111111111111 
  36 11111111111111111111111111111111111111111111111111111111111111111111111111111 
  37 11111111111111111111111111111111111111111111111111111111111111111111111111111 
  38 11111111111111111111111111111111111111111111111111111111111111111111111111111 
  39 11111111111111111111111111111111111111111111111111111111111111111111111111111 
  40 11111111111111111111111111111111111111111111111111111111111111111111111111111 
  41 11111111111111111111111111111111111111111111111111111111111111111111111111111 
  42 11111111111111111111111111111111111111111111111111111111111111111111111111111 
  43 11111111111111111111111111111111111111111111111111111111111111111111111111111 
  44 11111111111111111111111111111111111111111111111111111111111111111111111111111 
  45 11111111111111111111111111111111111111111111111111111111111111111111111111111 
  46 11111111111111111111111111111111111111111111111111111111111111111111111111111 
  47 11111111111111111111111111111111111111111111111111111111111111111111111111111 
  48 11111111111111111111111111111111111111111111111111111111111111111111111111111 
  49 11111111111111111111111111111111111111111111111111111111111111111111111111111 
  50 11111111111111111111111111111111111111111111111111111111111111111111111111111 
  51 11111111111111111111111111111111111111111111111111111111111111111111111111111 
  52 11111111111111111111111111111111111111111111111111111111111111111111111111111 
  53 11111111111111111111111111111111111111111111111111111111111111111111111111111 
  54 11111111111111111111111111111111111111111111111111111111111111111111111111111 
  55 11111111111111111111111111111111111111111111111111111111111111111111111111111 
  56 11111111111111111111111111111111111111111111111111111111111111111111111111111 
  57 11111111111111111111111111111111111111111111111111111111111111111111111111111 
  58 11111111111111111111111111111111111111111111111111111111111111111111111111111 
  59 11111111111111111111111111111111111111111111111111111111111111111111111111111 
  60 11111111111111111111111111111111111111111111111111111111111111111111111111111 
  61 11111111111111111111111111111111111111111111111111111111111111111111111111111 
  62 11111111111111111111111111111111111111111111111111111111111111111111111111111 
  63 11111111111111111111111111111111111111111111111111111111111111111111111111111 
  64 11111111111111111111111111111111111111111111111111111111111111111111111111111 
  65 11111111111111111111111111111111111111111111111111111111111111111111111111111 
  66 11111111111111111111111111111111111111111111111111111111111111111111111111111 
  :::
 } 
} 
