# Supplementary material for: Cut-off Scale and Complex Formation in Density Functional Theory Computations of Epoxy-Amine Reactivity
Source: ACS Omega. 2021 Oct 25;6(44):29424–31. doi: 10.1021/acsomega.1c03229 (PMC8587129; doi:10.1021/acsomega.1c03229)
Supplement: Supplementary file 1 — ao1c03229_si_001.zip [file ao1c03229_si_001.zip › Final_structures/Primary/A3_E1_B3LYP-D3_CC-PVTZ-F_canonical/Amine_frag3_product-8_isomer19.vib]

{ 
 s_m_m2io_version
 :::
 2.0.0 
} 

f_m_table { 
 i_j_atom_total
 :::
 24
 m_column[77] { 
  s_m_data_name
  s_m_column_name
  i_m_width
  b_m_visible
  s_m_units
  :::
  1 r_j_Frequency  "Frequency"  10 1 "" 
  2 s_j_Symmetry  "Symmetry"  10 0 "" 
  3 r_j_Intensity  "Intensity"  10 1 "" 
  4 r_j_Raman_Act  "Raman Act"  10 0 "" 
  5 r_j_Raman_Int  "Raman Int"  10 0 "" 
  6 r_j_x1  "x1"  10 0 "" 
  7 r_j_y1  "y1"  10 0 "" 
  8 r_j_z1  "z1"  10 0 "" 
  9 r_j_x2  "x2"  10 0 "" 
  10 r_j_y2  "y2"  10 0 "" 
  11 r_j_z2  "z2"  10 0 "" 
  12 r_j_x3  "x3"  10 0 "" 
  13 r_j_y3  "y3"  10 0 "" 
  14 r_j_z3  "z3"  10 0 "" 
  15 r_j_x4  "x4"  10 0 "" 
  16 r_j_y4  "y4"  10 0 "" 
  17 r_j_z4  "z4"  10 0 "" 
  18 r_j_x5  "x5"  10 0 "" 
  19 r_j_y5  "y5"  10 0 "" 
  20 r_j_z5  "z5"  10 0 "" 
  21 r_j_x6  "x6"  10 0 "" 
  22 r_j_y6  "y6"  10 0 "" 
  23 r_j_z6  "z6"  10 0 "" 
  24 r_j_x7  "x7"  10 0 "" 
  25 r_j_y7  "y7"  10 0 "" 
  26 r_j_z7  "z7"  10 0 "" 
  27 r_j_x8  "x8"  10 0 "" 
  28 r_j_y8  "y8"  10 0 "" 
  29 r_j_z8  "z8"  10 0 "" 
  30 r_j_x9  "x9"  10 0 "" 
  31 r_j_y9  "y9"  10 0 "" 
  32 r_j_z9  "z9"  10 0 "" 
  33 r_j_x10  "x10"  10 0 "" 
  34 r_j_y10  "y10"  10 0 "" 
  35 r_j_z10  "z10"  10 0 "" 
  36 r_j_x11  "x11"  10 0 "" 
  37 r_j_y11  "y11"  10 0 "" 
  38 r_j_z11  "z11"  10 0 "" 
  39 r_j_x12  "x12"  10 0 "" 
  40 r_j_y12  "y12"  10 0 "" 
  41 r_j_z12  "z12"  10 0 "" 
  42 r_j_x13  "x13"  10 0 "" 
  43 r_j_y13  "y13"  10 0 "" 
  44 r_j_z13  "z13"  10 0 "" 
  45 r_j_x14  "x14"  10 0 "" 
  46 r_j_y14  "y14"  10 0 "" 
  47 r_j_z14  "z14"  10 0 "" 
  48 r_j_x15  "x15"  10 0 "" 
  49 r_j_y15  "y15"  10 0 "" 
  50 r_j_z15  "z15"  10 0 "" 
  51 r_j_x16  "x16"  10 0 "" 
  52 r_j_y16  "y16"  10 0 "" 
  53 r_j_z16  "z16"  10 0 "" 
  54 r_j_x17  "x17"  10 0 "" 
  55 r_j_y17  "y17"  10 0 "" 
  56 r_j_z17  "z17"  10 0 "" 
  57 r_j_x18  "x18"  10 0 "" 
  58 r_j_y18  "y18"  10 0 "" 
  59 r_j_z18  "z18"  10 0 "" 
  60 r_j_x19  "x19"  10 0 "" 
  61 r_j_y19  "y19"  10 0 "" 
  62 r_j_z19  "z19"  10 0 "" 
  63 r_j_x20  "x20"  10 0 "" 
  64 r_j_y20  "y20"  10 0 "" 
  65 r_j_z20  "z20"  10 0 "" 
  66 r_j_x21  "x21"  10 0 "" 
  67 r_j_y21  "y21"  10 0 "" 
  68 r_j_z21  "z21"  10 0 "" 
  69 r_j_x22  "x22"  10 0 "" 
  70 r_j_y22  "y22"  10 0 "" 
  71 r_j_z22  "z22"  10 0 "" 
  72 r_j_x23  "x23"  10 0 "" 
  73 r_j_y23  "y23"  10 0 "" 
  74 r_j_z23  "z23"  10 0 "" 
  75 r_j_x24  "x24"  10 0 "" 
  76 r_j_y24  "y24"  10 0 "" 
  77 r_j_z24  "z24"  10 0 "" 
  :::
 } 
 m_row[66] { 
  r_j_Frequency
  s_j_Symmetry
  r_j_Intensity
  r_j_Raman_Act
  r_j_Raman_Int
  r_j_x1
  r_j_y1
  r_j_z1
  r_j_x2
  r_j_y2
  r_j_z2
  r_j_x3
  r_j_y3
  r_j_z3
  r_j_x4
  r_j_y4
  r_j_z4
  r_j_x5
  r_j_y5
  r_j_z5
  r_j_x6
  r_j_y6
  r_j_z6
  r_j_x7
  r_j_y7
  r_j_z7
  r_j_x8
  r_j_y8
  r_j_z8
  r_j_x9
  r_j_y9
  r_j_z9
  r_j_x10
  r_j_y10
  r_j_z10
  r_j_x11
  r_j_y11
  r_j_z11
  r_j_x12
  r_j_y12
  r_j_z12
  r_j_x13
  r_j_y13
  r_j_z13
  r_j_x14
  r_j_y14
  r_j_z14
  r_j_x15
  r_j_y15
  r_j_z15
  r_j_x16
  r_j_y16
  r_j_z16
  r_j_x17
  r_j_y17
  r_j_z17
  r_j_x18
  r_j_y18
  r_j_z18
  r_j_x19
  r_j_y19
  r_j_z19
  r_j_x20
  r_j_y20
  r_j_z20
  r_j_x21
  r_j_y21
  r_j_z21
  r_j_x22
  r_j_y22
  r_j_z22
  r_j_x23
  r_j_y23
  r_j_z23
  r_j_x24
  r_j_y24
  r_j_z24
  :::
  1 62.6615570765362 ""  1.38300300402054 0 0 0.0144690684243704 -0.0252238121120848 -0.0399894002836991 0.0100725758134196 -0.0325958886976705 0.0260965256159673 -0.00606823232462156 0.0414466419322613 -0.0561418611810001 0.0129109486292102 -0.000393775558839896 0.139659766898263 0.0242569193036974 -0.0437105457854264 -0.0747080407245168 0.0207951494436738 0.0189438173782123 -0.00943471115797249 -0.00615097720619488 -0.114362838701163 0.0226216416939905 -0.00902253929227049 0.0489137057596876 -0.0562344686542538 -0.0322309259166931 0.0650796856011102 -0.0259349497231949 0.0085222659061497 0.0589473333923783 -0.0981077002880382 0.00251347834811188 -0.0126725606158355 0.156337853262865 0.00896756295185467 0.0043460221601249 -0.0490725209240409 -0.0327418548593891 -0.0484146057504519 0.0529911047977893 -0.0035760721215565 0.00809890037684009 -0.0307047557919355 -0.0288280695677662 0.110713002857001 -0.0258591514062274 -0.0127467926132195 0.0267701276490345 -0.0202591901257524 0.0229144594955442 0.0294151223110157 -0.094828576262135 0.0305923467817681 -0.0233831105929579 -0.0837889669672151 -0.0136133066430765 0.150106856800522 -0.0876817733800681 -0.0557097820864709 0.139597578874879 0.0252818651685282 -0.036185352211734 0.116084506563532 -0.0106724604036518 0.027187282410275 -0.0566161599167097 -0.0430781181806153 -0.00834997266280672 -0.0945569410908238 0.0511041866370824 0.0604918546565018 -0.0753726615388504 -0.0609749296918517
  2 75.7069018450343 ""  0.871542963378636 0 0 -0.0422105799583493 -0.0183946453267035 -0.0101959289001208 0.0128571366081008 0.0439665404204561 -0.00688207950971435 -0.050822010481605 -0.0337679177112173 -0.0110063551816726 0.0980400686377758 0.0234812680506846 0.0474226922872551 -0.0895478277966409 -0.000502930843476515 -0.0159640383499118 0.0132772494662518 0.111395116458657 -0.0369349052022348 -0.0110114464212872 0.0381541305719259 -0.016686116832024 -0.0627366894824457 -0.0101041991325935 -0.00947437734276625 -0.0226950535049074 -0.0444552295958122 -0.0113657031750925 -0.0723597987770198 -0.0579910101509635 -0.011976062335551 0.132766541133116 0.059201019470871 0.0411986444378985 -0.0323331209690748 -0.0931332466900056 -0.00478014437233013 0.0808764567015358 0.109781999003094 -0.00979425978566043 -0.0343038016154147 0.0252108264018789 -0.00281123629681703 -0.0316925971136231 -0.00393814843727701 -0.00433206268766376 0.0356077763582934 -0.134937776310407 -0.00473327886845244 -0.0974190912955993 -0.137512016833306 -0.00346474066899668 -0.124975289344975 0.0775300722391114 0.0106471255444866 -0.0847665033268024 -0.0439466758742911 0.0042040729097854 0.0259743603303891 -0.038869834831834 -0.0151416962802704 -0.0313551912094632 0.052121118749286 -0.00342971981516134 -0.0275751804495484 -0.0743403784010509 -0.00434791915422193 0.0706159662851827 0.0726887423622927 -0.00449534281648544 -0.0123427416348242 -0.0716239068031771 0.0172032236292642
  3 129.091492997764 ""  2.51095552912104 0 0 0.0203733515662812 -0.0203140207198662 0.0151243365048987 0.0176159627583604 -0.0232289271216597 0.0166213773737183 -0.0201329590328313 -0.0868403853515575 0.0125825306784745 0.0369494211585688 -0.0121708763450374 0.0821861232800561 0.0423053563016325 -0.00749355769403249 0.0693465567475672 0.0341805350017284 0.00604289398450446 -0.0154030046634489 -0.00836452182448675 -0.0571115037835077 0.00730720589841112 -0.0337116359948005 -0.133574026128474 0.0563880666703878 -0.0457645890184281 -0.103030850518369 -0.0477895451960515 -0.00969880149792704 -0.0757251327382956 0.0247440277028236 0.0328944753879155 -0.0143262101783173 0.063904391826079 0.0188713174475542 0.122622290945506 -0.0339282403678046 -0.0262872690007002 0.0403777444170033 -0.0570910858327665 -0.000561382150755179 0.0310544618943292 0.00278758746361956 -0.0693696246117142 -0.084536908818728 -0.0121044334272475 -0.0630271453495161 0.179836510140934 -0.0121840732718566 0.0831023688863918 0.182366932294024 -0.0839957056267718 0.0385114439075482 0.0315958625763391 0.0918574173340341 -0.0800687985741055 -0.110293730218598 0.0282384345330671 -0.0905965808438731 -0.0998693004263551 -0.111264175576321 -0.0926896208400114 -0.131972358764544 0.0340324861994273 0.0330342556232633 0.0371272351565792 -0.0273258905794386 -0.0609364087134719 0.0777044370272748 -0.0537200099323547 0.0210047225008371 0.0215434926148024 -0.0829600123361999
  4 146.20164700473 ""  1.64533186121223 0 0 -0.00872139573131777 -0.0167978348432523 -0.00573079485627225 -0.0119589978887713 -0.0164781969482993 -0.0704763331368971 0.0946366363956436 -0.0215783515931255 0.0291748621231033 0.0429871679713978 0.00252559352857087 0.0728010090548984 -0.0217361262648648 -0.0177300024975194 -0.0223384184457838 0.0543942760050719 0.0352536972768587 -0.172049036721424 -0.111960712876278 -0.0754286376960725 -0.10834012824529 0.144930202340139 -0.0310514018828759 -0.0288339721010511 0.118747306996646 -0.0201273365973919 0.051784821637965 0.102857514575815 -0.0141409458052274 0.0916948582781309 0.043892358977915 0.00608299502454035 0.0473126942272439 -0.0650957771466531 0.00544737361432932 0.0434114723795956 -0.0690946286584832 0.00218275483854232 -0.0763457533053798 -0.02620179452687 0.00834562672936733 -0.0214663889313077 0.0945332478665114 0.0232025831162415 -0.0103993581545726 -0.0503662344762067 0.000259438987266024 0.0541587605519536 -0.0634532361086722 0.00439364940692506 0.0489076110984693 -0.0402499333659067 0.00587059824195427 -0.0658989258742489 0.126518218946883 0.0275080822595984 0.0265132672098223 0.11576905475786 0.025728237729316 0.0417214730742413 0.133835798540961 0.0289486111075267 -0.0900958047739847 -0.0623639257370786 0.00886276035881225 0.0444609489329642 -0.126927086595791 0.027121239902038 -0.0664977209716773 -0.0645117811547947 0.0120862436109251 0.0529943461402238
  5 215.399158360021 ""  1.77625601886147 0 0 -0.00505608063278672 -0.0379704633408403 0.0096684293960186 0.0249074256630355 -0.0200306603783665 0.0696891015328414 -0.00136116750039727 0.110376121723933 -0.01126978459839 0.0445476742380856 -0.0669724796913314 -0.05673933022562 -0.0121151656575068 -0.0652443861633377 -0.0651564354120935 -0.0422451752958402 -0.0309677712246421 0.154290759631205 0.112414064588505 0.0473388072118125 0.101714876592747 -0.00407194106263654 0.192419731112221 -0.0535496011848686 0.00489930971073233 0.153845652882761 0.0962532008324193 -0.00944407644282358 0.103689709490726 -0.0920176220686705 0.08626079523005 -0.0287258998989425 -0.0223912520222991 -0.0264358104208852 0.0531618810585533 0.0169311835387568 -0.0422903122132194 0.041021232577794 -0.0500100181698778 -0.0182344419989165 0.0291073871176176 0.00725870118305343 0.0153066382816851 -0.0166111119190361 0.00739604430181785 -0.0960994450147782 0.119466590535712 0.0904537096088914 0.0369381261401462 0.126148563761024 -0.0734900526971689 -0.018686908914257 0.0346668987723478 0.0244712097702281 0.0115836702058057 -0.0375063553111617 0.0475679327680428 0.0362900088231472 -0.0332523437124714 -0.0117379191081544 0.0265563026075241 -0.0163379589013403 -0.0152783575661158 0.000628759557362679 -0.102152331487995 0.0276444604027226 -0.149550405013655 0.0207170062796464 -0.0270624271600859 0.102176808007044 -0.16045339304258 -0.0307775891234487
  6 279.452700554925 ""  2.12066442532967 0 0 -0.0364607755609601 0.00233294467578149 -0.0158561953963779 -0.0272576530024565 0.0299700071060189 -0.0459421253890387 0.0574698964957089 -0.0257618340286119 0.0202074672793771 -0.082799887207051 0.0678147443733228 0.0100858155847087 -0.115169196520781 0.0213417257281601 -0.0459827743878473 0.00321422957345565 0.0150719055903666 -0.0774644773460119 -0.0664882254953562 -0.0122292536011261 -0.0588117143222797 0.0493020370659532 0.197113614650692 -0.0944895052438132 0.314937139748112 -0.0797419402041241 0.115177908553599 -0.0993729719528298 -0.204258555225933 0.0671499271458328 -0.125194881775318 0.0248536586513183 0.0169609005613662 0.025549713812891 0.0483215273527018 -0.00112875540546185 0.0449256486536321 0.00888259698870783 0.0183235685356345 0.0359824994738499 0.00818818905649761 0.00532281822476345 -0.00466082528642031 -0.0237601012778254 0.00101366079496167 -0.0608090942774666 0.130031712166986 0.0895107423881282 0.11341569063125 0.134522010475118 -0.0767820382242037 0.0517001943979816 0.00531835712555159 0.0300279988802694 -0.0492423979237796 -0.0550915748981432 0.00402927509415366 0.0217888635650118 -0.0499207490562177 -0.0420133602576293 -0.0202881396530603 -0.000310047775022953 0.033502535837887 -0.0104359049056472 -0.1117506368096 0.0035553795946895 -0.0161948460786227 -0.0662625576377902 0.037505376507573 0.141735694356953 -0.192806306236237 -0.0653903322606195
  7 292.068692685981 ""  6.96829752700459 0 0 0.0264640813275308 0.0134182068048188 0.0304855674963887 0.0340093057964419 0.0126919002770717 0.0878301341600769 0.0538065637317399 -0.0278389221932155 0.0536823033044063 -0.0129814949870218 0.00308062066780539 -0.012380787786371 0.0303106297283033 0.0178262927526 0.0474630170746588 -0.0349219539395352 -0.0120215813973043 0.181033948915674 0.134615690971805 0.0427879567484897 0.12719919869562 0.0194917208881401 0.177515538817819 -0.0189681193032412 0.291668536290653 -0.0903607575588142 0.115817665377944 -0.100886543966322 -0.203887331541574 0.0816549900655254 0.0274869268747152 0.0242120521691397 0.170156125444018 -0.00800943176327134 -0.0445597741262963 -0.0136246841993338 -0.0297884162817562 -0.0156755289815131 -0.0609955717773627 -0.0176416353042597 -0.0126892604938927 -0.045889133839529 -0.0576085448039793 0.0400507159588395 -0.0547308511106251 0.0409856556721851 -0.0870993498721781 -0.0513988098911037 -0.0530581067824659 -0.0881569565327893 0.0236987482361265 -0.0301564974514346 -0.0112852078573748 -0.0692148654139896 -0.260496964464596 -0.0507939603754921 -0.151538042414827 0.109733629134052 -0.0469178293572954 -0.0339881850271081 -0.0923507580157196 0.273386555558149 0.022014728237639 0.0201727209308356 0.0288071118492969 0.00432069446068737 -0.0272037455145939 0.0211275940991043 -0.0651528516667354 -0.0260694026021195 0.0586633562632207 0.0380662084066765
  8 296.092703536013 ""  1.75038293092177 0 0 0.0060866422053344 -0.000168774739451638 0.00590604578445784 0.00737554474250644 -0.00261095278385214 0.0286213877430387 0.0237124252280205 -0.0069162180803644 0.0155088393925834 -0.00903054736476059 -0.005419786201656 -0.00306389621620477 0.00764579545469731 -0.00108681973751889 0.00617873569549411 -0.0170425516596451 -0.00958932624272786 0.060784430190838 0.0428654927569451 0.00452488977466497 0.0426382093464455 -0.00425055069801418 0.146234210720495 -0.0358046254141721 0.183677621331403 -0.0421161527264656 0.0729381006584778 -0.083092237535934 -0.127710110477825 0.0154182058905211 0.0143828453453543 0.00772978270463067 0.0937853712103312 -0.00351909859373432 -0.0292779794307127 -0.00568391211342343 0.0080025836580056 0.0226810657013896 -0.0240945333604626 -0.00954205768270337 0.00429410930030099 -0.0104372278764615 -0.0277623598702898 0.00857092773487072 -0.0133071421746642 0.0398274185307836 -0.0616300354112879 -0.0246336254080422 -0.0450280087437314 -0.064095450595036 0.0143070567677355 -0.0197603311931971 0.0117428356175516 -0.002624391030876 0.412731793225738 0.282141127405621 0.0376964007370398 -0.483828836698538 0.260771511910278 -0.0111773943948645 -0.0124631071207322 -0.498126714422981 -0.0596529986230621 0.00352673960483797 0.00605439561458341 -0.00122248284601742 -0.00427862177168487 0.0232243258470699 -0.0214812177011563 -0.0206270721303583 0.0207890569207186 0.0142615173421607
  9 315.557934101457 ""  44.2494266680666 0 0 0.0436851317581852 0.0111159158133872 -0.0333040466737704 0.045758029996955 0.0168444979935718 0.00932131646243494 -0.00741328689949518 -0.056093366246885 -0.0461712455970385 -0.0590779329987361 0.0504258568145356 -0.0380001463752132 0.0148908543726225 0.0252213445640078 -0.0254173590970601 0.00141229114184889 -0.0138144071500663 0.0735031638348833 0.11601505033971 0.00229818398201479 0.0365123041329143 -0.0219841664670602 -0.164624281872701 0.0339003922956287 -0.092203529969173 -0.0685429068926261 -0.1495817223899 0.0365852125900106 -0.00756185862510143 -0.0329859329462614 0.0622003288070748 0.103723569244691 0.604009050020599 -0.0298260996830371 -0.012822087158245 -0.00512109135081147 -0.0461462830589807 0.0244531581025511 0.00717204485554042 -0.044575818726843 0.0107179638839752 0.0293060575150524 0.0571459303743632 -0.0119960119839113 0.0422118531296726 -0.0351985531229456 -0.0140771453158355 -0.0203074000970891 -0.0486136606836121 -0.0114611405715062 -0.0500947800650597 -0.0640288798773189 0.0216120389208594 0.0239368847892388 0.0906039359522656 -0.0233779346216326 0.113691669400609 0.092274077982714 -0.0231576221784936 0.0714251654738361 0.104608536825102 -0.0149568765686845 -0.0535728750846266 0.0453465916708127 -0.0351177376565764 -0.00782483554469039 -0.0645838413612801 0.0307730793902742 0.0097833154198986 0.0766940102079536 -0.0396380599521833 0.00791929175834237
  10 321.853371758031 ""  0.590743439874622 0 0 -0.00707201521838293 0.00649882807392657 0.0255823183867207 0.0104070772847338 0.0363898607901674 0.0307957649868772 0.0566904425216821 -0.00623327333490107 0.0539165777080571 -0.0304129556457086 0.0445030581681346 -0.00649750361350063 -0.048005820406931 0.0178662798733922 0.0137457367367628 -0.00797443148835127 0.0147494094451368 0.0615965042203479 0.0384322792870309 0.0487410703032739 0.0419866123180111 0.202391413899985 -0.404978549580724 0.0967904507879908 -0.28827250273786 0.0692306465965381 -0.0722823788139784 0.327920384602574 0.296607850587399 0.175480626192743 -0.0746853593699432 0.00878960002150713 -0.0864014187187749 0.00566009568444128 -0.0188924499554814 0.00389662679576377 0.0148861139820539 -0.00313391827595503 -0.0478044676320222 0.0115687915715065 -0.0105143487562474 -0.032185871002922 -0.0552244525528356 0.0190445139805075 -0.0430284383631366 -0.00095310043818146 -0.00494038783160583 0.0369428584766282 0.0214352133621328 -0.00273802111990411 -0.0111424354000883 0.00680392330844716 -0.00871753238413411 -0.0347322346076557 -0.0225308203233974 0.068254291580913 -0.0990072221034774 -0.138839365031372 0.0632390523313176 -0.049692281750558 -0.0870161686377691 -0.0353365072378374 0.0192087825454707 0.00136331008524672 -0.0684410261365476 0.0237838566790335 -0.0576406313629462 -0.0401671637360814 -0.0296467085072203 0.0941082092243969 -0.109282523973688 0.00441135721752374
  11 324.158322671445 ""  51.3937929615042 0 0 -0.0495728599264173 -0.0173479329793875 0.0148496407121372 -0.0497392909554596 -0.0141034078551063 -0.0400682217686023 0.0126347911909607 0.0375689455356682 0.0290156810031804 0.0293273564851661 -0.0476841309313514 -0.037615760255439 -0.0331323573132201 -0.028761264032062 0.000682046860597166 -0.0342047088976468 0.0137667472040796 -0.0727295412637808 -0.0815815363724273 0.0101563544473604 -0.0557253956564827 0.0658928069088998 -0.000257635855031909 -0.0162692969696665 -0.0334719289563086 0.0725352863897367 0.0686405318940911 0.0660016449186517 0.0979029958384136 0.0482138236633339 0.269987647958955 0.119791067624112 0.653901604713706 0.0273986525484878 0.029918670146411 0.00749459537472788 0.0498019018958972 -0.0204014478008367 0.0156066235297939 0.0466548940017959 -0.00592260028565662 -0.0155917444234168 -0.0385547610781046 0.00104286867689186 -0.0253826243726383 0.00858260691046479 0.0516971652525843 0.0401187572896726 0.0691838401879324 0.0492349679939114 0.0444234315783593 0.0696507231954074 -0.0175727146333566 -0.00631681432939157 -0.0712463591389929 0.00151856774902637 -0.0727027168628548 -0.0598779468667581 0.00312513869219151 -0.0604925468437902 -0.0767726516405625 0.00395785193915227 0.0517155177144035 -0.0567867743051077 0.0246933306561902 0.00633700586834511 0.0736850051411733 -0.0365374261671655 0.012537370818728 -0.0901456910978751 0.0259370325592332 -0.0213178722902005
  12 416.117222602387 ""  6.23420084370552 0 0 0.0483954848265354 0.00464750555312439 0.0264259290600828 0.0179114579097389 -0.0213012295359236 -0.078320144560376 -0.0670419033519687 0.016778876144046 -0.0143622110139181 -0.0153349668071833 0.0162073833039204 -0.00421563715722946 0.0350450081137266 0.0103591546224914 0.0267360847353463 0.123522414629873 -0.0637233046706835 -0.186163125680221 -0.120232989937482 -0.0437653590405363 -0.134238134468405 -0.168220832349855 0.0872393760479231 0.0730321872381143 -0.0737367111856559 0.0139537317069411 -0.0271932654494006 -0.112884166469043 -0.0305788008823283 -0.151755272578318 -0.0296868567822841 -0.0064394137765472 0.0725599665031005 0.0365256033161235 -0.0230968095583272 0.0632075024616501 -0.00667541142176924 -0.00513480399041754 -0.105102158164847 0.0450846289906791 -0.0267081674268684 0.0385548509185386 -0.0500277122268564 0.0475421045358419 0.0467290315209091 0.0588962034785028 -0.0363207880275696 0.0648442557309471 0.0196444042462419 -0.0345087824548665 0.0558641805815717 0.0474514461920571 -0.0226136831664036 0.0594028673378053 -0.083114479660557 0.0982599075724708 -0.103179310598889 -0.100884894719097 0.0880591413064451 0.0929521688351463 -0.106499570609575 0.0941477821925645 0.162745830023629 0.0425910138705492 -0.0228074479617191 0.0542850241322601 -0.179392994758014 0.0435048419714314 -0.0741437312391279 0.0803436239921822 -0.0309555323385558 0.0700753400702546
  13 473.353958546908 ""  1.65857383351303 0 0 0.0237613721013059 0.00698587987558157 0.0846487582730787 -0.00917522731886109 -0.00781296000574415 -0.0507486112229146 -0.0332690645282023 0.0410233059452182 0.0988305617987363 -0.00489035908859543 0.00196990074547833 -0.00812332147020102 0.0222387182178657 0.020066428675213 0.115852033111521 0.123896360163168 -0.0711850889011414 -0.181911662361933 -0.190827053036147 0.0118672216086501 -0.127001287162101 -0.0517849996830035 0.0776377069018221 0.102908114051919 -0.0504763127136716 0.0650995284595661 0.136568747370323 -0.0298372319250067 0.0481745943517427 0.0335750150069076 0.00622168371880198 0.00679746619955662 0.0498206486700809 0.0207122663068965 -0.0329368389349164 -0.041917998378722 -0.0637499188351305 0.0107949790678651 0.0473833756550658 -0.0210524589197282 0.0685738793711643 -0.0400788424608316 0.015734641054907 -0.0294619271417203 -0.0685538082858809 0.128097230793288 -0.103862272957429 -0.0571373493194234 -0.103576622827996 -0.105884011422106 -0.0772555371725775 -0.0117524474282948 0.0573060451935661 -0.0650335952055005 0.0197539976689457 -0.0919364825857231 0.0655167424063277 0.0484030037766295 -0.0768232954698616 -0.176801294083592 0.0387870622265779 -0.0915241207748186 -0.117801578456981 0.0780175601658767 -0.0314942815857836 -0.00967033593724629 0.00651973550937546 -0.0277971272790855 0.035996096645692 0.0888598537822073 -0.0350675087377768 -0.0138386330950778
  14 516.204103913408 ""  9.7116104544684 0 0 -0.0624625649372965 0.000262845942753277 0.00323177060014764 -0.0701672644826217 0.0210533655947815 0.00786640217883341 0.0237173447843586 0.0104615402879826 0.0469519087867386 0.00945530959934457 -0.0228368182270649 0.00154648048834344 -0.0403737578055868 0.00335442541785151 0.0295273402988584 -0.0623917938278055 0.0381276584887017 -0.00958568774158005 -0.0889677641462245 0.0440248009340398 -0.000873558351401358 0.123057257317753 -0.0185507879720954 -0.0606915047183065 0.0469175883507053 0.0257172026895758 0.100875058849133 0.0617768419921541 0.0512066226090548 0.156791804665968 0.0669513770722962 0.0368838815956768 -0.0169438332441517 0.0619351204568584 -0.0259464831617676 -0.0817328406247461 -0.0294866599785441 0.00776795977821132 -0.04999213306525 -0.00273538510334745 -0.0209333097190108 0.0638642699785172 0.00994071108959456 0.018073019060663 0.117643583038527 0.0870081572091416 -0.0590181159923024 -0.135466524933241 -0.00614585234257631 -0.0660819693408697 -0.108866095916661 0.0135625512973973 -0.0119343314215631 0.129380275200368 0.0225050238488094 0.0492285915404983 0.0720886225364654 0.0293151604311269 0.036377202747772 0.222631271705476 0.030250241861132 0.0805824329896229 0.0812387554428668 0.0438161405382615 -0.00768967464755348 -0.100878594378405 -0.0833504866506316 0.091556804691196 -0.0455065316722201 -0.0174404365316049 0.00914740673639433 -0.123285560297975
  15 522.36669589227 ""  0.0826774647292943 0 0 0.0316590317203842 0.0157279610995206 0.0455590307402608 0.00864065720862343 -0.0105213516446548 -0.0150204848266148 -0.018551659716366 0.0199019478448941 0.0594629057301936 -0.0022326866488433 -0.00370160052476784 -0.00271826551407152 0.0436641330563675 0.0200737809747751 0.0697573613199131 0.0732669738312346 -0.053147289785258 -0.0732292226380667 -0.0755581852304039 -0.000782540346999081 -0.0503364788604242 -0.0428666700168462 0.0392140512346046 0.0801879807483316 -0.0251620191848514 0.0235538202635113 0.0609473859456546 -0.0257114299246968 0.01338607302266 0.0201725361917449 -0.00233107263985969 -0.00691234639516338 0.0249810115251253 -0.0800817802793643 0.0283463334692891 -0.0446290752326201 0.0827723237850793 0.000149863355027253 -0.0106800927843881 -0.0971636921034489 -0.113093642317346 -0.0142667474037391 0.00832907832100155 0.0137806377074159 -0.00074870908473457 -0.323923986808646 0.161547921155659 -0.0938410057089555 0.0987383828644933 0.169490369355956 -0.0959657313955875 -0.160927884242554 -0.0763388345611852 -0.0213216725465799 0.0672511451709427 0.0854719264209948 -0.0669345316962378 0.0214929500464154 0.0617428456611955 0.202785630966703 0.0616463122861081 0.0858555993198152 -0.106771354519738 0.037561599103368 0.00490909182344118 -0.00436301444283976 0.173117361569835 0.0189451280346633 -0.0308637466382475 0.0694959948269488 -0.00791579402808081 -0.00775988751096001
  16 624.089256835266 ""  24.0769933843384 0 0 0.0138335901291455 0.0939374739625128 -0.0135941146084913 -0.0510819920839494 0.00361434964159861 0.0101222123402337 0.00627392239137085 -0.000935356697101071 -0.0105677909413138 0.00930342103302908 -0.0576467636585812 0.00916540216701628 0.0486261651629836 0.0739914260101771 -0.0219715219361582 -0.034578950095481 -0.0213423296530899 -0.00134307590026988 -0.0641764690278268 -0.00616146136233307 0.00740598450658005 -0.0118893588050607 -0.0519893513546858 0.0409975907602118 0.0503060079020998 -0.0702888757339455 -0.127653489616672 -0.0318672394503269 -0.0476267547770346 0.0738961299673461 0.0858534233768875 0.0206224120995252 -0.00790758070251763 -0.00958128857920721 -0.00830966508204448 -0.00715763211457077 0.0437502310281873 0.0224089006416412 0.00437875245511984 -0.013148482974444 -0.00388649495189729 -0.00743873070071444 -0.00203918905287189 -0.00422463544134785 -0.00649717183277115 -0.0176052929664294 -0.0204802580261163 -0.0504604312903843 -0.0161109342798807 -0.0250953117251594 0.0270905639329476 -0.0405633740892519 0.00614394255866287 -0.0227256718355424 0.00273485708091952 -0.0140244717080752 0.0234851840376512 0.0208418000888316 -0.0176798948653471 -0.0100202273134845 0.0103797873355276 -0.00364623257689194 -0.0309433435922391 0.0118306494875958 0.0249824133782887 0.00789771843741002 -0.568862112662319 -0.508287902983108 0.179169221577496 0.224260136437177 -0.0568750012462138 0.0146167636888687
  17 666.392528196246 ""  53.6473530787676 0 0 -0.00847282978824351 -0.124640819150608 0.023416919464083 0.0944650733761231 -0.0217971570188682 -0.0163292524631755 -0.0133149002879617 0.000984952806071338 0.0374374529209858 -0.0070150740159821 0.0757875230443679 -0.0112283316831963 -0.0307200541006333 -0.092302333059792 0.0777822541662662 0.0612390268496395 0.0128445588216929 0.0128156687970408 0.128524197860016 -0.013331435296094 -0.00593556196091006 0.00321479011718096 0.0944723653082871 -0.0348300882607614 -0.0791290034957906 0.10818841776196 0.220800011149256 0.0427691862682958 0.0705128930037474 -0.109038879605629 -0.132301186383863 -0.0538494071329542 0.029999598965318 0.00096981108488826 0.00416943262902885 -0.0338812600858125 0.0297343609635985 0.0105093893222325 0.00124817632538772 -0.00283126136706098 -0.00298633781422045 0.000852659321938453 -0.000967809088816944 -0.00205294048187706 0.0224739571939382 0.00965319006016439 -0.0093649938598715 -0.0547210570668392 -0.00970329138866229 -0.019413630943672 0.00972629300787475 -0.00571583805925868 -0.0018202928205186 0.00809853246685964 0.00677661339611024 -0.00540858061266371 0.0428045702418112 0.0198499814653684 -0.00963139641284003 0.0368686726571794 0.0124396789803116 0.00668422103468458 -0.00308120903679667 -0.0465358622288323 0.0377502705214954 -0.0370237671129528 -0.369924730081761 -0.320535951400795 0.1139843338438 -0.202627731788708 0.0810867946994133 -0.0769402850704358
  18 798.16920746517 ""  28.0464891616532 0 0 -0.00978129809067487 0.0889896495168731 -0.0348504994802271 0.118812618896119 -0.0479718876585629 -0.0264168301582263 -0.0299387038257761 0.0334196715400131 0.0731292697089319 -0.001370326817913 -0.0287243736213291 0.00915092047626028 -0.0803387437646099 0.0948452590403686 -0.0804460917505279 0.10154435885398 -0.100358564291748 0.0142176731004348 0.165941808484159 -0.121591873550377 -0.0028543373274655 -0.049749089946015 -0.0299065011879065 0.135882660123787 0.00878712376496757 -0.0379808694369211 -0.0543936374870561 -0.0717086791580632 -0.0155904528664201 0.178808144401451 -0.0882234173968429 -0.122176539026285 0.0512142941523537 -0.0138006468053991 0.0117564049829817 -0.0529736244974666 0.00433769641721273 -0.0203855763523439 -0.0093936120834939 0.0210366790509657 0.0230380170188075 -0.00485486541880404 0.000832037870882739 0.00205769877496718 0.0471400669166887 0.09090987743364 -0.0560440818980467 -0.0578077473568808 -0.0971058053858759 -0.0650841958618853 0.0203521453268424 0.0633018123484936 0.00224660183431649 0.0153964956511876 -0.00841116795441275 -0.0126730992712403 0.0649715393867323 -0.000684135347085356 -0.00438393493269806 0.0201032094288784 -0.00717537988687289 -0.00938867271390911 0.0644470201832404 -0.105765196126566 0.00312324289034466 -0.017253116793457 0.111195588947491 0.057238906772794 -0.0371124959140542 0.246352852116844 -0.168242524777134 -0.103179198746581
  19 862.119950988931 ""  6.10448800492139 0 0 0.0422028641225586 -0.026954347470335 0.0245131804483696 -0.0474720699361963 0.0187321341634175 0.0239761592829802 0.0173835444038903 -0.0110717052748412 -0.00878821183504794 0.00174190969867243 0.0126633980184052 -0.00600156286946993 0.0865944548572502 -0.0403649599237868 0.0385309831705717 -0.0197097667496923 0.0183136610733477 -0.00670150519929936 -0.0984004252311187 0.0580457519763676 -3.57755966828198e-05 -0.023576234267887 0.0211104083103823 0.0245259143612451 -0.0203630396215601 0.0105589706680249 0.00699244735224275 0.0172520455695248 -0.00962629562764296 -0.101818576880911 0.0467324000176076 0.0601935972697163 -0.0203286648901626 -0.130975772835955 0.0308402766798982 -0.0389653956740411 0.0586314639219224 -0.0746877812361574 -0.0320764820162303 0.0372149897350254 0.0740292250661415 -0.0204667677893322 0.0131078020057042 0.0251239878026546 0.0822521340185496 -0.0113720093360993 -0.0505905804511188 -0.0648826682806078 -0.293788214868971 -0.0558914231515333 -0.10909833514042 0.0791392340712613 0.00520423507472474 -0.144804383799299 -0.0772267967702449 -0.0784020265454292 0.173871817720889 -0.0332219507454479 -0.0204393159885053 -0.170284174934876 -0.0691202531374072 -0.100225608923933 0.24550989586194 0.0128892242141249 -0.00695998931930092 0.00223349322923655 0.0642434007977625 -0.0382743642004371 -0.035945842927453 0.0316383826086725 -0.016616375169038 -0.006665871472182
  20 870.070794741993 ""  63.8917783691208 0 0 0.0433673364465817 -0.051514833412169 0.0440741725486652 -0.0534488877309405 0.0169784756836379 0.0076126960886337 0.0369309918667272 -0.0284699330808358 -0.0318040758494325 0.00390624669310982 0.019492111305102 -0.00212636907454822 0.0901354958669967 -0.0542686146407867 0.0914078033293837 -0.08299325053115 0.0560088587639377 0.0267087432659394 -0.0265605695698623 0.0474345241219203 0.0171917010880728 -0.0486863966389224 0.0673308247208856 0.0219286176205591 -0.0701911270605688 0.0445686960602037 0.0371529125802269 0.0482218501807336 -0.0101251066993719 -0.26285837952611 0.0344855012493788 0.0523031163758972 -0.0111417615536579 0.0460127641700914 0.0337338831943868 -0.0373491650379063 -0.00511799867967882 0.00340215604185815 0.0011134514076663 -0.0341027800264947 -0.0195201324978351 -0.000121526354097758 -0.0161134276424127 -0.012193301203149 -0.0122451442922916 0.197345916966891 -0.091302901752458 -0.122196677856455 -0.0845992474707831 -0.10752969248182 0.133701503892896 0.0112810484033232 -0.0141765596610929 0.108423520898209 0.0512330747197455 0.0384367506330748 -0.0238278266254258 0.0353677540692694 0.00661419528104686 0.154775488881859 0.0533079873208232 0.0653810182713551 -0.14953733770959 -0.0733000316605303 0.0354008603401388 0.0404736405555642 0.087863355278065 0.0394368505659096 -0.0200944011343893 0.471834297588269 -0.269184585073647 -0.19269617637414
  21 940.865747227412 ""  2.88613485706285 0 0 0.0769104602126632 -0.00448983873765879 0.000736747496032953 -0.0488029642677712 -0.00683968533527635 0.00507172519283079 0.0429290813235937 0.0253631095874717 0.0442873980268928 0.00822836641835533 0.0235267386188521 -0.00570503936211692 0.125484442003861 -0.0873827125852947 -0.149110838440049 -0.0690689989697142 0.0301518912541048 0.0192480075232163 -0.00275124631359741 -0.00257115957961045 0.0217084215939048 -0.185461573167051 -0.00838215439360401 0.346204736556421 -0.0329414593225732 -0.056392542778168 -0.197906550441737 -0.065903355688206 -0.0932882117204626 -0.103504640654423 0.044373284645349 0.0641582560806661 -0.0352020504077009 0.0733996457526617 -0.0610700588533132 -0.0368749896846929 -0.012279031186601 0.00306263641936308 -0.00897868043823803 -0.0142880708202791 0.0149736444757421 -0.0437066343212027 -0.0290289309114357 0.0249515919081192 0.0514029440672767 -0.109712604686072 0.0964933051671252 0.0945462019654171 0.286560889582265 0.103268394806267 -0.0796009599687687 -0.0419866462948661 0.0160370108151248 -0.101154095088285 0.000928543411449391 -0.0566867749445717 0.258741096383714 0.0503963227381072 -0.0425837351694795 -0.0296889059968803 0.0274928916175865 -0.0593057902159051 -0.0631453929004738 -0.0713599581499951 -0.0192391885449252 -0.00300622033669324 0.0127267730961262 -0.0189518615651052 -0.0115806354823192 -0.18835926412273 0.0454317121464204 0.0561989655547619
  22 944.678256848553 ""  6.33550477215329 0 0 0.0435794227559133 -0.0254450353729808 -0.0694449293836989 -0.0554754863704358 -0.00567469518523913 -0.0480496184000864 0.00241029086206237 0.00634714554446647 0.0882906897268716 0.0063297134729749 0.0137951222298289 0.00629491177874597 0.100120926638805 -0.0527237115283974 -0.0776026610484514 -0.247615861478867 0.13078813202055 0.124166531096301 0.204236659900949 -0.0609575827844394 0.0589651605750961 -0.116921353653528 0.0404865302655124 0.218367320288155 -0.0757592487484756 0.0158342668089622 0.0440314146757226 -0.0271974442969963 -0.0211636036936781 -0.053421314687272 0.0407101828632818 0.0530520342876072 -0.0301585443291842 -0.0554029955169165 -0.011203329033484 -0.00767119292568784 -0.032628722833704 0.0442587452190442 0.029262623290919 0.0663317645512957 -0.0349104069349192 0.0390942196062698 0.0606653636868861 -0.0319798016199669 -0.0371858988632144 -0.0859479643172978 -0.00977589151378011 -0.0596889561376616 -0.055668528022032 -0.00365366493943981 -0.0383486474069791 0.0213741952726766 0.000164566139173626 0.0474262700582535 -0.0366257625948162 0.0535135025053179 -0.34707609077915 -0.102136406202713 0.0576557247557181 -0.0396544608480856 -0.0791012992366457 0.0327386535237778 0.244939524533465 0.00835370459920728 0.00336958679070613 -0.0186787083367862 -0.0499546186742062 0.0403892065769104 0.0318204971149248 0.0722879861433697 -0.0197140875645345 -0.0122185454197237
  23 958.042693134784 ""  12.0532505719376 0 0 0.021102813928713 0.0131036496231313 0.0806627198254465 0.0215692694678349 -0.000651399636633728 0.0846121068587628 0.0273914383529072 0.01439770484621 -0.0572103622020625 0.00219765397625906 0.013220143507715 -0.018146618837983 0.0281008629952218 -0.0348385090157016 -0.0247914389396755 0.278286082176938 -0.149969538932362 -0.153192356780274 -0.316926494461026 0.0875354044890772 -0.0598488071642131 -0.00218229140692748 -0.0550470538528041 0.0181424948457566 0.066752903603561 -0.0610296249303399 -0.188954922645009 -0.0234464072840313 -0.0478482866705823 0.00594107558160053 -0.00873163952955261 3.76961888210981e-05 0.00808301575198524 -0.0220916077746533 -0.0137163589143982 -0.0640228116119795 -0.0334734377858167 0.0441759672892116 0.0261273270149049 0.0590934113737876 -0.0284723634455249 0.0178107674305832 0.0445744089624626 -0.0368719877386509 -0.0146898699425169 -0.0478905149949716 0.00844845689709118 -0.0396462221501579 -0.0238741251696271 0.00412188273046986 -0.11771177571957 0.0487841236186671 -0.000125274636718029 0.0774337750833455 -0.00912180459142556 0.0581570521375461 -0.282272686871196 -0.0751954707765252 0.0490347170979415 0.0533290705800821 -0.0494021839158153 0.0522371927715575 0.177766097436269 -0.0718774454245204 -0.0147732718974578 -0.0122004165284657 -0.0381403057196686 0.000329014257311385 0.0306550474238679 -0.137501284101613 0.00496847439819428 -0.0236315434461418
  24 978.786177358491 ""  20.9576296814199 0 0 -0.00963019563063329 0.0190050290273307 0.0288215740932862 0.020869990428893 0.024973318055224 -0.0152552318626165 -0.00239783500451952 -0.0425025880650467 -0.0308715916848803 -0.0116784883125701 -0.0297492255176704 0.0115768598776547 -0.0472906917385018 0.110824566545853 0.215005590653363 0.00949863166404455 -0.00468920927819202 0.00643071470540235 0.041130827004104 0.0150654595987516 -0.00307179480967335 0.0706919945880029 0.0736682616121566 -0.185723305416688 -0.053073935782025 0.0806581155303293 0.192254665774826 0.0937392009441229 0.0708994922943951 -0.135682167512263 -0.00547235684794656 -0.0254472502013137 0.0117617629189098 0.0181630940068441 -0.0806523888125254 -0.00748733222234833 -0.0382055416521623 0.0375530370797764 0.0100728163394818 0.0221923546509764 -0.0254174997725629 -0.0344332519791715 0.0371472432570714 0.0258204299291775 0.0444281906735482 -0.263458152073227 0.078832100065831 -0.0570306582918787 0.280628202717175 0.092261407858752 0.0263415444930616 -0.125834099518076 0.0111652624175477 -0.246864646029929 -0.0918767248778715 -0.0722340826283377 0.0627728650975909 -0.0553857740591344 -0.0055536346541827 -0.239092823896276 -0.0801928457830311 -0.118164860129381 0.27428017944739 -0.0210724952076674 0.039445714197771 -0.00537010690656986 0.0277521232399724 0.0342595262022683 -0.00433784394720371 0.255537009935716 -0.0755249310937193 -0.00983300934360727
  25 1016.25435199961 ""  59.1449642600151 0 0 -0.0149030736459328 -0.0349334456954478 -0.0210989040027628 -0.045996840050017 -0.117074604736018 0.0451385210684949 -0.0531155860258383 0.0319552091300338 -0.00293371594903382 0.0505668520964618 0.102704056948862 -0.0353190554609352 0.217311857198481 -0.17119830036344 -0.111085858843796 0.00640922891762001 -0.0661045809673661 -0.0273926115160789 -0.102694626324219 -0.0482760456929873 0.00908733270589335 0.106761179500446 -0.104037173733057 -0.123269809697303 0.12736623436673 -0.0609171843602211 -0.0473403111323503 -0.0734700251227472 -0.00617311241312378 0.34658327617494 -0.0508787453484572 0.00268272948232245 0.0188653676279278 0.00761894294887173 -0.00945581956843668 0.0371459242306846 -0.00528720634765968 0.0062042377077069 -1.89133615582921e-05 -0.0105884788751105 -0.0156472069630322 -0.00670096251940281 0.00963849672969883 0.0186648680471089 0.00762568517155556 -0.0505670490918982 -0.00240563151473663 -0.0506008442855885 0.0684306584712126 0.00416420571778533 0.120706456206322 -0.0728308675064972 -0.00526602745894621 -0.108213912438731 -0.0375674753326379 -0.0362473929295591 0.0517047339677822 -0.0097566926927042 -0.0077046633923296 -0.118545296426274 -0.02295236364157 -0.054725671833801 0.0688216879767783 0.0143986676243936 0.0288190074724202 -0.00605708952932663 0.012736174395912 0.0244816190629669 -0.00570542707936785 0.241178392777327 -0.0910411586475319 -0.0832212694081559
  26 1074.44693327697 ""  35.4333236341194 0 0 -0.00598840030094791 -0.00127000627342709 -0.00161367982054497 -0.00567777405560672 -0.0061981073044313 -0.0138474871236199 -0.0082099289560599 0.00466708848801468 -0.0039424886103472 0.0015976493369277 0.00234302163400489 0.00196117551542368 -0.0153947383555521 -0.000479762508354796 -0.0103738315211522 -0.0448151995156055 0.0136026527094494 0.0240345894999689 0.0444121428728152 -0.00862220364611828 0.00705021876933026 0.016146984307695 -0.014632798153751 -0.0239154213260135 0.0186938470029098 -0.00838714891707211 -0.00959302053152322 -0.0081737879535699 0.00239471283348195 0.0375776713416289 -0.000556787395262473 0.000856419204227845 -0.00222896721504149 0.0116534993619018 0.0432996780164779 0.00672076312188666 -0.0321830093175934 0.0463969688626962 0.0125417802811359 -0.00594615268441101 -0.00857870754004794 -0.169237173146918 0.00326194480035138 -0.0686924375028705 0.0926772864306568 0.171777113006086 -0.0365130792053987 0.0626208415802886 -0.0375226114817527 -0.0239542007402704 0.0969975818593354 -0.0121075908560695 0.000477728094229303 -0.171140130893898 0.0112696491938464 0.0435861517290524 -0.111139606201374 -0.0781138810791103 0.0408601374907501 0.325933320415638 -0.0407860088983018 0.0855760191350687 0.18687888194083 0.0326942422483778 -0.0136182959880912 0.0275866792123298 0.203414422471469 -0.275173553678293 -0.00566150289251388 -0.06723140865427 0.0339310450230449 0.0420864410038874
  27 1083.1010994526 ""  3.77420950562278 0 0 0.00516977579323003 -0.0531170162578841 -0.00963013403756521 0.0372774300430169 0.0865685614683419 0.021659792869958 0.0268088025194608 0.0279061313750243 0.0237784660261118 -0.0313867312279586 -0.0481470233093072 0.00611034821002957 -0.018741597208016 -0.0993781720565845 -0.151998202896679 0.13405840731526 0.094586239793348 -0.106518590300908 -0.137658168848515 0.0831494133950779 -0.0450501014624671 -0.0767853697847097 -0.0282919278173117 0.183087955386355 0.00611355004130783 -0.0381090931511184 -0.137571669753184 -0.0516360043430094 -0.06076510125864 -0.00586935483420975 -0.0070562212474202 -0.0283618794856823 0.00942801908043813 0.00433999226991728 0.0414366866538623 0.107800161146706 0.00181696810895027 0.00991099459882412 0.00198419624225849 -0.0388806871348567 -0.0402744145356591 -0.00712422955465183 0.0189688738784991 0.0204435601010181 0.00266354468070226 0.0592129351999331 -0.0500213018047028 -0.0684557502477759 -0.0212898477632601 -0.0516960896959014 0.307915311965636 -0.105834548970006 -0.0362693898037283 -0.139891773025857 -0.0578095352266369 -0.0409075467230713 0.0188598321504315 -0.0249400193131092 0.00105026553552841 -0.141280796337153 -0.0337431856277297 -0.059869239037527 0.100842714160166 0.0100792137477927 -1.26356893534982e-05 -0.0957624580472828 0.0121541948283063 -0.000337323381610123 0.000721153902820473 0.0139964616719137 -0.0656020532464082 -0.278934556093365
  28 1103.6358855751 ""  43.6646565519123 0 0 -0.0510985131989919 -0.0751235180136297 0.0100093345956934 0.0272491058136383 0.0519757693700333 -0.0409268490526208 -0.0082131347288472 0.048604499558504 -0.0205967597379331 -0.018045595663245 -0.0313274661671434 0.0136804213979426 -0.0524483948251317 -0.136372033396898 -0.152107705276006 -0.064240408586594 0.154686235458819 0.0156291617919925 0.0661637468351439 0.109352949551345 -0.0227282014467738 0.00844644936923592 -0.104502365475029 0.0413934207846079 0.0979366563147294 -0.0791044926706227 -0.204895045877351 -0.093721695545235 -0.0586654761972917 0.164398990440377 -0.0917621627156083 -0.109293843031759 0.0372448346589201 0.0328270549420021 0.0117394391022081 -0.101743843967859 -0.00160297543549271 0.00792322141126809 0.000536925249897599 -0.0125531452551323 -0.0291446475807647 0.0128706455937979 0.0217810692120044 0.0226764886067944 0.00146905239941375 -0.00534236628384779 -0.0124752779203865 -0.240222015387728 -0.0118607595908837 -0.0229257175999296 -0.0636982040661289 -0.0299102391540875 -0.0326595188540193 -0.0577415279483425 -0.0421397069723582 -0.0359773024408764 0.029337751705401 -0.00783124955772242 -0.00207398751727404 -0.137511697232138 -0.0176844603155094 -0.0573285541289556 0.0769809351316351 0.0348270370244398 0.0248957601901266 0.1360916937787 -0.0358076578047651 0.0385468546786078 0.00361986589622511 -0.0108379533476023 0.0084510641933612 0.0478319961491424
  29 1127.48908384108 ""  26.2685185765846 0 0 -0.0880097969048195 0.055415179723492 0.069530358557299 -0.0202312114603461 -0.0957398889868297 -0.0223593940438999 0.0769570495085646 0.00468213358116081 -0.0256905067651409 0.0353053249386304 0.0459401429160601 -0.00428618302942934 -0.248245101558148 0.124684721794421 0.0848480198649516 -0.10442951506943 -0.159221942271442 0.112016571830837 0.135887930024478 -0.0704518846551803 0.0373966380006411 -0.108049910748321 0.041633750977316 0.174757412972995 -0.0695254359615463 -0.00776938436110694 -0.178203376115179 0.000672737789417227 -0.0694308069636105 -0.252716008994365 -0.035002056348651 -0.0215081233176024 0.0120097764018931 0.0253099500900627 0.0391816252886862 0.00684163733115682 0.00873292419546672 -0.00220140707616672 -0.00419774267086716 -0.0556701887472971 -0.0254724096893016 0.0214346048752759 0.0368017431474104 0.0185052208752101 -0.00503882107293648 0.0785905327804807 -0.0391018053781614 -0.122511295220597 -0.066044313938543 -0.0410530555888274 0.0512776677915138 -0.0949172503111695 -0.0275696102952984 -0.0691685592017091 -0.0671743428428217 -0.0347828764336244 -0.0418460421596991 -0.0437620193300943 0.0158229424756719 -0.163862976302901 -0.0373910331266485 -0.0536757970158861 0.134871089025935 0.0272952380727784 -0.0224063411023478 -0.00651884242049749 0.00125049030677176 -0.0120330983829873 -8.26629803664814e-05 -0.124234433578209 0.0124313088501964 -0.086013240425323
  30 1159.04894111991 ""  24.8861587116464 0 0 -0.0143962498444311 0.0167967887446745 -0.0921684118267814 -0.00235254774491403 -0.0138745056716111 0.0720783858017226 0.0039602519737243 -0.0417604800795323 0.0392138354310767 -0.00241161461410428 0.0115117348702609 -0.0203186811166457 -0.16117820972607 0.054143335691615 -0.148775673961346 0.171091342561649 -0.0482922758271606 -0.116760026668692 -0.169338640131438 -0.218829748650113 0.00891206196848494 -0.0411213414199589 0.0826407734087696 0.0255267640362137 -0.116605366199724 0.0625864040191748 0.168303494461769 0.0530590055807523 0.0247207182768381 -0.141343226124845 0.129014439975756 0.147380711050194 -0.0607304228712444 -0.00939226386089434 0.0407304022828011 -0.0391008110364336 -0.0169379199857757 0.0487014313482267 0.0143410230746016 0.0469067927003346 -0.0961119277909161 -0.0192649220886769 -0.0220514458499658 0.0406587342660524 0.00582101497380732 0.0729972103469088 -0.0463892550590487 -0.139638387581728 -0.0610841016705052 -0.0433983810720534 0.106739477707556 0.143092928252535 -0.155456802328162 -0.0750830627937 -0.010156009510974 -0.0476928673537274 0.190807776016923 0.0788413751245024 -0.0460864844631474 -0.0871066199481966 0.0226903594445993 -0.0824983489976786 -0.0820345539428587 0.0197614688160433 -0.00767748064860838 0.0553859099498029 -0.0459141930521266 0.0756686195512628 0.0139578998141366 -0.064715671687451 0.0302920746037431 0.0604800729879113
  31 1173.35231062826 ""  14.9343206965233 0 0 0.0181614195654835 0.00303467725701896 0.0797341761697735 -0.00974260490075793 -0.00456114180231951 -0.0617384281681721 -0.00151536266620855 0.0297852824036978 -0.0313609111127243 0.00578189137303755 -0.000536743434704463 0.0182531127400244 0.0793154652781323 0.00845684580170818 0.157576202194151 -0.149299173686081 -0.053279356229139 0.124740091622656 0.159371371123765 0.169374908560732 0.000789836331883868 0.0357974471565986 -0.0574094026900168 -0.0286011226175528 0.0863556928204956 -0.044197205500592 -0.122499860885775 -0.0328701061203977 -0.0139176019626878 0.087158972366229 -0.0599072681783845 -0.0669287768564662 0.0261863396050636 -0.0635179360809986 0.0100267105273069 0.0174782867611565 -0.0235084661346412 0.0558101892755697 0.0173294827420776 0.102778892384535 -0.0893469937227391 -0.0251096421150152 -0.0556222421962347 0.0332619808583082 0.00166352048100928 -0.019575971689521 -0.0332256850656966 -0.0233848150102744 -0.078442340065228 -0.0280861681235312 0.0735326812039502 0.240504310141655 -0.162678286458883 -0.035293015857802 0.0401978961409888 -0.0241627697846445 0.237398562052724 0.126755672088998 -0.0683706508254483 0.0107140028525847 0.0497324778123991 -0.0550803027624056 -0.200655480844818 -0.000320443286189374 -0.0218571921694316 -0.0437912776011359 -0.0411508371816983 0.0750870758955242 0.0159579740600762 -0.0383858710896619 -0.00718542436787578 -0.0496959344593915
  32 1201.85128186536 ""  14.5567441052386 0 0 0.108572557142714 0.0137423975836753 0.0155879146169119 -0.0103973539240794 0.0144967183051637 -0.0358412349190639 -0.0611532208106417 -0.00335653402230502 -0.0114371089697938 -0.0208669830540068 -0.00443073526974727 0.0187049603825408 0.0655040404274576 0.0362615731178746 0.0273878810084757 -0.0340958609899492 -0.189239017287411 0.0846261230341459 0.122550491695508 0.00478046617228571 0.0167866138084011 0.0993794083033735 -0.036934498798733 -0.182927863618611 0.0892439523674045 -0.00481051568861449 0.107632847277719 0.0209220387006638 0.0778797390921166 0.180763886197937 0.220229957797989 0.245303033956989 -0.106297047914211 0.0501955160593003 0.0529662563671241 -0.0166251618350768 0.00789273929510789 0.00875501903305634 -0.00463220144937808 -0.0799087764160118 -0.0522629628696419 0.0252713475304889 0.045474705142498 0.0311315447503892 -0.00356655014642319 0.215639339486254 -0.0284314633558727 0.0566560744977287 -0.0813143564360541 -0.0386952617160966 -0.0270016840648484 -0.0272802282407582 -0.0903873582573393 -0.00212606097072388 -0.0936448159182632 -0.0531091957609814 -0.0287368836972831 -0.0425517490660098 0.018250140506161 -0.205073053904992 -0.0303346083118186 -0.0812422089311568 0.134789669883506 -0.0546248693783818 -0.0421330969932081 0.00204155690747433 0.0102614438914627 -0.035314074439014 0.00183604523071862 -0.198104546439388 0.0171465228283267 0.00682261181445105
  33 1241.37078035643 ""  40.4193183084998 0 0 0.00271981744960257 -0.0443660636155947 0.0196230715447837 0.00827041810836352 0.00229654739723984 -0.024017641151118 -0.00544453098077617 0.0254570348580348 -0.0078438583452945 -0.0307731222674604 0.00643404784280126 0.0191992888195462 -0.254679257559484 0.0236129878763965 -0.0663102442830348 0.054744837784196 -0.346469949323625 0.0722669477643199 0.11187792124984 -0.080457611559936 0.0172788001708186 0.0193169940884386 -0.05485610889514 0.00552934041462527 0.04544898468214 -0.026551937170225 -0.077087860008837 -0.0429322535765187 -0.0226636951038107 0.0603158273311455 0.352056729595331 0.402512560144102 -0.166872485219627 -0.0193581119263253 -0.0230688438501163 0.00457415492288291 -0.000968293507494838 -0.0215361704185217 0.00221618728699326 0.0496864224800971 0.0564863435321744 -0.00532315727935317 -0.024504568644669 -0.0284176476535873 -6.93489949981943e-05 -0.203786791359856 0.00554497149981437 -0.267831334869179 0.102254969202602 0.00246000729685628 0.195890553305818 -0.105663836354873 0.138969052227074 -0.0323984086004003 0.069924928515863 0.0442987237916097 -0.0117272919270916 0.00930691680471322 -0.00444684943564413 0.132319633290829 0.0120796344592129 0.0758001870657385 -0.0642365014854257 0.0180117086686563 0.0145791056039581 0.0134654579778322 -0.0397685559358609 0.0584527495645381 0.000736304142258523 -0.0120569597024293 -0.0408210551540008 -0.169381382090521
  34 1275.01325758107 ""  11.6338742144164 0 0 0.00667624426662813 0.0264306925450749 -0.0416227518498252 -0.0204883608878115 0.00326486581433585 -0.0170951703330807 -0.00477306153485212 -0.0450056708065349 0.0244883747064778 0.0241522175886915 0.00313520974001856 0.0269551692947012 0.0115732831174616 -0.091675461611864 -0.334236419674527 0.00424712666268142 -0.472542077641011 0.142938380081942 -0.0570017904858047 0.626767072683592 -0.0679629409835922 -0.013838489033023 0.0732241746567757 -0.0305597397161766 -0.0817950638106266 0.0409380357043759 0.146656071075393 0.0605615388641756 0.0363800685034738 -0.0850730573622919 -0.149887206093554 -0.174068302103394 0.0835268761191767 0.00630153498611935 0.00749336494027634 -0.00361998561477494 0.000854226895286048 -0.00547651989700271 0.000616714620550079 0.00159563572626638 0.00943546091960762 -0.000941407416144067 -0.000428286393169304 -0.00480191527449125 0.00052744571572511 -0.0217238585341342 -0.00294468796021623 -0.0970095035967383 0.0276998039510295 -0.00574099028488848 0.0899095725325439 -0.0357329208279664 0.0299462173623445 -0.0086585335259396 0.00754198819730779 0.00537601243936417 -0.00736140611469961 -0.00601243030114059 0.00278486281843191 0.012733485376068 -0.000363162747824046 0.0140329953694538 0.0011804172816151 0.00267808277401035 -0.00271620977803857 0.0115428895523501 -0.0147727677790874 0.0189125367690907 0.00131303637017965 -0.0322168857490765 0.0114096438384498 0.0102338826739079
  35 1299.99323514278 ""  6.13924006600652 0 0 0.0664299575938017 0.0594838844935359 0.02721396401497 -0.0240486381621035 -0.00798419069343466 0.00492255656837231 -0.0279625897116707 -0.0227779093024741 -0.00562889235058555 0.016603105155661 -0.00362891632779533 -0.015448770407551 0.0629189018273601 0.0410277454243321 -0.0242769213681821 -0.0758607754727809 0.310992173833752 -0.0642812474204789 0.00283183548019594 -0.119820369582286 0.0263515310610119 0.0378445059306894 0.0287994488378157 -0.109606167354214 0.0301882036617792 -0.00085143340832573 0.082021406962279 0.0604933181967585 0.07374782404523 0.0184822177272003 -0.162887590322245 -0.188296703935394 0.0673735228286792 0.00550700034208382 0.0324329352591788 -0.0183549224737097 -0.0013490579923306 -0.0184432978368243 -0.000577453774011963 0.0264951886692087 0.0302720364245868 0.00964376104051035 -0.00624345357772721 -0.00996925583553889 -0.00158288640790156 -0.118579866515506 -0.0303864627700084 -0.451760452736532 0.0961388314291765 -0.0397807386948562 0.397854680920509 -0.168222650874074 0.144153362408312 0.0103953259293485 0.0372480042171949 0.0234466922433687 -0.00583937125618695 -0.00379010352097838 -0.000473709278066983 0.0208619703447237 0.00256647923454674 0.0462252981888943 -0.0152188407614378 -0.0166283219886325 -0.0680563828870468 0.0123606572046848 -0.029995831364674 0.0319440837904449 0.00200289139218482 -0.260332524490432 0.00527356539990112 -0.0648083633562419
  36 1334.00344660925 ""  29.7948098630772 0 0 -0.0169258520607873 -0.0128532790691997 -0.00588255064335941 0.00301557138560716 0.00175662141966063 1.39074900449616e-06 0.00692126042184598 0.00709735669682793 0.00125091741883946 -0.00311187370083597 0.000663176621361441 0.00245152657384888 0.0189616332931267 -0.00928974818709041 0.0443980427348164 0.023165648158515 -0.0471243363502099 -0.00456445576023291 0.00236609723485356 0.0227868374806832 -0.0025604740697298 -0.00430052350522904 -0.0136341110603805 0.0249859143638479 -0.00320677471083555 -0.00135666076483794 -0.0228310077631146 -0.0188156367465628 -0.0217828169962212 -0.00977834591764675 0.0261968092229102 0.0307648327840402 -0.0121132775497547 -0.0332422377731379 -0.0197024229563924 -0.0252326095248797 -0.022191290769462 0.0085940943082508 -0.0215676015323881 -0.0129269029581565 -0.00090107751152505 -0.0249776565715408 0.0248446764495137 0.0509994473841496 -0.0023483490836084 -0.0786947115321284 0.0173815788282959 0.00751908455437827 0.135760584784563 -0.00659552414799485 0.30104963366628 0.148822908768402 0.0902717127250148 0.691148471038762 -0.0641094105999527 -0.0421111814542296 0.0679390055571415 0.0157478454376276 0.00869365205485805 -0.158058582331363 -0.00991563061024373 -0.0801018565469684 0.0653711179544609 0.0181286739017518 -0.00521111576550109 -0.00367331067619861 0.269980057610942 -0.357994393972237 -0.0382273716697461 0.0248583501895936 0.0212771344928842 0.0810844229972663
  37 1350.611524927 ""  52.1369595253955 0 0 0.027875749463071 0.0244344753493017 0.066680380231394 0.000150115313525146 -0.00812993449489631 -0.00606466408960921 -0.0203292407396821 -0.0284972180951876 0.00230587703592455 0.000405295752863322 -0.000970443126218421 -0.00498371113652776 -0.2087265523212 -0.0929836332361043 -0.46589082052344 -0.0587636637104223 0.130794917082279 0.00763106407782624 0.0222517777434026 -0.107736927487604 0.013113866239351 0.0371733928103273 0.034759274742646 -0.106410915374489 0.0111815533435423 -0.0189162099075142 0.0394311639061476 0.065006400405327 0.0646637631564573 -0.0493023431707518 -0.00495894281471016 -0.00667347876339377 -0.00146811716951529 0.0295469615806445 -0.0195046150511552 0.0767048977542166 -0.0170643528661807 0.0174447191763121 -0.0155985932613483 0.0166900312948701 -0.0114335548867016 -0.000620260733855963 -0.0116330491913899 0.0148239592772035 0.00792122782783972 -0.162429900467401 0.0158672978298808 -0.175530932774734 -0.200370444255764 -0.0138804785585751 -0.427308930627236 0.0388720600641348 -0.00394530676761416 0.0985223292872244 -0.00820760444552907 0.0155474567625973 0.000116685276142517 0.0345565633468706 -0.0276966745637137 -0.0586854145481834 0.0267860459361045 -0.030641633055577 -0.0713508686803319 -0.0028688217943426 0.0305558633015471 -0.000925618848936208 0.208641205024124 -0.270383922305614 -0.0302375502972317 -0.000425763272952289 -0.0377417636536752 -0.182552307807674
  38 1371.34951017862 ""  20.7480525285347 0 0 -0.0982851135943927 0.0588576183275607 0.0698780318803109 0.0412632338206335 0.0164975924678511 -0.0268133621972495 0.00717164685556081 -0.0374662554841786 0.0113624979775746 -0.0231944780187069 -0.00464270826896205 0.00503696530670583 0.557979682745991 -0.350901847098734 -0.28556222624875 0.0497690916926172 -0.00299993810050156 -0.0146492314508474 0.13768109538805 -0.152795875913519 0.0156436121113593 0.027261146222379 0.0880149640576984 -0.0973465211866298 -0.0677507960726294 -0.0170352640881267 -0.0178879437351996 0.0539673211473114 0.0215361395043624 -0.153050608091567 0.138893872943295 0.159878309762885 -0.0704822263930056 -0.0105753251663388 0.000988133142713638 -0.0175279025747454 0.00511016285039803 -0.000596005242149937 0.00315493824839709 -0.0118123100631861 0.0104039077032919 0.00227232709846862 0.00352492488191958 -0.00703791909999135 -0.00217437808741872 0.0116980694382208 -0.0019314764224517 0.0142501406701209 0.0460373485388953 -0.000938811325567146 0.110100682564395 0.0922749787339147 -0.0598076425765397 -0.0463184818229092 0.00246163343807066 -0.0037371599186211 -0.00640004111026488 -0.0174972667346752 0.0110601317426869 0.0198700069469735 -0.00503963398384979 0.0193235658246527 0.0149649618987791 0.00872006562723137 -0.0151059472780951 -0.00929258237881469 -0.0486796508770376 0.0647794781872128 0.00831670312009393 0.00494791030589876 0.0156038524520601 0.0671346229838101
  39 1385.70161597539 ""  13.3031356523494 0 0 0.0384017744116683 -0.00503168433798746 0.0286962165145103 -0.0176388142459983 -0.00620357131864397 0.00104121953906637 -0.0138190202316155 -0.000848091408732206 0.00159943108402085 0.00733192987779064 0.00133699248724424 -0.00404289007520696 -0.261258256605785 0.0384025649853025 -0.169375720597865 -0.0324048465471144 0.0629733032186134 -0.0112775693473904 0.00256876865279361 -0.033205012244726 0.0140592821690153 0.0334177955726946 -0.0170565812996686 -0.0460777762250923 0.0408867858841375 -0.0230315845180432 -0.00570558490126453 0.0164109673526752 0.0289017574310324 -0.0161301813974398 -0.0469316105587907 -0.053437856507349 0.0191311812865181 -0.0188261211507093 -0.039874605862424 -0.020072306741991 0.0156914917703982 0.0114980931817551 -0.000477164055071282 -0.0817187301771081 0.0601141528311216 0.0102682166932605 0.021303059208676 -0.0256863678873555 0.00182957959785822 -0.0639927428419091 0.0141068079371451 0.0470146030936085 0.174642023875605 0.0145865455789246 0.219525689065183 0.62181954230018 -0.372581128788042 -0.110598908935121 -0.0270606506928782 -0.0147745511309104 -0.0738615268040717 -0.0979798327021705 0.0479241297935839 0.019007100729719 0.00509002253443005 0.0760659753007889 0.0240374487208777 0.0131332849524653 0.011314648128087 -0.00529188977769733 -0.0658753155256431 0.0874886709589312 0.0144903116293082 0.0136286188863474 -0.0085461417913821 -0.0571460178766414
  40 1396.52179744662 ""  2.11335247297089 0 0 -0.0309500354687796 -0.00370591898546658 -0.0551213697036207 0.0174247495729414 0.000420752699060757 0.00453378985735547 0.0219649124250817 0.00659116865455582 -0.0193187569209038 -0.00745557660366783 -0.000749478532860789 0.00483525531676187 0.258009246272305 0.0201373685830454 0.308936358920118 0.0346275837148671 -0.0645007296115288 0.00895162436435632 -0.0344238621014813 0.0842580790134609 -0.0237818535868654 -0.0911833048065497 0.00878695353657054 0.124143342530828 -0.0573483876536306 0.0683118728727006 0.0652035534988966 -0.0355124793869823 -0.0526453528970767 0.118217782134696 0.0449133133499651 0.0519473763755182 -0.0168617361979358 0.0555375977627388 0.00378774364545269 0.0484842584371751 -0.0058384856836631 0.0154413991859432 -0.0146191032448818 -0.0225191484913201 0.0323240171581856 0.0203025479139204 -0.00883075700864747 -0.0163502093121521 0.0460888300565529 -0.261659041212139 0.051790863735243 -0.381455871371343 -0.149718176860959 -0.0846885742060079 -0.0781610461030836 0.257333761335324 -0.16671585223649 -0.130602344449779 -0.00948118763912611 0.0941860056866417 -0.198333177156396 -0.0370978147501696 -0.0477770083321074 -0.166080437466095 0.0995293304338403 0.0569469923355239 -0.187686603555554 -0.0214520278425649 -0.0264794952995878 0.00746594574324862 0.139736444085864 -0.169845375584483 -0.0212047338968863 -0.0371649154267714 0.00988990892351986 0.0948156968201104
  41 1418.39013179346 ""  15.3591850084093 0 0 0.00719543897854014 -0.0092636807302133 -0.000276030523063318 -0.0169139591802469 0.0177442195161659 0.00169349657976615 -0.0217905830588204 0.013203398374002 0.0548426731624716 0.00900030105093684 0.000926141106962606 -0.00278909852333004 -0.0497186116472709 0.00816957665843232 -0.0184138233447469 0.0291438949166387 -0.0699235097404018 -0.0137780785676702 0.0327044922861554 -0.0656287421155614 0.0252568745153636 0.171339722141413 -0.0350495011504789 -0.172186366610409 0.0724502763103777 -0.127209146311927 -0.197512302493781 -0.0034107131062455 0.0309279657330854 -0.246285182783873 -0.04475973310715 -0.0530997476829151 0.0209230773689775 -0.023994193449052 0.00264588385563546 -0.0320883690427034 -0.00414566038160046 6.17094757355014e-05 -0.00546882043419033 0.0180646544870751 -0.0053520930036554 0.0171142831398048 -0.0203427218029774 -0.00519558352668912 0.0989900397228897 0.0970056136438674 -0.00710289117629504 0.169972540538984 0.0606408869750199 0.0198367298966115 0.100645310406088 -0.111567395210477 0.0474043230002976 -0.0780079139526958 -0.0247900802624413 0.206971795263719 -0.387089986575841 0.0254157016951999 -0.148358561271395 -0.373104418493277 0.187101652761484 -0.0111053288199912 -0.341818323701515 0.00834723619703761 0.00522413319157784 -0.00127249887054288 0.0411819249062872 -0.0520433596960194 -0.00901419813819751 0.0122290764372363 0.00384492208682226 -0.0010909049852504
  42 1424.86479852488 ""  1.80708076582599 0 0 -0.00149797340676603 -0.0152192754926021 -0.0449848573347132 -0.0204647980976183 0.0358323435206346 0.00682032438999013 -0.0297143610789522 0.0276792875383439 0.0939168457894829 0.0142147953447768 0.00140698907829083 -0.00328130555149105 0.0948109619981625 0.0393376308954055 0.191602513457112 0.0687201736336047 -0.176819401492481 -0.00698486137542021 0.0266316318602839 -0.087194408664691 0.0299512504249174 0.270280299382293 -0.0497955111013101 -0.259462144884144 0.0977305022542 -0.20074725822045 -0.336378618970761 -0.024125191874878 0.033000723632321 -0.38802252695391 -0.0663672802188929 -0.0796603907561803 0.0342137111893443 0.0321543038808878 0.00069157433563226 0.0308573721895966 -0.000275900581155909 0.00314134456240971 -0.00111600272945462 -0.0118663301394856 0.00701458941061046 -0.00173321398810941 0.00884152831122969 0.000669432989023313 -0.049333388170763 -0.117936679506152 0.0246729952181017 -0.16959523339869 -0.0918446114793157 -0.0389053114503917 -0.0996964274982969 0.0824653138822532 -0.046543002479636 0.010342736685404 0.015036578308939 -0.100894178879745 0.189427403910566 -0.0186273744275994 0.0748709826422189 0.182301669083385 -0.0893237146019168 0.0162577035113148 0.158805533538454 -0.013799270686329 -0.00883871472590289 0.00783169449082573 0.0218741682601575 -0.0264864946692821 -0.00285440681329911 -0.0303424782747953 -0.00520683534797117 0.00411616990976778
  43 1453.58843865296 ""  3.42344640643416 0 0 -0.00115644085333016 0.0195617758700222 -0.0155519153351802 0.0665414543128586 -0.119855050898613 0.00781168323165412 -0.0069595856017206 0.00310154560712337 0.0416214821124783 -0.0434969965575641 -0.00136605367533729 0.0133050530204049 -0.0364337225200683 0.0592607803992783 0.0388501622800685 -0.125164423219614 0.442436853318259 -0.00565233501983587 -0.158248105985572 0.493469169040167 -0.115839145505088 0.110221117704481 0.0349697123472372 -0.131414848474509 -0.00928433848288705 -0.0798007785352654 -0.157352459313781 -2.51591110737851e-05 0.0150767539940746 -0.154964636385168 0.2100138343444 0.253767485453368 -0.10351358690774 0.000878385685357853 0.000808730341713248 -0.00195272992652488 0.000253301062795901 8.09599847051133e-06 4.90092239164087e-05 -0.000658220487470762 0.000680016185871643 0.00199944299553584 0.000606777305816464 -0.000774486249578109 -0.000948762423025877 0.0045227427996121 -0.0021452648208967 -0.00487000523615777 0.0103077403972025 -0.00011323248728869 0.0165430788120326 -0.0010445131568841 -0.00146020896254668 -0.00723131067484718 0.000142625882652185 -0.00277056340407624 0.00298992861714975 -0.00416078962709454 0.00275505021935539 0.00197277019030955 -0.000989443009560079 0.00416990890347883 0.00222778672593315 -0.000943666727175516 -0.00370022426946875 0.00121014151754125 -0.00378631865344992 0.00675987860899924 0.000701485633300848 -0.00215860553252182 -0.00467086120835228 -0.00387736588166562
  44 1465.55073092896 ""  72.6666021565839 0 0 0.00027299924251425 0.000915225171781836 0.00173304449038162 0.00224100616347545 0.000271696989848453 -0.00146313691047362 -0.00135440732016706 0.000509535582509506 0.00228633645786231 0.000692279334250154 0.00044016903269051 -0.000847296035849114 0.00234023862944625 0.000561880558638692 0.0043232065641426 -0.0176371120143421 0.00361499188447818 0.0206365450333191 -0.0175681459542501 -0.0171709966552396 -0.00661962498475902 0.0079751606270048 -0.000981923325495327 -0.00879341417913897 0.00590083676114014 -0.00774368628720223 -0.0103925700151364 0.0016236114677393 0.00420125779660525 -0.0113862570418496 -0.00218037149364015 -0.00229070354229072 0.00176118502015311 0.0151282406882248 -0.000941745889193804 0.0463011408543992 0.0245957717679529 -0.0228446733467002 0.0372325442856923 -0.018299598368769 -0.0107788934754698 -0.133857579194971 0.0341946332241534 0.0086683165701796 0.0552950974539491 -0.0504598939163808 -0.0260543552995749 -0.156408503330193 -0.0481578227062144 0.0109688632710059 -0.149010919156029 0.059834726267138 0.0775463380397881 0.36116151062294 -0.253456257008652 -0.0993450206513589 -0.120648652068261 -0.173758234475823 0.0890867476917585 -0.0553806280918111 0.120268556157836 -0.0692351311148184 -0.143173681614901 -0.00670160938082923 -0.000658187417666368 -0.0016701859508172 -0.334978658846736 0.416868674371436 0.0535559966493417 0.00883218956344667 0.000837944750636141 0.0198151604671713
  45 1495.9529681861 ""  7.15302947171802 0 0 -0.00211856411679534 0.000511329015533568 -0.00788535765980009 -0.00203686753114289 0.00191547864578884 0.00117537413224971 0.00264562534551149 -0.00671877671438937 0.00149782730781597 4.13421355325884e-05 -0.000476664655223476 0.000517565990481511 0.0314891749196151 0.00532370540176027 0.0392151113474414 0.017669687389562 -0.0123411934061537 -0.0159714057111653 0.0149815937152194 0.00975459674202397 0.00587314987247763 -0.0307262840904565 0.0943501282421 -0.0137801868695183 -0.0356386069912058 -0.0137419830121715 -0.0551542524553354 0.0333993527202303 0.0300120777016298 0.0534779126561877 -0.0013988144662553 -0.00201908176638751 0.000578873871237403 -0.0273960529235166 -0.00599597531706787 -0.00868360263318435 -0.0113568500032258 0.00738882981107885 -0.0144932875017029 0.0332136722345363 0.0138373321122919 0.0553096255073429 0.0319154666698713 0.0196695461767339 -0.00759858712246402 0.0943294171011863 -0.0759134161161073 -0.00834364836108353 0.116238985115389 0.0887393208552987 0.000791075885084564 -0.0413849530862994 0.0021330213387933 -0.158122453667503 -0.51205741778951 -0.333606965511527 -0.043637899694157 -0.251427451673859 0.242690863493905 0.287023991296948 0.159574350449574 -0.244728555875737 -0.305418106901177 0.00486398779205438 0.00116982560796531 0.0111852327987826 0.126374294788691 -0.171379592372659 -0.0202347806392883 -0.0407243423525408 -0.0216918379581025 -0.102536820925368
  46 1499.6707084187 ""  13.163201146725 0 0 0.00490560108160867 0.0113426575149745 0.0216510284162425 -0.00504434221311447 -0.00981718940224228 0.00108964783555828 0.0033091998199868 0.0430100774490434 -0.00916363710989685 -0.00299013488068059 -0.00106271355373061 2.18660495642599e-05 -0.0525397827832398 -0.0225288354177095 -0.126785492692734 0.0300825814045763 0.0517145276896376 -0.0579880396254988 0.0670201708528619 0.0359440147184 0.0260992805282493 0.225393372640224 -0.552705019226904 0.038426380574769 0.0310369640686046 0.166777069694507 0.345260938624914 -0.312915047772928 -0.320817820556085 -0.263682960723681 0.00846246891215479 0.00976763347728053 -0.00190404855887494 0.0122179932606394 0.0159707332734805 -0.00398265502897142 -0.00229157880353609 0.000593625785138729 -0.00203228620493281 0.0100302060313671 -0.000730563905076688 0.0136277330159832 0.00743184297102387 0.000179924557460517 -0.0032051999743319 -0.0388567885139603 0.0405265368973483 -0.0262431192935149 -0.0607297707711591 -0.0465199627717834 0.0514773441466537 -0.0423723749949597 0.014415724983475 -0.0564540723489676 -0.0943698741143623 -0.0772952756276628 0.016481994359452 -0.0828757838722257 0.0636582151907235 0.050830096022754 0.0337186391324973 -0.00796089879149699 -0.0642405848501042 -0.00912680097233331 -0.00702265588056344 -0.0280622764958971 0.0193340447041984 -0.0206082165458498 -0.00352434163247599 0.0891014926593862 0.0567707821603217 0.25572254791001
  47 1507.12074288351 ""  1.98699454037375 0 0 0.00170188506119206 0.0076253995632036 -0.0105542936829378 -0.00807775868712043 0.00118058021518247 0.00306528654254937 0.0147973367005578 0.00871797602600775 0.00439547968982299 -0.00128929952338822 -0.00224924176737382 0.000792861348057401 0.0604561487753518 0.00644055682285778 0.0481507777307685 0.0604411871542242 -0.0039890988740611 -0.0692523161612941 0.0761185844321178 0.0374920437054094 0.0303010080456047 0.0884741647032556 -0.0440914296127697 -0.0704481422426481 -0.168552663538798 0.0795403779502807 0.0173010528910782 -0.142467139301317 -0.164290305533987 0.0106535072789255 -0.00112781691437133 -0.00264514860934873 0.00317128727421748 -0.0596203552171616 -0.00777502183387104 0.0419070688476376 0.00137034992049546 0.00185985753379145 -0.00222894665192457 -0.0090175955180723 0.000581495026745661 0.000334693166240409 -0.00419765956167809 -0.0110200053977092 0.000759396419706208 0.373236052353578 -0.360976551956327 -0.281788867298562 0.390430878180092 0.370823966510367 -0.256142840034778 0.0566825958635519 -0.0289674488053466 0.0450276200336724 0.125503171076711 0.0530999257326326 0.0607993692508824 -0.0363293396134444 -0.0195718963324204 -0.11750985171433 -0.0159814888151965 0.164125947680298 0.0320901944478253 -0.00505478216159403 -0.00029745774144305 0.0152666106109936 0.0240048765023954 -0.0409567430974849 -0.00471331191911747 -0.0549744097525402 -0.0275107351076695 -0.112140732240974
  48 1512.29681455295 ""  9.90328458867265 0 0 -0.0164843065941429 -0.0109378357040226 0.00343575870618983 0.0118525976185853 -0.0015753585663182 -0.000584682772757277 -0.029065340516654 -0.00273412323511435 -0.0102217788437422 -0.000971596100306192 0.00182938116335935 -0.000239295395441678 -0.0253482941133467 -0.0153821357284635 -0.0100845326982501 -0.0393222207892055 -0.0127025642030208 0.0578519943245183 -0.0694799311564661 -0.0132032757091368 -0.0299565380588436 -0.138411953306965 -0.0755620999424101 0.190326658950667 0.393582498254815 -0.127699242420417 0.0621063541509905 0.219619083788281 0.267795649668132 -0.113724614260205 0.0137618876938623 0.0170845874640656 -0.00679751277116037 -0.00924328676518843 0.0112711055096394 0.00357197034458764 -0.00486869574022863 0.00409259294192148 -0.00335915757464531 0.0169698701253602 -0.0179379890378091 0.0124837598749382 0.0147122108510515 -0.0315847564752324 0.000989631931496622 0.0704769531421462 -0.052736573865368 -0.0468556847907092 0.0375928642504515 0.0483149718444438 -0.0227885525827674 -0.0532032342275685 0.015577178078287 -0.0114493950953706 0.0638552233096251 -0.0934368804662696 0.235245184532636 -0.381867109141106 0.146824684041979 -0.195646370563795 0.0623833400926382 0.459843256124022 -0.0992254999368809 -0.00379710455721089 -0.000635469533015735 -0.0172689605136656 0.0420577659930816 -0.0478523720650434 -0.00756444395083973 0.0838012135802657 0.0349811487727671 0.180419488738049
  49 1514.55403490815 ""  4.34086181451297 0 0 0.0197227239866435 0.000866499768527788 0.00546593285498984 -0.00969499195903894 0.00454650015360182 -0.00123391614759077 0.0311460948881486 -0.00472281164528248 0.0123012150731625 0.00217398926946779 -0.000989632617436393 -0.000289295361026545 -0.0254105337364286 0.0108905838795159 -0.0206529206741229 0.0134013590762098 0.00535608376394931 -0.0254565439259275 0.0380437213066434 -0.0156623013214596 0.0185732325460553 0.108557135762921 0.186961347842735 -0.215784886332387 -0.432063128564066 0.103206695450134 -0.140487914336185 -0.178456508882805 -0.23021510037707 0.17474655797262 -0.0156965240402262 -0.019021429886783 0.00674673062387085 0.015042295927085 -0.00146067982076512 -0.019884785330448 -0.00360428389707137 0.00280184124854274 -0.000155233409545475 0.0155872594148855 -0.0200213123857226 0.000768249001673471 0.0152789412995627 -0.0269162239792683 0.00405737129529224 -0.117883866310765 0.132179775388409 0.172054832546142 -0.150997152874268 -0.137682818282072 0.0699262344009111 -0.0557768097238065 0.0211674744191378 0.0143602916788133 0.047101400318308 -0.0864799643866068 0.205039471932069 -0.343703480112723 0.132261504815971 -0.178341840448451 0.058273118518379 0.402469835253482 -0.0874663361789306 0.00513039899569538 0.00412532438046955 0.00629335504218499 0.00538676130815988 -0.00959795386146371 -0.000289319303740931 -0.0362335470767659 -0.013862185497055 -0.0909061358772164
  50 1536.3734635007 ""  12.1656686178849 0 0 -0.0158141370888671 0.0284659160326914 -0.0260976549197506 -0.0442042765894204 -0.0223986078089001 0.0157094127410427 -0.0117402836875992 0.00176566241074455 -0.0111793386000358 -0.00650490170981817 -0.00374472407638116 0.00344033340153087 0.114923071527676 0.020706679331007 0.0834826978532779 0.273836881189502 0.0633864081320473 -0.365834347239961 0.393801156550946 0.209951601945339 0.158287972596312 -0.0442313253161763 -0.136187081131814 0.117209849933465 0.182897018919463 -0.00483792421979321 0.139425770486985 0.0477537046508739 0.0663747190153714 -0.0886789052401152 0.00600722355615089 0.00780953444370902 -0.00351230249924177 0.000434553862266047 -0.0252007642223727 -0.00841752853201593 0.000612851184484101 0.000480695365645333 0.00210060730676753 -0.000471973422502651 -0.00475831895135131 -0.0132902583887345 0.00257739823569794 -0.00249407715025104 0.00433653695258332 -0.0737828487219497 0.067837652121625 0.16520546869251 -0.0719463507587928 -0.0649562135239575 -0.0306504342748474 0.0184999794597013 -0.00541526512796432 0.0504548219475626 0.013984769002265 -0.0021390938792264 0.024804512796003 -0.0420036431114234 0.00977951204362313 -0.0433330454179037 0.00716154491725964 0.0572601255598447 -0.0052252256911538 0.0200395650537538 0.0101181818245705 0.0467253911509424 -0.0177851757004864 0.0157287258044702 0.00328320643875722 -0.169866199447958 -0.100934057764747 -0.47843975465591
  51 1541.58312333942 ""  20.7758773537053 0 0 -0.00900883824742859 0.0325914472209818 -0.0241913069327857 0.051528004774119 0.0165628792624486 -0.0137483344767451 -0.00543029817143177 0.0106245276791379 -0.00343311941021722 0.00626333004162653 0.0020181290184429 -0.00182696367588139 0.164774916182108 0.00775742956060114 0.0676382922797229 -0.268130037533968 -0.0621994337706351 0.367770757181427 -0.408655692761003 -0.167513212773938 -0.171182980831257 0.0580713101573209 -0.20516001578963 0.0432412118305286 0.0667465686753191 0.052970919506427 0.162139203676736 -0.0727932698441951 -0.0674118104338533 -0.115824400466522 -0.0122270359560659 -0.0173758572067004 0.00578594581062387 -0.00956451160486774 -0.026458515667905 -0.0107729110146382 -0.000855936405020157 0.0013978626115701 -0.000234112137730206 -0.000245615742337225 -0.000486192821691706 -0.00342243938961741 0.0016549683190681 -0.00155299047264398 0.00233234243112092 -0.0195768900576614 0.0230903176936505 0.139132720817504 0.0157713981455596 -0.0147533613033335 -0.0037921991682605 0.0220333593484801 -0.00996720917178642 0.0299583279863148 0.00775265091482581 -0.00185750966886914 0.0150499101752802 -0.0288909545681054 0.00679631490897832 -0.0293669762442644 0.006261403704464 0.0379162564063585 -0.00713945105289992 0.0169686672517109 0.00704524849176716 0.0469069587236768 -0.000906100622443602 -0.0072329363863407 0.00076490261405553 -0.196328213433645 -0.0996226639801052 -0.489337031432766
  52 2863.11972258639 ""  63.3298390417464 0 0 2.56773982928873e-05 4.70472743091425e-05 -0.000167837904854301 0.000327491521844942 -0.000121417440761246 -0.000605926729712086 9.82231813679868e-06 1.94450186020199e-05 -5.49258036344001e-05 3.10693088913995e-05 6.61023812778036e-05 -8.55646282287081e-06 0.00135990293922401 0.00142595348026246 0.000199576974292249 -0.000835698973972102 -0.000504403805317029 -0.00159751912852746 -0.00308717258719232 0.000644665146122252 0.00913934786714619 0.000383502428043861 0.000180674241045253 5.61228197528257e-05 -0.000448386526233948 -0.000803180276973264 0.000401318021167816 -0.000265756765136648 0.000273490932869293 5.7372727445076e-05 -0.000195749898977629 -7.37946673885839e-05 8.47630486725542e-05 -0.00246967298705348 0.00941329022519572 0.0015633654112032 0.00219823948247369 -0.00185181303473497 -0.000747911302037368 -0.0397850906276369 -0.064273904151749 0.0186387005903361 0.00205173248056347 0.00476402693090991 0.000836562033402765 -0.0284052421469983 -0.0462392965380204 0.0184438615500013 0.0460968815425623 -0.074467074135316 -0.0288370176324064 0.458676068266346 0.806173849070486 -0.205979128694303 0.0163898385482608 -0.0222391321770946 -0.00449617080743833 -0.0220531087568771 -0.0391402931199525 0.0080042854503492 -0.0260158006919189 0.00268191985790726 -0.00993780711432384 -0.000115922954363493 0.000223124545933994 6.28272390074716e-05 0.00124643321184816 -0.00629560271641859 -0.00923669162956071 -0.00224725492857231 0.000768041410262311 -0.00580582942071401
  53 2924.10127997803 ""  41.0437958125362 0 0 0.000900975914550225 0.000423190241831225 0.000321049546477268 -0.017105432317039 -0.0017924145335757 0.0091118217424063 -0.000496938314778993 0.000194901932565391 -0.000117425667272009 -0.000122571179995211 -0.000678541298866356 0.000230991651764578 -0.00377476043117208 -0.00134137452738018 0.000463839197979063 0.118417515050235 0.0474444591200011 0.113460714594633 0.0826624402310341 -0.0131687915207802 -0.225703274045126 -0.000808913504360603 -0.000424505939113501 -0.00137704677447343 0.00103769107901082 0.00179355933464969 -0.000668250901217912 0.00475034528554386 -0.00398555660648034 0.00111742786042466 -0.00241283519137404 -0.00209222999215129 -0.000409035255185253 0.0477791049143579 -0.0433738043322391 -0.0209684791370817 -7.66824083374472e-07 0.000281241566223312 -0.000215336816207518 -0.00328837385423327 -0.00640805589916044 0.000339032975976558 -0.000791486465271422 0.00200947010360001 0.00179815188832429 -0.0982457092345786 -0.195497863930324 0.0570777120071489 -0.474140639945977 0.714901622807039 0.224824797854872 0.037176012218286 0.0624285677421044 -0.0142395070436918 0.0216020351605392 -0.03095544653095 -0.0121256257906787 0.0026277723639575 0.00570604486718911 -0.000943313123134162 -0.0136615752286958 0.00161618885303324 -0.00338476002852633 0.000939638000860737 4.12743888314607e-05 -0.00185763228814485 -0.00381210866900334 0.00257851887225297 0.00467029998644223 -0.00397423840754735 -0.000471118039758168 -0.00389825877944666
  54 2934.66960395283 ""  62.2297169638737 0 0 0.00438301528056317 0.0101243699497788 -0.00503205708169661 -0.0602346330729078 -0.0115110355580855 -0.00325972553667347 0.00128592570673497 -0.000230779793760007 0.00166981106801986 -0.00010799293726899 -0.00239330804577287 0.00056690829391667 -0.0573666829686287 -0.121978443147155 0.0507477994843883 0.55359739475861 0.204575310406972 0.499127077239845 0.163209249065009 -0.0255595662344206 -0.469919594831451 -0.0224740072698022 -0.010026196669278 -0.0163290074083917 0.00657839326564657 0.0149638156474495 -0.00604230228567811 0.00359618749440377 -0.00212609467916216 0.00122409976610303 -0.00570303189288874 -0.00545698269926359 0.00301783574261472 -0.0139780576456865 0.0123310492369243 0.00655079366912069 2.6948556737838e-05 -9.40280651449506e-05 0.000110262711497441 0.00063418495441629 0.00133674567917478 9.76735051678865e-06 0.000341416434001362 -0.000559339083535449 -0.000699870086041147 0.0306032792329032 0.0612657486118509 -0.0173131190981789 0.139806672189638 -0.209663669938391 -0.0646353352897928 -0.00725435281868131 -0.0119980270268308 0.00258038320984517 -0.00765878202215977 0.0110369524083162 0.00452474529560043 -0.00206717454854286 -0.00393445729093255 0.00080862309481161 0.00506560423224193 -0.000440148735308227 0.00141408946073375 6.90918116851147e-06 6.01796066498811e-05 0.000847543725688655 0.00145700546713839 -0.00135941485176584 -0.00250787532111699 0.00432284721288656 0.00251935416040836 -0.000156245837447788
  55 2959.4167753588 ""  61.366984681689 0 0 0.00412586366300851 0.00944887966408302 -0.00183374946234179 0.00953579671570285 0.0156853533663297 0.086769189405425 -0.00183268820332332 -0.00188011527231673 -0.00229156285533273 3.2522561559628e-05 -0.000641102004901664 -0.000283523493049115 -0.0448158460198294 -0.106141098330558 0.0418165135965149 -0.400962470205047 -0.135203943902373 -0.329784871192177 0.285132160555794 -0.0428091381891742 -0.705783000252371 0.031590753765841 0.012156871457715 0.0216714069464738 0.000988191820334342 0.0025214659233669 -0.0017819236483731 -0.00867762022400448 0.00510921645718846 -0.00082015762391649 -0.00280813993304603 -0.00146979582951154 -0.00212655613510202 -0.00548362170137936 0.00378424425566923 0.00261277518171121 0.000137710860782987 -9.53481540442516e-05 9.35787839785835e-05 -4.93731978110865e-05 7.84749723745645e-05 -3.27905351452785e-05 0.000376835679381004 -0.000229469867997726 -0.000309050444119839 0.0165819306837298 0.0322357871472341 -0.00900208214476268 0.0508400172119835 -0.0774729938428114 -0.0247341822918036 -4.26240577574396e-05 2.00133155388026e-05 -4.77104695308108e-05 -0.00398685207208867 0.00575209639834858 0.0023997936712653 -0.00142806262753247 -0.0026104324736148 0.000535225378546994 0.00097930826646927 -0.000151523345595301 0.000122342842533738 -0.000367743602477102 -0.000202733362391601 7.29446074077027e-05 -0.000249310093915771 -5.7367240856033e-05 -0.00118349042567107 -0.000185647303220702 0.00248241520361912 -0.000346376615269056
  56 2981.31949802995 ""  27.1329778262851 0 0 0.0268588165037244 0.0670774105086187 -0.0271544721632892 0.00842600589816838 0.000496382590610565 -0.0117885030777465 -0.00387243125222013 -0.0106816891854318 -0.00174957505897334 -1.90552308366384e-05 -0.000254082212673561 9.01847139662262e-05 -0.326171046416244 -0.802213570605034 0.321023153328016 -0.0317405058962753 -0.00891488414818943 -0.0291761869002902 -0.065717239779818 0.0113333808405319 0.164810998441622 0.0663677483005242 0.0252626950192137 0.0472794622181825 0.0218573486774129 0.0640487406925125 -0.0249317126387584 -0.0448143577711656 0.0356581465868382 -0.00274618250783486 0.000777670464746584 0.000590951937964312 -0.00010158024725324 -0.000456398793959565 -0.0108823943488632 0.000176590641122654 -1.0280498343555e-05 3.71723062599177e-05 -0.000116626859607162 -0.000555669231033343 -0.00127048060304615 0.000288161067512917 -0.00011156038081377 0.000612559257151751 0.000660534919106867 0.0453488000082357 0.0723019587850905 -0.0193227764126115 -0.0396417406534233 0.0565544699469197 0.0186281500241926 0.00463797895329771 0.00971869900101491 -0.00284596399987417 0.00661591632434615 -0.00963281372467613 -0.00427188361385547 0.00117757238225224 0.00231616981114668 -0.000827026153594116 -0.00562908566038629 0.000433405554869731 -0.00219902358273612 0.000494957077215454 -0.000815630358087958 0.000907760435099913 -0.000866826447719723 0.00169045781558948 0.00280461650029764 0.000743130768175607 0.0156313911341577 -0.00919649980047615
  57 2996.11360998766 ""  22.7576060637886 0 0 0.000214698357657057 0.000525733078030518 -0.000239765773725277 -0.00012566001920172 9.11032060772866e-05 0.00041121877215839 -1.64019994451179e-05 -5.35204382890872e-05 0.000661560144166985 1.35695326443831e-06 -4.28035439582348e-05 1.57191957533906e-06 -0.00344451913500077 -0.00761602742645184 0.00251931909340277 -0.000145569767798535 -0.000186690445779084 -0.000106600170710676 0.00171304986041329 -0.000117109183653926 -0.00479006067579261 -0.006443660858039 -0.00290331917801133 -0.00488151081897129 0.00255703116828963 0.00693046537488767 -0.00267498117642531 0.00403877828561371 -0.00363156447744321 -4.46882468556365e-05 7.58403964931597e-05 -4.98512103745334e-05 7.25673357743491e-05 0.00236143043408586 0.0143140823755103 -0.00197694214096953 2.0928855183141e-05 -2.268634989311e-05 -0.00011468646856712 0.000599291449259421 0.00111323141083868 -0.00141999170828671 -0.0166342864846411 -0.00473845099819591 0.0450252719801103 -0.0707434932036148 -0.116918323134407 0.0385826092621199 0.0396774251472076 -0.0540935786814948 -0.0178115038812937 -0.00796071239876737 -0.0126479617968859 0.00667550885512701 0.315113082437524 -0.470935362150325 -0.213229325346655 0.288385092957506 0.523497761030271 -0.130066929555349 -0.402821293567461 0.00303054837504772 -0.182852325976803 8.94531355787012e-05 -0.000153355602461827 0.000209493201823919 -0.000966917855333732 0.00115707028993927 0.00262581441487416 0.00131320415152767 0.00367632788920025 -0.000713490386021278
  58 3001.57670379025 ""  28.2312736062467 0 0 -0.00052311254466442 -0.00136002848527188 -0.000228614965915134 0.00210275174025814 0.000125985027495515 0.0022261589785676 -0.00486343058552526 0.00478917904349076 0.0409344051501522 7.76052960333873e-05 0.000126181529730084 -0.000168042025665777 0.00762665037804965 0.0173549649107726 -0.00326562757759676 -0.0240394899837079 -0.00839603832333543 -0.0207662884727125 3.7999463769021e-05 0.00064789155664977 -0.00220344790236334 -0.413071822191045 -0.184430151174082 -0.313656995188623 0.154818727105968 0.412196227398056 -0.169867108107016 0.313670181852165 -0.278401629123693 0.00246610502522617 0.000470992944613557 0.000154536421123458 -0.000479635614019147 -0.0148274241050468 -0.0392236933557512 0.0082208883154292 0.000140179471741876 0.000224809103797344 -7.34531340608754e-06 -0.00168412695449744 -0.0034551970470252 0.000547568839021574 -0.000396104467599451 0.00285167649662184 0.00381395969803665 0.238978152015818 0.393187847706542 -0.12545103846377 -0.0619458331866157 0.0789909195373224 0.0277016943946534 0.0187949197369365 0.0317081438225194 -0.00686293338833673 0.0346949381364474 -0.0506963065237203 -0.0227910657643311 0.00849618251962682 0.0166732167898628 -0.00534602866800801 -0.0380320637496018 0.00209929087907273 -0.0176909866064096 0.000190944916075412 0.000504879091015297 -0.000151429500691083 -0.00157196656490712 -0.000646072127081127 0.000509214955166213 -0.00462092699722925 -0.0111428621541208 0.00159163457492196
  59 3002.28448969243 ""  30.290166969471 0 0 0.00347829764674576 0.00743759458771266 -0.00337157466311273 0.00215086663680615 0.000487374315507034 0.00107652474618827 -0.00423264306294775 0.00082253114471018 0.0247721569982825 1.88399779801421e-05 -0.000107609115129944 -7.74795294411333e-05 -0.0403762633022669 -0.093730877285999 0.0354144557777037 -0.0219997536201468 -0.00734908709499747 -0.0188725616482197 -0.00346542079972657 0.00195057865264085 0.00631917321668641 -0.240535012284443 -0.108040260437002 -0.183746267517163 0.099521679840679 0.26639682825991 -0.108522264600078 0.187420296131674 -0.166864134139121 0.0012090324400916 0.000372856437221036 0.000158048891281218 -7.55775417728925e-05 0.0246457930460809 0.0634529227069857 -0.0136587698087972 -0.000163164071868225 -0.000413235714451611 -4.58223893398271e-05 0.00250056149572474 0.00545976555058896 -0.000761531495569301 0.00133433406930491 -0.00455919474674835 -0.00731655176014774 -0.388125570988135 -0.638557900374282 0.203201758276577 0.0970376124046546 -0.123208160281949 -0.0427043362929526 -0.0293487192605871 -0.0494702456215968 0.0105312642766943 -0.0649744621787571 0.0951788869224771 0.0427600271869197 -0.0213686904810435 -0.0408470638478514 0.0120926731262793 0.0704261438184854 -0.00354332352515763 0.0329606639278768 -0.000527436201929102 -0.00111138088430044 0.000215405258901347 0.00160107994011334 0.00202684867764007 0.000544667760077806 0.00769031674280055 0.0192069549357211 -0.000962811337897598
  60 3055.58710755789 ""  34.6984303995088 0 0 -3.40932330768263e-05 -2.04550986481079e-05 3.68059638561227e-05 1.62455174710736e-05 -5.68383103188678e-05 -0.000143325600315623 0.000112007929373662 0.000444081984521651 -3.49680795114305e-05 3.1162955012874e-06 2.86169252744021e-05 8.28073216554382e-06 0.000548914411637866 0.000895007413820567 -3.47267017704939e-05 0.000293582347415895 0.000206990568611878 0.000316901451964309 -0.000548197832281546 9.52809167235798e-06 0.00138139336335501 -0.00132892642562043 -0.000519547202040591 -0.00101697048072322 -0.00130196327540603 -0.00347702874227459 0.00145365612200004 0.00142340499969499 -0.00116439049304739 1.14148780994477e-05 -7.91702993563888e-05 -3.41413577586622e-05 -0.000102164168132104 -0.000668821389752279 -0.00558729089495921 0.000469391125319756 -1.26881812779555e-05 0.00048667539713798 0.000287282875253269 -0.00215671048296198 -0.00604061792431734 0.00144390558520827 0.00364886050532289 -0.0873291398518693 -0.00706475913389673 0.028078391038236 0.0425859135976685 -0.0118647338089167 -0.0191718558078371 0.0257703784812699 0.0076452402045753 0.0269265354732469 0.0479428721379939 -0.0137803015425162 -0.355729941770897 0.509702194871542 0.24375259471725 0.324401456567732 0.563107412339072 -0.154575589394645 -0.013721931101428 -0.0211187903375368 -0.00849508156225447 -4.59662886439674e-06 0.000203248918378039 -8.17533446368207e-05 0.000123804876135165 0.00018292641281996 -0.00411323672442072 -0.000622705770083477 -0.0011940636216133 -0.00111104513892997
  61 3059.56344966953 ""  30.9799793674871 0 0 -0.00452430731938122 -0.00765265459651634 0.00287189217893234 -0.00173309200113944 -0.000989456403602285 -0.00129929398400728 -0.0694893370058456 -0.0509038806383971 -0.0132195958839735 0.000178431061843413 4.70322034905008e-06 -0.00014137228135323 0.036357015814569 0.0851745279964584 -0.0365517630362265 0.0221113970557473 0.00661827134314495 0.0177356118652799 0.000366042689347183 0.000598298666404724 0.000868666894060308 0.506225363410789 0.221110948198042 0.400657121131744 0.189810562354237 0.538255529546279 -0.239962521534927 0.137642093387871 -0.147674124628421 -0.00506976062984431 0.000358610224210749 0.000320079841872343 -0.000775547066511883 -0.000413514922270728 -0.000199457616445469 0.00048698785600522 2.27396329853754e-05 2.3676853111967e-05 7.8474349712968e-05 -1.11729322431512e-05 -4.61763933444362e-06 1.42838029198529e-05 0.000133420987407886 -0.000288891925435144 8.57306751217876e-05 0.00375546055344388 0.00641226899555563 -0.00315041792928265 0.00243914993507592 -0.00392439475544743 -0.00201609537152051 0.000336359436062937 0.000357862418397481 5.08203735546132e-06 -0.00085438546387687 0.00126196283689612 0.000638961809312875 0.00131292355876298 0.00224554630240634 -0.00061592696533043 -0.00224746797163098 -2.27085084332795e-05 -0.00116374049963383 0.000364656977725211 0.00043001994756864 -0.000113668627779836 -1.56241509379452e-05 -0.000676056356480325 -0.00137368664862815 -0.00048541998598434 -0.00160967496812422 0.00504107343608483
  62 3067.35728367555 ""  25.3880959565877 0 0 1.92765506708035e-05 -8.15390018169412e-05 2.64761726831773e-05 -2.31939258325045e-05 1.3256818449785e-05 0.000196529445544841 -4.9266824364818e-05 -0.000215864902807566 6.64892212902337e-05 8.92366282463891e-06 6.97346984861975e-06 -1.38552118760632e-05 0.000442204081398597 0.00105748595876182 -0.000271605369264848 -0.000459758146998941 -0.000163439162637679 -0.000480754155836827 0.000773366017995549 -0.000116148921319327 -0.00167384706305942 9.2138443250261e-05 -1.80418693067837e-05 1.14097559079851e-05 0.000848138216247796 0.00223574286924712 -0.000989477542742741 -0.000500884839500983 0.000375913843734679 3.22386611366998e-05 -8.21806829645637e-05 8.47844438567922e-06 7.72512472173519e-05 -0.000392040188296773 -0.000869220349271961 0.000674504803641171 0.000317302306415272 -0.000118895820924702 -0.000198058553336446 -0.00288427350342812 -0.00205479850188928 0.000423531931397254 -0.0862122109997718 -0.00238457183119869 -0.0156268149049241 0.00922506244245006 0.0135198230476818 -0.00277510156417585 0.00112590082027178 -0.00160508443288943 2.23086788231351e-05 0.0163041865114602 0.0257382543140507 -0.00769110402632633 0.141001261662573 -0.234161298456562 -0.111207180460534 0.131579687169103 0.271430687311439 -0.0748020862910826 0.760171718839872 -0.00972143049387322 0.371065898879977 5.67407620799175e-05 2.0869903153897e-05 4.04345314385072e-05 0.000108130596973383 -0.000171756604723548 0.00157967097092895 -0.000437002139340961 -0.000331100173064192 -0.000551500821959637
  63 3073.13173509616 ""  21.9074189838951 0 0 -0.00109836919716028 -0.00578026405538444 0.00256188209826755 -0.000244902352236693 0.000242739305888031 0.000974060989430482 0.0480028590353278 -0.0705651978826664 0.022406079594766 6.65561722673106e-05 7.7109750051985e-05 -0.000151278810884824 0.0232798280139399 0.0577037931437075 -0.0257581552638914 -0.00405866799628968 -0.000753069841108735 -0.00219804875370318 0.00194036417520793 -0.00097727320455215 -0.00554589872905915 -0.142178122374735 -0.0814040618915619 -0.111512181157013 0.166480098271085 0.399597008321345 -0.173610594699073 -0.599249124561023 0.527562054421398 0.0126618430903316 0.000430982615065001 0.000182547227752929 -0.000415347666855567 5.9053474065396e-05 -0.000104815832336578 -0.00017762522834934 -3.36544368325815e-05 2.34045077823493e-05 -7.94651404839156e-05 1.64788992689894e-05 -8.1647973546749e-05 -1.8256099249268e-05 0.000178624764005618 -0.000258945584856109 -3.79749615648098e-06 0.000134873306550501 -4.2669400838298e-05 -0.000578602428572421 -0.00203768657460973 0.00296028542597878 0.00166366626072198 0.00033865903998257 0.000640332474588191 -8.59314869483347e-05 -0.00149680647785392 0.00221166513521952 0.00109510432651474 0.00065160797864713 0.00101550145284011 -0.000300156968207037 -0.00140531639690621 -5.35539858961973e-05 -0.000735841231101318 -0.000231040769547766 0.00022135883181981 -7.57427145974352e-05 0.00019137528553306 -0.00017104707280792 0.00102189625746726 0.00107200247753267 -0.00169688944710203 0.00250303994838123
  64 3445.4042419453 ""  3.42195798038284 0 0 0.000302843726628983 0.00278951741848787 -0.00070797487109705 -0.000131320486913221 0.000115514621532095 -6.8456053695122e-05 9.77839797103786e-05 -2.24729481963782e-05 0.000159545823076853 -0.000116216397798859 -3.4909973038586e-05 -0.000100708669724541 -0.00728594533272215 -0.015935713134105 0.00622230292145456 0.000174788093765393 0.000982470727095194 -0.000189778825883311 0.000321057679030583 7.93303781445946e-05 -0.000143803504786931 -0.000443191118723052 -0.000610927378767437 0.000133595521356785 -0.000690121571865367 -0.00066563689562364 0.00166516887981821 0.000165230216637664 0.000145639998737197 -4.19051777033205e-06 -0.00153066705493074 0.000771018591776456 6.32194361901693e-05 -2.92597736306587e-05 0.00273822137902969 2.95357712923444e-06 -0.00013461238292765 -4.41026155516621e-05 -0.000660804446033837 4.59653149424505e-05 -9.72759409236306e-05 -0.000227402935395928 -7.91299357284079e-05 -7.49207705916815e-05 9.12848866876679e-06 -0.00922283887160971 -0.0162454232084276 0.00690012979567162 0.00188299070967506 -0.00547966067461113 0.000245941933830037 -0.00113078942411508 8.63883772486515e-05 -0.00098227677200249 -0.000104911288095191 0.000159025431256382 6.7518852858303e-05 0.000261774449870544 0.000259938058074161 0.000374456049757596 4.54699611368438e-05 -2.69541113759282e-05 -0.000161346076512029 0.0256279535840625 0.0589419169893868 -0.0220524265288507 0.00160545754794123 0.00244420503254556 0.0104123457729744 -0.338614551366189 -0.848544707676078 0.303795554714678
  65 3613.57487373152 ""  130.483374495575 0 0 0.000232105339480711 0.000544713901475538 0.000331534463628534 -2.4395960968612e-05 -0.000119614448104977 -0.00020202378299768 0.000103279430929668 -7.69606254933857e-05 4.69395227678095e-05 4.3111589706855e-05 4.11223370817842e-06 8.31259578545274e-06 -0.000995800940912031 -0.00210332750377014 0.000374892730143951 -0.00112862549982656 0.000580524646557394 -0.000185006970478421 -0.000653875287872292 0.000218697528606949 0.00132693254739056 -0.00112881574649631 -0.000203300627098132 -0.000892969598835177 3.1080313087933e-05 0.000193920341930276 7.03835517646421e-05 -0.000440938596163502 0.000904849559171554 0.000621014936647736 -0.000977591603431161 0.000614852673686674 -3.66731381512285e-05 0.000627005718734583 -0.000397539928776444 -0.000710969867575892 0.0118816380266559 0.00565978400781338 0.0579568298775558 -0.000566831178636319 0.00157419437252144 0.00247374716151715 7.50795118413154e-05 0.000318654567273211 -0.000189004256598992 -0.00172272703644122 -0.000866826953707574 0.00124524026600423 -0.00193859129196371 0.00254904343492168 0.00552636065727844 -0.000413324523304557 -0.00950019970017246 0.000916023066107275 0.00243098861357866 -0.00385109674061075 -0.00194602397547879 -0.00022633873439307 2.89825879640958e-05 7.29350644591231e-05 0.000449770573997539 -0.000192335802105325 0.000564976004680926 -6.40963538160186e-05 0.000683167738117538 -0.000513529615833178 -0.182591555015009 -0.100544025477168 -0.94461659353659 -0.0043708453674052 -0.00916169098218722 0.0033051849402168
  66 3792.83139634736 ""  36.6340474047046 0 0 0.000201274324185598 -6.58228849463609e-05 -0.000107981541722257 -0.00173202419129079 -0.00019596148872654 0.000582378605399187 6.69109973057599e-05 -6.5536148461435e-05 -5.09002831584858e-05 -0.0415879161674929 0.0439366611605321 0.00397703005704477 -0.000840159738600079 -0.000156208058019165 0.000252476162659295 -0.000209882719940406 -0.00235869857107973 0.00122647373591476 -6.28462301955506e-06 -0.00317560987408688 -0.000902373140622783 5.86714881974335e-05 0.00025945022128428 0.000197654084201947 -1.76892515149613e-05 -0.000355237142410264 -0.000318700212905348 0.000125276577324115 -8.04906773387883e-05 -0.000115962052415506 0.67601946975541 -0.687004905725147 -0.069679179066923 -1.77913032380013e-06 3.48456170262501e-05 -8.09172829797335e-06 2.57542962343122e-05 -4.6170787113205e-06 7.08782292611969e-05 -1.69076813435949e-05 -7.57108683464323e-06 -1.66597057905393e-05 2.03663347982147e-06 4.73374017541637e-07 -4.00246834869167e-06 -2.02112885237915e-05 -4.62886901122746e-05 -5.70795066050948e-05 2.60682729079077e-05 -7.89880268054482e-05 -0.000214965838965148 5.24704191339538e-05 4.09380765716615e-05 1.53472675618036e-06 -2.63465601751507e-05 2.50153833620264e-05 -9.33658398595258e-06 -2.13418203799818e-05 -7.24487311666723e-06 3.04379545241461e-06 7.75460588326319e-05 -9.73871748162266e-06 5.92480570023777e-05 0.000178961269495178 4.1242033368822e-05 4.04750032518972e-05 -0.000371409615851359 -9.96839521776218e-06 -0.00101381447039325 -8.31280919631088e-05 -0.00128151677995834 0.00106522860211917
  :::
 } 
 m_exists[66] { 
  s_m_exists
  :::
  1 11111111111111111111111111111111111111111111111111111111111111111111111111111 
  2 11111111111111111111111111111111111111111111111111111111111111111111111111111 
  3 11111111111111111111111111111111111111111111111111111111111111111111111111111 
  4 11111111111111111111111111111111111111111111111111111111111111111111111111111 
  5 11111111111111111111111111111111111111111111111111111111111111111111111111111 
  6 11111111111111111111111111111111111111111111111111111111111111111111111111111 
  7 11111111111111111111111111111111111111111111111111111111111111111111111111111 
  8 11111111111111111111111111111111111111111111111111111111111111111111111111111 
  9 11111111111111111111111111111111111111111111111111111111111111111111111111111 
  10 11111111111111111111111111111111111111111111111111111111111111111111111111111 
  11 11111111111111111111111111111111111111111111111111111111111111111111111111111 
  12 11111111111111111111111111111111111111111111111111111111111111111111111111111 
  13 11111111111111111111111111111111111111111111111111111111111111111111111111111 
  14 11111111111111111111111111111111111111111111111111111111111111111111111111111 
  15 11111111111111111111111111111111111111111111111111111111111111111111111111111 
  16 11111111111111111111111111111111111111111111111111111111111111111111111111111 
  17 11111111111111111111111111111111111111111111111111111111111111111111111111111 
  18 11111111111111111111111111111111111111111111111111111111111111111111111111111 
  19 11111111111111111111111111111111111111111111111111111111111111111111111111111 
  20 11111111111111111111111111111111111111111111111111111111111111111111111111111 
  21 11111111111111111111111111111111111111111111111111111111111111111111111111111 
  22 11111111111111111111111111111111111111111111111111111111111111111111111111111 
  23 11111111111111111111111111111111111111111111111111111111111111111111111111111 
  24 11111111111111111111111111111111111111111111111111111111111111111111111111111 
  25 11111111111111111111111111111111111111111111111111111111111111111111111111111 
  26 11111111111111111111111111111111111111111111111111111111111111111111111111111 
  27 11111111111111111111111111111111111111111111111111111111111111111111111111111 
  28 11111111111111111111111111111111111111111111111111111111111111111111111111111 
  29 11111111111111111111111111111111111111111111111111111111111111111111111111111 
  30 11111111111111111111111111111111111111111111111111111111111111111111111111111 
  31 11111111111111111111111111111111111111111111111111111111111111111111111111111 
  32 11111111111111111111111111111111111111111111111111111111111111111111111111111 
  33 11111111111111111111111111111111111111111111111111111111111111111111111111111 
  34 11111111111111111111111111111111111111111111111111111111111111111111111111111 
  35 11111111111111111111111111111111111111111111111111111111111111111111111111111 
  36 11111111111111111111111111111111111111111111111111111111111111111111111111111 
  37 11111111111111111111111111111111111111111111111111111111111111111111111111111 
  38 11111111111111111111111111111111111111111111111111111111111111111111111111111 
  39 11111111111111111111111111111111111111111111111111111111111111111111111111111 
  40 11111111111111111111111111111111111111111111111111111111111111111111111111111 
  41 11111111111111111111111111111111111111111111111111111111111111111111111111111 
  42 11111111111111111111111111111111111111111111111111111111111111111111111111111 
  43 11111111111111111111111111111111111111111111111111111111111111111111111111111 
  44 11111111111111111111111111111111111111111111111111111111111111111111111111111 
  45 11111111111111111111111111111111111111111111111111111111111111111111111111111 
  46 11111111111111111111111111111111111111111111111111111111111111111111111111111 
  47 11111111111111111111111111111111111111111111111111111111111111111111111111111 
  48 11111111111111111111111111111111111111111111111111111111111111111111111111111 
  49 11111111111111111111111111111111111111111111111111111111111111111111111111111 
  50 11111111111111111111111111111111111111111111111111111111111111111111111111111 
  51 11111111111111111111111111111111111111111111111111111111111111111111111111111 
  52 11111111111111111111111111111111111111111111111111111111111111111111111111111 
  53 11111111111111111111111111111111111111111111111111111111111111111111111111111 
  54 11111111111111111111111111111111111111111111111111111111111111111111111111111 
  55 11111111111111111111111111111111111111111111111111111111111111111111111111111 
  56 11111111111111111111111111111111111111111111111111111111111111111111111111111 
  57 11111111111111111111111111111111111111111111111111111111111111111111111111111 
  58 11111111111111111111111111111111111111111111111111111111111111111111111111111 
  59 11111111111111111111111111111111111111111111111111111111111111111111111111111 
  60 11111111111111111111111111111111111111111111111111111111111111111111111111111 
  61 11111111111111111111111111111111111111111111111111111111111111111111111111111 
  62 11111111111111111111111111111111111111111111111111111111111111111111111111111 
  63 11111111111111111111111111111111111111111111111111111111111111111111111111111 
  64 11111111111111111111111111111111111111111111111111111111111111111111111111111 
  65 11111111111111111111111111111111111111111111111111111111111111111111111111111 
  66 11111111111111111111111111111111111111111111111111111111111111111111111111111 
  :::
 } 
} 
