# Supplementary material for: Cut-off Scale and Complex Formation in Density Functional Theory Computations of Epoxy-Amine Reactivity
Source: ACS Omega. 2021 Oct 25;6(44):29424–31. doi: 10.1021/acsomega.1c03229 (PMC8587129; doi:10.1021/acsomega.1c03229)
Supplement: Supplementary file 1 — ao1c03229_si_001.zip [file ao1c03229_si_001.zip › Final_structures/Primary/A3_E1_B3LYP-D3_CC-PVTZ-F_canonical/Amine_frag3_product-9_isomer26.vib]

{ 
 s_m_m2io_version
 :::
 2.0.0 
} 

f_m_table { 
 i_j_atom_total
 :::
 24
 m_column[77] { 
  s_m_data_name
  s_m_column_name
  i_m_width
  b_m_visible
  s_m_units
  :::
  1 r_j_Frequency  "Frequency"  10 1 "" 
  2 s_j_Symmetry  "Symmetry"  10 0 "" 
  3 r_j_Intensity  "Intensity"  10 1 "" 
  4 r_j_Raman_Act  "Raman Act"  10 0 "" 
  5 r_j_Raman_Int  "Raman Int"  10 0 "" 
  6 r_j_x1  "x1"  10 0 "" 
  7 r_j_y1  "y1"  10 0 "" 
  8 r_j_z1  "z1"  10 0 "" 
  9 r_j_x2  "x2"  10 0 "" 
  10 r_j_y2  "y2"  10 0 "" 
  11 r_j_z2  "z2"  10 0 "" 
  12 r_j_x3  "x3"  10 0 "" 
  13 r_j_y3  "y3"  10 0 "" 
  14 r_j_z3  "z3"  10 0 "" 
  15 r_j_x4  "x4"  10 0 "" 
  16 r_j_y4  "y4"  10 0 "" 
  17 r_j_z4  "z4"  10 0 "" 
  18 r_j_x5  "x5"  10 0 "" 
  19 r_j_y5  "y5"  10 0 "" 
  20 r_j_z5  "z5"  10 0 "" 
  21 r_j_x6  "x6"  10 0 "" 
  22 r_j_y6  "y6"  10 0 "" 
  23 r_j_z6  "z6"  10 0 "" 
  24 r_j_x7  "x7"  10 0 "" 
  25 r_j_y7  "y7"  10 0 "" 
  26 r_j_z7  "z7"  10 0 "" 
  27 r_j_x8  "x8"  10 0 "" 
  28 r_j_y8  "y8"  10 0 "" 
  29 r_j_z8  "z8"  10 0 "" 
  30 r_j_x9  "x9"  10 0 "" 
  31 r_j_y9  "y9"  10 0 "" 
  32 r_j_z9  "z9"  10 0 "" 
  33 r_j_x10  "x10"  10 0 "" 
  34 r_j_y10  "y10"  10 0 "" 
  35 r_j_z10  "z10"  10 0 "" 
  36 r_j_x11  "x11"  10 0 "" 
  37 r_j_y11  "y11"  10 0 "" 
  38 r_j_z11  "z11"  10 0 "" 
  39 r_j_x12  "x12"  10 0 "" 
  40 r_j_y12  "y12"  10 0 "" 
  41 r_j_z12  "z12"  10 0 "" 
  42 r_j_x13  "x13"  10 0 "" 
  43 r_j_y13  "y13"  10 0 "" 
  44 r_j_z13  "z13"  10 0 "" 
  45 r_j_x14  "x14"  10 0 "" 
  46 r_j_y14  "y14"  10 0 "" 
  47 r_j_z14  "z14"  10 0 "" 
  48 r_j_x15  "x15"  10 0 "" 
  49 r_j_y15  "y15"  10 0 "" 
  50 r_j_z15  "z15"  10 0 "" 
  51 r_j_x16  "x16"  10 0 "" 
  52 r_j_y16  "y16"  10 0 "" 
  53 r_j_z16  "z16"  10 0 "" 
  54 r_j_x17  "x17"  10 0 "" 
  55 r_j_y17  "y17"  10 0 "" 
  56 r_j_z17  "z17"  10 0 "" 
  57 r_j_x18  "x18"  10 0 "" 
  58 r_j_y18  "y18"  10 0 "" 
  59 r_j_z18  "z18"  10 0 "" 
  60 r_j_x19  "x19"  10 0 "" 
  61 r_j_y19  "y19"  10 0 "" 
  62 r_j_z19  "z19"  10 0 "" 
  63 r_j_x20  "x20"  10 0 "" 
  64 r_j_y20  "y20"  10 0 "" 
  65 r_j_z20  "z20"  10 0 "" 
  66 r_j_x21  "x21"  10 0 "" 
  67 r_j_y21  "y21"  10 0 "" 
  68 r_j_z21  "z21"  10 0 "" 
  69 r_j_x22  "x22"  10 0 "" 
  70 r_j_y22  "y22"  10 0 "" 
  71 r_j_z22  "z22"  10 0 "" 
  72 r_j_x23  "x23"  10 0 "" 
  73 r_j_y23  "y23"  10 0 "" 
  74 r_j_z23  "z23"  10 0 "" 
  75 r_j_x24  "x24"  10 0 "" 
  76 r_j_y24  "y24"  10 0 "" 
  77 r_j_z24  "z24"  10 0 "" 
  :::
 } 
 m_row[66] { 
  r_j_Frequency
  s_j_Symmetry
  r_j_Intensity
  r_j_Raman_Act
  r_j_Raman_Int
  r_j_x1
  r_j_y1
  r_j_z1
  r_j_x2
  r_j_y2
  r_j_z2
  r_j_x3
  r_j_y3
  r_j_z3
  r_j_x4
  r_j_y4
  r_j_z4
  r_j_x5
  r_j_y5
  r_j_z5
  r_j_x6
  r_j_y6
  r_j_z6
  r_j_x7
  r_j_y7
  r_j_z7
  r_j_x8
  r_j_y8
  r_j_z8
  r_j_x9
  r_j_y9
  r_j_z9
  r_j_x10
  r_j_y10
  r_j_z10
  r_j_x11
  r_j_y11
  r_j_z11
  r_j_x12
  r_j_y12
  r_j_z12
  r_j_x13
  r_j_y13
  r_j_z13
  r_j_x14
  r_j_y14
  r_j_z14
  r_j_x15
  r_j_y15
  r_j_z15
  r_j_x16
  r_j_y16
  r_j_z16
  r_j_x17
  r_j_y17
  r_j_z17
  r_j_x18
  r_j_y18
  r_j_z18
  r_j_x19
  r_j_y19
  r_j_z19
  r_j_x20
  r_j_y20
  r_j_z20
  r_j_x21
  r_j_y21
  r_j_z21
  r_j_x22
  r_j_y22
  r_j_z22
  r_j_x23
  r_j_y23
  r_j_z23
  r_j_x24
  r_j_y24
  r_j_z24
  :::
  1 70.440118018493 ""  2.30885077531943 0 0 0.0220927029809227 -0.0283206762917046 -0.0374934554724469 -0.0209292547295948 -0.043059164662208 -0.0114252086089915 0.0931780837508285 0.0458982071108168 -0.0368738510501269 -0.0443634712270215 0.0238533099853093 0.0708296064074525 0.0388950121093065 -0.0745123956576652 -0.0870377290772826 0.0197391959807212 -0.0417240158826186 -0.0496360223455621 -0.0739172137139017 -0.105263094272063 -0.014490841671721 0.131245674914291 0.0433444679890366 -0.0702529911483972 0.0782627667733758 0.0932740904908462 0.0131875990139485 0.122787565241898 0.0561374163118759 -0.0532208970243761 -0.0771229376052198 0.0126067529770427 0.0966504587214163 -0.0608697980453243 -0.0352537285648491 0.0339168450450638 0.0165939118938395 0.119158667067601 0.00345268535509736 -0.0252396054384356 0.00490597058111017 0.013173315172573 0.045927714525787 -0.0704306884607491 -0.0477387939800636 -0.0770084187066161 -0.0859242855675289 0.0385235995959583 -0.0901637952670628 -0.00854976486308088 0.0689249549375648 -0.0785364184986091 0.00628215744465515 0.0514683432736667 0.0142101586767383 -0.149067266729 -0.0457464612656313 0.0999492860050252 -0.06886464666907 -0.0792099560955152 0.0769450371131703 -0.0449999153712953 -0.0614593075815808 -0.0286780568684738 -0.032658442006142 0.00251289326800419 -0.0134175758374447 -0.0339994189764826 0.0314993779351673 0.0224457158736417 0.0886810393764661 -0.0237890712133376
  2 90.0713292256447 ""  1.09618286444883 0 0 0.0277542595885334 0.00837465146826438 0.0186871069054553 -0.0239387448597414 -0.0113828100901058 0.0462724811218034 -0.0304728566741203 0.00506016564811776 -0.0133651469299662 -0.0775799981139063 -0.00123255600447777 -0.0476833310787692 0.0594907343348362 0.00112823411850408 0.0714351975761775 -0.0776181651410378 -0.0420489253931352 0.103455845547829 0.0291572102241045 -0.00552656782592467 0.07626991724672 -0.0677350746577194 -0.0123417989777714 0.025249587054944 -0.0599741399742244 0.010159871324152 -0.0590628676322743 -0.00286116092064056 0.0150422901471587 -0.0263208329025334 -0.106789219553383 -0.01472567796615 -0.0488657466457831 0.0589830320636533 0.0123771318245604 -0.0111518457926147 -0.0457677135114071 0.0564887869120416 -0.0691257235928367 -0.0191903032940818 -0.0122389133266662 0.0220120358038711 0.0386283994414927 -0.0785494269727718 0.105247110583452 0.0843391621665529 0.0159372831859806 0.0262123529773017 0.051397709580921 0.015394034921701 -0.0585841000165521 -0.109037756770009 -0.0328135551496774 0.0463056221596869 0.0525918839114106 -0.128596225484456 0.167956399249134 0.122645275242125 -0.062735268192978 0.0810827568049686 -0.0196736023211197 -0.0915628746815674 0.122691672124761 0.0903352892204274 0.0221340154781893 -0.0341698483699758 0.102284293924172 -0.00619345088010861 -0.0764405830126917 0.0279078598558861 0.0635843139079582 -0.119568822751725
  3 107.387360912302 ""  0.119038788144969 0 0 0.00188558071409567 0.0331363148873968 0.004133849395167 -0.0230897312841342 0.0027490506504713 -0.0448343410187579 0.0649091159006005 0.0447798644944766 0.0345092957470657 -0.0560609823290468 -0.0113456779343032 -0.14342794263672 0.004577964301314 0.0157324913422542 -0.0217356929975196 -0.0496626429216493 -0.0566936450891608 -0.00489071270109998 0.00141576767064554 0.0468067803952854 -0.0506325779012919 0.103854781501484 0.0533381786505088 -0.00287389640103498 0.0824069135501691 0.0503638015131848 0.0769107094752555 0.0504886726660606 0.0415901516324268 0.0461535398866863 -0.0731727472696841 -0.0232355602500849 -0.172089589597528 -0.0362137294685738 0.0295846536307578 0.0107823071648416 0.0459438003323632 -0.0425586324142963 0.0749617104606821 0.0111008616849497 -0.0315124882754672 0.0107057185990403 0.035574019396889 -0.0592130939386142 0.0199552291552067 -0.0521910287989352 0.0355910267935384 -0.0164084708224225 -0.0426802214126861 0.0339225318006444 0.0013090291019053 0.0113071203283291 -0.0602862654482493 -0.0394279412860916 0.0164315811301671 -0.0669891666806787 -0.00861195518467051 0.0494666345381933 -0.0368383753747494 0.0524852935022439 0.0615476053066008 -0.0962206059202129 0.0226177771492463 -0.0448072400880139 0.046693670398032 0.0434474584286772 -0.0417533906500743 0.053567467245176 0.0626086305686926 0.016150823678602 -0.0163990122119637 0.117780213277699
  4 164.556473590411 ""  5.23098018257621 0 0 0.04562683518584 0.00841120286220078 -0.000290282846546234 0.0210324749501863 0.0193138410633705 0.0743375365625834 -0.00576921716167277 0.0572368312212803 -0.0590071465062492 -0.0243153421233872 -0.00314243504419938 -0.0674582930784815 0.0610874333559168 -0.00430183573066969 0.00805474547541144 -0.0802511134079563 0.022217522932855 0.166086805564767 0.133871120158319 0.0352645846028184 0.135927836871285 -0.0389872378967337 0.0735810412449585 -0.0342575849338538 -0.0353537899218353 0.0810592755212966 -0.0728579010353123 0.021524065288721 0.0550523482342476 -0.108125411823723 -0.0351382986230053 -0.00676625086321949 -0.0591417104129287 -0.0357508619956492 -0.0743719045868154 0.056707587113743 -0.00770050103496117 -0.0134701385756264 0.0504908522526447 -0.0137879555793875 -0.00391786168416572 0.0294099381444802 -0.0579338480110298 0.0467053796532617 -0.0578701181808579 -0.0603567484010001 -0.202569219042214 0.0914686041572641 -0.118542451704523 -0.0012353121333819 0.113204449426515 0.0306999669809849 0.0325429472669491 0.0621176353721178 -0.0699800621074777 0.0801780665230994 -0.104871366798738 -0.132002215456793 0.0229856430161889 -0.0537441691523856 -0.00739075519138885 0.0786418757936151 -0.078147062342548 0.0883356684978875 -0.0402243459233173 -0.024570176379603 0.159574199658091 -0.114442950031306 -0.049536932328609 0.00664454399959878 0.0347804016122094 0.079077280901103
  5 215.832840799373 ""  1.83853764323744 0 0 -0.034509381467882 -0.00907636370606701 0.0350745018377568 0.0015660444117921 0.0207237462678203 0.0769431722683734 0.031481766807872 0.0909137178203966 0.0223779314547402 0.0363944170014319 -0.07617880892171 -0.0429560088887647 -0.040354627484605 -0.036913740190865 -0.0293288903760353 -0.0825018937243372 0.0548583168478417 0.146436282057684 0.110641881043721 0.0807157061595225 0.115129331058459 0.0854497109355386 0.187826398741332 -0.0547973262635846 0.075555613786784 0.114380442178057 0.145705285695645 -0.012634154595417 0.050496908059351 -0.0321774276557031 0.0960858879707987 -0.0489602226114656 -0.0443927024170987 0.0361859644275767 -0.0276265585071152 -0.0129321693216842 -0.0251833964240789 0.0293393466339422 -0.0865037753905006 0.00687882305243785 0.00289677810850406 -0.0109212224662193 0.00213165608167879 0.011429966708567 -0.0234024987699846 0.0534391693834085 0.0759391710618307 -0.0441246982802203 0.106030379102602 -0.0868727749114944 -0.0332138710160088 -0.00162602793466863 0.0242367991030088 0.0319816360751859 0.0248558598586562 -0.0136644917584153 0.036439924810573 0.0228214601204052 -0.0158880399590957 -0.0874653249658026 -0.0428365443366527 0.0716197657889608 -0.0270906279652371 -0.0681822826124105 -0.0514989039401994 0.0678732219979174 -0.117471846864429 0.0143722967903111 0.118917964734877 -0.0287770267917393 -0.0760453170280217 -0.168010810392346
  6 244.123933071347 ""  1.39173206726076 0 0 0.0345778213322781 0.0329883213477783 0.0526107802152256 0.0104123396380567 0.00696174454335867 0.0151642379611829 0.0667169716997894 -0.0553593802987471 0.129260168064429 -0.0405459885335913 0.0526663181947764 0.00222703900137567 0.0286360154440434 0.0549828782340162 0.0832079904270879 0.0183786617776469 -0.0402446231059531 0.0197300492297586 -0.0126213422977757 -0.00363777764511728 0.00718145949692061 0.118183164488822 -0.046332231120195 0.0812582418799424 0.143383670223192 -0.119396945244512 0.161552915495442 -0.0134620653375865 -0.07232949038447 0.205269150611791 -0.0906436876312993 0.027279481040196 -0.0152613143268067 -0.00875823609645444 -0.0183757712547761 -0.0130564382298001 -0.0434806074809033 -0.017774398833542 -0.0667266169135947 -0.0229610148022998 -0.0251862894760261 -0.0265623502403015 -0.0339254312860724 -0.0125057580855438 -0.100796887157299 -0.0223143835054752 -0.0431375038363683 -0.0161355831033195 -0.051887126404416 0.0161705127511438 -0.0343939457808576 -0.0179441670609957 -0.00469397510567107 0.00396872393082829 -0.055365826474196 -0.0219751103614337 -0.132893970844732 -0.0657181272513807 -0.0328931941276488 -0.117063271090934 0.0173276552047454 0.0290337278380609 -0.123729294308408 0.0501413080261791 0.0399107281056217 0.0231577011133531 0.0874695082000846 -0.00584050220796209 -0.00822468715062764 0.00500250286367069 0.00578701679542584 -0.0867313803627977
  7 301.659886940024 ""  3.5521465257172 0 0 -0.00282653190573671 -0.000257663981407554 -0.032547644992684 0.016164011320932 0.0303243801416795 -0.0182592665292952 -0.0114286851003406 -0.0489140359778197 -0.0104483593232514 -0.0407921734250477 0.0874834425919995 -0.032999707547303 -0.0503187986672696 0.0337866236828387 -0.0656256626419914 0.000957592145537407 0.0256992569100411 -0.00351886401121791 0.0201630255613251 0.00134980208823044 -0.00183128280827912 0.033955628903673 0.195973960095044 -0.123612520575881 0.201863285132313 -0.190633183654661 0.145255441739227 -0.268755766086582 -0.191776146965668 -0.0314509269787763 -0.0754386033752985 0.0903138646550564 0.0915153151245376 0.0143434788822221 -0.0425557712650384 0.0185700266644022 0.0210591460341983 -0.0029983214738963 0.00953900993506027 0.0272071880249511 0.00400195209205288 0.0165810614238752 0.0108931925629529 0.0253088111183999 0.029692595632667 0.0119541158848198 -0.0365365309344997 0.0108922530969066 0.0323169309103903 -0.0548242087349138 0.0524363210050392 0.04242718741599 0.0198251973079219 0.0349699891857618 0.13032720898909 -0.0764720211398425 0.322858738672321 0.129622362913955 -0.0787085416986519 -0.23969211755809 -0.238969046800424 0.243962684216186 0.0371558986976607 -0.01947260592591 -0.0617052753471857 0.00428364702073744 -0.02831897614074 -0.0367748061732989 0.0446846872191303 -0.00521721189132401 -0.0465535722255468 -0.00394408346613307
  8 308.323331740535 ""  0.849712341555569 0 0 0.0036666831649166 0.00892260291959611 0.0175151601637504 -0.00109388055416294 -0.00330449707355334 -0.00941932844013296 -0.00154683473297756 0.0227645110457546 0.00695389446739693 0.0129806770494867 -0.00866924608436953 0.00754885539095866 0.0149607510601275 0.00179271155249953 0.0266418349384546 0.0234941906325918 -0.0182846084378816 -0.0280234326930058 -0.0265357997740755 0.00873182374709607 -0.0308240146724076 -0.0664619831776942 -0.281834696437003 0.155337243652315 -0.244189019248062 0.163015132596005 -0.206962089402316 0.289038944783654 0.192981376212709 0.0591407078865788 0.000456246610813768 -0.0293860792042077 -0.0941949955323059 -0.00356064844461983 0.007799836520767 0.00289541443054746 -0.00885506238962337 -0.0287758039164765 0.0108298596302828 -0.00509795258783884 -0.00545451170545593 0.00186311673788676 -0.00141772599709963 -0.00842834947832818 -0.0396438506109422 -0.000551770058343848 0.0155863853552266 0.00344181963048218 -0.00627184158158908 0.00924294548024621 -0.0145630071219807 0.00925159483765268 0.00270475642913393 0.00597984896521997 0.117101549410986 -0.195790913162403 0.31616722763555 0.168525254176519 -0.153909490692494 -0.418299682429152 -0.268395408670997 0.311099523924393 -0.0530221286914608 0.00277725962183632 0.0214878612201671 0.0136406496428669 0.00522913431110229 0.0158778545421662 0.0077323191792567 -0.0119554838855353 -0.0116238997954717 0.0264158507576012
  9 326.558168801601 ""  43.7681512420746 0 0 0.000954260136884764 0.00338898105973153 0.00853851110866432 -0.0263078183685258 -0.0253498067794644 0.0111514032140353 -0.00349629902732945 0.0307600237881141 -0.0106275318646308 0.022457806885479 -0.0574303536957739 0.0750719399861428 0.0388888355076665 -0.0193204383371883 0.0435279866755711 0.0113975741807693 -0.0278458506558407 -0.0224389059305446 -0.0626653006534949 -0.0238676817434271 -0.00913352484434308 0.0422157354330161 0.294522299091271 -0.130192406312536 0.174730039644822 -0.0558750668823838 0.176380266481098 -0.221167362256845 -0.110128672140889 -0.0923461057507418 -0.0736471630458021 -0.197142274899168 -0.577992667664344 -0.017144000840787 0.0346313598183703 -0.0146641592519832 -0.000233102341890984 -0.0147904676771075 0.0221625529351444 -0.0118673580911104 0.00443485730135205 -0.0129018801199957 -0.00493661327765487 -0.00621778888684476 -0.0102563664960858 -0.0273640167128851 -0.0101784937116448 -0.00598032295605915 -0.0536696879875165 0.0647363262909237 -0.0173021006814199 -0.0107978388553283 -0.00663059472474774 -0.0334552206787843 0.0288467342052905 -0.0645756566453971 0.0948070353760904 0.0540652961682031 -0.0428928414904979 -0.116060761867455 -0.086169635540842 0.0761017525922308 -0.0107413833345993 0.0363731499255101 0.0503738514035443 -0.0348736192063665 0.0575250616063155 0.00909226487160529 -0.0859223989058642 0.0174312508216853 0.0643986858742998 0.0706554981821543
  10 327.951403794156 ""  58.0503450465063 0 0 0.000331224733136139 -0.00608837012972088 0.0074167275314704 -0.0216199197067808 -0.0298285364157596 0.019466906790162 0.0139861755975916 0.0159352876026448 0.00245856314645692 0.00817906688166297 -0.0790322177663578 -0.0139210112295343 0.0428671449721552 -0.0330783553496334 0.0441030609827803 -0.051887597849871 -0.000705318579948289 0.0393242811293213 0.0240460090971752 -0.0141870915089477 0.0368628659323591 0.0517055803568538 0.153326577685543 -0.0717326973247424 0.110104533211153 -0.0240338559475073 0.113079633899273 -0.0962174677313323 -0.0546596370542307 -0.0367250804934089 0.207104162633363 0.112113372212551 0.675391650559138 -0.0214326856048751 0.0546745509298374 -0.0200499653357446 -0.00648212134264674 -0.0167696009114787 0.0296340146417667 -0.021528397442521 0.00741992200320095 -0.0161217304628837 -0.00724740808460661 -0.0128617744603901 -0.0185485631826455 -0.0249371741538723 0.0206791712439586 -0.00699503020909039 -0.0515336479236662 0.0785596878747224 -0.0365209773261802 -0.0216215314558338 -0.00929284134938328 -0.0460201218598053 0.0190063582373733 -0.0835313747411125 0.0823326008687698 0.0588695108763952 -0.0495272540580563 -0.129224374766535 -0.0785690966999909 0.0722027431592374 -0.0222037791416431 0.0299275324885961 0.0666878291260118 -0.0394031178200623 0.0481263759363385 0.0145186838687218 -0.125249947828113 0.00495521383484694 0.0631882275763528 0.0838541002106987
  11 389.034449152368 ""  0.132786176484148 0 0 -0.02890441008308 0.0191027550647114 0.0284470239424132 -0.0312129532775395 -0.00525187290697784 -0.0431653670697727 0.0042885819309697 0.0452689016083146 0.0475332721665551 0.00360300218788399 -0.0231630518951375 0.00583573173815532 -0.0171394362806193 0.0175834265823294 0.0473488624895302 0.0364110214036311 -0.0463403962903296 -0.0958263541316733 -0.108355196903946 0.0229839200476416 -0.104267280301498 0.0398785119809305 0.00700424377548069 0.0273912497215032 -0.0245600770133898 0.0908066890991272 0.0686530134566714 0.0529756168953084 0.0738856820450565 0.0530494515954294 0.0464019866225362 0.00337860513724101 0.0566203397261683 -0.0797716453654442 -0.0655677997372956 0.00884472206381488 0.0528685068856356 0.000472125827846506 -0.0756117179384786 0.0541093807468081 -0.0192137032980309 -0.0480308989230312 -0.00417751803174511 0.0452067082722665 0.0780967888572608 -0.196466781848387 -0.260764738398962 -0.0517769915005759 -0.212294764339852 0.0564185790150341 0.173914076910573 0.0570482812402802 -0.0150875670686675 -0.0412324324412382 0.0938099011798172 0.167174612562442 0.163808199099181 -0.0368436802823949 0.0550581632370857 0.118152171495822 -0.163645436375591 -0.010577585358129 0.131030030915425 0.0249127831908909 0.00206242937860003 -0.00928512927555992 0.107864337499992 -0.0983430434755755 -0.0775797429331924 0.102565866968659 0.0355659203655398 -0.0869019486541715
  12 400.673926109737 ""  0.62037608593617 0 0 -0.00977635650383327 -0.0187366285408752 -0.0592405587821925 0.00820597543036819 0.041556108796799 0.108844626891127 0.0695328426657735 -0.0744620378122012 0.00764656029662076 0.000243286331760718 -0.00141564101680349 0.0103856021361617 -0.012944599318511 -0.0224103362406845 -0.0703119544536346 -0.158896293292213 0.176775789982461 0.2282044788112 0.212663671517743 -0.00221198853522548 0.256463901026474 0.126945853670889 -0.226361020526059 0.00167430925614533 0.0457659991380861 -0.0709038165703888 -0.0294002377498597 0.120117220962137 -0.00440961517471884 0.144077184392158 -0.0106452892195807 -0.0244088299504654 -0.115307727139293 -0.0543696398806967 0.0255220336528934 -0.048208159294363 0.0383522090745294 0.0149734500779501 0.0138744908910277 -0.00942410534937047 0.0076967259566458 -0.0598754264231615 -0.0158841912183378 0.00493145836835275 0.0397069430408372 -0.0691804552530721 -0.0128711398743551 -0.0513026239067948 -0.0688691904321626 0.03853719784794 -0.0155566087274028 -0.0137170281703606 -0.0200813528971919 -0.104474019069918 0.0370287831216958 0.041637964538802 0.108449560217552 0.0138508587451665 0.0243001648433435 0.0557298279987857 -0.122555392411919 -0.0410283117180288 0.0769362162260752 -0.0386818825303907 0.00238551645890043 -0.0541140986368265 -0.0417144015441051 0.00662616144381141 -0.0520773739196422 0.00656551922246611 0.0491426389825061 0.0662255723428014
  13 438.776045908584 ""  3.2705576645714 0 0 0.0189816442370503 -0.00632078289117053 -0.0161707107687251 0.0102742063987014 -0.0035312322065699 0.0222930743308178 0.00433904951010462 -0.0204620547868395 -0.0292787474188957 -0.00207341720108438 -3.87770792970234e-05 0.00267817266928571 0.0228485431405109 -0.0143707193032121 -0.0218671681599481 -0.0254766003883258 0.0223473895613374 0.0485776304887202 0.0524431406368571 -0.0215339666216918 0.0567413270071978 -0.0215970798983592 -0.00944000160564044 -0.0095099736382342 0.00834571764123433 -0.0396295256478062 -0.0527330704594641 -0.0117907027022317 -0.0310788416383648 -0.0350375736042422 -0.0131202458813646 -0.0066731729578335 -0.00889809428784382 -0.0580674754357656 0.0283377182141975 0.0606648359290293 -0.0828225603955668 -0.0890506397842533 -0.0515976493361508 0.0252886085337007 0.0834321365888275 0.00438671136920905 0.120029831651637 0.0295087059687931 0.000211528397882515 -0.145286832805458 -0.114300631804473 0.0127629760377151 -0.136906439634764 0.105305898608977 0.218251588474631 0.0637269962138659 0.090938735030956 -0.00640270997446824 0.0456554821316153 -0.112764706322029 -0.0289575059327112 0.25814228391816 0.0808440445965764 0.00999058858030321 0.2094043713448 -0.0282682711798847 -0.006230727364679 -0.0212330339967501 0.0199984229468633 0.0097821877194129 -0.00404509896310153 0.0121134525422166 0.0247965629222522 -0.0988545614098073 -0.118676263045151 -0.0623705640026235
  14 477.961511976861 ""  3.20099586113405 0 0 -0.104421890191314 -0.00445503116705694 -0.0201489783260093 -0.0584782732379816 0.0546699275779787 -0.0275217507668295 0.0220029523474599 0.0294119376259776 0.0677710310424851 0.00492966272254612 -0.000919729343304691 0.00265258663511955 -0.116412905126587 0.0180139842058962 -0.00889509945100021 -0.0453563689680463 0.0887025621088103 -0.0496137633998164 -0.0629007229047373 0.0793903969310932 -0.0415685251463754 0.191588377893432 -0.0806212224008663 -0.0509889580497909 0.020802939547794 0.10320404031261 0.184839117565123 0.0904437285131504 0.10294623399094 0.184780860600461 0.0619016816876674 0.0197257144472988 -0.0325402903523938 0.050465570090335 -0.0253336786377051 0.00321791355442009 -0.0371684343699461 -0.0251906513172986 0.0379204599206868 -0.00790800371948466 0.0424775969671848 0.0297375850638576 0.0463459256024972 0.00576556437804292 -0.00164883695121472 0.107035166456531 -0.0158375575097118 0.0799472306894223 0.0939846729493293 -0.0596134751893742 0.00773719050108739 0.00474033996117576 0.0533015070800692 0.040787339639769 -0.0118170223789567 -0.0806602849750169 -0.0428850995768358 0.103165334589496 0.0222367360275036 -0.00736445870053075 0.130527062888619 -0.00754697024216752 -0.018454936759035 0.0379738154704657 -0.0699787274455889 -0.0994569761904424 0.0503831064628211 -0.122361487349956 -0.195692809014534 -0.0149738774343314 0.0449371047015189 0.0757846642980139
  15 603.073768261121 ""  28.7433784148304 0 0 0.00196926404321471 -0.0593475371166 0.0584380262366676 0.0822747884514308 -0.0532772881141941 0.0111770631713626 -0.0209254920602616 0.0243702746810312 0.0305017841183912 0.00719104895714059 0.0491908102366954 -0.0220637525209597 -0.0352856258612723 -0.0231590513245037 0.0496447209341133 0.0981571603152959 -0.0883680197766337 0.00813790731379965 0.05804973065907 -0.0468846215303609 -0.00856567658527116 -0.0399428057968468 0.0944197523140506 0.0272357997556318 -0.0712395323221189 0.10952651181959 0.0746295487450223 0.0353201947908582 0.0135712224496315 -0.0985822985262271 -0.124825636080492 -0.00540371435797945 0.0139615130200491 -0.0109434722771189 -0.0075015184278607 -0.0459883113009957 -0.0253538081738324 -0.0248142143280554 0.00930683722245106 -0.0379932599890627 0.0503202294290941 -0.0732449471438277 0.0138660767720386 0.0131174311177708 0.00347644672713042 0.00311459013576265 0.0284173714647909 -0.0516975084992906 0.0280288444475092 -0.0382394326511178 -0.0352223058233306 -0.0336186086559367 0.0612480126911798 -0.0640789230550098 0.0109650302117506 -0.0359453775961 0.03542388652848 0.141827737162361 0.0795900011693503 0.0428224979765046 -0.0228134253152772 -0.0912090820498174 0.0378443241391316 -0.0214058750913921 -0.0377495229547899 0.0106599627528278 -0.0188462813833278 -0.0567479791870452 -0.0365295775988887 0.220442558440455 0.521624986731838 0.245546403305151
  16 618.027324512318 ""  35.9547666890148 0 0 -0.0199692591066851 0.00996422429682053 -0.0428860119486225 -0.0447027905186299 0.0341808526582046 -0.00602116410741104 0.0207238966626298 -0.0288244420024151 -0.0445777021345355 -0.00125837089222024 -0.0156225702398787 0.00838647261252029 -0.0065779828950624 -0.00958349961189694 -0.0581025838692558 -0.0751023050144135 0.0901450114134584 0.00616868113174532 -0.00219415415239485 0.0203251967572626 0.0269731643188266 0.0326580617233724 -0.0611967818941736 -0.0464703785001276 0.0398948509506947 -0.0624315380599022 -0.063404471361338 -0.00179209650121148 -0.0229987905145024 0.0122528248900014 0.0617804162058395 0.0100594867971909 -0.0123289133192973 0.01977266553443 0.00920204794624853 0.0501230541850619 -0.0115292888493973 -0.03512906623944 -0.0546262154345494 0.0396964485677173 -0.0510797026017118 0.0780960011397348 -6.09222403758358e-05 0.000775232990575429 0.000675820485937206 0.00229760722976755 0.0517728785811798 0.00393954994966581 0.0294580132850974 0.00472584955405833 0.044440155740448 -0.0101273772953411 -0.0389602259696907 0.124534023751064 -0.00794736495757229 0.0615354161317992 -0.0577280402611838 -0.130827110073576 -0.0741287825472181 -0.0599998265328284 0.0581475070835057 0.123367155733803 -0.043902737047184 -0.0300353022621064 0.0367381313912884 0.0319509733008831 0.0147319424024833 -0.0372789930533589 -0.0624126741055457 0.431790407382564 0.54663976910869 0.0543407094409424
  17 665.959204236378 ""  23.7756153506462 0 0 -0.0675983291300125 -0.114334137152348 0.0232981943412545 0.0662518125563567 -0.0369782332170355 0.00821799251100385 -0.0152046631354164 0.00378215851888062 0.0125142234762568 0.0184604337701511 0.0641304456170681 -0.0205585408732337 -0.093314739966798 -0.0588866144304249 0.0646351390923836 0.029968017838791 0.0297311318006633 0.0279346429848086 0.120526859924556 -0.0452336159665813 0.0420858932851849 0.0664644994546001 0.0686880969963518 -0.0790487131561194 -0.0812308410135806 0.176637975064688 0.1703565439881 0.0998668908224037 0.0244420938836033 -0.115915163214519 -0.127852285968182 -0.000989228477450702 -0.0154741416363687 -0.0101925045000163 0.0822960249162279 0.0474356810468813 0.0205178187078079 0.00015530896745447 -0.030389380669972 0.036652783759225 -0.0426991757046391 0.0565335454539136 -0.0195990400022769 -0.0248140135206505 0.00102176014773317 -0.0473905894965385 0.0248742784956248 0.0295021295466715 -0.0480607524288563 0.115699243068546 0.0743946062230389 -0.00115132349186436 -0.0851498878247646 0.0108433187398173 -0.0214503665783025 0.0331472046298243 -0.0451518398503169 -0.164913240216616 -0.103537658237741 -0.0539496023887879 0.0240458527575582 0.0940795120614854 -0.0391127064456527 -0.0157672335752484 0.0351682498689462 -0.0475975319779672 -0.0266363984270788 -0.0313069947539932 -0.23858269164847 -0.0130328089909018 -0.170496828608638 -0.136972391321337
  18 814.123645838614 ""  20.5264969718192 0 0 0.00179987543719478 0.0128187859524945 -0.0186923478531484 0.0357577192292753 -0.0330262728247088 0.0017528080516361 -0.00689881633891044 0.0120242934136488 0.0198736503758966 -0.00198016393782188 -0.00247521229545551 0.00428753935665145 -0.0102934300911654 0.0293833371699295 -0.014266707389103 0.00189351560732107 -0.0130724359871469 0.0275481671138945 0.0716842142220989 -0.0696311037616962 0.04099195932912 -0.0246781892551195 0.0149947841208498 0.0354034466046529 -0.0130670468009411 0.00557515870733397 -0.00295901686568198 -0.0120781578196116 0.00742836856498653 0.00883691201668856 -0.0569445213551241 -0.0264913424256067 0.0133639102912284 -0.0466292143494144 -0.0687114828484755 -0.107766076321626 -0.0558360491777622 0.0236434755594835 0.0432083826460042 0.00580678778818327 -0.0752498518772674 0.0641593038501027 0.106819208585631 0.068872250017027 0.0187500055019303 -0.0473430106978446 0.0433132451759066 -0.167817592860791 -0.0356780901659073 -0.0894970438195896 -0.251423251589809 -0.0537657459042302 -0.0560167444845959 0.127718679466748 0.135633262213661 0.189056023385159 -0.021744497368577 -0.0537770385056717 -0.00612248870597807 -0.0216144431238338 0.133080787410063 0.197399003988077 -0.0173374604625501 -0.0240196959877029 0.0414524795119806 -0.00644200939749479 0.0836331167104735 -0.0917329026620658 -0.112165145273911 -0.0178375361246726 -0.0549880783422058 -0.0477928601632895
  19 817.138889609113 ""  28.9861862119049 0 0 0.037919802834632 0.0586033873743626 -0.0658037764526938 0.0604098106569507 -0.0525233712388149 0.00697362274044064 -0.0472064344356509 0.0721559139909974 0.0748909875876886 -0.012090253345888 -0.0250637445133443 0.00795274088292055 -0.00873751601756689 0.0648389226788264 -0.136371184952223 0.0478077733082764 -0.0950947649820218 0.0292881400108283 0.0598877526073288 -0.107107188319348 0.0337623324765981 -0.0687929506396954 -0.015719582093552 0.121059092626569 0.0220369590560991 -0.0576954297254418 -0.00546651281974638 -0.139420247140057 0.0767345030650782 0.237373948034636 -0.0676266048419059 -0.0468984368458477 0.0372305807708527 -0.00514191580064968 0.0514246743478203 0.00483415311248319 0.00534956051790065 -0.0098092550450273 -0.01636573611878 0.016353832890782 -0.0108189186019836 0.03529416763549 -0.00386807760215941 -0.0116060868389376 0.0120689409612496 -0.0216780696770601 -0.0751421474377362 0.0437068252675607 -0.0546461781926528 0.0964861784020725 0.0877222877644722 -0.0297096533339249 -0.054230781564686 -0.0112203317782619 -0.024404275952748 0.0144942748986597 -0.042454447859347 -0.0918258256547249 -0.0704742620965937 -0.046853538942938 0.0527279142437089 0.100855593227905 -0.029789964172157 -0.00976799304779389 -0.0635963575767841 -0.0889004574898231 -0.216754540260311 0.243060250052218 0.242571309828128 0.0876782926385016 0.0861468420310195 -0.00456155164612276
  20 870.281729934403 ""  34.343982015322 0 0 -0.00571756994415756 -0.0370021533165981 0.078003356812322 -0.054717942996714 0.0402062609139441 0.0156664667773626 0.02473283634262 -0.0487287669340417 -0.0371056687053926 0.0149641517823025 0.0185925198753319 -0.0151328491942298 0.0368734351333335 -0.0535444178683792 0.143257219071945 0.0168218352249698 -0.00580210814329703 -0.0339413043531177 -0.125332507699556 0.132859748495204 -0.0719717322338823 0.0646000134026321 -0.000589944291404322 -0.0871681747932122 -0.0185557830829156 0.0606304272096409 0.0621135216711871 0.106684310428558 -0.0392227655226657 -0.139373850330005 0.0757106276785804 0.0473289421965166 -0.017309898379318 0.00833386585824611 0.0223416712974059 -0.0638606127125239 -0.0363716811439788 0.0125782308842959 0.0229616904323632 0.0099026678338034 -0.0316887099106825 0.00807388329443258 0.0313498147415531 0.0098042763293418 0.0100175020939386 -0.0896631869324997 -0.221029681796125 -0.0808714654069875 -0.160836900650529 0.165056940676576 0.0310339880848416 -0.0697262537844433 -0.0638094051283311 -0.0041517918370555 0.0394362912375813 0.0886106108450052 -0.0335388299819058 -0.0748593757343697 -0.0466125745860396 -0.033211048078793 0.0538372311341861 0.12217534050051 -0.0232197069988679 0.0407364512996883 -0.0415299939366613 -0.0229937855552597 -0.270023694061583 0.363557226060161 0.333096839454643 0.0234699586617687 0.0693315775681174 0.0219571997902389
  21 927.745955760708 ""  6.40024091919722 0 0 0.0154195924402104 0.0106130860985681 0.0394834844741216 -0.00443588749955791 0.0207780981691796 0.0330959807829131 0.00956367905482213 -0.00234826365237815 -0.0196326670675748 -0.00179855155887052 -0.00174507627026673 -0.00738945917978015 0.0159669969723051 -0.00593310095370807 0.0128207784826751 0.102358040432634 -0.107600283377052 -0.0323723292489795 -0.132862000430998 0.0864508601269422 -0.0776348157426679 0.00758819355991269 -0.0213070050404795 -0.0115735893354332 0.0361356195331023 -0.0417923790470994 -0.0348346464145275 -0.0133828231735041 -0.00172153810121982 0.0265310597901066 0.0310323508393462 0.0132498412785186 -0.00511198570374502 -0.0735734463780454 0.0605884678979253 0.093351739859534 -0.00102100348258472 -0.0077182216440456 -0.0169766553352089 -0.0523427300834508 -0.0577912590943897 -0.0357086526450303 0.0830780561861995 0.0197046397094156 -0.0353385458737006 0.128936784573295 0.284944553160575 0.258483031349656 0.10202603479147 -0.102597810253436 -0.145794308764303 -0.0978696226853942 -0.124183026665461 -0.124054314612121 0.237546191263414 0.292205211378731 0.0463110012985683 -0.0697853089571467 0.0226676920455377 0.0605010698098756 -0.130373986548635 0.00256370034342589 0.0219905826224176 0.00568373203006807 -0.0509868840615119 -0.0362285367773799 0.0207406697636875 -0.0545809811371207 0.0030437072269701 -0.00686854084306642 0.00251856222928034 -0.00423014959675264
  22 939.762282792648 ""  1.76793233207874 0 0 0.0766148653946797 -0.0831015392813401 -0.0249246997608892 -0.098404820591599 0.0182192006574918 -0.0516211812145145 0.0147132298463855 0.0266635161527908 0.100027300714663 0.0294864304699333 0.0324979294744244 -0.00570078415584843 0.187101124218458 -0.227460744984291 -0.0500336400186236 -0.216740351319295 0.237359222795289 0.00658269177564233 0.0854163499059187 -0.0529595769689697 0.0912446084237946 -0.28018765731527 0.199260758347144 0.309167664258585 -0.0690741574626549 -0.00461919290190451 -0.0985776466330992 -0.0528544633198803 -0.0871001384058074 -0.145985568957365 0.122472166200685 0.0692235437656986 -0.058022078476894 -0.00331184167619021 0.00742129979191998 0.0101981766304992 -0.00647749984568031 0.00105098963325546 0.00218061129188842 -0.00333790764446878 -0.00865644851879827 -0.00874174279419659 0.0138640940284791 -0.000785001238965676 -0.00358485397171849 0.0092711252361841 0.0139295263126625 0.0229000968853842 0.0155640636835465 -0.00923847486719136 0.00912752232599791 -0.0241308490937232 -0.0247607556899665 -0.0240538125504967 0.0395499510243743 0.0550034865481086 0.00221948724788038 -0.0311378938977465 -0.0109123546470479 0.00470961820882382 -0.0187233198536116 0.0110927380993065 0.00145813696869154 -0.00863911694240709 -0.0148907215335422 -0.0175341619688091 -0.00737600420347092 -0.0210756781265783 -0.0311783517604127 -0.00592220335482385 0.00582740051607211 0.00568825008551659
  23 950.353107235896 ""  0.900417514380185 0 0 0.0318285373567511 0.0126557444672434 0.072170162569394 -0.0115866706352086 0.0284306945774645 0.0638322586168174 0.0500496032282519 0.00735595336736902 -0.00983785216068999 0.00370130393138958 0.0052383163114208 -0.0150376425584401 0.0535289440803086 -0.0799074445167913 -0.0457613706928825 0.172863072496456 -0.177739864805897 -0.0515705753069909 -0.227275934684306 0.135989621557903 -0.121955739653396 -0.114462935940076 0.0128099938010224 0.135097980758764 0.0649759718775505 -0.126668111593697 -0.198045712981543 -0.0606692384846592 -0.0564685118816264 -0.0225156505059856 0.049400371510965 0.0257167965298807 -0.0161907865934749 -0.0412345071132227 0.0305067127123875 -0.0555446486458748 0.0322064131839222 -0.00939429447876499 -0.0173216019847233 0.0132352580551991 0.03852061205171 0.0475444016370172 -0.0343969006732071 -0.00331135237346434 0.0521480387688978 -0.0774187249025252 0.0918687857441298 -0.14277117701612 0.0304072770492198 -0.0229827469426142 0.0191254949558046 0.00243319196861215 -0.00267700449862405 -0.0130213440760298 -0.176167113854849 -0.177604560630587 -0.0779482065744548 -0.033997421584707 -0.0808729848037089 -0.0946369145002885 0.198242123567987 0.142309229109499 -0.0412975739821433 -0.0440525916679618 -0.0525271262210528 -0.0426759527640799 0.054332912943336 -0.210234387125295 -0.226378098621083 0.011999889284749 -0.0370142227388277 -0.0234910986118855
  24 976.529713854918 ""  34.4061548796488 0 0 -0.0136110320598867 0.00201958499409038 -0.00521644799241674 0.0111512702492193 0.000683440315717224 0.0212496759595103 0.00986383187267298 0.0274866908698625 -0.00912192426934817 -0.000847446340064551 -0.000142850431862991 -0.00387914053475515 -0.0176690090419672 -0.0533239989277017 -0.116680078102215 0.0723310713523871 -0.0617961809645182 -0.0201687241240091 -0.0649594904233837 0.0268683526866238 -0.0389322563625918 -0.031199119693146 -0.0529352303056101 0.0507924988622269 0.0654245848581409 -0.103716681565226 -0.117308074245309 -0.0936233251571283 0.008716234299263 0.106243766144438 -0.0162175490084033 -0.00663172604937404 0.000957816621890075 0.0806138041913577 0.0311543188821027 0.00122049742127599 -0.0892048658738844 0.0314951210889446 0.0538970605739668 0.0747717099835197 -0.00180989309633349 -0.0767242633705567 0.0220803057252135 -0.0580727017451276 -0.0193009118767489 -0.0705486560601217 -0.15729024658525 -0.115697293988039 0.00850442927229175 0.114277621409111 0.299271678611609 -0.0610918831229752 -0.0687110918160126 -0.116050672414476 0.138073083524744 0.208239377487036 -0.00368863294562996 -0.223924748017188 -0.122511707446681 0.0143198711410992 -0.137220201312087 0.00838123022881228 0.00113637163433397 -0.021680148582302 -0.00823520716459062 0.0340927876161611 0.0471489739008837 -0.158390921454208 -0.209571053402189 -0.0858151469741663 0.018263416334019 0.0443883097069134
  25 1003.85004612078 ""  58.9777395615874 0 0 -0.0247644977871893 -0.025781074704142 -0.00633811370522506 -0.0817124766825225 -0.0920710438614271 0.0684281908380915 -0.0249595174473724 0.0486220076098536 -0.0301266329108995 0.0912035218312292 0.0749518535510499 -0.0440248412888639 0.165187489494321 -0.249961170177855 -0.0132375757246956 0.0155157557079022 -0.0973086690656934 -0.00545177691789713 -0.12367568858824 -0.0047901849944867 -0.0102275165903106 0.0750650181450136 -0.173918499367497 -0.052330627582164 0.127354089553707 -0.143114031622304 -0.0511771248968462 -0.165485755392025 0.0822974070130565 0.315764200592092 -0.0620269518766901 0.0182418585213365 0.00241012013166094 0.00635736939647889 -0.0343096378125404 0.00560242636388011 0.00631650967116725 -0.00104339492051581 -0.00139288487037845 -0.00751766965443218 -0.0122533969396895 0.0141276599607677 -0.00575494755760981 0.014017356038091 -0.0166280956103633 0.0225665356380106 -0.0339967981470599 0.0344407748602529 -0.031248426407954 -0.0102385256777588 -0.0698483536212058 0.0541244038609373 0.0502792398677561 0.0848721942880063 0.00729109504852203 -0.0284612300520023 0.037935788526039 0.0943642304618817 0.0736452651892595 0.0357362818873194 -0.0424168050656496 -0.0921690679258298 0.0195445312759418 -0.000403908076854244 0.040704838543014 -0.00115420259697214 -0.0515211480550727 0.089389612313368 0.00768810400280955 0.0201349921443262 -0.0066164711982134 -0.0167879784618322
  26 1048.67061626411 ""  36.8428559954278 0 0 -0.00921230340015978 -0.0054274376432747 -0.0250797524755743 -0.0248702879037546 -0.0291058657263079 -0.026005247779178 -0.0314202329509297 0.0115157155625013 -0.0158637071916293 0.0182248695465962 0.0153713495348181 -0.00113316977635015 0.0338365691859164 -0.0321816367517588 0.0112868757410122 -0.10174065842326 0.0585359570148017 0.0232918161220294 0.0743924185259805 -0.0518344555311358 0.0448192454706045 0.0905932097387385 -0.0805438440903034 -0.095744582208242 0.0243254388767826 -0.0060453908472833 0.0577297778827183 -0.0279790348134734 0.0578259646139047 0.126193499531329 -0.0183502031797389 0.000612315902502874 0.0013726691594646 0.00020750118652531 0.0263354746066631 -0.0161141390641191 0.0444590704930262 -0.0123357174290645 -0.0246174658928993 -0.0877010974811309 0.0222382625450662 -0.0459576809688622 0.0312753095774962 0.0128072227063152 0.0714416667362391 0.0119312996951342 -0.0375286291347598 0.0338801369723352 0.00132215652622225 0.0296594230371172 0.0753518258932682 -0.265986469334906 -0.142402109008704 -0.214406374007482 -0.0788481089276802 0.012712559154378 -0.130591852119314 -0.145706473695925 -0.148401823955007 -0.131118703568844 0.250735166482511 0.331579766326722 -0.0636238299082747 0.0429353375261606 -0.0269561791201453 0.0868768435223655 0.127967460861333 -0.118833462576322 0.0390624337471853 -0.1185785916775 -0.00357982273535229 0.109662672738212
  27 1086.44646900983 ""  15.6707366311327 0 0 0.050357289495408 0.0322770108538055 -0.0183547638707984 -0.0551450733785097 -0.0386273357732967 -0.00781341521958447 -0.0481162006079684 -0.0219756559555656 -0.00112017357863218 0.0306381331007938 0.0227804495251171 -0.00679649334417871 0.0773223263936859 0.083807152907235 0.131040063835306 -0.104897650935416 -0.0314395024603322 0.040995736892026 0.0241592140745495 -0.09016667489632 0.0615326058011725 0.134370831049248 -0.0278621692068502 -0.15679484711609 -0.051954443057656 0.106075892771403 0.191553352323516 0.0827350784934614 0.0575456783385194 0.0282770554907769 0.0700090848240497 0.0401739963153232 -0.022932192465156 -0.0834955272587682 0.0464454712374707 -0.0169958855545336 -0.0503863723202003 0.0159532411622221 0.0210387592171303 0.112078031464329 0.024366318408865 -0.000213187083467405 -0.027113876539976 -0.0353083148533125 0.00191179815796301 -0.0824214030882433 0.291449673128841 -0.164812229880517 0.118724675397337 -0.116118743697341 -0.00786248020907192 0.164656435204015 0.00988276143390529 -0.0685508935938636 -0.0314431657782895 -0.0372864610913762 -0.00302437557731638 -0.0605197106917116 -0.0517932711868462 -0.0045939190046076 -0.0316096018422357 -0.0203885232585847 -0.00196431547888251 0.0277709889671686 -0.0576794569084847 0.0135815616317154 0.159535009810309 -0.124108677763064 0.146404157406589 0.0713243415802435 0.01145447615087 -0.0769500208668582
  28 1102.06920337483 ""  42.2174525525442 0 0 0.027111277325424 0.0768502734506292 0.0161592009495315 -0.0448855815775124 -0.0557609638344933 0.0312415683852327 0.0102988613943879 -0.0434791167209975 0.00858023334006728 0.0389936163060339 0.0236048844731578 -0.0117379734480201 -0.0291545414459521 0.181235162835811 0.100280350459124 -0.0386518592987799 -0.126913525112069 0.052327528511297 -0.0277262836039654 -0.0852582625756393 0.0520562858618661 -0.000397265554845004 0.0949001153822737 -0.0231329512997727 -0.0818431029882728 0.0998364409235592 0.0654133286687215 0.119733271720402 -0.0405205681080409 -0.171063253581502 0.0397997961698947 0.0261086945182884 -0.0120173127580131 0.0293493326094221 -0.0847530078050868 0.0323847343334705 0.0170762375677813 -0.017187423629325 -0.0147628154823901 -0.00878238059117054 0.0691000301100165 -0.0175905281129585 0.023134186468191 -0.0520734616701284 0.0196732042669997 0.06244264785944 -0.0323943673654861 0.0625191106359062 0.095263490631103 -0.129983018040468 0.101835854390328 -0.121550440472118 0.0756876397252589 0.0715442252184252 0.053403467244422 0.133232928147704 -0.0537830567170989 -0.227328599635885 -0.151995867018082 -0.0167476555705834 -0.0246705579275063 0.116415517442119 -0.0113378872653183 -0.0692888790075697 0.0525752713307919 -0.0715330942908878 -0.0516908867414076 0.0643542210810405 -0.00674208718297592 -0.126107603137634 0.015944600539159 0.126386379826515
  29 1129.33078013002 ""  12.9598633568182 0 0 -0.0898559238391795 0.0632869258161231 0.0983883102722771 -0.0112211665014694 -0.0658581866617784 -0.0803901694347881 0.0770094411367061 0.0183321612060781 -0.0398396266022114 0.0285605434315644 0.0137614051524966 0.017488268913703 -0.106311128384265 0.068286014714505 0.0759836115988219 -0.276250579225005 0.0721114524653735 0.13054203594836 0.308815069933949 0.0460649793489571 0.0666083929720895 -0.0940756182018739 -0.00820518865171221 0.114495659932193 0.104825715269884 -0.157832996907089 -0.269508394250735 -0.082481681527171 -0.0659517162530488 -0.0346727215296558 -0.229101422140331 -0.0922342827123245 0.0696041919372469 -0.0222092380725247 0.0128668695022771 -0.00239307758637495 -0.00630024384682044 -0.000599269813069068 0.0020149437595836 0.0166273357249339 0.0132431269080582 0.00852976285387963 -0.00180366372814354 -0.0108353941987423 -0.00409334332220146 0.00518273644034769 0.0484267539747922 0.0135001214826492 0.0210113450233772 -0.0225395147700351 -0.0172801325055908 0.0325933522823231 0.000487029864372954 -0.0254774157020176 0.0117009880710915 0.0125851904678334 0.00521668520073412 -0.0246132733750297 -0.0108296261271015 0.00993833630076049 -0.0285402640483747 -0.0110937333297261 0.00265656645663556 0.0274506888917233 -0.0341878068916277 -0.0150239782544889 -0.0305883018663262 0.0236320369064202 0.0240448134085295 0.0276445126689431 -0.00631608676470894 -0.0307003665376161
  30 1139.80701225694 ""  26.0927801137009 0 0 0.0169340580104164 -0.0556032393722275 0.0226289380054201 0.0373663265556039 0.0471890788134623 -0.0341924494351754 -0.0258516235315074 0.0287384644503636 -0.0162704773814274 -0.0307125033229309 -0.0194822253835299 0.0128159557592601 0.15507719925103 -0.182678988066464 0.0712817258499591 0.00781849018883381 0.131596953530523 -0.034024960158323 0.0682982759278899 0.118238202452137 -0.0455600624179789 0.0577207719759136 -0.104794672631547 -0.0486247730043781 0.0700360533881658 -0.0582716497720605 0.0196694236220927 -0.0670051857792267 0.0603461743085592 0.160178099663175 -0.0598603354714316 -0.0334724163598192 0.0211447788442186 -0.0359265692186958 -0.0103640047143737 -0.0368399865515574 0.0278034136331748 -0.0316713961174473 -0.0261209538277437 0.000549627338371561 0.108178829089696 0.0552791411738685 0.0215224930726324 -0.0761836256405097 -0.0211845901482732 -0.0450596498775036 0.0785367517288319 -0.0990330374716356 -0.0142072866922531 -0.0318803096822201 -0.0901897955864116 -0.0825168668826709 0.205067029126836 0.27633216550848 0.135610954304786 0.188657936942178 0.00764833527127255 -0.237121313308365 -0.107339492289569 0.0753354337644731 -0.190660666773108 -0.00489234696919297 0.0155214325052623 0.0131874712723832 0.00146989747484176 0.00511088519372099 0.00712216377572457 0.0259763206424524 0.057534227148641 -0.116086560047702 0.00677534918720566 0.117038518839026
  31 1157.0497955892 ""  43.4982711888828 0 0 0.0326999375664484 -0.0363164374940232 0.0503463385487033 0.0380151868418452 0.041507900339488 -0.0356914742087923 -0.0215883822078698 0.0230752580404025 -0.0209496686765371 -0.0261890008157657 -0.0190761041715186 0.0149565706089784 0.206231839470162 -0.164530400362007 0.171480986235927 -0.00775883320540588 0.123883504339781 -0.0178612769135879 0.103297609357071 0.151910478792556 -0.045551643012609 0.0566172402260664 -0.0912945710543638 -0.0538848982461605 0.071636729822656 -0.0545977889749067 0.0233662813881288 -0.048208210242614 0.055295380821654 0.13648165138255 -0.103128323927107 -0.0527230331838375 0.0351753844791412 -0.0107182474664978 -0.0731168638337723 0.0552664352842761 -0.0329968326327798 0.0222611764286921 0.0181810897103387 0.0534189845140355 -0.0263927582572998 -0.079204344444046 -0.0141152531121598 0.0134066701067511 0.0532952221689206 0.0614793415716695 0.069218063288554 0.0851011914101234 0.124244821543029 -0.183936081449757 0.0261647876342688 0.101522913860718 -0.0665041591951706 -0.17915014760248 -0.129016823445173 -0.108655334392208 -0.074286747900083 0.0044780048999485 -0.0671524001407641 -0.105768493406875 0.180460576177683 0.121377943961716 -0.0257303691321237 -0.0410775192608687 0.0554914688685709 -0.0587845916958046 -0.0539553085990198 0.111095334062679 0.0563722196706884 0.0168598271500231 0.0236918454212101 -0.015655275105721
  32 1199.69409089014 ""  14.0038947099887 0 0 0.0946179505016083 0.0240521031376107 0.0730658789748126 -0.0117812309383193 -0.00322072347545589 -0.0608987551117657 -0.0425466085932584 0.00509580218247103 -0.0273979318264727 -0.00847878682567067 0.00647492635963546 0.0216516255125727 0.112612695829637 0.0389623679634929 0.137613170728818 -0.184255548751625 -0.113844118532735 0.127215267971229 0.191396717568401 0.0611979244764889 0.0316410799619057 0.126364714716903 -0.096667246157885 -0.140189841865413 0.0436840672426351 -0.00588683029904339 0.100511840440572 0.0225156330356037 0.083413165374816 0.119543182324796 0.140756956044955 0.0619474386085215 -0.0459748749656292 0.0579372659897483 0.0323720891154426 -0.00939746615009806 0.0182145021797245 -0.00119234431427634 -0.0057845714825664 -0.051882456299047 -0.0546414332960989 0.037002142412973 0.000756642339763694 0.0356525370674129 -0.0351608054058838 -0.0848686087623114 -0.0825774317604842 -0.140548036333344 -0.00169528328452254 0.0940229906003711 0.203765466109474 -0.120144213894659 -0.0589973324315457 0.0769949157992691 0.039959652892202 -0.0069455802258846 0.0650521761522652 0.132183298491033 0.122021568381689 0.0462346069298586 -0.0393982733706003 -0.109219248726175 0.0133764587929283 -0.0763997045895342 -0.028045647330154 -0.0313639851211941 -0.00533275041994991 -0.136069721637978 -0.162125515250922 -0.0275979104407145 -0.0135822060978777 0.0221707927479346
  33 1248.5796533277 ""  57.7088105378391 0 0 -0.000953696669820352 -0.0475278408578261 0.0464756180937536 0.0159182426237237 -0.00758842971860273 -0.0288502558501621 0.000820154545344035 0.034262880802976 -0.0244059895585951 -0.038714810371076 0.0201247264873839 0.00861607190752582 -0.206977721094326 0.106462271302836 -0.0896146760545024 -0.0622343422243282 -0.208683655649303 0.0986397865303615 0.0648915430037346 -0.236612551190026 0.108211478900876 0.00678769723051454 -0.090277118971647 0.00741383176105291 0.0851423829332391 -0.0816542729833492 -0.0533368813651818 -0.0758024326387687 0.0271199193144656 0.0935713943991194 0.577756597812032 0.262097314543983 -0.1972427560831 -0.0192516221834657 -0.0177835101331559 0.00652204827646514 -0.00934156753445417 0.00153158115555546 0.00147095992624926 0.0273058392513995 0.0224967908339393 -0.0218785565066165 0.00138781545604101 -0.0141582615573354 0.0209119224813531 0.0708845813748994 -0.0338459860813261 0.143541859448108 -0.0998191541998101 0.0313181626412519 -0.239027232910228 0.10984729911142 0.0612328186010362 -0.00930816144373571 -0.0262955504283589 -0.00593265271571407 -0.0351997546147521 -0.0650329456821583 -0.0650759117518735 -0.0318122042377667 0.0230518375065771 0.0399833196731637 0.000205709026747335 0.0127028153042972 0.00913922851771244 0.0122886264693947 -0.120727179040768 0.078522960764993 -0.107752568150899 0.00434922389583295 0.005417930829862 -0.00453241886668419
  34 1278.07701564471 ""  17.5959460796997 0 0 -0.0364021470029297 -0.010507691774798 0.0223377383350751 0.0135477330065675 -0.00289349728906734 0.0146060066113374 0.0235789047559429 0.0260451266432697 -0.0124576556272301 -0.013484480232576 -0.00226698419280652 -0.0212582387228409 -0.0517754599655775 0.0935790592990986 0.181365317842019 0.144430162932927 0.28788334956344 -0.17030631511934 -0.113801391333597 -0.412494391648884 0.139782503091249 -0.0187520716274867 -0.0495892635690632 0.0456959875319877 0.0572758372316805 -0.0639895536336589 -0.0916511988115337 -0.0709400455074756 -0.0149551117857905 0.0221018651258451 0.133609009811178 0.058356171245505 -0.0530120308318629 0.000264152485573236 0.00604552517212703 0.0346879370875166 0.00901203757181614 0.00269750707440736 -0.0100963168691504 -0.00117110541671221 -0.0518156059078268 -0.026886670452079 -0.00612289312128995 0.0242764090694449 -0.000596553741770706 -0.173250167444966 0.189377901635015 -0.315473525638793 0.154956839921334 -0.106576959358186 0.224047399327609 -0.186999330880408 0.029647624815263 0.235568693281257 -0.0217860509963636 -0.0302877465604623 0.00607470448925569 0.0729417686257669 0.0423115522234044 -0.0131823177823986 0.0369304358613549 -0.0219260227513291 -0.000476173771850695 0.0234919965155724 0.00160538341771245 -0.0262705850623119 0.0275887216604545 0.0486508692732822 0.117913307756563 -0.170776590525859 0.0262463188502382 0.156847092123303
  35 1290.28015934479 ""  9.83006420225971 0 0 0.00494193802321426 0.0155696737842338 0.0303660506668579 0.0105088527583477 0.000901157587808896 0.00847983255982082 0.00230778386133879 0.00829407395254864 -0.0177041968368936 -0.00803995635144027 -0.0068789903783806 -0.0188262705761664 0.0976000417464433 0.0370395371669615 0.257375866404505 0.128656139210602 0.32881177026943 -0.172670404809692 -0.0953062154767586 -0.349775933859001 0.11959426567066 0.0131667962460261 -0.0226150566397707 -0.0157117947082418 0.0410862585744303 -0.0364588755372629 -0.021978201543584 -0.0104228740477604 0.0187132781650564 0.0390351348606996 0.0280630025629307 0.00932548682548935 -0.0181565084494498 0.00921805733956919 -0.0138833339704637 -0.049939982750809 -0.000824719441976026 -0.00666142082030662 0.0153947158639313 -0.0359860280393792 0.0579385802806435 0.0687284307041007 0.00743317782334536 -0.0195551511620882 -0.0244523168200987 0.110709311964276 -0.141070189315475 0.171944685815834 -0.00567852427638145 0.00519077670822203 0.0685516631079526 0.102738859220761 -0.151664921050924 -0.384605590239809 0.064710306613351 0.0552371993761009 0.0335266023044256 -0.0299512861893335 0.0193672956328836 0.0642608365064355 -0.0802413115000667 -0.00156955008096928 -0.00329186822576438 -0.0349975543041972 -0.00243166018253409 -0.00103035360863575 0.0217896179334644 -0.0525726041936271 -0.0110781190078481 0.258804753783115 -0.0558656441205969 -0.24231093188954
  36 1319.431734992 ""  8.48657780430932 0 0 0.0660969284519347 0.0324334436843272 0.0479214503461416 -0.0311376320201836 -0.00045371446323994 0.000967794151358752 -0.0224267468153342 -0.00542528605966631 -0.0106716398608582 0.0189939882621641 -0.0127375325371137 -0.0147690210070478 -0.060507103220348 0.111862290442008 -0.0643935178921287 0.0456775325589294 0.352490991520675 -0.15271382296137 -0.0715228656617757 -0.170541592805951 0.0680333267949362 0.0475449431189496 -0.0114857481206326 -0.065869891786126 0.0277993223264712 -0.0212160703246726 0.0437822879133578 0.0629465796344073 0.0470793141672037 0.0217987784310665 -0.230604150621296 -0.109113852681076 0.0694932660167682 0.00954948307908243 0.0314494917876185 0.0168829525052559 -0.00722912165699812 0.00671886777206906 -0.0110610235606493 0.0423684873418548 -0.0268760556305089 -0.0424719050452401 -0.00150197525589006 0.00535830051163939 0.0228176989779052 0.0708556937461741 -0.119982136602474 0.184416428086646 -0.218055751813429 0.191580024372001 -0.361396324596655 0.0845532567364683 0.139482949356039 0.218633118380291 -0.0480312177282491 -0.0428585277165457 -0.0318422981582423 -0.0312494102109838 -0.0550006366905771 -0.0628950869723718 0.0451384804754464 -0.0138291355823552 0.0118981497592365 -0.0306774193442005 -0.0430270973642676 0.0124698056982538 -0.0857129669855889 -0.0769713741222397 -0.202891390701455 -0.148824041893711 0.0374229515378323 0.138575051567222
  37 1364.77116468596 ""  8.45894494974456 0 0 0.0460522310828942 0.00177646164801457 0.0658960557844888 -0.0204055309951909 -0.00366565161990024 -0.00323976890882427 -0.0354826393581057 -0.0046169759211461 0.00467383092969979 0.00682372407234294 -0.00468960756954155 -0.00402765018356889 -0.21803590475993 -0.0435150839874095 -0.557401442640133 -0.00826803268546813 0.150876224063981 -0.0514167788779304 -0.00920509182169387 -0.0255173841383111 0.0200665601133201 0.0792432833688741 -0.0585517712399075 -0.0809267972522401 0.0256518930498065 -0.0374781838457608 0.0535379696048916 0.077926183144725 0.0311162728311163 -0.0477811541808548 -0.0795803311663119 -0.0383821468705555 0.021008696444171 0.0127569766058155 -0.0494553015240219 0.0496681120730752 0.00309092151098545 -0.00308612896570633 0.00607034376762192 -0.0234830006567093 0.0390074537264065 0.0267503407186364 0.00905293397426667 0.00385383567250476 -0.0105254920358365 -0.181088662870515 0.167516831548466 -0.342510708219896 -0.00503398208652651 -0.042521543943196 -0.0544391241502252 -0.0728570741878787 -0.146676483822837 -0.266185799653237 0.000680858246849466 -0.019085032334501 0.00189074087571774 -0.0282085177373343 0.0102822981064774 0.0248130848112032 -0.0578952889369591 -0.0135025021362349 0.0102859935312026 0.0367585125503417 0.0166789803698627 -0.0120974599918473 -0.135762882893302 0.132514042360702 -0.10385389656024 0.081381323011446 -0.0194309750357979 -0.0776844001335361
  38 1374.25703172826 ""  7.91537713374003 0 0 -0.0712309785032121 0.107513406847821 0.0400534643383867 0.041394707460699 -0.001286244486534 -0.0163409316455931 -0.0210142796704373 -0.0421689837520598 0.0229593614758257 -0.0162260174108296 0.00187007878744137 -0.000859563134206416 0.364565778315665 -0.556407403629304 -0.273499719146749 0.0497760709795069 -0.0261285985292289 -0.00545792606282482 0.0576195047222102 -0.220558473645484 0.0973929733556359 0.0896744740175862 0.0776133416646079 -0.120677039690713 -0.074331725537067 0.00279764766467214 -0.0162615326160481 0.128627139630803 -0.0133286747793776 -0.131208669305765 0.140223153467606 0.0619617531531498 -0.0521390567894735 -0.00751046758515698 0.012229898524264 -0.00988493028568015 -0.00154633702670094 0.0012047734105793 -0.00335598147408477 0.0174103136795341 -0.0120718855141908 -0.00612853420210448 -0.00380071593568887 0.00483210795560869 0.000392765407224663 0.0524107004088436 -0.0318197206004969 0.100425838169923 0.0140938812451488 -0.00172170899676469 0.0227756525234221 -0.033431271169729 0.0145171663749562 0.0743600081974683 -0.00674763459693628 -0.0145236897927059 0.00708525250036616 0.00693469448191136 0.00101246488805681 -0.0108036539523782 0.0133873173869608 -0.0189326024151737 0.00139480294016692 0.00364861240519455 -0.0100994265798771 -0.00214011919179461 0.00445294117492608 -0.0148290299941156 -0.00623688912375594 -0.0430424632880692 0.00972608930443351 0.0397680164005535
  39 1384.8602351221 ""  5.3581995083203 0 0 -0.00272126491510872 0.00917585235030844 0.00569715560869769 1.74391972119923e-05 0.002277142284261 -0.00232955672555379 -0.00408706581489994 -2.82312670685505e-05 0.00530516815928091 0.00154894123372238 -0.000279729266794527 -0.000677892636835032 0.0167969805975228 -0.0342891386210147 -0.0346561452885261 0.00163036357578073 -0.0018744568235 -0.00178330363680261 0.00244725405839612 -0.0301413072744626 0.0149534075767934 0.0276819611217247 -0.014319403207249 -0.0200048762345775 -0.00401557743485905 -0.00865246277405031 -0.0107955663304937 0.00684138876604135 -0.00669080509735119 -0.0294858495219334 -0.00813047714039905 -0.00401479272395732 0.00198237903615312 0.0251561307475281 0.0166056396074188 0.0165225143025034 0.00430313464950711 0.00894613297019249 0.00679093642858803 -0.117211095789101 -0.0345636119590536 -0.0321158411380606 0.0107835384414113 -0.0542745619794232 0.0318541748671229 -0.101113524732017 0.0583562994638482 -0.175289655459108 0.00477928330528928 0.0380022068537664 0.0984844434506488 0.658310222270442 0.313958301211376 0.0668259034479412 0.0714317592644191 0.22088707080324 -0.0770988080035237 0.0596861144485455 -0.037101116444771 0.00738985152476764 0.0790463739091082 0.217398697502713 -0.0465178227937017 0.0027696893664903 -0.00711925445333522 -0.00850734854520521 0.0180688137712289 -0.0131807495451071 0.0113510625590163 0.0837222745599492 -0.012935332597777 -0.0810496640698178
  40 1401.38972278063 ""  1.11364048750467 0 0 0.0356670460527542 -0.0209750676354972 0.0442432887121749 -0.0123860681624351 -0.0112847102072371 0.00105408304348399 -0.0105755859929632 -0.00703455153801329 -0.0207418195654154 0.000750443978177099 -0.000517480323430164 -0.00182236388586351 -0.198833096918042 0.049300076599309 -0.313633456201672 -0.0209790414770492 0.12725141524979 -0.0264860538279841 -0.0192751386582722 0.0333091123541059 -0.0194801032557435 -0.04226826630155 0.00807519878547393 0.00999698775645121 0.0281554541138998 0.0150400152950437 0.0876307107473255 0.0303332705952882 0.0457861739383201 0.0786946823322528 -0.0181875470107809 -0.00789360526991608 0.00249436294691579 -0.0550443068438608 0.00783545262729374 -0.0886369769464654 -0.000559703506387869 -6.28787977754515e-05 -0.00161930847274367 0.0233140388274897 -0.0191795640021916 0.00272981866362855 -0.0492390879496085 -0.0333404020239328 -0.00547390448027615 0.222067512649044 0.0183888165505883 0.31785543872973 0.156174073558685 -0.11617777479227 0.415723413721886 -0.03829660478675 0.0421316369034071 0.152098667612755 0.113242492896194 0.199596369730718 0.0931636632334638 0.214601717177656 0.0878219950363593 0.0399379581644864 0.191309159633225 0.096875691793273 -0.0876276398225335 0.0153667415330459 0.0271306976680828 0.00661037095715858 -0.00222964874674062 0.039813993315238 -0.00546288880988004 -0.019545090299396 -0.00715011743336104 0.0135491912327154
  41 1419.49971127941 ""  13.3895973811508 0 0 0.00160593458979686 0.0159555278839523 0.020734407135269 0.00761065138970183 -0.0266695599131133 0.00298681924137127 0.0324511920871386 -0.0426110691319916 -0.0674011894300008 -0.009503355096009 0.00218564299740836 0.000344392484195907 -0.0183004932404677 -0.0429973150989675 -0.1273791554226 -0.00818299290766427 0.128127058640379 -0.0218214465306286 0.000506833345535879 0.0509773287731069 -0.0368986076629193 -0.261516747187366 0.121514994723476 0.163135246867588 -0.0685540462113074 0.259499229988369 0.264820634169868 -0.0805486066325055 0.0371189400678383 0.324962455308896 0.0591164532293174 0.0279686741460036 -0.022572062675751 -0.0092838019961625 0.0077450410013411 -0.0232600559183628 0.000356008109688828 0.00309526639343952 -0.000120974844756683 -0.0304585275179179 -0.0230725211727197 -0.00260720978246197 0.0685218344771995 0.0476896431744611 0.00557125826959395 0.0300498449571623 0.0136851130710338 0.033476710268755 0.0643361982575012 -0.0378615387515756 0.165862195094266 0.154829442005682 0.0670859393015454 0.0391485663487146 -0.14091969407098 -0.283951200402129 -0.104349289213025 -0.293845866654268 -0.108950216487784 -0.0408002869748397 -0.23790247683149 -0.134815759281915 0.116321560084625 0.00786015091608201 0.00362768211801454 0.00125555933725837 -0.00836363708809541 0.0145597460269615 -0.00843892513915691 0.00645540347535473 0.00342496832901655 -0.00470765532243915
  42 1422.74242704576 ""  16.9405022121614 0 0 -0.0173233544178599 0.0284772164612773 0.000854291619315686 0.012907890576919 -0.0183742994299616 0.00130709486442493 0.0409437088854035 -0.040896040296372 -0.0608195795010202 -0.00908742053741647 0.00202296616452711 0.00126169243632396 0.0853062692422685 -0.0763447223862159 0.0285448051317109 0.00518503533525352 0.0545183516763753 -0.010177359696817 0.0136510683911396 0.0212764861994003 -0.0183690569369638 -0.257222656696071 0.119072585828087 0.171565580523114 -0.0878939373095467 0.270611973179211 0.237194571931263 -0.107506933998328 0.0117315104175275 0.303196160198363 0.0630864600594971 0.0291858267224878 -0.0215155724239137 0.0262734229904191 -0.0128052066357988 0.0478191351097627 -0.000389976066057515 -0.00131084847663379 -0.000773806991643432 0.0207409310609545 0.0251304262760899 0.00271036249146815 -0.0607419160548837 -0.0444332707600994 -0.00382715504648658 -0.0971450327552806 0.0148638267423361 -0.15077410451074 -0.116926962265701 0.0783721626093233 -0.256637846381577 -0.110849297804449 -0.0722057395155733 -0.0871445678792434 0.128689223917764 0.261816139302211 0.0915504228946034 0.262759952648837 0.0948759890055004 0.0366179640355215 0.215880470721515 0.128846477983539 -0.106149163439431 -0.00793376749375358 -0.0123472181367764 -0.00669891876008179 0.0121879966083793 -0.0309051574199664 -0.00670808429566507 -0.0200377767310835 0.00349254627788784 0.0164965417060824
  43 1453.02783617156 ""  83.6745604030467 0 0 0.00596553372476191 -0.000210872867058239 0.00365001604610608 -0.00695036422018423 0.030376788497482 -0.0107436856015875 -0.000633732848337852 -0.00372019058201671 -0.00997596596889583 0.0100877270753099 -0.00393984264567092 -0.0010700681404329 0.0177115781556052 -0.00940733523183277 0.00853003793335889 -0.00314113628099901 -0.0977101668905014 0.0188519253390114 -0.00433610544141589 -0.108749243909691 0.0582753994420244 -0.030064397025594 0.00802150025246567 0.0165939329529002 0.00761616491441553 0.0185762470637054 0.041670315535155 0.00452247840270605 0.0153142419927964 0.0396417570241065 -0.0772474383235053 -0.0371825204465459 0.0260089956149027 -0.000135548191957855 0.00188931957364858 0.00868138537009273 0.0046342932143929 -0.0233639464191351 0.054777607973896 -0.0121472671102561 0.0235165833175847 -0.0758034861227884 0.00547297589423972 -0.00252828727178665 0.031142136299887 0.0140952288922518 0.0787934645382086 8.92082812304556e-05 -0.0472336417546873 0.0476503445127626 0.024898517659986 -0.353845324541246 0.133684105174579 0.318591254545655 -0.0962074702053871 0.0957831651719141 -0.229377909000741 0.125629536216166 -0.0398567387113765 -0.131539205055978 -0.118380298969307 0.0114136021326804 0.0467413623613128 0.0017967092287172 -0.00770649951441793 0.00121774414046655 -0.0394435996439591 0.00923027242493585 -0.0500499583913906 0.442066720341361 -0.172437755523186 -0.426570531104728
  44 1460.35881558954 ""  15.630371702638 0 0 -0.000878706045528625 -0.0285277109933221 0.0167989933953623 -0.0247769129580841 0.130263403960879 -0.0389301274174966 0.00632341909797333 -0.000369760323147022 -0.0290904100631644 0.0427669755833021 -0.0153001522863366 -0.00515250999132039 -0.0215789109855141 -0.0410698598114462 -0.0387078922690785 -0.023800896404495 -0.455851279325726 0.105346089542915 -0.0491311065413507 -0.441806605244109 0.228233313296345 -0.119242668989763 -0.0480757724243099 0.103108369529455 0.0520918411221301 0.0526371511315846 0.149959002847523 -0.0218518648102637 0.0129346557375341 0.0665080210080437 -0.293551547315377 -0.141781886288047 0.108472986791919 -0.00394175554894267 -0.00309777325387201 -0.00777390011061273 -0.000899542655215895 0.00505035268013183 -0.0120292943852117 0.00261238424414982 -0.00433988590625759 0.0176825534605068 0.000587243471861706 0.00149697190874538 -0.00918616630296102 0.00503297228631472 -0.0172906967437706 0.010115695279739 0.0254732495893994 -0.0258912684075889 0.019499350363378 0.0723722423502021 -0.0328952848272513 -0.0726165620754479 0.0209876198879133 -0.0427791880344105 0.0631708205128939 -0.0464474939334568 0.0132950041597738 0.046463420209914 0.0249266372783838 0.00345708053435122 -0.0125173056615319 0.00167112362754664 0.0105462396497263 -0.0022763922630632 0.0222707878216628 0.00652716074752721 0.0347386436960421 -0.0962150002042895 0.0385173498856775 0.0938263633119824
  45 1496.29975139403 ""  4.32722820624495 0 0 -0.00233983110588014 -0.00508431233524031 0.0174495013869355 0.00189498100579973 -0.00776885379407965 0.00236500169188337 -0.00387753051517645 0.0136371347478034 -0.00804266712824465 -0.000951583780962252 0.00159588437591669 -0.000659344074755469 -0.0569360819625878 -0.0169777326594627 -0.115059517582694 -0.0186433745147176 0.0349085235616843 0.00903190338370522 -0.0209216963180183 0.0112293666262253 -0.018464106612745 -0.0402922328815999 -0.168039186238909 0.0804068621392516 0.0882553804563463 -0.0101805668784463 0.133379437700244 -0.00753580574741625 -0.0318568879834684 -0.116051053020949 0.0177563747231676 0.00915351409228484 -0.00450424856026752 0.00219460017053241 0.0418521458657847 0.00423843592518455 -0.00144841701283779 0.00372723807618344 -0.0120654999094284 0.0201979739951056 -0.00829232580084405 0.0281475378327836 0.012507388861506 -0.0235418021972445 0.0203058458735539 -0.103567911753237 -0.33770015474334 0.028256214478619 0.214244859415828 -0.154381492263144 -0.165341433501459 -0.000148363679528799 -0.0614735625867783 -0.0442788824776098 -0.18059275249577 0.121213144528326 -0.425177815623185 0.30462371609988 0.0763121840177402 -0.0134695241730953 -0.371898634859207 0.153443422587548 0.0637761779005299 -0.0190212659090216 0.016626215903043 -0.0180169207279185 0.201179786275051 -0.0962964986357585 0.191115276658285 -0.087227412770083 0.0265362403900427 0.0811089215346626
  46 1502.20038191002 ""  12.2134815569216 0 0 0.00374875661044015 -0.00251733517115087 -0.0148292681340128 -0.00260959163163851 0.0150000225841692 -0.00428045045150305 0.00486385203811702 -0.0201167715735059 0.00958270646885098 0.00320894689173448 -0.00245282413791011 0.000452662484003298 0.035195162433743 0.0266690507225064 0.102107843352342 0.00907150722410612 -0.0555098269495259 0.00270842256574889 0.00734801491241233 -0.0330998655495741 0.0240235941156898 0.0514896798870439 0.253453519469519 -0.115720724674197 -0.120269386539294 0.00630927381276924 -0.193042302735372 0.0208127025219571 0.0564374323513716 0.182589797170199 -0.0317508451006156 -0.0160938588605635 0.00948104153870705 -0.0152509804449723 -0.0258953927901774 -0.0163134121557855 -0.00056667269215019 0.0072370488936997 -0.0190984436333796 0.00641900314196755 -0.000659636505853412 0.0467551042150835 -0.00513570845690999 0.00406788321845441 0.032641503299307 0.0459284173092377 0.145274421674839 -0.0134858015961948 -0.0469298911195226 0.0107084870935263 0.120038454100134 0.0821522635421345 -0.082782610734431 -0.134740771721338 -0.0609031145824949 0.296745058255844 -0.306285786415965 0.26830081970119 -0.118708696436299 -0.370371140722326 -0.151515195114055 -0.241592072820432 0.114982649201283 0.0220553332750464 -0.00818051793919517 0.0222359920166586 -0.207629366687788 0.104009251953009 -0.209220488793706 -0.154846156978604 0.0445626271448741 0.136218331902787
  47 1508.90549910552 ""  3.52739694895235 0 0 -0.0204599765104433 -0.00698352768737916 -0.0157714314957952 0.0280368315255135 -0.00505817351578318 0.00132231449815165 -0.0397447637755696 -0.0178870989445619 -0.0151172089943234 0.00256793886177913 0.00265945915632614 -0.000581114374731922 0.0081743346753286 0.00837572613043144 0.0773218555513448 -0.158055142943879 0.0351363055529445 0.145913610341822 -0.18838506192618 -0.0278704885989531 -0.112335024720475 -0.221277834621355 0.338640404649758 0.0686221640740146 0.322965006608206 -0.361598660806725 0.0493602885225437 0.542308244695723 0.325736003105361 0.106195146536143 0.0157635992586409 0.00781044957374755 -0.00813144633601062 -0.000396072977013736 0.00769027985022038 0.0100782814826181 0.00037239407037231 -0.000411128851970931 0.00132130252993932 -0.00362642104188273 0.000465165957869199 -0.00379256924953956 0.000397646998529912 -0.0022306668298171 -0.00304484514489302 -0.0613104326849212 -0.0667786344891309 -0.0483115970425966 0.0637136657885337 -0.0531951976179164 -0.0436163463567947 -0.00194642847090587 0.00622924528734729 0.00339521142367293 0.00542687306741479 -0.0214681066107559 0.0226942458337566 -0.0150610851575211 0.0172609604120009 0.042307699202124 0.00944190081817134 0.0349761585103775 -0.0126621265641358 0.00518549741944922 -0.000442879403100385 0.00257642052651455 -0.0221703481431466 0.0149863120676024 -0.0175880583499491 0.0078765854075307 -0.00195782131902745 -0.00725790531066899
  48 1512.09408411603 ""  6.67745372469177 0 0 -0.0127231635682179 0.0244312173467127 -0.0183068191421205 -0.00148482428753622 -0.0154871792498163 0.00751657634628067 -0.013287534780857 0.0298886966617664 -0.0190485690034111 -0.00513477113056246 0.00158801749543591 0.000472393678541526 0.0600844438327487 -0.0292147524170331 0.029282237281908 0.0518633415090355 0.013911787891712 -0.0439526533136779 0.0591149353602064 0.0615036171159015 0.00315538812019694 -0.166396214153057 -0.377796582674498 0.248345198485531 0.285145013168768 -0.070733099899719 0.380548524410056 0.0815470940345146 -0.036788905969122 -0.318180233955621 0.0310846211391371 0.0148230676271453 -0.011529971184252 0.00080789975470298 -0.00772885907999074 -0.00474808059286653 0.00095759850497321 5.81938851220904e-05 -0.00230394982941795 -0.0101076446498392 0.0073936185611403 0.0113389201462307 -0.0137981386328633 0.0227291776066348 0.0150380982763527 0.0269054788590388 0.0686720490246343 -0.00138191833265307 -0.043804380339416 0.0354578434389622 0.047025776849107 0.0381260979572638 0.00250161252648412 -0.0302343846172953 0.0795092382279786 0.171287402422617 0.0473126471949611 -0.00798021753458066 -0.179873982994866 -0.342178951373643 0.147890016180148 -0.348968636263493 0.0581281080314245 0.00468977134065417 -0.0064057489067433 0.0063463465771274 -0.0290471601283107 0.00739537043752559 -0.0346572885087529 -0.0105018531535558 0.00168486694194042 0.00696084676352123
  49 1519.1357874098 ""  18.1974484918088 0 0 0.0120931171141369 -0.00220627191319943 0.00228933389125871 -0.0026581439526763 0.00537099161403445 -0.00267427978135048 0.00572163287095104 -0.00838106824701332 0.00415219342235809 0.00190704167327812 -0.00142690299194305 -0.000155058821528286 -0.0118042810397135 0.0190637776811102 -0.017827355613048 -0.0057818025861389 -0.000878132589396302 0.00236083143416532 -0.00598927454815596 -0.0161769648384122 0.00654343201089934 0.0650460954792516 0.0704016625529228 -0.0759175239981479 -0.112374784247727 0.0648877712255903 -0.0929300249950008 -0.0739488516261647 -0.0172161810845002 0.0876016955176681 -0.0212559537016365 -0.0103410119160636 0.00599527868737813 -0.0216920515031584 0.058088577574053 0.0147275745397487 0.00267489576988291 -0.00524750403504865 0.00679525124226406 -0.0197169497050151 0.0115732628850201 -0.00679671189464677 -0.0144939293199498 0.0172281779170998 0.00175176480227976 -0.233321031735028 -0.466503326144527 -0.0360813864353168 0.420103439843111 -0.34102583390051 -0.174712013637788 0.00107405627289367 0.0557408545216645 0.0439416724818362 0.117982710744033 0.081260885857177 0.177465130239744 -0.0994637260895437 -0.130728560861925 -0.196536311686458 0.223148942805636 -0.249964004675488 0.00771114457282715 0.0108995765681036 0.00352365995949884 0.0120740877478979 -0.0908332603917764 0.0554637969116876 -0.0900811620402056 0.0884160192195575 -0.0294904101097682 -0.0808250405131447
  50 1525.73394741415 ""  4.43489524699938 0 0 0.00209127945597317 -0.0146012024429134 0.0258938564961397 0.0612581859007972 0.00116170285367484 -0.00825161244052363 0.00762277396280388 0.00450846202024332 0.00741296298225257 0.00964649185633639 0.00131175839866978 -0.00271180033702914 -0.0456856026653524 -0.0276147611428743 -0.0973462680237565 -0.399771573734808 0.138689712438003 0.348562772419464 -0.472663839012979 -0.141833094836553 -0.240187452641678 0.0876294509680764 -0.0438510033472916 -0.055832120497409 -0.0987852147474409 0.0710625630716385 -0.0714163972660852 -0.129962772373247 -0.0680569573128161 0.00524116074016892 -0.0101190691661173 -0.00523580225700274 0.00556970914772641 0.0196627786003219 -0.00595760237988039 -0.00144820013117659 9.42014808750447e-05 -0.000818763469605258 0.00131400372578591 -0.0029693006345534 0.00513158719642886 0.00278340697309982 -0.00588349847863964 0.0135103799488141 0.00747077713805482 0.0474375076068176 0.059870860374577 0.00827983447312081 -0.109851871734653 0.106136121488464 -0.00717697309272792 0.0030096213884636 0.00235871148503442 -0.00755644303790353 0.0361364335570018 0.0706804898775213 0.028562082691621 -0.0245082168086047 -0.0983819756706751 -0.177641607188704 0.0744763991410353 -0.183746361880712 0.0307011998129785 -0.0229983146496882 0.0123263882087999 -0.027332919925081 0.221817480197303 -0.102540477417939 0.239350891026733 0.012029166021302 -0.00131959140825817 -0.0103325791577912
  51 1535.42873284422 ""  41.0332855865777 0 0 -0.00812304336976595 -0.0356412864719248 0.0324498020558329 -0.0408585028402774 0.00153556819140039 0.00379466400633038 -0.00543415943564691 -0.0123366609238803 5.57814336830403e-05 -0.00470939190247386 0.0016938289779213 0.000408911020913276 -0.142223284320863 0.00664641828656316 -0.14254690181882 0.22930620621527 -0.0792407359925821 -0.208348949452957 0.275325573735059 0.0695824296482703 0.151863718969318 -0.00650263853452034 0.217048243738872 -0.0644779523926838 0.00412690062577304 -0.0937695036037839 -0.127190277138412 0.119596891512847 0.104274242881063 0.142911058155974 0.0232533066179744 0.0135851563829051 -0.0038622210924896 0.030881846186418 0.00287979586039241 0.000142481737640659 7.90388636897751e-05 -0.00127841186451412 0.00242057128776306 -0.00541157450268113 0.00653233403826829 0.00157445751453941 -0.00549790433982006 0.0152770668728317 0.00730823027768143 0.031801689449113 0.00109765191140704 0.00023265980992961 -0.10521599849086 0.117926121102583 -0.0530714049087965 0.00255841552977479 0.00834638629509351 -0.00432685733554274 0.041330831390125 0.0669999481328651 0.0411447024636261 -0.0444629954995442 -0.111046735973666 -0.191075051697782 0.0855402031020689 -0.201515639166032 0.0319293563803996 -0.0324483681617844 0.0222667260090241 -0.0410627273937709 0.395366077243336 -0.17398098060603 0.432012359038451 0.0246458057272785 -0.00291624804247893 -0.0192422346824271
  52 2929.3030282919 ""  46.6881833637153 0 0 0.00164945293766091 0.00158904333269764 -0.00167640044065061 -0.000266186270207858 0.000809710381523546 0.00181107653980566 -0.0011293035268083 0.00220208032035656 0.000616775607880634 -3.00398244117701e-05 -5.35183556414621e-05 6.20877968758352e-05 -0.0253525795488911 -0.0221782881516704 0.0135238512057987 -0.00468978817563353 -0.00174452463997503 -0.00464807541562845 0.00870423933781561 -0.00682822934915127 -0.0156743222905779 -0.0129207714842594 -0.000883800400096597 -0.0112254075218593 0.00969340916043166 0.00858253270708543 -0.00545565208084701 0.0176042799331901 -0.0315923422782106 0.0113033246170048 0.000194324198003701 -0.000157077255347207 -5.74134801822246e-05 0.0491561187383049 -0.0327617024166698 -0.041213629495047 -0.000382335288894568 -0.000192746236410383 0.000677606327861654 -0.000543797197459039 0.00717172615437145 -0.00403646244494789 -0.00271646388347832 -8.08420221749842e-05 0.00181474131070856 -0.741178439795024 0.261060688716596 0.504058261347161 0.13950769354412 0.147198814260136 -0.0270161818789495 0.0286403170472259 -0.082467797059395 0.0417147818565081 0.0373749426004226 -0.0170474025495874 -0.0217122112179525 -0.00653055668192188 0.0168429360482309 -0.00851906857634097 -0.000528434560746553 0.0015864132041629 0.00813350747081288 0.000662138270828578 -0.00198256648859077 0.000542514999770216 0.00343041932420324 0.00237140301812439 0.00578808864833172 -0.0061023537212764 0.00758823758988516 -0.00126098660672641
  53 2937.81992691956 ""  51.0294511256159 0 0 0.011090847988282 0.00881619288954202 -0.00586987703483228 -0.0607211503306275 0.00474095923175027 -0.0215609408012847 0.000542099856617116 -0.000265524799951297 0.00215957150037295 -0.00110660849670951 -0.00210609129912048 0.00110673453774909 -0.132793100039414 -0.108992691803342 0.0613986212078842 0.53445291781988 0.158843906385863 0.616518706811355 0.203512403694975 -0.17445735761076 -0.376390272478007 -0.0218011650371294 -0.0068548509012607 -0.0230564995475442 0.0156762120713577 0.0132619100052224 -0.00732074429391006 0.00250674027211815 -0.00327854246347611 0.00299861645699578 -0.00744144759785546 -0.00325860393412461 0.00180011902712478 -0.000691420032711836 0.000265609425854947 0.000530051165006368 2.47790944759551e-05 -1.05570562653197e-05 -3.80031224376354e-05 -7.84404025505898e-05 -1.92440025831674e-05 8.21125168630376e-05 -1.09722215409275e-05 5.1153061770892e-06 -0.000153924850741844 0.00828947018643806 -0.00289715486208923 -0.0063516347153899 -0.000444083156262892 -0.00108041489961436 0.00058881775967076 -4.66480965454018e-05 0.000200980262259786 -0.000194092568391008 -0.000276984521551 0.000164697541182632 0.000193280265399739 0.000251908537005494 -0.00060793617410097 0.000425551327089609 0.000162731372734375 0.000228301824536484 0.000969028381620363 0.000297129202071102 -5.85138950519933e-05 0.000540939099437037 0.004996087171283 0.00176281061127132 -0.000920491799698177 -0.000221984099712077 0.000115236576455904 0.000307683225004447
  54 2972.20277390189 ""  32.4327367372851 0 0 -0.0455202722161383 -0.0415635109694593 0.0216304810503297 -0.00606482080287428 -0.0178500656174963 -0.0471185363094197 0.00587046914046902 0.00787105726550754 0.00357240292726048 5.87207615178099e-05 0.00062678235400941 3.89367367969343e-05 0.549859245106726 0.487810199955678 -0.268215375033497 0.247380711046034 0.0613582560609306 0.272050641136509 -0.180098100836068 0.145565397844431 0.293853248420489 -0.0688676188274259 -0.0162568834221629 -0.0698873205965525 -0.0309794385304923 -0.0303521212033838 0.0175861178759436 0.0275623167303987 -0.0446620259739252 0.0195290603192731 0.00207980252846682 -0.000505658568355428 0.00152233975881143 0.003817663471919 0.000192236444885358 -0.00171685263837853 5.14991064501486e-05 -0.000102621195925643 0.000149480767619139 -0.000371698221498028 0.00178982235342784 -0.00108180091773023 -0.000199149529794336 -1.52971218038397e-05 0.000247117405608228 -0.0311475664564998 0.0120412845521977 0.0203264588968165 -0.0149055139850993 -0.0138455977507903 -0.00120435464720317 0.00694578203492393 -0.0196182356558793 0.0105812699696854 0.00268753708281833 -0.0011011540402964 -0.00151027206240325 -0.000420703932743432 0.00115591481485763 -0.000521623177034308 1.60290290314198e-05 0.000175377014776442 -0.000229182014734493 0.000281180114384607 0.000602344524327652 -0.000945919040287215 -0.00717959133759717 -0.0103755666724655 0.00873232902823188 -0.00293205759659205 0.0022128624692494 -0.00113410827784686
  55 2977.3842437553 ""  47.2432739054091 0 0 0.0289555653393489 0.0255427664172651 -0.0164433528882178 0.0137305978033797 -0.0290485678330804 -0.0670797975962377 -0.00239654217169036 -0.0042468477565438 0.00102619890938463 -0.000154894521161969 0.000475798092346534 0.000203467596666012 -0.351418037331032 -0.314215146042026 0.174156426865024 0.196707271587806 0.0466968147887907 0.209397942003106 -0.357362183276857 0.294494042696884 0.591377004400084 0.0138655966503829 0.00292386996156921 0.0140618755438322 0.026105019981384 0.0258573540691281 -0.0138417291907717 -0.014202325219293 0.0258295319070593 -0.0105845851598159 0.00478867878376306 -0.000206902284585458 0.00186072721673552 -0.00140264122169073 -0.000820480709411614 0.000573084169347568 -2.68448389195191e-05 -5.01427901639112e-05 0.000124793101253546 -0.000340964991595039 0.000737436928726023 -0.000502301483590519 -0.000203051264402728 -0.000316829474529596 0.000232294288507677 0.00363754375013323 -0.0012495958359496 -0.00343071467947439 0.0121689315160825 0.0117866551061229 -0.000210511847898119 0.00380382285664984 -0.010148624847002 0.00640678225913511 0.00367500024479166 -0.00152153800906407 -0.00198061395483795 -0.00186816011969394 0.00519205754083969 -0.00293697950842091 0.000386482924987136 0.00024910593525925 0.00187013659295287 -7.94387008073863e-05 -5.50776687384904e-05 0.00107036431606947 0.00625174314237545 0.00530116986499344 -0.00627617306758981 0.000905601600318179 9.17029237565209e-05 -0.00128295589645216
  56 2982.04814833737 ""  36.4269862999485 0 0 0.000284555584528986 0.000160790477497542 3.54683398627332e-05 -0.000161486509818735 0.000707834751190651 0.0016997488502803 0.000182089644320898 -0.000794457992168856 -0.0013871890247015 -1.26766960430189e-07 6.4560165281837e-06 -2.22364749572901e-05 -0.000810354136816725 -0.00119588684601291 0.000916339721960267 -0.00626642827404152 -0.00148186825165466 -0.00684263992642678 0.00844855114526705 -0.00689545067922687 -0.0135478735955397 0.0147703575433208 0.004232034523921 0.0153133405626926 -0.00988480002011545 -0.00885491462215583 0.00501677630958786 -0.00753174200450905 0.0138005677128103 -0.0045775015872319 -0.000204412976055434 8.45545338503298e-05 -1.51015468884404e-05 -0.0149892929451719 -0.00565127031881467 0.00614334051258573 -0.000575762851066302 -0.000713479541811186 0.00198580361044006 -0.0236283552387452 0.0634237217323426 -0.0378499451425215 0.0110274195656324 -0.010772635302735 0.00575576261199707 0.0910884936785399 -0.0363945859443096 -0.0689486100527701 0.0875745825387869 0.106520414712455 -0.0105375599790537 0.281677214407574 -0.757664261753882 0.439991440369359 -0.076175616318336 0.0367654263460375 0.0487084915667218 -0.0410467903138431 0.112301583313114 -0.0635005301953826 -0.00823240742385286 -0.016383005062952 -0.0578861821465177 0.000439963713560132 -0.000105423195291729 0.000347695256075585 -0.0032648622828227 -0.00284569755758591 0.000733763815428207 -0.00223635641656196 0.0101949975859398 -0.0159700699800343
  57 2987.81390341945 ""  21.2652507651698 0 0 0.000166787219160844 9.47796759643416e-05 -0.000114531340734729 0.000168709635528557 -0.000209358528785184 -0.000507565716798873 -0.000246467614875828 0.000398937340245329 0.000894577556592193 -9.69681293591549e-06 -9.5017675761261e-06 1.20448866318805e-05 -0.00302297653069628 -0.00247638121614091 0.00119541516153921 0.0012306081168779 0.000158366109920161 0.00138232248425575 -0.00305761354780165 0.00251663242803556 0.00487661403174675 -0.00908143364140136 -0.00267974448479105 -0.00950220617170419 0.00753367080204862 0.0068204661192664 -0.0038572273458539 0.00459200411048923 -0.00859709383182872 0.00300484027899105 0.000159220394311334 -3.8249736223295e-05 7.10303202697052e-06 0.00219420358176248 -0.00140551461107311 -0.00250265398893955 5.15518738540697e-05 0.000132962349445756 -0.000119820104465237 -0.000976840130151552 -0.000617375550158501 -0.000255493868227947 0.0362938242865999 0.0306047113607947 -0.015656992796077 -0.0345454802684452 0.0125399628052153 0.0241700311041855 0.00783269241322447 0.00844159617040302 0.000699434152400824 0.00274846736914538 0.000592030539600981 0.000601113186174241 -0.531938258568218 0.233790108846499 0.295615855076783 0.189263700847995 -0.511084234731622 0.279630972360653 -0.0826891751439071 -0.0807494348460494 -0.382275872981634 -0.000244853009020944 -0.000440320113074078 9.09996479510615e-05 0.00336477440589412 0.00256257897591745 -0.00079107892227692 0.00264826046367051 -0.00134270660395767 0.00171032082507271
  58 2997.6315198852 ""  28.9310070188686 0 0 -0.00375557170478943 -0.00272535486280056 0.00206584710082051 -0.00287586633122463 -0.000384890138268599 -0.00413316438041677 0.00891351272407802 -0.0200627679593739 -0.0440907578868643 -0.000131269383640604 3.12215602353104e-05 0.000154343129375604 0.0406916373021814 0.0340558671614085 -0.0215996405915955 0.0371523810554526 0.00952777764309419 0.0416514603996187 -0.00177490886464403 0.000258804467777355 0.00389512674319448 0.455914754312689 0.141894332249443 0.490538475157142 -0.344552322427592 -0.316675800518034 0.177776407567496 -0.215259865831908 0.407175424284707 -0.147242977486932 -0.000590077889047658 -7.47764172308617e-05 0.000432408289907044 0.00194554547492034 -0.00200931867579644 -0.00147078995990508 6.1546985761494e-05 -3.14432725912107e-05 2.21784940869199e-05 0.000670241825284694 -0.00162903015891729 0.000978133514605259 -0.00012820583167937 0.00140088623094827 -0.0005216630774916 -0.0317828413199188 0.0118272368994414 0.0227243286899344 0.00991991049981782 0.0113686821234937 -0.00155784764941568 -0.00760040124740753 0.0199980784579329 -0.0122647701577489 -0.00352268384363459 0.00153202135116562 0.00160014230181926 0.0064624900877801 -0.0174560404789868 0.00978905797651547 -0.00138494500204549 -0.000715098180097333 -0.00488677851407112 0.000304112261016792 1.15341556760592e-05 -0.000213562682337046 -0.00181406642507041 -0.00158080753880025 0.000945001508048437 -0.00176943637219349 0.00126573696698289 3.901641914274e-05
  59 3013.20940231227 ""  30.5779990412338 0 0 -0.00162265274412008 -0.0016289998112624 0.000404407367478576 -8.9849265632899e-05 -4.39116546657879e-05 -0.000276731385671515 0.00105648567603566 0.00125839534774169 0.000752380386981757 -4.0525363246212e-06 0.000104212436599767 -2.21554542918417e-05 0.0245782918523193 0.0187423964695859 -0.00734764496330517 0.00365389587857546 0.000331291233011705 0.00433530914299984 -0.000404134379008673 0.00031773855886665 0.000264350261348913 -0.0118108450757798 -0.00337473670036113 -0.0129401452068327 -0.00471002536772214 -0.00337886999012489 0.00207535060092475 0.00323213896069641 -0.00729257737982048 0.00403123983217364 0.000228463126100204 -0.000153280209460996 -0.000127689003705206 -0.0595750192715333 -0.0548609989480736 0.012386366460663 0.000640612617372017 0.000226564065795016 -0.000410611560193552 0.00227587293660808 -0.0108658109907869 0.0069198893101289 -0.00186189500928537 0.00237110063148217 -0.00278141425393363 0.122291518055494 -0.0577949077201882 -0.0921411854566997 0.591133773577719 0.70886377293804 -0.0584982377502596 -0.0462100142997448 0.125967757708455 -0.0767290022362327 0.012034441997494 -0.005017267584562 -0.00706353991108628 0.00927947707053965 -0.0245212219755643 0.0141510509485386 0.00578113058631205 0.00643671990928202 0.0275811397824039 0.000844147625462796 0.000804655060347323 -0.000167268795760734 -0.0174371170257982 -0.012953624905268 0.00277731388576579 -0.00124108998985596 -0.00330186342351784 0.00158697048806892
  60 3043.86306137503 ""  47.900485562613 0 0 0.000255271783632876 5.4968972584973e-05 9.08773026194376e-05 8.65772532863155e-05 0.000114810860252277 0.000328752387693146 0.000550156653639809 -0.000569876150832368 0.00090530000907569 -2.73152202231393e-06 -1.10409709310629e-05 -1.72048864206339e-05 -0.00251617325810748 -0.00200279665256845 0.000550820420678743 -0.00202056025285963 -0.000490299241660805 -0.00227441940367248 0.0010715295906742 -0.000852046417370287 -0.00152317640228866 -0.00688176519040813 -0.00262425801185748 -0.00786030888471764 0.00343531336020896 0.00291570297136753 -0.00155724443867836 -0.00338265420374388 0.00645312078975208 -0.00206715653143499 -3.0810149347592e-05 0.000110445196257288 0.000122892462357491 -0.00150477171145096 0.00172782334389661 0.00128190405959347 0.000368734704129712 -0.000730055392923117 0.000396633309465806 -0.00524575356256758 0.0131209029575864 -0.00641982621029029 -0.0582408266700134 0.0637151062891919 -0.00237241000988264 0.0256553655832396 -0.00979812054395635 -0.0188673681336693 -0.0066682579526674 -0.00887575076495724 0.00038817904831903 0.0487722758234612 -0.138649566797461 0.0794809660913003 0.519182233469628 -0.213234012189459 -0.297123190566471 0.193981347033143 -0.571623816234053 0.320585083213816 -0.013498846558011 0.0185156353507846 0.00335305037229545 -0.000367190883985248 -0.000560033376948126 -3.97014610249657e-05 0.00434766279459385 0.00486583623524522 -3.98544566624212e-05 0.00106641719491858 0.0041507461680423 -0.00498992375472325
  61 3052.86996043181 ""  38.577454711499 0 0 0.00409147322498709 0.00222087793557197 -0.000481721426343773 0.00116308945224998 0.00105052836550817 0.00206676138368169 0.0755385647430008 -0.0120492495706978 0.0410217024335795 -9.83203027150639e-05 9.64289044361172e-05 -5.69792654664793e-06 -0.033363304094745 -0.0277936500015594 0.0161370263074383 -0.0195366989010661 -0.00369698857503475 -0.0206195406101023 0.00302020777086801 -0.00383963786409941 -0.00626984170563364 -0.425736138521011 -0.144835617944928 -0.472107442030407 -0.227468217405884 -0.225389441539546 0.142281762426428 -0.251381564569869 0.510442146359411 -0.16382076149902 -0.00036635211457043 -4.95718542000626e-05 0.000513640169370661 0.00119882605608597 5.44762403016948e-05 -0.000715796573568958 -2.48111637170495e-05 1.37702317767744e-05 9.7208402499836e-05 -1.25347136286309e-05 -4.15505897988924e-05 -2.83236542740864e-05 0.000704316364194852 -0.000594074723801153 0.00142376025008933 -0.0128418338984844 0.00487983944117672 0.00842654821024967 -0.00201396900236146 -0.00331962819380289 7.0776145169863e-05 -0.000217676962525099 0.000737669953038477 -0.000457739712642044 -0.0020927773591107 0.000780765550123729 0.00140228200282411 -0.00329557102149714 0.00961548239694017 -0.00508580208551023 -0.00300717553463892 -0.00328315581746304 -0.013176745218373 -0.000423122071644936 -0.000365017911927558 -7.7435021608679e-05 0.00152423766639471 0.000564787431865376 -0.00246946054931112 0.000108956793190369 -5.43343936978402e-05 -0.000604669964716591
  62 3064.67263109 ""  27.3836883754451 0 0 7.33424048354191e-05 3.12601046348552e-05 6.22596637965984e-05 0.00010939124493756 -8.0031054880366e-06 3.54323709510846e-05 0.00103172554663372 -0.000514951199994156 0.000753598947787073 -5.75536798068295e-06 6.66290269231334e-07 -7.7582049483374e-06 -0.00101186304964824 -0.000774684407178813 5.76466014125726e-05 -0.00102735569573312 -0.000194825126120589 -0.00115744122386546 -0.000295779058914912 0.000244838251162134 0.000578713543455434 -0.0064905208756503 -0.00223766342232458 -0.00713479370546992 -0.0010758557028141 -0.001421756220163 0.00100364572570379 -0.00483896969817794 0.00978666410474936 -0.00309886993019485 -3.22424863605113e-05 9.30684403188709e-05 1.56171952338787e-06 0.00176558440975879 0.0010561244817253 -0.000148585526806841 -0.000252675807440835 0.000162038508350194 0.000415540169259437 -0.00134822978933941 0.0043546903296713 -0.00429042697083909 -0.00299365637675594 -0.00724720117378816 -0.0865698451858719 -0.00690103140940893 0.00373161018253252 0.00581087003593066 -0.0117356714135379 -0.0127411647864311 0.000650623126848972 0.0184025793568299 -0.0550924658917658 0.0329277125882991 -0.239561963949872 0.101819593701193 0.11696320844616 0.0734276350041329 -0.211680795739112 0.0951899242457317 0.197850571439896 0.196285301671322 0.823558181699206 -0.000112254572988507 -0.000220553198970672 9.0357374008888e-05 0.00243355412128006 0.000984684303099027 0.000655710613754996 0.00273333412455077 -0.000600148458087128 -0.00024324486329828
  63 3069.75912990322 ""  20.841614697306 0 0 -0.0063245639695293 -0.00583115920646296 0.00323508636430475 -0.00102669836307229 6.9330544952486e-05 3.5510884817834e-05 -0.026862455920436 -0.0787681479048227 0.0282118182395947 0.00021739344377742 -7.66268015841496e-05 -0.000142387496176793 0.0696553233081101 0.0593950677141368 -0.036540629142754 0.00556466203079781 0.00159199876443636 0.00654833990049869 0.00164919203500046 -0.0015215347967799 -0.00279298748297505 0.0757495721025448 0.00882025918759772 0.0947709343455167 0.513459482101594 0.452937151459734 -0.273382667027879 -0.267094877072789 0.482219328325254 -0.163470884556346 0.000849798286499047 0.000167509034537008 -0.000855692767880519 0.000475141605379944 -0.00116393418727671 -0.0004094125939672 2.96984723220152e-05 -1.59498814116406e-05 6.91229220161531e-05 6.59880919162684e-05 -0.000125405735180031 3.00560266289714e-05 0.000326882210016749 -0.000374371163283925 0.000399970018990642 -0.0128840893733235 0.00431820067719452 0.00965974780247547 0.00816025579633189 0.009652287575362 -0.0018675520273473 -0.000821177771790063 0.0020524837662398 -0.00155201476006687 -0.00160699456303597 0.000583268462009072 0.00103204677158101 -0.00164646114391267 0.00479980608287108 -0.00250390517709668 -0.000554627827328699 -0.000699387180223392 -0.00293929008852794 0.000312545926565501 0.000250197832363354 -0.000253714369044617 -0.00066698782386595 -0.000730648497340204 0.00390847996214978 -0.00103560786037816 0.000700604806858793 -0.000427136117070453
  64 3474.37147291959 ""  6.63344354597155 0 0 0.00239760823757686 0.000899114522616628 -0.00152031492670676 9.86456273978226e-05 0.000141054572715877 0.000222727367135227 -0.000219822616519491 -5.64835320506116e-05 5.32317225393544e-05 -0.000111323062988095 7.32665580018425e-05 -0.000190148627297006 -0.0124415161101588 -0.0108552833544181 0.00542418958364738 0.00111989497078598 2.64520304053392e-05 0.000325259485532405 0.000476680100983555 0.000204139901958743 -0.000176744050652358 -0.000972473237654737 -0.0010388512146204 -0.00211398449776616 -0.00013470878533356 0.000871866104072261 0.00124955428667039 7.2718364175126e-05 0.000124225690282191 0.000192563426023822 -0.00067128732647935 0.000815471958618111 -0.000293169977641834 0.00220723712394149 0.000467447377053426 -0.00101604132724375 -0.000425880630223667 0.000437090270657587 -0.000508362376844716 -0.000182985654054427 0.000340782521054677 -9.32926949482318e-05 -0.000144363538426049 0.000484813624244491 -0.000180444572543925 -0.00476329645603378 -0.000647855266401472 0.00342526892797975 -0.0112737676243309 -0.0159438624933095 0.00313237729555124 0.000346106445683558 -0.000900315206611848 -0.000107516590033165 0.000888843936461394 -0.00039657281968739 -0.000346362604189349 0.00252592952946291 -0.00575748725977319 0.00478604019802911 6.18547058915656e-05 -0.000134360472766845 -5.82638799770986e-05 0.0421957954766913 0.0504723392811713 -0.0177192558338549 -0.610385532158117 -0.695767315880178 0.264396212748211 0.00790462340922509 -0.00708896902548271 0.0076215037972199
  65 3608.38538018187 ""  116.410631011279 0 0 -0.000672673015586356 -9.38490000735246e-05 -0.000108697938150041 3.3653664049049e-05 -7.69755206482125e-06 -0.000198126938297012 0.000168770493123135 -8.03174973307581e-05 9.00901727356105e-05 -8.28647065006316e-05 7.77089066084027e-05 4.27885640117167e-05 0.00199087482848284 0.00125011833924113 -0.000455465448084398 0.000524591451632345 9.50107244818505e-05 0.00122738191554922 -0.00109688280436125 0.000610958544594559 0.000519322044622598 0.000102206933765248 0.000833763790347224 0.00130296787097429 -0.000124344464838924 -0.00027061512796945 -6.91655613561747e-05 -0.000674208975527629 0.00133461238047994 -0.000309859763966987 0.000967465923856236 -0.00160011193423044 0.000124766857198842 0.000698738816380443 -0.000811641216891883 -0.000347416348984863 -0.0313861054783329 0.0310787684397253 -0.0396321934780165 -0.00267252999352075 0.00301035901531957 -0.00074471801196547 6.72720681352429e-05 -0.000159149221881451 -2.08137071239983e-05 -0.00537733362062769 0.00472940115972299 -0.000708458908487741 0.000613530990606873 0.00241269007555706 0.000268479226887068 0.00510027390897914 -0.0150335706571124 0.00521243372668638 0.00512753275276531 -0.000160853532508939 -0.00191428173074916 -0.000859166923273411 0.0010223009049001 -0.000334694195367811 -0.000953842308781431 -0.000323845301178357 -0.00110025037928814 -0.000473023536019261 -0.000652909170631825 0.000677443982846988 0.00786533747961228 0.00986112909920914 -0.00272559562015237 0.521101481947102 -0.512284514599691 0.633694666396454
  66 3792.90767712784 ""  36.9154083285815 0 0 -0.000233278444882884 0.000191495417480877 -2.09094221354381e-05 0.00173355349147994 -0.000598335963202286 -0.000434174809133304 -3.87271335120422e-05 0.000109329575396051 1.50499452807129e-05 0.023151440769393 -0.0553639227646354 0.00861701597071278 0.000823913245161897 -0.0001016673981388 0.000120451960789719 0.00210684247924819 0.00150506463676488 -0.000635567859041011 0.000299543937740036 0.00417925061870708 0.00111637732871064 -8.39053708826108e-05 -0.000274301780781393 -0.000140990718950633 -0.000175135655496781 0.000352299567681807 0.000375382870246011 -0.000165980482828877 5.06401827397594e-05 0.000112241897994972 -0.386821918700429 0.875839127349524 -0.130778897263757 8.98043426717922e-06 -5.03095897213018e-05 1.69791009713397e-05 -5.79808753774536e-05 4.97327743390327e-05 -7.95696768921142e-05 5.41755161099806e-06 6.00834080097563e-06 8.63588895190007e-06 1.69441463879702e-06 -1.53367957204585e-06 2.50534266136084e-06 -0.000187431621397689 0.000179947770968309 2.30016587336065e-05 0.00020422685356103 0.000235127667153081 9.51806592028741e-06 -3.36966408989694e-05 3.18925824541313e-05 -7.96995952126746e-05 -2.81801312637853e-05 3.2277601832772e-05 2.10061578890313e-05 2.02534520145474e-05 7.17442167261451e-05 2.25459201046159e-05 -3.83103531533745e-05 -3.94955308095614e-06 -9.50993218285986e-05 -0.000114483533367701 2.78218990304146e-05 -8.39637157113746e-05 0.000653652003130748 0.000361253113338863 -0.000811134883434231 0.000912824116389974 -0.000880777129693593 0.00131660574863235
  :::
 } 
 m_exists[66] { 
  s_m_exists
  :::
  1 11111111111111111111111111111111111111111111111111111111111111111111111111111 
  2 11111111111111111111111111111111111111111111111111111111111111111111111111111 
  3 11111111111111111111111111111111111111111111111111111111111111111111111111111 
  4 11111111111111111111111111111111111111111111111111111111111111111111111111111 
  5 11111111111111111111111111111111111111111111111111111111111111111111111111111 
  6 11111111111111111111111111111111111111111111111111111111111111111111111111111 
  7 11111111111111111111111111111111111111111111111111111111111111111111111111111 
  8 11111111111111111111111111111111111111111111111111111111111111111111111111111 
  9 11111111111111111111111111111111111111111111111111111111111111111111111111111 
  10 11111111111111111111111111111111111111111111111111111111111111111111111111111 
  11 11111111111111111111111111111111111111111111111111111111111111111111111111111 
  12 11111111111111111111111111111111111111111111111111111111111111111111111111111 
  13 11111111111111111111111111111111111111111111111111111111111111111111111111111 
  14 11111111111111111111111111111111111111111111111111111111111111111111111111111 
  15 11111111111111111111111111111111111111111111111111111111111111111111111111111 
  16 11111111111111111111111111111111111111111111111111111111111111111111111111111 
  17 11111111111111111111111111111111111111111111111111111111111111111111111111111 
  18 11111111111111111111111111111111111111111111111111111111111111111111111111111 
  19 11111111111111111111111111111111111111111111111111111111111111111111111111111 
  20 11111111111111111111111111111111111111111111111111111111111111111111111111111 
  21 11111111111111111111111111111111111111111111111111111111111111111111111111111 
  22 11111111111111111111111111111111111111111111111111111111111111111111111111111 
  23 11111111111111111111111111111111111111111111111111111111111111111111111111111 
  24 11111111111111111111111111111111111111111111111111111111111111111111111111111 
  25 11111111111111111111111111111111111111111111111111111111111111111111111111111 
  26 11111111111111111111111111111111111111111111111111111111111111111111111111111 
  27 11111111111111111111111111111111111111111111111111111111111111111111111111111 
  28 11111111111111111111111111111111111111111111111111111111111111111111111111111 
  29 11111111111111111111111111111111111111111111111111111111111111111111111111111 
  30 11111111111111111111111111111111111111111111111111111111111111111111111111111 
  31 11111111111111111111111111111111111111111111111111111111111111111111111111111 
  32 11111111111111111111111111111111111111111111111111111111111111111111111111111 
  33 11111111111111111111111111111111111111111111111111111111111111111111111111111 
  34 11111111111111111111111111111111111111111111111111111111111111111111111111111 
  35 11111111111111111111111111111111111111111111111111111111111111111111111111111 
  36 11111111111111111111111111111111111111111111111111111111111111111111111111111 
  37 11111111111111111111111111111111111111111111111111111111111111111111111111111 
  38 11111111111111111111111111111111111111111111111111111111111111111111111111111 
  39 11111111111111111111111111111111111111111111111111111111111111111111111111111 
  40 11111111111111111111111111111111111111111111111111111111111111111111111111111 
  41 11111111111111111111111111111111111111111111111111111111111111111111111111111 
  42 11111111111111111111111111111111111111111111111111111111111111111111111111111 
  43 11111111111111111111111111111111111111111111111111111111111111111111111111111 
  44 11111111111111111111111111111111111111111111111111111111111111111111111111111 
  45 11111111111111111111111111111111111111111111111111111111111111111111111111111 
  46 11111111111111111111111111111111111111111111111111111111111111111111111111111 
  47 11111111111111111111111111111111111111111111111111111111111111111111111111111 
  48 11111111111111111111111111111111111111111111111111111111111111111111111111111 
  49 11111111111111111111111111111111111111111111111111111111111111111111111111111 
  50 11111111111111111111111111111111111111111111111111111111111111111111111111111 
  51 11111111111111111111111111111111111111111111111111111111111111111111111111111 
  52 11111111111111111111111111111111111111111111111111111111111111111111111111111 
  53 11111111111111111111111111111111111111111111111111111111111111111111111111111 
  54 11111111111111111111111111111111111111111111111111111111111111111111111111111 
  55 11111111111111111111111111111111111111111111111111111111111111111111111111111 
  56 11111111111111111111111111111111111111111111111111111111111111111111111111111 
  57 11111111111111111111111111111111111111111111111111111111111111111111111111111 
  58 11111111111111111111111111111111111111111111111111111111111111111111111111111 
  59 11111111111111111111111111111111111111111111111111111111111111111111111111111 
  60 11111111111111111111111111111111111111111111111111111111111111111111111111111 
  61 11111111111111111111111111111111111111111111111111111111111111111111111111111 
  62 11111111111111111111111111111111111111111111111111111111111111111111111111111 
  63 11111111111111111111111111111111111111111111111111111111111111111111111111111 
  64 11111111111111111111111111111111111111111111111111111111111111111111111111111 
  65 11111111111111111111111111111111111111111111111111111111111111111111111111111 
  66 11111111111111111111111111111111111111111111111111111111111111111111111111111 
  :::
 } 
} 
