# Supplementary material for: Cut-off Scale and Complex Formation in Density Functional Theory Computations of Epoxy-Amine Reactivity
Source: ACS Omega. 2021 Oct 25;6(44):29424–31. doi: 10.1021/acsomega.1c03229 (PMC8587129; doi:10.1021/acsomega.1c03229)
Supplement: Supplementary file 1 — ao1c03229_si_001.zip [file ao1c03229_si_001.zip › Final_structures/Primary/A3_E1_B3LYP-D3_CC-PVTZ-F_canonical/Amine_frag3_product_isomer23.vib]

{ 
 s_m_m2io_version
 :::
 2.0.0 
} 

f_m_table { 
 i_j_atom_total
 :::
 24
 m_column[77] { 
  s_m_data_name
  s_m_column_name
  i_m_width
  b_m_visible
  s_m_units
  :::
  1 r_j_Frequency  "Frequency"  10 1 "" 
  2 s_j_Symmetry  "Symmetry"  10 0 "" 
  3 r_j_Intensity  "Intensity"  10 1 "" 
  4 r_j_Raman_Act  "Raman Act"  10 0 "" 
  5 r_j_Raman_Int  "Raman Int"  10 0 "" 
  6 r_j_x1  "x1"  10 0 "" 
  7 r_j_y1  "y1"  10 0 "" 
  8 r_j_z1  "z1"  10 0 "" 
  9 r_j_x2  "x2"  10 0 "" 
  10 r_j_y2  "y2"  10 0 "" 
  11 r_j_z2  "z2"  10 0 "" 
  12 r_j_x3  "x3"  10 0 "" 
  13 r_j_y3  "y3"  10 0 "" 
  14 r_j_z3  "z3"  10 0 "" 
  15 r_j_x4  "x4"  10 0 "" 
  16 r_j_y4  "y4"  10 0 "" 
  17 r_j_z4  "z4"  10 0 "" 
  18 r_j_x5  "x5"  10 0 "" 
  19 r_j_y5  "y5"  10 0 "" 
  20 r_j_z5  "z5"  10 0 "" 
  21 r_j_x6  "x6"  10 0 "" 
  22 r_j_y6  "y6"  10 0 "" 
  23 r_j_z6  "z6"  10 0 "" 
  24 r_j_x7  "x7"  10 0 "" 
  25 r_j_y7  "y7"  10 0 "" 
  26 r_j_z7  "z7"  10 0 "" 
  27 r_j_x8  "x8"  10 0 "" 
  28 r_j_y8  "y8"  10 0 "" 
  29 r_j_z8  "z8"  10 0 "" 
  30 r_j_x9  "x9"  10 0 "" 
  31 r_j_y9  "y9"  10 0 "" 
  32 r_j_z9  "z9"  10 0 "" 
  33 r_j_x10  "x10"  10 0 "" 
  34 r_j_y10  "y10"  10 0 "" 
  35 r_j_z10  "z10"  10 0 "" 
  36 r_j_x11  "x11"  10 0 "" 
  37 r_j_y11  "y11"  10 0 "" 
  38 r_j_z11  "z11"  10 0 "" 
  39 r_j_x12  "x12"  10 0 "" 
  40 r_j_y12  "y12"  10 0 "" 
  41 r_j_z12  "z12"  10 0 "" 
  42 r_j_x13  "x13"  10 0 "" 
  43 r_j_y13  "y13"  10 0 "" 
  44 r_j_z13  "z13"  10 0 "" 
  45 r_j_x14  "x14"  10 0 "" 
  46 r_j_y14  "y14"  10 0 "" 
  47 r_j_z14  "z14"  10 0 "" 
  48 r_j_x15  "x15"  10 0 "" 
  49 r_j_y15  "y15"  10 0 "" 
  50 r_j_z15  "z15"  10 0 "" 
  51 r_j_x16  "x16"  10 0 "" 
  52 r_j_y16  "y16"  10 0 "" 
  53 r_j_z16  "z16"  10 0 "" 
  54 r_j_x17  "x17"  10 0 "" 
  55 r_j_y17  "y17"  10 0 "" 
  56 r_j_z17  "z17"  10 0 "" 
  57 r_j_x18  "x18"  10 0 "" 
  58 r_j_y18  "y18"  10 0 "" 
  59 r_j_z18  "z18"  10 0 "" 
  60 r_j_x19  "x19"  10 0 "" 
  61 r_j_y19  "y19"  10 0 "" 
  62 r_j_z19  "z19"  10 0 "" 
  63 r_j_x20  "x20"  10 0 "" 
  64 r_j_y20  "y20"  10 0 "" 
  65 r_j_z20  "z20"  10 0 "" 
  66 r_j_x21  "x21"  10 0 "" 
  67 r_j_y21  "y21"  10 0 "" 
  68 r_j_z21  "z21"  10 0 "" 
  69 r_j_x22  "x22"  10 0 "" 
  70 r_j_y22  "y22"  10 0 "" 
  71 r_j_z22  "z22"  10 0 "" 
  72 r_j_x23  "x23"  10 0 "" 
  73 r_j_y23  "y23"  10 0 "" 
  74 r_j_z23  "z23"  10 0 "" 
  75 r_j_x24  "x24"  10 0 "" 
  76 r_j_y24  "y24"  10 0 "" 
  77 r_j_z24  "z24"  10 0 "" 
  :::
 } 
 m_row[66] { 
  r_j_Frequency
  s_j_Symmetry
  r_j_Intensity
  r_j_Raman_Act
  r_j_Raman_Int
  r_j_x1
  r_j_y1
  r_j_z1
  r_j_x2
  r_j_y2
  r_j_z2
  r_j_x3
  r_j_y3
  r_j_z3
  r_j_x4
  r_j_y4
  r_j_z4
  r_j_x5
  r_j_y5
  r_j_z5
  r_j_x6
  r_j_y6
  r_j_z6
  r_j_x7
  r_j_y7
  r_j_z7
  r_j_x8
  r_j_y8
  r_j_z8
  r_j_x9
  r_j_y9
  r_j_z9
  r_j_x10
  r_j_y10
  r_j_z10
  r_j_x11
  r_j_y11
  r_j_z11
  r_j_x12
  r_j_y12
  r_j_z12
  r_j_x13
  r_j_y13
  r_j_z13
  r_j_x14
  r_j_y14
  r_j_z14
  r_j_x15
  r_j_y15
  r_j_z15
  r_j_x16
  r_j_y16
  r_j_z16
  r_j_x17
  r_j_y17
  r_j_z17
  r_j_x18
  r_j_y18
  r_j_z18
  r_j_x19
  r_j_y19
  r_j_z19
  r_j_x20
  r_j_y20
  r_j_z20
  r_j_x21
  r_j_y21
  r_j_z21
  r_j_x22
  r_j_y22
  r_j_z22
  r_j_x23
  r_j_y23
  r_j_z23
  r_j_x24
  r_j_y24
  r_j_z24
  :::
  1 85.5957264383435 ""  0.473358215411325 0 0 2.79403466104466e-05 0.00819421452636557 0.013943730896861 0.0647149980958559 -0.00354748673914851 0.0480645486473515 -0.0488785119181253 0.0103374882013512 -0.0163279626804 0.0971865418783655 0.00411217075648332 0.0577500940350253 -0.00588798696749295 0.0567559528998859 0.0274955706834328 0.071349880859467 -0.0491347179108586 0.0482336716541353 0.0818574525687951 0.0291740143179174 0.0540443184107227 -0.055883896578663 0.0391203602758044 -0.00154022438837187 -0.0445248441487628 -0.0262263909008688 -0.0372067119748853 -0.082689713459735 0.0187057150456635 -0.0323532077722322 0.0595463209595089 -0.055172199631938 0.0695252767026777 -0.00522491191154685 -0.0500523448742376 0.00461024762175271 -0.0716561701052352 -0.0544224195252179 -0.0243612407624798 -0.00528539689276035 0.0114974305925416 -0.00731582583615894 -0.0324014159149635 0.129738976431475 -0.066475369320078 0.0182390597992249 -0.0879781392905683 -0.024202305689875 -0.0252468975516618 -0.0663100318009234 0.0485149847317422 0.0700521397945161 0.0189713451174253 0.037141092644536 0.0187033186056005 0.183317450226638 -0.0581614115504785 -0.112920186704144 0.125634233060119 -0.111166543691923 -0.0230960071425242 0.167192585211907 -0.0758623341309581 -0.00129204619499645 -0.0479664986663505 -0.00762806442489641 -0.0400308179495584 -0.101303776933527 -0.0398523437538366 0.00534633923584006 -0.0519504081531097 -0.048710180750176
  2 107.590694723132 ""  0.597032083917846 0 0 0.0215677489092651 0.00871936517562105 0.00982342774218466 0.0145566221366718 0.0131007492965407 0.0570460302319277 0.0998717866393743 0.0391827754942148 0.036723908390074 -0.0764968665927118 -0.00565929342082561 0.0207297472618236 0.0292934546612601 0.00513280793973216 -0.0569944438111012 0.0174945866488343 0.0235567516798057 0.147822180478205 0.0868419624322498 0.0188473230720155 0.02723699112503 0.145738130651806 0.0498416777655351 0.0277181898532269 0.0940243757512274 0.0553544661131117 0.0947753844187023 0.118117053184273 0.0349469842653508 0.00585365732586457 -0.0699999797560426 0.0531454568773176 0.0301433073014683 -0.0499814020082324 -0.102431553851622 0.0224192395822297 0.0289123778350313 0.0550867734141855 -0.0617945933045226 -0.00977377765681765 0.00815614931165663 -0.0078902429687834 0.024356836424971 -0.00467169089174839 -0.08411799940826 0.0201309741006781 -0.18815761765024 -0.0286849933553592 -0.130402060998233 -0.158986508645177 0.0881869153962327 -0.0298565648723972 0.0644954671195182 0.0635779716450199 -0.0018865222115089 -0.0348140093966573 -0.0718198073412619 0.0306891841376451 -0.0453710495957777 -0.144352651517232 0.0718687533973754 0.0563314258516366 -0.0970843879006519 -0.0529790317257046 -0.0220194777829093 0.0147541873891806 0.0132341488574437 0.0447252742077599 -0.0347447065135843 -0.101778846919677 -0.00575693479717459 -0.00978867931192339
  3 140.752099813785 ""  3.59929603014616 0 0 0.000234852030554024 -0.0136822370916155 0.0167562046102587 -0.00404403850708103 -0.0129295189574668 0.0437337439564841 -0.0699445519648938 0.0286847234900279 -0.0519874148336861 -0.00878516377950824 -0.0264044678851861 0.0501138482237482 -0.00634625725397569 -0.00548440374986158 0.067759146100843 -0.00448189853566686 -0.0098470151062023 0.0477362324455934 -0.00196785613250234 -0.00510256498116292 0.0457737246718407 -0.12676153266017 0.0639581685474397 -0.0194479592247107 -0.0645312143772436 0.0235697899194515 -0.112032623045482 -0.0718046005605688 0.0293148503685055 -0.0749218737893939 0.0415162562414152 0.0232967201355609 0.0321400963929665 0.0482906472698763 -0.020769265967167 0.00734999040834368 0.0249263045094487 0.0931011032580531 -0.114662666629533 -0.0173145439363258 0.0330058195234477 -0.0108862545272208 -0.0303993911794667 -0.0255905674568941 0.0836795230643168 0.059982905641739 -0.0373942587497077 -0.00523262477525248 0.0583795300709239 -0.0208377213644568 0.0631435293925845 -0.113887737611071 0.066687009644339 -0.00700191035077321 -0.059680151481153 -0.067440822210319 0.160086105397013 0.06163823027607 -0.0490424288251887 0.0909292855161299 -0.101218169072926 -0.00396214590518326 0.0727674480732807 0.0604354236441662 -0.0659925488555046 -0.0195806184535744 0.00922507521620539 0.0637706491047115 -0.0714265372241463 0.0953611743078325 -0.0787647544317727 -0.0492657450688787
  4 178.340822997688 ""  1.10548802306399 0 0 0.01998055898899 0.0363351889451049 0.0282988690047793 0.06298465848592 0.0209087765046385 0.0142121024187862 -0.0732304339443079 -0.00389905923544019 0.00055564346849356 -0.102828218379821 0.0655553149387285 -0.103013844485878 0.0100977070570596 0.0919450078658562 0.0715994907902303 0.0718963282701196 0.00984245048493522 0.176782363933434 0.207431891639081 -0.0103838137714553 -0.0620329799188806 -0.126196150203443 -0.0192659743429762 0.0103081113006079 -0.0652514584554049 -0.0332154163597362 -0.0716868119690384 -0.102261479905798 0.00300044552247484 0.0436766879869425 -0.187489050447288 0.121629177532413 -0.0402846652178947 0.0442376932239898 -0.0524014693621491 0.0211922463182765 -0.00330353635516191 -0.0635137584231881 -0.0122101258474428 0.0314737033435812 -0.0293602291541659 0.0213252963823614 0.00952022917897468 0.0161653198304791 0.0308452641835378 0.086235246955999 -0.0856969397345186 0.0166451913787163 -0.00570091935006791 -0.0843012602509983 0.0384615739267794 0.0531102777650198 -0.0303321625504732 0.0313411811413652 0.033147838762154 0.0378230069711102 0.0543854718673562 -0.00884045840198774 0.016236931814974 0.0223721137647287 -0.0146233379001802 0.0285061212467729 0.0259861743440349 0.0395670704625908 0.00858249358156254 0.0146343703667562 0.0547730751697211 -0.0750537224567442 -0.0918252394455291 -0.00244904721331792 0.0234931764421442 0.013319114910902
  5 242.273458759308 ""  4.4839869551786 0 0 0.0337846821446849 0.00358483089595454 -0.0467190972436501 0.0881701783405339 -0.0175071332211026 0.02040732966167 -0.0422226690980833 -0.0043915755188728 -0.0920398184864317 -0.042349540109192 -0.0881636304552196 0.000663494511602802 0.0267775632269203 0.0704152015826455 -0.0417736611321231 0.0953219826674078 -0.026528630803848 0.157841219832591 0.202997945581614 0.0361678879587319 -0.00751731436009563 -0.0747263525661124 0.0369721720711768 -0.0645099659176289 -0.0337425925655527 -0.0582959221065406 -0.14600537452816 -0.0939775245713605 0.00838981772580568 -0.110245938024012 -0.066741026232657 -0.0555855822729778 0.0211559895411909 -0.0345323314195074 0.0296995756671097 0.0291658151075896 0.00735730757474665 0.0579568383919397 0.105190668565842 -0.0227137167564963 0.0306394815213342 0.0324109820148629 0.0209704841691377 -0.006835700327691 -0.0351764972284173 -0.0195328807654646 0.0247835633801518 0.0382767451136001 -0.010266278962624 0.0393233529845151 0.0598716065383173 -0.0168405547370603 0.0343408609278715 0.03811371918805 -0.000551422678584683 -0.0171040841260342 -0.126370527873115 -0.00656273905872326 0.00832586012708764 -0.0247529393375524 0.109538931293159 -0.0444489718973047 -0.0188958860283651 -0.00181124935587459 -0.00477906511545124 -0.0365879651459065 -0.0598230695927228 0.0793198195231627 0.195607738622533 0.0112156581961319 -0.00926472786982553 -0.0475635813347693
  6 273.25624787372 ""  1.90194144320839 0 0 -0.012944493927041 -0.0374764723216725 0.00615849367485938 -0.0642461512361929 -0.0278110061007369 -0.0496891389919934 0.00677262198298601 0.097131219637258 -0.0737585337962746 0.0351864521116782 0.0513418638205226 -0.0575457944879808 -0.00838603709211528 -0.100529608527451 0.019223628039691 -0.0676673321215434 -0.0261716468686168 -0.149842961045435 -0.144239740497921 -0.0810077724326677 -0.0368769466563847 -0.144277520146067 0.10243575103401 -0.0259146295358573 0.00200305564210586 0.268925017645878 -0.165907962997105 0.175078459353517 0.0569123418020494 -0.107246917239742 0.0378886240192778 0.0279637855000368 -0.0654623846436233 -0.0121223488918736 -0.0665422141550849 0.0655554962312283 0.0134579647975303 0.00828140043279108 0.0608828745144422 -0.00209226443858821 -0.00695399473417901 0.0617328862957529 0.0161564003287724 0.0164784685303704 0.000948398697589181 0.0277037939381034 -0.105435820938859 0.0460736822005079 -0.0342355686854946 -0.0872822492221936 0.121241977162381 0.012612116351375 0.0178297613006974 0.103610168802483 0.00818860979984148 0.00190647494131679 0.0449021580519538 0.0148845046299333 -0.0295102202635111 -0.0710456773055363 0.0348659470427941 0.0974968906412977 -0.0194360010461347 0.0105074497167491 -0.0556082401888637 0.00310913128738243 -0.00561531129383729 0.0295499647793974 0.0787107160884669 -0.0114851714687353 -0.0469642786702487 0.00145868644856964
  7 295.124719418838 ""  0.719075978861884 0 0 -0.00679057323887895 -0.0196511451270671 0.0333209118965294 0.0069905942025417 -0.0195752784913269 0.0221867029082184 0.00739202842811227 0.0143472073880082 0.0209926569213194 0.0109373318858897 0.0478070530851294 -0.0238627680465207 -0.00606949233708155 -0.0241811034601868 0.0312362880893819 0.0100559125535158 -0.0404868334594476 0.0319788204108285 0.0318661743388679 -0.0452002128001057 0.000721967221903229 -0.0471700566741612 -0.018219705538442 0.0236246477924602 0.00450862841827508 0.0906791051521484 -0.0084922006020853 0.0822104904346787 -0.00411618726662036 0.0414445390440554 -0.0237996094495361 0.0473465667583231 -0.00213372854389778 0.00404589918952907 0.0158109823367725 0.0036678707679809 -0.0144895462160207 0.0231045157662736 -0.0215123732562012 -0.0226015497611512 0.00870824852263769 -0.00761460844939924 -0.00589414087643749 -0.0270691032044177 -0.0227282034123542 -0.0262481134464076 0.0395584083404343 0.00763363350347664 0.0490208311140934 0.0428193388763474 0.00962990736148983 -0.0431111532501413 0.0070587650709667 -0.0204838231908478 0.0694582046197762 0.121669232824964 -0.516025834554608 -0.256040308033976 0.245196607298862 0.282313991813094 0.20061933255233 -0.475550514501172 0.112376334473838 0.0122486498868235 -0.0515384469743619 0.0105711327073753 -0.0279810948925234 0.00427209598881658 0.0121177311772057 0.0695916880782462 -0.0735769272155286 -0.0259465500037211
  8 301.205410416559 ""  0.365350136174631 0 0 -0.0116136550564332 -0.0145644426363744 0.0119741272840459 -0.0227203351569034 -0.0123186293052645 -0.00774100138803892 -0.000527311851217787 0.022841079285859 -0.00487462794492776 -0.00420988634838886 0.0289680451631409 -0.027894420126827 -0.0114167217591736 -0.019532612512859 0.0160704779027259 -0.0244351244141891 -0.00709147335644583 -0.0387397872474094 -0.0464510765757745 -0.0423640934513368 -0.0093535493772129 0.41635199778982 0.39073006636187 0.0289050491260341 0.00528530865726249 -0.405666168452178 0.30304652162871 -0.399113592329368 0.123377569866641 -0.359460868604365 -0.0162140785918201 0.029308659733021 -0.0206333058585805 0.005550852057225 -0.00119253759412526 0.00877975707024054 0.00667587439663516 0.00363786538838681 0.0151696121363781 0.00573108575259595 0.00269424702484407 0.00830653783643133 0.00786373481826571 0.00640668573122119 0.00328147467784323 -0.0127638459509842 0.0102121481550399 0.00601939736856501 0.0316329350471223 0.0141990843212315 0.0154036834021285 0.00990660952476033 0.00297971194709231 0.0102530755574853 0.0136152128351368 0.0158067286126903 -0.0192416498798359 -0.00757512921108816 0.0188625573061212 0.0153940511205316 0.0179721922393577 -0.012580844952625 0.00911425451477737 0.00942762065719423 -0.0448220881140861 -3.88582467921198e-06 -0.00656103929901322 0.000400569978481858 0.0391613675915016 0.04676197593042 -0.0593841658486047 -0.0288100773483826
  9 313.145880045046 ""  1.51218446240058 0 0 0.0156151081530209 0.0267885398527853 -0.0447391060054158 -0.0363106874629332 0.0328388794048786 -0.055438193753041 -0.0118510639799371 -0.017383466045589 -0.0345555468713528 -0.00380163202126869 -0.0666905124542741 0.0324824569567602 0.0150303678833813 0.0111132114295416 -0.0279241716491765 -0.0442186382838248 0.0773922128744341 -0.117520725115722 -0.122240740008141 0.0551368008276378 -0.00890307219972706 0.0290250148667159 0.0131169587234022 -0.0342177179790021 -0.00773903200083883 -0.0948039233277848 -0.0217199748530533 -0.0898238655912196 0.0019750608088899 -0.0472261836510272 0.0832449688180915 -0.0590999225605357 -0.0198378360814951 0.00371311638519972 -0.0862731180511529 0.026845116542346 0.0358291716382135 -0.00360590366219903 -0.0158084734943755 0.0226975896698085 -0.0141796799732679 0.0308448417309065 -0.00623946985994332 0.045275838776754 0.0563861592830139 0.127637732706076 -0.191140462820594 -0.00410185640295243 -0.138074123679683 -0.18023759340173 0.0850690330410187 0.0206233207696466 0.00683853504090208 0.0615542346448947 0.0923837107596186 0.17808396899937 -0.136020046916899 -0.175305525348175 0.194592561276903 0.208977730376839 0.0200738025195255 -0.165192828783294 0.115315829907601 -0.00539762752957068 0.0900459182278298 -0.00597559352003489 0.0622594266809946 0.0213313015447135 -0.0754823436563649 -0.158828336039754 0.149410815280264 0.0863920066134962
  10 365.369786547624 ""  2.08663305600503 0 0 0.0550149901152326 0.021625789548119 0.00502875969225972 -0.0385454576540586 0.0501373020431239 -0.0280442891225507 -0.0139510535113867 -0.0416137559101468 0.00382203256537577 -0.00722623483527284 0.00787675898860815 0.0264557675099095 0.0513974129131298 -0.00598019222053634 0.0559594460668839 -0.0532626941457129 0.129049200190058 -0.122590656528832 -0.157070313567085 0.0171980738338861 0.0101674748392286 -0.0104680510884429 -0.0594304259423784 -0.0052816324925233 -0.00642176161695887 -0.116799614163407 -0.0231882794050784 -0.0909685030592375 -0.0234614550974198 0.0523385071715162 0.0455825529297992 0.0173248043034976 -0.00308688577814466 0.0403100332160536 0.00102299797383994 0.0710269924722555 -0.0875770821635032 -0.00323705200657044 -0.018578268915167 -0.0541062306962265 0.0186134001140268 0.0543792274999384 0.0243580465108797 -0.0586880558442984 -0.0829971589259659 0.087331857037738 -0.00592764431304403 0.100955022150401 0.0424510457925349 -0.00497563278342535 0.124984495429498 -0.0557510050218231 0.0372446749715525 0.0791469461353493 -0.078841727876148 -0.162030292235835 -0.15599907632191 0.0649341002329921 -0.128004869867614 -0.171960627674628 0.210555354264436 0.00184254372953657 -0.0866710648370439 0.0908328481295517 0.0224080618041304 -0.0102045574304241 -0.00858290362253993 -0.0159655097261658 -0.129252340262162 0.0459034427129181 0.0409337868254123 0.0148190019835017
  11 405.509780938892 ""  4.72088839771602 0 0 0.0220394009942101 0.0265146559001118 -0.0326542617508021 -0.0323706324542104 0.0722936644870042 0.00174762482653006 0.00711544872915775 -0.0861352441985593 0.0166609726651055 -0.0149086219502717 0.0796940533501049 0.0284853927488029 0.0220226203933698 0.02178755207294 -0.0364245061257024 -0.0414073494347118 0.119980415706344 -0.0388498336808321 -0.0909760611100132 0.0614298538112778 0.0230382366098052 0.0252565875884725 -0.220482526996441 -0.0473224998149983 0.00986674474660888 -0.122759623485668 0.0150556860446928 -0.0329280826461202 -0.078869883348745 0.173617841860828 -0.0322410255437976 0.0124249511453903 0.0250245657615234 -0.000685363977131853 -0.0482818337327399 -0.0217036848839041 0.0504332776114421 0.033456541413931 0.0647859338516842 -0.00779430410004862 -0.0203841499991849 -0.019931610062952 -0.0404245729721597 0.0208912405754864 0.00485682026605035 0.0334471046655431 -0.0812282355192659 -0.0384921826155515 -0.00104076108510682 -0.0574516312323773 0.0419257901160144 -0.0212865477894587 -0.0161395237616101 -0.0224688894022197 0.0103619636357665 0.0724609566453827 0.0402384511515163 -0.0812357414006754 0.0353124127168875 0.00788419517598774 -0.102288025985335 0.030377465756957 -0.00219300012591579 0.0245711697996574 -0.0793652881379867 -0.0753958046587445 -0.0747877079890219 0.0573426297944199 0.243265056583514 0.0926179713346519 -0.109288216214704 -0.209471150436677
  12 477.168798117718 ""  11.2067932949101 0 0 0.0288829174072227 -0.00550852287026866 0.0407348962752967 0.0109556814087254 -0.0140726205541314 -0.00201797247617549 -0.00966480505750518 0.0205315569998861 0.012782158005134 -0.00719471022850863 -0.0230162602234103 -0.00602805083577937 0.0258323499602195 -0.00354684908992277 0.0651250456533211 0.00513605509189609 0.0155240244332629 -0.0133617324825008 -0.00812115047572812 -0.0439874331089232 -0.00609782490633455 -0.0336057658671375 0.0639639122219661 0.0387881327590159 -0.00619222896045723 0.00819993945830935 -0.0162835133421908 -0.0210592581323798 0.0240616758906426 -0.0233927256912883 0.11923316622732 0.135389844308363 -0.0510430411248788 0.0204591881877311 0.0129617076540476 0.00868861167051757 0.085302418375728 0.0169313045433416 0.0020351594622762 -0.0539353402598792 -0.108773513367995 0.00579941891452749 -0.11950123651365 0.00222310505899105 -0.072306802548253 -0.0332816996124035 0.12670015330003 0.114198881415008 0.0950179106031463 0.0688821388812998 -0.0998026963787602 -0.108196446477491 -0.100580278413417 -0.00896691019680988 -0.00315991093996385 0.125685966448877 -0.040170389135199 -0.306553754714811 -0.00831677995269811 -0.178065989640396 -0.123164157236987 0.117735123815971 -0.104761610054779 0.0438261570966346 0.0322921949578469 0.0265682888196897 0.0312427292065576 0.161854182285099 -0.0148650923750667 -0.0194884608254269 0.0593561880959182 0.108167906321663
  13 497.99979938721 ""  17.9031923850654 0 0 -0.0241672254506815 0.0568682363110758 0.0418911148952861 0.0147654760177736 -0.0029923320652642 -0.0564038908242935 -0.0282676055220233 0.074851808734894 0.103484939947285 0.0136413748753214 -0.0788031368069408 -0.0425541753289393 -0.0330391662323018 0.0870016688194245 0.100285838569714 0.018452191741576 -0.00659160571384455 -0.0834889406240314 -0.0110141196073326 -0.0180815493949175 -0.052705251101706 0.0137386646228906 0.0555425164452838 0.0825931557695415 -0.0346470707317848 0.113059185557338 0.158534258828887 0.0146850487324676 0.0648891455948113 0.104158908612539 -0.120491762818049 -0.28473653241446 -0.00496482008299976 0.0493046554437789 -0.0370671041299214 -0.0318695497229082 -0.018856423617389 0.0229018718310475 0.0319490887634125 -0.0117919835173736 0.0230827563308642 -0.0526775302809807 -0.0305400511732494 -0.0156789370465065 -0.0167160077996567 0.147733468730352 -0.146273195404748 -0.0919622781596915 -0.0366068495664762 -0.104854285062051 0.0897320164007441 -0.0281568387742488 0.0115988692675245 -0.0791286011935953 -0.0560633683839731 -0.0441038799275497 -0.00894552629559512 0.019765021875722 -0.020152585916075 7.77991350272455e-05 -0.0473758432866472 -0.0293400947934527 -0.0148689191696592 0.047299957016721 0.00666563089287635 -0.00388744597428232 -0.126923782437113 -0.0581416831870924 0.252886737159219 0.0710095989488638 -0.00478011688570616 -0.0835344981880981
  14 514.007647094602 ""  3.11736164371901 0 0 -0.00460788865068734 -0.0651794072750408 0.00905431994866929 -0.0201047430724894 -0.0493835948410832 0.059218116386129 0.0188800460707674 -0.0244088384668882 -0.0389124779884488 0.00037316230994686 0.0525519172346135 0.0189357081262268 0.000159476430845756 -0.126559933268242 0.0187899599494116 -0.0122859217806407 -0.101825953314969 0.109726703182158 0.0470486025716733 -0.029804094598031 0.0397556031003099 0.0160779034947827 0.0290452306157506 -0.0146395858832365 0.0184637197208718 -0.0236006961355601 -0.0385282433668717 0.0215908644890118 -0.0242450068027684 -0.0928684482900487 0.0287751887174348 0.142594806478217 0.0202332680810029 0.0526990586133138 -0.0287399030843975 -0.0629022668274884 -0.0365340976576219 0.0127919395760157 0.0728222660577182 -0.0145781753205075 0.046700733055063 -0.0818767785956022 -0.0378519102264017 -0.0156650658796529 -0.0190287724999204 0.172767424252101 -0.186202870064218 -0.163624841052505 -0.072539300792163 -0.126465402092872 0.0931555582702003 -0.00840916562107055 0.00183345286661381 -0.141138767089344 -0.071233261148816 -0.0545553663746829 -0.00145507157795871 0.0408409304291159 -0.0110200113265849 0.0248502692111472 -0.0793086507851721 -0.0511364641649397 -0.0127865824742901 0.0495514415883392 0.0645017549958972 0.00433276222059011 -0.0144371110347177 0.110360007813804 -0.0239576763608696 -0.135850517363412 0.145696524836217 0.266868931609827
  15 560.55409161013 ""  142.000658571218 0 0 -0.0682027636012011 0.0280988925505581 -0.0229434292257829 0.00927400136880641 -0.0146995425726925 -0.0142738876470431 -0.0150941045876568 0.0271564821481309 0.0553290347004876 -0.0111678479251614 -0.0467579826964367 0.000618048555407572 -0.0737845174345724 0.0530767887038935 0.00823904618968494 0.0138985559706931 -0.0690164588750225 0.0484735823054729 0.0784674179881676 0.0258871087650314 -0.0294618480706261 0.0802158862081356 -0.0534479641838091 -0.00827824866204591 -0.0277739949542872 0.0802215350385554 0.179736376480532 0.0464114850957652 0.0123761098321897 0.106980024333431 0.39483746865977 0.483763448244768 -0.13505808898736 0.000198994236410878 -0.00430149636658594 -0.00705048496480837 -0.0116547527556541 -0.0111448341902869 0.0463994736788438 -0.00619068783098201 0.0172841003239353 0.0168122095668589 0.0187612184764332 0.00917572541999225 0.00942781267847995 0.0431152973119181 -0.0351415935859303 -0.0100813985740989 -0.00571683396231109 -0.0136599762596339 0.046088444726136 0.0244285702990695 -0.00240285922883598 0.00547665594299952 0.0122626549542698 0.00217882242901964 0.00168515048960454 0.0266097083111205 0.0130357735816502 0.0179492704944382 0.0314665197315777 0.000518589033334925 0.0133503869733936 0.0192502294499751 -0.034775801419979 -0.0725830233310824 0.141788065951392 0.198422023817475 -0.327801920926835 0.037848568773608 -0.0403912353586279 -0.0991453350214089
  16 581.831192446549 ""  40.9451951808452 0 0 -0.123373636898665 -0.00689364996398708 -0.0715860206601821 -0.0289928227990671 -0.0406961556818777 0.0307112453316666 0.00172367148815647 -0.00608245194775004 0.00113195606919444 0.0161238923821941 0.0320631039718687 0.00771013409565536 -0.122893751676884 -0.0722211348785735 -0.0138034772859353 0.0080208635137606 -0.242684683788777 0.187540939424313 0.177183022311621 0.100065274453059 0.000749996991876874 0.150347893955811 -0.0825542019882347 -0.0767350132966647 -0.0185511869072343 0.0695665795524755 0.196622434475125 0.086390929291873 -0.0267209501158096 0.0328679616403824 -0.18635047757192 -0.229708786875898 0.0739853654522125 0.0343227078384955 0.00806325997303548 0.0348056102812981 0.0217144708267121 0.0088423123785573 -0.0304748403539345 -0.0111301627678977 -0.0359593955511261 0.0685071081371653 0.00378095757342593 0.00288042347979313 -0.00222379772774488 0.0954503262823132 0.037869747594801 0.1384792019179 0.0204364327494788 0.00126042302621587 0.0114393559175428 -0.0419234415313644 -0.00245443758941405 0.0985962261569805 0.0215900357163969 0.0260918234402016 -0.0291045777909446 -0.0747209592952958 -0.0225080226488566 -0.0782935641790055 0.0797718532373056 0.06601508443852 -0.0141150653983904 0.0494462041895635 0.0477247405891426 -0.0727969633088497 -0.0151590773769094 -0.0683806893752965 0.0766297006699692 0.00537137067719318 0.0709852451879134 0.0374619102076495
  17 737.520398569749 ""  53.0303307976757 0 0 -0.0221827865922452 0.0118911812374835 -0.0187634929524227 -0.020120853907081 -0.0193580045710052 -0.00189865999941977 0.0159871365701778 -0.0198266524006132 -0.0350938747095252 -0.000925913096498972 0.00164568882031097 0.00571396793938568 -0.0148807216863603 -0.0466334906881133 -0.0462708990135186 -0.00932791876696764 -0.0837297669439795 0.0592164388492695 0.0517214966388417 0.0303915284186248 -0.0128193340372654 -0.00309815968967486 -0.00862321389412547 -0.0249724936998962 0.018007677013907 -0.0266312353355083 -0.0615091632625104 0.00272279731700426 -0.018165089331328 -0.0625991287154063 0.108342612472017 0.128913083038404 -0.0324417265051515 0.0582027174138322 0.0374951593967318 0.0334656724334162 0.0149164163559513 -0.0182415631020069 -0.00860623489700909 2.26925858224468e-05 0.00223730685749977 -0.00659757745433297 -0.0304575160382678 -0.0128099755625365 -0.0167350616416253 0.236912283509282 -0.120497357171199 -0.0148547886645063 -0.15693541098483 -0.0994247810227218 0.131634285401882 -0.00885575949941423 -0.0270065438785193 -0.0521486603180737 -0.0336127232871668 -0.0142508389674928 -0.0291729924640634 -0.0443075063503941 -0.0237686971825801 -0.0409590391975446 -0.00994419568958342 0.00553975724738199 -0.0211206827747939 -0.0604647850486053 0.0571971369048225 0.0840601622937942 -0.0226551122516298 -0.0491090966948446 0.0659548117611226 0.486708651788436 -0.173915488580259 -0.436770412998406
  18 816.005616071118 ""  13.7347779052794 0 0 0.0845448968629022 0.0183593463877974 0.0262830396464067 -0.0385261397096131 -0.123794029982065 0.0649873001621709 0.00140759826974807 0.0371579886060925 0.0492143528619355 0.00910488880378672 0.0103967780794194 -0.0131677634791062 0.0942629218603164 -0.0562791774197628 -0.0489666598195839 -0.0497703590789698 -0.0713707903611012 -0.027509841813331 -0.107007810336015 -0.219069285712725 0.0565927171499745 -0.125295785789801 0.0130676875519939 0.0783909226918031 0.0235435416925211 -0.11819705847469 -0.121974995480165 -0.176243825302283 0.0791952468947972 0.147334840378924 -0.0102703572629513 0.077040420936186 0.0132685436447641 -0.0643930672229709 0.0187092762140882 -0.0207069239001479 -0.00170686986381594 -0.0030918470916229 -0.0182395341984619 -0.00942158990808183 -0.0212928519241969 0.0161763359639828 0.0355992756325063 0.00991136851512939 0.0180181395493593 0.0524067236611304 -0.0252121159679098 0.0310592271244858 -0.164019635940083 -0.0404348570528106 -0.0359982451106692 -0.00995423954602555 -0.00728383758250738 0.0340224646477876 0.0599571549009822 0.0355618706336062 0.0238077511161658 0.00570102415830281 0.00955305253491573 0.0030879156871726 0.0380248002284033 0.0294656948819675 0.0136441833906256 0.00977289354990451 0.0638025667752615 -0.100074468973957 -0.0585615840967177 -0.0244436565146451 0.0872233638767523 0.064354006972028 0.0416851757274474 -0.198376991413985
  19 841.888863265778 ""  7.05699859736674 0 0 0.00714930987635117 0.00306025720597675 -0.00689312295031951 -0.00417108790637311 -0.0101762826112875 0.00449428885086134 -0.00669620237739469 0.0106224166979228 0.00730038360868316 0.00459525805068321 0.00332498856063073 -0.00186811239037276 0.00622108026280739 -0.00376145426177183 0.00711925923820117 -0.00444732093805451 -0.00938743916012948 -0.00913982084146971 -0.0198387889579122 -0.0115088112229766 0.0118120231292706 0.00481930837455001 -0.0180543841287081 -0.00821559167722134 -0.00714800530725972 -0.00359154920706716 0.0242960954405523 -0.0185729662987391 0.0137465549047043 0.0469520655783343 -0.0981103708883627 -0.106791057298204 0.0332942899575446 -0.0682546810853635 0.0690030786332594 0.11423812269805 0.0783010468847318 -0.0680938868939746 -0.00636164629060274 0.019022783388324 0.0690971693494073 -0.0528219959572719 -0.0651690718713659 -0.0088269234370064 -0.0518280733036798 0.0173693004786529 -0.0482812182482906 0.032980883956861 -0.0881551745715584 0.032767772282448 0.322959388318003 0.143109703763254 0.0310929034900101 -0.0286592194097454 -0.13102003983178 -0.0889022659881271 0.0269775256584897 0.0971786484629014 0.0400286135754954 0.104476743466149 -0.24081445896168 -0.151812561825198 -0.0256346348408118 0.0239339665056107 -0.0170224608285377 -0.0356092178758884 0.137108985982148 -0.00697406714062935 -0.142647474877243 -0.03944922976251 0.0148890865731641 0.0562824353905719
  20 859.826220955744 ""  128.910188167855 0 0 0.011778346645901 0.00281139530755017 -0.0108730279476768 0.000348871204120204 -0.013664862664854 0.0137496872113712 0.00141293633017903 0.00724833002469231 0.0143428247196939 0.0139552260028023 0.00658715851090609 -0.00664529700236787 0.0157766368660745 0.00323256052553837 -0.0517308324604381 -0.00472599153183629 0.0174490693659255 -0.0523673250837931 -0.0704318826015559 -0.0230912553199356 0.0428581093195887 -0.0454516124386213 0.0144633042985071 0.0323114922311687 0.00691376056001308 -0.025002862349003 -0.0444287222258068 -0.0431201314791188 0.017732101881735 0.0189018926169211 -0.3294520736919 -0.339726827522638 0.121906061797046 0.0271020018307246 0.00569388867907747 -0.0386609035244497 -0.00483113232146512 0.0331170820686641 0.0536272236996662 0.000572853254788587 -0.00603305346361684 0.024067913985137 -0.00545269797838775 -0.0144971383688724 0.00396896982286898 0.0441975535302262 -0.0384394975806931 -0.0807234126922998 -0.0333719380217111 -0.0297722028274509 -0.00902725223715183 -0.0793525035665589 -0.0277916050357266 -0.0493104191021385 0.056463045159809 0.0540235378569414 -0.00347634217082189 -0.128476169662306 -0.0187153233726654 -0.0612584038157072 0.0272447420606643 0.059490725294188 -0.0134307576713952 -0.0301854645628542 -0.0160447042997272 0.00319584500450835 0.332315945742521 0.22002167565058 -0.598371315393318 0.100256334951343 -0.0714986975863307 -0.120425296928996
  21 924.543537115006 ""  1.38152469766834 0 0 0.00656575301986807 -0.107728055192235 0.00833215920083588 0.0335153362282841 0.0710749890866271 -0.0431995083135659 -0.0246639729496841 -0.0385583735133692 0.073400896824197 -0.011784949565698 0.011956633231086 0.0210519479376436 0.00512522907216377 -0.105672720744281 0.0115808026371448 0.0368436514729319 0.0661620173755012 0.0325542434400225 0.0668599522641716 0.128869259815358 -0.0309791758990957 -0.141224678819031 0.267642352560477 0.239456006041891 -0.0308625811781434 0.146778461652716 -0.00835689978010183 0.124062225646057 -0.071779409385643 -0.287542080128762 0.0143988423685854 -0.0246686581932379 -0.0018909130427512 -0.0569289089939445 0.0570661411371002 0.000176843962526361 -0.0040017348431876 -0.00254659608098936 -0.012614539283339 -0.0179203929943723 -0.0299336053831722 -0.00877863793014421 0.0475510990017177 -0.00985733908513676 0.0178481195432233 0.117670697655846 -0.0965409588357763 -0.0413659159175339 -0.201665992938337 -0.0500468402537425 0.138965561200585 -0.0747827993502696 -0.0591157173785964 -0.0783725663293443 0.159879500426974 0.109989250465313 0.0481252685350741 -0.0927352426894945 0.00132947654454729 -0.0344402967325496 0.0161639871278574 0.0782335618961067 -0.00768027341256179 0.0226439639057374 0.0110739212530637 -0.0497953577982749 -0.0233342257218525 0.00773583101501462 0.0108449858914064 0.100990470186683 -0.0122880461489731 -0.00183916750569015
  22 932.819208153398 ""  6.72592827665918 0 0 0.0202572727706223 -0.0399545248800561 -0.0309337371904364 -0.0120617443392212 0.0213351062468405 -0.0217258494055881 0.000216520199079619 0.0121036086496242 0.0623819392729918 0.000296302583286954 0.00548751991792859 0.00733446921504656 0.0386966277955114 -0.132840119771033 -0.140086836657223 0.00227654928266693 -0.0407372785385927 0.0841411718422804 0.0972711594178118 0.0979973441926567 -0.036700840620007 -0.163612725338348 0.119378143565448 0.156781002803365 0.0151076728658707 -0.036025669670326 -0.121519162081082 -0.0900005734561534 0.0347309388097186 -0.019259695843739 0.0386964508531505 -0.0206336787206805 -0.0232516450147452 0.0310493594763738 -0.0183611889556623 -0.0661500479849147 0.0610722132693019 -0.0430579922015416 -0.00282570491233653 -0.0151448905322848 0.0713369710998224 0.0770621880309362 -0.0833615519179738 0.0359555957861743 0.0226822905185313 -0.0160354865009011 0.00933298819728909 -0.072907418518847 0.0338226713347594 -0.00789492099657219 -0.12155181490395 0.0585470819825902 0.0457271087375243 0.0880505349859727 -0.338810546465288 -0.216546395355699 -0.190601975084069 0.0904489723309096 -0.0752608373316499 -0.066028619944795 0.260030287616728 0.000214420671630104 0.0554070178942408 -0.0217335000044103 -0.00795916754481234 -0.0152881516812686 0.0373511192762484 -0.0473136360203786 0.0304542927611457 -0.0327401715845091 -0.00457833503419988 0.00217004416354782
  23 935.133349409312 ""  15.4542183012869 0 0 0.0249110884837817 -0.00419126772445954 -0.0523259467529263 -0.0684735619257635 0.0213111928802489 -0.0404291735713938 0.0116166517877572 0.0381012222287322 0.0543601462052902 0.0131369313759019 -0.000817877739418836 0.00551758830643533 0.058240001401427 -0.264453100578723 -0.150715851871855 -0.0186893455616698 -0.209806854758281 0.238776851256933 0.25663934568856 0.20776896964247 -0.104576850664258 -0.172801096284138 0.0389131888044253 0.108494105041261 0.0382906915524629 -0.138914235162471 -0.179357940402319 -0.20942376799095 0.0911405237762732 0.119556565299514 0.0881890597226577 -0.0734109112560952 -0.0551463466679892 0.013221920806402 -0.0353975795737352 0.0476714821366222 -0.0400293799323769 0.0310504132967722 0.0135741562073762 0.0215681932992666 -0.0286185657106439 -0.0488233350242493 0.0263070257430002 -0.0129398766717126 -0.0333896187410888 -0.0803005956877452 0.0770040506470051 0.111271418113895 0.141603376190065 0.0517359272806467 -0.032617436056738 0.0330896776144544 0.0207457223623487 0.0187519579032922 0.11193980999758 0.0618286326508561 0.108104929364722 0.0386676609960065 0.0650025424592243 0.0954810897598045 -0.214833815739231 -0.0782694753068495 -0.0320008491127452 0.00258325816579216 -0.00839818557370897 0.0270906146294467 -0.0114266301787921 0.0522149512813251 -0.0420129339606179 -0.015374143126955 -0.00583145046158692 -0.0149732723436455
  24 974.892394621751 ""  14.4798377718839 0 0 -0.00216062852017256 0.0198035072958684 -0.0198341849179971 -0.0186736183871037 0.0101304854973397 0.00336036613952625 0.0169673108575738 0.0461913044095771 -0.00743077974062495 0.00685597433837725 -0.0114246419808915 -0.0120139326214082 0.0142197141011676 -0.0320459801232834 -0.127421904315343 -0.0104856146337828 -0.025348119747924 0.0398067467221128 0.0395009841910242 0.0202138910407267 -0.0202216559084637 -0.012681325591815 -0.118854494470623 -0.0701652246787123 0.0328624776987736 -0.14059784443111 -0.0714259238103069 -0.158548203864308 0.0870502482861221 0.220011962757489 0.055845268861089 0.0130719681177092 -0.0367658592025493 0.0256538957440524 0.0766521885323023 0.0115581459092105 0.0155784430393916 -0.0252777254459625 -0.0174095396449157 -0.026853382725843 0.00704585393894331 -0.0127860897825626 0.0244224114713432 -0.0203039271725572 0.0542949347743801 0.0808638204788882 -0.124551407417242 -0.207674014778446 -0.0366857266282505 0.002483555040095 0.297126554536289 -0.16688190241201 -0.115637202690195 -0.248411207538614 0.123664289897919 0.106402621836435 -0.0626432172696094 -0.226124306489297 -0.0853076881522475 -0.175202091741761 0.224311455650683 0.202421178075431 0.00610718151125186 -0.024118832723763 -0.0593801158647709 0.0173943060898449 -0.0405831652032463 -0.0504363081730613 0.0846151620524454 -0.170681178593684 0.00744317430386437 0.250321157092127
  25 1007.03635098021 ""  9.36623133082206 0 0 -0.018555814868111 0.0544969818061203 0.108238922236826 -0.0562897721211863 0.0323255500377279 -0.0313311252762738 0.0450648956402942 -0.0207704377806575 -0.0581611589381787 0.014556422954843 -0.0165521307650868 -0.00597999712493084 -0.0164110719876555 -0.0871489339038242 0.242036621218975 -0.0166579796425704 -0.155365836889211 0.197554530091621 0.205098137516525 0.0946833814944086 -0.117955877929185 0.051812224975848 -0.0774716863248458 -0.0844592912381128 0.053716354871605 -0.0965901130308812 -0.090696585127979 -0.00324765426232226 -0.0115533232112657 -0.00371095923219218 0.0535162266892798 -0.143180328548937 -0.0584185498554461 -0.115030865354969 0.00420781522905969 -0.0544714047607681 0.0146045905732914 -0.0128990292857783 0.000203271271528069 -0.0185809497261892 0.0055782119180907 0.0124576624334079 0.00225159490550261 0.0142383114640678 0.0200854999014426 -0.0781971283385975 -0.043515055494614 -0.0846850000336632 -0.17443625651296 -0.030590269503884 -0.0788691826169589 -0.0196036638219253 -0.0128060895177999 -0.00951040615464939 -0.0317499701314408 -0.0172431886762395 -0.0285338184818847 0.0128761986513419 -0.0120938338680426 -0.0165100987366315 0.0903977031219335 0.0289660202012776 0.0228230181240851 0.0852690581624798 -0.00573020796116769 0.0275891728802365 0.0424544743869238 0.0483472919444595 -0.0845766453021633 0.101545024394166 -0.00993388821692277 -0.0582577364147369
  26 1071.54959667862 ""  30.0565694457607 0 0 -0.0280199149903642 -0.00299351175902413 0.010537332295281 -0.011153575816854 0.0476062135241617 0.0500462246369673 0.0198174378757369 -0.00300377705643654 0.00142927475000935 0.0200664215660758 -0.0323121150314733 -0.0417702442129775 -0.0197731983453555 -0.0425114998128507 -0.0391593837596703 -0.00876447182637244 0.0390915188264984 -0.0061820214821328 -0.0377774995373417 0.036543151983334 0.0526781475970756 -0.041721285308934 0.000204349228665015 0.0202247449049203 0.0280609839770418 -0.0521150176433737 -0.0780345314942315 -0.0391176536096846 0.0100237976404911 0.00252848561225884 0.0281642148150434 0.125675707758881 -0.010110157158692 -0.0123679866960604 0.0359648604645434 -0.0304835640086703 -0.038707385741433 0.0462778348383366 -0.00221933516947717 0.134604123765641 0.0180586400071912 0.0834211796270954 -0.0620478308435619 -0.0767217528731045 -0.0314210871468356 0.0548076561285212 -0.0699120916756248 -0.111243140091133 -0.141448556102625 -0.0426077723416916 -0.0554862654343822 0.16325336007261 0.0619830959638382 0.150211082022064 0.047706593372404 0.0415692186278615 0.0273393420566007 -0.238707311046143 -0.0374904546534497 -0.0528839011566247 -0.198856863166309 -0.0135208381356163 -0.0582208282872453 0.0102807872025816 -0.0161139468908346 -0.0194031220166838 0.077126897643748 -0.277652919051845 0.042028447543897 -0.00613474134381203 -0.00219966791930164 0.0894805186754304
  27 1090.1310991609 ""  70.2423587494846 0 0 -0.0556863295933439 0.053854905402052 0.0812656460307455 -0.0484461482322852 0.0518709816609427 0.0789893467957116 0.0596692199691739 -0.067812575700318 0.00280611255028747 0.0368137721024389 -0.0465464906586452 -0.0663400676454123 -0.0559475206688022 0.0916865295838761 -0.0103639328346291 -0.0376414498065547 0.00498234670097536 0.0616932421342804 -0.0369208261601201 0.039705550765089 0.0657081805252974 -0.130140396632188 0.127683349870457 0.138880263833532 0.0746730804221937 -0.0381956294151253 -0.232898996962435 0.0247805280767994 -0.058407463270382 -0.222850645775259 -0.0186350659631334 0.0101117298740126 -0.0246377190738996 0.068841810690309 -0.00319196897905935 0.03502542258338 0.0116422561711464 -0.0116193494116719 0.0033970370591087 -0.0390517869763773 -0.00532274381344913 -0.0227821401018896 0.0178825916922466 0.018546924347357 -0.00211736168197846 0.0457575371868216 0.0443857019425844 0.0788499023636456 0.144351630197685 0.0397480922774412 0.0847075996497807 -0.0477978722869035 -0.00936552945906132 -0.0320370287333684 -0.00278236858843287 -0.00676449076787801 0.00881871462998433 0.0744081715723229 0.0218760706529708 0.0300172426343111 0.0141312699734277 -0.014283148919139 0.00657979561990711 -0.0489204447093975 0.000282497553390593 -0.0672183071292876 -0.0139030681080492 0.0527031096258005 -0.00329250338720012 -0.161861458159874 0.0424636250435355 -0.0783760896498937
  28 1098.75130385615 ""  44.7646131553325 0 0 0.000888339849142622 -0.0570483590644815 -0.0641244426191207 -0.0136768300070387 0.0860428831649393 0.114341356536576 -0.0300149716356642 0.0335175171591595 0.000669973570740109 0.0427763511498209 -0.0514602237459028 -0.0853832221522643 0.0131495277264694 -0.192350963028934 -0.0494358855864555 -0.0176567694294846 0.134718138953086 -0.0193759606032936 -0.123554740777782 0.128624849541018 0.173213879641213 0.0482164410701256 -0.0808415876224405 -0.0701940741981812 -0.0359323453310023 -0.00555649803137999 0.105685722239007 -0.0390257186828721 0.032671871043048 0.130642175175334 -0.0978821110081402 0.0935096505589606 0.0256859268826607 -0.039711517295398 -0.00460765001829403 -0.0151653870550123 0.010491955067214 -0.00700195234656645 -0.00131302940678559 -0.0475944164239993 -0.0363661190684549 -0.0149537557846122 0.02016812557905 0.0427457706199372 0.000140999949587729 0.0217045245493647 -0.00443719234389328 0.0445263956821624 -0.098346959124631 -0.0378269486510956 -0.0496941841391097 -0.0235259085222926 -0.0259028194625819 0.0139510378507111 -0.0570649290606566 -0.0469394638187828 0.00629055770308883 0.163876299941206 0.0347874376736565 0.0597947707174287 0.0445356187460778 -0.0465184703518435 0.0271211220265077 0.0364507473750824 0.00950699490439746 0.0464335936820728 -0.0343830592045329 0.0938184754676679 -0.0025386324900444 0.193075868245485 -0.0474319220718119 0.0861381207363321
  29 1121.82054915032 ""  5.6982470716382 0 0 0.096521261789238 0.0239568196430105 -0.0506851564221338 -0.0847298789179682 -0.00752325453703681 0.0498977260838228 -0.0653282498081 -0.0341040304616091 0.00976196745535811 0.0317474327956748 -0.0119580054916463 -0.0335714934527465 0.0787986073508141 0.0569121484606022 0.0947812190859699 -0.0729573452039097 -0.00117902497946756 0.193627731413154 0.0685089914675754 0.0462292959083325 0.00278699305474498 0.103220714876871 0.0887532300271887 0.0143988300046556 -0.0920400259853846 0.203858001472543 0.204107522090991 0.176774406811094 -0.0876892997894581 -0.127811710704383 0.0397766845195204 0.00824421134880598 -0.0338280767322146 -0.0240308272552667 -0.0420268342375259 0.0242333115144654 0.00154895543486722 -0.00911901918161986 0.00802301204965443 0.0365295375820493 0.0613957651468083 -0.0356797360963367 -0.01837600625656 -0.0374843587890948 0.0373790966518742 -0.202287590474276 0.0336676114426491 -0.0485934643352878 0.149611531075391 0.0651075960594316 0.0180773041812463 -0.0577980542039535 0.0321926384338732 -0.119824293745019 0.0508114378694276 0.0576349773447927 -0.0752565224667661 -0.201473801765917 -0.0804451751492968 -0.126921480836479 0.0950708930230264 0.126396212341384 -0.00203785714673003 0.00379319470863266 0.0192271659982056 0.0123844068255359 0.0463111106674814 -0.0862854161645943 -0.00863582640333091 -0.0560351211925534 0.0300581911100978 -0.167104873386566
  30 1149.32231931231 ""  45.3905989056901 0 0 0.0649871374467562 -0.0240888265140716 0.0395294368310412 -0.0472132571394093 0.0152141498284476 -0.00315549957595875 -0.0378164402747694 0.00728409669822036 -0.0170146670012772 0.0109251647737216 0.00108776209753609 -0.00322084547008044 0.0549107052824969 0.0670180965150172 0.0372673900158866 -0.0419631790592102 0.0667714159473426 0.199698595774689 0.114391625969259 -0.0680558661174482 -0.108661499124151 0.108394022888014 -0.0395191888828374 -0.0776703419325534 -0.048938644305032 0.053392665679627 0.143555584492563 0.0745615369000464 -0.0205360237606888 0.0400263491055853 0.102321513768402 -0.141588601797545 -0.0879073701582851 0.0330866400548691 0.0592634820625372 0.023835599516478 -0.0343791394812908 0.046837393283651 -0.0059901619748516 0.0685639732899428 -0.111588260826668 -0.00215699673110445 -0.0301235827042829 0.0509071900389731 0.00371998827307665 0.150914742463644 -0.0520814605407242 -0.0117334705534922 -0.123538347166536 -0.0365700799715072 0.0299165768335086 0.202947398297096 -0.169127255934801 -0.0328561920465481 -0.201805530967668 -0.136286240091204 -0.0718475299334635 0.162068829398021 -0.0259627555047141 -0.0121117680861997 0.112737363945574 -0.0818654617964562 0.0462733701692905 -0.0554438296581817 -0.0199930536065657 -0.0357185635835458 -0.0513745981570785 0.141725479004207 -0.0312745192177459 -0.0860566230987632 -0.00431347796351141 0.0468722437310913
  31 1163.75569170117 ""  11.4359282037667 0 0 -0.0582746313435159 0.0366658342141724 -0.037802130528451 0.0379266547129175 -0.0207791370984409 -0.000933777593917548 0.0355776417933173 -0.0168830805551181 0.0203629167576917 -0.0116673461832034 0.00125868253591651 0.00587435451627252 -0.0526659121767303 -0.027803086699807 -0.0224877413755342 0.0374971926998942 -0.0939571637843119 -0.185029766393602 -0.10142312011379 0.064233949079374 0.0957153615018937 -0.105820534397846 0.0620371181335157 0.0926934979090699 0.0451620470316619 -0.0284455987721897 -0.139846626619795 -0.0530570933623811 0.00644255424450121 -0.0731786321610484 -0.0997661729883149 0.11502396241343 0.0863639425565855 -0.0545084757556756 -0.0225164270171615 0.0617927275569193 -0.0294507078772612 0.0357100467012584 0.00333663715776913 0.0959082207939359 -0.0531384085139005 -0.0826675985731079 -0.042974949541975 0.0267754335310579 0.0587835049920915 -0.105357066962635 0.0153832231650584 0.0629601105614397 0.00390642308853481 0.0173342175503821 -0.00692579501454179 0.11431260514492 -0.120403798703445 -0.177162227768575 -0.163946539017468 -0.0816747432150743 -0.175385769057955 -0.00456928459231608 -0.118368382756098 -0.149623549043219 0.265056723386466 0.0618815320861536 0.0631703429287231 0.0495915728280103 0.00518192756298089 0.013676878787234 -0.0171119671625253 0.0533626630234743 -0.0171039876438757 0.0387320490085228 0.0100959096665041 -0.0229831768086541
  32 1193.48731855044 ""  24.0463712783314 0 0 0.0091900236324925 0.0964781448688727 -0.101029913415601 -0.0433876068114913 -0.0564247944492632 0.015388480661738 0.00789310822048969 -0.0479264983053606 0.0344368855172772 0.00457968786228412 0.00977741602936827 -0.00104266796831988 -0.00826711509599597 0.358507956707239 -0.140253711357514 -0.0508966785759319 -0.00601995734089391 0.0590272847669875 -0.0034558162067763 -0.03746324229001 0.00304602221353064 -0.0699645317625544 0.153253215187356 0.13944465852948 0.0048943815101406 0.105992623229829 -0.0831587767065608 0.0371407264516601 -0.0457214662391464 -0.175789126084662 0.0390756877974007 -0.0134776757168739 -0.0246956026442211 -0.0229876654055388 0.0366530463216283 -0.0456091433560805 0.000750324820580443 0.00945406767930608 -0.00834513998990604 -0.0296211193880042 -0.0462915180975984 0.0483423744764875 0.0127014558973461 0.0233081039293424 -0.0302410846551844 0.0477255273079691 -0.0768583440529264 -0.131768498672834 -0.0718301331751525 -0.0154821603459477 0.08249532573132 0.0189091245463991 -0.0735867345091671 0.0360473708648541 -0.0205010091548163 -0.0297913673084324 0.072934286312533 0.122698931147245 0.0603416431546322 0.0881796546052959 -0.0680257779696832 -0.0873570642670984 -0.00237849262368432 0.0521114348598426 -0.0461131332731519 0.068964752721911 -0.0125315713721994 -0.00338153794417764 0.0156124712553132 0.0147551617628761 -0.0224792101575336 0.189243099467815
  33 1258.32578559449 ""  7.333723860417 0 0 0.0434940627045951 0.0297750126198734 0.021305003051483 0.010128302147599 -0.0116389584816703 -0.0198557699731109 -0.0248359295273455 -0.00844015956146677 -0.00771280888497165 -0.00580612266890958 -0.00802928397352753 5.58980220955424e-05 0.0636925180300165 -0.277304208758352 0.133877507863712 0.0524359717988584 -0.334609537460493 -0.210331035755327 -0.0396243442251424 0.344510729369457 0.154844122506663 0.0686251955198034 0.0202920259384278 -0.0223291271647873 -0.028801272159099 0.0368616077191666 0.0591785081811679 0.0776867124903675 -0.0323633675228385 -0.00567875264058875 -0.182792051288398 0.212396237593352 0.152051698706022 0.0121974675332619 0.0223251446954371 -0.0295855027372363 -4.66994336947619e-05 0.0166812614300955 -0.0108020646606691 -0.0124666491287552 -0.04245309152784 0.0604858241692868 0.0051579975535553 0.0201128166693883 -0.0279905477408786 -0.107617734103367 -0.0722077924391595 -0.265045744574028 0.145167696619299 0.0645647005291197 0.251760370408666 0.0339507488505953 -0.139766875685255 -0.0502972965892836 -0.0315228660955142 -0.0354772617554757 0.0689575936088448 0.0846480725101623 0.044311099268019 0.0584412134158593 -0.0464865266780818 -0.0865315455426488 0.000399410347119508 -0.0156576090967939 0.000468145652759607 0.00323393233563699 0.012169695953611 -0.057363144148325 0.020394252570507 -0.192056425905633 0.0536023889573891 -0.180673499380578
  34 1294.14960240698 ""  16.1816434103913 0 0 0.0551426337404215 0.032361023078918 0.0207378457330508 -0.0245992611607512 -0.0100878444044001 -0.0259617777477424 -0.0188363162862639 -0.0119905343180012 -0.00515040965156982 -0.000324883367458982 -0.00624445240404452 -0.00173643328190478 0.0587835657411792 0.101931903741052 -0.0494924527716721 0.0211176205173038 -0.329433027054772 -0.106190079103372 -0.0327111138298332 0.311752647764757 0.115734347670263 0.0549838247347657 0.0332391168951308 -0.00726156278656017 -0.0211032003199457 0.0458373143444727 0.0343589484171696 0.060679352296298 -0.0289025427940237 -0.00589442141820868 -0.128624970496728 0.140718859609723 0.104266791888278 0.0231792759700444 0.0284823878641515 0.0188043394874746 0.00489997951914635 -0.0135599927319229 0.00930923442829656 -0.00248379818431556 0.0264487054524559 -0.0413019727641755 0.00103535653238847 -0.00686816543389102 0.0102949244481669 0.270035586707907 0.0651839338617522 0.299570517850541 -0.327391673527451 -0.12812724696772 -0.370153190110174 -0.122505727662836 0.140099453436794 0.0553572180541984 0.0148979875640072 0.0173962031180738 -0.0405786906347048 -0.0206900340977472 -0.0100633050837274 -0.0128825796542252 0.00924494388243921 0.04744122159093 -0.0057380528492528 -0.0191980799435252 -0.0539359406135515 -0.0034811399531009 0.00143242298189078 -0.00445000696646456 0.00540277510412934 -0.0421530683458216 -0.0336194915389226 0.180503830966268
  35 1332.55479770082 ""  11.5772294371858 0 0 -0.0135059079388608 0.0512147412338287 0.0105187659718471 0.0190384052496409 0.0139788805812194 0.0104404739958053 -0.026904504354661 -0.0162703231680391 0.00103191025069033 -0.00378696789546232 -0.00135957933851939 0.00810133627894606 0.0496504808170582 -0.346515490202281 -0.247333201053976 0.0112388482185896 0.0520240730564167 -0.0158842631527414 0.0264391924276414 -0.264082244121318 -0.110781656464223 0.0611424477986761 0.0149412917350036 -0.0157969582042513 -0.0317315263391013 0.0609534380111626 0.0181904317614528 0.0555375557516151 -0.0357344293334875 -0.0654546085679625 0.0605517499398599 -0.00742488739041153 -0.0268319643195862 0.00812277000991606 -0.0024847358673122 0.043043182692343 0.00320713160633709 0.014948675883089 0.0144811924477757 0.0170022114998184 0.00208273088374044 0.0287288316720825 0.00400362080545141 0.0378231321517682 -0.0312068755049127 -0.0422126788509278 -0.00838506838188087 -0.0125939681985795 -0.137933206861287 -0.0557124936545815 -0.232991132134593 -0.429446275513541 -0.1247787486882 -0.363442933116126 -0.0724398781766858 -0.0530917913328116 0.0353192444043697 0.110540370782052 0.0489268975904303 0.0444998450380776 -0.0506841150593244 -0.0906229834572068 -0.00121464196276545 0.0160751458767687 -0.0113087969786997 -0.00441885866651784 0.155024609466121 -0.298101051018983 -0.0206400907948093 -0.0721853102295638 0.0209747639171484 -0.0268950690298562
  36 1338.94058348259 ""  8.83280868127183 0 0 -0.00498436751251598 0.0915859174657916 0.0262359133662348 0.0248074439120393 0.0103805582811315 0.0172024945066439 -0.043490363281812 -0.0296564549741444 -0.00120127725699869 -0.0080931858086648 -0.000658921810934595 0.0029853007776664 0.0912779819268676 -0.461817989753047 -0.393403737244198 0.0260815801290274 -0.0317865931336098 -0.068362106863957 -0.00860351470739856 -0.204018468885094 -0.0557625718814638 0.107909587176619 0.0415370029469345 -0.0219068671950119 -0.0495487148727789 0.0972602839595277 0.0238386855248872 0.106230294294073 -0.0638960414164625 -0.0945978038923568 0.0248325079007156 -0.0818132860799933 -0.0340244252495659 -0.00411240908364508 0.0131259282454681 -0.0255488454382033 -0.00131332697952834 -0.0142539940976049 -0.00874506880291199 -0.0177083603019778 0.00240877468769958 -0.0279285156401278 -0.00218307501334508 -0.030060407849582 0.023528186114104 0.0905262193112733 -0.00161212605234993 0.0400109512494452 0.0301573688540391 0.0222032166544201 0.0755820312105151 0.309292408597323 0.109094715303843 0.276412870697703 0.060967833994552 0.0454902820864376 -0.0310103884115154 -0.0786400719593975 -0.0341429968662485 -0.0269522573061143 0.0378216139987515 0.0786092191948301 -0.00247822669692834 0.00824308221326208 -0.0151482369648288 0.0160554144616994 -0.120063035798167 0.242756219539768 0.00651501433077463 -0.0258741529336596 0.00126232085942349 0.0281603949889466
  37 1365.84285718895 ""  21.181098558327 0 0 -0.0135615613850671 -0.00375373659890658 -0.00102221043019897 0.00701395225380986 -0.0218836281634769 0.00474277458039466 0.00133108354210807 -0.000102213614572095 0.00500914170398861 -0.000968599983371892 0.00400536256627068 -0.0071274231641822 -0.013818645140646 0.0109380805158908 -0.0312760863701126 -0.009277168911152 0.0973045502336547 0.0130859795674598 -0.0222752014348629 0.130258784332081 0.0830046801736812 0.00487023749036463 -0.000639967083666295 0.00227502578944318 0.00350398838189897 -0.0024442760696782 -0.02087980456877 -0.00271224141788055 0.000415169460717611 -0.00726430418176757 0.00183160513140311 -0.0631538100390793 -0.031055852009912 0.0423436289887886 0.00605844472829887 0.0872498764367871 0.000135806705428616 -0.0131641808211532 -0.0209239706415588 -0.0368937971418726 0.0464354242916958 0.0381739178075991 0.0252972985317543 -0.0216571450645431 -0.00742044845517851 -0.205410429268888 -0.116518382248665 -0.325241180528664 -0.185637841714395 -0.0663953731168511 -0.439615673967348 0.307261011580175 -0.226514336131405 -0.187593000492057 0.0178540745182487 -0.0232154958689415 0.0205111814743013 -0.117839973595319 0.0320482949751446 0.0109818843138779 -0.108781564173522 0.0236129630047669 -0.0269691053408902 0.0197477241453538 -0.0025888564363634 -0.00584011130038187 -0.179065787210452 0.302586407643667 0.0407065383577358 -0.0556553643104671 0.0223541214614004 -0.0833184885904549
  38 1389.75664772314 ""  1.30063350650728 0 0 0.00861190030246713 -0.00433809454007514 0.00905061118518468 -0.00200434509422281 0.01637015550999 0.00239478459509433 0.000511099278298908 -0.00158142207668281 -0.00968483466220118 -0.00214235015351831 -0.00104132682235811 -0.000311189558954585 0.0118493009581383 0.0408317028973091 -0.0559853121052526 0.0129295391086059 -0.102153503402434 -0.0087907079212942 -0.0292669479630336 -0.0340400977015925 -0.00516772910636835 -0.0244465830907928 0.00799495656971119 0.00410439195771125 -0.00557110328063907 0.0075309813973026 0.0473786155232495 -0.00767467081902005 0.000101360063152679 0.0229030935753729 0.0145315046408027 -0.0144228056221996 -0.0166014908015042 -0.0219890190686794 -0.0441383791049492 -0.0464843073845623 0.00396737822783788 0.0277191689477368 -0.00733789195569964 -0.038569881156586 0.0547799513906217 0.0415422415042902 -0.0119705438055065 -0.0259592356256181 -0.0143776599915378 0.145048413124274 0.163679682181273 0.40227159240594 0.020928743488694 -0.0334837221561092 0.103448944089566 0.422156968712602 -0.421912309511289 -0.407498169608825 0.0815676533602225 0.0646956736014613 0.0763465515998794 0.0205525445757059 0.0439147052193166 0.0975562853643542 0.0748744387447191 0.0807429450339443 -0.0297246078612563 -0.00586616456006584 -0.00198823924998151 0.00474777206194299 0.0623107126512774 -0.126410485009639 -0.00770604203462374 0.0315865762111791 -0.0148896789678087 0.0419678179268321
  39 1404.58834101264 ""  9.1815226040885 0 0 0.000243756016828427 0.0468729126710049 -0.0897086336170492 0.0217199408360765 -0.00523383699841843 0.0213352525388656 0.0348588358450754 -0.0261992889696251 -0.000693915722450008 -0.00485971577203091 0.00484333652260113 0.000873664504367194 -0.0430508768273567 -0.342030751247289 0.663385536284548 0.00305333723610495 0.112185795961741 -0.0160615172734909 0.00650221426205684 -0.13965108750599 -0.0318642737822557 -0.0957197161489398 0.101659169847597 0.0943718644683257 0.0140348496930791 0.127162280185189 0.0267288103866587 -0.157857863372776 0.0312862754133049 0.0486523312285458 0.0577189277836955 -0.050170614809443 -0.0463850226267668 0.0199603002957751 0.0295041162364468 -0.00319090660683499 0.00213856958280104 -0.000414121771272737 0.00121926543117525 -0.014395915146235 0.00399398903344775 -0.00786810433975564 -0.0107246527822345 -0.0116664841088292 -0.00210008209135612 0.14073311408326 0.0218517957826264 0.0921067933949082 -0.124271278987242 -0.0427992961646367 -0.0951474773595364 0.0594140711220693 0.0161301495770271 0.0405201590914597 0.0480254476233505 0.0490769328367576 0.00901949736124263 0.0419778039811314 0.0060181703057788 0.0432429149331956 0.0509723634491176 0.0448438395093333 -0.0109056008434477 -0.0275984884248969 -0.0335548089201505 0.0124836915730046 -0.00328283025637059 -9.90615028923365e-05 0.0032481780705412 -0.186733673423395 0.0166795495851652 -0.0485257564372533
  40 1416.26280043913 ""  0.274888187607172 0 0 0.0232773681325648 -0.0173231004845693 -0.0480917240690727 -0.000809464889022867 0.0807940265070243 0.0436991189855441 -0.0248725087845957 0.0346905857438559 0.0633627750088969 -0.0183938246366072 -0.000544898999350221 0.0032727345353744 -0.0125216843843719 0.0964538583572247 0.211744574859567 0.0713163744777291 -0.491677687353116 -0.186232892908161 -0.032652864819825 -0.324370302198708 -0.108850251827368 0.161917792429308 -0.200272249870371 -0.106578360864653 0.0245131373519833 -0.149422489682709 -0.270675493086762 0.141694663115119 -0.0125761166457716 -0.241639037031457 0.075179108098739 -0.0822730523253585 -0.0638868752395792 0.00241249840726236 -0.00147159735174885 0.0106244931102866 0.000665551477633987 -0.00368082987403248 -0.00139019290416476 -0.0068975291442873 0.00459581804679612 0.00478328944779592 0.0212300345724581 0.00470008857782492 0.00507909910191264 -0.00900864326185141 -0.0426861137682145 -0.0599067274929563 0.0265721920435412 0.0181199367346799 -0.0532648934626843 0.0271550660060554 -0.0197076171913177 -0.0126660594132549 -0.0507759816586489 -0.0640412881702831 -0.0274959314063303 -0.0818354431679508 0.00732652738571172 -0.035420978334478 -0.0858184413678542 -0.0115890372797672 0.000421249885140026 -0.0132062894586237 0.00405610587685777 -0.00595740865673175 -0.0233707060264139 0.046888914286508 8.9347340574119e-05 0.061740137090495 -0.0214198683927445 0.0611778487325834
  41 1418.85350202754 ""  10.2056664001779 0 0 -0.00209420304190333 -0.0100886315570709 -0.000778692176767706 -0.00555996299864109 -0.00347373265851027 -0.00806299701856512 -0.0169082774565816 0.0219678962611347 0.0311037189111167 0.00622330580097476 -0.00220792020387136 0.00302679937914416 -0.00420971593348518 0.0346351384648598 -0.0189113031938538 -0.0112721776105115 0.040574758866456 0.0250085488251337 0.0221856584067684 -0.00602212513046944 -0.0225381416277594 0.0995951556392332 -0.123030674570079 -0.073178449350817 0.0096403498643273 -0.0900020951648228 -0.143522897647964 0.084829042791025 -0.00814648908979382 -0.130093962456482 -0.0433422047809943 0.0550194928090989 0.0447623049644422 0.0164683502152927 0.0113589643246857 0.0300577202699872 0.00492402255963564 0.00993772748103838 0.00658022153431622 -0.0194932222156392 -0.0107410365058136 -0.0211852366506459 -0.0994644075977718 -0.036588909808118 -0.0261087650835845 -0.0978356391203584 -0.0393528486335613 -0.142736411770929 -0.0647830026713633 -0.0192064843390194 -0.0890695435238485 0.0719020320325343 0.0433290680364617 0.0953873058187548 0.301035938755763 0.351239315369536 0.156408554597188 0.393108156673488 -0.0295397409894311 0.19789057049518 0.424160041446295 0.0802589823180849 -0.0100120851667227 0.00725935578653025 0.00183262037736399 -0.00438220231108859 0.0701373277511271 -0.120639599932307 -0.012931609477194 -0.020148084843264 0.0109596717433938 -0.0278861436393987
  42 1428.71183951722 ""  11.7798138908024 0 0 0.0103636104048226 -0.0141999080987115 0.00783843439613907 -0.00115463677073213 0.0611516411357131 0.0336922220237005 0.0321281761543551 -0.0403366609033919 -0.0692938724747857 -0.0192257684354075 2.37788437819287e-05 -4.3374155370402e-05 0.00620886129969392 0.12743507608899 -0.0889523131529063 0.0615815474330129 -0.40148329304633 -0.186288458053346 -0.00729336308020698 -0.173867567113426 -0.0601711401674478 -0.215080042778066 0.273005698306626 0.156914525703962 -0.0205761755142721 0.159163919553654 0.325345374826464 -0.151419333470725 0.0140625049230475 0.310303941466707 0.0926356916232409 -0.100686495436159 -0.0833753347037076 0.00378494347787181 -0.00376577674461075 0.0263641174178899 -0.000183006926420467 -0.00377797086701436 0.00079993267045145 0.00292848833974047 -0.00343939325553863 0.000198581693456936 -0.0286769563058865 -0.00884802556886988 -0.0107105197205129 -0.105643678323275 -0.0784978095019474 -0.180719134099086 0.0362894792611892 0.0242685674879915 -0.0670138163275928 -0.0290035028853784 0.0309514995325071 0.0320166607742358 0.0836527356945044 0.0978271814907297 0.0569015791712933 0.108729371258244 -0.00977950429469251 0.050436516078299 0.11437281151393 0.00218338088074604 -0.000791704891124559 -0.000698197540725949 0.0144414975417651 -0.0140208266743327 -0.0123307985693318 0.0332388399693601 -0.0048725341096268 0.124930309940192 -0.0265173534820353 0.0648916547220015
  43 1452.16796116738 ""  11.0383571003871 0 0 -0.0013309722745549 0.00210535848799073 0.00284659420823481 0.0334103300611648 -0.030672064612017 0.0394083840830162 -0.00990099619341031 0.006889048833223 0.00812248802190812 -0.0388124450695908 0.0261022365161318 -0.0216802861259143 0.00444500216327387 -0.0282845928360111 -0.00613607214123248 0.0307728101666952 -0.024476591200387 -0.0834688236424318 -0.126809920898676 0.281639387274623 0.25220271737463 0.0447660469157809 -0.0181048273821716 -0.0194793467353885 0.00328330384049967 -0.0630220119585259 -0.0560465674274437 0.0714499407350026 -0.0157552303779886 -0.0238933663051714 0.32916985981488 -0.351097850757996 -0.318508162115184 -0.0228820557576833 -0.00350726253547354 -0.02156295601025 -0.0117425157112455 -0.0254004763138619 -0.00944964199588708 0.0773909464606924 0.0194465516640816 0.0381095751169372 -0.0335484771257341 -0.0105598003374554 -0.0297600382282712 0.100706081385757 0.0119445687145644 0.113122233196997 0.0610305752681243 0.0348215591495101 0.0595119984799682 -0.26355071634735 0.0316800094829881 -0.116294424701712 0.040942038297268 0.0498698006916093 0.109027069076892 0.062725315061402 0.0370031933349665 0.0885658031380596 0.106227777642329 -0.00312461830406935 -0.0185785325365748 0.000455281406164057 -0.00157454675912726 0.00750258666062802 -0.135810627129378 0.248803966093498 0.0194820522215368 -0.0469754172578629 0.0129025987919741 -0.0522015381718385
  44 1478.3713694445 ""  78.8712200351084 0 0 0.00139289774000602 0.00477839130594229 -0.00558359339500318 -0.0174458500943391 0.0239201410629638 -0.0329011580692301 0.00848482263007787 -0.00479392155929152 0.00455131625685689 0.0298379835597284 -0.0193947065832652 0.0116675694786078 -0.0031846271542245 -0.00418751664471069 0.0304452776650313 -0.0146602333263231 -0.00330565486029147 0.132951939575824 0.000694751487668584 -0.198523579814549 -0.138891004720554 -0.0189897511621936 -0.041155555204695 -0.00728934260691766 -0.00111957691392931 0.0755039439615113 0.0114885662617765 -0.0836787499422429 0.0198067922972363 -0.0478151585760934 -0.280586745715867 0.226919540927481 0.245227411403691 -0.0189490835494377 -0.00904754712012497 -0.00862125069416372 -0.00886238912898771 -0.0356118650783487 -0.0204275220111575 0.0763299956786257 0.0275044826043111 0.0425883579044266 -0.020462742931642 -0.0126918069118769 -0.04556382552429 0.0843952208920372 -0.0290575305759002 0.0584734944872994 0.0843907123144153 0.0448657670833975 0.00434163076084199 -0.190232898920948 0.00586515281875865 -0.125741940979988 -0.0226122600908852 -0.0597056660595169 0.303085398932383 -0.125044719819076 0.126914267304264 0.130322877248962 0.209323061515064 -0.0270527035732753 -0.015445288342553 -0.0085056152412962 -0.000540755295962122 -0.000861769405442909 -0.240955234551028 0.405134051475493 0.0649890960398564 0.0380772516116981 -0.0147861598287432 0.0469773104440799
  45 1487.95611858592 ""  10.9251162213597 0 0 -0.00647145596373293 -0.0302280793794417 -0.0121734795649918 -0.0133600406916463 0.0211438356189753 0.0210895922825117 0.0156943881990402 0.0262287898713936 -0.00686559548195371 0.00210912866777864 -0.00406544178326585 0.00282706671012595 -0.0108348634445749 0.100336703184527 -0.111732892890498 -0.00415166926795809 -0.0423961067904364 -0.137737647678751 0.122688636316179 -0.0982673340801015 -0.0949021853642302 -0.294145041475345 -0.16526638307255 0.00734630059548747 0.00012896187580389 -0.160398199985711 0.258358305567323 0.049137027532876 0.00615235114711185 -0.157288863890252 -0.0350020208135869 0.0216098310438998 0.0316082847606921 0.0302524870063229 0.0212673709765227 -0.0297011212996795 -0.00358112313451554 -0.0111590683433926 -0.00476435692365416 0.0212180829033776 -0.000687748510741711 0.0104777352318781 -0.00395672144291033 -0.00909728680532299 0.00504214330861289 -0.147814343424731 0.234910744195483 0.107313854092943 -0.286803388318074 -0.176555915399992 0.15367208315895 -0.0618954043319747 0.0348634634717895 0.0149827730101898 0.0192457072838649 0.0375764616807006 -0.134698500419161 0.0822454893774583 -0.0150742217054144 0.0278664292022777 -0.0893057375198864 0.0781859101215215 -0.0274655611129279 0.0422720049178696 -0.0141475495321445 0.0413400897272727 -0.0775665084246581 0.136975095560153 0.0136783542218225 -0.346386680094477 0.104687256178548 -0.350209747916893
  46 1496.75789015985 ""  12.795441237542 0 0 0.0021669166872759 0.00590337883614298 0.00211664822761592 -0.000405617516078613 0.00557126610234508 -0.0170363301214311 -0.000802733736420311 -0.0122624649963273 0.00586126521620268 0.00886564137976186 -0.00526227669616457 0.00240256613979325 0.00138208537123121 -0.0183521377768297 0.0320743954065301 0.00191699684618382 -0.0133446720966181 0.0956543917038619 -0.0568813900116753 -0.044629689395895 -0.0120046500956964 0.107659327627587 0.0282480564323745 -0.0136999818846117 -0.00157842238245505 0.119582226487447 -0.0939573843608082 -0.0843442111618533 0.0136617477143562 0.0301691589923691 -0.0888758299175028 0.0592055161391309 0.0725062819988504 -0.00890130783238635 -0.0107822781008116 -0.00892654134536163 -0.00397059619968453 -0.0151353308410722 -0.012153606628002 0.0322645829714772 0.0118878002196934 0.053659658878906 -0.0199687741809669 -0.0153376729326004 0.0279115049631873 0.0211606598777527 -0.0216731096373248 0.00542226358305969 0.0719865600806708 0.0277619934838511 0.0232681714344101 -0.11258896407876 -0.0620687366396038 -0.116786760552485 0.152715166903743 0.247615492596921 -0.520602994459025 0.421148063499016 -0.181296421186651 -0.0425792025177028 -0.370351583030448 0.130375228222293 -0.0504190314998254 -0.0126723523682968 0.0040032087492834 -0.00919863223984797 -0.109786527612759 0.190521292910379 0.0242118619482457 0.092993035468697 -0.0286637179372302 0.0921985279945808
  47 1506.36746707982 ""  6.11346109572918 0 0 3.77629975569135e-05 -0.00558341206036415 0.00809776779080492 -0.0147117349730345 -0.0076869698525086 0.022607028595889 -0.00945312232270121 -0.0292535634726345 0.0137844848630511 -0.00366671138893609 0.000133717040172038 0.00163611995046682 -0.00331617892144853 0.0144920533126913 0.0207124243049326 -0.0219232741590626 0.0648827998426899 -0.246982344481975 0.242245633088959 0.0612242666011496 -0.0694246866562017 0.324841949853263 0.115046052484927 -0.0332080613803846 -0.00330237681979729 0.273096153319124 -0.282633188329454 -0.170987895915682 0.0235737027262753 0.130988734961804 0.0124740823962445 -0.0142957241554928 -0.00916155771444633 0.0483654146692936 -0.0151178601534584 -0.0178523157264141 -0.00270735015598015 -0.0043278886105605 -0.00113126739745162 0.0138403021960933 0.00248558774153338 0.00267415586420521 -0.000939948984124809 0.00104884395003469 -0.0077903897207747 -0.372555272839672 0.30238727278575 0.0468285272158331 -0.281515536438132 -0.229116432521435 0.242872306054603 -0.0274778545787568 0.0117736499552857 -0.00438449645428424 -0.0128638121247238 -0.0231505317707478 0.0739895845582026 -0.0472493011751112 0.0179216393460584 -0.000356514501546642 0.039288505838625 -0.034762575731159 0.00646810619089734 -0.00761428332257541 0.00713910772597045 -0.0183531468794567 -0.0374888268305326 0.0610761486298362 0.0100149991029291 0.124582836519594 -0.0325299607387491 0.105025176917877
  48 1507.9888459938 ""  5.43381687301469 0 0 0.0183417883316221 -0.00272501819843687 0.0234707072157006 0.000624571091589118 -0.00450050749078528 0.00558811299043538 0.0384822130118908 -0.00931435507346257 0.0240995833447572 -0.00757135961651105 0.00374787555547486 -0.00365126827610903 0.0332612537513344 -0.00389676228207587 -0.069127923033458 0.00818645978170159 -0.0347101785439273 -0.0486558262434346 0.00923861329680951 0.0886822114391727 0.0452180566163132 -0.104712979537216 -0.445405268038995 -0.141117138197833 -0.0230899887314244 0.447455963603562 0.14889104247469 -0.50638923033872 0.12733483989089 -0.40688409189397 0.0555654563588158 -0.0510908232208363 -0.0525942792667749 -0.00610436763861387 -0.000916216267161232 0.0039666305827354 0.00126142523243664 0.00400192520734065 0.00235107709468484 -0.00977040586562222 -0.000446305407930655 -0.00440836924705603 4.60166158534607e-05 0.00767865519774999 0.00284329950788202 0.0333326259363454 -0.0502626833393656 -0.030594085128141 0.0523152305308247 0.0372344943592034 -0.0298835410810464 0.0238231840592733 -0.00045904704181462 0.0125558288229019 0.0177691019831791 0.0193890014296167 0.0305196209317085 -0.00283142743647302 -0.0402655914667157 -0.0688692956539866 0.00721978570068366 -0.081163477505161 0.0260680221875376 -0.00442328860125049 0.00331264014821385 -0.00563726349989772 0.033154890861912 -0.0543234224668345 -0.00918865455468233 0.0291989690596649 -0.00580879447705652 0.0310803774655387
  49 1513.64846505331 ""  2.89878098401757 0 0 -0.00340558577528763 -0.0192685356689889 0.0057054486642699 0.00633534800104106 0.00736219625092262 -0.00530616731150953 0.00100953684566525 -0.00916253610424875 0.00395710313711496 -0.00193461689925825 0.000886022043414528 -0.00135610950812724 -0.00357534875745674 0.045531287598426 -0.052202838300459 0.0146448181323495 -0.0468286758995081 0.0698267094845381 -0.0842382674054668 -0.0080503747287151 0.0316093780714289 0.109247392924551 0.00147124538713429 -0.0282093962217401 -0.00375748761773398 0.147382596648079 -0.081284507152481 -0.126289418621954 0.0262824540224658 0.0332958840499965 0.0224580286492954 -0.00983428289029943 -0.0173562221234415 -0.0048546759729014 0.00969427261478003 0.00639853094539542 -0.000565418013385098 0.00867558578095046 0.00513591077948477 0.00294921877694364 -0.0306265075842091 -0.0163327647270704 0.0149456713812255 -0.0411184224261656 -0.00652674391517061 0.0109379859207636 -0.0408980063867097 -0.044346261134446 0.020568948597611 0.0243157143696314 -0.000739630835854877 -0.0308790905571393 0.0241443709483585 0.0495817032390064 -0.185110280856005 -0.208599583668057 -0.187006387759247 -0.0488491423108839 0.312950242818857 0.487986479317194 0.0134850506037092 0.591578899022293 -0.167092218489021 0.0106480805755012 0.0024491099131354 0.00678739721741683 0.0505638412785026 -0.0811486348347862 -0.0141827837584637 -0.069649978385133 0.0256143405082277 -0.0900472542568872
  50 1516.79488505775 ""  2.025071618996 0 0 -0.015209287361933 -0.0499993657994063 -0.00355237194180456 0.0239014050715804 0.0330920058377779 -0.0258706715767486 -0.00569469505256884 -0.0174397352104318 0.0033701165861111 0.00125473364246777 -0.000983740629483116 -0.00263017905981698 -0.0234942130373007 0.111818644873381 -0.0982850840766594 0.0524654206009204 -0.168294734680372 0.331452123249908 -0.352461295203914 -0.12165990720778 0.0871014012383891 0.263292117429384 0.114983051345993 -0.0254714012866173 -0.00185386141632395 0.222370330725872 -0.217387696353384 -0.16927992879506 0.0310121880762551 0.181647109539059 0.00897412731825353 -0.00346407389161696 -0.0100599539942053 -0.00101068137554196 0.0205622615148391 -0.00985341567482014 0.00098668392098897 0.000547363617284791 0.0010706407593625 -0.00889170924263943 0.00249530617730974 -0.00796072462485905 -0.00101920552411522 0.0154465755429372 0.00402975885061791 0.056054125412385 0.0267319854543729 0.0499961946764794 -0.0651098593629196 -0.0106477451205618 -0.00948826368238015 0.0286019742329343 0.0247130321724637 0.0361148626332941 0.0419308282677672 0.0422019647877446 0.0875067650540696 -0.0224718970455574 -0.0889076413380799 -0.159998122653759 0.0221481478193862 -0.193783600021105 0.0591777003446338 0.0373778499826158 -0.00741170964104321 0.0381910416344015 0.0128383082522448 -0.0222905483603444 -0.00413159229136035 -0.312196081593966 0.0956263037687597 -0.339726741309802
  51 1530.5780971286 ""  5.61524215664452 0 0 -0.0103310653149752 -0.0413564086534397 0.00206986831402225 -0.0324565187992004 -0.00290247066515879 0.0419641408748784 -0.00623061660800673 -0.00690766659057372 0.00118079105744233 0.000513389835694383 -0.00237602951198644 0.00446370590914084 -0.0210000945735296 0.112513719042138 -0.0689480084912846 -0.053282195223101 0.141962574712284 -0.437367356970688 0.438715119021578 0.0405814655447244 -0.16670836659112 0.164577895585018 0.0776689731261849 -0.0147921843305511 0.00124190434594471 0.088436687748409 -0.143297979938655 -0.0592352828756922 0.0101658164579814 0.1193218565844 -0.0342598901899867 0.0195164158625697 0.0323581334329513 -0.0430888387978581 0.0129819249500246 0.00495739644801126 0.00164073590316663 -0.00207379057162032 -0.00162535788001639 -0.00204573113902495 0.00640136603160401 0.00359968265811533 -0.00158695881591473 0.000876260270277034 0.0028129119877999 0.339901255476198 -0.207123105113484 0.0408189340257598 0.202502852919937 0.171668286459894 -0.165062653342148 0.0127640022711359 -0.0169654767102803 -0.0253239685644065 0.0208408471590173 0.026198241161645 -0.0134838365107189 0.0209726870754996 -0.0262229722106296 -0.028541546401064 -0.0134120039685152 -0.0215369946270363 0.00681514656969399 0.0206789247317596 -0.0037114712889819 0.0270124083723821 0.000891584206011705 0.0122842053356458 -0.00686765683266435 -0.202769886182152 0.0610468097493479 -0.223032435797558
  52 2900.81962881528 ""  59.1920020475901 0 0 0.000249147323709454 0.000118318641912901 2.68320605845899e-05 -0.00163750751661181 -0.000579464509921103 0.000243474941529905 0.000161826017095443 6.59213232564672e-05 -1.15813972944195e-05 -0.000246657035806176 0.000111780798675076 -0.000272340044312672 -0.00178530269796263 -0.000352583284599635 3.63433670538433e-05 0.0224951145668931 0.00341757202066756 -0.000480993498779486 -0.00294328892354382 0.00219404753813541 -0.00473505333200191 0.000237119872366704 -0.000208539297723215 0.000189980119105254 -0.00221238922198358 -0.00010372840212428 -0.000304636578270426 -0.000104835553242069 -0.000480282975182911 3.18005294917651e-06 0.00332455704457568 0.000712492717805395 0.00439682836200651 -0.00256770579712545 0.010040954511664 -0.0015509621924812 0.00182424289529071 -0.00159620067505716 -0.000671780044654412 -0.0236540914387512 -0.0604284492576495 0.0441565458841381 -0.000450673435080379 0.00495256607865831 -0.00431229239430046 -0.0301772789931775 -0.0404807472037547 0.0275520008498001 0.0510745240863302 -0.0815637092348804 -0.00417764868637065 0.252755694830139 0.745357781176946 -0.527996643443543 0.0187071309981089 -0.022552013723781 -0.00689664320271322 -0.0121937614326904 -0.0469863612983943 0.0321290819916909 -0.00577195613794158 0.0101474446886045 0.0303787680888728 3.76281730657534e-05 8.37399980810952e-05 8.47718721314907e-05 0.0115094901107948 -0.00261003958765112 0.00246842930808241 0.00171360119247301 0.00159575754316856 0.00221076676689361
  53 2919.05301162884 ""  36.7128186992382 0 0 0.00754927057520526 0.00138699865283663 0.000401560605886358 -0.0715371945773334 -0.0157616324256828 0.00829026909509188 0.00150411083096339 -0.000723388452595457 -0.000814658797703449 -0.000881008933183155 0.00110061114357674 0.00138075994502491 -0.107061053854748 -0.00956540586236599 -0.0107547695517128 0.935505692529948 0.129978413896569 -0.0202745764493277 -0.0651995370202453 0.0331727296238731 -0.0984928235273189 0.0045425966884597 -0.00683308715197827 0.0135500764952928 -0.0243623202616038 -0.00440958176838334 -0.00400930140054375 0.00665009538398258 0.0131596627551817 -0.00202990004137513 0.00527520244907986 0.00558964616859635 0.0081292205820461 0.00346138447624194 0.00160402889031393 -0.0033054514089635 4.97949429894674e-05 -0.000222502067407522 4.70192258558962e-05 0.000513236968162494 0.00186920122114208 -0.000998590697756796 0.00010298352338108 -0.00021932747424765 -5.9245332274021e-08 -0.0295952422701043 -0.0470875369332353 0.0334970396728228 -0.0144028138155522 0.0302085128001566 0.00182188761521875 -0.00577514287146956 -0.0196383937331014 0.0124128842579643 -0.000761462634932534 0.00100744823864918 0.000229448694852575 -6.99482928681718e-05 0.000827410338882756 -0.000512011695867889 -8.68655660062376e-05 5.35733004218973e-05 0.000196761656396558 0.000103841069928971 -0.000298872852112133 4.75363536682523e-06 0.000509179814493759 0.002446378550165 -0.000294566457439473 0.00201349993838831 0.00233254845602903 0.0012607628891276
  54 2965.8084892478 ""  45.4619753950401 0 0 -0.00157159552571962 -0.000525986134878573 0.000524534227929608 -0.00324351889566819 -0.000732130103083974 0.000486709604099218 0.00385895923812807 -0.000856892229688146 -0.00291744901650788 2.70080306255202e-05 6.57237532138827e-05 0.000117380585530246 0.0183764248762778 0.00193622604902375 0.000277066016247013 0.044774473992086 0.00513318826913009 0.0002311890480323 -0.00273763389110794 0.00161343484768968 -0.00417589294335015 0.0149184147552547 -0.0188372070903192 0.0396526293356127 -0.0704895262465249 -0.00512830793204757 -0.00724089843558424 0.00941363197441872 0.0347696398105812 -0.000380449984194753 -0.000855496092837884 -0.000904243047640329 -0.000745755177314025 -0.0469552831999217 0.0504771913709656 0.0187278567739601 -0.000151935352892682 -0.000379241087253049 -5.73218887426817e-05 0.00114764123748548 0.0057310201590384 -0.00451041000723981 0.00373892442278288 -0.00120467348197999 0.00119669963379899 0.116023449237571 0.196533443171759 -0.126641185374594 0.456815801526007 -0.789319499429651 -0.0903565574541822 -0.0196471507458049 -0.0594527656027068 0.0450256350505947 -0.0429138396867071 0.0424727208759617 0.0073012627997044 -0.00433511604868812 -0.0178863260935757 0.0113593671671978 0.00568878725498803 -0.00818782068480925 -0.0291767617978078 -0.00127786187028975 -0.00114210742207555 0.000104684220809727 0.00591694692785256 -2.03495234513158e-05 -0.00112370775724748 0.00107836853665313 0.00838779346408277 -0.00725037676651616
  55 2985.62877854869 ""  13.0550978425428 0 0 0.0412828509878011 0.00407099801335549 0.00326426729802933 -0.00475923182631746 0.00465424814817195 -0.0121446579404058 -0.0274922006948694 0.0149754374590315 0.0266205690074958 0.0001353407550493 -1.20499055552739e-06 0.0001880966697177 -0.491996200887036 -0.045432380678744 -0.048222544558101 -0.00880269222084826 0.000457334546560274 -0.00211828924090168 0.0664364564192448 -0.0592220679720717 0.144687239779557 -0.122931416294296 0.170060845095814 -0.375932924001311 0.557941045011454 0.0474828092893575 0.0554503421326476 -0.106114697124474 -0.389817098154711 0.00510130895283199 -0.00228532218999535 0.000911559944786062 -0.0024179310025489 -0.00416897780953109 0.0055473336379209 0.000527868969781028 -0.000132808541419053 -4.39608509650859e-05 -5.71159067535068e-05 0.000128025363209804 0.000530566169678072 -0.000434953205206299 0.00120443793096731 6.62115259658092e-05 0.000298625044491106 0.00168807263469744 0.00542354256901488 -0.00311001451842175 0.0428772048037878 -0.0732482199233759 -0.00793736762641165 -0.00170747129504403 -0.00520986703495076 0.00394946701928735 -0.0128092775686509 0.0122978786565337 0.00182560383214441 -0.00272579712224935 -0.00985157215718724 0.00637499735878297 0.00145852115913109 -0.00288206635556267 -0.0109066431203011 -5.70640044844938e-05 -0.000570707434884719 0.000854634116916242 0.00352926238353108 -0.000430745871177272 0.000596272192340137 0.00243333142419113 0.0027496110850279 0.00281586330564646
  56 2987.36460612704 ""  32.3441374954512 0 0 -0.0633175350679329 -0.00641977888732628 -0.00661420843795816 -0.00243616751611388 -0.00616976141697959 0.011275915030035 -0.00083563653508167 0.0171280426740425 0.0243079626909402 -9.17742709605523e-05 0.000279010362868804 -0.000153207519404467 0.754756762502335 0.0713775229627074 0.0797247449522188 0.0870020473451202 0.0135183505455448 0.000553780969929648 -0.060789520666824 0.0514034621432479 -0.131610715161542 -0.100639986547526 0.14878592538294 -0.312504280475606 0.205542444974658 0.0176465908494274 0.0199277448926994 -0.0949381952939809 -0.368261053885657 0.00839840851789791 0.0028970024866648 -0.000800870582380204 0.00382262671734753 -0.000731354670871474 0.00146728239278166 0.000819159464076151 1.02184522878072e-05 -0.000129441485146708 -3.39585161887768e-05 1.92103079512347e-05 0.000316480321165994 -0.000113856914372267 0.000381623919287582 -3.75477173697753e-05 -7.13450651921592e-06 0.00383038933100822 0.00508595410947213 -0.00276560715741383 0.0120063619163888 -0.0206141420424091 -0.00281965924896343 -0.000658711336692431 -0.00256169205401134 0.00147415477568755 -0.003767175291632 0.00370987051302168 0.000605144208022504 -0.0008085196195014 -0.00269471627955559 0.00177650622124398 0.000268097194502931 -0.000589410387218436 -0.00221996170027522 -0.000206324462829843 0.000734116784092612 -0.000854926837208517 0.000127633453631531 0.00126057813271949 0.000111135083223609 -0.00386423265992646 -0.00467126478557086 -0.00287476533835187
  57 2996.93035004022 ""  20.185207517821 0 0 -0.000307824195226981 5.33828522602888e-05 -8.92356544846709e-05 0.000608308940245768 -0.000274655497555327 0.000732601243365628 0.000384773018445479 -0.000512406723718253 -0.000510280181203245 -7.56895996095098e-05 4.38094811121983e-06 -7.39055251486167e-05 0.00367427186213908 0.000204163844669819 0.000513737488963574 -0.00286364649788882 -0.000513077348698177 0.000255768625229251 -0.00410670878706606 0.00379604229945401 -0.00893490310304722 0.00228395639604452 -0.00337776593256352 0.00757195594239717 -0.009509925953848 -0.000879957249156608 -0.000968371343637801 0.00271287581898471 0.0100486477768544 -0.000196805066979589 0.00116999567385576 0.000321930436831368 0.00101695820033897 0.0023898364644397 -0.00580705320608097 -0.000645256443783538 -0.0001501566291155 -7.75790424578369e-05 2.12493065116688e-06 -0.00096679973566436 -0.000223434355874689 -0.00049928768678087 0.0454038727175741 0.0181550197542333 0.00334278788967249 0.00590325612915506 0.00695900909563942 -0.00368916384073772 -0.0355709392042989 0.0600592558576924 0.00792899370905005 0.00378797734020093 0.00202918172203504 6.17590924291814e-05 -0.430249157209985 0.411910880239412 0.0574667234897304 -0.147198202092195 -0.515632413119279 0.338014646416779 0.0432581097822292 -0.109659136287407 -0.428796992709926 0.000139497601439801 0.000103183752882996 0.000142100575134995 0.00299965591420256 -9.67174783170484e-05 0.00063154825706522 -0.000364639562219365 -0.00107094132300831 0.000530222806586567
  58 3016.90640242816 ""  35.6859638907864 0 0 0.0155732212333442 0.00143774807139738 0.00239807771548469 0.0390687985729558 -0.0265322450558258 0.0633986313529368 -0.0154872121166498 0.00350060484104528 -0.0077655987867211 -0.00162026171716016 0.00137821378335585 -0.000758383972085649 -0.177934418565648 -0.0189663332518039 -0.0195534177341061 -0.105399918402085 -0.0255353468253881 0.0123303635270612 -0.352000432811224 0.329572602465146 -0.770168788214493 0.0233286193151896 -0.038500548260725 0.080108341510015 0.169991053958587 0.0154031635438416 0.0142980754009242 -0.00956034376244038 -0.0202121918956537 -0.00482376741958227 0.0134372478588337 -0.0109534832703901 0.0132370685147083 -0.00201289024844851 -0.00238576210785993 0.0017219372977073 7.99022596919831e-05 -4.26912340155127e-05 0.000113993606855108 -8.82801107877279e-05 -1.55104059692099e-05 4.70695950584884e-05 -0.000364849806665246 -0.000367796680256813 6.98293377118597e-05 0.0199382559323112 0.0323978567473363 -0.0233908003690641 0.00077011628884041 -0.00300408702808244 0.000666227752089344 0.000136914978164481 1.3560580641234e-05 -1.38136737289364e-05 0.00280037452891128 -0.00272878862482891 -0.000302015180397276 0.00186561639995169 0.00643689300310523 -0.00416732033918079 -0.000291550597538348 0.000949239839527647 0.00367211641602469 -6.6215835964651e-05 0.000177493294959986 -0.000300715318321735 2.57150133133447e-05 0.000423911595553682 -0.0014496864157987 0.001412290601667 0.00112729223643107 0.00110140643856562
  59 3035.25718256848 ""  11.426179188922 0 0 0.00252314857243516 2.18890035232247e-05 0.000667269223170173 -0.00467705662762784 -0.000174926056938631 -0.00168984643393441 0.00922556018633816 0.00688515405633886 0.00223687695596915 -6.92588682225318e-05 0.000107524814285045 1.10348652767218e-05 -0.0325280987629152 -0.00221423753035163 -0.00473808410440203 0.054360731583857 0.00522947843286015 0.000850501682742794 0.00976476657274247 -0.00880148064285969 0.0218745340571658 -0.00382331345444122 0.0108608208256328 -0.0211564900666677 -0.0857937201100645 -0.00560764854450447 -0.00805124752016227 -0.0196781727290303 -0.0871335462675408 0.00109831434039688 -0.000601259619845279 0.00133083215880043 0.00309695748764106 -0.026665932189812 -0.0688547090504246 0.0354114980000009 -1.20439310408877e-05 0.000219243308929788 -0.000243831315841544 -0.00143152869132011 -0.00549959390030817 0.00380619587002663 -0.00367307178244871 0.0104967654683076 -0.00817277657017136 0.430387041308263 0.639403463035792 -0.463342791254519 -0.120376407724298 0.189408277865409 0.032851639316861 0.0163633284944125 0.0507271947770378 -0.0384641655270097 0.072239622030851 -0.067055926108787 -0.0113792531347468 -0.0212694392617108 -0.0737139608525296 0.0509565812256415 -0.00529072944916125 0.0198759229368432 0.0563937701527658 0.000167227645055796 0.0014170451880263 -0.000640033527618889 0.00186892244488254 -0.00131366148248962 0.00122909680861596 -0.00257111717485171 -0.0156879028589581 0.00726316430770252
  60 3044.99079963045 ""  34.5227050113394 0 0 -0.00683345751126888 -0.00208732213649481 0.000269392793184349 -8.19162219138495e-05 -0.00072378689749571 0.00228824894509926 -0.0262221933211149 -0.0769766775956603 0.0320021770083819 3.95698774851335e-05 9.05450775083846e-05 -1.1986408668119e-05 0.0783559984994316 0.00777040679013586 0.00641296563908866 0.0147073671870483 0.00333011524830591 0.000720188153699311 -0.0118569373179055 0.0115876630779101 -0.0249674091105789 -0.139449617831319 0.173189883256521 -0.41848240178836 0.265217452837953 0.00197153130545174 0.0310211028944003 0.188271382620901 0.743540627213368 0.00417549966803554 -0.00045924353933621 -0.000559923524907789 -0.000652563760179165 -0.00321326030032634 -0.00571440131072194 0.00336610318154002 -7.58549649244e-05 8.12041062559629e-06 -6.48690126617172e-05 -8.63571144466796e-05 -0.000332311381062174 0.000273826788184585 -0.000720699155030329 0.00212512665041034 -0.00140932491517087 0.0413254836150878 0.0613837175436929 -0.0436966961092834 -0.00503659993344292 0.00658694731165623 0.00141068547866909 0.00114387727572303 0.00366865004831355 -0.00309642715285654 0.014171237044548 -0.0130573603970372 -0.0021842340548874 -0.0046045217475607 -0.0151579404738024 0.010216256526013 -0.000791837180547066 0.00318215857603206 0.0088879338382536 2.79747016989318e-05 0.000733024979590965 -0.000264923929142272 0.00200379764297647 -0.000183640849969867 0.000559942476665451 -0.000378104216730297 -0.00229047416227738 -0.00348141895520944
  61 3045.60988398565 ""  55.6661257525935 0 0 -0.0170671266305264 -0.00115660935789786 -0.00222562400574578 -0.00871631494185219 0.00390916780045513 -0.0101804852722578 -0.0692951784436154 0.00576165821142755 -0.0478149230255556 0.000375154595926921 -0.000266961575170612 0.000157602374050542 0.186985829972469 0.0159825561549576 0.0173154081325202 0.047620012848689 0.0109229639291658 -0.00216985931152384 0.0565482488855045 -0.0551297396034115 0.124592023120708 0.153946671900838 -0.242997361075616 0.536124133245174 0.665763511099442 0.0532247035681994 0.0487930611901302 0.0124930369685032 0.118335018715578 -0.0113101696863804 -0.00225834833480308 0.00247547480288712 -0.00072018912478728 -0.00277618592428694 -0.00567227131746645 0.00360958708380477 3.14952791548171e-05 -6.01442730401841e-05 -8.17260956987907e-05 -4.67226817325959e-05 -0.000364750214405624 0.000368434296184452 -0.000373390612998693 0.00199334186202654 -0.00182894116572576 0.0409892576371732 0.0610300166240552 -0.0433143256960971 -0.00542805737470074 0.00735578234085408 0.00214062063079658 0.00130011450443435 0.0040281218222544 -0.00355787228624668 0.0110163963009468 -0.0100131127594745 -0.00175204568530557 -0.00522687576327232 -0.0174389853564816 0.0116418303797961 -0.00108088750996433 0.00389286786245278 0.0117985513595914 0.000226195847539341 8.80765897908851e-05 2.73003594795187e-05 -0.000546041133098979 0.000491720389351588 0.000619049019001283 -0.00157691563808169 -0.00142230521472757 -0.000330962741046487
  62 3055.7039112417 ""  36.664051075937 0 0 0.000432151551078918 8.53936603389672e-05 -2.45841865895672e-05 0.000897161866629808 -9.89282803199917e-05 0.000644089507638808 0.0012705077149821 0.00115201065635189 0.000134647725725329 5.51250212242874e-05 -5.71955296477927e-05 9.75225670346113e-05 -0.00390637452952384 -0.000523148791520333 -1.77668853576567e-05 -0.00835300730561655 -0.00108058415772323 7.53890178668947e-05 -0.00344740922485923 0.00306948386553001 -0.00756130392332001 0.000106037870647481 0.000548243916357554 -0.000627950817007219 -0.0122237365002059 -0.000511368229010224 -0.000963676947862189 -0.00337238440207235 -0.013732606483704 1.64467564861889e-05 -0.000248140483122653 0.000186427494352864 -0.00207527067258136 0.00266337173271705 0.0111181330384682 -0.00464817605238516 0.000410554101518057 -0.000325776870006188 0.000280836017860456 0.00159564478032095 0.00695676164514447 -0.00386964595560356 -0.0268794734459812 0.0790300596314241 -0.0234082112769032 -0.0594694194821328 -0.0871204619917391 0.066637510534278 0.028546024154544 -0.0481839264437162 -0.00836064012190739 -0.0209212139628348 -0.0586531576960499 0.0403591587208654 0.493970845263969 -0.451844723095829 -0.0709222228190269 -0.167188811437497 -0.52277910775706 0.346794601848643 -0.00690139750481986 0.0215990457846239 0.00380087886280192 -5.56262444540547e-05 -0.000387470537996987 6.92322654005586e-05 -0.00472983947430492 -0.00175057095392687 -0.00154410311654148 -9.66674432487467e-05 0.00247046123926582 -0.00141957532464974
  63 3069.45238830758 ""  22.7963054251327 0 0 -0.000199343452698827 -3.06194864102158e-05 -3.52628251644795e-05 -0.000505594480388633 2.96644959634783e-05 -0.000181297734574456 -0.000681943064718705 -0.000209679347189309 -0.000258408450911474 4.06880235678323e-05 -1.23138644460751e-05 1.41203528473568e-05 0.00237850780961498 0.000211380177007779 0.000322166348400552 0.00499458305631795 0.00065450500061522 -0.000170255841728706 0.00127168942669993 -0.00113350334057651 0.00256204182135478 0.000762320736976696 -0.00126821792299065 0.00261692141165948 0.00670830758484743 0.000438997860556099 0.000419525182150058 0.000733831198554619 0.00330513631306269 -7.32349708510424e-05 -0.000732907991852874 0.000251001625242729 6.72266689670414e-05 -0.0016164845501371 -0.00350919630809855 0.00144374716352541 0.000447624057668975 -5.986470873567e-05 -9.84244650029043e-05 -0.00171676316013607 -0.00233987443041368 0.00322920242268873 -0.0289204132412498 0.0152600917085663 0.081224513732922 0.0221674967500536 0.0333330635998305 -0.0267486552272698 -0.00504364169214572 0.00802656304112845 0.00139736566130025 0.0124466257230951 0.0312141284011417 -0.0228265929775567 0.222655476169397 -0.212114765036734 -0.0144733662559302 0.065905145688374 0.246854895014845 -0.140721038193896 0.0606998158525301 -0.217222895740723 -0.815843137884697 -1.24823815146856e-05 8.05936183489714e-05 -0.000115437882110288 -0.00228321481904694 -0.00120228203888662 -0.00140131522136861 0.000311701842490701 -0.000869704044595055 0.000703245750113624
  64 3494.28296529413 ""  3.11006288342365 0 0 0.000207069782509927 0.00138772336145599 0.00140089302720899 -0.000400764568530251 -0.000545022214553363 -7.69734295303879e-05 8.77796890311165e-05 -0.000269998646722808 3.65393311682586e-05 -0.000387248042580312 8.89688998412919e-05 -0.000638163767543771 -0.00671185434454238 -0.000222593666650083 -0.00327772233385996 0.00130559042529138 -0.000226398938707145 0.000221984789453868 0.000385359936878122 0.0012204008223587 1.73586645037503e-05 -0.000102435415591295 -0.000624399941189337 0.00161497508361556 -9.24449978477367e-06 0.000151313810434302 -9.57752259379665e-05 0.000766219060633542 -0.000131914132283787 -0.00177361549077804 0.00637181889198956 -0.00237520922832302 0.00977806673884998 -0.00126245426265445 0.00222472501895643 -0.000134527102965102 0.00477250075692952 0.0020593354139965 0.00317324321339221 0.000552501376214391 -3.71980980441054e-06 -1.55889865505052e-05 -4.50310126866774e-05 -3.18082035530921e-05 9.91396016646304e-05 -0.00811876400631567 -0.00993952556181912 0.00550345968661457 0.00449266192197808 -0.0122248547852631 -0.00016528910098814 -1.90105892192265e-05 0.000660348659706808 0.000106443821151832 -0.000586867031125544 0.00041631591026249 4.39394455429093e-05 -0.000131778831316809 -1.40252377429221e-06 -0.000217385624727207 0.000309664317655123 0.000153599952399784 0.000180738885936051 0.0249577711858275 0.0638026751284875 -0.00500904033062497 -0.0796722719309459 -0.0316973675942099 -0.050224992443278 -0.324397668738291 -0.898635641864047 0.0520598404050527
  65 3515.58699011489 ""  98.6613705894814 0 0 0.000309893901529131 -0.000560390861048981 0.00046771025031354 -0.000231159397036835 -0.000146201868966187 -0.000539368440643226 -0.000153650605773469 0.000129240019515851 -0.000115429245686605 -0.00438199293410693 0.00163856506996915 -0.00747456915729861 9.63123195879732e-05 0.000186423979651087 0.000278707238689208 0.000461250078021949 0.00102170917432145 0.000495399830744873 0.00131890963459723 9.88954150052811e-05 0.00390284206152268 0.000198324003663357 0.000296576532527293 -0.00306258705682745 0.001665437185559 3.58766082231468e-05 0.000121282489382863 -0.000229219685289366 0.0005849565441049 0.000695701834965673 0.0689940263201251 -0.0223934077951504 0.114129533070989 -0.00081228548338113 3.34148324927617e-05 7.03958829183626e-05 0.0454726650116357 0.019930118776917 0.0305897500028514 0.00327195910097182 -0.00110769162652981 0.000801626722325027 -0.000127266207956234 -0.000322279347147277 5.5244971024484e-05 0.00326491596392747 0.00213918066472416 -0.00127459626224073 0.00514300984927327 -0.000411371082874104 0.00257289670043735 -0.00122376913469238 0.00808997646491327 -0.00319185759452849 -0.00475410811766341 0.00375928599243012 0.000444000609592979 -4.54347933077075e-05 -0.000363229713923314 -2.62559568264888e-05 0.000517389994395203 0.000708929127877678 0.00167728608747855 -0.00216151964782685 -0.00661923190165 -0.000218233837225824 -0.758100538501344 -0.314304202295197 -0.483989774105518 0.0337080589378224 0.0937126567415847 -0.00540825407232949
  66 3640.94113589127 ""  279.501473952673 0 0 0.000187975603535507 0.000109575453834296 -0.000410817173360633 0.000787834542252937 -0.000655578127877497 0.00228290214096016 -7.75897617958774e-05 -0.000120571848366052 0.000128093462993623 0.0298371473255864 -0.0100242869109413 0.0513495490385188 0.000243585333786804 0.000205022841547832 0.000736159432805055 0.00662016128460033 -0.00234956729054192 -0.0049739427395139 -0.00666951205200637 0.00405247566442851 -0.0194691322398627 4.69691426876356e-05 0.000274028209361578 0.0005389087018633 0.000731046678936985 0.000225186429308647 -0.00024763468307358 3.06234327016235e-05 -0.00205969879424425 -0.000823312962784829 -0.480659153462687 0.167851465959193 -0.80932369065872 -0.000361548277566399 -0.000151733472807083 -0.000118395957753444 0.00565443843486303 0.00352371694034959 0.00386498486472151 0.00159872325049235 -0.00116092681060768 -9.53521494124389e-05 -2.42797541404482e-05 -2.99396700688179e-05 9.24179506473634e-05 0.000773687776855477 0.00128139540165459 -0.00152948772143273 0.000713789206475741 0.00129889345272067 0.00177035333883365 -0.00258905317135185 0.00780117320940687 -0.00218044960005334 -0.00244080344627986 0.00161573828922462 -0.000158745788671254 0.000601054902538339 -0.000282064921461197 -0.000135611209099886 0.000525098597063791 0.000147373831248078 0.000416122496932986 5.0585167170093e-05 -0.00023421514271958 0.000192143497298089 -0.108444670604754 -0.051450905408709 -0.0660171483960947 0.00140041478212893 0.00173540944362249 6.2057012618297e-05
  :::
 } 
 m_exists[66] { 
  s_m_exists
  :::
  1 11111111111111111111111111111111111111111111111111111111111111111111111111111 
  2 11111111111111111111111111111111111111111111111111111111111111111111111111111 
  3 11111111111111111111111111111111111111111111111111111111111111111111111111111 
  4 11111111111111111111111111111111111111111111111111111111111111111111111111111 
  5 11111111111111111111111111111111111111111111111111111111111111111111111111111 
  6 11111111111111111111111111111111111111111111111111111111111111111111111111111 
  7 11111111111111111111111111111111111111111111111111111111111111111111111111111 
  8 11111111111111111111111111111111111111111111111111111111111111111111111111111 
  9 11111111111111111111111111111111111111111111111111111111111111111111111111111 
  10 11111111111111111111111111111111111111111111111111111111111111111111111111111 
  11 11111111111111111111111111111111111111111111111111111111111111111111111111111 
  12 11111111111111111111111111111111111111111111111111111111111111111111111111111 
  13 11111111111111111111111111111111111111111111111111111111111111111111111111111 
  14 11111111111111111111111111111111111111111111111111111111111111111111111111111 
  15 11111111111111111111111111111111111111111111111111111111111111111111111111111 
  16 11111111111111111111111111111111111111111111111111111111111111111111111111111 
  17 11111111111111111111111111111111111111111111111111111111111111111111111111111 
  18 11111111111111111111111111111111111111111111111111111111111111111111111111111 
  19 11111111111111111111111111111111111111111111111111111111111111111111111111111 
  20 11111111111111111111111111111111111111111111111111111111111111111111111111111 
  21 11111111111111111111111111111111111111111111111111111111111111111111111111111 
  22 11111111111111111111111111111111111111111111111111111111111111111111111111111 
  23 11111111111111111111111111111111111111111111111111111111111111111111111111111 
  24 11111111111111111111111111111111111111111111111111111111111111111111111111111 
  25 11111111111111111111111111111111111111111111111111111111111111111111111111111 
  26 11111111111111111111111111111111111111111111111111111111111111111111111111111 
  27 11111111111111111111111111111111111111111111111111111111111111111111111111111 
  28 11111111111111111111111111111111111111111111111111111111111111111111111111111 
  29 11111111111111111111111111111111111111111111111111111111111111111111111111111 
  30 11111111111111111111111111111111111111111111111111111111111111111111111111111 
  31 11111111111111111111111111111111111111111111111111111111111111111111111111111 
  32 11111111111111111111111111111111111111111111111111111111111111111111111111111 
  33 11111111111111111111111111111111111111111111111111111111111111111111111111111 
  34 11111111111111111111111111111111111111111111111111111111111111111111111111111 
  35 11111111111111111111111111111111111111111111111111111111111111111111111111111 
  36 11111111111111111111111111111111111111111111111111111111111111111111111111111 
  37 11111111111111111111111111111111111111111111111111111111111111111111111111111 
  38 11111111111111111111111111111111111111111111111111111111111111111111111111111 
  39 11111111111111111111111111111111111111111111111111111111111111111111111111111 
  40 11111111111111111111111111111111111111111111111111111111111111111111111111111 
  41 11111111111111111111111111111111111111111111111111111111111111111111111111111 
  42 11111111111111111111111111111111111111111111111111111111111111111111111111111 
  43 11111111111111111111111111111111111111111111111111111111111111111111111111111 
  44 11111111111111111111111111111111111111111111111111111111111111111111111111111 
  45 11111111111111111111111111111111111111111111111111111111111111111111111111111 
  46 11111111111111111111111111111111111111111111111111111111111111111111111111111 
  47 11111111111111111111111111111111111111111111111111111111111111111111111111111 
  48 11111111111111111111111111111111111111111111111111111111111111111111111111111 
  49 11111111111111111111111111111111111111111111111111111111111111111111111111111 
  50 11111111111111111111111111111111111111111111111111111111111111111111111111111 
  51 11111111111111111111111111111111111111111111111111111111111111111111111111111 
  52 11111111111111111111111111111111111111111111111111111111111111111111111111111 
  53 11111111111111111111111111111111111111111111111111111111111111111111111111111 
  54 11111111111111111111111111111111111111111111111111111111111111111111111111111 
  55 11111111111111111111111111111111111111111111111111111111111111111111111111111 
  56 11111111111111111111111111111111111111111111111111111111111111111111111111111 
  57 11111111111111111111111111111111111111111111111111111111111111111111111111111 
  58 11111111111111111111111111111111111111111111111111111111111111111111111111111 
  59 11111111111111111111111111111111111111111111111111111111111111111111111111111 
  60 11111111111111111111111111111111111111111111111111111111111111111111111111111 
  61 11111111111111111111111111111111111111111111111111111111111111111111111111111 
  62 11111111111111111111111111111111111111111111111111111111111111111111111111111 
  63 11111111111111111111111111111111111111111111111111111111111111111111111111111 
  64 11111111111111111111111111111111111111111111111111111111111111111111111111111 
  65 11111111111111111111111111111111111111111111111111111111111111111111111111111 
  66 11111111111111111111111111111111111111111111111111111111111111111111111111111 
  :::
 } 
} 
