# Supplementary material for: Cut-off Scale and Complex Formation in Density Functional Theory Computations of Epoxy-Amine Reactivity
Source: ACS Omega. 2021 Oct 25;6(44):29424–31. doi: 10.1021/acsomega.1c03229 (PMC8587129; doi:10.1021/acsomega.1c03229)
Supplement: Supplementary file 1 — ao1c03229_si_001.zip [file ao1c03229_si_001.zip › Final_structures/Primary/A3_E1_B3LYP-D3_CC-PVTZ-F_canonical/Amine_frag3_reactant-10_isomer21.vib]

{ 
 s_m_m2io_version
 :::
 2.0.0 
} 

f_m_table { 
 i_j_atom_total
 :::
 24
 m_column[77] { 
  s_m_data_name
  s_m_column_name
  i_m_width
  b_m_visible
  s_m_units
  :::
  1 r_j_Frequency  "Frequency"  10 1 "" 
  2 s_j_Symmetry  "Symmetry"  10 0 "" 
  3 r_j_Intensity  "Intensity"  10 1 "" 
  4 r_j_Raman_Act  "Raman Act"  10 0 "" 
  5 r_j_Raman_Int  "Raman Int"  10 0 "" 
  6 r_j_x1  "x1"  10 0 "" 
  7 r_j_y1  "y1"  10 0 "" 
  8 r_j_z1  "z1"  10 0 "" 
  9 r_j_x2  "x2"  10 0 "" 
  10 r_j_y2  "y2"  10 0 "" 
  11 r_j_z2  "z2"  10 0 "" 
  12 r_j_x3  "x3"  10 0 "" 
  13 r_j_y3  "y3"  10 0 "" 
  14 r_j_z3  "z3"  10 0 "" 
  15 r_j_x4  "x4"  10 0 "" 
  16 r_j_y4  "y4"  10 0 "" 
  17 r_j_z4  "z4"  10 0 "" 
  18 r_j_x5  "x5"  10 0 "" 
  19 r_j_y5  "y5"  10 0 "" 
  20 r_j_z5  "z5"  10 0 "" 
  21 r_j_x6  "x6"  10 0 "" 
  22 r_j_y6  "y6"  10 0 "" 
  23 r_j_z6  "z6"  10 0 "" 
  24 r_j_x7  "x7"  10 0 "" 
  25 r_j_y7  "y7"  10 0 "" 
  26 r_j_z7  "z7"  10 0 "" 
  27 r_j_x8  "x8"  10 0 "" 
  28 r_j_y8  "y8"  10 0 "" 
  29 r_j_z8  "z8"  10 0 "" 
  30 r_j_x9  "x9"  10 0 "" 
  31 r_j_y9  "y9"  10 0 "" 
  32 r_j_z9  "z9"  10 0 "" 
  33 r_j_x10  "x10"  10 0 "" 
  34 r_j_y10  "y10"  10 0 "" 
  35 r_j_z10  "z10"  10 0 "" 
  36 r_j_x11  "x11"  10 0 "" 
  37 r_j_y11  "y11"  10 0 "" 
  38 r_j_z11  "z11"  10 0 "" 
  39 r_j_x12  "x12"  10 0 "" 
  40 r_j_y12  "y12"  10 0 "" 
  41 r_j_z12  "z12"  10 0 "" 
  42 r_j_x13  "x13"  10 0 "" 
  43 r_j_y13  "y13"  10 0 "" 
  44 r_j_z13  "z13"  10 0 "" 
  45 r_j_x14  "x14"  10 0 "" 
  46 r_j_y14  "y14"  10 0 "" 
  47 r_j_z14  "z14"  10 0 "" 
  48 r_j_x15  "x15"  10 0 "" 
  49 r_j_y15  "y15"  10 0 "" 
  50 r_j_z15  "z15"  10 0 "" 
  51 r_j_x16  "x16"  10 0 "" 
  52 r_j_y16  "y16"  10 0 "" 
  53 r_j_z16  "z16"  10 0 "" 
  54 r_j_x17  "x17"  10 0 "" 
  55 r_j_y17  "y17"  10 0 "" 
  56 r_j_z17  "z17"  10 0 "" 
  57 r_j_x18  "x18"  10 0 "" 
  58 r_j_y18  "y18"  10 0 "" 
  59 r_j_z18  "z18"  10 0 "" 
  60 r_j_x19  "x19"  10 0 "" 
  61 r_j_y19  "y19"  10 0 "" 
  62 r_j_z19  "z19"  10 0 "" 
  63 r_j_x20  "x20"  10 0 "" 
  64 r_j_y20  "y20"  10 0 "" 
  65 r_j_z20  "z20"  10 0 "" 
  66 r_j_x21  "x21"  10 0 "" 
  67 r_j_y21  "y21"  10 0 "" 
  68 r_j_z21  "z21"  10 0 "" 
  69 r_j_x22  "x22"  10 0 "" 
  70 r_j_y22  "y22"  10 0 "" 
  71 r_j_z22  "z22"  10 0 "" 
  72 r_j_x23  "x23"  10 0 "" 
  73 r_j_y23  "y23"  10 0 "" 
  74 r_j_z23  "z23"  10 0 "" 
  75 r_j_x24  "x24"  10 0 "" 
  76 r_j_y24  "y24"  10 0 "" 
  77 r_j_z24  "z24"  10 0 "" 
  :::
 } 
 m_row[66] { 
  r_j_Frequency
  s_j_Symmetry
  r_j_Intensity
  r_j_Raman_Act
  r_j_Raman_Int
  r_j_x1
  r_j_y1
  r_j_z1
  r_j_x2
  r_j_y2
  r_j_z2
  r_j_x3
  r_j_y3
  r_j_z3
  r_j_x4
  r_j_y4
  r_j_z4
  r_j_x5
  r_j_y5
  r_j_z5
  r_j_x6
  r_j_y6
  r_j_z6
  r_j_x7
  r_j_y7
  r_j_z7
  r_j_x8
  r_j_y8
  r_j_z8
  r_j_x9
  r_j_y9
  r_j_z9
  r_j_x10
  r_j_y10
  r_j_z10
  r_j_x11
  r_j_y11
  r_j_z11
  r_j_x12
  r_j_y12
  r_j_z12
  r_j_x13
  r_j_y13
  r_j_z13
  r_j_x14
  r_j_y14
  r_j_z14
  r_j_x15
  r_j_y15
  r_j_z15
  r_j_x16
  r_j_y16
  r_j_z16
  r_j_x17
  r_j_y17
  r_j_z17
  r_j_x18
  r_j_y18
  r_j_z18
  r_j_x19
  r_j_y19
  r_j_z19
  r_j_x20
  r_j_y20
  r_j_z20
  r_j_x21
  r_j_y21
  r_j_z21
  r_j_x22
  r_j_y22
  r_j_z22
  r_j_x23
  r_j_y23
  r_j_z23
  r_j_x24
  r_j_y24
  r_j_z24
  :::
  1 59.1215850299202 ""  0.241911015410134 0 0 -0.00520095992531606 0.00729329043882783 -0.0172832290812121 0.0105094313478355 -0.0226906343494828 0.0472154222064973 -0.0547078350478666 0.0555123991097553 -0.00998269834853586 0.0596033218145527 -0.0781609766013222 0.0414290084493847 -0.000224121752133075 0.0079688496279084 -0.0429238001069429 0.000162938956129914 -0.0218784773893683 0.0800424267612672 -0.00830194622325075 -0.00947953489315423 0.068255431406491 -0.0702427082468722 0.0691351774349402 0.0136781355270494 -0.0614486574649964 0.0600564023798124 0.0146166628107104 -0.0684847314077472 0.0725038695768243 -0.0527989432459329 0.0228054975845229 -0.0235454000008954 0.0460683651420243 -0.00155963564233874 0.0811314248999846 0.0659890394629297 -0.0697133849072437 0.0828875254993923 -0.0237830329512085 -0.00684987467260073 -0.0102039566950692 -0.0228646534764845 0.0419126681920179 -0.0984401453458465 -0.0335337537486549 -0.0149131216052155 0.125649358828475 0.0873946518100022 0.0382859153544584 0.0818410705421314 0.120902968744228 -0.0261846309352815 -0.0241419936638193 -0.0620853568985866 0.0752628923920241 -0.141159357901795 -0.0123416922052024 0.0570072675640828 -0.0939353272924956 0.0054883186728977 0.0257734296063748 -0.122743717598927 -0.10213556356126 0.0225716394546685 -0.0125267580075942 -0.0477843818350964 0.0457314303289177 -0.0351468856720961 -0.0508913803447343 0.020879717695105 0.00385901196477219 -0.081120954148952
  2 65.0638423120576 ""  0.225517325040704 0 0 -0.0433037913446187 -0.0118802910721976 0.0193818984717351 -0.0109860697807166 0.00488255327558359 0.038064040452867 -0.147449615845557 -0.0700353259987842 0.0339888701318023 0.0454570763680034 0.0340680668139114 0.0360562535617381 -0.032981646740153 0.00989545796664653 -0.0613893774713716 -0.0255413819951508 0.00462944946582365 0.0853689754218316 -0.0192762488582724 -0.00309278440578182 0.00445628811838303 -0.187616924698669 -0.0824089758726588 -0.0157604729670763 -0.160181047874057 -0.090442111950892 0.112330055125779 -0.171915802487852 -0.0795984732059618 0.0160331165578358 0.0601860146115568 0.0289006839876802 0.0617914292341536 0.0245119822261337 -0.000598616443951317 -0.0613430280409445 0.0394702574533818 -0.000351182237225047 -0.0514642220253095 0.0333644271487189 0.0158373132797434 -0.0574574294742993 0.0348909732213961 0.0204342961672374 -0.0570643913759918 0.0164981988076484 -0.00434654914467214 -0.0651036153843342 0.0217930350352972 -0.00175738826021081 -0.0638109122447235 0.0329903241216947 0.0235861308889464 -0.0586286399681228 0.0289361999389377 0.0262740268877325 -0.0581753034673021 0.033988534991508 0.0119649891420729 -0.0550017002124978 0.0429843786210956 0.0237801846774655 -0.0558251147355035 0.0166956163826791 0.0027179106795514 0.0888932349385083 0.0583686197533234 0.0470830308702372 0.0793542475469553 0.0194466456073516 0.00512457718406182 0.0890769426170868
  3 105.452562630295 ""  1.83992914377712 0 0 0.0165693144084752 0.0136922058056443 -0.0274773733410894 -0.0405345877374328 -0.0391398781015184 -0.0142839715805673 -0.03319065655103 -0.0219614385875667 -0.0208411031273568 -0.0622624780387812 -0.0720218184330805 -0.0157980684276449 0.00466747827475558 0.090531163364807 -0.0666097730167619 -0.0286963554997527 -0.068394638258337 -0.0356676919173796 -0.075586641909443 -0.0186483691228852 0.0129420008782554 -0.107120056013856 -0.0143050548148828 -0.0413588726396961 -0.0249141066853722 -0.0883573013313808 0.015534361386947 -0.00442555040451956 0.0114327595160026 -0.0319472274602362 -0.0715753654870145 -0.0684095339156329 -0.0279097708702505 0.00110320752595343 0.00880032715623943 -0.00991372966241091 -0.0620700174865973 0.00367253331546846 0.0798745811815042 -0.00157772820801848 0.00968733580416183 -0.00451128734113442 0.0503137589849395 0.101882010942089 0.00827505422571996 -0.0139301396896221 -0.0561985682759085 -0.049161098443293 0.0407861956837079 0.0817790952670409 -0.00301783033690084 -0.021767226816581 -0.0558469523011856 -0.0423066475091471 0.0591659791615135 0.136100582978861 -0.0559850933880748 0.058837265400072 0.109020048474475 0.030146031345771 0.0675799942804943 0.120568094773987 0.0543136292453274 0.132836660594543 -0.00171529818260218 0.00430454157461314 0.169236976387038 0.0259903756181882 -0.00361738319886283 0.162427985826407 0.0345950821101283 -0.0134810219088851
  4 111.497552172324 ""  0.503093173755304 0 0 0.0340084654452828 0.00937665301669069 0.00655428223411961 0.00713512269650808 -0.0179443537769283 0.0115701842491881 0.0132215925856938 -0.00794641750497422 0.00979241917470716 0.0304704788720432 -0.0115307772501332 0.0112641898218843 0.0281088998995725 0.0458532463273107 -0.00987076992200986 0.00626380105877463 -0.0610299158784598 0.0296372427301608 -0.0346704239873417 -0.00730252947894137 0.000165284281260124 -0.0180756510894693 -0.00547602014737584 -0.000662249674527606 0.0167171691697399 -0.0369373161360824 0.025911883785558 0.0254073840942957 0.00520585893405372 0.0065295230784 0.0154888653588934 0.0149691226174713 0.0184881942918219 0.0633913221144508 0.0336702205463472 -0.0642756117541778 -0.0226943911982513 0.030616084516431 -0.0526406336894812 -0.0409795171037137 -0.0290332718573129 0.0283275620699694 -0.173145822082488 -0.0156541951481476 0.0279319730417078 0.167375583439484 0.0167642128882275 -0.0503835779558557 0.0407292431655081 0.0918946192535237 -0.133695771858708 -0.0061922620242536 -0.0908411725088108 0.104990150073793 -0.177464339887033 -0.0388024124591685 0.0698719733674259 -0.197426304909761 0.0302939436992464 -0.0535344025939603 -0.232555112742767 -0.028298015672213 0.0656282722167662 0.0853366970963224 0.00354404423957514 0.0224217402993839 0.104031021142803 0.0192830968246053 0.0183528980189949 0.100599237510663 0.0200946566750823 0.016754503628232
  5 148.845672214387 ""  1.13213689191827 0 0 -0.0407419290097746 -0.036682074971144 0.0320994093367421 -0.0470103984445452 -0.0334962304331799 0.0181400708186191 0.0338159974348526 0.000503591649353606 0.0229546200451437 -0.0722153873680141 -0.0410349203131253 0.0166655763317593 -0.0452591580610182 -0.0625114613281079 0.0872628286338917 -0.0411757632247423 -0.0216710173977687 -0.00402577384934625 -0.0324121539780064 -0.0356338972323217 0.0251438843384428 0.0717412020739928 0.00609233077849825 0.0560479819434788 0.0409054296698897 0.0245740191620861 -0.0349472193119497 0.0455218594168474 0.000191892504622158 0.0385322843486733 -0.092678375375999 -0.0221908804726034 0.00425276306578135 0.136712456132424 0.0657710813443014 -0.0451732091062173 0.00922905490779516 0.0591205092577923 -0.00536875667208286 0.0646869904019984 -0.0091204631620046 -0.0165533704396944 0.0237913858044981 0.041005126401293 -0.0110947327175871 0.187949502513364 0.0264012660011997 -0.0557886682737318 0.157749140978532 0.147565360669379 -0.0658515656778036 0.0682317913939609 -0.103006480465602 -0.00320067122404934 0.0286737571947332 0.0406484665083281 -0.016895384204845 0.0146727404553308 0.0749402185547621 -0.0426199931970025 -0.00995771780354822 0.0399941260972993 0.0329310831387829 -0.0893096747356333 -0.0440987533748167 -0.0121107464598644 -0.0882706716071521 -0.072056964975478 -0.0107113227476186 -0.104250896562448 -0.0508102140623482 -0.0255867216846158
  6 162.860595188535 ""  12.3216820491388 0 0 0.0235573889179539 -0.006710360885877 -0.0181925260125919 0.108836786672182 0.0694222412784131 -0.0176024858543162 -0.0265951506560318 -0.0327454536124226 -0.0117756442213457 0.0312321340114364 0.015550694004934 -0.0131953583227095 0.0496185008708569 -0.077459372366968 -0.0580885918718436 0.109063284184597 0.188907988040718 -0.0660300872883781 0.227034787319967 0.0451418178704897 0.0320358482669463 0.00195139777552832 -0.0526876159583079 -0.0437152972326024 -0.0463506912107371 0.00749132645488976 0.0313937734198196 -0.0753034000806254 -0.0732647923416738 -0.0162967619372982 -0.0108105858568859 0.0478373287437229 -0.0579877397636738 0.048276861379345 -0.00316438401582419 -0.0141176629718585 -0.114603675132236 -0.0111254649966371 0.0547096608769285 -0.0137759934055143 -0.0886765703718574 -0.00911694716658742 0.0101349144051979 0.0129246511518658 0.00433611946212949 0.0742087717148705 -0.07084060715645 -0.0453347315786193 0.104006969301812 0.110955168178571 -0.00954014978634627 -0.0317088325586654 -0.221934083331008 -0.0364952219968598 0.0710089327847852 0.0056983419589004 -0.0657206015884088 0.0266253757991024 0.105122572887092 0.0229086873335402 -0.0480757043316771 0.00788719665520424 0.0667771939143913 -0.0559983587070638 0.0336849744206795 0.0247234309113567 -0.01814182694527 0.0442794043078886 0.0171911356107731 -0.123100788122607 -0.0225593099640125 0.0179611710150565
  7 219.489112587292 ""  1.64613765716316 0 0 -0.0368102739228026 -0.0112280689014394 0.00801972737470116 -0.0824123511739322 -0.0523806454901006 -0.00344013366532623 0.0387969218903702 0.00712127766429895 -0.00235063077687642 0.119610420360445 0.0991878498653647 -0.000197846636625434 -0.0572325841093417 0.0289927569615143 0.0582557865836306 -0.107570559448277 -0.206189205272099 0.145107617615087 -0.235252453400505 -0.0452088532513181 -0.143306658590457 0.0593778360737009 0.0126135765299231 0.022242618721921 0.0538506950440681 0.00447117855203226 -0.0659673051115763 0.0699684597688318 0.0154422431709102 0.0263486867076819 0.148061771273438 0.150621618518394 0.146606981449659 0.00621602528090888 -0.00658599862307842 -0.0106658301132295 -0.0677196626411012 -0.0112790883364488 0.0449915603630803 -0.00991657403696917 -0.0343350204280224 -0.0135367928777772 0.0181957646947842 0.030381790112465 -0.00537605612551401 0.00104102063801578 -0.0569675597899938 -0.039054029914462 0.0397402800234011 0.0526387464815234 -0.00261802348156776 -0.0259460542378158 -0.104365197406893 -0.0413002342791146 0.0163978201187786 0.0592730447208676 -0.0476232129125339 0.0201781319552973 0.0313734489999893 0.00197109782610849 0.0312383811225753 0.0456831823436967 0.0327886307015108 -0.00448691065077169 -0.0374426593310388 -0.0300000137377361 -0.0159979734119828 -0.0573802998406715 -0.0265929229311066 0.0259669723987259 -0.00785807116183091 -0.0352886912425482
  8 278.198016604485 ""  5.59552078247303 0 0 -0.0431724521333251 0.0677212675631855 -0.0260464147345411 -0.061002670058745 0.0251461952993383 0.00286663328992126 0.0602955802584946 -0.0619457977672707 -0.0402062629209922 0.0743834116848815 -0.119048806202453 -0.00485627223543834 -0.0561853302376018 0.0975389529517895 0.00622078797110172 -0.0774450234675553 -0.00916464984049366 0.0732786707687003 -0.126379003767646 0.0621653688284785 0.0536218468361725 0.0735538305941952 -0.0982009361211542 -0.117680417855925 0.0877901464968493 -0.114094196238621 -0.103249672046234 0.12238477846241 -0.093947254851851 0.0861328131480667 0.0310665026225949 -0.0438037625900276 0.0201664510696688 -0.00230756513285321 -0.0030029955039383 -0.00357491461620871 0.00672407481697405 -0.00260222696100832 0.00307669523328509 0.00299355704590543 0.00599112848849821 -0.00151623805956933 0.00153477434589967 0.000629838694389221 -0.00241153354675206 -0.00611156290757987 -0.00566855036634153 -0.00593947704014387 -0.00292576304862133 -0.0035023934049264 -0.00411342092243368 0.00343893438737909 0.0110472714698812 -0.00098392772775055 0.0126924124678264 -0.0128453956946049 0.0031662389611115 0.00364907909352968 0.0131639258284497 0.000135883332245638 -0.0149955805357069 -0.00750335270014956 -0.00958303313312417 -0.0521892589861497 0.105461416072351 0.0510735503389373 -0.0704294626579254 0.179872800943549 0.0498148839451612 -0.0461788770001829 0.0790569557736574 0.111681723990282
  9 301.263566063434 ""  0.743506742216285 0 0 -0.00326988559183974 -0.00483818685533015 0.00542831750601456 0.0160012263097708 0.0122200895317271 0.00170186164999077 0.00664479447299542 -0.0107507749467377 0.00529318667914792 0.0092526896777017 0.00649946327740498 0.00121465882154855 -0.00280032308380079 -0.0152423706527722 0.0154086080161566 0.0136963014736571 0.0496713850754613 -0.00788642298716932 0.0530350315034751 0.00227806065405045 0.0093935818912267 -0.531213961924633 0.139668933799133 0.0765110346300293 0.144201625547234 -0.552126983326867 -0.00119416611730821 0.400311360354331 0.381264411604593 -0.0516400251390824 0.0143550334481868 -0.00405058401032535 -0.00439848783981249 -0.00378649604772549 0.000609457813272744 -0.00223400707178055 0.00110904753051184 0.000499300694790211 0.000932505062303591 -0.00180966863281603 0.00512235752224885 0.000245549359636917 -0.000303644740243022 0.00172284335848179 4.84796951627492e-05 -0.00475453299198867 -0.00120376809706859 -0.00341952863311028 -0.00533059420173867 -2.36881272436578e-05 -0.00381193207227576 -0.0016118585450117 0.00663218803475187 0.000590563676537906 0.0365588650406622 -0.0295600289794231 -0.00135852984872307 0.00790105879915517 0.0413929415555186 0.0112102762511163 -0.0405298890219171 -0.0160677454289465 -0.00903478634001366 -0.026136959132737 -0.00643983979244085 -0.00731631241848301 0.0390266371014079 -0.0473697632756398 -0.0172317226660888 -0.0845972794288655 -0.0255098211988525 -0.0703840071850192
  10 316.787307818893 ""  1.5803474966846 0 0 0.00326625636117487 0.00444628591184875 -0.00131205185263585 0.00659647528382092 0.00600359317950564 -0.0031228569244733 -0.00085932667156206 0.00326495246855922 -0.000647851959188167 -0.000369369627042809 -0.00502148507247347 -0.00278889250646551 0.00462367590093352 0.000667629086594586 -0.00265034146036217 0.00834150939783589 0.0039907662379166 -0.00810085830765836 0.00987939415300339 0.00698197651642757 0.00383436228500528 -0.0512335450133891 0.0172475046012498 0.00524195129609859 0.010388338158341 -0.0456679849801759 0.00445225738084396 0.0324841170055894 0.0389352897919642 -0.00888160907859822 -0.0125048510922069 0.00737762243418664 -0.0121401620208542 0.019670209535672 0.00269410055613379 0.0463025328903863 -0.0158976304128516 0.00208634796145192 -0.042938119829164 0.00424132691842585 -0.0567222634575311 -0.00686815482343119 -0.00520965292483872 0.0107329528118314 0.000282187469029617 0.0176428923130191 0.0556502181664482 0.0757366442610467 0.0352992631352132 -0.0173245412434485 0.0820592587709038 0.00302052494377135 -0.0569566314311155 -0.00770944638844999 -0.432465930171942 0.39882799162675 -0.0227476956475645 -0.0872029679787792 -0.426995940201333 -0.0945116490716831 0.480000269365083 0.233363332011846 0.139349913464638 -0.0050846322916472 0.0102427090944908 0.00770361850979529 -0.0338446864638291 0.0302232014059328 0.0120685914935781 0.0145066299038877 0.0101550336238351 0.0403040978649987
  11 365.801479052241 ""  16.1644426748418 0 0 -0.0149571830010131 0.0513421259098874 0.00790960643787727 -0.0110063971802009 0.0546388119118184 0.0527310474216406 0.0214017210510984 -0.104899756380007 0.00176796390470156 -0.0246151224949249 0.0346295766253655 0.0590707814828258 -0.0159782201717028 0.0584050892116009 0.00620134436476261 -0.0144532347148148 0.0930901383483378 0.0462603815155882 0.0171588023240291 0.055673111308344 0.0858120419540841 0.0719220003839608 -0.187108729223886 -0.158048442599596 0.0223673586030178 -0.116643474964286 0.0101683993130638 0.0137189592748724 -0.213874449957262 0.146116168886902 0.043513492745627 -0.0853917136417239 0.0198742550803525 -0.00258140898599802 0.00139154425032318 0.00693055328410641 0.00071831614893527 0.000206874805347862 -0.00711145493285088 -0.000868447158615293 -0.00166483419346023 -0.000989506610260698 -0.00347147105962519 -0.00348293804804666 -0.00136070814223157 -0.00569491181153277 0.00886057737913724 0.0106170744668134 0.00132323730172724 -0.000383762975403054 0.0129424979086245 -0.00036656868415932 0.0050461299734142 -5.88498721103114e-05 -0.0333557824828039 0.0215004708591571 0.000195811399657285 -0.00804063410888617 -0.0311245421243328 -0.00601459752423843 0.0305137042152208 0.0111969925263816 0.0051276495759152 0.0194195999515602 0.00527167536494551 -0.0900414090527823 0.298421882185751 -0.220532275454922 -0.131945343079233 -0.17488481816539 0.00701149117730358 -0.418439760105149
  12 396.476115128201 ""  10.0522132799719 0 0 -0.00595425274898607 0.000877799557482624 -0.00107276445540924 -0.00836434747465466 -0.00159032829367549 0.00630123828380896 -0.000288038831982084 -0.00660609670440774 -0.00310983270078623 -0.000352174440465244 -0.000798235370645391 0.00736296323582012 -0.0087624374447159 0.0112599238006727 0.000824637527221983 -0.010527307520114 0.00634432297402671 0.0137966808530842 -0.00793332458629926 -0.00237313677374271 0.00503749904255075 0.00128781530370614 -0.0109412446810918 -0.0126570498049072 0.00197876525877689 -0.0125626157814573 -0.00608211462409065 0.00295183002432334 -0.0118239373578547 0.0087084347988886 -0.00366791845720909 0.00321686285959715 0.00247736131219416 -0.00319508582201632 -0.0103500420470997 0.105381423948446 0.0101297727688182 -0.00624937381666748 -0.120495566950931 -0.000221878563135285 -0.0915016622192016 -0.00944071048990802 -0.00195106231604955 0.0888553967916593 0.0221143001422355 -0.0530641458996497 0.144770222153398 0.181769211470055 0.0131268132768988 -0.123916941164943 0.203585684236446 0.00340753831240577 -0.0693883498589198 0.00150538051176387 0.174698568745379 0.0602127352826402 -0.165189567721398 0.0411796831350932 0.363443883103425 0.059746526430656 -0.186711762696866 0.0715129844228261 0.21406023454448 0.00837643229998564 -0.00755734000062242 -0.0136131186845447 -0.0734703736545906 0.0115403859884407 0.000293771739175346 0.0717785140813304 0.0174463322183618 0.0458781493688274
  13 412.403188203612 ""  32.6249455136053 0 0 0.00375572705491155 -0.00769132133929568 0.0220693147555117 -0.0171346292899398 -0.0203624118378679 -0.0483788855886251 -0.000754913786871287 0.0509404031968647 0.0354700969851612 0.0195822344531799 -0.024362867705874 -0.0666423817681742 0.00182632398801576 -0.00464670851201738 0.0244801846274209 -0.0129696699404244 -0.0784056644497834 -0.0417041608193897 -0.06461370214281 -0.0082975349552284 -0.0651229901057099 0.0374673220998176 0.0769787374718212 0.117247213511015 -0.0176354797791973 0.13146254250105 0.0161013422684601 -0.0357202715561666 0.0675444016061134 -0.0341235673339544 0.0912277270726052 -0.125261434567402 -0.0668181908674839 -0.0047792637515785 -0.00308555525732694 0.0212461201452235 0.00241560673575743 -0.00354231679772403 -0.0165048256703179 0.00403921172295902 -0.011941939782984 -0.00671216812317676 -0.00411139184597384 0.00903359291694964 -0.00438077867842277 -0.0280672654122952 0.0203373810759694 0.0298834833553434 0.0110947837696862 -0.0080839549349906 0.0469618404341589 0.00273566653677705 -0.00325425186163723 -0.00838023516607217 0.003341722976802 0.0149623289192134 -0.023187671099757 -0.000881566552421428 0.0355500661044206 -9.26929062526446e-05 -0.0158491966356947 0.012520680936301 0.0240760849458419 -0.0137293033642521 0.0245030806435068 0.0992844377136529 0.507959817261561 -0.123001692122026 0.00932624354403737 -0.412223927854112 -0.107123047240245 -0.318498028669157
  14 436.493114610424 ""  1.66256408572261 0 0 0.00890776915564003 0.000779253321328802 -0.00276991257340779 0.0056417284366146 -0.00269263648322545 0.00198876107155401 -0.00164046353036495 -0.00227997371737676 -0.00265374403081312 -0.00417364484249604 0.00413096045047257 0.00350788293899964 0.0102397120119834 -0.000632808755584858 -0.00715160001181742 0.00729928066526756 -0.00871460989782452 -0.00360178862132689 0.00112765843631207 -0.000710002296852257 0.00437876482225132 -0.0106229041345909 -0.00306480195554884 -0.00928101095803499 -0.00230727851788635 -0.009088275242886 0.00777735944102253 -0.00301285595023152 -0.00176462444480426 -0.00513580466570028 0.0155934833173091 -0.0233555355168815 0.00665198622328414 0.00511956970728589 -0.0041398845735759 0.0833748100940606 0.0162154430537741 -0.0108537639832528 0.0846474829839645 0.103540109622298 0.00390300517771413 -0.0780489907883603 -0.0940131314965451 0.0148380603838082 -0.10470399355899 -0.191076482338538 -0.0174523613526451 0.0352839885405309 0.116893692585224 -0.0117596650282343 0.24565869080314 0.0883171329837731 -0.0199011856194568 -0.104503139131986 -0.167989334635524 -0.0242562091170921 0.0509122001619496 -0.169758143541534 0.0526478538071265 -0.317233274247066 -0.218267684885021 -0.0140703902929994 -0.0380795532022269 0.00103636725361859 0.00348374848207579 -0.00451265751371954 -0.027394940043173 0.0125657070154725 0.000248014695815297 0.0173473453185203 0.00392407910393687 0.021863588482519
  15 485.239297259121 ""  11.1609651969416 0 0 0.131878496090082 0.0489045877160727 0.0361264751303071 0.00770197343002276 -0.061391041289372 -0.0224602144737218 -0.0305673674653437 -0.023836600742647 0.0856417136085772 -0.00130533428541941 -0.0130147380862719 -0.0246419699939068 0.133361170447582 0.0180819830304397 0.0588961397153576 0.0435868642467314 -0.31647061854745 -0.0299422630024758 -0.212742820484387 -0.00190572784511371 -0.0686109014028217 -0.13597987725268 -0.0610516990928431 -0.0525951722778237 -0.0709783791491134 -0.0756704904159886 0.320604520577622 -0.123689517161373 -0.0712951068958359 0.0339834072582989 -0.0321349331465558 0.0487295196449522 0.000574680968271826 0.00130743869198337 0.00160080384304241 -0.0033864241140819 1.76060335025565e-06 -0.000471750804312058 -0.00128141196455862 -0.00211887126684202 8.91730476440318e-05 0.000597441835674653 0.00607186423244826 0.00414524664768067 0.00239549886643754 0.00920401246143951 -0.000842484194508953 -0.00318492806613672 -0.00503725137984445 -0.00557608092764071 -0.0073106842147745 -0.00171062677239989 -0.00284214366764235 0.00119797669670526 0.0170590859531235 3.90364147175681e-05 -0.00585597487610413 0.0100502695532565 0.0128528483118389 0.0107721179659809 -0.000411851347695069 0.00156994843697083 0.00220918346989832 -0.0474733940037436 0.0756598560533855 -0.0688363480933482 -0.200588610322582 -0.0214125090950431 -0.0386362803244296 -0.110322299643595 0.0016027271722285 -0.0320005039028291
  16 519.517212607652 ""  16.6601914911241 0 0 0.0601438572202313 -0.0281523008920854 -0.0758274311999858 0.0274669682248617 -0.0846355308972766 0.0536440726224466 0.0112782446301886 0.00152171256677549 -0.124462664705227 -0.0492689086193887 0.0516181634022407 0.0950471134048077 0.0874614629211814 -0.070717848441282 -0.156104911487612 0.0460874101831251 -0.236547574354428 0.0612160761497774 -0.112196631931294 -0.0486676285122533 0.0302362444918271 0.00439158606468321 0.0166200919568573 -0.093402502281357 0.0138146850255762 0.00269736917852121 -0.135922259092359 0.0234600440187947 0.0260592698264123 -0.145612813666823 -0.00658520714980678 -0.0202313522928184 0.0784342103778676 -0.000341942358549148 0.000946613582064998 0.000392009274595148 0.00140891662151865 -0.000614736256710406 -0.00750747499078828 -0.00253589661030186 0.000222302849705761 0.000939153107425934 0.00368230716395216 0.00212320463722451 0.0025919015682496 0.00322094334301864 0.00592330171884269 0.00400559802761719 -0.000424781716405035 0.00193324263272419 -0.000472182072334797 -0.00161770563438784 0.00510220779689532 0.0026245547421948 0.0100979810418236 0.00224055768092082 -0.00605242706870509 0.00823676940584325 0.00762920676708395 0.0149418335402459 0.00450492813688543 0.00261615597586587 0.00356505325983643 -0.0277366768443616 0.0550431672426001 0.0435948754687173 0.0919880290107674 0.118355092435813 0.0192509127417761 -0.214517486155875 -0.101634640838236 0.0276303808503824
  17 690.173133005352 ""  50.6129703323995 0 0 0.0101909834496998 0.00808203504232459 -0.00265081255315879 -0.00581054756037982 -0.0078664623142394 0.00399317580981817 0.00114421295855222 0.000675134827634033 0.00528133585308122 -0.00902032857243746 0.0326285141529507 -0.00910625076247329 0.00497941437090477 -0.00325818285252782 0.0247531487502734 -0.00899263520726832 0.00165072815934241 -0.00648302305810653 -0.00951143550430992 0.00139737883644748 0.0531955318511615 -0.0158113012136947 0.000877697632612681 -0.00334997470963565 -0.00342366507891114 -0.00464151417010885 0.032646352943915 -0.0104467104426956 -0.000563323756917396 -0.00755802869326124 0.527329370201946 -0.786444878519185 -0.102124807575908 -0.00176407333475202 0.01356412722489 -0.00755985449747498 -0.00688641594457651 0.0173946296124069 0.00751719221572583 -0.0090337785515307 -0.0142251914695243 -0.00289097091825673 0.00140606352911251 -0.001948734284033 0.00345345080152771 0.0167923707997109 -0.00435972494478145 -0.0139393356384817 -0.00575572905590914 0.0229923147453702 -0.0205153317353468 -0.00389622402368007 -0.0170210951432414 0.00455444144283114 0.009393888019081 0.00425587094992033 -0.0166362121794812 0.00427904214912025 0.00357461376666392 0.0105874288273176 0.00801984977675754 0.00301625651316798 0.0168411568977704 -0.0160909641565542 -0.00387385782993599 -0.00544424530906534 -0.0940388230528591 0.0287090992202236 0.00896011829000442 0.103153026844856 0.0302048262208186 0.124381588373425
  18 763.945236672538 ""  8.04748257096299 0 0 0.00122423739463323 0.0015504971885099 -0.000363580646194595 0.000681089889409575 0.000190204847887119 -0.000271416067494085 0.000289091149757934 0.000292395979715245 0.000400507379055263 -0.000152324561986137 0.0012328529079895 0.000442401568837268 0.00164147278204285 -0.00306756621574701 0.00208916157991262 0.000910329594060601 -0.00526896625799649 0.000677102323568148 -0.00429669064474764 0.00192189004706612 0.00107362960352815 -0.0019845012092261 -0.00063697129264071 -0.00286383209323483 -0.000131854940075846 -0.00114264531687802 0.00402967518233353 -0.000842665669247274 -0.000808655762294402 0.000552885051939273 0.0139021131198805 -0.0221277189176053 -0.00747949180834286 -0.024339428984514 -0.119325395247443 -0.0389926202720113 -0.0877303869063203 0.0584454459722092 -0.0655812677788399 0.129546226617439 0.0655263141119158 0.00855257768494147 0.0270694477092723 -0.00117622911757365 0.0944740363785157 -0.166410039202682 -0.0606177154556833 -0.0476899044084755 0.0825083940961179 -0.0490646210393285 0.0798827906717495 0.0770180178866597 -0.0730022759291457 -0.070865933260592 -0.0687235020868052 -0.0483921871006353 0.294712958336242 -0.0417898941854766 -0.0141530486188556 -0.0815172941471571 -0.0658260747943935 -0.0328299530862682 0.10673898873573 -0.00324175318869716 -0.00131256550550797 -0.000483950267952389 0.0053426208433379 0.00525359142209509 -0.00168611985894867 0.00736757825078969 0.0054100287810539 0.00322086599583361
  19 831.386023714745 ""  51.5946944743996 0 0 0.00942462124519119 0.00383905838031597 0.00219101815388638 -0.00455288866227591 0.0137346823088228 0.00587488536762844 0.00196429497270497 0.000404063142860117 -0.0104411280231852 -0.000452044776611866 -0.00433739407729155 -0.00150748597722574 0.00872118895290372 -0.00315195831541349 0.00918804368278256 -0.00260984355501664 -0.0101483927492678 0.00726943580990213 -0.0289243932044454 0.0209037125687122 -0.0016082749201632 -0.0117717913313375 -9.36337637249322e-05 -0.0190164112843747 -0.003706776981028 0.000960066003327216 0.0119630003514889 -0.0117633856225693 -0.00153634182389574 -0.0257526509204631 -0.0439822241962172 0.0525716200476961 -0.000776420796151841 -0.0931587671479766 0.0396893997482083 -0.0764379289122318 0.082176263208454 0.0984825373682826 0.0485989957833504 0.0133787214595277 -0.121925873706635 -0.0471592878957668 0.00585757921233115 -0.0381442566218648 0.0556150296275281 -0.297415099965029 -0.0356665089259778 -0.164154049989166 -0.0763670779987488 -0.0366719595517208 0.000783475405832961 0.0253143727601923 -0.162563529610759 -0.0339265893106401 -0.0239059542450542 0.0527754582981039 -0.0462593750295903 -0.00276969479593316 0.0413648701737089 0.012737527298858 -0.0151461200683659 0.00577012724253935 0.255157137050517 -0.000679649163925562 -0.0120434539006569 0.00629515780345558 0.00613219212450917 -0.0186324216295098 0.00555194381970605 -0.0105980256543012 -0.0134027792345766 -0.00826670536174795
  20 834.546477742339 ""  13.7525119078832 0 0 0.093685596627754 0.0372369642213314 0.0145494167634453 -0.0544260002672696 0.121982658734318 0.00752486177240346 0.0231386640808203 0.00949111405106706 -0.0851041268488827 0.00813802297982272 -0.0170033388896157 0.00366908877391617 0.073113357303634 -0.0293069426629699 0.138483789398918 -0.040843955499813 -0.0468369546275189 0.0329220474373103 -0.230934868927502 0.192230623370784 0.040915354765524 -0.124612990817781 0.000946828088899292 -0.183242289290285 -0.0386054405610393 0.00532241748808611 0.180372415326748 -0.130386711315443 -0.0205656654502649 -0.239966593154533 -0.0192416716207076 0.00891211494484171 -0.0190202023465518 0.0106562007201259 -0.00470055508617856 0.00841616328374355 -0.00816426978119762 -0.0103474638784079 -0.00420611069569645 -0.00173016999199266 0.0122850222331481 0.00542153787594712 -0.000881070484559022 0.00501137623069299 -0.00774918531755752 0.0331514761179872 0.00552161628284742 0.0191471071853097 0.0052576348088286 0.0027630692539629 -0.00339837577231311 -0.00296280166166324 0.017913765908289 0.00400921296307964 0.00379208383242698 -0.00494734221874373 0.00145449089593292 0.000710975339497608 -0.00644417256313377 -0.000961638120330645 -0.00119616388100613 -0.000420000658528266 -0.0290346489940846 -0.0285959948870205 -0.118065828882644 0.0469665589810689 0.012520515781802 -0.125432538501421 0.043731824302415 0.019222525470199 -0.0839181412985954 0.0485313023730897
  21 915.673091011949 ""  49.2733793012327 0 0 0.0391352231508136 -0.0898747712958194 -0.0160463179276537 -0.100141481055549 0.0325817560525396 -0.00356349292219646 0.0284875526861886 -0.054509584338176 0.00569580762186101 0.0116074246668494 0.000903293991002123 0.0170562479555183 -0.0145142437642494 0.0959207037732943 0.0490326304376518 -0.130462961435881 0.275511811887615 0.00485585666649261 0.131991041091247 -0.0208506939586389 0.074872279273535 -0.0301693385307925 0.0733105732134383 0.265931792445586 -0.0400959909821381 0.111600701499112 0.116376073084306 -0.0915960433611686 0.0714214879108734 -0.331785052228648 0.0483751808264661 -0.00330646246664254 0.0943739336178967 -0.00121909632036824 0.000700336484966986 0.00055712433015519 -0.00258829149423709 0.00217633504668847 -0.000499603731382149 0.00389854827953809 0.00047467250519466 -0.00034725916807462 0.00239408891980488 -0.00403806448414681 0.000445005595425351 0.0241255906580614 -0.00187065133129515 0.00414902359786558 -0.0208971245772599 -0.01000613760253 -0.0204169720868143 0.000223719562374643 0.00562357904242244 -0.00879194229035237 -0.0146858448795496 0.00621733634127411 0.00768512040235636 -0.00242878132660601 0.00922845539010692 -0.0197276232316633 -0.00349453376917537 -0.000584696187368752 0.0206832191526996 0.061603869193616 0.0690361229446079 -0.0269973270611662 -0.254437085068862 -0.0347681122573768 0.0191130946383308 -0.274234639471296 -0.220231605385064 -0.00613285487520562
  22 929.378476339153 ""  9.97531627790968 0 0 0.00245173129980152 -0.00480507118153025 -0.00521516280837124 -0.00689357335790048 0.000809074385187785 -0.00466152514748755 0.00452581112299662 -0.00148443713181968 0.0032715547455546 0.000740912370511516 0.000346460075514898 0.00406264071816568 -0.00220730836797637 -0.00134350717917317 0.0129736934261481 -0.00856897509419617 0.0226216540119014 -0.00648766494037841 0.0149188881318667 -0.00242907125552899 0.0105238088182959 -0.0076544469289899 0.00352166235924586 0.00876925974428985 -0.00315412019943766 0.0042960278097582 0.0299193065834423 -0.0121124391181226 -7.38786130817613e-05 -0.0198412839846429 0.0155412747853919 -0.0108263870379001 0.0131402305343781 0.0374359419513921 0.0990225855130475 -0.0241765088007336 0.00931558961849297 -0.0901447379187915 -0.0250767521989246 -0.0307793858824925 0.022527272463332 -0.0607693204033311 -0.0130084371600034 0.0305159457151197 0.0855523854283325 -0.411022127752304 0.038645719237118 -0.14849132512191 0.24389558659975 0.0426279837153704 0.303411383506403 0.00435008678005125 -0.192801416040126 0.0296851876169221 0.0340666669277641 -0.0964663809673705 0.213525822598707 0.0122006096170627 -0.138912094264317 0.201454109564685 0.0462472428011741 -0.0268535709670838 -0.200149572733736 -0.00273638054549017 0.000681244023507481 -0.00364909285864466 0.0152878840073288 0.025892733724698 -0.00708427977743084 0.0112583778614456 0.00243203164916553 0.0142863258712422
  23 957.18295411303 ""  2.07747863849579 0 0 -0.00846012512209833 0.0386027834232145 0.0729574509166983 -0.0161707459239757 -0.108756673617745 -0.00459941856066894 0.0154450539174254 0.0562367964076887 -0.0827535242152161 0.00740079403579384 0.0105752043058434 -0.0145921369706982 -0.0837777000594961 0.156015043136405 0.293290421157129 -0.0330367512691455 0.254106548956686 -0.0826441798190952 0.349289552165331 -0.216081566067764 0.0320681573527421 -0.122542426345924 -0.05690664882673 -0.405142491643296 -0.01235850627087 -0.0823335322326584 0.174979658525637 -0.10011434365662 -0.106331272418955 0.00324079582579486 0.0390895006920849 0.038381986537452 0.102691006583923 -0.000526819420714632 0.00472529285574664 0.000435286495406077 -0.000916567320543638 -0.0024269230868557 -0.00108099240535681 0.00171786035970168 -3.25704572932711e-05 -0.00319305479430568 0.00230322332664316 -0.00306092138594648 0.00315235617029209 0.00852995844283876 -0.000305934102801357 -0.000296466050263153 -0.0128612958768281 -0.00123172310095554 -0.0132426865778345 -0.00200186982568053 0.00763139742315074 -0.011758341496222 -0.0107516062543187 0.00275030264798717 0.011537847357116 -0.00254044717175994 0.00640715167630497 -0.0120614824847633 -0.00446107953589537 -0.00121026066345336 0.0188547093003778 0.00522304505454789 0.00812498682204539 0.0209251192473803 -0.0529629090788875 -0.0660239241234249 0.0310232460657499 -0.0672119320086097 -0.0307992413148153 -0.0178308281774343
  24 975.964333843265 ""  9.29388645884353 0 0 0.00030349037817866 -0.0110922684518002 -0.0245283358492847 -0.014824793863427 -0.0111734559728253 -0.00500820865797715 0.023823493610644 -0.00235692878615624 0.0139281927257666 0.000554823009782147 0.00268544347179757 0.0102230113171802 -0.0140908039999466 -0.0225807557827252 0.058781369109125 -0.0223629345374515 0.0603730525765871 -0.00499984392373274 0.0501805868610997 -0.026387361510515 0.0157459052988576 -0.0430844303822499 0.00706876008685952 0.00380727916826709 -0.00865911439488081 0.00776160612411726 0.138230177011629 -0.0514557677155359 -0.0134663268357798 -0.0659051885948939 -0.00445915093355905 0.0169574933322235 0.0254533667493308 0.0104257016655284 -0.0891598847015319 -0.0145264404495242 0.0133765970063193 0.0737004284357155 0.00397585636894393 -0.00101561611580845 0.00667643363543675 0.0735294155566036 -0.0598379364333693 0.0154221757636766 -0.0729797804015921 -0.178332669098837 -0.0449437363987178 -0.0322884193667541 0.150247849230828 -0.0631013249724397 0.174839549056739 0.0775597791493892 -0.248467631782339 0.266123761244304 0.128738561435002 -0.00618841468110071 -0.2827818358832 0.0621102578311004 -0.0544152267164869 0.25834353291004 0.166872535691249 0.0426366096152635 -0.281380396662633 -0.0193246314723098 0.00254693791128436 -0.00952533347930975 0.14773591357968 0.127340440656899 -0.0378674052268512 0.0760770374891583 0.0613903794618933 0.023165531720829
  25 983.253991148549 ""  62.7802307628105 0 0 0.0010431251822089 0.0259786407682011 0.0727472268212383 0.0272814701698392 0.0174916193866755 0.0234424715724832 -0.0594632841146234 0.0085130974473033 -0.0468774089314835 -0.00131109225487409 -0.00569500647139016 -0.0324161758809799 0.0243569154018649 0.0891132099370041 -0.111936826090796 0.0430862540354501 -0.106828534575643 0.0152535665684345 -0.0745201350195458 0.03593108644056 -0.030123525249618 0.101947422188304 -0.0197424556958061 -0.0351718792600374 0.017469230568821 -0.0227361839413964 -0.331230465185568 0.117917888064965 0.0286535168629087 0.148875529658842 0.0134188705116688 -0.0413392597150229 -0.0664738633689181 0.0113790893128335 -0.0233240077849443 -0.00759532849543578 0.000896966020681202 0.0216227286461508 0.00114780421318955 -0.000339294783534321 0.0055327969293457 0.0234028304773985 -0.0215364394102139 0.0131241614816127 -0.0213405632392969 -0.0806332811879801 -0.000793987240310761 -0.0159968960802817 0.0436935642917406 -0.0672285111015111 0.0715715626123878 0.0305552220658235 -0.145963964382894 0.102178454569359 0.0462814457590789 -0.018160924905686 -0.0618670844250331 0.0221065089853229 -0.0361898536396448 0.0986481424311476 0.0641344704313712 0.0113294742146784 -0.141422214237674 0.0591878874577189 0.00123344685424149 0.0208156195438323 -0.438899894015155 -0.334338112436226 0.103912725364327 -0.250974453354135 -0.205015127942792 -0.0604567571258539
  26 1032.92876158755 ""  0.765865553658849 0 0 -0.0272131860883566 -0.0167062699477909 0.121697008402269 0.0422031797831144 -0.00498134117389139 -0.013411843058334 -0.00300198213712541 -0.0689443700754969 -0.0819876721500285 -0.00143327485426965 -0.00494757419633528 0.00793360358014345 -0.0328276331646705 -0.045861336506456 0.208318322659211 0.0523374247279603 -0.126177263243705 0.0017615076811982 -0.0433043256647226 -0.00052390878283696 -0.0803619964588858 -0.0270552696228846 0.0636275055550803 0.200548814683334 -0.0460064196329046 0.122037056735309 -0.108084277373166 -0.0588881956975875 0.0873497008522634 -0.378180516351767 -0.0207630706645136 -0.0195663898186971 -0.0607609781000341 0.000880150367412223 0.000990307992417499 -0.0010110067096905 0.000406328989562886 0.00111286974592385 0.00145325721532314 -0.00208408805200332 -0.00231925134902625 0.00180589451505981 0.00265238236007247 0.00613998541081641 -0.000724110586896533 0.00235124348551011 0.0183102698681747 0.00857976529548279 -0.0136966780901454 -0.0272479216368629 -0.00310540219742635 -0.00467147568903053 -0.0291188886718597 -0.00160726919673845 0.0034396891129187 -0.00972690902094218 0.0211755037909361 -0.00377799603629201 -0.0108119019989062 -0.0119340811027426 -0.00510229907771904 -0.00364928193436612 -0.0243402639220732 -0.0177137929680893 0.0607188505787323 -0.00497770257892625 0.0393896643717943 -0.167547520749217 -0.000301677547116498 0.261009779360679 0.387972573787783 -0.165484279932722
  27 1064.56838148288 ""  7.85178472477137 0 0 0.00219713931021654 0.000268260989628245 0.0166699556597425 0.00210941558098884 0.00196458463037598 0.00254829415073894 -0.00734173755262876 -0.00546655181367491 -0.00938329879961119 -0.000192974690768135 -0.000769332339870504 -0.00465203674918292 0.00399244926326269 -0.00112425586231047 0.0103303862287382 0.00713243097942888 -0.0118847324495786 -0.00841098394580481 -0.00853628481462775 0.00451739059676446 -1.36648368590193e-05 0.0106087810818475 0.00229113737567946 0.0160731419067111 -0.00228410970171984 0.00675119553389888 -0.042121892811441 0.00830027531830139 0.0105030732001948 -0.0125188229426432 0.00432958051820426 0.00193403479315894 0.00921068133278379 0.0165296017671714 0.00218481422095459 0.00997788004214859 -0.0185092914072995 -0.0203331457956237 -0.0120954929971302 0.0238561012945482 0.0451982866942581 -0.0229900561014129 -0.0432830151225971 -0.0841348293304545 0.019226297207567 -0.135786139644866 -0.272050571413584 -0.17225511539607 0.219337853709404 0.288613517453537 0.110067879955728 0.0843877205937903 0.44746264252446 0.0683173163901911 0.0449535000494498 0.11851342663074 -0.384478708635188 0.0439688451020948 0.137318275527817 0.185331591122847 0.0895802390463266 0.0548019749878684 0.326211088020583 0.00168381151163148 0.00283507697459114 -0.00240979802287437 -0.0313683749851474 -0.0229937102339725 0.00413894984814474 0.0054434998264716 0.00696641034968778 -0.00169737065801566
  28 1078.30993267803 ""  91.391700449642 0 0 0.0167878367174106 -0.00842906319037103 -0.00181546798212277 -0.00527730375813183 -0.016622856312751 0.197969051927947 0.008092289550537 -0.0183818887502404 -0.0093472095281644 -0.0145726627837203 0.0151857856346876 -0.155478563412997 0.0418065612563632 -0.0697706731081148 -0.0318883132791938 -0.00375780170998022 0.0333107924265863 0.149496928774945 0.011259799147569 -0.00494680437059433 0.21769177062306 -0.000704417507258733 0.00647589549057263 0.0406100062519439 -0.00174817215599202 0.0175157567662768 -0.00689642672810774 -0.00593044728358895 0.0093441963034167 -0.0706773681657995 0.0331651502972297 0.0899743539390798 0.0664250120116589 6.72421455629146e-05 -0.0034465690367777 0.00201282658790865 -0.000668034073545605 -0.00177375691247621 -0.000932636256899297 -0.00451457087364025 -0.00206735710876594 -0.00360811155323492 0.00134013227110879 0.00399209329560676 0.00187367719062265 0.0121854216305772 0.00161525931921563 0.0079610120677083 0.00912650424944893 0.0112641178822711 0.00450848003400968 -0.00603359245134627 0.00804762497111181 -0.00709131106765584 -0.0028369767221352 -0.00744781051029898 0.0237614423082191 -0.00155128579120378 -0.00566334312862389 -0.00206751817395907 -0.00127395420238116 -0.00223751856485347 -0.0160463837608275 -0.0121222398997685 0.0104096839048651 -0.00921538464250058 0.0816254175889418 0.0524876101806449 -0.0222617907034045 0.048568766496838 0.0378152363158588 0.0292892201204732
  29 1136.75663927779 ""  26.994069482688 0 0 0.101485633624982 0.0778799755436535 0.00105949075259745 -0.0664825163901497 -0.0451021738937455 -0.031023426798311 -0.0559121537108494 -0.039985752118361 0.00481263864262596 0.0121088904329253 0.00495541238263152 0.00786790425985881 0.122956480560405 0.101390380125388 -0.160415196658703 -0.00382095725251836 0.169925225113142 -0.299335126981911 0.152339781064548 -0.0287274809886809 0.255421387257682 0.128566852265122 0.0102752793454675 0.197215748237649 -0.00875027641435151 0.0633645703689105 -0.276841692253356 0.113602060761938 0.0973328516996924 0.02355421424944 0.0785236467256934 0.0698209134801638 0.262874615708825 0.0055975722288191 0.0097908737762392 -0.0105740664996299 -0.00382060266596895 -0.00725733340112971 0.00182748982547254 0.00414756025608191 0.0167392089209581 0.0118923695638372 0.00260130022351347 -0.014832379132475 -0.0070834873651567 -0.0349651972104096 0.0759641204652343 0.0154786959854693 -0.0341690990389412 -0.0787969477388967 -0.00784723225347265 -0.000549511512906897 -0.0760989659155934 0.0107587407623744 -0.014215412226698 0.024875013533829 -0.0428662303515447 0.00260589629693126 0.031751449109446 -0.0198024574980261 -0.000973936282749874 0.00309552346187575 0.0577391457920193 -0.0538917921197853 -0.0370185510515247 0.0144767341016912 0.0845972237598097 -0.0888678620799421 0.00240433577502503 0.133456199469933 0.122119080881536 -0.00523945090341126
  30 1144.46288638837 ""  2.91443507351292 0 0 0.0208107786214876 0.0127287181622789 0.00692403641939645 -0.0140710190550579 -0.00584845703391271 -0.0104387273521918 -0.0139640407085747 -0.00722230107236219 -0.00154965893759543 0.0029808255858311 -0.000293958846421407 0.00535804157010938 0.0237262227454412 0.0176398800265188 -0.0181376993135923 -0.000354547016881964 0.0294996273057399 -0.0639159511205257 0.0339720905089747 -0.00743668259773889 0.0355868452065681 0.0285482179415493 0.000190599396540912 0.0336558757418163 -0.00172283392702036 0.0100229864496261 -0.0660588337401619 0.0249023344378948 0.0197284835613691 0.00895245341887185 0.00559032485730984 0.0192948043605147 0.046539854747132 -0.0339720874279864 -0.0230820093261805 0.0761947511980458 0.0257256550270233 0.0391619850607632 -0.0350320136069743 -0.0136447123190257 -0.0834101968637464 -0.0117438268378898 0.00579264104749836 0.0734370220472158 0.00583750032380807 0.0757021962428783 -0.514057417334078 -0.158662045667175 0.0365392244274753 0.388681444963071 -0.0889540793918893 0.00597188620698066 0.173181356125677 0.0111671229493111 0.0298055574413001 -0.108194360475344 0.235088304853696 -0.0181979535525803 -0.146972469828383 0.00552640404492329 -0.0243759380602563 -0.0243177031870081 -0.29071712444164 -0.0081652843935154 -0.00551543049651994 6.98294928224287e-05 0.00718216002919138 -0.00995782004217123 -0.000647597479145094 0.0145810703624281 0.0101218382302955 0.00394182004815716
  31 1168.19332401307 ""  4.65968004112179 0 0 0.00120423402815213 0.0257511824550022 -0.00859789023880576 0.0029488418229604 -0.0107334486746497 -0.00412770365964356 0.000640144159363433 -0.0112714638542227 0.00214966107620108 0.00174220192042072 0.00198426998100843 0.00405060239428891 -0.00917991852093826 0.0686733990159288 -0.0135255016887465 0.00343179929338005 0.0110023696275667 -0.0139844112605569 0.0224008462062186 -0.014019346995882 0.00341761306287756 0.00575750017129735 0.00952101327699646 0.0495641193336447 -0.00660671366585681 0.0246732703569279 -0.00171402732369347 0.00456216863906076 0.0163235419632398 -0.0306324662432699 -0.0106036794328495 0.00690566341625801 0.00177218851576152 -0.000519769683552731 -0.0695266692024367 -0.0437879644010033 0.00442381306952349 0.0355021500009264 0.0440472343049111 -0.00521120014185288 -0.0419318870939921 -0.107022064172057 -0.0538903853932147 0.0263086750745729 0.0558411584628971 0.296966648909813 0.304993887825927 0.22432808447444 0.169957772223012 -0.073262173719003 0.182046042648238 -0.0141109262381958 0.370963679446906 -0.170475890506565 0.0820463028439546 -0.0838020265988646 0.0435029730219737 0.0181480330596654 -0.106925121125833 0.283923585164088 0.0781350176918359 0.0195088083140281 -0.129044132062252 -0.00440189585926307 -0.0107146999843929 0.00437502418457947 -0.0175448041341821 -0.0222114621938487 0.00704438123718873 -0.00722848359129598 -0.00914954246470203 -0.0036543620991515
  32 1171.74010302623 ""  5.60210132905624 0 0 0.060096181633793 -0.129611186306489 0.0838026270875158 -0.0687923186099856 0.0554856163607745 -0.00991895505670285 -0.0542079527110936 0.0544433609864774 -0.0228382962545292 0.00996663117527338 -0.0100304916420294 0.00222258998334799 0.121023869352834 -0.363763394129075 0.0827937710154322 -0.0332285527167134 0.0304031632306563 -0.112943748299109 -0.013856908430134 0.0381306212348942 0.000702739514162006 0.0684158960495032 -0.0627280554129475 -0.221867091777051 0.0338750640807148 -0.134733338716489 -0.19623245298337 0.0534286357806862 -0.0378318754413887 0.231831457119488 0.0446774533031955 -0.0084479786096516 0.0871238628746843 -0.00732986907009772 -0.0127883421570503 -0.0117031636883718 0.00515623480160763 0.00420194153530776 0.00618937492070586 -0.00562299559296318 -0.00216294793070559 -0.00990395729246015 -0.00297423837246898 0.0014385984437829 0.0049503079636282 0.0619712391064772 0.0726329749094645 0.0502961987892482 0.0503444937176927 0.0134520051950902 0.0492085391694818 -0.0141458085756152 0.016345460523149 -0.0292126607665598 0.00181242898170664 -0.00525179200709371 0.00841680846370475 0.000683999347541184 -0.0069927220552575 0.0188984706976234 0.00288724516207355 0.000419043830882645 -0.00509170248042151 0.00921691561165194 0.0515322783573047 -0.0343255536507853 0.140959759139685 0.168487536701078 -0.0561283064975875 0.0517067810349043 0.0516201396348865 0.0261726678306178
  33 1196.43705999544 ""  1.36220319862375 0 0 -0.00197129851432425 -0.0163179265348319 -0.00379374721801536 -0.00640519270401596 0.00466623758827811 1.4374680833156e-05 0.00362290593068341 0.00982808488066923 0.00167136544172964 -0.000128600346144653 -0.000577762635299404 -0.00157874494316268 0.0150782490376664 -0.0687240367737085 -0.0240655897955842 0.00299001230065207 -0.00335175046091965 -0.0294797665555863 -0.0100343127205685 0.0143863978242612 0.0298961576496344 -0.00398408380386947 -0.00443666526727149 -0.0323800594940026 0.00559990018300079 -0.0202139212878534 0.0234724397337573 -0.00638885327189765 -0.0141717646556978 0.0217176307719778 0.0129209178576679 0.00734400055290806 0.037628444973862 0.0726063776027709 0.0408280372852516 0.0400177290696093 -0.0497897549209158 0.00671941129109025 0.00519998758689526 0.0675148952082122 -0.0367415504175731 -0.0358690409648503 -0.04849317037417 0.018388460894608 0.0227328105524316 -0.22977122923679 -0.100259796200859 -0.110234935607084 -0.412284213231426 -0.44044273572376 -0.331905773584783 0.120634723592885 0.237265062796452 0.0357322942984511 0.0950209658308721 -0.0584450385225061 -0.0454047602512691 0.0100439726712656 -0.0605484991366769 0.188127319201343 0.10066845220866 0.0279033806578868 -0.136356738165934 0.00178229785194635 0.00833908098763345 0.00309748427774057 0.0106638597273255 -0.0158805022807397 0.00231727597110964 0.021918298591322 0.0403453237384174 -0.0245469392381401
  34 1207.2705226269 ""  2.94586223109719 0 0 0.00634366256273367 0.00139668530551231 0.00280659728195108 -0.00282778996192798 -0.000666098671548633 9.62835098825378e-05 -0.00384025432665643 -0.00102033872674067 -0.000291586504631811 0.00113350250246693 0.000681964604108277 0.00128640362072638 0.0016299388510834 0.0186026853978539 0.00647629984443059 -0.00946357964075977 0.0112332321497247 0.0188576344323825 0.012454271952711 -0.0110690308066769 -0.0190948757048602 0.00441561838874758 -0.00168032389381212 0.00162898747780385 -0.000299857463428738 0.00237418681219497 -0.0183022091767313 0.00585570077807827 0.0046527968025738 0.00352771840830655 -0.0070934780715784 -0.00749776947350465 -0.0250314847773062 0.0770291171000674 -0.0186267691604577 -0.0501850022869357 -0.0138866277738807 0.0287319857586376 0.0053834663846366 -0.0829227144114715 -0.0621089930383439 0.0770213643250445 0.063693358834051 0.0179062268647423 -0.0375942280059383 -0.307308851506573 0.0565249329137634 -0.0962192126331463 0.16017974319534 -0.228958461304915 0.19867120293808 -0.066698065290504 0.490311239642817 0.0839905480174335 -0.0786833652881862 0.0210159687203007 0.126554601264145 -0.0322002737847061 -0.0104376695527107 -0.275437360427785 -0.144166134845086 -0.048878362516427 0.00108084546791746 -0.00129949282604478 -0.000890804133253024 -0.0012827622152895 0.00713334791046369 0.0131532524345529 -0.00299924008981701 -0.00964755468897288 -0.0122397281345068 0.00526384864428432
  35 1252.02546874623 ""  4.97010559252253 0 0 -0.0702602681238255 -0.0201791217884082 -0.0294986768359492 -0.0055805573102925 -0.00497466877132835 -0.0157609179767196 0.0580302075538223 0.0301049939047727 0.00909762642819342 0.00208834249467655 0.00348066581542938 -0.00378927091502186 0.0520846029264235 -0.317525898394289 -0.295400093189474 0.0956748340372886 -0.0947528231273026 -0.322691563406591 -0.081104945748516 0.118567094744153 0.329179462670467 -0.0961161007112584 0.0162943191670318 -0.0891449786213242 0.0183783179055936 -0.0424204006938231 0.232137560133989 -0.0895365689193335 -0.0818384556197948 -0.0184309330487506 0.0936737742384215 0.0409030510922381 0.259684187154495 -0.00180473250830827 -0.00856942830399971 -0.00674743281403036 0.00573915283045515 0.00576708790034465 -0.00109784323557199 -0.0150181162292771 -0.000356502030494774 0.00362637436360939 0.0071708808944004 0.000175177403250048 -0.00325188429873664 0.0223818524623401 -0.00312857694557645 0.00297777765629979 0.0657333263196684 0.0313784647872084 0.0616455632230697 -0.0209873994322823 0.0114118094584789 -0.00613135422689257 -0.0102391849043862 0.00269667669480146 0.0140887236486343 -0.00134213406347621 -0.000157920792711492 -0.023771229747346 -0.0190112878767248 -0.00485573892084698 0.0153641468956586 0.0230967900988931 0.023497398543239 0.0382209562658693 -0.20302347809267 -0.287441531993805 0.0781881861181252 0.0552837724559874 0.182860868331797 -0.184732861196239
  36 1290.430446363 ""  12.1834838307516 0 0 -0.00545096385147813 0.00254148247008231 0.00167853035015022 0.0028063357945483 0.000408691110695337 -0.000396857621043034 0.000743848529555639 -0.00168764760139536 -0.000449990054085275 0.000686939565000425 0.000728380383535902 -0.00145175763390338 -0.0066214950849183 -0.00661817071502276 0.01669902423351 0.0141593186591973 -0.0184316178517254 -0.0290341473731057 -0.00603838985484486 0.0111171146130544 0.0269378010725281 -0.00469741765018603 0.00148757817509198 0.00406769499392981 -0.00104468700245314 0.00439449458684352 -0.000893678685389513 -0.00225448197172331 -0.00014069343664725 -0.00564684304072938 0.00573014633265148 0.00623821904417433 0.0218383527866836 -0.0939317477219958 0.0587727780065936 -0.0547831995061657 -0.0371153328467566 -0.0498582292939418 -0.00459415620376149 0.0955477896725477 -0.0655554714837536 0.04234421633454 0.00864871604560166 0.0250911044218557 -0.0250690554325488 0.0563098291858185 0.277180074347823 0.0869623295831898 0.000607069069272612 0.198325652020972 0.00157657733035178 0.341061717607311 0.183741175541515 0.503470293969063 0.0488441579580899 -0.0522640659203485 0.0412096699906827 -0.00524303453515396 -0.053697781156659 -0.0516538374276653 0.0125490537889989 0.00857915296542235 -0.0620197424277788 0.00276956105469047 -0.000704487546504014 -0.00186913306302663 -0.00338497532481724 0.0120036079758761 -0.0016355634213171 -0.00990148436914939 -0.015427781575054 0.00674458475180335
  37 1303.59840281924 ""  4.03000595435915 0 0 0.0554574521964014 -0.0241051097834212 -0.0165505751895387 -0.0427118408730763 -0.00870279270041009 0.00909377707065714 0.0152126802914123 0.027397936648535 0.00800571837904306 -0.00189944976392254 -0.0049419860798867 0.00648268282421342 0.14185655007214 -0.0275171504681422 -0.425430641069619 -0.186321689207955 0.247619408498587 0.374684234933462 0.103286504450914 -0.158413434543118 -0.344626617757163 0.0202116946055588 -0.0108963008265514 -0.0759716457601786 0.0217327648845526 -0.0552917725049721 0.0811190049467785 -0.00339808372530041 -0.0176085444854829 0.0387200333608039 -0.0663592275906175 -0.0331311740153126 -0.189486151390684 -0.00845335367231093 0.00339969261230438 -0.00300737023937075 -0.00166856347189961 -0.00374342268575442 0.00025951428266966 0.00526064594308593 -0.00150938709751518 -0.000883906075180581 0.000201442116492235 0.000178752844292119 0.00129180521931207 0.021163926952352 0.00191148388704438 0.00229540981934922 0.0148137926572407 0.0277582925560107 0.0162041818420038 0.0263777629914027 0.0078710938617355 0.039194278960456 0.00343275483365962 0.00143971553055929 -0.00395857894003926 -0.00156616165866336 -0.00177957242736388 -0.00421967274768582 0.0040957507146383 -0.000998262244130427 -0.00811934782191417 -0.0311489233453853 0.0169805836633267 0.0354934537589829 -0.0671076972637387 -0.305466117897155 0.056195873306443 0.159924266703623 0.266191510836452 -0.132346843784116
  38 1372.42319844677 ""  7.03634370759883 0 0 0.0397441260996784 -0.0482877934611784 -0.0929650526079713 0.0332763110651216 -0.0301739374902263 -0.0428780002548194 -0.0459065785866664 0.0194724036097044 -0.00860155427646241 -0.00766045360460225 0.0132505473824292 -0.00363470405422514 -0.1006170858334 0.0543499394070173 0.468950277633008 -0.0966100027307488 0.141689181725994 0.298932895225546 -0.17758883115865 0.166752471889709 0.373715125668315 0.145909074596974 0.0071671240775665 0.0827991139738629 -0.0151747715517728 -0.10523051523684 0.0354836583356232 0.084400903256773 -0.00741603191513103 0.198403447000484 -0.0309009611763468 0.0290582869015316 -0.049526710796754 -0.00260950414671356 0.000462673714357826 -0.00177264133308028 0.000989418048669763 0.000897070013945492 0.000306332241221227 -0.000134050091180892 -0.00112320832101111 0.000242166999288945 0.000321384051273516 -0.000119002217015921 -0.00102186487223559 0.0139694651265899 -0.00823996759663552 -0.00240222198739388 0.0123600944472081 0.00299731821622686 0.017721347922823 0.00236739401669668 0.00675403704319261 0.00493434699465352 -0.00473098420818411 -0.00129846805939571 0.00763940081494843 0.00231545768371428 0.00480960146483484 0.00278374415890573 0.00239830913707987 0.000987515402571461 0.000326614716757872 -0.000685279259566928 0.0165320715813608 0.0319028777591645 -0.0883531058425715 -0.201693717712561 0.0506277824650939 0.0716510260394797 0.166735502642047 -0.130567447011848
  39 1402.32651689633 ""  8.25336895161579 0 0 -0.00916894405970291 0.111454625325926 -0.040134999455597 -0.0228815708115228 -0.0196912372496345 0.0107293992375484 -0.0176464826639049 -0.033241490737219 -0.0220022958638397 0.000948572251221002 -0.00262128845601917 0.00555934862602441 0.120035487464544 -0.701037560975499 0.26799636703728 -0.0422884148093212 0.0977274818693936 0.0310035936477612 0.0734770134634455 -0.114648631095255 -0.21342242407324 0.0263491849076273 0.0394061250118361 0.162477754848633 -0.0663213539943058 0.0986834200889227 0.0824146911867488 0.127161829679341 0.0428158086286376 0.0794768794369955 -0.0121322754408935 -0.00889162307438674 -0.0245484907721658 0.00407669556998234 -0.00348464834255905 0.00428120519740509 -0.000317480904687429 0.00157175345663046 0.00132720580068646 -0.007318619290571 0.00429778151174866 -0.0105409428004848 0.00484635300854265 0.000245743844626845 -0.015711889073356 0.000225531820091364 -0.0073642188747827 0.00221568637388599 -0.00576758578190045 -0.010757936590514 -0.00653700987100426 0.0214225425931052 -0.0122902333025314 0.0502946402957242 -0.0390525087014912 -0.0109794052108795 0.0624474463462378 0.0361924504379146 -0.0130279925129753 0.0694008411211465 -0.0350434637483801 0.00711158186068873 0.0684234086068082 0.0353372007292206 -0.00133873538410742 0.00855742222446394 -0.072458474830347 -0.0117694207609994 0.020745114794111 -0.0601733140610804 -0.0691377277550748 -0.00686553055984637
  40 1412.39429045834 ""  2.62846971004717 0 0 0.00381045392102099 -0.0208133478104141 -0.00461267809261449 0.00466533636220732 0.00955074380946049 0.0062275930648339 0.000787610901388419 0.00606344748326431 0.00934627955472898 -0.00189938882548753 -0.00237043253389262 -0.000531222031935052 -0.0314730422987333 0.12789312523888 -0.00447932224392282 0.0216208037401315 -0.0252272899221235 -0.0379960939383284 -0.00824221873728248 0.00226967463243582 -0.0342376733191798 0.00331427399718085 -0.0157753956854732 -0.0395106945565581 0.0154009755972013 -0.0215579095098363 -0.0303300997956339 -0.0243531194949687 0.00150966420572425 -0.0225266514629345 0.0106341642741003 0.00241343196038582 0.0450270374443401 0.0146501317406879 -0.0149510110101751 0.0202604999814122 -0.00344686200947903 0.0187165406934969 0.00862246197878453 -0.055956328923043 0.0288539115493811 -0.0830089648796589 0.030205208812105 -0.00246602747877036 -0.0754862467910132 0.131185425115444 -0.147284154393707 -0.0149640223791708 -0.0180271866943721 -0.170513388577272 0.0644783514447045 0.181155889100123 -0.0691204299619358 0.409520162742878 -0.182744614951954 -0.0915650527517574 0.363123682616791 0.16730151274512 -0.00876674211332993 0.308618747462813 -0.109899814750896 0.0569390397810546 0.371723882027959 -0.00598850574362374 0.000240902149249593 0.00136332263129209 0.0153427715190637 -0.00387673735821677 -0.00122443383634402 0.0187192934934227 0.025618964726719 -0.00915523910154213
  41 1426.57320663938 ""  18.6173215645234 0 0 0.00325919647508046 0.0187146305437348 -0.0396353115471151 0.00162316878065089 -0.0156599333660046 -0.0108378067981912 0.0106083934078592 -0.00729957996310318 0.124631605577187 -0.000775516701120598 0.00454318588355489 0.00197824113024822 0.00524793039348213 -0.159112546066115 0.138963679326773 -0.0337459170489636 0.0406802896877275 0.0914189129951756 -0.00332165863847193 0.00685506022501671 0.0653218330261807 -0.143034354699915 -0.198792837270169 -0.434250427971443 0.109846007883307 0.105911008978044 -0.486243534673043 -0.155852208149043 0.164982112784805 -0.373751339985073 -0.0179113920057803 0.00406722864946662 -0.0388534029195465 0.000258243339963921 -0.00124997006765643 0.000979266179975295 1.51084172476633e-06 0.000536643717662163 0.000539339025236997 -0.00145733176929047 0.00123242035078917 -0.00464385876466841 0.000970551514369826 -0.00161453593767222 0.00860260666397531 0.00459904348504428 -0.00247582913747952 0.0015605032640132 0.00137052144067546 -0.000156216406402404 0.00169933579063984 0.0079343522427947 -0.00151353369614765 0.0136578151148509 0.000734807503844049 0.0196213602228351 -0.025285661292819 -0.0092473219601188 0.0060776805477662 -0.023650756635221 -0.0019007211712674 -0.0117458201129243 -0.0299620032098492 0.00965359534741272 0.001392350466563 0.0108726936790771 -0.0623342626527123 -0.031257212556748 0.0198712330057786 -0.00595588677271294 0.0268689233376196 -0.0533095148833996
  42 1435.99510321983 ""  5.6252016889176 0 0 -0.0196354801768108 0.0310383863017997 0.106301735743652 0.0247862337907453 -0.0588806749536655 -0.0802279439777594 0.0210613756678898 -0.0143858141817104 -0.0205354905370386 0.0010094874184377 0.0134987980444548 -0.00228154288770227 0.106763296204762 -0.157213547120777 -0.30152702427238 -0.146493424363584 0.256972941949693 0.340438550755956 -0.206753046791922 0.156732531311455 0.393059584363197 -0.127831869003936 0.0341270215177912 0.00904746375084582 -0.0195872047367852 0.113254866716118 0.0112229164664033 0.00609474523282309 -0.0299225572100487 -0.0056790675105156 -0.0494861234144341 0.0117499664500791 -0.132825695361726 0.00188516661226317 -0.00172711136812038 0.00298893621570187 -1.21980631992441e-05 0.00234234011741092 0.00199639568056069 -0.00437137649626008 0.0022175728786131 -0.0101919479738842 0.00266683748313889 -0.00137029506795426 -0.00765732557334347 0.0113325194837916 -0.0140840581767753 -0.000575810205607954 -0.00953749868882765 -0.0228326404554253 -0.000976735388735149 0.0202371422588165 -0.00437469394433883 0.0402800883667573 -0.0316186638724401 -0.00226397664393898 0.0418087530160262 0.0228710091524262 0.00834317070833823 0.0450541483340336 -0.0105758427063905 0.00342306415228583 0.0281551390501683 0.00771691802223406 -0.011125641844725 -0.0282359652470526 0.0623767146179058 0.192793615417063 -0.0415995693774268 -0.0650950558545031 -0.130253684671571 0.0819590293236384
  43 1445.95549541446 ""  14.2294021725581 0 0 0.000209271382274856 -0.00194382392071851 6.96801328476142e-06 0.00289365548023554 6.72848189789289e-05 -0.00177149515957677 0.000820201233766984 0.000900614175977729 0.00818953166763475 -0.00228167216514164 -0.000910906942002522 -0.00106634910262463 -0.00054903181562191 0.00923727677380327 -0.0112011179979154 -0.00526258435913829 0.00922823921649849 0.0234215864081839 -0.0077989024902344 0.00229346534516385 -0.00516987260767701 0.00211586702990012 -0.0168425247874227 -0.0346868460916778 0.00902872317271194 -0.00203880022443396 -0.0243794583625469 -0.0115335108213409 0.0157507820254714 -0.0328929290466362 0.010373355945501 -0.00187840418545996 0.0185126770102574 -0.00850543875345523 0.0201230138369826 -0.0190230163011405 0.00380687413661087 -0.0171751842964288 -0.00920023807799573 0.0454871530411874 -0.0285123879850974 0.0969995809753738 -0.0447115222100747 0.0196064060892623 -0.100412531444653 -0.133367478498472 0.0976865876644929 -0.0135599040974931 0.0159203541810416 0.12701821556607 -0.0473699868615697 -0.195466843848594 0.0571636629386137 -0.381902447049301 0.0700587512032021 -0.317490583257739 0.287598685509684 0.0920418033572302 -0.0238005384110884 0.273829763733691 0.188448351711084 0.20299684435469 0.303450079590216 -0.000402263699806858 0.00076260085379511 -0.000205970586263293 -0.0117517371913337 -0.0108610471087286 0.00213986513940123 0.00445149761129084 0.00604126671023929 -0.00135029436029713
  44 1463.61133194154 ""  19.0548654987214 0 0 0.00200487198021236 -0.00433009883284856 -0.00947900464615341 -0.061975864104148 -0.0335147807138605 0.0477885201819704 0.00248664181313946 0.00761036949657035 -0.00108120028638468 0.0566333593076295 0.0320054294567689 0.0212126778172383 0.00083853581861686 -0.0229790356633206 0.00568483358063856 0.0523257747722809 -0.020733180442863 -0.356329545644398 0.0117460751238436 -0.0148883602809071 0.219699761482777 0.00303515330063314 0.0215403345394881 0.0402926320666747 0.0223632003493413 -0.0668438818987341 -0.020017106566128 -0.0597335116034137 -0.052672339871303 0.00226624764027473 -0.248950493260414 -0.0296032934507306 -0.751790955957529 -0.000146911269337953 0.00224474081975484 0.00165737317658163 -0.00104883653283085 -0.0031554947146141 0.00289742486051232 0.00129688229204774 0.00349834132680288 -0.000842101011741456 -0.00125217086934582 0.00257307066598444 -0.0052494299713475 0.00208673769001458 -0.012079635263502 -0.00615415997294074 -0.00363167356570361 -0.00256378546440648 0.000789248342205042 0.00420150941110975 -0.00431609678843715 0.00455402854152327 0.0216924752088997 -0.0252215950997451 0.00859426738164379 0.00174995245855589 -0.033617640131518 0.0121863099252216 -0.00601964897408611 0.0126009881275882 0.0446234656438473 -0.000925776934269483 0.00584262532561961 0.000239062254361342 -7.06161315351387e-05 -0.0368068384172101 0.00355924876056623 0.0147360723289958 0.0101136016706031 0.0156008696997013
  45 1501.32046367956 ""  2.12725254740684 0 0 0.0160621997365706 -0.0136341155320758 -0.0136139368001018 -0.0236980206286169 0.0276930266459404 -0.0172776838310281 0.022943224885386 -0.0184140825360698 -0.00859692167348265 -0.0016582649745643 0.000292210697515444 -0.0022111664709716 -0.000211615645372118 0.017555003391661 0.0395578308310856 -0.0289452712032614 -0.266053411656911 0.149813683210472 0.281911173725523 -0.0394108184768549 0.120983846476569 -0.410469698897868 0.0872779380314813 0.00662839604620438 -0.0519920551441808 0.347565180193536 -0.109319581242544 0.0728010342884957 -0.133050182753897 0.255857311418206 -0.00439805773322588 0.00638137187287381 -0.00906182449733089 -0.0018863956180869 0.00550355398418527 -0.000696317872799972 -0.000143517031653538 0.00261136951756681 0.000189906322990199 -0.0138655161146549 0.0159546352035534 -0.00991544563331174 -0.0107585705773365 0.0230708551383125 0.00696840437533625 0.0736702990310162 -0.0766619917720472 -0.0238221716336016 0.00993190090944229 -0.0860163264344967 0.0716561970367524 0.0141337969318684 -0.0304518946119282 0.0524608288694974 0.304970443323588 -0.19555860605916 -0.0819714604206647 -0.113382836297719 -0.270118806365174 -0.193872599280924 0.0363172440757525 0.0834107009081141 0.212414142346962 -0.0030666152860058 0.0039247668597368 0.00380863747520286 0.00161761037125484 -0.0477074470483974 0.00563658587220714 0.0186433814130616 0.0238818579459836 -0.00423670158605817
  46 1504.83883916277 ""  5.85890513257598 0 0 0.0191091184967047 -0.0162392331356743 -0.0190181130845857 -0.000842097454691859 0.00245849999002659 0.0110738632908057 0.0323178435242502 -0.00597644296298436 -0.00615853042732083 0.000743828181935377 -0.00123344181722261 0.00127536027780518 -0.0115436539234868 0.0493591388743037 0.0651948609115079 0.0116516104732804 0.0377390745555235 -0.0501452913089347 -0.0404941355045649 -0.00145747554066246 -0.0573669699338566 -0.464868341183793 0.142734224886677 0.0908648093921512 0.00739933024148571 0.239574214169986 -0.21668609750126 -0.0805902186303046 -0.264669556328048 0.253394643950798 0.00100511023689537 -0.00299888171979174 0.00175304060624821 0.00053981569290858 -0.00410159082321464 -0.000641623514938333 0.000144377608172368 -0.00403128112508029 -0.000612947242107081 0.0210364729919244 -0.0179134248354278 0.0162251964006257 0.0130112608993016 -0.0209044426963939 -0.0132530296162721 -0.0806432215056417 0.0850036758457263 0.0239520800329482 -0.00940239017412006 0.098356500234776 -0.0767570337221769 -0.0246226241990813 0.0357916003841799 -0.0828826110217069 -0.342741453336016 0.231136345586427 0.0756137862968711 0.140367498736219 0.23877202251737 0.264923169856909 -0.100414027070798 -0.104641094191508 -0.214219614876977 -0.00446159300662382 0.00682486637139704 0.00235759448296471 -0.0012120156547663 -0.0763532382677631 0.00629831412220275 0.0298696531053666 0.0266612877956508 0.012962702692663
  47 1508.1094402079 ""  0.241809154251608 0 0 -0.00667574183982321 0.00461292897515455 0.00831150676458519 -0.0302608654879761 0.030570381062629 -0.032218704070852 -0.0130823723413847 -0.000992544685619066 0.000919086968713481 -0.000378037967819249 0.00394704266554153 -0.00343834430376594 0.00937376245923161 -0.0204030247939186 -0.0488621138858809 -0.0411423679472459 -0.402035649933959 0.226893724413286 0.409102746188301 -0.0503815548880045 0.233943418120103 0.164663664556837 -0.0635447861345248 -0.0604368389039388 -0.0232127155834947 -0.0382436876524166 0.11085072676873 0.0805076213583603 0.12712945525479 -0.0731946695128144 -0.0137962764894414 6.01473184887415e-05 -0.0555110145534406 -0.00232164957011383 0.00251407016586129 -0.00230452672621647 -0.000881033162966418 -0.00583806276417325 -0.000824591155802138 0.0277884123349519 -0.00554382522664402 0.0201398827840385 0.0213884720127599 0.0100338465525618 -0.0183240684624551 -0.0466799368413892 0.0518376481521411 0.00961404581835157 -0.0124858600711721 0.0575281301891911 -0.0501153647126316 -0.0299145754648926 0.0144208093941841 -0.102299945212889 -0.186334662452858 0.221192205476587 -0.0833421277306789 0.109104520459474 -0.188084895878447 0.290361520764252 -0.371510997075341 -0.141266377684221 -0.0349940376872069 0.00175151964830378 -0.00412771553389959 4.33872964381506e-05 -0.0136100583997969 0.0229818394162347 0.00180421702203131 -0.000748551232982207 0.00567342533187689 -0.0181239932586385
  48 1512.92293908261 ""  2.68808976075682 0 0 0.00369382527423626 0.0399422128411156 0.00241587200645 -0.0028360255289704 0.00571722235154862 -0.0197210419470156 0.0158913926687126 0.0420078298153833 0.000803844326551085 -0.00742600360522291 -0.00238613824129245 -0.00250275688114485 0.0316834381721752 -0.0895049572688064 0.0279375033009533 -0.0327666556339254 -0.0979013250393599 0.151686989288219 0.144882323953751 -0.0284674061542791 0.0317292572251791 0.0180789692664545 0.161765006288181 0.325514684371805 0.194745016472515 -0.488204359798485 -0.260700468377538 -0.489316851310313 -0.366867688429404 -0.0827136381681237 0.0175465006305215 0.00587169900595696 0.061901300155403 0.00134142317493196 -0.00136747475883181 0.000961176723758523 0.000416830508261315 0.00105753537562967 0.000208015053811476 -0.00385844711006239 0.00316932664850891 -0.00351280836304488 -0.00144082173976496 0.00422371636865425 0.00126072062992472 0.00234766524893813 -0.00396636542466871 0.000350411166943454 -0.000688335349105028 -0.00694718799062201 0.00109015956551149 0.00377160065547177 -0.00650826752180351 0.0133260350332311 0.054166802646012 -0.0345750668205514 -0.0144219556327543 -0.0197482219040161 -0.0520571844535924 -0.0339360127475823 0.00298075697813711 0.014208312630896 0.041107043600803 0.00287241307711234 -0.00520032249765531 -0.00248499834655706 0.0101819432793862 0.00981701128090839 -0.00398731003840956 -0.0188389772796855 -0.0389057410519195 0.0239117701526663
  49 1526.36892642149 ""  4.18843942188222 0 0 0.00272339059476095 -0.00539468116177268 -0.00212936548823739 0.0246782130590263 -0.0212522936224475 0.0216528938131946 0.005279143051795 0.0025915639872069 0.00212654155330193 -0.00202693248290005 -0.00318821061629884 0.000355119576271465 -0.00945712252863803 0.032606814411843 0.0188192495162234 0.0275362018535226 0.287752172929061 -0.141771098783214 -0.28874144794829 0.0399873073316936 -0.156775018715918 -0.0560129216819362 0.0218822115922655 0.0193571122058284 0.0195283897598807 -0.00649697787079692 -0.058336033725206 -0.0507127613825009 -0.0535419463824488 0.0113699155491312 0.020979103695613 -0.00133328626961634 0.0552249733712699 -0.0163499191372655 0.0264132646688009 -0.0125644223929581 -0.00476896786756136 -0.00745830681346586 -0.00475847690990568 0.031957910678596 0.00624004267869432 0.0303613552360027 0.0137773578818162 0.0389854969424688 -0.0112765914230487 0.094932851848295 -0.0808140490947693 -0.0443723547145553 0.00554181797819046 -0.0976989173003998 0.0953001572792113 -0.0396074839501012 -0.00689123832629389 -0.116414179238483 0.0938903959147146 0.0916945629716648 -0.231682192141615 0.00417201337722983 -0.552835767347175 0.145473257724438 -0.446507467919219 -0.10626531406634 0.142806917016725 -0.00105277820602697 0.00375685196506101 -0.00111552185262312 0.0105876256440874 -0.0109270165967102 -0.00257165037550687 -0.00265602898306811 -0.00691693000893649 0.0135346114223828
  50 1531.20382080395 ""  5.29576280668228 0 0 -0.00222365606765843 0.00655378845886857 0.00051420346626431 -0.00579495659345986 0.00452658085658127 -0.00216279803905406 -0.000899341956226785 -0.000973545300645967 -0.000366987186134448 -0.000119733307818652 -0.000142969302998541 -0.000473993706177932 0.00608336338326712 -0.0291039697125493 0.00368220392787305 -0.00388796550553144 -0.0615407359851941 0.0260286657309696 0.0637177742490823 -0.0140557825113809 0.0205779001830916 0.0145460546161456 -0.00110159373140717 0.0063428321395685 -0.000281801278151981 -0.00862254775357377 0.00598096061054705 -0.000361611437723609 0.00587832301852667 -0.00961911906643377 -0.00109712027532425 0.00230086416610139 -0.0138888462254653 -0.0555378216662975 0.0835066769049339 -0.0375523799875108 -0.012687001198389 -0.00983651827151442 -0.0112369601732217 0.0456314317205554 -0.0139769422227615 0.0506956157536759 -0.0105325285430822 -0.0139830938328468 -0.00499671187261356 0.407223536369166 -0.358596004285989 -0.158999633410808 0.0453075531317449 -0.416929396694809 0.415696866173585 -0.0333853339368456 0.027842573496052 -0.116429692782042 -0.102038075130108 0.0456703673017182 0.0354525004268441 0.0303757430592195 0.211224763174715 0.0377175476905237 0.105423077237739 0.000957705427839094 -0.139507814071169 0.000552414875278969 -0.00270831550067732 -0.000143364204535034 0.0148033422361646 0.0179254026923773 -0.00379239303424644 -0.00130455342463972 -0.00756253329990062 0.00561123304654922
  51 1658.53094884897 ""  31.4136559865434 0 0 0.0215583887113344 -0.00227959107617362 0.00768330282092823 -0.00542471055000733 -0.00120351909621535 0.0119257994036083 -0.000165361071172706 -0.00156329939819726 -0.00580542330133498 0.00176358397444808 0.00287095629919017 -0.00245687679250849 0.0240648169160839 0.0479142666354956 -0.0109017217059099 0.00240157511219058 0.0159569718559038 -0.0189531934562282 0.0015235935319866 -0.0154188293399891 -0.030175610454974 -0.030276794344268 0.0231017540190177 0.0358590030411143 0.000318073589751296 0.00626816260048161 -0.0184593623732552 -0.00522739307347806 -0.0361752554402136 0.0305615172392133 0.00918003919143753 -0.0297533475510502 -0.0268963434390614 -0.000342079253439176 0.00168612217777608 0.000282676020490489 -0.000799471136042702 -0.00146255820824552 -0.000255501870774195 0.00113039376728858 0.000418498503282475 0.00136499989060911 -0.000427008302821689 8.30483339154014e-05 -0.000120258684872236 -0.000535938074989434 -0.00074352284564149 -0.00165547994877719 -0.00102704769844704 0.00385103721870156 -0.00221043515772499 -0.00168639058968885 -0.00208056429859819 -0.00493303304124648 0.00057808978420294 0.00049605590362482 -0.00194891469459873 0.000894013659562192 -0.00232324892780543 0.00055833832265743 -0.000853332550481045 5.04664777658089e-06 7.78210989921107e-05 0.0145697474357346 -0.0599757442179835 0.0342998560816145 -0.321434457302665 0.59999137185782 0.0443551298173722 -0.090091219880107 0.233920333795992 -0.611349247516382
  52 2892.24896506478 ""  59.0239394306807 0 0 -0.0748412321200302 -0.0156398533509591 -0.0162205899380443 0.00848693026114824 0.00554582291287905 -0.000208189178934366 0.00622085807102964 0.00134240896871319 -0.00142999727007274 0.000154696549868763 1.65799649194557e-05 0.000441720902067017 0.904301646988537 0.215304370385358 0.185179015128713 -0.0942064511187823 -0.0122270645332848 -0.030575993273052 -0.0191400872634053 -0.0523526817826122 0.0202313197175035 -0.00531777875232748 -0.0313698034914917 0.0071557104854203 -0.04895343019836 -0.0124771993943163 -0.0086231149562596 -0.0242187586188293 0.0303172533141882 0.0156602604236744 0.000594438099238728 0.000223540319673369 0.000553696131411608 7.47244386601103e-05 -0.00013802222519878 5.91118238157322e-05 -4.74832326097564e-06 2.29605031846871e-05 1.41341581855574e-05 -0.000107545585042489 -6.98429100292709e-06 4.05272726642406e-05 0.000474008373413591 9.7027209950441e-05 -0.000478199901709403 -3.6894728350208e-06 0.000867091723311545 -0.00115549361104843 -0.000355565445429335 0.000791043746339776 8.20453543723946e-05 0.00112599649572079 1.35408016234312e-05 -0.00045410621872843 0.00155574420024883 0.0020177271735254 0.00129396149897628 -0.00733804824828681 0.00109868055346946 0.00328998622102548 0.00134559173054336 -0.00366315249194355 0.000993124058595988 9.84756702186398e-05 -0.0021615581092381 0.000900360279996591 0.00227605581343875 -0.00791184427343207 -0.00680611944786882 -0.00466823417364254 0.00354974645200536 0.0105798863849486
  53 2960.07157168353 ""  40.5315532709601 0 0 -0.00430530391999323 -0.00131236408965118 -0.00140137613959972 -0.0485452018198971 0.0320609811086549 -0.0284012876700169 0.00265104269472583 -0.000305024043776827 0.0041932754965776 -0.000896307490250458 -0.000667767145224345 -0.00158002451284029 0.0469756222091484 0.0119046227784397 0.0104152332165341 0.760399187091453 0.110478408431191 0.227436563599211 -0.178155798353221 -0.482293942429221 0.140475741610228 0.010792845309539 0.0484323691859162 -0.0187136400856657 -0.0663319867447482 -0.015961334285948 -0.011225306670711 0.0243123406041984 -0.0250899526575204 -0.0130844804369545 0.0129851413810993 0.0085466302422726 -0.00783655911243957 -3.48293214119772e-05 -1.07141065445676e-05 -6.83526599578727e-05 0.000218322150038479 0.000221401186786192 0.000122807659729103 8.9573462708788e-05 -4.29470797440427e-05 -0.000391677218769374 -0.00169092520399932 -0.00148105878288153 0.00276481777514408 1.59252652429226e-05 -0.000392769012081639 0.00119727788567434 0.000445121779553357 -0.000299161666613941 -0.000536909057418421 -0.00154762379195125 0.00040328202203645 0.00148195409210816 -0.0122295683140433 -0.0142336660006445 -0.00766559305436099 0.0407449483860125 -0.00500533638670419 -0.0153674343567587 -0.0122397063002711 0.0320520840147737 -0.00818034953178784 4.27263893734569e-05 -0.000195146960452534 0.000183394599867687 0.000804757130537273 -0.00295871916414516 -6.47350240742615e-05 0.00039339242552158 7.84867828571777e-08 -0.00026893821942446
  54 2987.75786129978 ""  9.58688602395676 0 0 -0.000908953518345405 -0.000755093715321991 0.000332666776110469 -0.00529159949708689 -0.00564658522158654 0.000779632027725393 -0.00221378139913231 -0.00160851208711512 -0.0236013497091152 8.97365652853601e-06 4.84632413385206e-05 3.02687410160891e-05 0.0086178987388203 0.00330540989224784 -0.000615233554918757 0.0398324531035512 0.0034133956157267 0.0110474363285618 0.021383070082622 0.0650980761423144 -0.0188754797236094 -0.0533158911914037 -0.242478652258694 0.0973652121804612 0.260232820970164 0.0636534227286202 0.0534082181754153 -0.178731242706267 0.197901369483101 0.127423130147972 0.00102375586661423 -0.000694903889421417 -0.00100106803633566 0.000265929673994969 -0.000326989200613799 -0.000423711304756398 -7.88506487019904e-05 5.50301420476826e-05 -1.75658559152403e-05 -0.00200530895389597 0.00024235344446675 0.000591507428285287 0.00710035267161496 -0.00742383192414591 0.0407944400367047 0.00120335793574073 0.000654624277189674 -0.000621700326846689 -0.00596629866623958 0.00308145003393796 0.00485703410583792 0.0290547548276062 -0.00134546105822819 -0.0121804042773148 -0.298311266876123 -0.354780501157843 -0.221404000550381 0.392400493429905 -0.0442132937352893 -0.139401419385391 -0.179093959407071 0.4867848962627 -0.119794727196242 -0.00012320609580781 7.23386685396127e-05 -1.01221156013583e-05 0.000455274281749192 0.00100462208688323 0.000308773142337683 0.000391493446438856 0.000745942285945829 -0.000533786903000415
  55 2988.81633446841 ""  42.4057334739264 0 0 0.000417975621908753 -0.00043556080806065 0.000711480176215296 -0.00810886184750571 0.00143567410477437 -0.00253061851068206 -0.00417910597262239 -0.00425003158594531 -0.0413312213339249 -1.82756221742859e-05 -0.000143256793754833 -0.000236749381956041 -0.00530876463725899 -0.000688870733232844 -0.00431935730277274 0.102849993888636 0.0136171372748095 0.0299787636841775 -0.00924218232208749 -0.0245306747139743 0.00703765951473651 -0.0913989942524395 -0.414082521053888 0.166836445233392 0.461097482227734 0.113197634982952 0.0939534292681334 -0.317356964709492 0.350901447101863 0.226837507006535 0.00170257300137947 0.00113867682367202 -0.00166068217310587 -0.000226848548551313 0.000285863091330613 0.000182543172229315 0.000103874902632631 3.28632178666218e-05 3.66575235959619e-05 0.00131240975051809 -0.00016450310455482 -0.000514677067006123 -0.00486989788523305 0.00414007277233037 -0.0230888785204401 -0.000905242008299654 -0.00114973236562983 0.0018277712140016 0.00436633976704314 -0.00243069181133714 -0.00353777754186198 -0.0189312430657404 0.00090075204081304 0.00830172780035147 0.17177871230933 0.204320030929243 0.127627781010932 -0.216549045102228 0.0243595895903033 0.0763665873520524 0.102366666749107 -0.278479797815661 0.068439787074651 0.000153157579088173 -1.25279784826685e-05 5.19945455619841e-05 -0.000999277489393459 0.0017933468169947 -0.000742385416323236 -0.000563189942552634 0.00101583770994446 -0.00184016146377396
  56 2998.41531714541 ""  60.8681211679152 0 0 -0.00924266289344154 -0.00283297983415378 -0.00132450190924679 -0.0597391772320921 -0.0650851989632491 0.00487298565710786 0.00716586327079326 0.00411244915948155 0.00257279060394206 0.00126198901698324 0.00147399788362238 0.000675610521246634 0.0935825744793538 0.0207333352177858 0.0171258981932644 0.476745555574498 0.0528768936421556 0.142615660011334 0.236212149993804 0.721913060460623 -0.208676012449042 -0.000315208416117172 -0.00752293408129773 0.00115443219995272 -0.101964364684158 -0.0238629408608849 -0.0197196403218606 0.0197097831848999 -0.0158241101158736 -0.0128956641229975 -0.0095733896872242 -0.0143152462717004 -0.00451565806774347 0.000199983724576554 -0.000270680891639715 0.000304376646704118 1.67118360111182e-05 -3.40817478172875e-05 4.59051004284299e-05 -5.63507736025037e-05 3.77926952371824e-05 -1.87744870626827e-05 -0.00238413532397813 -0.00107786589228169 -0.00282199874276418 0.00117909356020395 0.00264897706605103 -0.00532779186508025 -0.0029379771976967 0.00137901730274555 0.00206813058693258 0.000126923300614949 -2.16553592085084e-05 -0.000213166537298945 0.0298327036410704 0.0355548484619609 0.0233315678270851 -0.0128701592724242 0.00165417707167852 0.00441662390560089 0.00966471133426582 -0.026957865326149 0.00634864306201868 0.000305488788942751 0.000240581572541824 -6.04477385707716e-05 -0.00127783024473503 -0.000821850646921247 -0.00131808361666593 5.64800233790112e-05 0.0017018710714048 0.00230944129104846
  57 3042.04884236385 ""  27.7569413233223 0 0 0.00419852234900458 -0.000432860000069799 0.000609746297656025 0.00136031090191992 0.000268594225852179 0.000736648191369221 0.0583871449708738 -0.0621099377939504 -0.00660085900179794 -9.12685580028892e-05 2.07841238036164e-05 1.30374870591738e-05 -0.0393520557734498 -0.00824190229311318 -0.00843268964757044 -0.0214028248201063 -0.00160639863062176 -0.0044141591794915 0.000480633585177461 0.00152491069253881 0.000400118726496511 0.0992548815096839 0.37081631643883 -0.163989436129073 -0.365630632824289 -0.109641072953443 -0.0853100765526732 -0.432196231323069 0.480504907991019 0.328370296538366 0.000664025069657413 0.000467849693137994 -0.000503369355464013 -8.08791882099336e-05 0.000395153588665468 -0.000267165136937552 -0.000114906131072299 -7.21181356986244e-05 -0.000123765797132193 -0.00120983656078334 0.000421619145425999 0.000735563685755428 0.00447923825269623 0.0189027427635973 0.00264590869733283 -0.00183810115595471 -0.00394835078327145 0.00717670405446502 0.00421992478223828 -0.00171719396641222 -0.00287400328883275 0.0158639478494122 -0.000804492888013589 -0.00789217178979438 -0.0949700498881166 -0.10646539716049 -0.0706969287217665 -0.00929847158286225 0.00515878880217964 0.00463643955113317 0.05017995886331 -0.125689383071889 0.034451608102529 -0.00014826608734637 0.000306577522132013 -0.000126381917342398 -0.000300674009134893 0.00090972217307669 0.00209004012946343 0.00029887364215529 0.0019780890789339 -0.00401655324408506
  58 3043.2285157373 ""  22.0071762977433 0 0 0.00100097267018293 -0.000156235936057039 0.000138539781122565 0.00196632237831871 0.000759365908836276 0.000505632327870137 0.0123907641366746 -0.0146346012430122 -0.00139122278342115 -0.000156850544537043 -5.0147540627406e-05 3.34107027500106e-07 -0.00963578633257845 -0.00149379792476 -0.00197453407300147 -0.0211672619356668 -0.0020688005093119 -0.00637307091718894 -0.002389203452569 -0.00622327323829201 0.00182853203742283 0.0237387487764189 0.0900584385084816 -0.0397225141086872 -0.0744133991472666 -0.0231179950236867 -0.017614397567734 -0.0976021323494566 0.107865754355189 0.0738959765243208 0.00173897085212618 0.000620911340890319 7.56456024995446e-05 -0.00394320035882496 0.00577459030840866 -0.0038686882612861 0.000243874780028963 0.000515928239533951 0.000313594648723799 -0.000481224978961899 -0.00154525309602104 0.000733384309549637 -0.0119769414601531 -0.0831034840106347 -0.0114430624177048 -0.0195193276702178 -0.0413541545221107 0.0805763870917769 0.0580612004172829 -0.0258679384229966 -0.043655762668073 0.00766612216652494 0.000505211858926388 -0.00373594575476632 0.39138251312388 0.436034526103956 0.290271084257123 -0.0150549604043358 -0.0184850729327915 0.00218931716884151 -0.230837453137708 0.58028656629883 -0.157492769958953 -3.9867083315979e-05 0.000143131885049317 -1.93682828233311e-05 -0.000261494529720678 -7.53961606658502e-05 0.00062852823191275 -0.00011126191595313 0.000145296192024607 -0.00113252806693476
  59 3044.59229237875 ""  28.5191396679662 0 0 -0.000203013912860543 7.71298827044343e-06 -1.36317822348869e-05 -0.00102588580724188 -0.000505913518717594 -9.89829085817341e-05 -0.00233354028888841 0.00318159836342233 0.000248802923559939 -0.000228379418837188 -0.000199036976354151 0.000126951832709444 0.00248789200229026 0.00056934681357577 0.000334931163112368 0.0105885413585022 0.00140193148753383 0.00318873889960373 0.00167813949107904 0.00490409484686429 -0.00154881573317785 -0.00529066520638148 -0.0203234823196475 0.00894973842020748 0.013249734952109 0.00431411452720917 0.00310791796478403 0.019981682110096 -0.0219967325961275 -0.0151438471558935 0.00322177840906459 0.00247282262800362 -0.00249224004702629 -0.02179090856519 0.0384925300253608 -0.02538284975915 -0.0012348431267914 0.000592868000450147 -0.00107672768371149 -0.0308209488159081 0.0018111648773513 0.019882486446281 0.0189432703171625 0.00654449439990174 -0.0011751868298914 -0.138511883914095 -0.299851403480305 0.568993272076728 0.386994861386092 -0.170870254656087 -0.283338580350753 0.401011025617137 -0.016371780494644 -0.197346356444844 -0.0750493744573041 -0.0890575379663514 -0.0560214975939301 -0.159069213035461 0.0194526965442975 0.0589555530109548 0.00783096545941656 -0.00895401867592039 0.00450971916439356 -6.15684068543631e-05 -5.11699175081777e-05 7.17701522062504e-05 -0.00158281422871485 -0.000792952899246592 -0.000179232308206461 -0.000159352188483835 -0.000200377648043659 -2.98067368177455e-05
  60 3050.04290692151 ""  53.1425808660098 0 0 0.000372813300239427 4.95151930871198e-05 0.000150813572788443 0.00105439872213189 2.5429657092404e-05 0.000382336296972121 0.00596533458791147 0.00533560369707189 -0.000805125607122379 -0.000341201259620652 -0.000227982782921051 0.000169586993409905 -0.00310361027735943 -0.000250751076588499 -0.0010718279719298 -0.0135860282493045 -0.00211937995139652 -0.00396472570880731 0.000457675964353289 0.000629786525770891 -0.000367614401796656 -0.0105920809566449 -0.0524447110064126 0.0222320992177095 -0.0611207777486446 -0.0145339002980188 -0.0135856144460587 2.73676837762003e-05 0.00290329165016274 0.000833614989433675 0.00424619427415989 0.00276840831386155 -0.00288116526020107 -0.0179427812422102 0.0247732276377339 -0.0102801895841781 -0.000330560534305389 -6.78623379078043e-05 0.000746989540794518 0.0573637151842975 -0.00326143690501403 -0.0276565338192811 -0.0320959130206002 0.00882955113174084 0.00566847620891868 -0.0686063341646354 -0.155967223607223 0.301551219095858 0.261633339286354 -0.118371753444655 -0.198049699943153 -0.655640103788051 0.0269415091353858 0.325180884956315 0.0352413467761649 0.0493269286931549 0.0249033146582433 0.306822642805286 -0.0319639630300517 -0.113515619262016 0.0435321681869125 -0.127003001029241 0.0306744286703397 -0.00029714759289518 -4.23240576807929e-05 4.26397160217853e-05 -0.000369598420744587 -0.000214486784538306 0.000467618638855284 0.00060826326959639 -0.000109046330024618 -9.52393204377033e-05
  61 3051.76507243119 ""  32.7231849781863 0 0 -0.00677301439900771 -0.00247513905774114 -0.00136990584685811 -0.00483047417045968 -0.00478431731746173 0.000232205592740698 -0.0624257566276399 -0.0597264474086229 0.0109048356712945 0.000123232819961423 0.00017300329904807 0.000117341362555486 0.0643600452960725 0.0159447538493734 0.0147072918987236 0.0423074025716949 0.00319405407909048 0.0109245179958603 0.0164425209454136 0.0538115495038342 -0.014101405352221 0.124702856149066 0.606786385247382 -0.258194483494619 0.623975584514162 0.145934521315293 0.141509671447791 0.00264027615025341 -0.03447522229519 -0.0110369835262501 -0.000121093694536677 -0.00058281426154945 -0.00145797017031435 -0.00172842322061199 0.00237325521600699 -0.000965958456997015 -2.01810341017742e-05 1.35957419684318e-05 8.13577474090734e-05 0.00492265448914487 -0.000265388813310629 -0.00243111416079473 -0.00309371507524102 0.00167788401313172 0.000761779062806251 -0.00666616014330286 -0.0150303906053116 0.0290987981238155 0.0255359768083318 -0.0114796369064843 -0.0193611659184014 -0.0565058699416792 0.00230942506368359 0.0283072744627592 -0.000767843869169856 0.000180059321659927 -0.000505197164212137 0.0316057419474022 -0.00268122190258528 -0.0121218180575302 0.0066643569763825 -0.0181698795080667 0.00451851763012251 0.00032364113195333 0.000306711824883839 -7.43532427646379e-05 0.00163552291305943 -0.000919762886667003 0.000288840968781887 -0.00168489538381865 0.000468555254076651 0.00038608282787164
  62 3075.05303902012 ""  4.13517232819346 0 0 -7.87801923009137e-05 -0.000142097866889524 4.10387877509899e-05 0.00198891609234527 0.000513825822279529 0.000322849332756757 0.00073411706824454 -0.000265184642202984 5.65283781566396e-05 0.000232374465608679 0.000195751843403889 -9.84594309504362e-05 0.00026603802396429 0.000673214352585801 -3.07773901576259e-05 -0.0218442026338846 -0.00316376030375156 -0.00671343217187889 -0.00179160317712581 -0.00462176830212035 0.00152123468908179 0.000816557741770639 0.00236391013677315 -0.00120270249152494 -0.00689197711111642 -0.00210502275296493 -0.00134012863215088 -0.00278700496268003 0.00314472631266968 0.0021540726729024 -0.00333686210765186 -0.00221832118324586 0.00261323130201198 0.0050046646337801 -0.00192741043543886 -0.00388549380154754 0.000106594890005924 0.000227906191190446 -0.00050608523929323 -0.0318933240209061 0.00181403155721554 0.015762743079901 -0.0792136452987307 0.0116638285276197 0.00425647049185225 -0.00616422436844998 -0.0112723306870994 0.0171929922143843 -0.0412814247338359 0.0208377007098653 0.0342794325493922 0.359729522122164 -0.0142436288848271 -0.18459856512036 0.170816591864466 0.21280958076451 0.136729092328074 0.689802972382665 -0.0729038693468499 -0.260948922879048 0.0922838655094408 -0.275324949792924 0.0716731638415654 -0.000438962550993604 5.74732087091291e-05 9.10309004889987e-06 0.00219739294222797 0.000137335846240956 0.000903452765412907 0.000761066123768189 -0.000432948395540915 0.000128672853060045
  63 3136.77231134072 ""  11.7108892938533 0 0 6.54185146253359e-05 -2.04988200714768e-06 4.79923139537074e-05 0.000110208982901152 6.94480095629889e-05 7.55403892766422e-06 6.63200943647993e-05 2.52336804914801e-05 -1.22553631356156e-05 -4.22955831965851e-05 -5.57808678519334e-05 8.75188351866708e-06 -0.000499943330987498 1.81249604808381e-05 -0.000211213866314022 -0.000953205863841938 -2.37277187228601e-06 -0.000336683173317289 -0.000287841040772372 -0.000712656641359731 0.000195724763458961 -8.58731439621312e-05 -0.000493276722450065 0.000223531532405917 -0.000549089702264805 -0.000135578381780134 -0.000152817665214614 -0.000121180387817399 0.000152464184376702 8.12869033266898e-05 0.000369030832285023 0.00126718296913718 -0.000213460212678665 -0.0564523892255722 -0.0016608297545271 0.0768327769734411 0.000489294414634831 -1.77416200802819e-05 -0.00106688041664797 -0.00583527261057903 0.00052165442270336 0.00334262257545637 -0.00267349842449872 0.000778378650883716 0.000120168864818015 0.111767316161428 0.27212109246846 -0.515220498730828 0.556272850310225 -0.252551019066055 -0.389066388255674 0.0695329016656239 -0.00930883916572085 -0.030496054584585 0.00409468808566268 0.00494724677283429 0.0039251320525901 0.0248714925852426 -0.00192758438616595 -0.0113618704177382 0.00297352203000353 -0.00678492849503115 0.000833814561489006 -0.000289519726862226 -4.7096447044655e-05 0.00021511532408075 -0.000249205041096303 -0.000771182955185475 -0.000724804108093885 0.000393607343925109 -0.000804449799541027 -0.000252354397655226
  64 3434.02204322716 ""  2.59487876802394 0 0 0.00317618407653261 0.000448864865753404 0.000653211143679112 -0.000330647015915784 9.92213832632347e-05 0.000222252402789024 -0.000171689678102902 -0.000158189634529903 -6.89174867650594e-05 -0.000227655453794044 4.55093690223748e-05 0.000189001516257584 -0.0100537264019921 0.000363970771906339 -0.00376838438542483 -0.000712265677853833 0.000282760782189244 0.00048318800727358 0.000499181740425856 -0.00150595807025347 0.000102767414880932 -6.72149083882384e-05 0.00146963359612224 0.000457278220759566 -0.000774395281946217 -0.000177627113993945 -0.000840374957854561 -5.220566643833e-05 0.000354485345876101 0.00139200974765467 0.00185168486349853 0.00329113281598295 -0.00167173110638936 1.92167446976477e-06 -9.62309976712145e-05 -2.07461066865364e-05 3.3800465012214e-05 6.01393501240303e-05 3.62251003378225e-05 -1.30641497864069e-05 -1.545050122383e-05 -4.83858988092874e-05 -0.000131900905762573 3.10812664396936e-06 5.20430256377126e-05 -0.000217854465797188 0.000101909458520607 0.000179652791490257 -0.000134864498502616 -3.41660964837201e-06 -0.000438027414390479 0.000164375197121927 7.26209709125527e-05 6.70196085501767e-05 2.23469414797134e-05 9.23906050684751e-05 9.51612468613227e-05 0.00180305183087332 -0.000349735069850582 -0.000396122348314283 -0.000169097854619928 0.000140514890489513 1.49039743127581e-05 0.0330752336259153 -0.0318064064408847 0.0300275438808521 -0.08828495997902 -0.0374639465704306 -0.701139837942877 -0.390490167413015 0.470234226610646 0.275274844676882
  65 3504.53832237505 ""  1.64790096325422 0 0 0.000589670841184349 7.66432211401775e-05 -0.00136420446046981 -0.000221684101594325 0.000238987650785203 -2.14698519456335e-05 6.44081311181236e-05 0.0002486292053572 0.000315770647518714 8.31231680300161e-05 -8.04273670914199e-05 -1.37217276000144e-05 -0.00250871287213044 -0.000260958944634018 0.000583485347115428 7.05311430713144e-05 0.000650277548287512 -0.000124612952971583 -6.35560609266299e-05 -0.000549058738492475 -0.000785714766089018 -0.000698258505414039 -0.00136048974562249 0.000226536185181722 -0.000106840897070467 -0.000274295043842789 9.45191987784883e-05 0.000588537081615261 -0.00106992293980403 0.00105727869351841 -0.000860053879821832 -0.00106330722449091 0.00162020810918567 -6.38457413983956e-05 7.53245711576253e-05 8.53865114315056e-05 -1.26685299888065e-05 -2.37506990328669e-06 -2.68885003318266e-05 -1.58060817151265e-05 1.38026334517117e-06 1.79279341148482e-05 -6.09152094300861e-06 -5.89587704223299e-06 -1.02608558507081e-05 0.000361382295883719 0.00010110117327629 -0.000538073332572633 0.00102260390844479 -0.00083247308840127 -0.000355458827333504 9.56573106427427e-05 -8.06529356599022e-05 -5.40948344995863e-05 0.000178391554943615 9.03371197345998e-05 1.69850164604109e-05 -0.000372660035637767 -6.60438809197154e-05 -0.000151967027082602 5.97642685749288e-05 -8.38119400020276e-05 1.94910383191667e-06 0.0220756697020239 -0.0360893713022876 -0.0641451168637441 0.116522868857616 0.0178516691169832 0.645066692051901 -0.426262428018684 0.482138471968511 0.256872690102266
  66 3603.89913485367 ""  514.735133306984 0 0 0.000285495429265594 -0.000219959641637826 0.000399498612417164 0.000832572394003853 0.00179497603117028 -0.00137478929822723 -0.000119298432875893 0.000128645454769477 -6.89713566962384e-05 0.0463787047264356 0.0331476208906799 -0.0213622139437637 -6.09215444752637e-05 0.000504245206700765 -0.000713243791412785 0.00476696743521876 -0.000925901782872284 0.0104499422757121 -0.00579094673902577 -0.0169222951787479 0.0108843111023422 0.00014709944150235 -0.000258501163528468 -0.000361180884391187 0.000825623149346284 -5.80948178250818e-05 0.000302748340315612 -0.000964821442568689 0.00131342820418651 0.00200160115174733 -0.741352820265821 -0.523028913709242 0.330707416659226 -0.000417246708153254 0.00123574148308888 0.000135669336289192 -0.000417126797814037 -0.000972552099875731 -0.00093215160016364 0.00088354787300421 0.000484876647183211 0.00110762297465095 0.000105574441070633 -0.000108238381326598 -1.13384279126385e-05 -0.00140924405263677 -0.0047754997774803 0.00252004338010456 0.00369101237847279 -0.00392469819453779 -0.00202593645523659 -0.00511836275541198 -0.00273520745166597 -0.000458060487775103 -0.000542678106725163 -0.000623861244398005 -0.00193462680355388 -0.00180349419049806 -0.000352066925484406 0.000602084345882924 -0.000925249708946377 0.00194354656394869 -0.000985588632915774 0.000178376370013313 0.000272357856734939 0.000215971828646883 -0.00133995606615959 -0.00493812847037278 -0.00351028764476508 -0.000745627576994843 0.000872483423969958 0.0011129345017824
  :::
 } 
 m_exists[66] { 
  s_m_exists
  :::
  1 11111111111111111111111111111111111111111111111111111111111111111111111111111 
  2 11111111111111111111111111111111111111111111111111111111111111111111111111111 
  3 11111111111111111111111111111111111111111111111111111111111111111111111111111 
  4 11111111111111111111111111111111111111111111111111111111111111111111111111111 
  5 11111111111111111111111111111111111111111111111111111111111111111111111111111 
  6 11111111111111111111111111111111111111111111111111111111111111111111111111111 
  7 11111111111111111111111111111111111111111111111111111111111111111111111111111 
  8 11111111111111111111111111111111111111111111111111111111111111111111111111111 
  9 11111111111111111111111111111111111111111111111111111111111111111111111111111 
  10 11111111111111111111111111111111111111111111111111111111111111111111111111111 
  11 11111111111111111111111111111111111111111111111111111111111111111111111111111 
  12 11111111111111111111111111111111111111111111111111111111111111111111111111111 
  13 11111111111111111111111111111111111111111111111111111111111111111111111111111 
  14 11111111111111111111111111111111111111111111111111111111111111111111111111111 
  15 11111111111111111111111111111111111111111111111111111111111111111111111111111 
  16 11111111111111111111111111111111111111111111111111111111111111111111111111111 
  17 11111111111111111111111111111111111111111111111111111111111111111111111111111 
  18 11111111111111111111111111111111111111111111111111111111111111111111111111111 
  19 11111111111111111111111111111111111111111111111111111111111111111111111111111 
  20 11111111111111111111111111111111111111111111111111111111111111111111111111111 
  21 11111111111111111111111111111111111111111111111111111111111111111111111111111 
  22 11111111111111111111111111111111111111111111111111111111111111111111111111111 
  23 11111111111111111111111111111111111111111111111111111111111111111111111111111 
  24 11111111111111111111111111111111111111111111111111111111111111111111111111111 
  25 11111111111111111111111111111111111111111111111111111111111111111111111111111 
  26 11111111111111111111111111111111111111111111111111111111111111111111111111111 
  27 11111111111111111111111111111111111111111111111111111111111111111111111111111 
  28 11111111111111111111111111111111111111111111111111111111111111111111111111111 
  29 11111111111111111111111111111111111111111111111111111111111111111111111111111 
  30 11111111111111111111111111111111111111111111111111111111111111111111111111111 
  31 11111111111111111111111111111111111111111111111111111111111111111111111111111 
  32 11111111111111111111111111111111111111111111111111111111111111111111111111111 
  33 11111111111111111111111111111111111111111111111111111111111111111111111111111 
  34 11111111111111111111111111111111111111111111111111111111111111111111111111111 
  35 11111111111111111111111111111111111111111111111111111111111111111111111111111 
  36 11111111111111111111111111111111111111111111111111111111111111111111111111111 
  37 11111111111111111111111111111111111111111111111111111111111111111111111111111 
  38 11111111111111111111111111111111111111111111111111111111111111111111111111111 
  39 11111111111111111111111111111111111111111111111111111111111111111111111111111 
  40 11111111111111111111111111111111111111111111111111111111111111111111111111111 
  41 11111111111111111111111111111111111111111111111111111111111111111111111111111 
  42 11111111111111111111111111111111111111111111111111111111111111111111111111111 
  43 11111111111111111111111111111111111111111111111111111111111111111111111111111 
  44 11111111111111111111111111111111111111111111111111111111111111111111111111111 
  45 11111111111111111111111111111111111111111111111111111111111111111111111111111 
  46 11111111111111111111111111111111111111111111111111111111111111111111111111111 
  47 11111111111111111111111111111111111111111111111111111111111111111111111111111 
  48 11111111111111111111111111111111111111111111111111111111111111111111111111111 
  49 11111111111111111111111111111111111111111111111111111111111111111111111111111 
  50 11111111111111111111111111111111111111111111111111111111111111111111111111111 
  51 11111111111111111111111111111111111111111111111111111111111111111111111111111 
  52 11111111111111111111111111111111111111111111111111111111111111111111111111111 
  53 11111111111111111111111111111111111111111111111111111111111111111111111111111 
  54 11111111111111111111111111111111111111111111111111111111111111111111111111111 
  55 11111111111111111111111111111111111111111111111111111111111111111111111111111 
  56 11111111111111111111111111111111111111111111111111111111111111111111111111111 
  57 11111111111111111111111111111111111111111111111111111111111111111111111111111 
  58 11111111111111111111111111111111111111111111111111111111111111111111111111111 
  59 11111111111111111111111111111111111111111111111111111111111111111111111111111 
  60 11111111111111111111111111111111111111111111111111111111111111111111111111111 
  61 11111111111111111111111111111111111111111111111111111111111111111111111111111 
  62 11111111111111111111111111111111111111111111111111111111111111111111111111111 
  63 11111111111111111111111111111111111111111111111111111111111111111111111111111 
  64 11111111111111111111111111111111111111111111111111111111111111111111111111111 
  65 11111111111111111111111111111111111111111111111111111111111111111111111111111 
  66 11111111111111111111111111111111111111111111111111111111111111111111111111111 
  :::
 } 
} 
