# Supplementary material for: Cut-off Scale and Complex Formation in Density Functional Theory Computations of Epoxy-Amine Reactivity
Source: ACS Omega. 2021 Oct 25;6(44):29424–31. doi: 10.1021/acsomega.1c03229 (PMC8587129; doi:10.1021/acsomega.1c03229)
Supplement: Supplementary file 1 — ao1c03229_si_001.zip [file ao1c03229_si_001.zip › Final_structures/Primary/A3_E1_B3LYP-D3_CC-PVTZ-F_canonical/Amine_frag3_reactant-2_isomer14.vib]

{ 
 s_m_m2io_version
 :::
 2.0.0 
} 

f_m_table { 
 i_j_atom_total
 :::
 24
 m_column[77] { 
  s_m_data_name
  s_m_column_name
  i_m_width
  b_m_visible
  s_m_units
  :::
  1 r_j_Frequency  "Frequency"  10 1 "" 
  2 s_j_Symmetry  "Symmetry"  10 0 "" 
  3 r_j_Intensity  "Intensity"  10 1 "" 
  4 r_j_Raman_Act  "Raman Act"  10 0 "" 
  5 r_j_Raman_Int  "Raman Int"  10 0 "" 
  6 r_j_x1  "x1"  10 0 "" 
  7 r_j_y1  "y1"  10 0 "" 
  8 r_j_z1  "z1"  10 0 "" 
  9 r_j_x2  "x2"  10 0 "" 
  10 r_j_y2  "y2"  10 0 "" 
  11 r_j_z2  "z2"  10 0 "" 
  12 r_j_x3  "x3"  10 0 "" 
  13 r_j_y3  "y3"  10 0 "" 
  14 r_j_z3  "z3"  10 0 "" 
  15 r_j_x4  "x4"  10 0 "" 
  16 r_j_y4  "y4"  10 0 "" 
  17 r_j_z4  "z4"  10 0 "" 
  18 r_j_x5  "x5"  10 0 "" 
  19 r_j_y5  "y5"  10 0 "" 
  20 r_j_z5  "z5"  10 0 "" 
  21 r_j_x6  "x6"  10 0 "" 
  22 r_j_y6  "y6"  10 0 "" 
  23 r_j_z6  "z6"  10 0 "" 
  24 r_j_x7  "x7"  10 0 "" 
  25 r_j_y7  "y7"  10 0 "" 
  26 r_j_z7  "z7"  10 0 "" 
  27 r_j_x8  "x8"  10 0 "" 
  28 r_j_y8  "y8"  10 0 "" 
  29 r_j_z8  "z8"  10 0 "" 
  30 r_j_x9  "x9"  10 0 "" 
  31 r_j_y9  "y9"  10 0 "" 
  32 r_j_z9  "z9"  10 0 "" 
  33 r_j_x10  "x10"  10 0 "" 
  34 r_j_y10  "y10"  10 0 "" 
  35 r_j_z10  "z10"  10 0 "" 
  36 r_j_x11  "x11"  10 0 "" 
  37 r_j_y11  "y11"  10 0 "" 
  38 r_j_z11  "z11"  10 0 "" 
  39 r_j_x12  "x12"  10 0 "" 
  40 r_j_y12  "y12"  10 0 "" 
  41 r_j_z12  "z12"  10 0 "" 
  42 r_j_x13  "x13"  10 0 "" 
  43 r_j_y13  "y13"  10 0 "" 
  44 r_j_z13  "z13"  10 0 "" 
  45 r_j_x14  "x14"  10 0 "" 
  46 r_j_y14  "y14"  10 0 "" 
  47 r_j_z14  "z14"  10 0 "" 
  48 r_j_x15  "x15"  10 0 "" 
  49 r_j_y15  "y15"  10 0 "" 
  50 r_j_z15  "z15"  10 0 "" 
  51 r_j_x16  "x16"  10 0 "" 
  52 r_j_y16  "y16"  10 0 "" 
  53 r_j_z16  "z16"  10 0 "" 
  54 r_j_x17  "x17"  10 0 "" 
  55 r_j_y17  "y17"  10 0 "" 
  56 r_j_z17  "z17"  10 0 "" 
  57 r_j_x18  "x18"  10 0 "" 
  58 r_j_y18  "y18"  10 0 "" 
  59 r_j_z18  "z18"  10 0 "" 
  60 r_j_x19  "x19"  10 0 "" 
  61 r_j_y19  "y19"  10 0 "" 
  62 r_j_z19  "z19"  10 0 "" 
  63 r_j_x20  "x20"  10 0 "" 
  64 r_j_y20  "y20"  10 0 "" 
  65 r_j_z20  "z20"  10 0 "" 
  66 r_j_x21  "x21"  10 0 "" 
  67 r_j_y21  "y21"  10 0 "" 
  68 r_j_z21  "z21"  10 0 "" 
  69 r_j_x22  "x22"  10 0 "" 
  70 r_j_y22  "y22"  10 0 "" 
  71 r_j_z22  "z22"  10 0 "" 
  72 r_j_x23  "x23"  10 0 "" 
  73 r_j_y23  "y23"  10 0 "" 
  74 r_j_z23  "z23"  10 0 "" 
  75 r_j_x24  "x24"  10 0 "" 
  76 r_j_y24  "y24"  10 0 "" 
  77 r_j_z24  "z24"  10 0 "" 
  :::
 } 
 m_row[66] { 
  r_j_Frequency
  s_j_Symmetry
  r_j_Intensity
  r_j_Raman_Act
  r_j_Raman_Int
  r_j_x1
  r_j_y1
  r_j_z1
  r_j_x2
  r_j_y2
  r_j_z2
  r_j_x3
  r_j_y3
  r_j_z3
  r_j_x4
  r_j_y4
  r_j_z4
  r_j_x5
  r_j_y5
  r_j_z5
  r_j_x6
  r_j_y6
  r_j_z6
  r_j_x7
  r_j_y7
  r_j_z7
  r_j_x8
  r_j_y8
  r_j_z8
  r_j_x9
  r_j_y9
  r_j_z9
  r_j_x10
  r_j_y10
  r_j_z10
  r_j_x11
  r_j_y11
  r_j_z11
  r_j_x12
  r_j_y12
  r_j_z12
  r_j_x13
  r_j_y13
  r_j_z13
  r_j_x14
  r_j_y14
  r_j_z14
  r_j_x15
  r_j_y15
  r_j_z15
  r_j_x16
  r_j_y16
  r_j_z16
  r_j_x17
  r_j_y17
  r_j_z17
  r_j_x18
  r_j_y18
  r_j_z18
  r_j_x19
  r_j_y19
  r_j_z19
  r_j_x20
  r_j_y20
  r_j_z20
  r_j_x21
  r_j_y21
  r_j_z21
  r_j_x22
  r_j_y22
  r_j_z22
  r_j_x23
  r_j_y23
  r_j_z23
  r_j_x24
  r_j_y24
  r_j_z24
  :::
  1 58.3301739133122 ""  0.250242886180597 0 0 0.00331783416314235 -0.00574570413822602 0.0185168382929429 -0.00954118903808281 0.0183840648452036 -0.0482727019672067 0.0470626796116909 -0.0582528719657591 0.0178190444581034 -0.0547836865520909 0.0765173296518093 -0.0491670466923658 -0.00168525569988503 -0.00273501209626312 0.0406132220667474 0.000900892139612351 0.0136536019664804 -0.0789307461420527 0.00844162063905724 0.00238422956878808 -0.0686055028743217 0.0606554724868061 -0.0752606562104153 -0.00610462738621231 0.0535221815465968 -0.0662285978652248 -0.0027879801113387 0.0588152086233075 -0.0715196966825275 0.0616963420079822 -0.0190725115471145 0.0202650984163047 -0.0465830801427189 0.000697614589627576 -0.0877086208560739 -0.0594744734011655 0.0675881874204364 -0.0823646411415974 0.0317941744388877 0.00779042612657702 0.0123411263322847 0.0196681888145513 -0.0378418468178035 0.103156532032075 0.0205959783792307 0.0124804275957115 -0.13491385478795 -0.0763676569024164 -0.0381480800291731 -0.0925539549305587 -0.114611325785642 0.0267578959014891 0.0294873247340286 0.0571998130414241 -0.0696943088417809 0.144786152783941 -0.00602378328459532 -0.0524013371780684 0.0949838642542245 -0.0175507211769992 -0.021493980195177 0.134113536221016 0.0869218083561109 -0.0213684138269495 0.0186375292737747 0.049292160941919 -0.0414331655391434 0.0438648816856529 0.0490907417571981 -0.0207176570514845 0.00576266187513471 0.0837445232500405
  2 64.8276342258622 ""  0.236333714056275 0 0 -0.0438804962112365 -0.00816822536516741 0.0187535246326532 -0.0105888205628981 0.00875108937196721 0.038852569939537 -0.15225322478574 -0.0596370548257428 0.0372264729859984 0.0475743309777633 0.0330677998310119 0.0353135013482857 -0.0312455102306619 0.00475828128837701 -0.064822641576163 -0.0262968633045693 0.0145631956203738 0.086034570775331 -0.0184416430118936 -0.00171465960608173 0.00734478653979455 -0.192760743857427 -0.0751476219623013 -0.0110900027090376 -0.167229318721249 -0.0714306847394368 0.118198053447004 -0.177278875454604 -0.0697253089691883 0.0179963567303047 0.0602364622327931 0.0314924380164057 0.0607647515004176 0.0252597317347315 -0.00464413207936316 -0.0583340018600684 0.0373214698861224 -0.00397434940551419 -0.0510765089855127 0.0344424702947581 0.00823077452953697 -0.059048044360647 0.0383374688475045 0.00998944948239337 -0.0590857619887045 0.0164811623009844 -0.00717205870506343 -0.061446329816098 0.0242515134488538 -0.00542665862773378 -0.0585768040692525 0.0334415667258482 0.0148879578043838 -0.0626980699185977 0.0338035785333142 0.0145124715289637 -0.0603759273256246 0.0378025542582965 0.0021608677890008 -0.0545030373142183 0.0461100524139076 0.0122496621874759 -0.0602567066997994 0.0164146159534385 0.0108303245927914 0.0868441095013287 0.0609799438566145 0.0519671222800279 0.0734941886313943 0.018786052002961 0.0133104340561082 0.0854815307967016
  3 105.690660853527 ""  1.73545723459778 0 0 0.0186000377555363 0.0109370616056012 -0.0283848698118502 -0.0420259221805889 -0.0401338446138202 -0.0104424170538043 -0.0328551622230995 -0.0222385592292025 -0.0191207799386009 -0.0626569214761426 -0.0717884506212463 -0.0092542330388472 0.0095044195404182 0.0856151516583623 -0.0757373433144495 -0.0310320419397188 -0.0740503920763699 -0.0269059092492026 -0.0794333230507314 -0.0153163201524462 0.0129470602064249 -0.107266977097755 -0.0141527359042209 -0.0416752095683431 -0.0271284520156901 -0.0858541482957197 0.0242981705420919 -0.0022949727685206 0.009665656052144 -0.0333479121766743 -0.0721727081736666 -0.0670226747435628 -0.0204626405761227 0.00207934924438578 0.00856272923790172 -0.0116994021204261 -0.0634868850329673 0.0142186347454143 0.0759653537387853 -0.00295044337422811 0.00894290772583478 -0.00442253775992412 0.0480325740696571 0.0996313434324687 -0.000229152955452019 -0.0118085803048021 -0.0590846785808342 -0.043651346920314 0.0429074460677613 0.0809191620680714 -0.0130973356476874 -0.0235758474495361 -0.0597264699479994 -0.0336300412548349 0.0578335985679513 0.126850293765591 -0.0658129877705498 0.0557139911686116 0.10844957786423 0.0188711448424048 0.0647783242592868 0.122354174478608 0.0442008390372349 0.136233795077581 -0.00555130173147314 0.00691724065123036 0.172451071806744 0.0208007979514617 -0.00304111701947805 0.169222852558371 0.0290609422605857 -0.0131524672094158
  4 111.146689543103 ""  0.535195345105594 0 0 -0.033619929134693 -0.0086549093950476 -0.00689483732630781 -0.00789942070067705 0.0155842252395359 -0.0138928666250207 -0.0130749930347472 0.00657045221497905 -0.0112461236372673 -0.0321861115343773 0.00933594071333111 -0.0134362853557261 -0.0295432050894245 -0.0412308950339384 0.0122889248556926 -0.00483572553933596 0.0552209553126362 -0.0366572591697827 0.0320158938088873 0.00556726604861473 -2.25319287961757e-05 0.0158931066199092 0.00447749132915968 -0.000582097308441991 -0.0151009968114063 0.031900821666736 -0.0294175566538892 -0.0245621009622806 -0.00483130028755555 -0.00702945987981183 -0.0181605272599801 -0.0179933371607784 -0.0177456001238939 -0.0648241169709396 -0.0247898207734896 0.0660574235378187 0.0187428943479295 -0.0252293960694429 0.0580617157761619 0.0420921507864363 0.0246868285817596 -0.030398403541879 0.175564368097127 0.010554170970239 -0.026247397518882 -0.168278795457471 -0.00844955628145861 0.0478631259378463 -0.0434764071708852 -0.0738711220253045 0.14137598570616 0.00956539430545641 0.0768648985563803 -0.114391482681585 0.180900056912901 0.0306073349389363 -0.0724146310305009 0.197472830203312 -0.0281901563162074 0.0605153627044444 0.237269061970948 0.0187295316779422 -0.0626493151573978 -0.0813110941844328 -0.00334434945684849 -0.0233561837008932 -0.099276097111932 -0.0174641989249029 -0.0183406908187849 -0.0964677920427594 -0.0178093214011435 -0.0171530212290364
  5 149.125732348656 ""  1.27579534859637 0 0 -0.0417317176684763 -0.0321800553529685 0.0344293129149142 -0.0457326359306763 -0.0285613759718434 0.0197147428463293 0.0327387308675657 0.000605089587070093 0.0232973208864633 -0.0717553315313726 -0.0355833615237693 0.0185669905139701 -0.0474556772594932 -0.0535539478157937 0.0908152147712803 -0.0391496477926497 -0.0172214965844981 -0.00384740816842343 -0.0293695225700259 -0.0311082477312844 0.0274878335439379 0.0705992992720144 0.00773485573756446 0.0554073671595889 0.0411300330208904 0.0191499306079666 -0.0354831386767389 0.0432068418999913 0.000673193188398481 0.0391879804881507 -0.0928491179990303 -0.0148079003535406 0.00413825704990618 0.141251501626441 0.0562044378197283 -0.0503343060447322 0.005911646669354 0.0574395340664428 -0.00825611288371222 0.0639332776439555 -0.0163592955389203 -0.0145778773257771 0.0257367272661534 0.0404695425787527 -0.0147208880490977 0.192497769003101 0.0106699630262587 -0.0574341339289975 0.167653727748507 0.140303774794113 -0.0793443421280177 0.0635090177085215 -0.114623267237498 0.0075147644184135 0.0327547896096672 0.0394731613462103 -0.0237771425602706 0.0186853338302417 0.0745595620594616 -0.0493829648474122 -0.0104055937666201 0.0454354368500676 0.0317799386403573 -0.0911429125382993 -0.0413754696502875 -0.0085041305708974 -0.089613632979431 -0.0688435461246183 -0.00458148781801945 -0.107769211141228 -0.0500895975277757 -0.0218663453244284
  6 163.949626102227 ""  12.275120342093 0 0 0.0259229435165653 -0.00811140443779454 -0.0186213156114691 0.113769826000436 0.0650101702766453 -0.0230876809561469 -0.0289364961988135 -0.0331442717911002 -0.0100819008820529 0.0321897524935995 0.0130879144336448 -0.0149075824860639 0.0506751249315285 -0.0826508215931981 -0.0534653082993711 0.119266031590913 0.179989956340464 -0.0843791677584117 0.231147995123487 0.042327532424101 0.0328990337083101 -0.00254614718831312 -0.057275994892643 -0.0407594397610404 -0.0485524031963121 0.0108827868642801 0.0314931462785872 -0.0793508159798507 -0.0723282128270826 -0.0125099432422427 -0.00733961753486138 0.040483102153299 -0.0646368523072606 0.0432056043425728 -0.00739770243181699 -0.0106763337006759 -0.115909148855869 -0.00389265060912667 0.053886453873069 -0.01869837259887 -0.0877627527394697 0.00049029923732487 0.00957938575678803 0.0120313454695224 0.00408854931444393 0.065809394705083 -0.0767200986512935 -0.0341283796669735 0.101262437592371 0.101867034614802 -0.0155113367771986 -0.0401595209311386 -0.21898261512893 -0.0144663855271555 0.0722641304965685 -0.00478326466690826 -0.0638363408719779 0.0290900603568785 0.105350296732288 0.0151000891621721 -0.0496289850486066 0.014252746562957 0.0639921881974796 -0.0508246381290974 0.0392135644706071 0.0201913186836211 -0.012464044758588 0.048635049019318 0.0121227532989548 -0.119230228587645 -0.0148666299866964 0.01818476847853
  7 221.370376156152 ""  1.73453374185485 0 0 -0.0367237744766541 -0.008816255335129 0.00771517073677875 -0.0821591736099744 -0.048549301862304 -0.000491479865116942 0.0382157475963255 0.00481613037802635 -0.00272898204727851 0.124454357106658 0.0957473051722921 -0.00740554465747765 -0.056267620508426 0.036252161362546 0.0521708169768696 -0.11542997452469 -0.184888361464386 0.161794801775127 -0.231026350179833 -0.0507646584616161 -0.143339580831438 0.0585598955894167 0.0114799294026058 0.0203955427059958 0.0539210727343899 -0.00448537238852838 -0.064336504704068 0.0685051455802577 0.0143574383483456 0.0259148148539767 0.152129263546781 0.159082670864998 0.132839799836634 0.00517224752272066 -0.00832888905093095 -0.00942432439014537 -0.0699265212113925 -0.00534016018135454 0.0449399133913467 -0.011713671313372 -0.0361881122861544 -0.0101252444981854 0.018661503161885 0.0284559334039027 -0.00799082645347874 -0.00126204919086369 -0.061192288790315 -0.0327462444635015 0.0405860464858199 0.0505569110337939 -0.00650958863847606 -0.0295565396861935 -0.108393739552756 -0.0312364675757507 0.0175239530267567 0.0539385539354276 -0.0535584264172486 0.020514335558392 0.0292004508172424 -0.000366956248443421 0.0330101204499974 0.0477980370104719 0.0289195398039798 -0.00503795929472841 -0.0389405554440773 -0.0256571758760897 -0.0156183750170901 -0.0579408717285908 -0.0207716618141402 0.0251927494762231 -0.011840734553579 -0.0339767253892795
  8 278.521540662913 ""  5.56893676725539 0 0 -0.0403691394267883 0.066138576858004 -0.033678526332391 -0.059867146545408 0.0274161384964462 -0.00070527623520289 0.0587507697712532 -0.0678028638706482 -0.0326801543906041 0.0702633716858271 -0.12127428954749 0.0088084533582015 -0.0528110811009918 0.0991719258940136 -0.00503537843730677 -0.0787462594009885 0.00139857315319321 0.0720004705656781 -0.124357788623338 0.0713010153234695 0.0451751418281134 0.0759825820859541 -0.113668042940505 -0.106822502727005 0.0846495946293339 -0.122933204097775 -0.089598701266207 0.11458009483833 -0.0917814141109201 0.0983594547397715 0.029150863674548 -0.0431924218686041 0.0249546620089563 -0.00215372365808679 -0.00321624567833987 -0.00329549557790608 0.00638837668627548 -0.002375236205361 0.00345340764992641 0.00319465610002157 0.00549972910580698 -0.0020712073837182 0.00157801786033673 0.000394976441703001 -0.00243519661191132 -0.00590465139429911 -0.00605363386826213 -0.00544763192486064 -0.00265513877872755 -0.00352961623020515 -0.00378297584411957 0.00376557225542621 0.0103029887499007 -0.0020194982895923 0.0118676391053207 -0.0123072359130647 0.00449211889972072 0.00391265278410909 0.0126401873320791 -0.0012293194053416 -0.0146178123701669 -0.00769841194990774 -0.00873959322721462 -0.0495020175015345 0.111731635443649 0.0390139947023349 -0.0657053785626116 0.186426694708244 0.0300586891385981 -0.0450538489551389 0.0913769744340243 0.10237125172129
  9 301.403759303255 ""  0.73159713593463 0 0 -0.00366902821611456 -0.00368302263673908 0.00560951081560499 0.0158439747696604 0.0118345002628135 0.000712099698175456 0.00661919128474433 -0.0107591716491371 0.00627649715235044 0.00995891390108851 0.0053533679917974 0.000673833892732556 -0.00383872584356004 -0.0127542890935157 0.0168938077977248 0.0148834737626276 0.0476406267338963 -0.0119961837079688 0.0515413149277771 0.00193174296232385 0.0102878865406488 -0.52713142749648 0.161665391830517 0.0510868756150738 0.127083282307987 -0.553919434625597 0.0566498581707631 0.413266291059007 0.361222322153859 -0.0812722858605569 0.0145107272799024 -0.00516447487196825 -0.00350503806335265 -0.00395031529053175 0.000381838621960846 -0.00265556453598449 0.00126409976578781 0.000524011032507397 0.00127737254460716 -0.0016540412890772 0.00563103420254528 -0.00031142618903711 -0.000190228703862373 0.00176497372932914 -0.000142719962457631 -0.00506877785386332 -0.0019310441507714 -0.00387668541485415 -0.00556467869390849 -0.000252997023486113 -0.00440739701346084 -0.00141787326677459 0.00720779214751721 -0.00014060659022024 0.0389806614774313 -0.0335029629731357 0.00273926590677105 0.00970177632253104 0.0455939206406397 0.00742909178061267 -0.0446185977625118 -0.0174647623565571 -0.00893763900006893 -0.026475033030653 -0.00553470891306857 -0.00682803264989641 0.0375205446768331 -0.0490680522121891 -0.0115643262301772 -0.084895425090908 -0.0291409855856473 -0.0684593260801727
  10 316.215409290611 ""  1.53485608552096 0 0 0.00373399272245799 0.00417676288603794 -0.00163805284802136 0.00753385594632677 0.00578989539675786 -0.00355417501170558 -0.000812465054228072 0.00310457033787252 -0.000867744259650247 -0.000605791130524695 -0.00533538118637192 -0.00226091977170393 0.00511434998549428 -0.00022828774308259 -0.00265518550907176 0.00934993427935669 0.00386482515548624 -0.00881958683800098 0.0115217383263381 0.00724582997917697 0.00384243708528728 -0.054755748273551 0.0203065323091001 0.00282047459929026 0.00954821006912547 -0.0491496250867419 0.0100600611462837 0.0364470484758182 0.0393474086979573 -0.0128356649326513 -0.0120495081605396 0.0057756663344694 -0.0137436242468429 0.0191802727274539 0.00685265842218874 0.0458412961840762 -0.0152230088319294 -0.00171290887328239 -0.0435685454127491 0.00231305514937786 -0.0572419914137244 -0.000799911981153837 -0.00519446817424863 0.0105266168330244 -0.000581646082684757 0.0189824452496576 0.06265503169987 0.0699793429875038 0.033373498081434 -0.00988923515471461 0.0832020911358904 0.00125997100457149 -0.0574267322869635 -0.00130931447841161 -0.420380744448948 0.405325799806545 -0.0700390434225272 -0.0981309535365631 -0.431766363262778 -0.0516243972461861 0.483932561602678 0.232776429142309 0.123394860647946 -0.00518087511851784 0.0112884142541445 0.00655657057124426 -0.032350896150682 0.0319453091293083 0.00833260444606025 0.0127793374709891 0.0132353600518437 0.0384230915059832
  11 365.943083647005 ""  15.9418617142048 0 0 -0.0131365462688051 0.0523811087790868 0.00255525981062374 -0.00988236426322549 0.0600183953706285 0.0468663747835351 0.0177450759497689 -0.104711813680541 0.0129148209361737 -0.0250169924217581 0.040913056149702 0.0547867019880601 -0.013899433182551 0.0592301025260144 4.70529452901432e-05 -0.0117607935063863 0.0980281706634368 0.0359559319552418 0.0180580762483783 0.0634146964244546 0.0805365716815258 0.0673868166613082 -0.204006120876908 -0.137139383902722 0.0181704618578027 -0.116140136773338 0.0231969666565455 0.00439395466900964 -0.198054766410545 0.166951900111 0.0384683551278343 -0.0824132542652165 0.0287795304297235 -0.00261459283545031 0.00219726773474398 0.00667588470522857 0.00103317329443533 -0.000480149110704462 -0.00723384824561768 -0.000885446016691152 -0.0015349480247357 -0.000748253237926423 -0.00358412588800327 -0.00347350593031534 -0.00097769449113418 -0.00544859484809204 0.0102250383985632 0.00962113102797429 0.00105069921615707 0.000843266315484788 0.0128019049307786 -0.000135600761597314 0.00540861137845956 -0.000395343593316705 -0.0324945764438987 0.0220511625090976 -0.00235925357723415 -0.00880610042571673 -0.0310453322847534 -0.00287146937222592 0.0303790121386292 0.0106959264826634 0.00443812282072175 0.0214351324688701 -0.00474331742844179 -0.0900675462750236 0.292113678142325 -0.242907420537392 -0.104217305322775 -0.167517998410007 -0.029187906719518 -0.419782166619556
  12 396.626573307431 ""  9.81810391332378 0 0 -0.00606986645086386 0.000839660005706969 -0.00100136908276938 -0.00891162357789996 -0.00104427980797358 0.00595893047303381 -0.000406446190728956 -0.00624364930241502 -0.0021347414494121 -0.000270986657085341 -0.000193054048981217 0.00689687932290859 -0.00864075875385474 0.0116413124576752 -6.69237351478201e-05 -0.0109953523610336 0.00701513512468597 0.012892556159674 -0.00914645764198222 -0.00187901137585176 0.00436049721770754 0.00166091498023096 -0.0111982781647093 -0.0102630695670932 0.00163258834190883 -0.0117860146054349 -0.00491689120519997 0.00224061479277509 -0.0101926847998856 0.00956289539046766 -0.00212914261853782 0.00126192282700365 0.00144687270466097 -0.00504243318440699 0.000422067511341185 0.106288264323044 0.0118997658652787 -0.0186579425390712 -0.119066830675834 -0.00228080911922064 -0.0919626120318779 -0.000547676255855695 5.99764539546844e-05 0.0906781493357623 0.012583144937385 -0.052265531109028 0.164224934077042 0.165840034147636 0.00689840901110255 -0.103279754800771 0.216475174827914 0.00179584381897381 -0.0687117052007231 0.00802628452231336 0.17804620724529 0.0386513624893337 -0.167482555975025 0.0502235881476671 0.366296128930181 0.022319777385713 -0.187911207894605 0.097950582580046 0.20245658448735 0.00820061268157505 -0.00901331023735606 -0.0117947996111386 -0.0689273418163293 0.0128117446149351 -0.00180358623042437 0.0687222584988503 0.0186542383868416 0.0427807034781324
  13 412.559959485482 ""  32.9225469674738 0 0 0.00318160536813986 -0.0051734953184387 0.0228113386935632 -0.0169671564812939 -0.0243129664372444 -0.0465251292424401 0.000233065151535955 0.0540254455296617 0.0302489942473364 0.0199741762633082 -0.0320347100700195 -0.0635020396251441 0.00127414962033483 -0.00188746654623881 0.0248527108399236 -0.0148495055726943 -0.0816026786576314 -0.0342123823268008 -0.0638791872434644 -0.0122761629340546 -0.0651779609433863 0.0382717098069162 0.0865932491626383 0.109130720238309 -0.0139025300838845 0.132976856319274 0.00276868614032921 -0.0334480482879728 0.0640001476336753 -0.0408201957191255 0.0872406994343963 -0.133004115434695 -0.0523195880591094 -0.00512587991121181 -0.000759957960480174 0.020121215351252 0.00221490479491108 -0.00494170291305457 -0.0152327951852888 0.0033547626860556 -0.0118386813242749 -0.00507058045051082 -0.00341908258927272 0.00788630454446758 -0.00499774611084238 -0.0266939508610103 0.0225924213036843 0.0255918583408336 0.00985079431224699 -0.00243167351692055 0.0448502887134761 0.00233458593253554 -0.00361109001346775 -0.00761640350013766 0.00348195523499997 0.0120017657364985 -0.0232557537803908 0.000448232554631896 0.0323908042329327 -0.00250410776499995 -0.0135996185206531 0.014454726344407 0.0208112861788744 -0.0142263026076959 0.0348837337659984 0.096032680406106 0.504451032630144 -0.138930946217573 0.0300512335329723 -0.41230595755328 -0.125182659204877 -0.314394701055116
  14 436.515225266862 ""  1.68601396384002 0 0 0.00896355689607488 0.000193768319453781 -0.00257421606052449 0.00549181946317082 -0.00268079952127674 0.0020979908237558 -0.00167031185535515 -0.00227410001044526 -0.00231725524390089 -0.00407544761541319 0.00442447389846118 0.00266729648351073 0.0103289867679652 -0.00174323696882569 -0.00675144390179818 0.00710826397074081 -0.00930971195590769 -0.00291470089511454 0.00105754557216855 -0.000316542312702394 0.00422893129253156 -0.010354551680681 -0.00332929759233859 -0.00866705984313713 -0.00279119888360214 -0.00760513469622104 0.00861357921367547 -0.00315172673821135 -0.00195331449003704 -0.00515679509146363 0.0147463607194832 -0.0230155855601735 0.00928769355158526 0.00381587946733092 0.00419253591244116 0.0832891249156682 0.0146086801044185 -0.00267605452551506 0.0859777915208992 0.104718512179368 -0.00678473662123568 -0.0762974981028112 -0.0918724857619454 0.00660757240140103 -0.107370759200154 -0.192104522922852 -0.00885861588497666 0.0331878081472595 0.113147742550504 0.0101738895184487 0.24738594027005 0.0891520716610058 -0.0328106637040165 -0.100536787410598 -0.170649468775902 -0.0133309240012888 0.050267836065779 -0.163747099323649 0.0231839400954067 -0.323945517509516 -0.216232388605315 -0.0114840273003104 -0.0403387524862043 0.00109279279400911 0.00315594147174793 -0.00443980974617693 -0.0246360292028134 0.0127191869497834 -0.00139771729168036 0.0151522939271791 0.00496122825355883 0.0200220088877783
  15 485.270533470696 ""  11.1779198521127 0 0 0.132259686296708 0.048505747339014 0.0342924776569712 0.0057803044135584 -0.0628784221728496 -0.0167045741492059 -0.0329093904938266 -0.0139038531158214 0.0880673827344501 -0.000709690053698233 -0.015847950472793 -0.0239755324547494 0.132120966799163 0.0205397393338296 0.0607673932715374 0.0330691630738743 -0.317266114126639 0.00169977778566352 -0.210701762973595 -0.00159076476790682 -0.0730265026403989 -0.136677008001061 -0.0618668470079989 -0.0478013379829998 -0.0789292406579312 -0.0399863620278192 0.326375692770714 -0.127191615770715 -0.0639503138996742 0.0395835641675035 -0.0294075542948492 0.0482016652870099 -0.0055662269779322 0.00139919394964437 0.00119894751688241 -0.00351296865087315 -2.17734617113379e-05 -0.000608800545073693 -0.00119020534643715 -0.00212890098089283 0.000144113165651254 0.000527978164847342 0.00608246002177288 0.00420993892796318 0.0020491386377554 0.00918140613618679 -0.00146523202550945 -0.00295385628085109 -0.00508531147198301 -0.00614987886233105 -0.00675840636805239 -0.00181615540893201 -0.00277656006354738 0.00143817694117493 0.0173844562046533 -0.00129189661186381 -0.00553878504581022 0.0102106374908709 0.0139005171598064 0.00948354341945625 -0.000855420118228815 0.00167068716984859 0.00203169587894183 -0.0436219052239778 0.0691157367139983 -0.0772946734534684 -0.202537059265676 -0.0198085820008932 -0.0396632418561451 -0.106564973461011 0.00326742752722012 -0.0335900641015305
  16 519.844594211192 ""  16.7697151409026 0 0 0.0617173826280508 -0.0369753374531842 -0.0710671222295155 0.0237451727347517 -0.0802168179549071 0.0622491686268395 0.0131140394117083 -0.0114634394199547 -0.122845744543148 -0.0493690263733882 0.0620939113730111 0.088287228748566 0.0889063435444139 -0.0884822588935823 -0.145855953487633 0.0374139731536947 -0.233297730456909 0.0850355943311775 -0.116016449747805 -0.0418121546766908 0.031935910825697 0.00525896993539725 0.00640407570468109 -0.0949038492592451 0.0154195054550015 -0.0117028723905886 -0.132075791640566 0.0254419516062512 0.00991191009472759 -0.146554484215864 -0.00927255095615351 -0.0116041398367395 0.0796849069692901 -0.000265630698626984 0.00101659331422271 0.000309578518784803 0.00157831121210344 -0.00139942408509296 -0.00748394070958861 -0.00247682396990832 0.000429455636494627 0.000835456844297037 0.00370666535857706 0.00234423291193719 0.00241589215911452 0.0034019262162437 0.00637196290032149 0.00352455116067333 -0.000330076762235205 0.00183004215303621 -0.000611430127838497 -0.00139874756370066 0.00551836375078505 0.0020994695239607 0.0104818472102993 0.00119997188808454 -0.00606805679310959 0.00829227772158536 0.00920673103687255 0.0142519070030227 0.00423265056164937 0.00281220285256385 0.00337187175793183 -0.0268461125216283 0.060678947672779 0.0365721100804 0.0946927685529232 0.115647421733231 0.00834370384460321 -0.220257085317521 -0.0916137470703806 0.0325668674189743
  17 696.041260847359 ""  50.3727369810908 0 0 0.01038719890631 0.00745787361094674 -0.0033873878490803 -0.00617965686122274 -0.00720945565968557 0.00482025744992551 0.00118377463488364 0.00115396547555819 0.00501529032711138 -0.00810036118353631 0.0317592269025329 -0.0123681641739889 0.00433801082557624 -0.00107201054648159 0.0252321979463776 -0.00878043147375616 0.00225054588928912 -0.0071812298965362 -0.00963286748153219 0.0070778075364147 0.053799448703477 -0.0155818758950213 0.000879118286021789 -0.00408525823038651 -0.00404164042257506 -0.00112328219951178 0.0327685151273503 -0.0103922041061796 -0.00118980742243358 -0.00779558041619445 0.502751689712044 -0.809077304745319 -0.0126790536885008 -0.00140860330767072 0.0130954631504087 -0.00909269236238341 -0.00604382478082291 0.0185711458896236 0.00595086608241068 -0.00937314587802884 -0.0143861742226254 -0.0016889842700659 0.00120207672661986 -0.00170564633217713 0.003553329637374 0.016510812020353 -0.00693524096221662 -0.0137940955198385 -0.00488605496680847 0.0214569004566146 -0.0231423617789179 -0.00434576960620907 -0.0167835806488438 0.00628447575552884 0.00963954647379354 0.00235965873639556 -0.0171913430037454 0.00411312639128323 0.00451477825863898 0.0100762950205265 0.00798217308004108 0.00455919941152564 0.0167043940087357 -0.0162187313200997 -0.00416395464389484 -0.00524428373330159 -0.0898559029698464 0.0321476999602754 0.00402300034509419 0.101878652526378 0.0389905971562354 0.120983242134797
  18 763.489460009722 ""  8.13262019869363 0 0 0.00129264517241195 0.00147805270833295 -0.000501250177156124 0.000683047675990033 0.000126355197091151 -0.000312026927094747 0.00029290344494257 0.000325658614806573 0.000396647126315291 -0.000106281054604741 0.00135662409761295 0.000300980411557303 0.00150131581419964 -0.00289370421535096 0.00249057064907951 0.000698483691044882 -0.00516272136333019 0.00120601058878834 -0.0042213113303608 0.00214819387426804 0.000846620774144075 -0.00197734134855688 -0.00086871273002682 -0.00282731903194286 -0.000243675670278167 -0.000726372133014296 0.0042077401281798 -0.000910503507787718 -0.000738578012030705 0.000621993810251677 0.0141579115186032 -0.0244820491074006 -0.00504632932299585 -0.0268230692611792 -0.122128321846501 -0.0268141286749224 -0.085527875799071 0.0534478056499084 -0.0727408731216072 0.131326940058076 0.063097844782351 0.00446220519469662 0.0256139395296176 0.00776486352268894 0.0941016985558177 -0.165908531806629 -0.0603454618877953 -0.043404567157439 0.0800942330050975 -0.0430983886444697 0.0856194043869013 0.0758752006803426 -0.0810395964668596 -0.0615417071304522 -0.0742670707235338 -0.0165709644752163 0.296760984753255 -0.041024577592276 -0.0213792358042026 -0.0805914953234723 -0.0681583053767278 -0.0201966294884753 0.107134468054488 -0.00330980011096316 -0.00126413201852941 -0.000437269513342637 0.00538545071137896 0.0050118748763146 -0.00214148876536669 0.00776019296309632 0.0055504741878678 0.00306281705985483
  19 830.941920134743 ""  52.2813972365135 0 0 0.00809890553993214 0.00320284896074042 0.00179613305049919 -0.00342474516533042 0.0125318203438145 0.00454585182887687 0.00177722474827412 -0.000718524598077279 -0.00913191717405338 -0.000706958943110056 -0.00426292648700815 -0.00117956903459148 0.00744392791157043 -0.00226203358033018 0.00746979972005846 -0.00238097598077547 -0.00861808220868359 0.0075153117294998 -0.024715328823598 0.0184517462433702 -0.004624976517333 -0.00960564451914073 -0.00148454755092575 -0.0164169773632949 -0.00324304484497393 0.00188767088127966 0.00904142596137149 -0.00949054292390259 -0.00319730365620318 -0.0220958393550567 -0.0431397347517731 0.0554827660155857 -0.00615018760803994 -0.0911839520461101 0.0333556914037223 -0.0818475286238472 0.0840899564466824 0.101215258477067 0.0395102154442009 0.0110945391225669 -0.126280851098921 -0.0343507056073847 0.00411298015338551 -0.0324364193534596 0.0597248420748815 -0.296641752351942 -0.0439622161709621 -0.164891356908969 -0.0772031778551337 -0.0348795552088168 0.00352970291818653 0.0213241465824733 -0.166312836045252 -0.017288518656123 -0.0220426701858071 0.0483597866634487 -0.050408318889511 -0.00190947792095958 0.0424712343984136 0.00811465616905211 -0.0189181994426104 0.031905638222364 0.253612693811785 -0.000662032414053227 -0.00962439386756885 0.00657560701211645 0.00547620114235014 -0.0163163222566696 0.00661134354951451 -0.0112810643916698 -0.0126409289848874 -0.00807946862882504
  20 834.62703630218 ""  13.1995524417665 0 0 0.0947402961911275 0.0355724801941403 0.0127097599252785 -0.0506211054312366 0.123907633929847 -0.00559497288459741 0.024821312750828 0.000120295016153998 -0.0855105673359387 0.0075029320750115 -0.016873406284977 0.00544678630515107 0.0699574542309119 -0.0174499438236835 0.142445499489975 -0.0431708306730149 -0.0416343222011652 0.0364113203300545 -0.225062780928129 0.202630628942517 0.0169386001582326 -0.121622039341559 -0.0138454704334705 -0.185170326033538 -0.0414493462096899 0.0247473619350406 0.178124668687634 -0.127375896816499 -0.0408621020480226 -0.239942682463221 -0.0192725891704926 0.00886325047715038 -0.0199225177110908 0.00904559010650247 -0.00352045551510176 0.0078175082292742 -0.00710782002718064 -0.00902288046262596 -0.00264871401800882 -0.0013320384356702 0.0108942504431909 0.00360066974632426 -0.000582254077465381 0.00373577321154206 -0.00736784019263535 0.0285698583029564 0.00585798667499812 0.016575605761298 0.00416485888343896 0.00172827121438298 -0.00353659913788519 -0.00220055128275213 0.0158151560908243 0.00189266424148106 0.00335665751955758 -0.00417483152411885 0.0011485121046331 0.000506847295111266 -0.00586217442032969 -0.000188747287511439 -0.00107951749055536 -0.00284283547682947 -0.0250872687956637 -0.0331418178421502 -0.111855717991837 0.0581251430769204 0.00718325189863101 -0.12124465304463 0.0564679233771182 0.0159340310537726 -0.0791853878965886 0.057043259652937
  21 915.750103906998 ""  49.6195435004129 0 0 -0.0363821378464959 0.0923114595782517 0.00655224482246331 0.0987741728241199 -0.0356185211644623 0.00886762971504461 -0.0265165054014969 0.0546302192192003 -0.0122390158947648 -0.0113330786435019 -0.00227094216872951 -0.0171485710254889 0.0118825361195971 -0.100221764631306 -0.0373237930120099 0.121107779130981 -0.277315885393113 0.024387076797565 -0.128304209315089 0.0166048146830303 -0.0791027791060865 0.0313418613286571 -0.101059179244795 -0.258691193306751 0.0382375256672171 -0.124138257074846 -0.102544601736998 0.0831189150230784 -0.0408649129995304 0.338322083942969 -0.0464462250803656 -0.00364434459608567 -0.0940008663084232 0.00129385607994006 -0.000630653178363014 -0.000516621684778341 0.00252724445456436 -0.00232228606596654 0.000752798933642378 -0.00395672557517491 -0.000269794430863682 0.000237740483517938 -0.00231479577656065 0.00409154752386941 -0.00077810064746233 -0.0248519656338277 0.00213355772439497 -0.00505335694308066 0.0213699817856982 0.0114628853134234 0.0202927133256782 -0.000515870597378922 -0.00517877120485832 0.00945263854465221 0.0146337483484833 -0.00748381298435186 -0.00642412690710877 0.00189025585542862 -0.0074810305886714 0.0210289090094858 0.00402721716510458 -0.0016971589302497 -0.021070112064147 -0.0643278037404699 -0.0638681220525825 0.0327645952697745 0.256266227009587 0.0247359574826447 -0.01831965008345 0.281894662288509 0.210950180068655 -0.011271541129023
  22 929.205685313403 ""  9.7582068631899 0 0 0.00241178824832536 -0.00558485988991831 -0.00463567859159148 -0.0068683066497374 0.000812843143876625 -0.00489249267592713 0.00436859432532797 -0.00146232482284033 0.00355615854666365 0.000701945068207618 0.000696603721886892 0.00410008504832274 -0.00238407437883086 0.000128843137328884 0.0125490447250785 -0.00785920323197398 0.0220321204703523 -0.00849385144423069 0.0142389215825984 -0.00152497240577755 0.0109237265073701 -0.00746272635860074 0.00494250519521504 0.00930796871329254 -0.00352251329858018 0.00768099386687438 0.0286887538515532 -0.0116374782068269 -0.00140747790351815 -0.0205246738814979 0.0148653733169476 -0.0102604470222889 0.0137785090480855 0.0405328778115012 0.0951364329546044 -0.0334987789074598 0.00705920276136778 -0.0923330699357956 -0.015776202772546 -0.0291119912439178 0.0169622493715626 -0.0632792332197393 -0.0132620111353765 0.0392699033298839 0.0819957634330837 -0.407900728108623 0.0348837250429423 -0.159010355345983 0.240506097034536 0.0662460257562348 0.301666033902838 -0.00176275629694752 -0.189184353621802 0.0487648231365191 0.0279766319546138 -0.0751055133790845 0.22304650651081 0.00520318651729436 -0.11801727264961 0.214165137375546 0.0479330222952999 -0.048213682906591 -0.19473632767085 -0.00243952030428653 0.00051789878081216 -0.00378193539168103 0.0151733244471322 0.0239767408323841 -0.00917253258072397 0.0103222758471496 0.00287553600158167 0.014020668797269
  23 957.465307056671 ""  2.11372289299798 0 0 -0.00848019196577316 0.0454991764507927 0.068123042312999 -0.0200279394172108 -0.108163562903054 0.00554750988067511 0.0189500659577147 0.0468635142327409 -0.0872646062923844 0.00812531557616714 0.00895804044855446 -0.015053762039883 -0.0840143279943082 0.188155982368784 0.275251445196415 -0.0235793907288692 0.247001694844252 -0.107557429217899 0.342136298089233 -0.223228058911705 0.0607190252937411 -0.118153942390401 -0.0931383356372882 -0.398109748746039 -0.0180879821051528 -0.0629111206999971 0.184093999349975 -0.104355793818517 -0.102429717973264 0.00986088937795516 0.0378841240439084 0.0475162969792462 0.0986673187370599 -0.000380246029333671 0.00504491965457821 -7.89991532184032e-05 -0.0010012369273617 -0.00279990142118073 -0.000890619669415076 0.0017291694054332 -0.000419489767509624 -0.00339238111023485 0.00229290806009572 -0.00279353989909681 0.00377335757715465 0.0084718551493517 -0.000333367556985077 -0.000175618342480439 -0.0127681806206687 -0.00203441517993644 -0.0133272369852568 -0.00173751808520011 0.00688320307742732 -0.0130964142185441 -0.0111880726187135 0.00427366210284429 0.0118790154035464 -0.00229117726500691 0.00519754606883588 -0.0130501326436427 -0.00508572939136102 0.000771569856807354 0.0193515573303056 0.00540036632942529 0.010351094889961 0.0198654606402209 -0.0559723667132733 -0.0600872898483357 0.0363557131012788 -0.068913090348481 -0.0308672444741591 -0.0155646625608785
  24 975.968230039781 ""  9.26039724515488 0 0 0.000359891814999605 -0.0134208804882505 -0.0229635312442822 -0.0150821963273481 -0.011142114572691 -0.00405327371523483 0.023364926217744 -0.00165327886826312 0.0143111238551729 0.000481076261120361 0.00364414204750493 0.00979456997309251 -0.0157813077433024 -0.0154766520713286 0.0603707907222593 -0.0202233828025424 0.0603598882917428 -0.0113298171320671 0.0492525704306403 -0.0264742252992234 0.0192222974936117 -0.042685643006566 0.00861907654578764 0.00202209745680434 -0.0106412836883509 0.0218344676279023 0.135731811563683 -0.0505644371128152 -0.0184320038033608 -0.0650598457094295 -0.00475292880363492 0.0199928822119289 0.023265987568784 0.00824291422048836 -0.0904616553813987 -0.00531533308548321 0.0154602001189616 0.0731843744205165 -0.00322124709751686 -0.00198813160523291 0.014256450685882 0.0723561120017152 -0.0584913557606082 0.00973222464507785 -0.0751793169815654 -0.179398197643726 -0.0425729234872675 -0.0306111845670608 0.146305984298773 -0.0498126837009051 0.183555084651525 0.0664406636975606 -0.22254354711401 0.291473787627129 0.132905142132374 -0.0386111945503561 -0.278317177588283 0.0569035386130707 -0.0299439487807454 0.264431694812821 0.172463840770035 0.00933098706001131 -0.282553789878775 -0.0187879422964019 0.00226802670715268 -0.00999608821140012 0.150563981667018 0.116815782512824 -0.0474385037200777 0.0763237972709592 0.0597120954000857 0.0179910601479075
  25 983.351835618985 ""  62.5431432520569 0 0 0.000600682928531716 0.0333817025477075 0.0701466758714832 0.0274805792926919 0.0185056136009413 0.0221007325106257 -0.0584984604082421 0.00575253497537961 -0.0489952600628642 -0.000888421903079728 -0.00876198624658518 -0.0317465681640487 0.0287693865780034 0.0772794369797171 -0.119091271338794 0.0393061661050347 -0.10585388646446 0.0261455182011977 -0.0719385019517525 0.0345931628605661 -0.0349071184975283 0.101579406651197 -0.0267281889103716 -0.0327675703682801 0.0221890558830434 -0.0571042326336971 -0.327113696815369 0.116360026937482 0.0396900406815197 0.148371425309372 0.0141409007428242 -0.0491520962920576 -0.0615304165206146 0.0107208243877465 -0.024007879654769 -0.00495718224832162 0.00146695636802803 0.0214007370666686 -0.000978465740666971 -0.000467789809703934 0.00781537377817038 0.0225096719965669 -0.0206005422261711 0.0114135433720299 -0.0227279506668278 -0.0791607272793063 -0.000219912815640049 -0.0169944660984853 0.0398002734009808 -0.0606209858200391 0.0775742034545 0.02447502616995 -0.134681500243301 0.115622770134412 0.0461803956415859 -0.0253887701625761 -0.0581143802699434 0.0193915482497765 -0.0263847812751333 0.100870388901045 0.0656715780578832 -0.00477151068878674 -0.139459224493505 0.0589092091926207 0.00137842878965892 0.0216819912343244 -0.452242492100987 -0.308250688683828 0.12979812325271 -0.25683062274725 -0.20155015113548 -0.0436640231997937
  26 1032.91750352112 ""  0.79981096899475 0 0 -0.0294734812153663 -0.00345543936025401 0.122196212556774 0.041975797715012 -0.00771794970094727 -0.0117455257497821 -0.00403024159941484 -0.0769029890760149 -0.0747255044761424 -0.00176473150573385 -0.00411433253723291 0.0081564900416959 -0.0373902261121 -0.0231873241430218 0.210514350350691 0.0479576840967791 -0.126068674964971 0.014491016928703 -0.0410328635565472 -0.00727748392337598 -0.0798377044829207 -0.0277988566541786 0.0844123500593612 0.193398412178791 -0.0403508110279375 0.112012740154595 -0.121805731315161 -0.0496310397955148 0.0507943506779088 -0.386210717304324 -0.0196690410809542 -0.0246094595024586 -0.0576188950302148 0.000896469012105065 0.000848160318359078 -0.00106951913888558 0.000421413890259531 0.0012678501499763 0.00133087130703497 -0.00213627708663112 -0.00203733593795296 0.0020169011298947 0.00282608775027491 0.00588503034873344 -0.00131331202327084 0.00283534241534223 0.0187114213079437 0.00666379309736965 -0.0144349621542489 -0.02680189815344 -0.000693899950124527 -0.00548153254926957 -0.0288328928564169 0.00121538777697702 0.00281462797999959 -0.0075197840877562 0.0218258863779301 -0.00390188973182278 -0.0116956790794774 -0.010868251877023 -0.00480314359650569 -0.00588784973466511 -0.0236502854225679 -0.0157104619670656 0.060514011571187 -0.0113064602329267 0.0340748311051998 -0.167865553806927 0.0170973287292297 0.27665486272766 0.360986214051913 -0.199012640251149
  27 1064.46641475431 ""  7.78460713723627 0 0 0.00192530945465099 0.00189526780058497 0.01653385567114 0.00210209805768663 0.00211846586181181 0.00185256768069447 -0.00738817212266464 -0.00604311868612289 -0.00887654862845328 -0.000100648130433834 -0.00122073612149001 -0.00416202698662894 0.0037262600411141 7.98491040675342e-05 0.0103102635283966 0.00686315454057535 -0.0128469573668296 -0.00755977450740463 -0.00826754375830397 0.00473802961210421 -0.000981601727634585 0.0104431669632649 0.00347645186831427 0.0156545086786332 -0.00134399704212599 0.00238664043727846 -0.0425719598943 0.00888797545191328 0.00889615151526841 -0.012844663058198 0.00420230365224478 0.00257464375793914 0.00919292390726114 0.0163321981062156 0.00290097101100001 0.00992990472768525 -0.018925858364423 -0.0209505822764018 -0.0102904859108008 0.0256686997256003 0.0419584243805859 -0.0269376152539643 -0.0460099676872336 -0.0806516644033992 0.0268659478588633 -0.141599776878802 -0.284113763296618 -0.146608105307307 0.225543550401015 0.291672253565015 0.0838756128534647 0.0968132026163363 0.449038584283894 0.0246823114897751 0.0540061365123856 0.077645427353729 -0.39408890445202 0.0452789359681814 0.154351143594026 0.171310064411591 0.0866523625284587 0.0852000678777103 0.320777635814638 0.00182360942623503 0.00246542926832505 -0.00260227906907572 -0.0323697889657447 -0.0215201910194042 0.00595904894814858 0.00554201159955365 0.00637699844328666 -0.0021913083299521
  28 1078.76528868128 ""  91.079998404493 0 0 0.016519066270322 -0.00909649601917315 -0.000649464601641066 -0.00956126218163009 0.00303482129637445 0.19852407616026 0.00762250332476319 -0.0192959939207794 -0.00728650655356814 -0.0109504647219207 0.000298671443375381 -0.156568351999595 0.039791189248682 -0.073204261536825 -0.0237208940653735 -0.00558839672246958 0.0480399908672139 0.145613868074096 0.00715928556274032 0.0161030342496936 0.217616283701077 -0.00117041964284024 0.01034630697124 0.0391116396575748 -0.0010273031799125 0.0164746454451832 -0.00853897179972286 -0.00445725456956817 0.00221089839178389 -0.0706796671859061 0.0343450234016559 0.0955417613123439 0.0570619254594999 3.6048206942311e-05 -0.00330592815857228 0.00239368501807129 -0.000828326384518014 -0.00192633963459213 -0.000770869011322327 -0.00453994278286788 -0.00221514393220313 -0.0036397158042658 0.00129381075544977 0.00398440157106404 0.00162568190153259 0.0118433930026357 0.00139286310071984 0.00767868589652837 0.0103426258199899 0.0122593741021492 0.00404216575992263 -0.00547134331267988 0.00908709500275334 -0.00802878555065633 -0.00322482965180121 -0.00477287207680166 0.0235455552438375 -0.00156116423673264 -0.00556623950566104 -0.000830508164982472 -0.000889126643269891 -0.00365142709130848 -0.015189685353586 -0.0115348050352385 0.00981751032874489 -0.0104340196401973 0.0830990912222386 0.0472598644528891 -0.0259716996181629 0.0486325092840544 0.03812960340325 0.0265312714097741
  29 1137.09396777297 ""  26.6766936352316 0 0 -0.103820862820712 -0.0744706479288052 0.00546617483977064 0.0673966954267672 0.0462038131366027 0.0273805394271267 0.056940392677712 0.0373323580783275 -0.00796399562376607 -0.0122592841833934 -0.00550718432842216 -0.00747168887604508 -0.128268969686295 -0.0823827419284718 0.167806113675267 -0.00668643633751127 -0.140909420516229 0.312177930884543 -0.147090972309352 0.00897450371329569 -0.259860367299283 -0.125201960386542 -0.0260548363765265 -0.196734985102616 0.00217195785654484 -0.0351364397886545 0.280165357301414 -0.115893642258199 -0.0954609382441316 -0.0163834662233743 -0.0746744604866685 -0.0930340115053179 -0.253310771142519 -0.00659509070878602 -0.00857822088190221 0.0126326022817493 0.00448309103918698 0.00740063059078821 -0.00310114791858709 -0.0047108136394913 -0.0187857715305742 -0.00997885630996652 -0.00198275024548466 0.0165039125212106 0.00534315495708044 0.0333475668161565 -0.0869352705254602 -0.00923067387675841 0.0369739417542812 0.084239856462721 -0.00171847993103538 0.00290046477179526 0.0762275135152317 -0.0182690462903379 0.0130334723793092 -0.021766421856643 0.0487444111372229 -0.00421747006154691 -0.03143327159695 0.0221168400217627 0.00105338460352729 -0.00974216925429888 -0.0607983019352437 0.0552586589953494 0.0337698367449559 -0.0173017115719346 -0.0810493118570052 0.0911155281672556 -0.0128640980504984 -0.136824346044825 -0.115594708713235 0.0148621727047749
  30 1144.45599698605 ""  2.73249568646682 0 0 0.0227072633937142 0.0139960798889128 0.00577113360551316 -0.0151195818449976 -0.00724748819124586 -0.0105311193167591 -0.0149959774132588 -0.00749063190277535 -0.000910151863937628 0.00310613436901892 0.000273102294177012 0.00561481341360667 0.0264178954373659 0.016920851860481 -0.0220202828671592 0.00178356174030282 0.0255817689436355 -0.0710258304382656 0.0356701657438818 -0.00545657950670117 0.040599215302884 0.0298562693608961 0.00314009229948984 0.0370491473138852 -0.000379799587944845 0.0039656093860767 -0.0708101069796532 0.0271145527209063 0.02125225851368 0.00762876587358359 0.00587334107525177 0.025447577618219 0.0478175541838971 -0.0355063253972095 -0.0146561673037393 0.0772420922532326 0.0272885269377974 0.0347613180105724 -0.0381742929911477 -0.0159380540405848 -0.0836413142306211 -0.00388770200494925 0.0076324286433932 0.0733618441468915 -0.00132373152903681 0.0633030103693005 -0.526902004197883 -0.104034400511295 0.0497398235285134 0.374813684820876 -0.125657408658747 0.0109631338771611 0.174246675186486 -0.00672696650854338 0.0233527162834914 -0.0844825865272045 0.244810176939758 -0.0223601265240422 -0.145007678988755 0.0210044941686744 -0.0207307218885383 -0.0528122740315483 -0.286701731324789 -0.00921037069343761 -0.00581908231686814 0.000783055472077115 0.00799627494060372 -0.0116760122360615 0.000713341252134599 0.0168573896881495 0.0115390187159148 0.00307319740853456
  31 1168.04251846081 ""  4.51218973432538 0 0 0.00277352225839204 0.0219750192458274 -0.00912690075457216 0.00171214779611573 -0.00977534594991003 -0.00341982178993394 -0.000573737594370816 -0.00977756538814468 0.00267551556182424 0.00182899072989899 0.00208373995949934 0.00395939215739507 -0.00507945094643323 0.0595232072448217 -0.0175926230883967 0.00369867801011831 0.00886709847547795 -0.016551391394185 0.0208478966579484 -0.0132225747037211 0.00418902485990263 0.00608648482491205 0.0124447821845011 0.0433605074100978 -0.00511093266201345 0.0213267077567872 -0.00690335765770421 0.00610695008720471 0.0123036270961475 -0.0272493349276108 -0.00929283776908824 0.00659847378419939 0.00283138248376342 -0.00161655212615612 -0.0738939138630998 -0.0371763614684629 0.00471895736825797 0.0395308175979555 0.0405911192650966 -0.00528086187591204 -0.0519646394520714 -0.102458857049056 -0.0537726143886231 0.0330061378018972 0.0520997274310098 0.302850908771921 0.321172073337376 0.198674324540378 0.166827225067971 -0.0605960442287526 0.19371221558978 -0.00134859531057483 0.353252290191378 -0.208009114223679 0.0785998611598468 -0.0807473463406058 0.0528634496111523 0.0109748295115068 -0.0775969149881001 0.292914027196905 0.0799803631219412 0.00432437661511381 -0.127453782328997 -0.00433276362665969 -0.00900621467412521 0.00451877156286734 -0.016099631920458 -0.0175922158271472 0.00757721679939441 -0.00695257650570148 -0.0086370862889799 -0.00239201905974988
  32 1171.84262424979 ""  5.71837718147527 0 0 0.0546474381577444 -0.122604406466447 0.097705962972688 -0.0671242070404661 0.0562334499154978 -0.0167586140493212 -0.0521073302329129 0.0536693143225503 -0.0292812592353032 0.00965320407286945 -0.0100494089178182 0.00336680156210009 0.108096418555605 -0.358140385900646 0.121481412811131 -0.0302624149282122 0.0208651022508947 -0.11690420549586 -0.0118851045724573 0.0382178651176862 -0.00242793418883051 0.0699353976553616 -0.0870737563512887 -0.214050800539079 0.0329304193581495 -0.155297108564089 -0.181123526766793 0.0483051877252227 -0.0160680753731814 0.235961376399344 0.0430580074405967 -0.00105916924545861 0.0888923729243961 -0.00746512542732902 -0.0121995368543302 -0.00971390065676173 0.00507022359673608 0.00383534850007159 0.00496302061386538 -0.00548309458939467 -0.00192127724717513 -0.00765192960473904 -0.0018804092423409 0.00134812841256485 0.00366364821769875 0.0570953038700575 0.0690063395218502 0.039747381757654 0.0466901044897121 0.0181589931736744 0.0445665629629359 -0.0132058084565612 0.00661122175252306 -0.0266149248551629 -0.000171717087303148 -0.00276560314278981 0.00806454814115198 1.41831425003549e-05 -0.00345043236138912 0.0135447603015912 0.00129002185212794 -0.000277994234924164 -0.00245502541868329 0.0114387980254162 0.0477287566357768 -0.0391552409849651 0.147823235760586 0.157378429460929 -0.070390732807546 0.0532343691986662 0.0526746179192336 0.0215153006260699
  33 1196.398259306 ""  1.35825182072925 0 0 -0.00248697236900682 -0.0165321847163838 -0.00214720110641339 -0.00622517222047031 0.00484705575166667 -0.000553208974584122 0.00391947937534966 0.00981234461165249 0.000742047094926424 -0.000119417988140267 -0.000732870748857287 -0.00154097540252731 0.0131406407313964 -0.0711910964401817 -0.0165686058772009 0.00342708590937699 -0.00644265905122334 -0.0287897782676804 -0.0099406670964469 0.0175061998053164 0.0280643859583929 -0.00367671320455992 -0.00755861357489834 -0.0318640228959359 0.00456049901517896 -0.0178322141535911 0.025504681373439 -0.00720581792534448 -0.0117160698202632 0.0228011858345765 0.0124893382840445 0.0105559724237401 0.0368571573639357 0.0731291383602949 0.0426881430102098 0.0369278196496914 -0.0496057992970084 0.00856227776632392 0.00371449415492669 0.0669405236448028 -0.0421423275653267 -0.0309194440480339 -0.0482849729833551 0.02198328792119 0.0199599056593722 -0.230863096672574 -0.103808668286777 -0.103331713574774 -0.420478685469748 -0.459827335605016 -0.293251606640319 0.127161484314008 0.235997294123477 0.0137656822126073 0.0939851918077208 -0.0654252413039557 -0.0372941899641876 0.00556722020156418 -0.0416404637180411 0.193522197931763 0.1033400217188 0.011197001043142 -0.136997934282787 0.00204580300875111 0.00855779401976402 0.00225132958288163 0.0100635414982861 -0.0156818129841039 0.0040363951075432 0.0233810120966378 0.0367530971010802 -0.0281118995973883
  34 1207.28571704438 ""  2.91131708089149 0 0 0.00625379613570106 0.00143128328093196 0.00278350413910957 -0.00278567862910867 -0.000538184035031956 4.33245149228283e-05 -0.00383160404598675 -0.00089912199592291 -0.000270653288105376 0.0011049728375075 0.000770710890749992 0.00125830109980857 0.00207614064891193 0.0188094345480274 0.00471817041968829 -0.00933808452368823 0.01317881970633 0.0173795487838325 0.0121296610732446 -0.0131419206913334 -0.01770725242847 0.00428422669201028 -0.00163977256464476 0.00178318958386157 8.77009238277478e-05 0.000451360618425619 -0.0182981832337458 0.00585152443314799 0.00472972791584095 0.00317166715155389 -0.0065986509055499 -0.0100853432027739 -0.0241035660886396 0.0773838182910455 -0.0256068739699752 -0.0465640302326032 -0.0131496811620414 0.0294184321150782 0.00215198190123849 -0.0859410219035834 -0.051357696373493 0.0815552425666925 0.0648304486176063 0.0120604945239837 -0.0381668499660453 -0.305030501485592 0.0540526704971854 -0.107288799788337 0.149966939261571 -0.212495885523038 0.222813207502164 -0.0535433676006 0.497035652303648 0.0334963562159355 -0.080101308621595 0.0363030703091446 0.121729010792328 -0.0284954400948337 -0.0369360727543426 -0.274111954367057 -0.145693490958759 -0.0445806192413932 0.00432115958359183 -0.00125512700008612 -0.00094084448307252 -0.00120517170199111 0.00741507047998671 0.0124208793271932 -0.00412755840500548 -0.0101208992118066 -0.0112797622188068 0.00622224709877353
  35 1252.53360709316 ""  5.03209319907752 0 0 -0.0701416088175485 -0.0208022933303373 -0.0285868745825383 -0.00600292861386707 -0.00668745515982493 -0.0151732560339293 0.0588419962961415 0.0291360780926246 0.00713102346672057 0.00257804142977015 0.00319976763801081 -0.00402844564989263 0.0473213811132503 -0.347399719668447 -0.263512411707046 0.0977418419473702 -0.127713008561278 -0.309505719727555 -0.0823723243733836 0.152408994152251 0.314669367794937 -0.093942239504022 0.0101550146288298 -0.0920530229347694 0.0132821993916747 -0.0192983649038628 0.235520066280161 -0.0917130850490272 -0.0805945348741789 -0.0118759775053641 0.0892642675810055 0.0632193808890004 0.253665177303416 -0.00197738877148175 -0.00906993894271282 -0.00576965292762597 0.00589753852952542 0.00537032455372219 -0.00169499263056002 -0.015037773556835 0.000516892169076929 0.00341419181217374 0.0072516412981253 -0.000393040889072106 -0.0031683483805309 0.0219421892030662 -0.00405378944215061 0.0034165800744184 0.0653395890962144 0.0356544566778712 0.058932597338855 -0.020272591949392 0.0106535107231732 -0.00685577116630199 -0.0105505858242835 0.00448498730859054 0.0136493568561475 -0.000936757752023276 -0.00228641073476997 -0.0236947484767544 -0.0192500082087692 -0.00275366370985685 0.0154589878739027 0.0230900017108461 0.0264997711062533 0.0361883340974438 -0.213848890992147 -0.272300400559772 0.103461215547867 0.0649318046342735 0.162529832648294 -0.201346411190711
  36 1290.23518016659 ""  12.084784663667 0 0 -0.00541195085015873 0.00288679744242715 0.00131878522062469 0.00286346431538599 0.000294635095111506 -0.000376498970969133 0.000694477951681562 -0.00175982375391355 -0.000266096264213335 0.00074548530924189 0.000559059561067304 -0.00153348286906634 -0.00716010832410691 -0.00457296290508645 0.0172333571058661 0.0141380900978471 -0.0217573524399842 -0.0267806535019416 -0.00617563445246704 0.0139432905183737 0.0255402288282554 -0.00472727928069101 0.00204454415442381 0.0038474610517216 -0.000901862016984735 0.00434758325404594 -0.0013818431427188 -0.00216850092283263 -0.000629059583426911 -0.00569224927238335 0.00557624844412285 0.00819944198070409 0.0214884797394117 -0.091371652116751 0.0554803445187245 -0.0621069853386455 -0.0384395649427175 -0.0488864927565227 -0.000150684830572516 0.0927808564719794 -0.0637797396067252 0.0504264640701588 0.00979964761413595 0.0222460538004985 -0.0273898231242737 0.06338908273823 0.282931003802876 0.0597086951068063 0.0068244090659367 0.197183469686656 -0.0177292872041546 0.338941313766663 0.22454365350936 0.488145170866504 0.0465824180637124 -0.0490871953685666 0.0474113994257071 -0.00604567790726216 -0.0586763078412482 -0.0462352144092593 0.0134428392409855 0.00179155280679633 -0.0626236482334332 0.00277589257660185 -0.000994912718406542 -0.00174968297524911 -0.00288564089119508 0.011999130501017 -0.00292372817118215 -0.0105530411269395 -0.0144330191966036 0.00818412251426588
  37 1303.53111042572 ""  3.94855914555386 0 0 0.0548724485184711 -0.0274767843123935 -0.0130068000012411 -0.0426719457960935 -0.00614348619323727 0.00906127018703598 0.0158206987994526 0.0275808930634707 0.00549721046759808 -0.00247661902542808 -0.00436524910466555 0.00682435955916255 0.146997026615576 -0.0730508696452897 -0.415858112330347 -0.185329737790975 0.289308189431777 0.347216535845939 0.104371041346055 -0.195674524789668 -0.327761719627563 0.0212921779402214 -0.01918930201989 -0.0740677114157702 0.0186306925290728 -0.047528702175485 0.0863536397900343 -0.00438024781742382 -0.013417898258318 0.0404483115930927 -0.0634553368849327 -0.0500641540763718 -0.185909429634963 -0.00832702433703561 0.00332515855596731 -0.00356978475132854 -0.00180986607890822 -0.00361220293429869 0.000673400703860997 0.00536444807333106 -0.00184765928125858 -0.00060849094442261 0.000100714995536072 0.000364395227479553 0.00131511330197581 0.0213399443592931 0.0018971453725874 0.00254184426089144 0.0152692619305424 0.0285136745561764 0.0136371271787997 0.0260836566224155 0.0116101974110852 0.0382918916732598 0.00388319395696452 0.000766604231845953 -0.00425971335265217 -0.00164562076283114 -0.00241813359311001 -0.00390144864044729 0.00428954231583975 -0.00191318973069941 -0.0081516450923862 -0.0310528158793463 0.0214177222554618 0.0329452534422082 -0.0777024866284362 -0.295200173103363 0.0850743882053158 0.170277267981731 0.245362464649272 -0.154786157482981
  38 1372.4491128719 ""  7.07942648246499 0 0 -0.0394199553221231 0.0589252844798079 0.0867539074899298 -0.0332020506925024 0.0352201225307142 0.0390721999812194 0.045003333417078 -0.0199741337267739 0.0114068680495327 0.00714873865841822 -0.0130638761282493 0.00502421591948294 0.106832971341249 -0.105700490333292 -0.458410646173628 0.0972268784256822 -0.172942911738683 -0.281148731440414 0.179442871452786 -0.209079923661804 -0.35194306260254 -0.144436224109139 -0.0111996748444083 -0.0842455796823301 0.0189725299833847 0.100820729099565 -0.0458615104109199 -0.0805710403694774 -0.00982674188999816 -0.199790826591009 0.0290770044967668 -0.0250819851644009 0.0531043419716972 0.00260473276604713 -0.000350940445706411 0.00190088194869372 -0.00103273784902779 -0.000906344828762062 -0.000229869155597372 8.51851551264175e-05 0.00114459133905431 -0.000425928830822481 -0.000280728023711531 0.000196965087362276 0.000906698895261853 -0.0137995188415765 0.0087403795662764 0.00131507278027213 -0.0122033986194201 -0.00442576111139928 -0.0176025408402322 -0.00235598461072968 -0.00733359263140668 -0.00379891597428942 0.00457596329273346 0.000378446990768844 -0.00719917501034514 -0.00222175632169116 -0.00489707193570262 -0.00208417638503602 -0.00255860576093236 -0.000844616570482149 0.000204666468482946 0.000623767243227359 -0.0197185897988155 -0.0300206551273975 0.0956045613496784 0.192514080410058 -0.0689958512058838 -0.0791534716769814 -0.150366067199884 0.145117218526345
  39 1402.21596583318 ""  8.27173610342265 0 0 -0.0048412138017213 0.107163378474346 -0.0512900168291977 -0.0234108953726071 -0.0179521092618019 0.0118295826999223 -0.0184332162122738 -0.0347707056234985 -0.0188547342855332 0.000565741061149677 -0.00211438052835516 0.0056998408834098 0.0928193371504571 -0.674451452517676 0.339982471075401 -0.0402200942277414 0.102589621968455 0.0227359862341226 0.0729030822709154 -0.136723856610733 -0.198397491667288 0.0252084311103014 0.0546427371481724 0.158193300793889 -0.064506688092331 0.10841918144753 0.0705002060450776 0.127313620283305 0.0470775338692776 0.0771512718721194 -0.0114830772813166 -0.0106626666029099 -0.0221956274800301 0.00385071199889477 -0.00310424251667375 0.00460267285719557 -0.000285411241416505 0.00164788239040637 0.00113786084697883 -0.00688527090606044 0.00338557140124697 -0.0108223970445711 0.0049728118983532 -0.00141957366780173 -0.0152213025406642 -0.000247488434541249 -0.0066953851595211 0.00295687760144015 -0.00580089844632546 -0.0106722598286341 -0.00561846586712683 0.0198616103749337 -0.00768153200055364 0.0504909402615393 -0.0391182491131472 -0.00346347569731637 0.0608474555163438 0.0340171543985179 -0.00732185586095905 0.0695095483893369 -0.0354815660472945 0.0145911701724308 0.0655939961747269 0.0351907486824974 -0.0015940056140093 0.00934084913708473 -0.0735584651342863 -0.00753781601167028 0.0207998889893349 -0.0623126097770283 -0.0672201865118204 -0.00121132405212375
  40 1412.37989843047 ""  2.67742047958516 0 0 -0.00326274990115653 0.0210442740721727 0.00284230779671765 -0.00487869610655514 -0.0100900331241538 -0.00547231728369791 -0.000679453039096552 -0.00686003503568222 -0.00847811274677772 0.00206448510848879 0.00243946583401316 0.0003488833562944 0.0271749080279503 -0.126057391027709 0.0160090147251516 -0.0214601186319533 0.0293683163569578 0.0346868751848638 0.00711478141119716 0.00172956516663957 0.0364945599860022 -0.00403697396506468 0.0192812487792478 0.0364491652003459 -0.0147715029031454 0.0248072412374069 0.0266370821691665 0.0231152553255823 -1.6866688804547e-05 0.0219303924290116 -0.0102470824063884 -0.00654877653579633 -0.0461863041016423 -0.0139851444261162 0.0132865820951284 -0.021995340417637 0.00304130291277884 -0.0195506246403409 -0.00662623608297319 0.0539791768918161 -0.0220069466651841 0.0866132139123569 -0.031247204348047 0.0109259131288812 0.0742188790698877 -0.126819297231521 0.151538429001389 -0.0022328157374989 0.0241216068373874 0.162528739679485 -0.0806345239987114 -0.173386961151424 0.0327684785582488 -0.418117742669033 0.190056682551908 0.0494315469627506 -0.366945559185556 -0.162368910976997 -0.0177535671564013 -0.310403660953552 0.113714425041472 -0.0972342245577705 -0.36254117042902 0.00590689479576438 -0.000601819619067217 -0.00131668723834168 -0.0147856661847187 0.00506332786076012 0.000348567128112725 -0.0196442222724914 -0.0239877647139465 0.0115838576359922
  41 1426.55226679347 ""  18.6613182661172 0 0 0.00437089005303761 0.014579001192479 -0.0406433687101392 0.00165570793620276 -0.0170043161930096 -0.0097631051085398 0.00851072479916266 0.00492446709752177 0.124857958904109 -0.000789155575599146 0.00475527208630411 0.00144780148628798 -0.00181174210590407 -0.144477613313786 0.152424098032327 -0.0350133144943938 0.0521764655968966 0.0889854245788314 -0.00569170902718474 0.014791144935923 0.0662141588038468 -0.143249107606602 -0.236977367166127 -0.415037394544992 0.120968774651262 0.0538769709276794 -0.49225303705002 -0.144498897310794 0.130810865705554 -0.391272069168204 -0.0168880371964454 0.000973421059594137 -0.0388439214688868 0.000207884367966682 -0.00115280934965687 0.00111563277155736 1.04038114090907e-05 0.00062703860366582 0.000496927716845105 -0.00140511842396025 0.00083344923666291 -0.00488055836776991 0.000846860730360266 -0.000739874572009824 0.00853942159585504 0.00483989461216875 -0.00275703792688925 0.0018604055597339 0.00130372580057992 -0.000395376174428058 0.0019824413321237 0.00793035018632378 -0.000368681193061189 0.0144163479568921 0.00152172956066431 0.0166821572983976 -0.0264992613921801 -0.00842922312676126 0.00343159082252105 -0.0234503545687923 -0.00229609236076769 -0.0143992119086984 -0.0276342944270497 0.00954359098744865 0.00209294371510479 0.010708505689875 -0.0632580150574142 -0.0260967091355005 0.0215494122064626 -0.0045925537159323 0.0210832609400309 -0.0554241326275619
  42 1435.97606930219 ""  5.40594068503656 0 0 -0.020230477136575 0.0419228090329396 0.102722680437854 0.0248199057908266 -0.0669539726262743 -0.0738179955467024 0.0208205422000176 -0.0170289540515616 -0.0192385153220782 0.000988161626118664 0.0128449657718854 -0.00367867291828098 0.106404893961261 -0.187403497079743 -0.283726037553486 -0.144750684824179 0.294435826569461 0.313238668147855 -0.208733399443504 0.200912777342518 0.367993360330773 -0.125581163546177 0.0395295482991344 0.00485246655375522 -0.0168670188531091 0.114062254307247 0.00214631391369866 0.00637103371353566 -0.0307010298075455 -0.000832926137763989 -0.0447700731423663 0.000893805106314459 -0.128648706371474 0.00174712357440591 -0.00141066912996852 0.00310333993532465 4.93865634904799e-05 0.00253490303802043 0.00173338238579879 -0.00405875524638336 0.00123719036459873 -0.0102212868532738 0.00263786039523413 -0.00213937386202933 -0.00793987260229427 0.0109110577279892 -0.0142815990951807 0.000985945933341546 -0.0101581241554691 -0.0225639126676561 0.00122658613580031 0.0191583237257324 -0.000707179766908101 0.0401092413261051 -0.0321565469796783 0.00165447750894994 0.0428466929492202 0.0230019948199569 0.0117136200102889 0.0460617890720559 -0.0107561432626521 0.00750325442267921 0.029309191663598 0.0076064193559131 -0.0142618188825321 -0.0269012025674488 0.0699491585020775 0.186468906848696 -0.0599256923833865 -0.0706127251346184 -0.119106868671378 0.0932084622788226
  43 1445.8861385425 ""  13.9398931843797 0 0 0.000215984620618276 -0.00211408964135211 -0.000256657111428558 0.00223221224974268 -0.000149687987592014 -0.00102384697934602 0.000665683201363079 0.00177599819605172 0.00805192090208409 -0.00179602198451067 -0.000703793274893232 -0.000863694228161484 -0.000436793837188623 0.00832395305557588 -0.0108563240090893 -0.0043894883683519 0.00955933405929923 0.0182275860109534 -0.00622959252644461 0.00130298832855535 -0.00454424329674846 0.00242044236244572 -0.0200843606165512 -0.0322978144966779 0.00940972973757647 -0.00534680735805117 -0.0236976770050921 -0.0107050535343397 0.0123703335655861 -0.0340384831850846 0.00817410485751276 -0.00112092148708342 0.0129379611110963 -0.00764669161978688 0.0183490259687718 -0.0211035482650962 0.00343806547165925 -0.018067263586824 -0.007336994938139 0.043128624128124 -0.0198543487575924 0.100110907685243 -0.042678286193991 0.0105939825214587 -0.102756103828644 -0.129831536885401 0.0989514570639422 -0.0257083333391337 0.0204639979198277 0.120659163724425 -0.0590281028291921 -0.188053342303824 0.0239286530486543 -0.388593075240312 0.0571981625429565 -0.289106393265744 0.319909981771688 0.0873530400432274 0.00134091837765162 0.276217311885842 0.190013164023834 0.227907073803042 0.285196604593277 -0.000397137517963849 0.000847415263350124 -0.000193649005265302 -0.0123629370034041 -0.011162988925499 0.00328533606725354 0.00504296293305354 0.00620439815027836 -0.00202308151789171
  44 1465.28939871566 ""  19.1917881825274 0 0 0.00197252671008602 -0.00455419782972415 -0.00834721286262679 -0.0636253589489339 -0.0270109286342185 0.0487075098866339 0.00291819792397185 0.00727494426558764 -0.00181566587682133 0.057036710698177 0.0321008608110581 0.0193372047084064 0.00117588206618174 -0.0253016735948323 0.00676978821072069 0.0562700775745762 -0.0552054035224116 -0.345155387348538 0.00708923773070884 0.00664264184342303 0.220283941390291 0.00171415736817926 0.0261673913322321 0.0387824032170127 0.0209553083737486 -0.0691927643432951 -0.0140927842851926 -0.0626436949628783 -0.051437579953263 0.00609162117116716 -0.236914554035274 -0.096619859193816 -0.754107755060101 -0.000190145173528272 0.00244586636378073 0.00146247641044897 -0.00127397038500496 -0.00255356566004995 0.00343079372493072 0.00112201857970951 0.00356585533849071 -0.00227589294276133 -0.000733689566977217 0.00208779970691844 -0.00481183861783125 0.00501671104494907 -0.0150057604299297 -0.00485332114827677 -0.00393944709307269 -0.00537945554161691 0.00324537647657319 0.00633841674533494 -0.00364013886041474 0.00932447756683609 0.021127582937675 -0.0231354683046521 0.00902513674842059 -0.000106173528823142 -0.0341744942084816 0.0140083031382477 -0.00879304453216426 0.0157607672212985 0.0423842398033739 -0.000647872010658368 0.00570266548185159 -0.00053856129919028 -0.000548053618081487 -0.0348660089611904 0.00675051126304699 0.0142476871985594 0.00999538305355329 0.0157163802440052
  45 1501.31331600001 ""  2.04476981693544 0 0 0.0160256640144782 -0.0156174664276054 -0.0119757068538696 -0.0222016597506642 0.0266678455988336 -0.0204198519923574 0.0228755791138152 -0.0199016461378025 -0.00641558508561274 -0.00176338218732743 1.07825686650164e-05 -0.00228429993435473 -0.000445107581677934 0.0224383499196054 0.0381623216790233 -0.0405054878425299 -0.248081798206047 0.174494413422501 0.277147939031724 -0.0360599861598667 0.128936377902546 -0.412844496308017 0.101972417943353 -0.00873452488860735 -0.0388632422516613 0.338095110656037 -0.147268817204856 0.0628296312042392 -0.111946744283891 0.272695615130808 -0.00328255853023607 0.0059483802243025 -0.00743555059690974 -0.00175549697460193 0.00546425812519137 -0.00132553191946988 -7.48805780775024e-05 0.00256549982375808 -0.000103232527368118 -0.012922016564163 0.0150764614469081 -0.0114312756289335 -0.00994723783408427 0.0237899408580309 0.00438029726823692 0.0711033672629451 -0.0798518028918687 -0.0146358096355302 0.00625761382174826 -0.0778219793269467 0.0793375465704867 0.0121495598983605 -0.0251285546088428 0.0542417977855546 0.29665774721833 -0.207411294078446 -0.0574132321167209 -0.116809877741347 -0.283952802959344 -0.164547402971883 0.0324988467120997 0.101383668335547 0.201108799729141 -0.00304000477009677 0.00443670720653299 0.00334294260170103 6.51699639901413e-05 -0.047487400687232 0.0104867340809545 0.0198179679418251 0.0229247412124313 -0.00612909683290095
  46 1504.84934980488 ""  5.89127831766708 0 0 0.0187203761007984 -0.0185646735262189 -0.0168614903236212 -0.000380538790963832 0.00273137063114637 0.0116022504905259 0.0320749767538002 -0.00745370888479092 -0.00484118464496979 0.000818314336245074 -0.00110978748802068 0.00152357724735526 -0.0110653858454479 0.0556981643130144 0.0597572426500555 0.0152259131009189 0.0410239084711297 -0.0599375905706038 -0.0490843497272846 -0.00469838151486936 -0.0625078616626059 -0.459105145977319 0.164153057426672 0.0668653273943988 0.018640215334462 0.214534622871767 -0.238487692700478 -0.0931928704140539 -0.234369883471204 0.275215883889928 0.000639382352814653 -0.00312132421664655 0.00139368866495129 0.000491203269485317 -0.00426064218846015 -0.000162422684355655 4.65887459575202e-05 -0.00403173185358727 -0.000183088544545321 0.0200834225146962 -0.0168507299609406 0.0181762921550673 0.0125014604415926 -0.0227747494848454 -0.0107886031024219 -0.0787492623660014 0.0894529875653122 0.0140299919173627 -0.00533962277577004 0.0905873123661866 -0.0866427896351981 -0.0221516985405605 0.0281276607663735 -0.0858267688923332 -0.338134491895754 0.24648217352076 0.0479064553483253 0.143590749865344 0.264741648890359 0.240728743908724 -0.0969115777707364 -0.122581515631088 -0.205593249442683 -0.00424447600335533 0.00721893639513638 0.00149213331967921 -0.00364734378957681 -0.0753004618822602 0.0137769167166087 0.0304212387251021 0.0263862345197264 0.01154896598811
  47 1508.16380528998 ""  0.25108033061639 0 0 -0.00637395761233424 0.00538802582999274 0.00743272845231425 -0.0282343495118961 0.0279694992004541 -0.0353103779355807 -0.0126403480511406 -0.000470508219069013 0.000699454397941203 -0.000272353018773247 0.00350272122276769 -0.003767884295695 0.00923400363752204 -0.0242928797336711 -0.0452627074153808 -0.0581852358406826 -0.372059846509396 0.261889391030878 0.398355493581363 -0.0395700570244941 0.243132393268808 0.157342235887345 -0.0714177184061542 -0.048783790771442 -0.025349405691928 -0.0249332597344189 0.10965222586255 0.0828095598963367 0.112394327061287 -0.0805135796138838 -0.0122500297000407 -0.00495104646986395 -0.0542822916804232 -0.00236255424579472 0.00251105007625437 -0.00275711360553864 -0.00106815695614549 -0.0059624798460708 -0.000279133621767982 0.0279079795468333 -0.00435945477862272 0.0216202099193379 0.0223273418947101 0.00774050146030649 -0.0192663909296786 -0.0452956967633535 0.0541327529545699 0.00342484840577916 -0.010072650458297 0.0527706208940061 -0.0558738328497289 -0.0286958254104051 0.00506250928731093 -0.106055778390253 -0.181870190724349 0.220612270777386 -0.110806947793372 0.101267025333618 -0.164104202287759 0.315585092278894 -0.382217734543842 -0.136601268289472 -0.0274063978300659 0.00154956263751354 -0.00406559039725335 0.000507752056553966 -0.0127477644290607 0.0226267750456828 -0.000599543554765196 -1.02796401864868e-05 0.00412165202258739 -0.0185167819222396
  48 1512.970757543 ""  2.69154598842557 0 0 0.00500120205778405 0.0397472784950857 -0.00156274175439851 -0.00186930984647587 0.00376131921315385 -0.0201809819551821 0.0173177750510473 0.0413798303739371 -0.00308820477574623 -0.00764619030884434 -0.00251000529649536 -0.00247303938756236 0.0280949632991343 -0.0863666388303599 0.0375850817418975 -0.0386073051791096 -0.0791270098954108 0.159239292371473 0.140785346477504 -0.0293837290067337 0.0355773207465557 0.0162367621580775 0.193725612033847 0.308175962865321 0.183608020031915 -0.517008527120733 -0.20767991943532 -0.499822459717457 -0.359573545822037 -0.0541255307720362 0.0175642234468949 0.0118484019351273 0.0646277589664107 0.00134631720939632 -0.00140749598510436 0.00115959168645174 0.00046512268870287 0.00104826565050467 8.36865429148098e-05 -0.00366233305758924 0.00286938915544119 -0.0038070370086871 -0.00126734287380391 0.00438515884778731 0.000767077847660467 0.00138696992054172 -0.00311381298745137 0.000973721361867724 -0.000942617784441912 -0.00592675274309294 0.000867432631135036 0.00318736345597264 -0.00524753062855876 0.0135207197390903 0.0526619918641086 -0.0364786430745205 -0.0103428096225256 -0.0204174121679321 -0.055058273140601 -0.0278644024717279 0.00156986874665908 0.0176781123895435 0.0391876529614571 0.00271219923743549 -0.00549385186098339 -0.00190140493163763 0.0105764816241584 0.00881091423980572 -0.00475037072363137 -0.0204219343827311 -0.0356180234805208 0.0274063710929066
  49 1526.3023999705 ""  4.12990010679547 0 0 0.00254679407830711 -0.00586435147655007 -0.00157031548982346 0.0240762262441718 -0.0201409699422374 0.0247479994168203 0.00528975014620438 0.00260224494340387 0.00193613009011176 -0.00219895864526947 -0.0031701805925644 0.000622740808068732 -0.00902589430328444 0.0354770756657878 0.0154679350221075 0.041090322373421 0.277044351062539 -0.173481650409519 -0.290772348415885 0.0340530979601052 -0.170296634526272 -0.0553556721675618 0.0250842504318404 0.0156073615100781 0.0200028497575135 -0.0124572197742484 -0.0564341781603268 -0.0519214119920673 -0.050099747415242 0.0157309503843318 0.0206821869302066 0.00372861488686308 0.0580602285276662 -0.0151232322880228 0.0250944792847646 -0.0152184519929826 -0.00483568430695419 -0.00764823758431989 -0.00403373133948756 0.0311760712952178 0.00843988547020463 0.0297533304811699 0.014743407100796 0.037183340553613 -0.0147029713252001 0.0918316395961368 -0.086428213802594 -0.0339868612737935 0.00129873666371207 -0.0866943375224983 0.103400841519461 -0.0378905836694762 -0.0175903655017531 -0.114458665332995 0.102228969343252 0.0622429958197771 -0.236668251371236 -0.0150733060463033 -0.533353684239936 0.196491164213318 -0.44655227837539 -0.0772767809848932 0.145772919577536 -0.000925544467977791 0.00371410356414648 -0.00151390014071093 0.0103262989218882 -0.0116202147072404 -0.00128932760235504 -0.00303029835035634 -0.00538591028688198 0.0142292932872689
  50 1531.20436976975 ""  5.27929760973497 0 0 -0.00196826530230662 0.00670742662692287 -0.000174786327647587 -0.00539492115341203 0.00448931363980216 -0.00276944061023139 -0.000864808549136982 -0.000919963971335178 -0.000283108620702692 -0.000280274369429884 -0.000295332447958141 -0.000508681238137159 0.00511447270355709 -0.0286539869046267 0.00684778679402318 -0.00646730258186256 -0.057710097279453 0.0323187553682214 0.0621960213820873 -0.0139461625471474 0.022227056564823 0.0139417884696276 -0.000372047872293014 0.0073373427036801 -0.000259571313044955 -0.00870781550220946 0.00602823106558808 -0.00108255729699824 0.00398869624858243 -0.0100745217553919 -5.45753374644887e-05 0.00147953822862237 -0.0118311234380164 -0.0525036287309798 0.0808573947380871 -0.0467151895386937 -0.012789264423318 -0.0105087968667726 -0.0104048601123055 0.0444955726952406 -0.0100524947443803 0.0525996237792458 -0.0107130545409006 -0.0139761207496363 -0.00380630236221964 0.399142744727124 -0.384455715396235 -0.115298565677091 0.0268563199172053 -0.374761722852205 0.456604365748043 -0.0308987774730139 0.0168737934322662 -0.119371283231211 -0.101237649058449 0.0524751877474286 0.0279311882403079 0.0360094026548602 0.210849988057945 0.0180044387652396 0.10500106736525 -0.0166195194374548 -0.136613739215983 0.000461423646407102 -0.00276095705298661 0.000153440252797349 0.0155050573303952 0.0173910959548446 -0.00539101436737351 -0.0018761748774291 -0.00701450846665369 0.00603832219352058
  51 1658.08308246455 ""  31.5544879156776 0 0 0.0214263196728554 -0.00221789851781286 0.00816610151972818 -0.00570836079449027 0.000167206624157749 0.0119793946126331 -0.00011621939175061 -0.00211781722234237 -0.00562401532136837 0.0019056685562862 0.00258832508533158 -0.00270432678798842 0.025741075715754 0.0460436377715202 -0.0149431837341105 0.0034035339170393 0.0140847074413624 -0.0206897200024587 0.00148078990368136 -0.0185032608772517 -0.0288338132350493 -0.0302808883109131 0.0275706629059603 0.0328358282276645 0.00085372541587464 0.00434524060192048 -0.019123231791421 -0.00696211952128907 -0.032913253831899 0.0341241060035044 0.00865992274250257 -0.0326765697599817 -0.0237160691929961 -0.000283634397446395 0.00166643728081816 0.000121406772733954 -0.000826700172500964 -0.00144861398334156 -0.00010901415999989 0.00110675323360202 0.000511206994801362 0.00131660254562571 -0.00041893071481534 7.29741632879147e-05 -0.000139501323044908 -0.000731211405738734 -0.000653865660437644 -0.0015084101473715 -0.000776605029715542 0.00400229660429397 -0.00282130536206665 -0.00166773638471596 -0.00245527490856647 -0.00470503662232732 0.000532119116819456 0.00031920978468323 -0.00192345140294958 0.000870522691490735 -0.00217298007141909 0.000879279163365771 -0.000850266255973186 1.97412832087862e-05 3.15431705247657e-05 0.0120289830926195 -0.056678624015435 0.0404023159755835 -0.301302811667328 0.610973712198967 -0.0212117341012887 -0.0738088046098687 0.174276604849812 -0.633474864899764
  52 2892.56990701288 ""  58.8196559914544 0 0 0.0750150865796592 0.0148771217456917 0.0160231917623826 -0.00880930158878895 -0.00528697374372353 0.000545228570530617 -0.00630462417588452 -0.000991469010057306 0.00144526013072566 -0.000145596054881654 -5.44928118099678e-05 -0.000441089595594831 -0.907502834259659 -0.204896223815242 -0.180139112081779 0.0954015930889603 0.0123937922588443 0.0317428915334133 0.0214427869783431 0.0500210387045524 -0.0250882026741072 0.00642144270393775 0.0303546462572189 -0.0101944539411479 0.0492597717164602 0.0118566524560856 0.00830195595535181 0.0236987915676635 -0.0326829273907736 -0.0121764951619366 -0.000575305154572673 -0.000265871158088888 -0.000559651144584282 -7.05507251620472e-05 0.00013425564908992 -7.29670704820505e-05 4.66691913193137e-06 -2.40994339811705e-05 -1.13956302817045e-05 0.000107884410798106 -4.78836698021898e-08 -3.94816056637992e-05 -0.00049000703682667 -3.66485491279595e-05 0.000477820451033526 -3.68484027677371e-05 -0.000744322018687909 0.00123454513679374 0.000345137250595902 -0.000807833298722653 -2.99854781123401e-06 -0.00112397440342165 6.37867587613647e-05 0.000431451653645739 -0.00158720596648804 -0.00207712770586334 -0.00109602848124628 0.00740619881746408 -0.00161576562889888 -0.00304588527591675 -0.00121145039874393 0.00357243036260469 -0.0013782690061308 -7.3656478580201e-06 0.00205852350540563 -0.00112058384297431 -0.00211999818147019 0.00864822761966694 0.00594165675008553 0.00467792740405415 -0.00471965259453196 -0.0100565777853563
  53 2959.3450550793 ""  41.0259556455805 0 0 0.00444398889443044 0.00134328132637079 0.00136634643089084 0.0471971019932753 -0.030318808214884 0.0324514149356692 -0.00258338081803481 -5.67590228865951e-05 -0.00413758076833776 0.000910994852256189 0.000803655134566151 0.00151899115452868 -0.0484667094932611 -0.0117465267193343 -0.0103275724095793 -0.761629919311054 -0.108725364616758 -0.232999990045203 0.195694973126893 0.457053092207111 -0.182129787057208 -0.0122456612859821 -0.0445956348159164 0.0225485777303949 0.0656040759261845 0.0147709104886239 0.0106414610586231 -0.0229954617124776 0.0260585618651969 0.00959776087565127 -0.0137547568349661 -0.00750341900702685 0.00847796820076127 3.72672705915736e-05 1.76636912206162e-05 6.90154406077954e-05 -0.000230009334638017 -0.000232160325159579 -0.000100964862374338 -9.85883900264298e-05 8.89032344963752e-05 0.000391796959117163 0.00182395060111087 0.00109945190637989 -0.0027872931647472 2.21209141018209e-05 0.000278970780310066 -0.00127911346286201 -0.000485476541066788 0.000386175808763882 0.000529130997042025 0.00165406172962589 -0.000616724957023949 -0.00146428662253083 0.0119592651824306 0.0138906761958052 0.00602870175012349 -0.0403363170491425 0.00753123755393527 0.0139288383563132 0.0106680665364989 -0.0300274673187189 0.0110717528535922 -3.53229009262526e-05 0.00017732858845053 -0.000205390991073226 -0.000717474552278378 0.00298681237501279 -0.000225348437773164 -0.000396808950799564 4.73923315247348e-05 0.000254756485178857
  54 2987.9693143212 ""  8.08725985487661 0 0 -0.000830130623615437 -0.000797244009771696 0.000603844731592391 -0.00820845183436878 -0.00512440238292479 0.000342425506243529 -0.00282085761950118 -0.0065578582911059 -0.035255853939948 1.06663813839508e-05 5.12974027938756e-06 -4.10797291336563e-05 0.00723741901488273 0.0026322420916009 -0.00201203953253058 0.073585126598949 0.00761102455571503 0.0217476908656596 0.0215320602421991 0.0570038311406491 -0.0226783263037643 -0.0933865170180212 -0.342880602191258 0.179405566838458 0.395786622544985 0.0923703309318135 0.0782352375923555 -0.266169162682113 0.32785511961564 0.158118532136697 0.00149609048586591 -0.000567071262157749 -0.00143789495792454 0.000182308900347636 -0.00025962964027843 -0.000311058466823731 -3.84245358573779e-05 6.1566534487359e-05 -1.29054443530887e-05 -0.00145976228311834 0.00025950918653013 0.000339312494738625 0.00436053054157303 -0.00236394992332792 0.03162775917741 0.000871170845599328 0.000244554411460475 -7.30231764352214e-05 -0.00426906972671678 0.00261604884869398 0.00318780840531755 0.0212720303961145 -0.00245212815296036 -0.00825250499223237 -0.232460734519658 -0.279585009490561 -0.14434441785034 0.303397978087818 -0.0529825787564952 -0.0986458503647544 -0.123495110434003 0.360407556192617 -0.129480829238971 -6.16953985655531e-05 6.83760500928643e-05 -1.59681420269222e-06 0.000153922751796608 0.00151458804341071 -0.000112908404184737 0.000244582691156383 0.000943440266488453 -0.00118246113444793
  55 2988.88287681127 ""  43.5623235222066 0 0 -0.000706991547215379 0.000127480586934587 -0.000599204665825979 0.00556480523851856 -0.00310160972273578 0.00299697208285181 0.00278623534977546 0.00675021282854274 0.0310284646845029 2.44733921796502e-05 0.000175531843118861 0.000214350389130466 0.00814285683296773 0.0019314291187941 0.00391794428999232 -0.0813349808112049 -0.0111404621199772 -0.0244650479427062 0.0172147467637298 0.0419913369934967 -0.0166051304899602 0.0808206265023624 0.295779003086781 -0.155170140564301 -0.353631018103226 -0.0827348220948984 -0.069419442020773 0.237755060629494 -0.292487603365598 -0.141627277540307 -0.00137378778033508 -0.00116935213474526 0.00134023267833447 0.000300965064997842 -0.000417815740500291 -0.000263411120057944 -0.000123615691920454 -1.56524849787646e-05 -4.14477739976427e-05 -0.00187497216499659 0.000358089438682722 0.000607457627238518 0.00602551416074473 -0.00260434964712879 0.0356332024177833 0.00132422143604827 0.00107320827561582 -0.00207121368016841 -0.00609259531369291 0.00397758363457132 0.00450509772245778 0.0271903971625785 -0.00321595662440971 -0.0110357971239906 -0.265769798163648 -0.319704058358808 -0.165210548066562 0.33444234302005 -0.0582859498789967 -0.108022886106529 -0.140268732363506 0.409662405173398 -0.147052607833717 -0.000181714280832579 3.28723455713121e-05 -5.88032417739311e-05 0.00102820605627605 -0.00132929495883382 0.000954861572353372 0.000631001893511819 -0.000582093767012068 0.00165953927682854
  56 2997.72760747063 ""  61.6336648910801 0 0 -0.00939875388947038 -0.00267867140855424 -0.00124000050589961 -0.0616864575051057 -0.0624619415579868 0.0100882689941168 0.00722629731719472 0.0041049572739617 0.00249488899641957 0.00130527611202837 0.00150255473788346 0.000553578254633508 0.0949644705974374 0.0197007371071952 0.0170128383320225 0.471457058476411 0.0511262732504247 0.146058890897097 0.264807549012288 0.691477106340129 -0.274185919586947 9.70584277714123e-05 -0.00488680023237328 0.0005787452234477 -0.104090536601768 -0.0230870595492102 -0.0195379376283917 0.020786351865221 -0.0193549343514426 -0.0117003490954437 -0.0100893874720569 -0.0144710051008149 -0.00321730789034906 0.000183997811402957 -0.000236222188018297 0.000330568612048746 1.55772542342483e-05 -2.88627107342892e-05 4.80273403482839e-05 -4.1119392905627e-05 3.43223138050074e-05 -2.65703724223276e-05 -0.00239973531936528 -0.0012335130181935 -0.00304606649317954 0.00129860907259636 0.00202625670742218 -0.0054411482998455 -0.00283041136852813 0.00161397510009424 0.00179966838145147 -7.49191132080781e-05 -2.15393820911929e-05 -0.000123433007627427 0.0325621096551701 0.039419611574705 0.0214146367927456 -0.0159103712365501 0.00298752761643534 0.00500796065618689 0.0101191877011938 -0.0301560870550144 0.0105516958779013 0.000313804328630735 0.000223245284214996 -7.7388385476191e-05 -0.0012770840276731 -0.000942131471953581 -0.00125121808299531 8.64646899995573e-05 0.00190997074422945 0.00214852542161492
  57 3041.82533726043 ""  30.4806836642668 0 0 0.0043240822847287 -0.000488487703534937 0.000758415769657669 0.00161281043360073 0.000434555639082368 0.000767140991626668 0.0578296484274815 -0.0649382331213593 0.000863951644767424 -0.000106713625912191 1.93418262878951e-05 7.80118812016844e-06 -0.0409711215013734 -0.00810664346039453 -0.00863475492292318 -0.0238736250405482 -0.0015859788143739 -0.00548192430120306 -2.02027041802852e-05 0.00018554902399312 0.00077409119793042 0.11513304587936 0.35362645197616 -0.200851291651283 -0.378833131520833 -0.109737686152813 -0.083438956239391 -0.428296978346303 0.531610217432409 0.274184656780748 0.000844569218397068 0.000451924615665674 -0.000494299294757793 -0.000233055474993179 0.000557373911241023 -0.000471059992091332 -7.97757960594499e-05 -3.3586885450586e-05 -8.36265145961844e-05 -0.00106944990451231 0.00035716822262907 0.000626366110502946 0.00353276278646132 0.0107914219711781 0.000472439933501299 -0.0027464834018705 -0.00411106041908607 0.0101525088360295 0.00621482187878706 -0.00323621917676394 -0.00405532579142994 0.0141186094171933 -0.00174702240173736 -0.00665257040437236 -0.0575859618895042 -0.0658708521460598 -0.036442971752885 -0.0104760998269875 0.00406471576598094 0.00421931283380001 0.0254797208753293 -0.0677906761024557 0.0265120122041805 -0.00013996338267004 0.000306502567348715 -0.000164744209976441 -0.000325426994444001 0.00113407844478129 0.00205526721979742 0.000430112585183536 0.00155029432959792 -0.00427926992803255
  58 3043.86819532823 ""  19.8987168519618 0 0 0.000591280618649559 -0.000126134475295529 0.000104104655170234 0.00184173615015443 0.000697458050207365 0.000403973352966229 0.00659054533648299 -0.00884368116454008 0.0002568958287861 -0.000148500383243226 -4.50784191063166e-05 1.14504348332738e-06 -0.00585687908920492 -0.000628123872578728 -0.00120747666153361 -0.0190112522658013 -0.00191258136498662 -0.00614489773723021 -0.00260522085449737 -0.00588975668244622 0.00228176374401281 0.0162433884734293 0.0510115924952144 -0.0288700487887067 -0.04048521618376 -0.0125185830021142 -0.00906421190867924 -0.0546476421962798 0.0671637492917274 0.0347891160229743 0.00168011632284285 0.000511143510081036 0.000133535903291269 -0.00346182519853551 0.00491971426942235 -0.0039792125087366 0.000286140765975505 0.000532209132200039 0.000302824764095927 0.000671579882009364 -0.00164788964124049 0.000207210393364162 -0.01576162155932 -0.0848344507515689 -0.00297661698786096 -0.0192562207703467 -0.028500804934158 0.0741172115453309 0.0522225686839378 -0.0287101686840288 -0.036091264915651 -0.00729085992789729 0.0016904803540938 0.0033670404056145 0.408287522960823 0.462805949088739 0.25707368594659 -0.00202716849258864 -0.0203958357658386 -0.000905519955010516 -0.215294298753533 0.575924849118885 -0.222493727115801 -2.73701747575632e-05 0.00011367396810028 -2.06487188025992e-05 -0.000201529204895619 -9.92009198426993e-05 0.000457095519557132 -0.000109578107829013 -0.000113491534649287 -0.000733383810973027
  59 3044.97837273759 ""  26.9123758023314 0 0 -0.00015401859925647 8.45165929723257e-06 -1.34157522507325e-05 -0.00100552242394141 -0.000447706471998967 -7.16004099561148e-05 -0.00171247033612021 0.00248699679825003 -0.000100492254316239 -0.000238815474668021 -0.000178688319963237 0.000137872118007871 0.002027467366375 0.00042690120747612 0.000236812364727621 0.0103009193021586 0.00139230151533265 0.00318480090283013 0.00173575844902634 0.00436287403955927 -0.00185968098630874 -0.00468803213532047 -0.0147434273596902 0.00834639999753138 0.0103482515195747 0.00327571849359129 0.00224558803846453 0.0148540518435449 -0.0182570609126499 -0.00950200975826306 0.00336981676849798 0.00214116163771862 -0.00258118024908236 -0.0198288121573666 0.0355287518174247 -0.0288771028921013 -0.00117421630097722 0.000521461139555302 -0.0011753492738814 -0.0332404067094498 0.00492969375455711 0.0200706545299244 0.0200614372668393 0.0037942309149027 -0.00169690509680262 -0.152501417165568 -0.232279977177769 0.581710918912862 0.378126509932908 -0.205070560255769 -0.252649422139801 0.428247870421347 -0.0503961973064155 -0.199537002300561 -0.0702423230694905 -0.0852459628881372 -0.04385716692457 -0.170902520635472 0.0311511491768993 0.057871729060788 0.00157972911965493 0.00793669238821077 -0.00072336803294543 -5.78505025888329e-05 -3.47479925013041e-05 7.4164613947608e-05 -0.00162589925306403 -0.000760256153224306 -0.000120100599166507 -0.000185999619011799 -0.000181759791473998 -6.08248801437261e-05
  60 3050.20824892272 ""  54.8181459147654 0 0 0.000453212821850416 8.56611521392607e-05 0.000167033901050874 0.00105954970417089 6.24788684870366e-05 0.000391780889199259 0.00686343274090304 0.0058951740911488 -0.0014301047092459 -0.000372468121452729 -0.000215589427921371 0.000193131860875851 -0.00384473971704779 -0.00044980297721683 -0.00127227629396521 -0.013629257867988 -0.00205962161393667 -0.00403093114756024 0.000354706250530188 0.00017158416156615 -0.000288731264604624 -0.0147513447753018 -0.0577301938425245 0.0316481972573602 -0.0685800235547194 -0.0155763401341688 -0.0148529588529691 0.000847789060905367 0.00247915823508528 0.000141923562853328 0.00466385744813139 0.00253770388030257 -0.00318884285552709 -0.0178360281051376 0.0253993545482074 -0.0139668433593191 -0.000388680023766421 2.64076653342095e-05 0.000693490012121705 0.0564176210478968 -0.00744273431459285 -0.0254622971727175 -0.0307933006571135 0.0112963718409889 0.00407648622537346 -0.0828398592836728 -0.130942009533961 0.334801599223196 0.275147443860156 -0.152795947848438 -0.190161483160395 -0.643384028450285 0.0761098060469929 0.302148082865413 0.0292120343860315 0.0424321227903008 0.0159817461510828 0.298428583620625 -0.0497534114992026 -0.101368174062715 0.0420675666004556 -0.130881953767207 0.0466398823528391 -0.000303450052781494 -3.44844285477877e-05 4.68131520276205e-05 -0.00048887726781059 -0.000183425575511877 0.000462705625018707 0.000624580369965693 -0.000143148691995945 -7.02120920466761e-05
  61 3051.72359993264 ""  31.5504021892117 0 0 -0.00680622919403572 -0.0023936740489524 -0.00124164064144373 -0.00489984127088687 -0.00452240507990477 0.000599574613850324 -0.0639881649322392 -0.0567880622143228 0.0156711847903214 0.000117903595057005 0.000174620707966437 0.000105507303350034 0.0644243352616873 0.0153332489271325 0.0142362159099074 0.0412881028657177 0.002815973010349 0.011241521921312 0.018268683310887 0.0509923939949217 -0.0187194906703873 0.148721718080658 0.575914612225062 -0.316507873074966 0.622000468885718 0.13973137584359 0.137387647321197 -0.000642936698137186 -0.0324632288386154 -0.00592176672351971 -1.1339254784454e-05 -0.000652855143291371 -0.00144643379833748 -0.00192676083838594 0.00272394185113893 -0.001468945842927 -2.87543623163436e-05 2.34344953812716e-05 8.41073005579787e-05 0.00558549347796205 -0.000728600011513585 -0.00258199092046541 -0.00334030197696996 0.00205579442110147 0.000576669062569664 -0.0089404436932313 -0.0140460022640955 0.0359815267565711 0.029968187805863 -0.016575560460618 -0.0207582512155115 -0.0639584082609131 0.00758182800020068 0.0303151511944574 -0.000979072741695108 -9.30517174343651e-06 -0.000708142384327221 0.0346276079127854 -0.00522565894026118 -0.0122401040432443 0.00679580990282245 -0.0199029377027457 0.00721558580383429 0.000329964667788767 0.000290393646068625 -9.70260677831256e-05 0.00158237436819639 -0.000946163828251775 0.000417065526833221 -0.00165780150174352 0.000552281544770944 0.000264508213309781
  62 3075.19313418795 ""  4.15219233408719 0 0 -8.50744564579271e-05 -0.000134350505233425 5.36534750612882e-05 0.00199982182061957 0.00047804637775177 0.000314412660501958 0.000706970985342173 -0.000275852299435263 9.72732096198592e-05 0.000252267913727373 0.000184988259676164 -0.000115588316510978 0.000285120129024023 0.000654268189984174 -8.63113036529322e-05 -0.0218953715758363 -0.00317049022462134 -0.00685951343194417 -0.00196267946056878 -0.00437761136860033 0.00192987978776301 0.000904421329954509 0.00220410782667964 -0.00141625750903255 -0.00677820204559637 -0.00198152374170473 -0.00122828725130756 -0.00265194330456577 0.00334077922452581 0.00173067993800894 -0.00360941832927159 -0.00193774854550936 0.00282248671031957 0.00496503218702039 -0.00241108118112849 -0.00358058921074058 0.000120248452979553 0.000170963753249254 -0.000523652972164069 -0.0319207527201772 0.00427622432281469 0.0148851138348948 -0.0789036275019458 0.0147069464680056 0.00158072863515983 -0.00680785686234728 -0.00942521931881936 0.0184205062441348 -0.0406299683513707 0.0250428063769387 0.0309540789720869 0.360242388151175 -0.0427126919031455 -0.175298344757445 0.173582274949334 0.21962313963547 0.11672960832825 0.690427372458291 -0.117372155026867 -0.240172807354282 0.0852864097221689 -0.27435627632572 0.102615665680026 -0.000432043908044104 6.97762301217493e-05 -5.28051830503025e-06 0.00217349308376067 0.000152991508056453 0.000924943637249249 0.00075759488947211 -0.000431922172103096 0.000189045841627049
  63 3137.18943954739 ""  11.599352812901 0 0 6.42011875698833e-05 -4.43866225300558e-07 4.89502498712305e-05 0.00011271690553915 6.61181165731833e-05 1.59276014328729e-06 6.69439502388786e-05 2.17520104980262e-05 -1.28480434515169e-05 -4.12677849689099e-05 -5.17338404498286e-05 1.20690982958991e-05 -0.000487695563323381 1.9727084441237e-05 -0.000223037042132637 -0.000941307859647822 -7.65148192062412e-06 -0.00035240128463468 -0.000315545303551108 -0.000678279936348924 0.000260733723523223 -0.000103198794781146 -0.000457873407162489 0.000264010993904839 -0.000551107408852537 -0.00013462890238308 -0.000149636456908874 -0.000116481135208544 0.000161445106128415 6.25118354603608e-05 0.000365960171715602 0.00123420388288633 -0.000299925045488892 -0.0575010680099805 0.00755360018296851 0.0757197072324257 0.00051116749820817 -0.000144693153309045 -0.00104962186246254 -0.00584570594270581 0.0010143659075322 0.00315078519420133 -0.00263908920500161 0.000867369287032985 -7.11132525161643e-06 0.127625720413817 0.216348557797427 -0.539806256113044 0.552771666006593 -0.305255316480922 -0.351259904016444 0.0693329414011275 -0.014241829239001 -0.0280611257516117 0.00412551849502451 0.00514800473172451 0.00344676649984687 0.024850516020162 -0.0037218593811466 -0.0106413492848722 0.00278767939076278 -0.00680123872509588 0.0015864669051695 -0.000294506452486576 -1.35305479958809e-05 0.000214177465347675 -0.000299481995833102 -0.000858582251883215 -0.000635729906654907 0.000367887167195642 -0.000835133120100533 -0.000161862240642636
  64 3434.2016755827 ""  2.61011227335701 0 0 0.00318328575415428 0.000410493702820324 0.000651438258779432 -0.000333401441879869 0.000131128331010981 0.000202402599323838 -0.000174900346833955 -0.000155891635610347 -5.24219968084992e-05 -0.000250098802752222 5.69326255997594e-05 0.000191337820231223 -0.00996078748740595 0.00028003546036285 -0.00399267979416998 -0.000699663581296406 0.000352016988932067 0.000442926876906161 0.000455950927619255 -0.00149455199698624 0.000247680790561082 -3.41605820583242e-05 0.0015189583778309 0.000296014856325518 -0.000779835196219698 -0.00024551679579188 -0.000832409442814405 -5.59570011503835e-05 0.000487404836550528 0.00136680593985788 0.00231939488752154 0.00323922140619512 -0.00208872715179633 -9.78569239497963e-07 -9.72794762371559e-05 -9.23170428919202e-06 3.56059932877051e-05 6.29818194606386e-05 3.01666598926768e-05 -1.37420289175925e-05 -2.03642654132386e-05 -4.73424623433488e-05 -0.000132199494131223 1.19276729866911e-05 4.87952163735239e-05 -0.000210616024534458 0.00012982790253439 0.00015334287118701 -0.000135932803995011 -5.42758737977881e-05 -0.000441530786480361 0.000171354079488082 7.18155942761587e-05 6.22826041648241e-05 3.01670199045478e-05 0.000105818404556615 8.92182795739342e-05 0.0017901798949835 -0.000446725767601713 -0.000331136781841248 -0.000166084631828116 0.000143602875309616 -4.15905665628e-07 0.0316915214768362 -0.0299519826176774 0.0332401960787922 -0.0794144599215334 -0.104445124511719 -0.691264228521136 -0.380339716453334 0.511283618941435 0.221476757518912
  65 3504.78442485734 ""  1.68320462884536 0 0 0.000591038519686614 -8.22145899098157e-05 -0.00135954650035108 -0.000212934565332879 0.00024256925538079 -5.45522746632195e-05 6.54588666307452e-05 0.000278559859493379 0.000290993962800981 9.45341154074293e-05 -7.76878367165104e-05 -1.10974871878885e-05 -0.00242962162958546 -0.000127452128779786 0.000597053254102072 0.000119786780921374 0.000629802402909033 -0.000182482142880443 -7.23048479803894e-05 -0.000616082664528388 -0.000722715719597378 -0.00073886340824827 -0.00131284066581443 0.00034008512617189 -9.59528545712004e-05 -0.000254345869718206 0.000133234095120586 0.000547802177203154 -0.000984854946524115 0.00115861356991472 -0.00115397729493482 -0.000999404218481245 0.00180232853194953 -6.34509603225351e-05 8.74440787155382e-05 7.56899030869715e-05 -1.33064684982704e-05 -6.33007015427696e-06 -2.6385264611674e-05 -1.47658146472249e-05 4.34838525622849e-06 1.81645852169582e-05 -5.27081320778873e-06 -6.74021161721637e-06 -9.74667554909068e-06 0.000373310866822421 3.12556106267042e-05 -0.000535653821458665 0.00101268904993955 -0.000885503248412605 -0.000247463723904112 8.70098722327617e-05 -8.89593183001441e-05 -4.49802007776168e-05 0.000179082737058126 8.37495678700024e-05 8.32772501332102e-06 -0.000386889048509091 -6.58432745177476e-05 -0.000148972851451671 5.84863347255723e-05 -8.3280204223302e-05 1.0159259849673e-05 0.0214868011779324 -0.04288285894775 -0.0600426620218481 0.108882361753308 0.0795228446455891 0.646183347690746 -0.410504558038906 0.51607501958955 0.198868934201315
  66 3596.71334547951 ""  530.053569892931 0 0 0.000276416535656768 -0.000192118347036213 0.000431922138543533 0.000888484637690595 0.00162820933192891 -0.0015649901950388 -0.000115380778475644 0.00012586828594538 -8.60071867522965e-05 0.047864140730976 0.0294280946133712 -0.0234898637698837 -3.65465072748531e-05 0.000440134830177185 -0.000776769450970938 0.00483610475114608 1.03636410225622e-05 0.0107540961420071 -0.00666554925442139 -0.0158181145197407 0.012619914144359 0.000145933142336809 -0.000303299340963597 -0.000337563213844733 0.000839117202943556 -4.95518094167388e-05 0.000330112998863788 -0.000979362724632206 0.00157802366130743 0.00187874725957839 -0.764360729780987 -0.464552191739148 0.363856659470601 -0.000377638543394105 0.00130037253786011 -1.45901424494492e-06 -0.000457430346379436 -0.00107773631481556 -0.000841022043811739 0.000905809658929461 0.000593807120854233 0.00108720713934253 0.000111044600870821 -0.000116697535178704 2.12152295299748e-06 -0.00164656967160508 -0.00460388905357807 0.00311817113183726 0.00370001197560484 -0.004342123611128 -0.001616070117267 -0.00536352361269697 -0.00269041619244692 -0.000259480407454055 -0.000568991959688971 -0.000841583665889247 -0.00192001126349724 -0.00191209447381996 -0.00023084390701131 0.000643119845441603 -0.000873842372551183 0.00192353643507969 -0.00121939976243181 0.000193010221258562 0.00029284121074867 0.000219776570065749 -0.00149295579185917 -0.00537078312602751 -0.00348452524676183 -0.000789140285442841 0.00107898381127741 0.00107040280642346
  :::
 } 
 m_exists[66] { 
  s_m_exists
  :::
  1 11111111111111111111111111111111111111111111111111111111111111111111111111111 
  2 11111111111111111111111111111111111111111111111111111111111111111111111111111 
  3 11111111111111111111111111111111111111111111111111111111111111111111111111111 
  4 11111111111111111111111111111111111111111111111111111111111111111111111111111 
  5 11111111111111111111111111111111111111111111111111111111111111111111111111111 
  6 11111111111111111111111111111111111111111111111111111111111111111111111111111 
  7 11111111111111111111111111111111111111111111111111111111111111111111111111111 
  8 11111111111111111111111111111111111111111111111111111111111111111111111111111 
  9 11111111111111111111111111111111111111111111111111111111111111111111111111111 
  10 11111111111111111111111111111111111111111111111111111111111111111111111111111 
  11 11111111111111111111111111111111111111111111111111111111111111111111111111111 
  12 11111111111111111111111111111111111111111111111111111111111111111111111111111 
  13 11111111111111111111111111111111111111111111111111111111111111111111111111111 
  14 11111111111111111111111111111111111111111111111111111111111111111111111111111 
  15 11111111111111111111111111111111111111111111111111111111111111111111111111111 
  16 11111111111111111111111111111111111111111111111111111111111111111111111111111 
  17 11111111111111111111111111111111111111111111111111111111111111111111111111111 
  18 11111111111111111111111111111111111111111111111111111111111111111111111111111 
  19 11111111111111111111111111111111111111111111111111111111111111111111111111111 
  20 11111111111111111111111111111111111111111111111111111111111111111111111111111 
  21 11111111111111111111111111111111111111111111111111111111111111111111111111111 
  22 11111111111111111111111111111111111111111111111111111111111111111111111111111 
  23 11111111111111111111111111111111111111111111111111111111111111111111111111111 
  24 11111111111111111111111111111111111111111111111111111111111111111111111111111 
  25 11111111111111111111111111111111111111111111111111111111111111111111111111111 
  26 11111111111111111111111111111111111111111111111111111111111111111111111111111 
  27 11111111111111111111111111111111111111111111111111111111111111111111111111111 
  28 11111111111111111111111111111111111111111111111111111111111111111111111111111 
  29 11111111111111111111111111111111111111111111111111111111111111111111111111111 
  30 11111111111111111111111111111111111111111111111111111111111111111111111111111 
  31 11111111111111111111111111111111111111111111111111111111111111111111111111111 
  32 11111111111111111111111111111111111111111111111111111111111111111111111111111 
  33 11111111111111111111111111111111111111111111111111111111111111111111111111111 
  34 11111111111111111111111111111111111111111111111111111111111111111111111111111 
  35 11111111111111111111111111111111111111111111111111111111111111111111111111111 
  36 11111111111111111111111111111111111111111111111111111111111111111111111111111 
  37 11111111111111111111111111111111111111111111111111111111111111111111111111111 
  38 11111111111111111111111111111111111111111111111111111111111111111111111111111 
  39 11111111111111111111111111111111111111111111111111111111111111111111111111111 
  40 11111111111111111111111111111111111111111111111111111111111111111111111111111 
  41 11111111111111111111111111111111111111111111111111111111111111111111111111111 
  42 11111111111111111111111111111111111111111111111111111111111111111111111111111 
  43 11111111111111111111111111111111111111111111111111111111111111111111111111111 
  44 11111111111111111111111111111111111111111111111111111111111111111111111111111 
  45 11111111111111111111111111111111111111111111111111111111111111111111111111111 
  46 11111111111111111111111111111111111111111111111111111111111111111111111111111 
  47 11111111111111111111111111111111111111111111111111111111111111111111111111111 
  48 11111111111111111111111111111111111111111111111111111111111111111111111111111 
  49 11111111111111111111111111111111111111111111111111111111111111111111111111111 
  50 11111111111111111111111111111111111111111111111111111111111111111111111111111 
  51 11111111111111111111111111111111111111111111111111111111111111111111111111111 
  52 11111111111111111111111111111111111111111111111111111111111111111111111111111 
  53 11111111111111111111111111111111111111111111111111111111111111111111111111111 
  54 11111111111111111111111111111111111111111111111111111111111111111111111111111 
  55 11111111111111111111111111111111111111111111111111111111111111111111111111111 
  56 11111111111111111111111111111111111111111111111111111111111111111111111111111 
  57 11111111111111111111111111111111111111111111111111111111111111111111111111111 
  58 11111111111111111111111111111111111111111111111111111111111111111111111111111 
  59 11111111111111111111111111111111111111111111111111111111111111111111111111111 
  60 11111111111111111111111111111111111111111111111111111111111111111111111111111 
  61 11111111111111111111111111111111111111111111111111111111111111111111111111111 
  62 11111111111111111111111111111111111111111111111111111111111111111111111111111 
  63 11111111111111111111111111111111111111111111111111111111111111111111111111111 
  64 11111111111111111111111111111111111111111111111111111111111111111111111111111 
  65 11111111111111111111111111111111111111111111111111111111111111111111111111111 
  66 11111111111111111111111111111111111111111111111111111111111111111111111111111 
  :::
 } 
} 
