# Supplementary material for: Cut-off Scale and Complex Formation in Density Functional Theory Computations of Epoxy-Amine Reactivity
Source: ACS Omega. 2021 Oct 25;6(44):29424–31. doi: 10.1021/acsomega.1c03229 (PMC8587129; doi:10.1021/acsomega.1c03229)
Supplement: Supplementary file 1 — ao1c03229_si_001.zip [file ao1c03229_si_001.zip › Final_structures/Primary/A3_E1_B3LYP-D3_CC-PVTZ-F_canonical/Amine_frag3_reactant-3_isomer6.vib]

{ 
 s_m_m2io_version
 :::
 2.0.0 
} 

f_m_table { 
 i_j_atom_total
 :::
 24
 m_column[77] { 
  s_m_data_name
  s_m_column_name
  i_m_width
  b_m_visible
  s_m_units
  :::
  1 r_j_Frequency  "Frequency"  10 1 "" 
  2 s_j_Symmetry  "Symmetry"  10 0 "" 
  3 r_j_Intensity  "Intensity"  10 1 "" 
  4 r_j_Raman_Act  "Raman Act"  10 0 "" 
  5 r_j_Raman_Int  "Raman Int"  10 0 "" 
  6 r_j_x1  "x1"  10 0 "" 
  7 r_j_y1  "y1"  10 0 "" 
  8 r_j_z1  "z1"  10 0 "" 
  9 r_j_x2  "x2"  10 0 "" 
  10 r_j_y2  "y2"  10 0 "" 
  11 r_j_z2  "z2"  10 0 "" 
  12 r_j_x3  "x3"  10 0 "" 
  13 r_j_y3  "y3"  10 0 "" 
  14 r_j_z3  "z3"  10 0 "" 
  15 r_j_x4  "x4"  10 0 "" 
  16 r_j_y4  "y4"  10 0 "" 
  17 r_j_z4  "z4"  10 0 "" 
  18 r_j_x5  "x5"  10 0 "" 
  19 r_j_y5  "y5"  10 0 "" 
  20 r_j_z5  "z5"  10 0 "" 
  21 r_j_x6  "x6"  10 0 "" 
  22 r_j_y6  "y6"  10 0 "" 
  23 r_j_z6  "z6"  10 0 "" 
  24 r_j_x7  "x7"  10 0 "" 
  25 r_j_y7  "y7"  10 0 "" 
  26 r_j_z7  "z7"  10 0 "" 
  27 r_j_x8  "x8"  10 0 "" 
  28 r_j_y8  "y8"  10 0 "" 
  29 r_j_z8  "z8"  10 0 "" 
  30 r_j_x9  "x9"  10 0 "" 
  31 r_j_y9  "y9"  10 0 "" 
  32 r_j_z9  "z9"  10 0 "" 
  33 r_j_x10  "x10"  10 0 "" 
  34 r_j_y10  "y10"  10 0 "" 
  35 r_j_z10  "z10"  10 0 "" 
  36 r_j_x11  "x11"  10 0 "" 
  37 r_j_y11  "y11"  10 0 "" 
  38 r_j_z11  "z11"  10 0 "" 
  39 r_j_x12  "x12"  10 0 "" 
  40 r_j_y12  "y12"  10 0 "" 
  41 r_j_z12  "z12"  10 0 "" 
  42 r_j_x13  "x13"  10 0 "" 
  43 r_j_y13  "y13"  10 0 "" 
  44 r_j_z13  "z13"  10 0 "" 
  45 r_j_x14  "x14"  10 0 "" 
  46 r_j_y14  "y14"  10 0 "" 
  47 r_j_z14  "z14"  10 0 "" 
  48 r_j_x15  "x15"  10 0 "" 
  49 r_j_y15  "y15"  10 0 "" 
  50 r_j_z15  "z15"  10 0 "" 
  51 r_j_x16  "x16"  10 0 "" 
  52 r_j_y16  "y16"  10 0 "" 
  53 r_j_z16  "z16"  10 0 "" 
  54 r_j_x17  "x17"  10 0 "" 
  55 r_j_y17  "y17"  10 0 "" 
  56 r_j_z17  "z17"  10 0 "" 
  57 r_j_x18  "x18"  10 0 "" 
  58 r_j_y18  "y18"  10 0 "" 
  59 r_j_z18  "z18"  10 0 "" 
  60 r_j_x19  "x19"  10 0 "" 
  61 r_j_y19  "y19"  10 0 "" 
  62 r_j_z19  "z19"  10 0 "" 
  63 r_j_x20  "x20"  10 0 "" 
  64 r_j_y20  "y20"  10 0 "" 
  65 r_j_z20  "z20"  10 0 "" 
  66 r_j_x21  "x21"  10 0 "" 
  67 r_j_y21  "y21"  10 0 "" 
  68 r_j_z21  "z21"  10 0 "" 
  69 r_j_x22  "x22"  10 0 "" 
  70 r_j_y22  "y22"  10 0 "" 
  71 r_j_z22  "z22"  10 0 "" 
  72 r_j_x23  "x23"  10 0 "" 
  73 r_j_y23  "y23"  10 0 "" 
  74 r_j_z23  "z23"  10 0 "" 
  75 r_j_x24  "x24"  10 0 "" 
  76 r_j_y24  "y24"  10 0 "" 
  77 r_j_z24  "z24"  10 0 "" 
  :::
 } 
 m_row[66] { 
  r_j_Frequency
  s_j_Symmetry
  r_j_Intensity
  r_j_Raman_Act
  r_j_Raman_Int
  r_j_x1
  r_j_y1
  r_j_z1
  r_j_x2
  r_j_y2
  r_j_z2
  r_j_x3
  r_j_y3
  r_j_z3
  r_j_x4
  r_j_y4
  r_j_z4
  r_j_x5
  r_j_y5
  r_j_z5
  r_j_x6
  r_j_y6
  r_j_z6
  r_j_x7
  r_j_y7
  r_j_z7
  r_j_x8
  r_j_y8
  r_j_z8
  r_j_x9
  r_j_y9
  r_j_z9
  r_j_x10
  r_j_y10
  r_j_z10
  r_j_x11
  r_j_y11
  r_j_z11
  r_j_x12
  r_j_y12
  r_j_z12
  r_j_x13
  r_j_y13
  r_j_z13
  r_j_x14
  r_j_y14
  r_j_z14
  r_j_x15
  r_j_y15
  r_j_z15
  r_j_x16
  r_j_y16
  r_j_z16
  r_j_x17
  r_j_y17
  r_j_z17
  r_j_x18
  r_j_y18
  r_j_z18
  r_j_x19
  r_j_y19
  r_j_z19
  r_j_x20
  r_j_y20
  r_j_z20
  r_j_x21
  r_j_y21
  r_j_z21
  r_j_x22
  r_j_y22
  r_j_z22
  r_j_x23
  r_j_y23
  r_j_z23
  r_j_x24
  r_j_y24
  r_j_z24
  :::
  1 48.3354313859094 ""  1.67411172717971 0 0 0.0301637914118421 0.0327191983154802 0.0152505816214028 -0.0300161703152534 -0.0104672542773998 -0.0118290850425841 0.114043868350829 0.0282359323020766 -0.0183585200997706 -0.0267489620135988 -0.0735347730477169 -0.0762907688333145 0.0263991661130851 0.0736425602373454 0.0635244057740008 -0.0165162533726421 -0.00225863980039765 -0.00762678587284171 -0.0915842146590314 -0.00367564534257921 0.0156777608185162 0.136253703291282 0.0357060060553378 -0.0164813261906391 0.116162997043401 -0.00699350282042195 -0.066332568870809 0.149213639969964 0.053489130325339 0.00284179967053903 -0.0318976187274724 -0.077904814244482 -0.0791867310903262 -0.108586361750305 0.00942314822465105 0.0104831533117656 -0.0354814122792576 -0.0436603035637243 -0.044842739017875 -0.00750442144903641 0.0114907796278092 0.0393254341305613 0.0576830459435245 0.0306363173170807 0.0836473939442983 -0.160978365092925 0.0136220994972236 0.00382332038616905 -0.133983623260463 0.0191999094288554 0.0183993099182295 0.00879148395417188 0.0156409965912521 0.0495765503190266 0.0569356997110354 0.0769542134858539 0.120594755412051 0.0559587888114895 0.0276465473339018 0.0802561159800789 0.108009870948032 0.00133197264668877 0.0806837877012741 0.00887580328103269 0.02790852764717 0.0166331459567515 0.0108649200178818 0.00270169223710585 -0.0177207724333124 -0.0335200954658488 0.0281470962343782 0.0321553697437035
  2 58.6880266152552 ""  0.167593401201481 0 0 0.0246423575279473 0.0160453433087311 -0.016675096839624 0.00431446885263525 -0.0121942431863752 0.0385058384605515 0.0620859755714732 0.0883475594644905 -0.0908024183003253 0.00835569864209957 -0.053819494929211 0.00208680125958937 0.0286488773625207 0.0444331393035115 0.0380312579636825 0.00234918882025597 0.0327885960770522 0.0691901175836249 -0.0143857684089388 -0.0458906924932539 0.0757909877687543 0.0910058940981601 0.146048532087619 -0.0594334000863687 0.053980004127869 0.072801820496851 -0.146308565846143 0.0675141075713439 0.0986652067997541 -0.120348627691904 0.00113481921869442 -0.0316633001646126 0.0211835926652952 0.0195384471477208 -0.0350782207156534 0.0731595650049373 -0.0194552900409687 0.0278453801075517 0.0880701732657876 -0.0353731645809911 0.0211177695246116 0.0306079855404617 -0.0643032433039465 0.018411060123483 -0.0562492211742943 0.041995640405521 -0.0430122187100444 0.120875837586987 0.0385175339180875 -0.0780118353161322 0.0429341125027618 -0.0501155251404963 0.0533709273925211 0.0526459050143036 -0.063342496334987 -0.00205487494137458 -0.0904713527681086 -0.0485089806820155 -0.0145804331191021 -0.0739435361842076 -0.101087979797263 0.070003628032684 -0.0677587596087176 0.000849531337587372 -0.0622607527905022 -0.0654007909031556 -0.011182245135627 -0.064324655995156 -0.102321707028573 -0.00201026185468586 -0.112059363618619 -0.0267796453901188
  3 102.760122403711 ""  4.18989803329733 0 0 -0.0101495172178899 -0.0314489515382147 0.0364903609864728 0.0191754477192432 0.00460411796754207 -0.0132808406366673 0.0389558873016763 0.0130307656052754 -0.0205880038553599 -0.0172472793663453 0.0522485892081793 -0.08819096293158 0.0287904548424143 -0.0626849195924892 0.114687172136213 0.0932459522086872 0.0117175457181737 -0.0160118744722941 -0.0017072088211574 -0.0141682985600145 0.0132709679352539 0.114888304843892 0.0397412707466401 -0.013220220159445 0.0106498154339855 0.0344106882504578 -0.0946560034763305 0.0256985162516103 -0.00271422335957725 0.00315191758261584 -0.066643722027427 0.0709342646955781 -0.0691237811934142 0.0451200779834682 0.01870915828312 0.00374775407501276 0.0459457331417783 0.0686792522982068 -0.0189321385272512 0.0469317262067885 -0.0204686100097098 0.0226047715026731 -0.0225076541193495 -0.0485054316675421 0.0546288218455604 0.104399116628828 0.0165216518318539 -0.00643029248902655 -0.0130639392167222 0.0248409418638152 0.0109518574180227 0.106249924384952 -0.048377431151238 0.0223617108955571 -0.0234090023750461 -0.0965797314105461 0.0660704952842244 -0.0594229481270236 -0.0174424472177352 0.0592649735921932 -0.0304024289177396 -0.049511429779875 0.0574447792070838 -0.130944997756898 -0.0671410062728626 0.0370600567749324 -0.169972491445526 -0.0335044996640174 -0.0257624633081297 -0.154731531717451 -0.0965382279504598 0.0677517308528999
  4 115.121872314349 ""  0.0323457396633537 0 0 0.0420414851377494 -0.00508416175447061 -0.0398784693277646 0.0405870675688688 -0.00407392124881423 -0.0451593447371279 0.0308277361986033 -0.0349590709212632 -0.0109778782336488 0.0444260222447851 0.00972109509367299 -0.00951521645857539 0.0331681859337353 -0.00360608612211124 -0.0664900791309274 0.0219506759306033 -0.0241211357521947 -0.0568442095608837 0.0572868932246035 0.0140755324714956 -0.0690058922416508 0.0139509680504714 -0.0572397648642259 -0.0224732540080842 0.0369326964399177 -0.034949668008076 0.0131715994854146 0.0337788616738662 -0.0343197286059587 -0.00181627173962533 0.0401631429844573 0.0470351887417791 0.0206692221360928 -0.0137594561600742 0.0647939804099351 -0.0166070713020072 -0.0472478825040897 0.0469080857547704 0.0278817901422966 -0.0597592823075986 -0.0404254584662006 0.0178027422343937 -0.117923564528918 -0.0691038238812746 0.0994375187973067 0.0340037157408806 0.0712408843028421 -0.0869886468751039 -0.0249164268380328 0.120061125195264 0.0217230158604948 -0.0444293653618316 -0.104750735989351 -0.0316573669828734 -0.116857460316526 -0.100118319538916 0.0595162810290606 -0.105359915969787 -0.0082895407210675 0.150140634580369 -0.164768229490732 -0.119116767929166 0.13698306079095 0.0717788945258638 0.0232625136948721 -0.0264763354868819 0.077621399271449 0.0271741818236609 -0.000125272240277595 0.0835048358991271 0.0429120966706144 -0.045401945578508
  5 145.494519054105 ""  19.9086940481995 0 0 -0.0125836658137156 0.00425263705130845 -0.019459760887383 -0.0221183652506671 0.00676252354638365 -0.07514143728534 0.0582347461044831 -0.0118873600834525 -0.0379127081809189 0.0167658959016582 -0.00403111807194806 0.0629381582096112 0.00640358673735406 -0.00307600788800467 0.0313792172326946 -0.104026874122395 -0.0770386661778183 -0.122704577726797 0.0117503686824569 0.0884867430395029 -0.160522471618785 0.129969114562828 -0.02775904409882 -0.0556163409070166 0.0374001778229628 -0.00114470725690337 -0.0981745664291056 0.0619566700946776 -0.0210922860638356 0.0243806461909981 0.0952489312511297 0.0447443797680438 0.0947815336251902 0.0556873736138969 0.0451025975969408 -0.0335741524906765 -0.0124915352875353 -0.0726617995064717 0.0936815415375757 -0.0354026676159442 -0.00851171993698423 -0.0351417677243131 0.0456509567060395 0.0161368708445639 0.0144407616270086 0.00337490745765663 0.0569437732316028 -0.0982706179417186 0.178167428143499 0.0981904329618255 -0.00335115762966139 -0.153372468563057 -0.0362510505175581 -0.106816213998037 0.0479669399785035 0.0835190413839792 -0.0247378823832357 0.109465435295411 0.0346945438494183 0.0607712833095828 0.0350304639301347 -0.0525436532639279 0.0493123423863061 -0.0962436257256746 0.0262331443480238 0.011741736583815 -0.107218407597287 0.0149368304008027 -0.040902625599463 -0.147995477902116 0.0326342928000792 0.0257247353676101
  6 157.120496930152 ""  0.625481749065001 0 0 -0.0272611489144782 -0.00684013476388931 0.0186012872437632 -0.0778108274296154 -0.0531835997812734 0.0501275749801417 -0.00084360860570922 -0.00624126005254374 0.00643910463715195 -0.0664558064318504 -0.110206127896498 0.00760530475619042 -0.0522729919528959 0.0443008682509742 0.0130516235385669 -0.0791592966728405 -0.0230441018283521 0.0703794328774522 -0.113740262630766 -0.0673506049315616 0.0811873709456231 -0.0426396479727215 0.00847647941848795 0.0200046323568997 0.0227786764051899 -0.0591916972681696 0.0122059730718923 0.0365741948627708 0.0304821273334659 -0.0214559714852261 -0.0604959589414076 -0.0792524170019291 0.0346643500731364 0.0785016272849979 0.101945086970002 -0.0640616875203356 0.0390641329940712 0.0655439877411104 0.000476918531904899 0.021147303858168 0.0298801222192469 -0.0472785039290706 0.000269878433716434 0.0170256039857711 0.0238614961060504 0.099068968553565 0.108116958936918 -0.115948851068949 0.10994483428268 0.143197687220579 -0.0361733107189855 0.00282803907945738 -0.0170242336205668 -0.0957423147596891 0.000785444440304232 0.00329542450535453 0.00686949515245809 0.00496569867454975 0.0676996844025977 0.0656200433365497 -0.0217917670093522 -0.0353953074048762 0.0547588002288892 0.0362009904767416 -0.0234230038548287 -0.00569451021152713 0.055315152721686 -0.0463273979037697 0.0124961492848655 0.040977986598929 -0.0270506688170541 -0.00448491705622086
  7 212.990895333513 ""  6.218474446826 0 0 -0.011576103863291 -0.00741105938369497 -0.0142590290271836 -0.0349502462897851 -0.0212008972276414 -0.0223619699306071 0.0699769658147564 -0.0310006437371711 -0.031590687554543 0.0116594133937159 -0.00618876171527347 0.151029834176004 -0.0151123890781724 0.0207609821858542 0.0145525268360959 -0.132192941520424 -0.0934569630545786 -0.0620084114765466 0.0345407119295703 0.0519809789688224 -0.117605551228441 0.133529363097946 -0.0501627037946072 -0.0502520927951021 0.0549142756581994 -0.0357955876830679 -0.09138584921732 0.0878571529874236 -0.0291599761790763 0.0326373306980884 0.0726716451026459 -0.0517402584591633 0.109798131934925 -0.0454602373619792 -0.00990900094024957 0.00811301393005886 0.0212450251579203 0.0634251600713547 -0.0980553522951881 0.0446875877620594 0.0185553911043881 0.0208123618549128 -0.0351030591179191 -0.0065002827788867 -0.0133721036501959 -0.0103717739603079 -0.017065780729849 0.0455777002962158 -0.144038570375508 -0.0343289143569411 -0.00313916819451989 0.147350303860287 0.0349230136105056 0.0763738705819802 -0.0377061249540099 -0.0814293042979214 0.0240645044659216 -0.0985594315588958 -0.0177223883338852 -0.0528041194895575 -0.030388738012329 0.0545576881332952 -0.0428017736649951 -0.0241074035840681 0.00353288490970069 -0.00446375761918052 -0.0128675791093878 -0.0400528559132786 -0.0454970863477344 -0.0889430582655187 0.0154654387767762 0.0107622480027567
  8 281.987226410476 ""  1.43524100963624 0 0 0.0234105161578085 0.0157423622760539 -0.00558772009475424 0.0265659815964448 0.00513540319255194 -0.0120946303537021 -0.0737910039346881 0.0439004581280293 0.0146012986347444 0.0658768587952722 -0.105854269366251 -0.0114368465773571 0.0434621759994417 -0.0380492266481153 -0.0150606945341313 -0.0161747012852091 0.00150675527049823 -0.0101265687939031 -0.00509591953606338 0.0230148765999074 -0.0103315775625148 0.137847179292115 0.00824058746493912 -0.0312267953294483 -0.190117708446847 0.293602269536875 -0.0415280077658024 -0.248645224465287 -0.123452797619418 0.125521590207712 0.104283898927767 -0.0989166481028019 -0.00871317604650277 -0.0163568178024292 0.0123780421181544 0.0075023403875415 0.0178589691325094 0.00464691251192799 -0.0248503566695994 0.0271295176596646 0.0067218663531863 0.0198074985105086 -0.0154099406514411 -0.00578898776759366 -0.00355468849078463 -0.0223845384224178 0.0138974568602376 0.00142631172045005 -0.0456790273624697 0.0198226275339385 0.0142134807277016 0.0520661954087179 0.00564220160015348 0.0284486869657477 -0.00509648699089437 -0.0214624348105342 -0.309328026116455 0.192748163830394 0.044760777290169 0.136393388458559 -0.289300487363783 -0.058988224690134 0.10761002494662 -0.0388862396686842 0.0392875352091991 0.0243114409787162 -0.0380025319034539 0.00333218770175402 -0.0357970691242691 -0.119790231160572 0.0576149512882401 0.0404480542023872
  9 292.284733696385 ""  0.522157031308425 0 0 0.0179364937382055 0.0058798175469981 -0.00166933721742136 0.0130770355153708 -0.00307442420640091 -0.00357140171127332 -0.0344208552717604 0.0256313535716561 0.0053558185903504 0.030591900139 -0.0549894220567647 -0.00530094805749918 0.0261039034365643 -0.0178691325631848 -0.00744913335411023 -0.00872911907771539 -0.00657597646528918 -0.00381650528217586 -0.00437987993178715 0.00863692123099813 -0.00428470402992473 0.195713265542344 -0.0153303329896549 -0.0458427349627866 -0.150998472144374 0.2563173996136 -0.079179996729144 -0.188558370005439 -0.129404383659266 0.141489881127727 0.0346484019595576 -0.00672707411616625 0.0331720878622325 0.0186119902414985 -0.00185226201791913 -0.0154692122915945 -0.0180038690935462 0.0269404392761816 0.00941073184392103 -0.025691998532393 -0.0122166339713282 -0.0201439353879703 4.83514654343073e-05 -0.00784668700799699 0.0078248669247144 0.0551435006463297 -0.00414301567663061 -0.0164359115166503 0.0213136687975889 -0.00326750839334108 -0.0159178775459818 -0.0239368781594526 -0.0174905935960524 -0.0234171625138539 -0.0167162966891652 -0.0154436565477458 0.489690139025739 -0.336862124567325 -0.0952943113221977 -0.224682099061796 0.421125975449148 0.099876668811463 -0.174960114696263 -0.00407027628997654 0.0195112047927952 0.0134432732436677 -0.0054572844792334 0.00995265363140672 -0.00666826375751825 -0.0373424535952348 0.0331781583829172 0.0157916616855516
  10 310.188669777061 ""  0.434100624269558 0 0 -0.0188216180333142 -0.0144243092217742 0.0054280352738575 -0.0360817655950814 -0.0104057630493829 0.0174020377508522 0.0326689810855021 -0.0223103045758168 -0.0125052869308429 -0.0746438511177244 0.0788730638427319 0.000374225436254369 -0.0429229965857961 0.0352728531615315 -0.000652783016534757 0.00644071772358564 -0.000420297824341433 0.0196176945823373 -0.0218305247817206 -0.0306001110241384 0.0255743452851667 0.464428608994156 -0.120447975597472 -0.12103296566034 -0.155693545314627 0.28984065573312 -0.236486563585269 -0.14865405312616 -0.234972534222071 0.301926678099807 -0.104936971187486 0.047708252008999 -0.021210760197295 0.0044554611697016 -0.00611014884854928 0.00277103276589227 0.00241333764038542 -0.0173188462609501 0.0101945572854148 -0.000714672236977075 0.00131392396060075 -0.00256117701842586 0.010503612844222 0.00633108440689809 0.0016496117394647 -0.0110258639316853 -0.00556583231997508 0.0056169835563496 0.0184367308425241 -0.00979062217945472 -0.000662317551116288 -0.0178789514780957 0.00271368562090725 -0.00836129953514114 0.0145453882287741 0.0230840985276352 -0.106761024173222 0.0908139766229399 0.0337232642369863 0.0628066709498193 -0.0794590756525823 -0.0341562329004368 0.0486974772914014 0.075041302265935 -0.0256745636282381 -0.0197535572560974 0.102336168740688 -0.0539926475829501 0.019361158003155 0.0842364883831226 -0.0195581957116092 -0.0267805219060195
  11 365.765633259767 ""  25.2889458002429 0 0 0.00834414145466416 0.0359395288385966 -0.0225291573555456 0.00462629516743473 0.021671243197617 0.030211929685243 0.00548917804152668 -0.0412239078922519 0.04655746873687 0.000877831821788642 0.0125704818348089 -0.00939640735326943 -0.00786917630150924 0.056042470912321 -0.0518186088735524 0.0278294332533887 0.085472866509204 0.0706627028335904 0.00637988877532126 -0.0323473933161282 0.0758557558891226 -0.0394360219107412 -0.128751868260209 0.00116335248977828 0.026010403041573 -0.0520742887118749 0.112496430802348 0.0280441142701214 -0.0339524462492572 0.0985922972078183 0.00319047328987571 -0.044753277684167 -0.0536041569623892 0.00512862367745981 0.000232243934366428 0.00151019201762743 -0.002335245775807 0.00363999828071502 0.00910851555853288 -0.00637091585143671 -0.00111012805540019 -0.00200409040507088 0.00227285865626652 0.00125391850163776 0.00219511128543783 0.00679382524872583 -0.000203413846473649 0.00162005415543271 0.00789357919050029 -0.00162589857319515 -0.000235552061553605 -0.0130883950051714 -0.00308931953156104 -0.00629550521367333 0.00195273163385254 0.0115667218669197 0.0170594873669471 -2.39093659430339e-05 -0.00176178345191245 -0.00125376555585819 0.0196550254558624 -0.00254175781510886 -0.00159170767035717 0.0125932255554954 0.00825667265271348 -0.0466317123237022 0.137366555944893 -0.452990785390805 -0.437875100032885 -0.588609245272006 0.0294240275104386 0.161625403300396
  12 392.877893609818 ""  4.35708965902784 0 0 -0.0035615962856099 1.52855996904108e-05 -0.0144366841908856 0.00689177002561486 -0.00223894446354323 0.0157464130834959 0.00268767097723643 -0.0116973005454551 -0.0112915065959646 0.0119021571041974 -0.00810971231846719 0.0140382963719524 -0.000870330182242233 -0.00677625712650737 -0.0153088785524759 0.000794051491160184 0.0301960857259505 0.0379621965278136 0.0222112718617095 -0.0319373695044967 0.0326686739203362 0.00438744422973392 -0.020042842664962 -0.0165873463860839 0.00452764851541339 -0.017447216515589 -0.0137727261313062 0.0101798303297135 -0.00783096377795257 -0.000140319265431593 -0.00595283837889091 -0.0349659242588163 -0.00618245653107482 0.0410828117495737 -0.121120722293405 -0.00483999186151251 -0.0467612901332846 0.100211278812223 -0.0212534189865113 -0.0673800587432436 -0.00493899485667091 -0.0748201882541921 0.0448686176886734 0.02186407364842 0.0649321490564201 0.138090633281928 -0.152884212888512 0.165429144653919 0.0357163201631255 -0.267159841291902 -0.102825475955422 -0.0414284059313879 0.000277843613760462 -0.0565807133275555 0.0509848933393594 0.203394889042143 0.0205450673612818 0.191555030414989 0.0997502249630479 0.19696221408337 0.0717855999552979 -0.199889178104263 0.158583166620711 -0.0145477112734245 0.0190180150048236 0.000404397642604126 -0.0256341873364999 0.0516448046352597 0.0209560393118228 0.00624419684305023 0.034102454862993 -0.018602737256328
  13 405.401236650977 ""  2.07847504182728 0 0 0.0263734938983077 -0.0141823075422198 0.0693482309942477 -0.0336208534770092 -0.0146454639806633 -0.107298832488489 -0.0298247807638338 0.0862361806017047 0.0312368897014883 -0.0162789891954724 0.015177296935224 0.00439273718901651 0.0170733279983798 0.00925690680558515 0.0736844295875989 -0.0652306791532101 -0.253105539664227 -0.265819675776659 -0.0676755842314032 0.212924337201114 -0.276397231021329 -0.0751862107175586 0.194940356688376 0.102196103386805 -0.0324568578199304 0.101767917695044 0.0478950277903421 -0.0755663887865119 0.0773983527413831 -0.116247679040221 0.0296545319884454 0.0379650826768474 0.0201125672550971 0.00401299480945011 -0.0208236713900676 -0.000318505156587354 -0.00949283282391616 0.0164113608086119 -0.00526560675813863 -0.0120495355418545 -0.00130128399797872 -0.0118280382903898 0.00795913195210329 0.00395020118879906 0.0102626006284099 0.0180359789432203 -0.026398396665293 0.0290408907713111 0.00196954554996142 -0.044743111033375 -0.0161876409666071 -0.00868711321034025 0.00047964006307807 -0.00816336399282745 0.00902347860324212 0.0364628612849695 0.00113326948397078 0.034237860514509 0.0155939454503164 0.032279176880661 0.0115274785386735 -0.0328252850870569 0.0261554910477289 0.0724608153211653 -0.0696812920992208 0.0311024549991017 0.128791948556843 -0.235273862602839 -0.0732611120210087 -0.0809564308597555 -0.0947502550435573 0.107655216652188
  14 440.181039979346 ""  16.6548023898106 0 0 -0.021285081021737 -0.0831505442884933 -0.00993678955059927 0.0253345354063205 -0.0710916669653747 0.018349818313745 -0.0250442444063948 0.0142247169853529 -0.108404124762961 -0.0116548555929827 0.0269432199218258 0.00179885283354843 -0.0351315444013249 -0.0700963934636874 -0.0418937539894001 0.0712848896492345 -0.0122697516882092 0.0535428957900663 0.068928262441713 -0.138038780177517 0.051552649554154 -0.000539184933009311 0.184746781644741 -0.00952128653315522 -0.0352315049432446 -0.0204932451039439 -0.205592779259743 -0.0251411871931594 0.0427106676858959 -0.265083616961132 -0.0489450384444878 -0.0296514001187568 -0.0397937840955402 0.00635809548339287 -0.00375746216495324 3.37492614539277e-05 0.0109692115686673 -0.0217095072688944 0.00208974367100719 0.00833400212573252 0.0191852749459125 -0.00902984907631937 -0.0196960576101231 0.0128111903205333 0.0104708700744765 -0.0286616847868632 -0.00362210022548121 0.0129206164767112 0.0331731457134857 -0.0148287639924765 -0.00923165526413787 -0.00383287902883421 0.0200758605664457 -0.0131334178873689 -0.0213146433568979 -0.0303168010275255 0.0276935841122941 -0.055747004119484 0.0410280331527857 0.0144802279977674 -0.0251245642144545 0.00825010799606121 0.0141974915005084 0.0405473211959887 0.0790525260045539 0.101659106647903 0.125774367561808 -0.10855385923074 0.0435699914952828 -0.262425782371062 0.28054068509293 0.065107766002588
  15 444.468141258655 ""  3.96716664758368 0 0 -0.00990622072113739 -0.0155674302911636 -0.000829508493187943 -0.00244139118540954 -0.0144758272508384 0.00662614579588767 -0.00274023145647031 0.000789204777155947 -0.0217435001600198 -0.00555021980224309 0.00357991049761194 0.00441098841889991 -0.0146826258705092 -0.00816891659463667 -0.00667176894161073 0.00573877184150676 -0.00332000820329027 0.0133577132428213 0.00698721438713654 -0.0270688114025618 0.012287509435244 0.00534559919460691 0.0324327881920817 -0.00384757219827368 -0.00462614142462087 -0.00967785393905992 -0.0455880897331611 0.00230498777605218 0.00954718207975163 -0.0470746717884906 -0.0169045018187584 0.0147316949259857 0.0149084070671416 -0.0301466363129247 0.0537736929669938 0.00589824629086715 -0.0452895895831389 0.0883526466909413 0.0181472314176739 -0.0375638666824313 -0.100659894101581 0.0641538070879166 0.101419625069147 -0.0670348606515947 -0.0727654372959157 0.125534337630547 0.0623401550311995 -0.11251555964623 -0.160952050273704 0.14948602095336 0.0778335717198627 -0.000883340763589266 -0.109662445373615 0.0695953878947497 0.109073045742623 0.133324180679822 -0.159450137848073 0.266481421687009 -0.228514926359092 -0.115050303224731 0.125160470722145 0.000735362361057313 -0.111480955441404 0.0104905819534338 0.0142433011669138 0.0182742706233059 0.0284292802445048 -0.0200552253795922 0.015501850147862 -0.0376219960971216 0.0516945517479947 0.00845454492564741
  16 644.758489777729 ""  25.3184703994522 0 0 0.12526780510993 -0.00611586767963864 -0.041757009923939 0.00747137986394108 -0.0945377873048249 0.00531994981363334 0.0142100640316397 0.0201904238544056 0.0226170106715774 -0.064459668921034 0.00796778346949062 0.00915863393207892 0.111255832293071 0.048171448720598 -0.00581228470741585 -0.0110730552200634 -0.0536731670069475 0.0376069447750966 -0.0029438660925672 -0.122411520827708 0.0280190556082819 -0.0974227296810762 0.00893205744207215 0.0290025213433957 0.00686367044769582 0.151199471226588 0.208469500492055 -0.11738176951278 -0.0705897903212358 -0.0682006503372649 -0.173395575372972 0.438392168621833 0.365511498663176 -0.00561133884901162 -0.00644101600639893 -0.00452140080093108 -0.00509979084529921 -0.00278397045847588 -0.0092775677700711 0.0114144803567403 -0.000942202837112207 0.00212496049785176 0.00942773071586329 0.00235486386322801 -0.00123435840312479 -0.00747212712461091 -0.00830866744337058 0.00893174804223131 0.00323777421915823 -0.0107126713642487 -0.00658101229658434 0.0043005145419357 0.00897306945812751 0.00853075553195622 0.010412574818175 -0.00355572479570652 -0.0287623424398851 -0.000589031034010474 0.0166766473331806 0.00536068904715021 -0.0213742798558257 0.00284113619468836 0.00874156468341169 -0.020516207702359 0.0218482986028144 -0.0182519496132758 -0.144723954850229 0.174592383007425 -0.120217392865073 -0.101726416274258 0.0515680416547669 -0.00732978893314578
  17 684.517042576167 ""  49.4030636343802 0 0 -0.0914046093160702 0.00284071609495897 0.0291085644295704 0.00031487973643974 0.0609200617671235 0.0178734485538989 -0.0160288039890245 -0.0199636266890278 -0.0251008878492612 0.0482128005209221 -0.0443630507379807 -0.0373711061188646 -0.0892112395066332 -0.029921465071806 -0.0218217832206299 0.006577392892665 0.0397384850429818 0.00281331465354771 -0.0200317365324397 0.0849771422316994 0.0101216274686887 0.0743086760782505 -0.0131787034317534 -0.0326172022343245 -0.0053759846414504 -0.122075035790534 -0.157419235154643 0.0977000435704903 0.0596802914163845 0.0443810716949001 0.0242141931164162 0.599305382313262 0.481990999561932 -0.00506004626967122 -0.0120265383819984 -0.00621671828957031 -0.0138174275042774 -0.00282686525132848 -0.0160322996252598 0.0164316859139305 0.00138243729925319 0.0046710170979602 0.00566927136855565 0.00353787086571429 0.00397264711886108 -0.0158539669556954 -0.0165191719332504 0.0223778760769719 0.0156746291347509 -0.0254234922983379 -0.0146559414873869 0.00541563348843953 0.0125296353150797 0.011892078462513 0.00638182058364022 -0.0086009700195839 -0.0204186745990375 -0.00856062513097049 0.012376469260835 0.00273126735378021 -0.0259224916054944 0.0113292696374685 0.0114247178955615 0.0271965373656071 -0.0113663952838112 0.0126818448691808 0.0901641694200125 -0.122755927585553 0.0153226745045276 -0.00669944010883104 -0.0114675300175645 0.0257899798116927
  18 754.252116364468 ""  11.2521200930927 0 0 -0.000438607588500313 0.000298875079616022 5.44263911999977e-05 0.000773343129258995 0.00042478233541934 -0.000594627676775023 -0.000355515088835375 0.000426154527502971 0.000129372718563445 0.000538887359805365 0.00135302329083823 0.00141060772262084 -6.19985833666082e-05 -0.00101003182445127 -0.000346511144218761 0.000437241879017561 -0.000486175084214601 -0.00123465067920872 0.00156773675516635 0.00106604393652009 -0.00157603113768211 0.00137038700567747 -6.70524390418059e-06 -0.000284953340070891 -9.79915775372741e-05 -0.00036553080077248 -0.000614786979757327 -0.000728246291087313 -0.000181452628049753 0.0016687109485615 0.000734080721519957 -0.0259837348616641 -0.0212071341967299 -0.11740747853842 -0.0165403621339869 -0.0586514095257902 -0.0379188101360279 0.0557913346526102 0.10526728579208 0.126086784982867 0.0487961128283346 -0.0573658374373719 0.0531693563823705 -0.074305409053756 -0.0206303081332803 -0.150827560258233 -0.0264056560353585 0.0846406167279149 0.0549853429827847 -0.0689154257036309 -0.0939727204531422 -0.0293709538207109 0.0580281913846381 -0.100640641472161 0.0491180456668924 -0.28583171109629 0.0154503480651967 -0.0655411341665224 0.0622256430099124 0.0280668086138799 -0.0149925091219635 -0.131834452750661 0.0277159058723789 0.000338459660443164 0.000182792673692803 1.10985650214366e-05 0.0019866884870938 -0.00170144923746456 0.00157237421259966 0.00379067965227121 -0.00107230339340844 -0.00051643302323609
  19 788.152400256099 ""  11.6196460705537 0 0 -0.105600199993721 -0.0048725457348065 0.0264623435780936 0.0445597400887003 -0.146478230846392 -0.00807059402981371 0.0132938804879279 0.0694221906726142 0.0911798472962534 0.0376508307436103 0.0152884466041265 -0.0107248202839202 -0.145887704220743 0.0670171486461835 -0.0196134883219883 0.127146790011161 -0.186168465645231 -0.0443410740231927 0.115150624987298 -0.141255327356117 -0.0471277021529079 0.10401251347576 0.0875448856973843 0.0935092393423066 0.0175569208692328 -0.0200499152649212 -0.0374573519917153 0.114158198453142 0.140113662657492 0.169518764386381 -0.0488173489341533 0.0131603646114821 -0.00536841271827579 -0.000194632610359793 0.000504320765492601 0.000849712953472344 0.00129918644071095 -0.000958135674900842 0.0003362617943077 -0.000779963001368991 -0.000478994091851713 6.20562495683174e-06 0.000207729765501219 4.26905236085584e-05 0.000190956378215691 -0.00377784198874077 0.000785357435723305 0.000383285339782127 0.00143142266613627 -0.000355394277454248 -9.84622616031703e-05 -0.00321752998464243 -0.000641021629980576 -0.00124173070531142 0.00027153648748557 0.000214865995299162 -0.00140858611868845 -0.00214146027611822 0.00231528176334189 0.000465039930334095 -0.000886245558616799 0.000629981614046534 0.000116760141448526 -0.0312691062624706 0.0589415232992212 -0.082848170331087 0.0612055415009999 -0.0548991850502341 -0.0153521792118093 0.0577347410003209 0.0199009245803199 -0.0931038348882951
  20 825.650602439214 ""  72.8750179235156 0 0 -0.00155056264733165 0.000329461479520639 0.00149781399763979 -0.000352770453498017 0.00214761813692989 0.00179590976254362 -0.001171525693729 -0.00110175893695032 -0.00184687028005326 0.00259076362609458 -0.0029058376870187 -0.00223020900883359 -0.00245515579008521 0.000173847514523804 -0.00304115716742499 0.000389116938347162 -0.00213983995374777 -0.00166549067452632 -0.00167180705997029 0.00795051493534715 -0.00188981172242075 0.00205960739036225 -0.00223952346104687 -0.00316378351632057 0.000267007767456993 -0.00503402610427484 -0.00376285697378665 0.00348572462368636 0.00189393559558219 0.0016551384630778 -0.0102808781615325 0.0578908053922092 0.0516403861447499 -0.0629877287648115 0.0544992925394951 0.0950169300688165 0.138278231437336 0.012216015931024 0.000553552691314592 -0.0978439498661251 0.00618163309640222 -0.0870321295249796 0.00380773518429272 -0.0637835090294787 -0.0292460107782779 -0.26967107644044 0.0532926553338183 0.206767051039481 -0.0685361943941765 -0.0349195094192205 0.0373506082232952 -0.123718431980239 -0.0133856482343427 -0.122480345427833 0.00141340943277396 0.048392709069954 0.0496423241361434 0.0336740182269377 -0.00843288824497175 0.0299641307607688 0.102091567157997 -0.228207535417229 0.0121482774511663 0.0013957470426722 -0.00138551930337383 0.000899755884329217 -0.00754968546986507 0.011133516940488 -0.00304652085235197 -0.00831438792054273 0.00568881279381919 -8.356944586124e-05
  21 906.732149991718 ""  146.092905821051 0 0 -0.0359276057253804 0.0544610114663505 -0.0302578464237884 0.0139347477087882 -0.0306435854901294 0.0327986902515435 -0.0254651031149067 0.0361582280588009 -0.0154125126572546 0.022325128908701 0.00453013888489643 -0.00865397409667382 -0.060750095202422 0.090965121127219 -0.0448938814517423 0.00686212575338687 -0.177533968108562 -0.0677242432365 -0.0118237475581932 0.127004173778233 -0.0798832322239703 -0.0175591059403852 -0.171574066210652 -0.140015333976706 0.0351121091783637 -0.0907792151020709 0.0106951880429437 0.100310165491826 0.0956723440196691 0.209455206907718 -0.0993134631839302 -0.0403564215799239 -0.0377671769335461 -0.00963610306470444 -0.00794650291419182 -0.00706910862083556 0.00831640380339692 -0.00222267627329711 0.0102767922193009 0.00320100859790975 -0.00764023949617426 -0.00293501519707882 -0.00465943554170314 0.0104957891877151 -0.00245262430536594 0.0456345763925908 -0.0033789126841711 -0.0535848791150701 -0.0405391513035235 0.0258372980971528 0.0171436342246857 0.0182817610381707 0.00944646728318076 0.0171098356266283 -0.00451524042203737 0.0234568585318628 0.00821470191199087 -0.00471641158445253 0.0298177705796582 0.0119782945961688 0.00564090701732208 -0.0142110531296768 0.00552856672445581 0.0618151403506031 -0.0931408654493942 0.0330760659878605 -0.257155945416716 0.409184333748996 0.0206033040340624 -0.363478575456282 0.290457242496481 -0.0606046112592072
  22 924.322451238484 ""  6.69383919203292 0 0 -0.00480132044310953 0.0073925169761159 -0.00912880403993017 -0.000363364430851746 -0.00636692841705676 0.000456223856932778 -0.00174031737042681 0.00906473960698813 -5.63346824971173e-05 0.00110231379809207 0.00239552245977655 0.00103934002235476 -0.00710754840860504 0.0150081222317487 -0.00220119541633669 -0.000239323802335358 -0.00900994771915819 -0.00120068152766798 0.000319500280025756 -0.00253739583498237 -0.00297912422831933 -0.00760245667827547 -0.0262846058855267 -0.0201869070359768 0.00751014290336406 -0.00597320034017282 0.0119225538495245 0.00889324958284198 0.0114589724429734 0.0334691572445904 0.0026147931974611 -0.0317786372540695 -0.0296510285461519 0.0796881290096453 0.0652089595574954 0.0348733101826478 -0.071518299921088 -0.00479974363738993 -0.06304444825733 -0.027879586915062 0.058533546752898 0.0352488874117436 0.0548482955476426 -0.0745441495534862 0.0271450815532905 -0.25558443753774 0.037742370264771 0.340288915583505 0.293313256677816 -0.186418035090811 -0.148212364014042 -0.115522293174717 -0.0716624492353775 -0.112435590960627 0.0548360543533499 -0.234603308313622 -0.0983941282472656 -0.00345005290129948 -0.204946753935904 -0.0995975791167535 -0.0829913018382319 0.16022954571492 -0.0386815212499267 0.00818738311990034 -0.0152092042704499 0.00686680830396834 -0.0312567463864839 0.0501668482394504 0.0126866601018578 -0.0476664205324703 0.0421470066592245 -0.0103820778553656
  23 938.617632161846 ""  27.1443266010345 0 0 0.0244375681648896 0.0852365216941672 0.0733079185395297 0.0242830446897071 -0.0639280271101158 0.0714730274416483 -0.0369483304696878 -0.045426838679481 -0.111292715763246 0.0173042156561221 0.0141111285504541 -0.0145483749795216 -0.00636620741392195 0.198405196301126 0.136958391864964 0.064686665496565 -0.329765951861828 -0.115266388845082 -0.0585634791416121 0.189610354685898 -0.0902360069364316 -0.136073017193917 -0.228972153452177 -0.20914002483375 -0.00474024620622614 -0.0336847914179944 0.0410521241343747 -0.0603078299927819 -0.0875667659143493 0.00171486423418644 -0.101924249656406 -0.0120597871808555 -0.0252550302161871 0.00242578256089597 0.00215681991499385 0.000351265460915913 -0.000690750984142685 -0.000523375553186964 -0.000705104582074802 -0.000514548378760709 -0.000140980774811619 0.00154355165010002 0.00213601759768017 -0.000399988697967514 0.00105757950264561 -0.00675921130904688 0.00184524463305087 0.0058468497436261 0.00569220535065379 -0.0055499710205457 -0.00548517580461175 -0.00806968737187161 -0.0054361000525001 -0.00612259924266913 0.00216616149041109 -0.00727121822982882 -0.00536760150756128 -0.00369550347865784 -0.00100558847808567 -0.00243074488171609 -0.00475624177135026 0.00939492937785915 -0.00147188809620955 -0.0254279064012201 0.0496018116316615 0.00258872400683833 0.0593778044082287 -0.118016541546971 -0.0641788245378239 0.160608851283574 -0.206825964256447 0.111604905855979
  24 961.103227452802 ""  1.21808328158956 0 0 0.050005236574997 -0.0577589505383743 0.0570083853715806 0.0471670633216821 0.0560609790206578 0.0755415197332985 -0.0246430040477763 -0.0436802561493763 0.0303577530381998 -0.0427468446095328 -0.016975074908322 -0.000366902858181373 0.0534683869069349 -0.204976548271952 -0.163006228339568 -0.00170355574157658 -0.237043522830936 -0.115410709285762 -0.0870145364925877 0.339704813349787 -0.0908501596419613 0.171490057768914 0.189366460194846 0.145786394527567 -0.0605645754664236 -0.129867687500577 -0.2667667202867 0.068482848879753 0.0553980695914642 -0.0963600062464361 -0.111352079328868 -0.051377463444749 -0.0227800937169639 0.00392923512570558 0.00350193216060138 0.000217804400416003 -0.00302134585600129 -0.000435627435131224 -0.00179508294280227 -0.00172377559111016 0.00219700965075353 0.00227676792238627 0.00390048709966767 -0.00234999737670465 0.000739175014885439 -0.00136138289394382 0.00258296939067465 0.0094841815697193 0.00908450275324559 -0.0060884616337372 -0.00675887961745807 -0.00254019781009021 -0.00233844303859638 -0.00225579770341895 0.00379551957141886 -0.0148098921312211 -0.00506120782545224 -0.0020818776516083 -0.0049339927826948 -0.00394432782935859 -0.00507019119811034 0.00823228016915831 -0.00141190936894635 -0.00386801634713359 0.0422980129076938 -0.0799409928407956 -0.102368182138547 0.172661536573701 -0.145441703261516 -0.0884431279894278 0.0725424313900445 -0.068399646432428
  25 973.901365648123 ""  10.9765780150333 0 0 -0.000501414787952225 0.00146832594289152 -0.000123109500180588 0.00106098444111307 -0.000831820620929837 -0.000558786956225637 -0.000271109728474975 -0.000764608562998316 -0.000441869918298687 -0.00027636572511946 -0.000708068785969222 -0.00091743684905468 -0.000473208760996102 0.00226772056103354 0.00134366866807533 0.00148452411164574 -7.60302025011557e-05 6.25983327449948e-05 0.001101817947699 -0.0020380817950485 0.000492537455660495 -0.000700202583495113 -0.00138184702035931 -0.000800938291859343 -0.00076387956148214 -0.000308945403866773 -0.00115900993475122 0.00264042284564659 0.00158938373070645 7.38755860181238e-05 0.00651764024907719 0.000802556401479762 -0.00166943419292338 0.0615879293197105 0.0145521947594158 0.0689234791772777 -0.0621282829130375 -0.0260980246058536 -0.0328495421137807 -0.0305115582299436 0.0638217209488608 -0.00968259842322821 0.0536917017267422 -0.0534580208297303 -0.0645163218099773 0.176424350800177 0.0348836612791805 -0.126095166545713 -0.164939067200045 0.159212466012363 0.173318491741532 0.0123200252293832 0.317599414947459 0.221554256147722 0.0405197587487324 -0.27472488717729 0.124325766308523 -0.113644892654996 0.270588480062584 0.110460668326963 0.0108684805050449 -0.372112535260093 0.0973925779685338 5.14768768047612e-05 0.000327807941796643 0.000733396538680413 0.00239086868046286 -0.00497608264053852 -0.00117694856637626 0.00319162008228189 -0.00559178542964699 0.00378771554641148
  26 1026.73926138242 ""  96.554939059954 0 0 0.0270665619218487 0.0275146050664107 -0.0460530264981647 0.119579916287722 0.00595087561102958 -0.0418446205362408 -0.0520313868185264 0.056969670138808 -0.00776573288091606 -0.106760480639834 -0.0305211413602178 0.0296431969966479 0.0926612325084965 -0.205723440235656 -0.180126340649828 0.0764814967478928 0.0222233581185373 -0.0208049655276309 0.0618944096693945 -0.0238137990064957 -0.00647500027917909 0.0569552246544808 -0.161932513219443 -0.149312665943381 0.0368020934696362 -0.179050596506915 -0.0716876226045714 0.204928327548054 0.206387946527266 0.299175577070867 -0.00221202513554936 -0.0183282719191439 0.0341074157262551 -0.000522049043913258 5.24589011533672e-05 -1.28825062263151e-05 -0.000308369192314591 0.00255616975933699 -0.00162340459430946 0.00221333861864419 0.000158549989353069 -8.39786358949008e-06 -0.00463241126334139 -0.00128614168891626 -0.00238594614082276 -0.0143839190765716 0.000215587345501233 0.00168723853269251 0.0186784976920583 0.00702557712088138 0.00443494477790199 0.0188493462993826 0.00126566296356134 0.00805809040503525 -0.00418215425087392 0.0236992930356824 0.00634625191541728 0.0148852818303937 -0.00529733768247602 0.00469390940576753 0.0146470223897812 -0.0145117418497582 -0.0019340239581662 -0.0119595891299995 0.00231279335841798 0.0491000117838336 0.0737649353648 -0.153276634315163 0.01164618409219 0.124115043826908 -0.151187884099265 0.100993715789508
  27 1054.46350779074 ""  3.48171496734639 0 0 -0.0313356063162865 -0.089088975106364 -5.72266626744538e-05 0.0386815422311124 0.0535323386342785 0.0400298040995499 0.0515453428996216 0.0545514511366709 -0.0250057439784094 -0.0316502488622465 -0.0190049390743969 -0.000236975551570326 0.0734028820397758 -0.144222598106747 0.242825677657161 0.0428368478423063 -0.107058389889521 -0.0676796670960449 -0.00661175181519926 0.186642044477633 -0.048863068386989 -0.1706009718572 -0.184398272039339 -0.13525124044594 0.099236018378917 0.147442679092481 0.331659821447307 -0.0670577336837917 -0.0718761368485533 0.114693896068995 -0.00237092477494738 0.00284374220046753 0.0172624610711191 -0.000115646014210672 0.000242607188898129 -0.000248303657830827 -0.000447187869258455 0.000320365809437846 -0.000913766204891355 0.000931320824214495 0.000205893836865515 0.000243010951014282 -0.00145079654396976 -0.000528040035022981 -0.00156857092688843 -0.0044335180143039 0.000548851823902442 -0.00134699612578265 0.0038989634180864 0.00136594576633437 0.000558856449262798 0.00405416319247913 0.00354018409638466 0.00458042507879606 -0.00143106269509877 0.00658112308488637 0.00445402212501531 0.00403545313461814 0.00158730609095626 0.00280984573670395 0.00505732232698425 -0.00955218959933915 0.000817588643835751 -0.0217067903019903 0.00732433909937275 -0.0414728911125112 0.18529905366179 -0.183543929402853 0.237135634483103 -0.0479494620694671 0.319649496406864 -0.268623071428189
  28 1061.17904472367 ""  15.8467032254668 0 0 -0.00130383985878945 0.0019545010113535 0.00823338584906602 -0.00223377343749051 -0.00292430527657828 0.000234685936026285 0.000703879195772405 -0.00523463986124574 -0.000994323445641479 0.000202026538945831 0.00185826705378115 -0.001219424126828 -0.0103397045992722 0.0265637107776807 0.0155173740576327 0.0168075292928428 -0.00373561643081229 -0.00158157463848615 -0.0128201400417973 -0.00536898694684569 0.0077796957292917 -0.00248798775610038 0.00769387076047769 0.00703254910424316 -0.00435374748201509 0.00367254858017392 -0.00487609544137841 -0.0140649467366977 -0.0137195023537769 -0.018407529040448 0.0276745482699448 0.00456928860547772 -0.00106277325243189 0.0157787396384321 0.000209656584724958 -0.00515843780450853 -0.0319940575278196 -0.00342860755161033 -0.000488191733478103 0.0350302126673432 0.0416965022122192 0.0110365308170547 -0.0749242695614246 -0.0585017763972929 -0.0273212684513979 -0.32416292881205 0.026914137993839 -0.0575446815033284 0.36468163637284 0.0584614297529347 0.0167939214229087 0.397783648602479 0.112785757553004 0.215829347667625 -0.0603145911908484 0.405216238471859 0.0573203347113687 0.202356886896975 -0.111891571715307 0.0656504291385768 0.237774640231587 -0.250443749813753 -0.034070763944808 0.00282113392221684 -0.000106594568992327 -0.00442421574894433 -0.016369920865784 0.0272686132315177 -0.0103600126841051 -0.0159224045323968 0.00989376606388061 -0.0031159398539878
  29 1114.73745533362 ""  45.7222429349809 0 0 0.0612729006503002 -0.0475189709245613 -0.0880430161712361 -0.11266578877865 -0.0289134242749787 0.0768530447914049 -0.0152517926301322 0.0509535969537607 0.0196700405575229 0.0781595433628387 0.0405594498052266 -0.0312914668749258 0.0857718127581333 -0.201746458488217 -0.219467121362911 -0.303188752596956 -0.11414176599792 0.0314695790197359 -0.113955704517941 0.126378885652729 -0.0400894539221787 0.059411073392516 -0.0533379020408736 -0.048938862177427 0.0376841669174697 -0.0829713507251229 -0.00163925486546338 0.110774899592431 0.121839916845266 0.167259831607367 -0.141555583239705 0.0181839060178781 -0.0333111317490217 0.00292087465818358 -0.00039911771449512 0.000438872058346622 -0.00108454170990163 -0.000170064106546249 0.000665379263273884 0.00175396583371577 -0.00246614504690295 0.00264455623284001 -0.00154880186373213 -0.000864353377285771 -0.00306687461681704 -0.0401015059525192 0.00398379896205455 -0.0137142369240803 0.0247557935474268 0.00344033441288133 0.00118767674391634 0.0135323334270281 0.00385218028176185 0.0127227745307452 -0.0010034105067091 0.0176782021798029 0.00078690646239213 -0.00373776437349099 0.0142997962788411 0.00703781054610633 0.00668769337194053 -0.0136174820585324 0.000181823121946915 -0.0298877755084217 0.00660542759004526 0.0333973428781303 0.0974565249720354 -0.181593387337326 0.0541485785268997 0.115809026563978 -0.0472560734123886 0.00322110303450448
  30 1141.77037573674 ""  7.39663898319453 0 0 -9.48706049578267e-05 -0.000209211259907422 0.00393300683192911 0.00135030626168041 0.00170862288020912 -0.00395868335577741 -0.000609351975767289 2.01978643131671e-05 -0.00121170323677295 6.92164095559342e-05 -0.00100231594647708 0.00101405338599534 0.00218620224998301 -0.00284122890668672 0.00652256462524654 0.00554801309355359 0.0099570663004675 0.000957587495576163 -0.0010654446558579 -0.00537914784401427 0.00311367568867251 -0.00162866996075289 -0.00315631670013384 -0.00296663957628592 0.000501279078528726 -0.0020510600508316 3.27120064557586e-05 -0.00103453559979751 -0.00104813746391419 0.00169341902741602 -0.0136321152162967 -0.00353926915687704 0.0043663370257065 -0.0127173965142491 -0.0818298924590973 0.00247679237464362 0.0326519261470211 0.0447433708188187 0.00621930872614895 -0.0889047003104752 -0.00340613656161345 -0.038746812507139 0.060079098075196 0.00896595811182993 0.0488618219293245 -0.297878095773974 -0.017334402996063 -0.40358207271187 0.301469365046512 0.192880782976474 0.173278658393189 0.177134299230433 0.129357767600734 0.183062085350342 0.0540863751689047 -0.256164263188642 -0.110508319566071 -0.103799798552032 -0.0805893892602805 -0.098493260450149 -0.159185727931814 0.225441117809166 0.0131935870389818 0.000391645239735941 0.000667156367602083 -0.00142315511528272 0.00121587564684531 -0.000591558808536221 0.000395515528233032 -0.00171439415581578 0.0016269906213191 -0.00128589807955547
  31 1164.27955304717 ""  1.20945603540116 0 0 0.0753242482812957 -0.0391400790204487 0.106019787814055 -0.0708589730022163 -0.0214308044347948 -0.0591580724479026 -0.0687833414073633 0.0245650262727454 -0.0285558859890363 0.0263243525127304 0.0199202140207465 0.0139621548683515 0.137961519300329 -0.0985876653622753 0.222348243082832 0.17104963237814 0.152646485305753 0.0355307563654915 -0.275649912238343 -0.164817705694573 0.175734749922478 0.0392388917713369 -0.157427276236478 -0.145620090442093 0.015047548161463 -0.21442915051103 -0.0921180209407119 0.105864974168346 0.11791306355259 0.192179601499669 0.187864824549638 0.0273745857798272 0.00621868160949645 -0.0122154495619123 0.00195219532993557 -0.00405945210931117 0.00486819640588051 -0.00580666898144499 0.00113247698060496 -0.00742556268076759 0.0161589901702893 -0.00372334998102449 -0.00083733309144192 -0.00930667471381519 0.00918682966316542 0.108172769575394 -0.00635681280096082 0.00651010769987939 -0.000713766460553752 -0.0179380949820601 -0.0195656705808694 0.00252797417835658 0.0361821368055637 0.0164477816016268 0.000302793515799282 -0.00292411033510426 -0.0140114340909211 0.0165534796457235 -0.0500232735306768 -0.0134817597076739 0.00401410651000165 0.0164127798052059 -0.00493164515382476 0.0060120361260859 0.0192025042192034 -0.051418097611798 -0.0129371370988184 0.0651619293500153 -0.0232847107828943 -0.0682230767036947 0.129896358936497 -0.101780183171817
  32 1169.04092755815 ""  3.58485692879342 0 0 0.01079034324383 -0.0028523793490818 0.0178464307091194 -0.00803428911650971 -0.00314332931474015 -0.0112472379933627 -0.0111858884833761 0.000656404266109435 -0.00360339221527908 0.00219934802320642 0.00111349695375545 0.0036608539926623 0.0221651468503289 -0.00625525435402896 0.0499383702068384 0.0312503820922786 0.025790885187046 0.00506590140662961 -0.0440776775433059 -0.0275539380249357 0.0290676272105311 0.00791950783885405 -0.0195326142203241 -0.0174503028946292 -0.00113998571462568 -0.0327996745320292 -0.0196813724309653 0.0161405551620129 0.017174956832807 0.0223919202379654 0.0366691410577442 -0.00717057946730023 -0.0118866861971987 0.0712095857423441 -0.0270007172759057 0.0403199333242251 -0.0398428567323366 0.0357816553473324 -0.0132773030265174 0.061582329032497 -0.0853223502633209 0.0100242451699025 -0.00162188256492217 0.0594748604191202 -0.0458142064573166 -0.570155550171908 0.0167321597420273 -0.0222157596112673 -0.118951664171773 0.161235092977996 0.189672631997127 -0.134231286962267 -0.262051011706867 -0.213631080614918 -0.0088396278936525 -0.00160383843040307 0.101296202860912 -0.0747211248846442 0.256090977821665 0.0689914224833863 -0.0277754018129068 -0.0820111195641661 0.0326937771133759 0.00188599499592487 0.00122127631180846 -0.00924680528952301 -0.00700666724518538 0.0211469280384167 -0.000337913473896961 -0.0174671296636993 0.0311140787687411 -0.0224244463610753
  33 1189.54457771666 ""  3.53141959422081 0 0 -0.000505938239235277 -0.001775362795042 -0.0053552026753034 -0.000783660536987318 -0.00128961660647416 0.00557500355976592 0.00108830793894253 0.000379850850118551 0.000434187446168361 -0.0020829249737414 0.000245328123370535 -0.00132338133464348 -0.00399975184549937 0.00180369792198543 -0.0114445405305844 0.00610726583472325 -0.0146777128718799 -0.00402522706169774 -0.00325396544602843 0.00873197704840685 -0.00130089050693764 0.00187426639191414 0.00207030749556223 0.00123945035626731 0.000407766562497943 0.0070722910696581 0.00745546637793866 0.00686655412740796 0.00508775580151877 0.00140001843994745 0.027543801413269 0.0214722703209454 0.00996424022251221 0.0787367414719072 -0.0159509657239007 -0.0131626144969682 -0.022777415605316 -0.0154624264011062 0.0381301343744848 0.00907818404202052 0.064314216536311 -0.0869871551621412 -0.0110959994681318 -0.0397433443741107 0.0612410696428049 -0.193599081093301 -0.001685582496733 0.0392901710489924 -0.659131760194637 0.0780371537888317 0.088926144585979 0.197912494712643 0.0660869132051636 -0.0223697001248512 0.0012002101019451 0.0710541604650894 -0.139211444896385 0.072924716238063 -0.254439740883739 -0.0698643014428186 0.0332454398860501 0.184988704318563 -0.0606055851726109 -0.000750844593853013 0.000256853443357925 0.00229264708913485 7.59651747978561e-05 -0.00332828059816842 -0.00316032592978773 0.00572784793031445 -0.00500071737773691 0.00319410047575133
  34 1209.14755601167 ""  4.18368363937306 0 0 0.00140394676931285 0.000110572172703758 0.00835263854999623 0.000355189247609022 0.00165097655424436 -0.00712158922609649 -0.0030864671702368 0.00064573273856392 -0.00181816799090133 0.00237567901888662 -0.000642400992637506 0.00182632395310448 0.0105139339842835 -0.00928304053830583 0.0234328509438077 -0.0124418020908082 0.0227040565722213 0.00810372785314881 0.0158934797723193 -0.0143687978025541 -0.00124935385859202 0.000748406070790675 -0.00598113464401519 -0.00610799105185663 0.00100132667562844 -0.0109685980205807 -0.0048190440230058 0.000337771879570621 0.00155978055362058 0.00600906204062854 -0.0335242756916317 -0.0111368655369611 -0.00244428352881257 0.0244858296932622 0.0610800215346815 -0.078691767782899 0.0105979243648959 -0.00554050385637402 0.0377082572301713 -0.0587745427766011 -0.0957385967563626 0.00875521271416438 0.0302188954281874 0.0453539053023612 -0.024516308933132 -0.190286993386291 0.024799214238709 0.310097324812927 -0.136818379766867 -0.210482110885054 -0.260605815095222 0.397160701767177 0.0952633511483476 0.363491344920902 0.0176904904407397 -0.111937763513147 0.0488040484083607 -0.123914740085288 0.186960608144365 0.011588477512965 -0.102690117839581 -0.0318443729214638 0.0536272836231022 0.0011641727480033 0.000962801815120056 -0.00306154600482379 0.00163383556229564 0.000631975527190579 -0.000726102065373518 -0.00311663543841998 0.00282282781694252 -0.00248103917395697
  35 1263.96603032215 ""  28.3636215102337 0 0 -0.0161593854460051 -0.026265481257622 -0.0390344732898392 -0.0289063364595588 0.00355536131125273 0.0205457442611836 0.0407498905944863 0.0150200486643342 -0.001966288946867 -0.00400197621069472 0.00619407124456118 0.0127650354404448 -0.152716923558309 0.0219038124193198 -0.405838518778439 0.548924659808805 -0.154343934790543 -0.149896905358309 -0.412592048683889 0.0680867318602294 0.157979763530378 -0.0516297956043239 0.00192261197754677 0.00106333702860572 0.0303302094009054 0.10201632565463 0.106995297755597 -0.0413409895787161 -0.0493932164031107 -0.0103760259839289 0.35031002091516 0.0258921128025392 0.00449516705561647 -0.0041278839979176 0.00286892786393213 0.000322745625883154 -0.000656745586456428 0.00166879061330497 -3.171487019864e-05 -0.00392446528427349 -0.0112575559981082 -0.00323555188435377 0.00244838669088775 0.00933341802039711 -0.00233327010216997 0.0067040931432996 -0.00142246536003724 0.0252764024975069 0.0139292929875937 -0.00459147917057504 -0.00484210136602218 0.028614984014273 -0.00859786409065508 0.0136066926094687 0.000122027454537564 -0.0293032020573134 0.0164668947181502 -0.00391718747908168 0.0100372783882928 -0.00366126049706901 -0.0160742635348428 -0.00504526568146231 0.0103756743267463 -0.0074202435083089 0.00196745192324524 0.0245893217462388 -0.0472689710552257 0.0254649824896349 -0.0556063127415955 0.0417549364291782 -0.0744373078399646 0.0562407353988165
  36 1282.43410131774 ""  10.1885413648603 0 0 -0.0380329058015553 -0.108041483887042 0.0801319697666685 -0.0129868195316769 0.0314814583231427 -0.0128733076631273 0.0337775961121484 0.0596253868401076 -0.0440837412935115 0.00968314370263523 -0.00734399150915314 -0.00529617451569892 -0.141643072992333 -0.100870791684611 -0.227718200587053 -0.161654725923747 0.0781384301846571 0.0379441032809699 0.205911039923036 -0.0661568105140729 -0.044583360363077 -0.13971304353478 -0.13668409963258 -0.132572971250527 0.0969474361649246 0.0240314695320556 0.185744758982634 -0.0695771116447321 -0.0698520911799397 0.157427842604969 -0.104093546275102 -0.0313761829012185 -0.0195076667681899 0.00149556611739083 0.000611643515779248 0.00556894163472629 -0.00372301927914002 -0.00107118469573107 -0.000248412006480958 0.0028780379802465 0.00113830426333703 -0.00215734736458097 -8.53730612720628e-05 6.99587798890906e-05 -0.000647189376583044 0.0013960282563257 0.0024843447634608 -0.00457584404335415 0.00190516190353212 0.00527143598976939 0.00901185669943651 0.0141462583611439 -0.0225994501254956 -0.0193845372545626 0.000414334651148362 0.00237392016686828 -0.00275754096026568 -0.00137494030545561 0.00411284480185804 0.00110091232927043 0.00306582916270659 9.39239949021868e-05 -0.00193691229947467 0.0372587426278452 0.0465777284272146 -0.00459412103980726 -0.178951966680485 0.229049700315899 -0.317840523503056 0.0151846449651831 -0.251660437595245 0.222621914429019
  37 1288.78010232763 ""  9.71536391563229 0 0 -0.00165043882851762 -0.00363537872380871 0.00244118191142541 -0.00140575391782959 0.00161278850098222 -0.0012250243009141 0.00239864293585546 0.00227984797384596 -0.00191246490276323 -0.000320037701312063 -0.00099945371897093 0.00174420500746244 -0.0104399412540031 -0.00356517496747548 -0.025487925035484 0.0229775111178376 -0.000536153246600802 -0.00535480489403743 -0.00854856009718235 -0.00225603183109342 0.00541450649883868 -0.00603838380565472 -0.00401587520239202 -0.00449996538241887 0.00430606866945735 0.00425281614500734 0.0102394205039368 -0.00331134011944835 -0.0038606328390909 0.00479110646165932 0.00483281424283278 5.38266285810647e-05 0.000333904431774674 0.038709273060887 -0.0427345599110967 -0.111586699902986 0.0537932974617511 0.021655449468885 0.00251031508447957 -0.0234689797707585 0.036743830693027 0.115069588133293 -0.0132352118796002 -0.0358499258595769 -0.0092763749078078 -0.262283386400578 -0.03288763917434 -0.116905882932588 -0.159580446716405 -0.0684687343562307 -0.129322616427909 -0.529341395500321 0.305803336212852 0.162117646244315 -0.014845253246607 0.0473879792713078 0.0689612523639151 0.0714183830905752 -0.0367971651044138 0.0369148316837187 0.0228612230821934 -0.0577894882008337 -0.00249085064590254 0.000869753884790832 0.00133090300437819 0.000532622445568757 -0.00924434579504697 0.01186064103541 -0.0116520227823588 0.000448122524917237 -0.0103729911103593 0.00929150078482402
  38 1341.87903476901 ""  11.2816958648837 0 0 0.059159837012444 -0.101623174563322 -0.049248545629822 -0.0269401423901578 0.0497040993312534 0.0359954720257483 -0.0476299147985006 0.0169540630165608 0.0155565653763964 -0.019964762973699 -0.0121638302242722 -0.0130191982861717 -0.187522758687782 0.618749582910252 0.179978887984272 0.110704773356729 -0.0742527251849712 -0.0641302424170681 0.324182596882637 -0.00383456943628233 -0.0954221324717006 0.128128559444823 -0.0121016814104741 -0.0162431003647387 0.00398610968900797 -0.124963551813181 -0.0305236596675272 0.0752077004874475 0.100781848865647 0.0788409457197916 0.209360500219275 0.0178102238819514 -0.00410912884832618 -0.0017571199363203 -0.000743070711718206 -0.00199673733944762 0.00111487367443983 0.001776616862781 -0.000214543178734157 -0.00274031654367433 -0.00226271282700873 0.00123606325778869 -0.000388751606437499 0.00499717916348109 -0.00138503627467841 0.000607039138890145 -0.00231130461812065 0.00307824364691278 0.00611536822611458 -0.0019556345510107 -0.00320433016854319 0.00146456147689573 -0.000861648147306954 0.00533155665773387 -0.0016688706540342 -0.0241158961280181 0.0151038115823286 0.0137705201294314 -0.00761728564187529 -0.00303045154003389 -0.00388235818433383 -0.00725927740861331 0.00554761552755998 -0.0125053481709043 0.00746921723379044 0.0142783925335463 -0.0200298894351619 -0.0122413003940984 -0.0556849402959864 0.0541571140067891 -0.0121428836555063 -0.00577165819693878
  39 1403.61739250382 ""  4.23943509438129 0 0 -0.0159229608256552 -0.0513094932929852 -0.0189494675626349 0.0786573488200475 -0.0175772101297715 -0.0290038804744498 -0.0267809818550397 -0.0436066933891709 -0.0522211114336282 0.0101151109245805 0.00877997028501902 0.00905517786865041 -0.110070849216153 0.250578598009487 0.115149540401621 -0.241826963496829 0.147871278851912 0.107575790630395 -0.470881344376646 0.180051300391875 0.0954847266793867 0.0803120424877742 0.280777993881738 0.144137575716124 -0.016867780837349 0.160096746669251 0.273842926641761 0.216092537728849 0.111776572258445 0.256849487884019 -0.108909117180751 -0.0187543792165269 -0.0111145542855847 0.000387081989824151 -0.000495634984420519 -0.00199730270917758 0.000981630591441274 -2.70334584015971e-05 0.000292715931286239 -0.00185976880137466 0.00263787455068139 0.00249976220706545 -0.000695195480451964 0.00211494174190664 -0.000684510460902953 0.00164570739080885 -0.00137144517259728 0.0031155076704399 -0.000977248471557079 0.001620020973309 -0.00114631547303362 0.00645463458262725 -0.00919912493916782 -0.00454605379702598 -0.000740615950147839 -0.0136349963818912 0.00238516556882787 0.00922103702304751 -0.00676593978733975 -0.00305653245141712 0.00572271943840511 -0.0101534574579244 0.0026201661610134 0.00418761745866807 0.00809286059335637 0.0050731606542929 -0.0201992968751806 0.0185909075101133 -0.0486059622979573 0.0144485289149613 -0.0540944992116173 0.0433901787209269
  40 1409.50933836915 ""  1.35320300612753 0 0 0.0478460458334897 -0.00649284713484366 0.0776559439680941 0.0487347764229435 -0.00725108402182671 -0.036164530649013 0.0148874896650314 0.0303685935070414 0.0211556222876937 0.0030756904902485 -0.000121141728036007 0.00513893145247374 -0.272489190659296 0.341814989479402 -0.470855216421415 -0.206891538345092 0.165100499687478 0.104497833767191 -0.14516739308574 0.0629127845854569 0.0193360972425538 -0.0346342761466893 -0.190956574628314 -0.110874487221616 0.030599334325858 -0.119684884189028 -0.138846141256563 -0.14924511285831 -0.0859196182719386 -0.146296733636721 -0.124330661416407 -0.00808342902202206 0.00272144992891297 0.000744918859446038 0.000730911776607653 0.000908144169912477 -0.00139416081336739 -0.000255353553269376 -0.000653485954552859 0.00305971012370329 -0.00215514594556292 -0.0039672618002766 -0.000122635256124487 -0.00340532388581376 0.00202885976767116 0.00219191153274807 -0.000348827228685584 0.0133850073236447 -0.00434397679567619 0.01215353573052 0.00945423213402179 -0.0108089991884232 0.0163547669252304 0.00632847762780873 0.000483335214464816 0.0173081691339852 -0.00928258587457355 -0.00901482604436453 0.00826578748082376 0.00529988522285441 0.00113423369811307 0.0153990249860089 -0.00675938247540735 -0.0401204116380852 -0.0300482417176407 -0.00407798253194662 0.0833161603781195 -0.138451011096641 0.159282222996892 -0.0011140069136656 0.18716854900358 -0.185577433432386
  41 1418.8171328439 ""  3.83676942032357 0 0 -0.00290902994469292 -0.00711149581345818 -0.00866429025808682 -0.000452343162162023 0.00528568078569524 -0.0017062375607439 -0.00128315021720212 0.000520130809289739 0.000676200868935896 0.00197915372337016 -0.00163091744455751 0.00362893870301563 0.00285282907724105 0.0139578590421179 0.0413061723802103 0.0338605226103337 -0.00197321963775831 -0.0114482619027161 -0.0163201616713732 0.00358783016983776 0.00681856501596883 0.000576358417712504 0.00711009408817815 0.00511073676940273 -0.000815521237491584 -0.000731455964495835 0.000788988513182028 0.00475566259103862 0.00411350262013005 0.0105739035573861 -0.032695289588595 -0.0268780307747837 -0.0172735005795198 -0.00623032283988159 0.0214990925365584 0.0246800672598003 -0.0159150687174708 0.00288091678450937 -0.0140966203208703 0.0503389031611544 -0.0743507069436337 -0.06702036971084 0.015626843571238 -0.0734966149364392 0.027014381687175 0.0279870363977509 0.00771611501586242 0.184346672368132 0.102942414227466 0.118921305022509 0.0929141045705215 -0.238247378301928 0.357130133290526 0.195079660181358 0.0175770593748022 0.404412443076492 -0.0701307756394627 -0.23357163961146 0.224103558553121 0.121460492932677 -0.133508886298709 0.357106625356051 -0.112718335860239 0.0023834860418288 0.00278607100147803 0.00136491581401459 -0.0077133061359956 0.0106691869799657 -0.0171649970303882 0.00441847912659969 -0.0178417101478996 0.015413463008931
  42 1434.34682699983 ""  12.3497578641086 0 0 0.0447082992822593 0.0474751620935816 0.0767896134068725 -0.0512222553707661 0.00360658905707284 0.00505450556618942 -0.0224616738187817 -0.0550554575616196 -0.0785805585393531 -0.00552820047193544 -0.00504582025378735 -0.00640252789750997 -0.0431315233027835 -0.0511727843398038 -0.36821957533363 0.101749589669618 -0.00215857475322646 -0.0114869328119693 0.351945042695216 -0.106025059300554 -0.103308571072132 0.0777656472582548 0.284498227854331 0.122636368989571 -0.00554416216135333 0.169802849905936 0.312125514704481 0.202031654870064 0.0781976321710637 0.239173200530663 0.0560648199834654 0.0074783665368016 0.00277349592629855 -0.00031630191153202 -3.05579753310065e-05 0.001106582645756 -0.000862714269569514 -0.000250200034146589 0.000161931358416847 -0.000515499929730119 0.00205975890800415 0.000709414910635383 0.00417068768108453 -0.00868227418833863 -0.00196118197701104 0.000654394548630214 0.00136921935801259 -0.00976906623867001 0.00317761582443635 -0.00662657707628922 -0.00331220361110897 0.00682192374778665 -0.00764743892500306 -0.00579528045329224 0.00359832373563461 0.0398391974158568 0.00974769992577936 -0.0233436771004405 0.0273618292093774 0.012215149889503 -0.0260793400720469 0.024769465917519 -0.00641425389193018 -0.0226233063397489 -0.0230211025476244 -0.0115685343466807 0.0597452031832139 -0.0703556498635761 0.152640289843639 -0.0444385959574193 0.141115488451011 -0.12035574125447
  43 1445.28757766196 ""  54.3973825041067 0 0 0.00108923549131361 -0.00933235818789725 -0.0120378230560438 -0.00954116417045401 0.0197345981942831 -0.0171141426378228 -0.00273924726565349 0.00290148350288687 0.00690953691596167 0.0145966349008403 -0.00994040899195511 0.0143975117625123 -0.00688359174652507 0.0409209292449117 0.0290615843452092 0.169472184456718 0.0197608192312627 -0.0422961426791211 -0.0331335754327295 -0.00705266047500628 0.0145784114596134 0.0201317905260851 -0.0224553090825507 -0.012091097159956 -0.00171517958604087 -0.007652429053673 -0.00838202973453181 0.0025774875211983 0.0126792841319918 -0.026996883873911 -0.267241780578306 -0.0286352276812213 0.0219892997196862 0.000893475552573171 -0.019837659965828 -0.0173008488425248 0.0125270451688923 -0.00496129023334444 0.0129940187240019 -0.0439477628553594 0.0821337178411021 0.0519820192727703 0.0514244364329848 -0.0820384173868737 -0.0421601248994874 0.0131974011128928 -0.00826798648407887 -0.159348708498443 -0.0742416968763102 -0.0861574061862753 -0.0630423352797113 0.2183529285809 -0.295421711348387 -0.185862917472787 0.0389077738750203 0.316072764807892 0.225182618836689 -0.1553389952314 0.227830619953269 0.0942474556439776 -0.322746282533395 0.157773295624386 -0.0187566596805654 -0.00151905870605682 0.00172898389942114 0.00345407782399829 0.00941073806123484 -0.0173031807172534 -0.00333896236199018 0.0134741286164476 -0.0129503933777286 0.0062281517204162
  44 1461.71826180078 ""  82.593450702825 0 0 -0.00753058097360172 0.0118727484913076 0.0149261698308031 0.0335867365647329 -0.0486636645304276 0.039758685646827 0.00931050608853615 0.00167116266573216 -0.00191657995236725 -0.0364890417143483 0.0233904177889105 -0.0340332865611431 0.0129639940877285 -0.0649417628300152 -0.0153419020543747 -0.409961726314569 -0.0394183627223226 0.106093336780167 0.00656168651707702 0.0457935521655531 -0.0167554991740374 -0.059578646859478 -0.000125667210121823 0.00560191923552729 0.000882706845842226 -0.00603245383728203 -0.0376542347902012 -0.0315333783606333 -0.0354404532582353 0.0202479862446229 0.68396292633053 0.0852229764826072 -0.0389849585321666 -0.00584476439538294 -0.0086176173154868 -0.0094121823356358 0.00529956146588026 0.00307111187571408 0.00191421241776823 -0.0161998131201691 0.0161198720535855 0.0054099355371962 0.0195491569985639 -0.027370205937011 -0.0248737869730802 0.0178527127238163 -0.0140571300016813 0.00188976538221408 -0.008771094489613 0.00704992169137123 0.00205086850513932 0.0567919478374862 -0.055747838414421 -0.029869641851948 0.00508806527740102 0.0996576840674134 0.261957148265352 0.0517806745172287 0.0443037049731573 0.051510984124613 -0.248449180264264 0.125004387377804 0.00307896494251302 0.00518981044139689 -0.000561141092709486 -0.00557942390747246 -0.0255231763643117 0.0403416949205751 -0.0107993911758591 -0.0205691074598324 0.0109519370561254 -0.000230690273625394
  45 1501.75285365647 ""  6.01212346206103 0 0 0.0175198123615655 0.00286933012900543 -0.0165511382562337 -0.0111807939625315 -0.0226422572430474 0.00454501719248568 0.0385585723333268 0.0103627484637283 -0.0203573942639973 -0.00331557708413671 -0.00344389099849962 0.00150932776051121 0.022206011928783 0.0400690843827636 0.0401625621631329 0.134985804957116 0.160111674122975 0.101366586970978 0.0251901229941461 0.166653256731363 -0.156091667533148 -0.465459137601932 0.270716730366635 0.203879057408774 0.0113254440323251 -0.180995138533334 -0.348306054860074 -0.178502013511679 -0.261481305068346 0.482848773483911 -0.00280419997474739 0.00322686802451305 0.00777291684217259 0.000748216524132601 0.000205968301730073 0.00109777843954922 0.000428746712171518 -4.47688584193247e-05 0.000783560245836048 -0.000415396249660055 0.003656773209542 0.00538641526667414 0.00378692311066989 -0.000843162785216879 0.00477634373850491 -0.00492363467496589 0.00333162205668729 -0.0284326592258282 -0.0112227034916747 -0.023550384573775 -0.0149055626660284 0.00452391647847742 -0.0168470155220146 -0.0105076067976747 0.00638263735378473 0.0329712930621966 -0.0764407384097771 -0.0816226094331031 0.0107158322564997 -0.0289908612713608 0.0277071400439469 -0.0417874523895243 0.0125608441200195 -0.00358808936736296 -0.00218702156429399 0.00479712542311715 0.00711501685715242 -0.0249514865761498 -0.0110745484248238 0.0171274675360729 0.0236630074099805 -0.0256142369061325
  46 1506.21203021956 ""  5.32932155485817 0 0 0.00364623069767987 0.000881077296115834 -0.00488672657900044 -0.00960069623786262 0.00755365362807026 -0.00799868436186942 0.00355043959388076 0.00178008759584791 -0.00389649554391253 0.00914752779670155 -0.00499857808929483 0.00641477382917462 0.005234522610324 0.00868573505946417 0.00648413806625839 0.0961914956062987 0.0221544102614587 -0.0129933350165045 0.00427394855774406 0.00262716189711084 -0.0127490060173421 -0.0453286050983063 0.0483638050547423 0.0315952926032603 0.010376741019516 -0.0393197305292681 -0.033129521345076 -0.0318333972538337 -0.0412314404868558 0.0675723126545973 -0.178774573929969 -0.00667095984704092 0.0219307214538748 -0.00225551140334594 -0.00242135420859315 -0.00394560719026805 -0.00144239125132831 -0.00170077039668356 -0.00160680031020258 -0.00522215008228145 -0.0131695615066366 -0.0286225178824071 -0.0342713695060495 -0.00225354644444558 -0.0316599918109852 0.023499035851529 -0.0153825296410287 0.118591437916938 0.0298432341655091 0.109375378949418 0.0740503705071312 0.00575135052111284 0.0608508087930717 0.0388052337679692 -0.0447199275452493 -0.294208951932424 0.435881595572662 0.585329384704088 0.0229483256841359 0.292941228396518 -0.0480762050355665 0.33954809400404 -0.1609398505564 -0.00142638128796618 -0.000767245495620757 0.00135878238063636 0.00792055375263289 -0.0125097327747066 0.00529534992984675 0.00356785968359003 0.00259838500145514 -0.00394892511638633
  47 1510.95535885892 ""  1.12224261767891 0 0 -0.0147727392259499 0.0219036953462726 -0.012490558979915 0.00192339506578475 -0.0192162145480836 0.00431704286844362 -0.0251763341537978 0.0363183421412739 -0.023517042304794 -0.00306725842798828 -0.000645305251355088 -0.00014532011044947 0.0254436621389078 -0.0465116097926662 0.0224440903600447 0.0639190686364112 0.0847924278384165 0.0628102254164813 -0.0173450832465769 0.104701753555717 -0.0815017532136744 0.456597122772449 0.190842080854652 0.0358460529647381 0.296770890067614 -0.504382316648827 0.342408522030747 -0.356947692202528 -0.260276127214724 -0.029000707811954 0.0141275133661798 0.000809757367342971 -0.000205325015644624 0.000147116771948547 -0.00148270084133915 -0.00181154313119024 -6.62631032420417e-05 -0.000122406379267425 -0.000403942164142082 0.000649338466887077 0.00082728103824902 0.000184522012743396 0.0024511937587905 0.00172596336765864 0.000154768014725865 0.00363522988601223 -0.00381978095560753 0.0155078199307894 -0.00109797907685578 0.0174052695986535 0.0111201847846455 -0.00287297182103193 0.0010453570998851 -0.00120054690711456 0.00142365975938117 0.0171841251545702 0.00689805230529747 -0.0162438884555138 -0.0212108225856867 -0.0256302406652588 -0.0246600058940442 -0.0215144785653815 0.0187615181026068 0.00240497089197623 -5.19330424561941e-05 -0.0035669890295234 0.00979357487798287 0.0092731722130613 0.0417549517382058 -0.0221313110622728 -0.0326155216034074 0.0331292573190187
  48 1514.75863898105 ""  11.8226272312017 0 0 0.00318199967478876 -0.00112803728143764 -0.00142802486371376 -0.00438159986137169 0.0126381228972565 -0.00740272429327034 0.00201339499212194 -0.00150528609223818 -0.000953630943918813 0.00756312256094812 -0.00292731356264684 0.00585485117828541 -0.00161516285637248 0.0130701088568231 -0.000966012964751537 0.0411501337032976 -0.022842924542956 -0.0368909983112855 0.00209215399142095 -0.0396147605827349 0.0274084518519867 -0.0378379822186345 0.0131471935400828 0.0120364146086631 -0.0104004781063363 0.00930527014652282 -0.0269545146222973 0.00718628811053281 -0.00212433432310685 0.0306582472223437 -0.14395394661827 -0.0211597500966678 0.00236285341878882 0.000254001729948125 0.00481082119524305 0.00601095987095112 -0.00822071876121914 -0.00235310914683858 -0.00392842191950873 0.0339210524964746 -0.0191909823250206 -0.0332272177369943 0.0222797399424515 0.0410049370580413 -0.0093923596381603 0.014609723384453 -0.00131366008025214 0.0912129607944567 0.0178127040277153 0.0795143180773352 0.0580611929106109 -0.0823319623472709 0.129269438027534 0.0476839665029223 -0.00290085865732104 0.165734919106721 0.373333396474599 0.0315368446457644 -0.42990937546356 -0.348396208034995 -0.496453906057698 -0.231028925403031 0.279228161869397 -0.00134366476299881 -0.000553636511048653 0.00082477780444358 0.00625805367046566 -0.00915781568536445 0.00492211621479306 0.00206699517377852 0.00246477866366349 -0.00334013531796298
  49 1520.63083483125 ""  1.0265141892049 0 0 0.00668327163590625 0.00925625575324773 -0.00245595849084616 0.025205637567769 0.0701887580428768 -0.0115538264022452 0.00634294505834797 0.00568056949937078 -0.0172406054428368 0.00650890383279017 0.0032120004975979 0.00114820990014791 -0.00897223422748153 0.0555038087560296 -0.0102875500828529 -0.269967675413756 -0.452345315673166 -0.312647318768875 -0.0624098534143407 -0.448388210132683 0.421172057231082 -0.065936359208125 0.163087667140494 0.0921691361654751 0.0646419051675753 -0.164337475008003 -0.0395041015008057 -0.125944623625189 -0.144422011537395 0.184226281414505 -0.0464458031424047 0.00299634013676252 0.00170176920222644 -2.87077305472414e-05 -0.00247454331754093 -0.00405302488868851 0.00171589516292069 7.92745962472071e-05 0.000314611658500472 -0.00425865673471401 0.00449417285475734 0.00506624412700941 -0.00012085558862998 -0.00358189849624753 0.00129378043994793 0.00198449773512986 -0.00460289140742625 0.0086104917158141 -0.00477329382807646 0.0103101488511017 0.00484531090473401 0.010750356533507 -0.0182188073771944 -0.00866672026737554 0.00198528550946447 -0.00349113817720304 -0.0404000218856995 -0.0213902859337946 0.0321554534612931 0.0162602521191718 0.0376678851972032 0.00509369186414857 -0.015216089231119 -0.00341484158320588 -0.00603672234787862 -0.000273353991837368 0.0199857018650301 -0.0236274738199833 0.0403317416107224 -0.0169942448275288 0.0269535554186862 -0.0173892080911691
  50 1539.95705682331 ""  6.15732335093014 0 0 -0.000321702625742137 1.55846179497861e-06 -2.48728315024118e-05 0.003462005666267 0.00158232001344418 -0.00164747712980213 -0.000991966400457887 0.00149456799717753 -0.000866149115736074 -0.00123581853727118 -0.000444210215814636 0.00141523927135091 -0.00301065686683611 0.00652134441891917 0.000588555716309205 -0.0122885983445264 -0.0122918856033672 -0.00862819446895395 -0.0149432582707005 -0.0125545847958447 0.0186622615893181 0.014076973003165 0.00735227597643334 0.00194640379668747 0.0104046663620795 -0.0206312437165528 0.00898281532915085 -0.0129950823869573 -0.0097812800199009 0.00179941491843247 0.00824072286742737 0.00741363786851658 -0.000283643684238172 0.00866150003685424 0.0508466658934415 0.0969843530649608 -0.0182031893816369 0.00332426341455407 0.00370227283091849 0.0414376448559858 -0.0382205232246678 -0.0447532447582997 -0.00968992384734054 0.00380157244120883 0.00233618846434095 -0.0821260154012205 0.129689224553914 -0.557566540804989 -0.0794280087283039 -0.541238713470095 -0.312341258346743 -0.0577460129310684 0.112962382793409 0.0463451428067471 -0.0115831240572004 0.00501744374708836 0.0884859065454089 0.0937392355786763 -0.0294369853740142 0.0285837528971585 -0.0482473857360646 0.0810749791564624 -0.0165621380022146 -0.000145066309808897 -0.000358067517093799 0.000147113340493012 -0.000662457550595115 0.00108632955047676 -0.00115420442457228 0.000370218271188763 0.00182713188563964 -0.00161892972153572
  51 1676.46215665284 ""  23.5555388411314 0 0 0.0195709195946502 -0.0191641191583417 -0.00862474746333863 -0.00182081115277957 0.00104144920225104 0.00260077808825477 0.00160996131649088 0.00376900176042113 0.00377608659975573 -0.000202181527447157 -0.000497848841745301 5.23947739106721e-05 -0.0203375548244074 0.0522028812183062 -0.0301856749670182 0.00917701417624912 0.00493176269655534 0.00367368723260406 -0.00778301860867048 0.0135814567440122 -0.00599827534118233 -0.0451162979891475 -0.0225728740331884 -0.00803323588530227 -0.0112078160591253 0.0136203156428232 -0.0459214079915115 0.012587785244894 0.0113996702360945 0.0149402375286228 0.00547373360206531 0.0100035281252346 0.00587161586883042 -0.000388138801761943 9.01602114006943e-05 0.000389303099676228 -0.000221889077988946 -4.86768802040588e-05 -0.000240354002165006 0.000345790081781878 -0.000158886702176915 -0.000498700916193101 -0.000208224725918922 2.80830673230877e-05 3.5192839637103e-05 -0.00190795928979991 0.000893477906005768 -0.00223136282174066 -0.0028981443131269 -0.00271241362801329 -0.000798884578850475 0.000824863313008325 -0.000339995544952034 -0.000455275184774576 -3.72779896757418e-05 -0.000435677246949582 -0.00104031723881194 0.000160966832415512 0.000766925941337943 0.000645749704873235 0.00175247403824212 0.000279373477476068 -0.000519712433028211 0.00573142091141339 0.0211853140191835 -0.0681156488818222 0.15140056357382 0.149114771018533 0.654043069885514 -0.392526891981813 -0.345025013811852 0.393064221029259
  52 2903.28700752365 ""  80.5484008615563 0 0 -0.00900542378066949 -0.00485506742548098 0.00497500420585497 0.0245546848681394 0.0501884057417405 0.0473617753583268 0.000308739066541545 0.000368844769527689 -0.000598336522780571 0.00248204689167242 0.00026795603143941 -0.000514452255403936 0.113240358295025 0.0579725112012721 -0.0360485456980094 0.0143148338688403 -0.0658364052562199 0.136475977267876 -0.347626382580503 -0.53797942272701 -0.689424297042937 0.00022372512612231 -8.90134486633763e-05 -0.00244593057316645 -0.0125948629476613 -0.00626454901289097 0.00317696548750752 0.00466462952877811 -0.0035149116320587 -0.000573940557887872 0.00284993613286655 0.00560154114553284 -0.0104347878198475 -3.07413608821379e-05 0.000121083583461388 4.60911675803534e-05 8.76353223676373e-05 0.000118384546164886 -5.65628726626695e-05 -4.33710136818394e-05 0.000144768752145457 -0.000129670117798379 6.85058319020426e-05 -0.000383882766352264 2.98703320857264e-05 2.55441520209256e-05 -0.00179456430145915 -0.000574345007016875 -0.000645193220711929 -0.00050332078996755 -0.000246184161180945 -0.000407010325900114 -0.00145184646387622 0.00145939971227984 -0.00291708202018046 0.000145355559936546 -0.000494434936721998 0.000585435518939275 0.00281383755895791 -0.00295196430671849 0.00122422977170837 0.00152809149167424 0.0031511474493089 9.68113706520104e-05 -0.000131812137400982 -0.000405833379752885 -0.00245748559096408 -0.00172839573945057 0.000731225178225824 -0.00136026329060508 0.00403833469983374 -0.00250034778549925
  53 2958.53731754934 ""  53.5459872198886 0 0 -0.0693350413075576 -0.0303846868267392 0.0200419677619779 -0.00563802333007466 -0.00436899229480839 -0.0131840695665224 0.00752190261269533 0.00245427403800026 -0.00555488447583461 0.000268674894347342 0.000140298012701645 3.11862249860908e-05 0.826076228658339 0.364835526661512 -0.254030898323552 0.00322131362204511 -0.0350338625177047 0.0553692622067563 0.0494080044856932 0.0846093546106634 0.10248693330578 0.00659585781462347 -0.030007875079259 0.0406900058213653 -0.0717614493050144 -0.0268016748458691 0.0212614659690674 -0.024804869340293 0.0302848015173683 0.00161508867535768 0.00170492483896777 -0.00107604538501029 -0.00123083415706394 3.12957309427449e-05 -7.5560266918601e-05 -5.07944156310398e-05 -8.12623990765028e-05 -1.88913196435778e-05 1.60243803559267e-05 2.26630140524783e-05 -0.000120656440327739 9.8132874621565e-05 -0.000120026066810023 0.000236457834230169 3.32700388142843e-05 3.23353232575625e-05 0.00149260626496914 0.000254776383904711 0.000279357941999796 -0.000288726046728887 0.000490971061534416 0.000272274664756172 0.00104871393231988 -0.00105646924602924 0.00301796659008609 -1.10421692053916e-05 0.00021735569190187 -0.000730771894154778 -0.00151275973829107 0.00195532109753946 -0.000876849561837547 -0.00112276458973005 -0.00256556101382612 0.0019667441836129 0.000424973567200307 0.000774452440151684 -0.0187665379639829 -0.0038320200498833 0.003908758471424 -5.2707669091979e-05 -0.00631143774823784 0.00264949131145924
  54 2997.7148297494 ""  21.4978942583518 0 0 -4.29733085932311e-06 1.61260510059324e-05 -9.93033673967007e-05 -0.0007573366794941 0.00106384816614281 -0.00317873121988574 0.000611287025326926 0.000343173466375964 0.000736765188767509 -5.17097845817049e-05 3.41608805193715e-05 0.000119202050642277 0.00032178276789773 0.000105131109677908 -4.1545506082529e-05 0.00363570255433991 -0.0206088332742374 0.0308832981378886 0.00418593678122109 0.00695551060872863 0.00763616544183118 -0.00102333906047253 0.00681660300886836 -0.0107134392058591 -0.0116036973014052 -0.00471502733279376 0.00334433508133237 0.00527853335500207 -0.00602186985474701 -0.00098704135438713 -0.00112282457915605 1.93030467423362e-05 -0.000473594253220696 -0.000262432755286108 0.000407777108647257 -0.000266724402580483 -0.000102526547642806 4.11965290859061e-05 9.77411807421974e-05 -0.00105757484399385 -0.00186306914974077 0.00293315763572505 0.0245099624620124 -0.0402427934077313 -0.0151300096285248 0.000785356421061346 -0.0013411099278995 -0.000980966503632207 0.000872219367279646 -0.0040592616298582 0.00488237765686908 0.0158884068787602 0.0297167366426983 -0.0372402329232671 -0.63120623702273 0.00183111192645191 -0.0309626596527148 0.160762012565728 0.23660236756591 -0.324149236590223 0.181386388286765 0.233349651695768 0.533521899239727 -1.64004572227972e-05 -2.80084654832654e-05 4.50287300524942e-05 0.000209045371911736 0.000213903174300028 -7.80223855722603e-05 -2.22341279510737e-05 -0.000124249854563334 -4.99003392665434e-05
  55 2999.06061939873 ""  18.3858644497012 0 0 -0.00179670088450512 -0.00052135932006408 0.00179696874016227 0.00286323652004301 -0.0101516916903307 0.0215893695604805 -0.0227016182568379 -0.0204596512310271 -0.0349271677536598 -0.00017131159712302 0.000396450963653983 -0.000235156439143718 0.0231112164804351 0.00776962777012311 -0.00939267077629468 -0.0260189565346452 0.150604773741476 -0.226772397263498 -0.0136928136351407 -0.0308912854760824 -0.0304891912888203 0.0496167404172083 -0.310756935209958 0.495375447354761 0.517408433949801 0.212045933958725 -0.146247977521374 -0.292548639718238 0.337113981711427 0.0580519003154308 0.00255229453741363 -0.0023189557418474 0.00373425078610866 1.02160918492545e-05 0.000111061772270188 1.98036099835789e-06 -3.46895618208477e-05 -4.98304627531864e-06 -2.36189801497545e-06 -4.03098912871241e-05 -0.000111493708584353 0.000155977221312814 0.000803682297312027 -0.00122489825533335 -0.000502274910158459 -1.06172529067715e-05 -0.00103410232544052 -0.000301287379905406 -0.000197515548350419 -0.000343225179748151 0.000615240056190007 0.00069227632098313 0.0015755328276309 -0.00188694754756753 -0.0199750447648863 7.00208141159711e-05 -0.000985506542434997 0.0048221032301169 0.00700294150647424 -0.00971688829177037 0.00563880757642796 0.00724101143542626 0.0165776927433482 5.47346462140115e-05 -0.000129383343816649 -8.0478558998003e-05 -0.00106008071570754 0.000275683751138726 -0.00176725866228771 0.000564917826494817 0.00251136273198421 -0.000392213709437181
  56 3005.83336463996 ""  56.1405499251762 0 0 0.00534231147417277 0.00202152532093096 -0.00297901682605772 -0.0110014844348216 0.036040852425837 -0.0686192123395064 -0.00963778449990406 -0.0105111708788071 -0.00590793679094386 0.00135234258095737 -0.000719584699957975 0.00137162362922124 -0.0683376957137811 -0.0257724041692303 0.0209888210815403 0.0864583180006857 -0.495586781341493 0.745861611138653 0.0354312180690689 0.0726204258427451 0.0706609204621277 0.00929468349030251 -0.0646578464155162 0.106396123884535 0.202715960509088 0.0818504710587973 -0.0559335447489752 -0.0949995978708078 0.107436972647083 0.0216904712905495 -0.0108553158518646 0.0103755052688673 -0.01512091642395 -1.73866878009708e-05 0.000289160318649349 0.000413289702703272 0.000149381168119197 5.68636679988106e-05 -1.6565659639945e-06 5.704048767962e-05 0.000328520284504437 -0.000382841236800227 -0.000671640333827061 0.00123147848017942 0.000876724199200714 -0.000172070699657766 -0.00639938303144599 -0.000772705984792267 -0.000473876702057991 0.00286843643489628 -0.00422979335465238 -0.00152340373086118 -0.00380026486058115 0.00439678488237678 0.0191274864198983 3.22385557070181e-05 0.000941749231572873 -0.00454582838705578 -0.005900133913814 0.00844797325343333 -0.00674998287500149 -0.00868714634689172 -0.0197731181304332 -0.000310647797480093 -0.000124685242826092 0.000659808291122902 0.00363541667502961 -0.000625535088664182 -0.0012686471225686 0.00114069956636598 -0.00156939114326267 -0.00114461789850503
  57 3048.38361724142 ""  11.023907188666 0 0 0.000360330964253452 0.000195806664842768 -0.000166106808835505 1.17858579319506e-05 0.000254852222694664 -0.000421477981779917 0.00159142081488419 0.00170762166839996 -0.00231504677579006 -3.34752436473003e-06 0.000318189734127674 -0.000242123402613755 -0.0040412410979009 -0.0017308825625054 0.00130511520959385 0.000407925235983355 -0.00337498079084578 0.00497658967928882 -0.000139626105864176 0.00021906491779344 0.000238553366399967 0.0031358347792536 -0.0136407179166563 0.0224736311433271 -0.0214276762845753 -0.00898876340730706 0.00541695500118757 -0.000958121317713492 0.00191813786147828 -0.000221003038512087 0.000615132085328891 -0.00251972990684952 0.0035560778277568 -0.00306872363697745 -0.0284564542193552 -0.043683629364001 0.000488934976458272 -0.000714947360731876 -0.00121789718100588 0.00645775197843237 0.0226908689351351 -0.021087927413464 0.0124055587089622 5.37751946964347e-05 0.0215001356116501 0.0381579711403349 0.644862437853295 0.0709190223110579 0.0217321754524654 -0.315938033976035 0.441368363437735 -0.109824956969268 -0.244372539149372 0.279727779051658 -0.13857032486696 0.00314374410841221 -0.000652486234136543 0.0470325806788501 0.0661721067947359 -0.0844056684366412 -0.055255118479021 -0.0769819904640308 -0.172092927533162 -3.88915160540099e-06 3.20158933051929e-05 5.81091953704291e-05 -4.51124066668267e-05 -0.000525397822512276 -0.00020144281872258 8.50217295023282e-05 -7.91967380400496e-05 -0.000257826750386447
  58 3050.07545090136 ""  26.7756625776834 0 0 -0.000145579888638285 -7.18740021059845e-05 7.72247061336699e-05 4.83021348702545e-06 -0.000204494728276693 0.000421111917715792 -0.000402093066365654 -0.000465946208455226 0.000704681415990433 -6.44040285215683e-06 -0.000192196860851847 0.000125397444611541 0.00169550961631537 0.000681904369481411 -0.000558352133750739 -0.000355885513272055 0.00293534175368649 -0.00442244782365911 -0.000237549084347928 -0.000536643403259612 -0.000499361609397739 -0.000968394822509286 0.0043294867556263 -0.00713432290282717 0.00532470308746034 0.00225282877421524 -0.00130012520745378 0.000583332988800353 -0.000931296626237805 -1.39634334786469e-05 -0.000837325793793535 0.00232675268266479 -0.00131105798182839 0.00142891540666486 0.00808065127155662 0.0138378400229264 -0.000834352502525987 0.000208929670309756 0.000369258822004369 0.0018119703241048 -0.000247675857906735 0.000278095788084375 0.0663870014695225 0.0201414208391774 0.047931714055523 -0.0116968357488701 -0.198324459422858 -0.0228102864437675 -0.0070701444117844 0.101669883585202 -0.142551654729475 0.00154629167676946 0.00380512377863078 -0.00550424351048598 -0.635415877829169 0.0112905545247397 -0.0132779771639194 0.0132071523019931 0.00159097325894243 0.0157418345403629 -0.175000945012458 -0.2556434796373 -0.577122405570272 1.63355103639482e-05 -2.18872697088424e-05 -4.62261976753543e-05 -0.000105241825246246 0.000224537914856495 0.000213093266882105 -0.000135556406456893 0.000119312325804295 0.000228132826074071
  59 3054.29660705524 ""  50.7217719915975 0 0 -0.00257619949932062 -0.00155146220206979 0.000907790971399749 0.000204633442315363 -0.00046435524100058 0.00106068775603499 -0.0158785123377325 -0.0147893963124666 0.0198613316869748 7.29866975891782e-05 0.000412321676557014 -0.00031798292912185 0.0278089974079791 0.0129943940457688 -0.00789053345368739 -0.0018523926024465 0.00765643140858722 -0.0108081515150093 -0.00141745364653611 -0.0017615806554957 -0.00232078463903672 -0.024657035579879 0.114049210704103 -0.186832005020019 0.207540584909978 0.0827815326350006 -0.05176276096658 0.00913162088760503 -0.0187677611100367 0.0016118683472405 0.00242057584867746 -0.00303871602783949 0.00354482102911729 -0.00187039564902281 -0.00804327247813884 -0.0250909288964617 -0.000266327061298876 0.000843405825436527 -7.63164777514208e-05 -0.0177979941956072 -0.040991700984779 0.0482468437772736 0.0179923918521282 0.0137748357717042 -0.0145014220726194 0.0104444149621462 0.252991003304305 0.0297959317860105 0.0160686785883114 -0.173990133158144 0.239024252585725 0.212080522452017 0.479231031902975 -0.545266809811852 -0.125160832173354 -0.00150284448955663 -0.0078899652880105 -0.0951874626181729 -0.147380913579069 0.198058870345297 0.00207239007689956 -0.00511300305074023 -0.013189836198027 0.000201540243344279 0.000238860226547535 -0.000114194917583529 -0.00218415645028705 -0.00147682257688901 -0.00114583339797965 0.000416106976654336 1.32763499116195e-05 -5.59579334234228e-05
  60 3054.51601025789 ""  20.0730671622583 0 0 0.00755885112362197 0.00441203709814569 -0.00274818428368118 -6.6333532742388e-05 0.00283172907094056 -0.00425446485283927 0.0426202088129812 0.0422170389502608 -0.0555088694926033 -4.37373940156471e-05 -0.000306243377940551 -0.000144319855397744 -0.0833334494269554 -0.0380309759601554 0.0240904456198121 0.00642024802769906 -0.0342365283543 0.049542793119904 0.000216821273847438 0.00115895716204895 0.00168649183401923 0.0693351336185767 -0.32171445698989 0.527338307007345 -0.569183751337506 -0.227321218820273 0.141621772323037 -0.01590172186605 0.0407266290142192 -0.00665988288684443 -0.000548373548947964 0.000547619927926148 0.00116125935586911 -0.000571099642731134 -0.00163405843743533 -0.00715341292596347 -3.66801411231972e-05 0.000331648069702023 4.3959657245682e-05 -0.00665810360355514 -0.015566824077138 0.0181266918332007 0.00676486341644229 0.00533798544850624 -0.00559831399585596 0.00192341857343114 0.0620115366830176 0.00774005479183923 0.00469387101484252 -0.048445587894418 0.066396609555794 0.0805751814168654 0.181393100061956 -0.206699826589242 -0.0457245416707785 -0.000576381366381743 -0.00295195573946378 -0.0369400697903457 -0.0569606756068065 0.0766507237743126 0.000609910099774738 -0.00218878079891255 -0.00554550054149081 -0.000355450154322611 -0.000365629096371775 0.000291745019066762 0.0034013553261654 0.00105702535628353 0.00351351443137322 -0.000483831522494815 -0.000415124661601551 -3.04676246163447e-05
  61 3071.48423161977 ""  24.711220093579 0 0 -0.00392046027847521 -0.000224599928401462 0.00038525162233821 -0.000263197185172555 -9.09019693165034e-05 -0.00156265636020566 -0.0664155560457773 0.0573101453828808 -0.00864257601747371 0.000127244711453134 0.000165022734371276 -6.98641565811178e-06 0.0338955501358473 0.0144884237709924 -0.00872911567995817 0.0015500044304632 -0.00866099344090056 0.0110105917290404 0.00205910781108896 0.00351658730471235 0.00568398682811491 0.0195931572321023 -0.176595056864895 0.301792824986214 0.249003122995752 0.121169196099838 -0.0725658973649776 0.529845467947205 -0.630318403244133 -0.122966615913368 1.54291970460333e-05 -0.000920806547210408 0.00082152317435396 2.07034919218151e-05 -2.12197222638583e-05 0.000284462380033209 -1.37747708258445e-05 -2.65130874254087e-05 6.5428277694159e-06 0.000126575032770961 0.000257341567953969 -0.00031073614418851 -0.000102818660277911 -0.000141161842399699 0.00011401111599014 -9.407863070947e-05 -0.00145120358789513 -0.000128601229192947 -4.33169245830518e-05 0.00215062752779569 -0.00299020931785429 -0.00144790422085233 -0.00312177911341914 0.00363076246723151 0.000159129875080383 -8.28052850289017e-06 4.54063011916961e-05 0.00104140278371278 0.00141239059361499 -0.00199185670737802 0.000114092439455261 0.000196963247532305 0.000488413464188345 0.000154342804103198 -0.000308225332136724 0.000161403393067784 -0.00103873905498392 0.0013662023014757 -0.000668196141416031 0.00148559523032971 -0.000895653808329402 0.000211583109184339
  62 3084.30286199365 ""  8.86475858120973 0 0 -4.45525270861265e-05 -5.28486896457786e-05 2.55755331106702e-05 4.55499760046774e-05 0.000196126549420029 -0.000157333650951544 -0.000115695921964856 -6.70798742933153e-05 9.26871932273241e-05 0.000406853827395832 -0.000262637576471746 9.60704116450198e-05 0.000222084781511207 0.000271361703379714 -5.51089887605878e-05 0.000394400507808327 -0.000530646701613338 0.00080510277426653 -0.000292819288164197 -0.000337431077680793 -0.000270462182102958 -0.000100385876961785 0.000502368817288014 -0.000805244923465173 0.00128088223118988 0.000510131379937037 -0.000297057856629164 0.000142027251783806 -0.000206571381120857 -6.27067590155743e-08 -0.00280113120328432 0.00287395019507147 -0.0035074477131699 5.71992143488308e-05 -0.003960395859016 0.0041153696688608 -0.000102273231253335 -0.000421691213998698 1.33964108136233e-05 0.00782805069625614 0.0171654013577212 -0.0204345200671662 0.0396410366599526 0.0275413735462981 -0.0675708494356155 0.00342427491876256 0.0235215132552843 0.00283266884784835 -0.00466450892462015 0.0283917301517546 -0.0371138922254908 -0.0855045651917103 -0.202590710845291 0.225130890518567 -0.282329675167864 0.00714682893995944 -0.022360109698233 -0.289146747005999 -0.45242427791265 0.591202704681032 0.0901491807552392 0.117688657390193 0.242115427120295 -5.678386443331e-05 -3.39314078415492e-05 1.66596756895984e-05 0.000761954504274476 0.00047153312628681 -0.000229679077474627 -0.000101569618752776 -2.36188255663187e-05 -8.74546770000595e-05
  63 3139.39516562146 ""  10.4770467446538 0 0 -5.68633164927522e-05 -1.3296663572944e-05 -3.25636744004555e-06 -9.76329357696465e-05 -8.96981403037759e-05 4.91532314860541e-07 -9.91516603833267e-05 8.87625871953436e-05 4.18197815858023e-05 0.000218795472374841 0.000197960372871219 -2.20526004339223e-05 0.000567367068793698 0.000179151276488671 -0.000121034287833303 6.54462061173151e-05 0.000405008388293111 -0.000646140288802043 0.000689061047804198 0.000784810118751612 0.000928768165106367 5.79197774529342e-05 0.000243375854239472 -0.000359754986114811 -0.000138326809848563 0.000142838556300926 0.000288002216367177 0.00129278536982956 -0.00127124528557793 -0.000350802750431573 -0.00244970348530178 -0.00168619795872058 -0.000940831427453317 0.000275182348655783 0.0857180561174931 -0.0425127022987915 0.000255909230254263 -0.0010679865583789 0.000393777425302388 0.00150950346314568 0.00430748332349572 -0.00480558039244679 0.000932065915107551 0.000585898629428512 -0.00240511601368628 -0.0295440519575132 -0.613105713355764 -0.0791811012044308 0.0245765393088047 -0.39393636653712 0.580589402093563 -0.0190688934622205 -0.0433427529586004 0.0602612650650574 -0.00650490117204054 0.00082702884088089 -0.000527449296909858 -0.0088617454681777 -0.0164212205959555 0.0183383108378204 0.00255496360360168 0.00227646686321852 0.00737457534528192 4.11164726092323e-06 -2.46080321290677e-05 6.14215975482521e-06 -0.000139328281455299 0.0002888755357129 -9.70883388053792e-05 -1.59236788220036e-05 4.03914081331445e-05 4.19642475893761e-05
  64 3431.59898380503 ""  3.36153529707242 0 0 -0.00226320208004575 0.00143345433158262 0.000830859683343539 -0.000151753665305244 2.34056977623215e-05 -0.000177102737645573 -4.9169136993773e-05 -0.00037968305115968 4.12332243337503e-06 -3.08163814150681e-05 0.000483579625610566 -0.000617719674746759 0.0101072433831866 0.00352731594250184 -0.0014312992940899 -0.00180629829155434 0.00162068047628649 -0.00196704295852743 0.000969216979285783 -0.00242019434877315 -0.0006114341845961 0.000750955666613615 0.00103687742493364 -0.000470085116579214 0.000565649821622343 0.000841577287548363 0.000420880041385235 -0.00022053485785676 5.86879112755282e-05 -0.000300857586630234 0.00390909601279475 -0.00525896984249495 0.0080353707868503 -9.17297966066431e-05 -2.5945982469792e-05 -7.07923205853573e-05 -0.000160406312379537 -9.80837828420012e-05 5.93928866984008e-05 -0.000198719405662167 -4.47436674591122e-05 0.000110430733934951 3.40445507267269e-05 1.30937861095589e-05 3.26293231981801e-05 -7.61914319634554e-05 0.000168195671321049 0.000150328445711677 0.000223379446803967 -4.16939792277554e-06 0.000294226308038202 0.000352875856714761 0.00042339347262953 -0.000581060281230212 0.00012639537302648 -0.000253588017278473 -3.59442902485121e-05 0.000181755547671612 0.000120663038673233 -0.000140829620862523 -0.000101694453389523 -0.000239257207919412 -0.000371431619646172 -0.0206462090188186 0.00306794184990807 0.0501632987981225 0.547167610187178 0.344013350870409 -0.166745707524009 -0.239856077385642 -0.404519698382606 -0.533064253191359
  65 3505.70658308996 ""  6.45321713985224 0 0 0.0016559612936924 0.00146528067378408 -0.000112218033561039 -5.38103271019421e-05 -0.000144686814702524 -1.33503993798567e-05 -0.000368517401255408 -0.000351960165460891 -0.000141307415581602 0.000188775003859067 -0.00150516452517972 0.00182678554424657 -0.0122037608503294 -0.00707406518955263 0.00509069002661857 0.000211407138436392 0.000153575569298063 -0.00110523055080981 0.00116212907584383 -0.000967712884527872 -1.07619677151084e-05 0.000243580518677592 -8.43971745354406e-05 0.0015498162935939 -0.00011841740200257 -0.000372751739344692 -0.00168384294396747 7.71073986952335e-05 -5.49459915020991e-05 -0.000863179764420858 -0.00350199731788191 0.0220508708933032 -0.0275915297130295 7.90396946984242e-05 3.51798807168134e-05 8.15900664277885e-05 0.00013874708388672 8.44337568752857e-05 -7.73399396641496e-05 0.000189101081217933 3.38331900577617e-05 -0.000100655399896456 -3.57029281498774e-05 -7.85092298613621e-06 -1.60822248021986e-05 -6.71264635568307e-06 -0.000428237718556186 -0.000146219296250376 -0.000217380132034797 0.000140248879621651 -0.000308849075870833 -0.000326901324105283 -0.00036789303009911 0.000497852080000755 -0.000176904767049945 0.00020895634263856 4.56271832604322e-05 -2.98007745641743e-05 -4.70165253776483e-05 6.05064857941894e-05 9.16295335120671e-05 0.000163959426427506 0.000215830048132876 0.0544805326107505 0.0502350709324562 0.0214225531830654 -0.577893101635373 -0.328960258614348 0.203411050803046 -0.186936754145023 -0.372057577960042 -0.500983047530236
  66 3607.05221302878 ""  288.541355251819 0 0 9.66575283486809e-05 0.000386616531521793 -0.000398626763440411 -0.000649973467812773 -0.00155904134364847 0.00165971451552472 5.97796460861027e-05 2.54815125840651e-05 0.00011141657715362 0.00270808419457039 -0.0383949750930148 0.0471663136063113 0.00240202147063129 -0.00174447342773853 0.000126894594350668 0.00340097744714105 0.0100943657306088 -0.018088186295791 0.0069145530560449 0.0041653465534035 0.00393397622483123 -4.29790331614544e-05 0.000167652740409381 0.000277317868566833 -0.000711138983922524 0.000989351638476141 0.000394226640139522 0.00116879694136569 -0.00140040303304809 -0.000788343694255686 -0.0555886221541391 0.60475942760871 -0.749894933263452 -0.000959571989643584 -0.000346122622706223 -0.000949379098595708 0.00115689542519501 0.000307090310549427 0.000129945526618601 -0.00137577706504448 0.000135135458650342 0.000281106872081273 -0.000132365251086371 2.57078756104009e-05 8.52578776727237e-05 0.00277911505189887 0.00406690166905 0.00238187471834553 0.00330771076097057 -0.000499606170113601 0.00523854508703655 0.0041600370768966 0.00174916305395594 -0.00200233472649394 0.00165386558935782 -0.00140383589423961 0.000435430012167131 0.00202937158272306 0.00133359142378535 -0.00229636807608889 -0.000361881463225205 -0.000564597440573181 -0.000166954479585808 -0.00220712209774878 -0.00172380153538997 -0.000140468535056065 0.0283925572817961 0.0126720487359811 -0.0102290269394464 0.00508121513948976 0.00991108659303241 0.0126033247568782
  :::
 } 
 m_exists[66] { 
  s_m_exists
  :::
  1 11111111111111111111111111111111111111111111111111111111111111111111111111111 
  2 11111111111111111111111111111111111111111111111111111111111111111111111111111 
  3 11111111111111111111111111111111111111111111111111111111111111111111111111111 
  4 11111111111111111111111111111111111111111111111111111111111111111111111111111 
  5 11111111111111111111111111111111111111111111111111111111111111111111111111111 
  6 11111111111111111111111111111111111111111111111111111111111111111111111111111 
  7 11111111111111111111111111111111111111111111111111111111111111111111111111111 
  8 11111111111111111111111111111111111111111111111111111111111111111111111111111 
  9 11111111111111111111111111111111111111111111111111111111111111111111111111111 
  10 11111111111111111111111111111111111111111111111111111111111111111111111111111 
  11 11111111111111111111111111111111111111111111111111111111111111111111111111111 
  12 11111111111111111111111111111111111111111111111111111111111111111111111111111 
  13 11111111111111111111111111111111111111111111111111111111111111111111111111111 
  14 11111111111111111111111111111111111111111111111111111111111111111111111111111 
  15 11111111111111111111111111111111111111111111111111111111111111111111111111111 
  16 11111111111111111111111111111111111111111111111111111111111111111111111111111 
  17 11111111111111111111111111111111111111111111111111111111111111111111111111111 
  18 11111111111111111111111111111111111111111111111111111111111111111111111111111 
  19 11111111111111111111111111111111111111111111111111111111111111111111111111111 
  20 11111111111111111111111111111111111111111111111111111111111111111111111111111 
  21 11111111111111111111111111111111111111111111111111111111111111111111111111111 
  22 11111111111111111111111111111111111111111111111111111111111111111111111111111 
  23 11111111111111111111111111111111111111111111111111111111111111111111111111111 
  24 11111111111111111111111111111111111111111111111111111111111111111111111111111 
  25 11111111111111111111111111111111111111111111111111111111111111111111111111111 
  26 11111111111111111111111111111111111111111111111111111111111111111111111111111 
  27 11111111111111111111111111111111111111111111111111111111111111111111111111111 
  28 11111111111111111111111111111111111111111111111111111111111111111111111111111 
  29 11111111111111111111111111111111111111111111111111111111111111111111111111111 
  30 11111111111111111111111111111111111111111111111111111111111111111111111111111 
  31 11111111111111111111111111111111111111111111111111111111111111111111111111111 
  32 11111111111111111111111111111111111111111111111111111111111111111111111111111 
  33 11111111111111111111111111111111111111111111111111111111111111111111111111111 
  34 11111111111111111111111111111111111111111111111111111111111111111111111111111 
  35 11111111111111111111111111111111111111111111111111111111111111111111111111111 
  36 11111111111111111111111111111111111111111111111111111111111111111111111111111 
  37 11111111111111111111111111111111111111111111111111111111111111111111111111111 
  38 11111111111111111111111111111111111111111111111111111111111111111111111111111 
  39 11111111111111111111111111111111111111111111111111111111111111111111111111111 
  40 11111111111111111111111111111111111111111111111111111111111111111111111111111 
  41 11111111111111111111111111111111111111111111111111111111111111111111111111111 
  42 11111111111111111111111111111111111111111111111111111111111111111111111111111 
  43 11111111111111111111111111111111111111111111111111111111111111111111111111111 
  44 11111111111111111111111111111111111111111111111111111111111111111111111111111 
  45 11111111111111111111111111111111111111111111111111111111111111111111111111111 
  46 11111111111111111111111111111111111111111111111111111111111111111111111111111 
  47 11111111111111111111111111111111111111111111111111111111111111111111111111111 
  48 11111111111111111111111111111111111111111111111111111111111111111111111111111 
  49 11111111111111111111111111111111111111111111111111111111111111111111111111111 
  50 11111111111111111111111111111111111111111111111111111111111111111111111111111 
  51 11111111111111111111111111111111111111111111111111111111111111111111111111111 
  52 11111111111111111111111111111111111111111111111111111111111111111111111111111 
  53 11111111111111111111111111111111111111111111111111111111111111111111111111111 
  54 11111111111111111111111111111111111111111111111111111111111111111111111111111 
  55 11111111111111111111111111111111111111111111111111111111111111111111111111111 
  56 11111111111111111111111111111111111111111111111111111111111111111111111111111 
  57 11111111111111111111111111111111111111111111111111111111111111111111111111111 
  58 11111111111111111111111111111111111111111111111111111111111111111111111111111 
  59 11111111111111111111111111111111111111111111111111111111111111111111111111111 
  60 11111111111111111111111111111111111111111111111111111111111111111111111111111 
  61 11111111111111111111111111111111111111111111111111111111111111111111111111111 
  62 11111111111111111111111111111111111111111111111111111111111111111111111111111 
  63 11111111111111111111111111111111111111111111111111111111111111111111111111111 
  64 11111111111111111111111111111111111111111111111111111111111111111111111111111 
  65 11111111111111111111111111111111111111111111111111111111111111111111111111111 
  66 11111111111111111111111111111111111111111111111111111111111111111111111111111 
  :::
 } 
} 
