# Supplementary material for: Cut-off Scale and Complex Formation in Density Functional Theory Computations of Epoxy-Amine Reactivity
Source: ACS Omega. 2021 Oct 25;6(44):29424–31. doi: 10.1021/acsomega.1c03229 (PMC8587129; doi:10.1021/acsomega.1c03229)
Supplement: Supplementary file 1 — ao1c03229_si_001.zip [file ao1c03229_si_001.zip › Final_structures/Primary/A3_E1_B3LYP-D3_CC-PVTZ-F_canonical/Amine_frag3_reactant-4_isomer7.vib]

{ 
 s_m_m2io_version
 :::
 2.0.0 
} 

f_m_table { 
 i_j_atom_total
 :::
 24
 m_column[77] { 
  s_m_data_name
  s_m_column_name
  i_m_width
  b_m_visible
  s_m_units
  :::
  1 r_j_Frequency  "Frequency"  10 1 "" 
  2 s_j_Symmetry  "Symmetry"  10 0 "" 
  3 r_j_Intensity  "Intensity"  10 1 "" 
  4 r_j_Raman_Act  "Raman Act"  10 0 "" 
  5 r_j_Raman_Int  "Raman Int"  10 0 "" 
  6 r_j_x1  "x1"  10 0 "" 
  7 r_j_y1  "y1"  10 0 "" 
  8 r_j_z1  "z1"  10 0 "" 
  9 r_j_x2  "x2"  10 0 "" 
  10 r_j_y2  "y2"  10 0 "" 
  11 r_j_z2  "z2"  10 0 "" 
  12 r_j_x3  "x3"  10 0 "" 
  13 r_j_y3  "y3"  10 0 "" 
  14 r_j_z3  "z3"  10 0 "" 
  15 r_j_x4  "x4"  10 0 "" 
  16 r_j_y4  "y4"  10 0 "" 
  17 r_j_z4  "z4"  10 0 "" 
  18 r_j_x5  "x5"  10 0 "" 
  19 r_j_y5  "y5"  10 0 "" 
  20 r_j_z5  "z5"  10 0 "" 
  21 r_j_x6  "x6"  10 0 "" 
  22 r_j_y6  "y6"  10 0 "" 
  23 r_j_z6  "z6"  10 0 "" 
  24 r_j_x7  "x7"  10 0 "" 
  25 r_j_y7  "y7"  10 0 "" 
  26 r_j_z7  "z7"  10 0 "" 
  27 r_j_x8  "x8"  10 0 "" 
  28 r_j_y8  "y8"  10 0 "" 
  29 r_j_z8  "z8"  10 0 "" 
  30 r_j_x9  "x9"  10 0 "" 
  31 r_j_y9  "y9"  10 0 "" 
  32 r_j_z9  "z9"  10 0 "" 
  33 r_j_x10  "x10"  10 0 "" 
  34 r_j_y10  "y10"  10 0 "" 
  35 r_j_z10  "z10"  10 0 "" 
  36 r_j_x11  "x11"  10 0 "" 
  37 r_j_y11  "y11"  10 0 "" 
  38 r_j_z11  "z11"  10 0 "" 
  39 r_j_x12  "x12"  10 0 "" 
  40 r_j_y12  "y12"  10 0 "" 
  41 r_j_z12  "z12"  10 0 "" 
  42 r_j_x13  "x13"  10 0 "" 
  43 r_j_y13  "y13"  10 0 "" 
  44 r_j_z13  "z13"  10 0 "" 
  45 r_j_x14  "x14"  10 0 "" 
  46 r_j_y14  "y14"  10 0 "" 
  47 r_j_z14  "z14"  10 0 "" 
  48 r_j_x15  "x15"  10 0 "" 
  49 r_j_y15  "y15"  10 0 "" 
  50 r_j_z15  "z15"  10 0 "" 
  51 r_j_x16  "x16"  10 0 "" 
  52 r_j_y16  "y16"  10 0 "" 
  53 r_j_z16  "z16"  10 0 "" 
  54 r_j_x17  "x17"  10 0 "" 
  55 r_j_y17  "y17"  10 0 "" 
  56 r_j_z17  "z17"  10 0 "" 
  57 r_j_x18  "x18"  10 0 "" 
  58 r_j_y18  "y18"  10 0 "" 
  59 r_j_z18  "z18"  10 0 "" 
  60 r_j_x19  "x19"  10 0 "" 
  61 r_j_y19  "y19"  10 0 "" 
  62 r_j_z19  "z19"  10 0 "" 
  63 r_j_x20  "x20"  10 0 "" 
  64 r_j_y20  "y20"  10 0 "" 
  65 r_j_z20  "z20"  10 0 "" 
  66 r_j_x21  "x21"  10 0 "" 
  67 r_j_y21  "y21"  10 0 "" 
  68 r_j_z21  "z21"  10 0 "" 
  69 r_j_x22  "x22"  10 0 "" 
  70 r_j_y22  "y22"  10 0 "" 
  71 r_j_z22  "z22"  10 0 "" 
  72 r_j_x23  "x23"  10 0 "" 
  73 r_j_y23  "y23"  10 0 "" 
  74 r_j_z23  "z23"  10 0 "" 
  75 r_j_x24  "x24"  10 0 "" 
  76 r_j_y24  "y24"  10 0 "" 
  77 r_j_z24  "z24"  10 0 "" 
  :::
 } 
 m_row[66] { 
  r_j_Frequency
  s_j_Symmetry
  r_j_Intensity
  r_j_Raman_Act
  r_j_Raman_Int
  r_j_x1
  r_j_y1
  r_j_z1
  r_j_x2
  r_j_y2
  r_j_z2
  r_j_x3
  r_j_y3
  r_j_z3
  r_j_x4
  r_j_y4
  r_j_z4
  r_j_x5
  r_j_y5
  r_j_z5
  r_j_x6
  r_j_y6
  r_j_z6
  r_j_x7
  r_j_y7
  r_j_z7
  r_j_x8
  r_j_y8
  r_j_z8
  r_j_x9
  r_j_y9
  r_j_z9
  r_j_x10
  r_j_y10
  r_j_z10
  r_j_x11
  r_j_y11
  r_j_z11
  r_j_x12
  r_j_y12
  r_j_z12
  r_j_x13
  r_j_y13
  r_j_z13
  r_j_x14
  r_j_y14
  r_j_z14
  r_j_x15
  r_j_y15
  r_j_z15
  r_j_x16
  r_j_y16
  r_j_z16
  r_j_x17
  r_j_y17
  r_j_z17
  r_j_x18
  r_j_y18
  r_j_z18
  r_j_x19
  r_j_y19
  r_j_z19
  r_j_x20
  r_j_y20
  r_j_z20
  r_j_x21
  r_j_y21
  r_j_z21
  r_j_x22
  r_j_y22
  r_j_z22
  r_j_x23
  r_j_y23
  r_j_z23
  r_j_x24
  r_j_y24
  r_j_z24
  :::
  1 59.9064365598392 ""  0.848455650519606 0 0 -0.0311546510828716 -0.011705103972381 -0.00417590046118824 0.0251843698199223 -0.0248778590630097 0.0297548594381271 -0.0168630691277703 0.0707986654429489 -0.0171391567439889 0.0295297469115963 0.0195192083863318 0.0313869228738753 -0.0266271470038165 -0.0551549874764038 0.00843296874582565 0.064139532149814 -0.016385039656297 0.0514520572233868 0.0255721484020226 -0.0766076831887296 0.0310954839952559 0.0315513639982446 0.080800664725278 0.0101335008367529 -0.017337961007444 0.108966086474527 -0.0289980122424374 -0.0530409591965741 0.0813112904157774 -0.0429647192735296 0.010488887240717 0.0311062935304486 0.0401921131063906 0.0294120921414469 0.0279187741262719 0.0700821942111644 -0.013514487007636 0.054255249506886 0.03959148919342 0.00823251175913991 -0.0131793640462005 -0.0375687926245468 0.0750992042650544 -0.102296517572119 -0.0754176165800979 -0.00690969604399131 0.0748572815403003 0.0856996047036991 0.0913226344279101 -0.00577776860066881 0.122531694736787 -0.045863884865285 0.00938406861706365 -0.0980553387439832 0.0877405380440373 -0.125577144569365 -0.11957100606395 0.113416302464332 -0.136337943347045 -0.0129122099915896 0.0720127454178961 -0.108231796798266 -0.120771041131125 -0.105370162194128 -0.0243162568754458 -0.040648578236329 -0.101662904463562 0.0238644318196659 -0.0355817247955362 -0.105473872476666 -0.0840863749115571 -0.0420148362032598
  2 76.0670801807304 ""  0.710702936066579 0 0 0.047626450507275 0.0122548727415514 -0.00830019184267234 -0.0227729700649293 -0.0257141776548518 0.0333148826242529 0.128135405625393 0.057532068487196 -0.0709595637849445 -0.0593358007154511 -0.0739385136705533 -0.0495552349357942 0.0714124313653748 0.0319679093943111 0.0620599767772015 0.00351144265551266 0.0017673449426775 0.0785087835409316 -0.0744903659052659 -0.0464216781079803 0.0821952868939278 0.163673681984886 0.0871036533589063 -0.0230061049420494 0.106154819554504 0.0351756581003935 -0.131064793614917 0.169314816857836 0.0812819984634126 -0.101580211248413 -0.0708322005094735 -0.0716863133038304 -0.0483214240061178 0.0114295320580328 0.0176424115407191 0.0355386629236661 -0.0226003169246222 0.0370952068458199 0.0422522970993376 -0.0258740350959856 0.00199879468817356 0.048989583949034 -0.0439930276392789 0.00607232730244894 0.0530882152969688 0.0287798359052444 0.00562497399153122 0.0330348846998265 0.0237488170782429 0.0307190076623642 0.0290017230451336 -0.034635276210058 -0.0213330742318342 0.0555401808761914 -0.0398020283366766 -0.0320716064984666 0.0546930833486705 -0.0212537590846308 0.0369838054993028 0.0442325399414458 -0.0842829307671972 0.0177352853239266 0.0610754204462648 1.25171599630702e-05 -0.0226730827556862 -0.0730028928496314 -0.0236950140224393 -0.0328187812384216 -0.121507031700981 -0.0431993320825355 -0.0552038980505902 -0.0361495344553028
  3 91.4583270310467 ""  1.45053701919869 0 0 0.0183725302818229 0.0391908964347114 -0.0346196196206053 -0.0107553186528377 0.0217692547056292 -0.0151245124672334 -0.0053446506365497 0.0177414931236142 -0.0161180585020464 0.00221857199642417 -0.043196954852431 0.0309504936186748 0.0108585193180579 0.0815941121488227 -0.0561518085635817 -0.0706209055619618 0.0359241486825211 -0.0101007362601787 0.0141239322408862 0.0457321789330805 -0.0393249077309692 -0.0419426473725526 0.0266005840787771 -0.0160885702823478 -0.00162516571953371 -0.014952062471234 0.00398160355424441 0.0112022439240803 0.0240888254073401 -0.023165613288191 0.0513342344871608 -0.0594859930724852 0.0222393568170067 -0.138118966084569 0.00836135630176929 0.101204305693093 -0.000535045457084962 -0.0693233229124597 0.00174482046840564 0.000866758142910252 0.0526038091821545 0.00416169610720427 0.0405596186438998 -0.0324368072143658 -0.0262998251775999 -0.185740288964807 0.0999443739202096 0.136323950865537 -0.212850894751416 -0.0834600948429064 0.15132877378847 0.0498042999806733 0.178170611451727 -0.029680219359009 0.0374304916969937 0.00364226086630539 -0.0325791076565432 0.0206333665569717 -0.110325976644213 0.0253400057514989 0.0955119023404137 -0.0574706003669579 -0.0925113852835143 0.0828562687919078 0.0236275549412373 -0.044867769941315 0.080821304508752 -0.0358183172783479 -0.0440282415647428 0.0873499002251861 0.0465356172930919 -0.0482905501387997
  4 114.045992318148 ""  1.59359617056582 0 0 0.00332942359780682 0.00355488132481411 -0.0118644843749088 -0.00983608231267325 -0.0348503933444628 0.0434869319642751 -0.0754467269706162 -0.000651123525821706 0.0487226855495696 -0.00455047402510342 -0.0701520503984902 0.0554571735530804 -0.0192049869148178 0.0665762664685917 -0.0766325405836068 -0.0234055293315522 -0.00959312179407415 0.0749559767430147 -0.000936071678237878 -0.0572264109092898 0.0367969277784233 -0.147182873873732 0.0226159158532901 0.0562166236155771 -0.056223232421103 -0.0416708135347451 0.117304847149518 -0.0785276968680632 0.0171886054029736 0.0180421751851396 -0.0115835282563753 -0.106579304983643 0.015640019903643 0.0554861518367391 0.0549690531936639 -0.0162105244162019 -0.0238860674667563 0.0998667031053348 -0.0198274121922523 -0.0236763734655044 0.0113708720327242 -0.0281097018990388 -0.0442646270781373 -0.0151822812554012 -0.0317658922868761 0.0803973302727232 0.04912418248054 -0.0144639617350818 0.097783563100718 0.06825060178441 -0.0115569818770661 -0.052081978716957 -0.0215768558576917 -0.032969101855681 -0.0440804189281237 -0.0375907116782053 -0.0199198034296537 -0.0396880112550908 -0.0129281679714398 -0.0293467770715177 -0.0637453397514725 -0.0119700887304739 -0.0453548032217124 0.118375582210754 -0.0365631388227277 -0.0449671253783095 0.135316692255173 -0.100759084410878 -0.00516162519206201 0.153821502556468 -0.016175242497375 -0.0749435100468558
  5 118.27791319858 ""  2.48782823899633 0 0 0.0376784625018965 0.00404423623398517 -0.00864884035851379 0.0873955935563969 0.0105260469411974 -0.0081635453455829 0.0101244131039248 0.0298768765653942 0.0124351158026223 0.0851727508838777 0.0698242312051139 -0.0225218714426781 0.0313395100401416 -0.0247577262190711 -0.028070449673673 0.130733318609838 0.0045835496186847 -0.00571857677981896 0.0810806337938204 -0.0223817040014897 -0.000852219246294953 0.00258470032301253 0.036077473996346 0.01802560851296 0.0187173155347609 0.0365571301145134 0.0404966998910335 -0.0131877358070584 0.0351795745411125 -0.00165817329541407 0.037798246101341 0.0637470837770195 -0.0393080606409388 -0.0175998838504013 -0.0121129221514834 0.0426953957732419 -0.0306337723711659 -0.000101435528175964 -0.0621312512958883 -0.0553441688459185 -0.0349474815350533 0.0298183656995008 -0.137618898939758 -0.0876375963699293 0.0313612017181277 0.0475632618262612 0.0284219003835119 0.0742824206932926 -0.0590790568416387 -0.0427309098451866 0.053206103909164 -0.0157891289549414 -0.0119881613478658 0.0503734448659534 -0.149069616027427 -0.0917375080196943 0.0864797586427558 -0.168955736050048 -0.10616610535931 0.0203286713453379 -0.145739996693065 -0.0903263954340335 -0.0114577057227411 0.0150832842856103 0.00947704874704131 -0.00590955779713934 0.0120242255515321 0.0220923623030765 -0.0114889517705638 0.0121864380777672 -0.000198069269634226 -0.00372460384493146
  6 132.399680295171 ""  11.013981197136 0 0 -0.0178404513778713 -0.012476129126032 0.0476192473239045 -0.0342550642880161 -0.023878026535796 0.0625277802302819 0.00714331017673162 0.0157467731312798 0.0281115707689429 -0.0624015138543558 0.00361974266853745 -0.0127854487501408 -0.0102842816059343 -0.0035162697255925 0.0690261030514133 0.0272332641147998 -0.0181739949610548 0.0856995594229154 -0.0801359969969995 -0.0573752646436768 0.106666022720374 0.0139710803128014 0.0349244943990077 0.0541860276305686 0.00050351812964546 0.000460466748473423 0.0111321237609715 0.0232646348061317 0.0308370532175346 0.0064094321950469 -0.095982828737825 0.00369145941086794 -0.0209097699670018 0.0096456453915122 0.0357398535925212 0.0209803574930996 0.106835246177119 -0.0165348510609021 -0.131089034704181 0.0705036441106572 0.0592497514143482 -0.0069666625512229 -0.031888391588644 -0.0199950353835272 -0.00938251002778173 0.0628959107105459 0.11448564474353 0.0683014008021154 -0.106609812901723 -0.038325087975671 0.0400576568906738 0.171279286139125 0.156392996966543 0.0207631848908416 -0.0516128613120374 -0.0174307178923434 0.0785519495063186 -0.0915808991316615 -0.0691463299455447 -0.0167384600675979 -0.0285831647919431 -0.03315140902682 -0.0889646837939908 -0.0350755234149236 -0.032887013607912 0.0106634854967579 -0.0411842676088069 -0.0381517155318909 -0.00389505445736029 -0.0504135836630637 -0.051184416247868 0.0235805951217106
  7 189.977497965487 ""  1.4967109890558 0 0 0.00808823226551519 -0.010366589221297 0.0129652263964698 0.0258402471606276 -0.0301779367770294 0.0425695747888623 -0.0543892112543942 0.0407302666350044 0.059653034567648 -0.0428204263183154 0.0744192633602423 -0.139145203359656 -0.00754334034221137 0.00909048333575073 -0.0325624429016186 0.189534931909017 -0.0233260443975463 0.0931790469805834 -0.0813434524599772 -0.126995614374608 0.144795748196055 -0.0980044174245412 0.0782095759753198 0.0931074684259277 -0.0356853248505241 0.0191928258644541 0.117754037193888 -0.0740841122623125 0.0706761943681001 0.00565099459926748 -0.143738879303979 0.123091117717602 -0.105953186088598 -0.0265843268248146 -0.0194512695913589 0.00398925357431132 -0.0111105255421931 -0.0269114419308102 0.0481135953222259 -0.000427176959423603 -0.00717296154364818 0.00651362431602355 0.0498310376808376 0.0136340869764487 0.00301819094586769 -0.0607364124947332 -0.0330814018943668 -0.00887024145493286 -0.0109908247909691 -0.00981069827043069 0.00178202330004788 -0.0201392753462214 -0.012920222278569 -0.00687520053288035 0.0613959311093181 -0.00369233908288955 -0.0404453595934578 0.087056236751867 0.0330857697930043 0.0180108968340981 0.0311467591623971 0.0213073105161323 0.0223796203468299 0.0563847115705703 -0.0444255262587238 -0.0260045653826233 0.0912744726330582 -0.0515312234027973 0.0506109210323364 0.116266266117786 -0.0775556738092704 -0.0790249835356981
  8 273.489139082975 ""  2.33522912291057 0 0 0.0350185733150008 0.00291335218749789 -0.00268346859515734 0.0365793000054482 0.0015022228844177 -0.0235409683779795 -0.0427934954377728 0.0748633621024951 0.0544251560447549 0.00698210499714864 -0.127081975584433 -0.0737037410315963 0.0226078315614908 -0.0661476301485906 -0.034808325010176 -0.0116164844673771 0.0149533949778754 -0.0164459972186165 0.0149343832464046 0.0417057819542174 -0.00603199950287268 0.130656847527468 -0.0568389649736547 -0.0583491572950399 0.00245957252724546 0.382191299596894 0.11668164296122 -0.312533008658683 -0.0202223522162389 0.154624722915289 0.0554655844660588 -0.116877214173516 -0.0534995288894699 -0.00298593667505163 0.00263185200594995 -0.00290481948387087 0.007824262356228 -0.00352559318986825 -0.00536894913867195 0.00720068735103838 0.00760548412200936 -0.00232034293051931 -0.00410056737563826 -0.00439499718237349 -0.00267368677853628 -0.00423975313330546 0.00538854879910973 -0.00194327860648956 -0.00931788686293716 -0.000109788955827302 -0.00284549268787759 0.0129368229277768 0.0142036011682626 -0.0014603966285739 0.00975304229110708 -0.0969407246682151 -0.0165750846022396 0.0591759803077897 0.0507406322480637 0.00234319126989873 -0.0932234902084043 0.0203634637610397 0.00676305527333538 -0.0245440722431289 0.0517376347712432 0.0592607116786026 -0.048540430971316 0.0813760407967553 0.00428974805069169 -0.0668112222424595 0.0866655365228161 0.0970779029846611
  9 293.427613084184 ""  1.08349624096257 0 0 -0.0183003021800405 -0.00852962562602671 -0.00156058090675933 -0.0179138830136434 -0.00417231826045269 0.00645133813070166 0.0110451625580405 -0.0172122638981221 -0.0266925999198126 -0.000150986770516893 0.0494922026492412 0.0420939164183753 -0.0151409098500125 0.0167017380645131 0.00748995069145004 -0.0103747931827531 -0.0123892815144434 -0.00369077005107342 0.00119679918713864 -0.012840145859591 -0.0107262762692414 0.155714748394732 -0.125399200872899 -0.118795231339087 0.0100665816283213 0.17008163826358 -0.0760523452466972 -0.0970487517702584 -0.0993376657189207 0.0874220190827318 -0.0236430012500365 0.0352446399171782 0.0215033839700867 -0.0242712192586119 0.00752174128765721 -0.00865886574255719 0.0114428060051568 -0.0100077403625629 -0.00685270168017988 0.0084516433110824 0.0243168985154146 0.00748818515506187 -0.00679541113454562 -0.00989836130512273 0.00736328586535471 -0.0283914007724611 0.00727938443972927 -0.00999036086448485 -0.0476975219678929 0.00485630581445246 -0.0152814524264053 0.0180207066555134 0.0346839720905436 0.00963354712620876 0.0779245667352221 -0.492628154767768 -0.120500301965668 0.3567192827449 0.286189809340361 0.0547700893694889 -0.464195269778226 0.122598526162297 0.0812220090657427 0.023550072556092 -0.0279247864026268 -0.0189388909632572 0.0541346255785333 -0.0343084671700695 0.0469379042026237 0.0752480326839602 -0.0444391945477879 -0.0642457166924494
  10 313.905166854816 ""  0.142271830277985 0 0 0.010923544441201 0.00444986547633189 -0.0033610506664786 0.0299648671051618 0.00109028706930708 -0.0135635185275711 -0.0153425868468941 0.00522247762245656 0.0202015732141918 0.023191854266789 -0.0557207042526628 -0.0253298290401316 0.00635481873775327 -0.0335217173047968 -0.0170290518716057 0.00872139283771225 0.00960409201156182 -0.00650213019200942 0.0295759924880352 0.00872329793125894 -0.0130605638077764 -0.337802449910766 0.259676529136744 0.241414565660472 -0.0296711812570867 -0.438877492378205 0.0802915280878363 0.278047120830132 0.196978386682953 -0.236933158632586 0.0496295774787619 -0.0444110814047045 -0.0089953450380546 -0.0140707523473722 0.00821989138818808 -0.0131766068594045 0.00887331622275336 -0.00374064784437237 0.00270353787303267 0.00997282995195281 0.0219808386910861 0.0015098926610013 -0.0024397702251906 -0.00667971150956658 -0.000652421366793657 -0.0217032559877173 -0.00046256686584705 -0.0191570347795671 -0.0236300538989004 0.0141569949991142 -0.0218444174686662 0.0138817842458354 0.0275931536563775 0.00129830064237806 0.0406803016275407 -0.266390912092285 -0.0587908121110907 0.180725012695266 0.13648782911509 0.0295801684543236 -0.243821404423757 0.0603644923716299 0.0215431725566415 -0.0450868978043621 0.0360895100819735 0.0299002804216179 -0.0337614436481443 0.100061205219502 0.0479096125251286 -0.0259971583335359 0.00406277061550859 0.0115889682862464
  11 346.567347096218 ""  33.0211874338137 0 0 0.020445253110726 0.0248054741434557 -0.00510685017951164 0.012283817741417 0.00648227172589916 0.0254268959793081 -0.0178634889981337 -0.0472112584344222 0.032947138250028 0.00771295089239577 0.020516098663211 -0.00023630059631075 0.0185685307545126 0.0507604445294879 -0.0144266466720063 0.0557643686266682 0.0222455723361059 0.0579726278502629 -0.00183529387654917 -0.0370960525337999 0.0431773234363255 -0.088052079749396 -0.0726806622672684 -0.0171758566790819 -0.00534508326116558 -0.0727614635517665 0.0806441632045044 -0.00705342295571435 -0.0697919801587267 0.0720872026673046 -0.0461678540447216 -0.0706881562940117 -0.107856546614209 0.00170582279462793 -0.00123152180554595 0.00178568512168278 -0.00272830870551232 -0.000532375854168744 -0.00185828392625328 -0.00138541036063208 -0.00183160811617567 0.00559816727127579 0.0177762684906774 0.0050180647464896 0.00455429933633242 0.00555235084918155 -0.00111836660691542 0.00254866174661298 -0.00784940414786278 -0.0075298294868747 0.0028099019899561 -0.00851764337953433 -0.00605766108229615 0.00206916716766682 0.033679342230241 -0.050810382132423 -0.0364555104937304 0.0707507407228689 0.0444234725020866 0.0144985980917403 -0.0333297586823541 0.0218723220089142 0.0255617599369327 0.0144454636790802 0.00536155196842227 -0.0472911709242473 -0.233551323267402 -0.245524286187099 -0.556805849978198 -0.42490970673075 0.269427027126967 0.345284911767345
  12 394.005522154778 ""  4.52571190834137 0 0 -0.00232341265782597 -0.0130237420127305 0.00953174195933067 -0.0105044824413705 0.00412847797573335 -0.0193368502393634 -6.74235096699464e-05 0.0184916134919184 0.00856376841034151 -0.00233575449067883 -0.00532875699640269 -0.000126744932874988 -0.00238029838867176 -0.0124305005175629 0.00952440638263823 -0.0426048140644477 -0.0159518069777245 -0.055670191152204 0.00388360257306834 0.0525661021975462 -0.0345319402928595 -0.00655209655293208 0.0537266355039383 0.0506094604767882 -0.000871479593747834 -0.00214035291310656 0.00860937772125702 0.00776045436794733 0.0478177099515929 -0.0388041684409818 0.00848951254986497 -0.0112231225747095 -0.00506216092027853 0.0321432638705227 -0.0263264914072246 0.107909882923033 -0.0336831232077256 0.011192307947344 -0.111225304306044 -0.0518058575708158 -0.0885219740435756 -0.0189791025528755 0.0454590322321154 0.0810480118050575 0.0154526138173375 0.0801451597526061 0.129506750219503 0.19388355539412 0.0389909819255383 -0.144713400243733 0.213245735881607 -0.0438490101286194 -0.0811567497024545 -0.0128922977662889 0.0815706815169328 0.115458427986731 -0.157714823844126 0.164857519941068 0.227102839874323 -0.0117561186775247 0.0584406782647905 0.115363142527574 0.251988787691774 0.00370829388099038 -0.016799600183098 0.00819677835251881 0.00618023469749198 -0.0254284023303714 0.0134725410703213 0.0124488417494015 -0.0199424302933567 0.000351984037634662
  13 402.062828356905 ""  0.706949435546739 0 0 -0.0195868248223879 0.0520976707977449 -0.054493238404075 0.042541144392103 -0.0469265067208067 0.094674697323279 -0.0215620053262513 -0.0708301337310292 -0.0660181089977532 0.00395617155453533 -0.0212680514247398 -0.00776045218268221 -0.0244802104513086 0.0384874096785807 -0.0699939834398505 0.207324673797723 0.0708477773713053 0.302110823297617 -0.0310544614751177 -0.315736904067569 0.174201431847045 -0.0387006382676226 -0.152743580328969 -0.174527206146755 -0.0304820648159564 -0.0770389383645408 -0.0950834287545233 0.0281365340574107 -0.14233383318334 0.0641881774276016 -0.0665627949607137 -0.0177928557341247 -0.0199244683323903 0.00360945964574679 -0.00524055621214946 0.0206976013692644 -0.00348412315830324 0.000104251568632943 -0.0217350788560237 -0.00922893617009018 -0.0155886073473551 -0.00253274766041903 0.00910532883986989 0.0133770603812162 0.00298724414134972 0.0144934267149779 0.0266849733773357 0.0383376060568014 0.00513220738825687 -0.0265919200923814 0.0403713093228592 -0.00321001953346333 -0.0095413774178987 -0.000538208574619022 0.0135046870870779 0.0310437513428347 -0.0246301360444096 0.0227420730419542 0.0307215680241311 -0.000464527665110562 0.0205588638322601 0.0163394769284367 0.0398860684337401 -0.0205917296310776 0.104014016071672 0.0140082628729796 0.033035126307758 0.192409799840045 0.121361559896966 0.070096057306806 0.09644336152584 -0.0660370854351716
  14 432.443088805567 ""  1.5275897541994 0 0 -0.0140852255500565 -0.0101496962868877 -0.00256461004561729 -0.00570778759833575 -0.0117402835520825 -0.0044109268330278 -0.0022956833664913 0.0152776543931131 -0.0164933130846058 0.000856364682214416 -0.000804527160863141 0.00375348755881513 -0.0146945194749497 -0.00919269730475478 -0.00464794050353231 -0.00123186318041933 -0.0110607237276714 -0.00225131933946708 -0.000404886445314104 -0.0199789114327318 -0.00815645342347301 0.02595314374812 0.0312623569308934 0.0118928058899922 -0.00938305585274487 0.021168187210925 -0.040380447111521 -0.00116750285918784 0.0311106745526487 -0.0434553576889383 -0.0289389103703436 -0.04581125431518 -0.0507736984753382 -0.0195323460640659 0.0172926491962536 -0.0699570913837525 -0.0316736479419987 0.0317888900826555 -0.0796169904330094 -0.067382265658133 0.0314502410281677 0.104492849919705 0.0948500359901913 -0.0651148808575549 0.0709695560480433 0.166181151496823 -0.0699695316845468 -0.0799934353049605 -0.155985342024987 0.0947461187428637 -0.188939308838844 -0.0354973881591812 0.0384331360423357 0.125497053723151 0.134113282819901 -0.0251044387609268 -0.120021589687236 0.188048868284035 -0.176426689171264 0.246709235654874 0.206998683478176 -0.106580528166159 -0.000142163379990937 0.0114788518627017 0.000277890624415712 0.0241352258771119 0.0111692051101822 -0.0169351500022804 0.0224509635944814 0.0129611819196649 0.0424043309208436 0.0240830862654983
  15 440.059931827183 ""  21.1166490315394 0 0 0.0642278208153147 0.0537126139965875 0.0263078418239691 0.0142393638323045 0.0726572206382001 0.0155330354477726 0.016340465279819 -0.0694355589044696 0.0871569639753179 -0.00634509307331553 -0.0215303723601751 -0.0134808577027882 0.0692667010456352 0.0332003101654307 0.0455606387846087 -0.0473074084191875 0.0603213812741202 -0.0175072666156569 0.00319288395325513 0.152628060852694 0.0206138031914212 -0.0972496044168143 -0.162680288864455 -0.0635455092220696 0.0466241828197898 -0.079189224233238 0.186533322720488 0.00143767113998334 -0.158559913162514 0.236874255701737 0.0571603957419752 0.0307403957674834 0.055373605659306 -0.00363403997591016 0.001720944831386 -0.00862157196781697 -0.00860342322908095 0.00586312887161662 -0.0205070204372656 -0.0156978846305515 0.00192355317342356 0.0170197042127334 0.0190296468473112 -0.0083393288136368 0.0131423228692181 0.031188526491218 -0.00725491590435736 -0.00671637610995831 -0.0262100414531685 0.0124956310498742 -0.0263496247350063 -0.00901487602005229 0.00358973419641284 0.0216943523855184 0.0290403003951982 -0.00521558954616083 -0.0322304450539918 0.0468626493178587 -0.0184894146062233 0.0460307275796533 0.0358347476630899 -0.0129815457028023 0.0133643723862434 -0.0763337515675487 -0.00251207823853938 -0.110252598351937 -0.00995291673775679 0.136958968444493 0.0234573802146627 0.0417191956128333 -0.324015492377785 -0.224286431895284
  16 563.078434113928 ""  111.709667964511 0 0 0.0328428960824932 -0.019102263099733 -0.0261329133481592 -0.0105817721071812 -0.0413748815326579 -0.00115215472609046 0.000791779838059287 0.00382179476125636 0.000629906575973375 -0.0314923784923351 -0.0130100202542827 -0.00955048200555578 0.03352767427961 0.0135228572873464 -0.0279868798562347 0.0131933734022152 -0.0312057133719106 0.0174956148182308 -0.0351428168637696 -0.051734069297827 0.0152184126180855 -0.0210956258129407 0.0145108190052247 0.00721243178692765 0.0203658409569397 0.01235358750294 0.0614720865919281 -0.0437885163622511 0.0128092947815517 -0.0245974253968567 0.256446810906225 0.5728185215771 0.681500365300551 0.00175537420417842 0.00136974146620183 -0.00520035535835348 -0.00800959743801643 0.000464325334787439 -0.015402914949097 -0.00221615275102085 0.00478780373928127 0.00385257396178144 -0.00117150146060846 -0.00256224730442826 0.0067100956767444 0.0070923245503242 -0.0101315457136865 -0.00899819177055645 -0.00265486157177463 0.0103492251431764 -0.0149208519759558 -0.0040753245443663 -0.00256999019365508 0.00870279159864062 0.00295462142096024 -0.0151783566449538 -0.00645008000656201 0.0191807209684479 0.00169543628250535 0.0210872422788759 0.00640913071008938 -0.00548827263663556 0.00762468498894411 0.0158306901405168 0.00856823410847928 -0.00556575045376486 -0.0266153126669435 0.0908061611530994 -0.0886295054272512 -0.073881867134493 0.0992782306340895 0.0781605927926796
  17 662.457579442173 ""  14.6685110100334 0 0 0.124158825405256 -0.0564638984457125 -0.0845736217958836 -0.0520308167739341 -0.0834620193081135 -0.040800279547437 0.0319749389665341 -0.000837327916763779 0.0297145925341175 -0.0437601732673114 0.0572576537859787 0.0630116893562429 0.148108940423032 -0.0265173216854024 -0.00614839982488575 -0.0558637714954119 -0.0564910726680935 0.000678305215607992 -0.0567443505433977 -0.116248831156062 -0.0382303723757032 -0.0971241629724787 0.0521026297485202 0.0586592269616503 0.116881054926466 0.0485192449670504 0.294831370461894 -0.178785360724863 0.0301754236950398 -0.0667469954423912 -0.192091694984661 -0.108892294514229 -0.145008752803617 -0.0025488393937921 0.000622473310337979 0.00125067829444228 0.00490080133118432 -0.000801388085165389 0.00284721241111375 -0.00303735100471901 -0.0023310418825823 4.887816496389e-05 0.00286175209647107 0.0011645171586882 -0.00155429469173467 -0.00202322343180527 0.00735063677084335 0.00431935162750689 0.00226789303901736 -0.000867274693096107 0.00521923772851252 0.00150000895529611 0.00346010939775638 -0.000448336772571072 0.00298577714447819 0.00650872526398191 -0.0043454749760434 -0.00172690206689561 -0.00312251245639394 -0.00195014054347277 0.000935177363978985 0.00187141827308053 -0.00148736564781361 -0.0184418215148941 0.0470368666169116 -0.00131849015074122 -0.00543126639919811 0.26741400039082 0.0187217172309479 -0.0170211016606394 0.0277102903906654 -0.00294024420298517
  18 763.362080606588 ""  10.9465704136575 0 0 -0.00157935648056603 0.000303318054906085 0.00150960873848769 0.00220449084773015 -0.000222610453763889 -0.000665851267674126 -0.000326626612410087 0.000214473824875406 0.000530931970470549 0.000841629265722916 -4.90265399368265e-05 -0.0011673953505996 -0.00244849259598161 -0.000244271385572788 -0.00140731308773344 3.44101809948386e-05 -0.00170643508849989 -0.00337422074215416 0.00289706965523127 0.00302331336315305 -0.00167874324235119 0.00197360267546342 -0.000695977248826193 6.07115758758941e-05 -0.00192295477311445 -0.000992275271497643 -0.00451591019046153 0.0032269457447037 -0.000330669749855948 0.00226811712320207 -0.000195859851597233 0.0104562082181149 0.00985192684736813 0.0899934997949741 0.0881200291796924 0.0266228388932846 0.0632584580260318 -0.102909658941278 0.0385770765428902 -0.144962409818596 0.00373593776536261 0.0285791037223297 -0.0460825160832405 0.0283436102142809 -0.0792789517173937 0.164705744323921 -0.0349723846669655 -0.00942482050830446 -0.0743609109787442 0.0954686766857554 -0.0556226514568228 -0.0150926029399407 0.0796142193890694 0.0820030519551373 1.35007016502966e-05 0.0496607495243545 -0.30115881950945 0.0679927142699504 -0.0153103627102864 0.0544807971461297 0.0352160355426898 0.00571171279621436 -0.0878182954355569 8.39410469450653e-05 0.000755604270879868 -0.000468111439455388 -5.47366842674171e-05 -0.0018582074204633 -0.000855243451538348 -0.000817935128142481 0.000995679528664609 0.000289360030126989
  19 789.611678545821 ""  9.16636498868042 0 0 -0.0912332599703974 0.0363993970803419 0.0454741157488263 -0.0401075528040315 -0.133932376898423 -0.0655547895773311 0.0524193272389865 0.0127153562612962 0.106033492952695 0.0390988335028543 -0.000661975594654637 -0.0130308591879673 -0.0877240425755633 0.130400811593866 0.042379647980609 0.00905649409786275 -0.18106888227171 -0.12120963879369 0.0197469554510555 -0.157015388007755 -0.117670254352305 0.139647012574397 -0.0184845852667162 0.0957697601766789 0.00539756577297404 -0.00728798706000186 -0.0405574203693417 0.172890508274039 -0.0111537149260851 0.176220691920223 -0.0217613957333861 0.0209392118524371 -0.00224328508428566 -0.00130973117684758 5.07904804775255e-05 -0.00051110185560423 0.000833820813081734 0.00135973590351623 0.000498345324140213 0.000866689700564653 -0.00116796344904306 -0.00037091909147589 0.000291905502851489 -0.000488089409499139 0.000917592725725439 -0.00355952163699829 0.000207054714988985 -0.000981419102078398 -0.00320915565555929 -0.00108404826702855 -0.00036506880916812 -0.00150827758913097 -0.00350342764551619 -0.000984320953671825 -0.000187422784206731 0.000196460502421889 0.00279757333242487 -0.00102218470112211 0.00129895228393688 -0.00178253769160122 -0.000793370434921152 1.26937091443796e-05 0.00153036791737081 0.0017913386021568 0.0896260694217269 -0.0526448672197473 0.0123054537825185 -0.0517415769962653 -0.0312755785593562 0.0435758505628423 0.0509369587505674 -0.0951112422218556
  20 824.826322854657 ""  57.8405727645626 0 0 -0.000499114871411164 0.00119471583403134 0.00097453994513735 -0.000334916457291232 0.00182011624405906 0.00221917078158619 -0.000913445113220151 0.000279637524108135 -0.00125311430861633 0.00220673805626346 -0.00251049933441499 -0.00115926789400031 -0.00142558717613775 0.00367263542453264 -0.00227223609171241 -0.00372094343768784 -0.00075756605333026 -0.00314617401833801 0.00266329278357226 0.00932201080586711 -0.000562212799188799 -0.00310084520164694 -0.00106674501344888 -0.00374129757530705 -0.00196981490926838 -0.00184117524196418 -0.00341416987031291 0.00340909720341167 -0.000859836026099142 0.0013498858812231 -0.00271848333311576 0.0136180752432403 0.016750149361712 -0.0770692568426497 0.0901435646059536 -0.0474565432923315 0.127356582313026 0.0413700846171976 0.01750146597792 -0.0631183267051374 -0.104230002833847 -0.0493489460556007 0.00389588026128828 -0.0466014405449068 0.0592262918754114 -0.310493244447268 0.148177815349585 -0.0641867820082761 -0.0764039724806702 0.00531599657641505 0.0287403350181061 -0.0847476280649576 -0.155288972700621 -0.0453075993839135 0.00296613397039291 0.0653218465469696 -0.000337321043916183 0.0167363962928951 0.0410745921172463 -0.0042409766332863 0.0542905810424952 -0.0322448365293054 0.245310316177581 7.13609897254387e-05 -0.00412126574521817 -0.000970032163242078 0.00114849025686357 0.0109604409888173 0.00352557829630133 -0.0102800388095614 0.0185017006641074 0.00999064575876769
  21 926.083361199437 ""  16.6490335456596 0 0 0.0438770436777451 0.071172039891653 0.0450323931310712 -0.00948293370102894 -0.0915661402920754 0.0378364871493773 -0.0371892843037264 0.0530996595623759 -0.0668186907903829 0.0308874907941714 0.0050287648861983 -0.0163777300316259 0.0625974979288511 0.162029066102133 0.106069829337646 -0.158557982797995 -0.238872756801614 -0.211746060267485 0.0619727758827933 0.227273488565999 -0.0382978473504421 -0.239540533250453 -0.0741007158285836 -0.284870645303109 -0.0273263271310412 -0.0970517010963759 0.00410467676317999 0.0474218512092264 -0.0649761710680287 0.148485367698168 -0.147500096232173 0.0366475239587376 -0.019582822141368 0.0208176056095718 0.013628871385152 -0.0135283483882745 -0.0132782008439668 -0.0246521198574664 -0.0093676538170478 -0.00834933020185852 0.0167150309214579 -0.00935903376738641 0.00692089954708968 0.0133501587769891 0.0236383299068359 -0.12748642735295 0.0921646073394634 -0.000763328647708583 0.134609646838145 -0.0520625642868412 0.0873942493193143 -0.0217377463558299 -0.064431227262684 0.0295627374415626 0.0108999630835613 -0.0487076504943336 0.03783595116804 0.000329796605442007 -0.0713327771194617 0.0926692554488711 -0.0113238431108719 -0.00191029221017877 -0.100480317408207 -0.0012641615804775 -0.0476944192601305 0.0156716378366226 0.0139927095345748 0.18172869209069 0.0590682844406806 -0.0578407140395881 0.0780451391672534 0.081353105999067
  22 926.638072685632 ""  11.7852739796272 0 0 0.0153600605823521 0.0287263188121065 0.0151389984865791 -0.00712445514272351 -0.032211731464323 0.0130152118777141 -0.0115043964204853 0.0192313486485957 -0.0242847156765975 0.0134216640087945 0.000617572143991368 -0.00733811770299789 0.0244950175368146 0.0654622557914983 0.0439584551202366 -0.0541089747992 -0.0826838913790653 -0.0723035262576893 0.0193486125420627 0.0754478030147969 -0.0143296277382121 -0.0999529041362928 -0.0266407115352675 -0.107611712508639 -0.00408690850533275 -0.0366814870899888 0.0127704873390793 0.0164730408284486 -0.0253492123096009 0.0562292995100135 -0.0464429127766664 0.0235446295469417 0.00726723984256686 -0.0668822869815732 -0.0603582775190303 0.0360427546253326 0.0420456953027915 0.0708714167171383 0.0236955628004481 0.0245648065425564 -0.0432635750662541 0.0404346199770036 -0.0212597847718819 -0.0195406759904475 -0.0754882339715174 0.347051386334857 -0.240199380185837 0.0188305848048684 -0.315803460080843 0.118710053994123 -0.211598058994488 0.0682328764917362 0.154914396826172 -0.0442118352748531 -0.025199746822597 0.131077420865987 -0.133876906545489 0.00130587563736856 0.162629983056246 -0.217231567609139 0.0188558330206651 0.014248146600102 0.191390015397117 -0.00118685735261694 -0.0218113547115858 0.00626647762610572 0.00716888654247905 0.0671395472586415 0.0312827489063772 -0.0252287148662932 0.045843881719351 0.0349103064772208
  23 944.422995035887 ""  74.6462447158334 0 0 0.0417338402685557 -0.0686635236199178 0.0844593950253927 0.026404330693123 -0.0340641583377206 0.0497450470139457 -0.0582548841766661 -0.0327748843875353 -0.0614923210552311 -0.011297422534328 0.0071164021758977 -0.00303922278249366 0.0298946624332257 -0.0618997637096595 0.0416533597428602 -0.0900343957774776 -0.156328066015207 -0.150984383938566 0.0414091786408457 0.212806373945308 0.0250344489184424 0.0378147515881472 0.0324961369967995 0.0471909458670003 -0.0659294854955768 0.0486562224524212 -0.105978462494253 -0.113157932214951 0.0323517670901333 -0.184333860489275 -0.0603464814035432 0.0295572628653488 0.0133025440040095 0.00130488277411833 0.00564295060191079 0.00139996574592689 -0.000419886461042227 0.000535883210280407 0.000997642967527302 0.00124597759651744 -0.00262887602198545 -0.00255500447725539 0.0033953287326159 -0.0042760731650449 0.00123216502961368 0.0117426783085585 -0.0081494258449883 -0.00337877215713295 -0.0330616044295748 0.00816604533448105 -0.015298343962322 -0.00627564781182534 0.005741512878366 -0.0144820563873286 -0.00139481130394338 0.00378743398878753 0.0174620347618539 -0.00720818930789393 0.0141907388393657 -0.0239277459813843 -0.00354490567803701 0.000653262474052878 0.0205781132976394 0.0193838532821612 0.136547619886391 -0.0158650091271689 -0.0538029733984535 -0.185714289221149 -0.203037097399964 0.0420524480472303 -0.366570748738805 -0.0776544741978274
  24 959.643820443914 ""  6.6741202915196 0 0 -0.00626059441222228 -0.0611813465449074 -0.0266896806548012 0.0722459077570534 0.00468842873504712 0.0596805691276352 -0.0151350818409706 -0.0110691008580061 0.0559432846993771 -0.0432904597803815 0.00377404691221116 0.00823152577211231 -0.0925044139516501 -0.129988596435073 -0.286967979648311 -0.137586612220501 -0.0911488589463202 -0.12435740922784 0.103129441585255 0.299578180391427 0.0144512687805545 0.236321274018707 -0.0192562018705604 0.120038830857906 -0.102726976583988 -0.00827381829907336 -0.243084063659298 0.177926299701432 0.0247885852270066 0.0330629855895644 -0.160187282186691 0.00623759647643713 -0.0121417712191269 -0.0131854810708876 -0.0217056260899159 -0.00186511420016578 0.0113937990674635 0.0127637998528694 -6.23978253901657e-05 0.00405500281323372 -0.0014206416906592 0.0157022385313849 -0.0117194218311801 0.0128886775254487 -0.013127810991951 -0.0163022562590555 0.00529484460380639 0.010074053877584 0.0375441739052035 -0.0254060184430251 0.0237736381830736 0.0078056319736908 -0.0419281822968045 0.0449096763501938 0.00197399567796668 0.0002074925263358 -0.0649524804552125 0.0191333725569292 -0.024990398347533 0.0448477878071163 0.0136735824404866 -0.00119788892148844 -0.0596998200471869 0.00431922175901338 0.000200110155852361 -0.0548804987156792 0.0459515819225895 0.341366046598303 0.0507388542564315 -0.0451502467666833 0.325815802867935 0.0148156753671504
  25 969.470495983813 ""  29.3544678536079 0 0 0.000622880305409294 0.004043933992147 0.00819023583061733 -0.0171602380440465 0.00429294943862356 -0.00924443961535528 0.00134586694086811 -0.00391808286392281 -0.0106413901962848 0.011115953081029 -0.00271770616321779 -0.00182138753031246 0.0166650000537773 0.0189179726044094 0.0559251791816554 0.0270231128629705 0.0262648231870282 0.0316038012233169 -0.0229825145559563 -0.0599538991376454 0.000246296000664059 -0.0234129862833582 0.0112767112034377 0.000737899658441878 0.0171679499790934 0.0126008415173312 0.0402063221866801 -0.0515728169917906 0.00238474926863877 -0.0319940610885838 0.0330011865627487 0.00442798620790076 0.0109871200223158 -0.0474541138086756 -0.084037243987551 -0.0150814225748914 0.056759092853258 0.0612175103851347 0.0012831104393765 0.0237787813753484 -0.00714211411040181 0.0721831079659117 -0.0664227891059583 0.0582625974835656 -0.0583928358006207 -0.160652667498172 0.0420443231434849 0.0238615630325663 0.127367807177645 -0.154272688093462 0.120191337789665 -0.00087334410384003 -0.295667822354997 0.23326396567392 0.0126918341498538 -0.0193456405647766 -0.356360208967865 0.107230126407251 -0.122788942420044 0.238300654227714 0.0880493160671946 -0.0182298114264165 -0.278141208536149 0.000634346444196377 0.00930511343835729 0.00783643786627613 -0.0126884908747214 -0.0796974586734786 -0.0257138710437205 0.0106117967930464 -0.0863636671971681 -0.0088232132580244
  26 1028.3343745764 ""  90.4542042539021 0 0 0.0388856616727873 0.032014773603952 -0.016765977591539 0.101532691994208 -0.0323864105301137 -0.0856280037423875 -0.0238498858030683 0.0645648688020549 0.0136194863515914 -0.106816542918424 0.0122200016868813 0.0482270881683928 -0.0233142128561121 -0.105814995241772 -0.203410388629566 0.124796486766952 -0.000447908648700991 -0.0258407021640505 0.0282535306926682 -0.0971575730050241 -0.0315737058855456 -0.0308482001737177 -0.0852482461997099 -0.174273563845538 -0.0820667894372578 -0.110267751452089 -0.148848345366763 0.260942810552825 -0.0435513557573674 0.253263224835212 0.0401774199546162 -0.0467628346155605 0.0182912784997913 -0.000259143639737352 0.000250174805662888 -0.000260573630680619 0.00153507210217176 0.00429169906520361 0.000454500752610242 0.00521450850187622 -0.000947867760561866 -0.000229360612509397 -0.00693500426832931 -0.000579913076811023 -0.000688192203367565 -0.0140161637290842 -0.00499824195955705 -0.00523581288798261 -0.00928612410395984 -0.00146937114012936 -0.00285147974206528 0.00482357418500245 -0.010437608669251 0.00515017207417347 -0.000318671660235399 0.000381160411036864 -0.0285760388938425 0.0132370528545053 0.00385472502810734 0.0113417845267906 0.0189768153419098 -0.00546068266796487 0.015071000493732 0.00200198945293556 -0.00351849031218611 0.0481133035309387 -0.0505942277395011 -0.159698352487819 -0.0817962219230805 -0.00207584984415257 -0.295212078522956 0.0292240163971684
  27 1055.11010199827 ""  3.0555350434926 0 0 0.0720712101336115 0.0491259480474598 0.0041313628787952 -0.0777818522527459 -0.00674285230496442 -0.0201251058846526 -0.0680990238143618 -0.0301957815316469 0.0263546641927529 0.0502096566771524 0.00200081099990155 -0.00992261553170034 0.0032937723477707 0.267608131825168 -0.183419713164303 -0.0107852196039256 0.0640323937050978 0.092869899089282 -0.0917814450813619 -0.12443181762574 0.0029073377239088 0.266499706969709 0.00909647075406361 0.165673905520644 -0.166486953637983 0.0653149074080395 -0.330065546186709 0.0939872906834905 0.069761197561347 -0.105780293146244 0.00492186113664744 -0.000902207840515756 -0.0244584051271959 -0.00113263270873173 -0.00151242980610216 0.0020249469731974 -0.00188438747175412 -0.00245751709213829 -0.000587168097992061 0.00102176169341717 0.00281407064170588 -0.0026425694516285 -0.00640076621189969 -0.00738084772411305 0.00322987801734833 -0.0247239098955122 -0.0229550859275848 -0.01217919404665 0.0600053788877459 0.0261532255448804 0.00300351480804624 0.0390134210881557 0.0580973034235195 -0.00387185103417002 -0.00175106013439902 0.0235234579901391 -0.030168640983073 0.0144517106980837 0.0102674929998611 0.00560234380559544 0.0139362490841399 -0.00600715900289021 0.0401415702817409 0.011358248559558 -0.0345621653162092 0.0251089526650967 -0.0441396143352155 0.313082004690697 -0.0954275148960491 -0.124841766933654 -0.337901414894489 0.138628504359512
  28 1063.02047150696 ""  12.6856788012068 0 0 0.00963664708133733 0.00691890051939573 -0.00816161447517745 -0.00980153361460761 0.000550712646213791 -0.00213998655461917 -0.00628244473603003 0.000110086804036056 0.00668380263526139 0.00723007543474022 -0.00118165719045672 -0.000639466749860712 -0.00443789786632824 0.0201758909183895 -0.047821223563989 -0.0165918711221136 0.0200092901422083 0.0221153869057705 -0.00174721720380824 -0.0171395974291335 -0.00837274730994702 0.035648198417856 -0.00332017794396717 0.013810835729033 -0.0199711855032106 0.00132227601487783 -0.0410448164383947 0.0268409740263213 0.00608425294284673 0.0033753675055687 -0.0193719372007424 0.0205570915554168 0.0175414642913039 -0.00700625047856496 0.0073754700584523 -0.00814365286334821 0.0209887223464851 0.00550007211537541 0.00603692662131629 -0.0285019316563732 -0.0252610058269748 0.0287493554144038 0.0704221613060445 0.0529472649574122 -0.0308977062808336 0.260993258981461 0.172216363170614 0.117485065355088 -0.386424209782446 -0.145923071920785 -0.0253142772958094 -0.315905772000361 -0.35784899478658 -0.0134529297746632 0.00431443387040563 -0.172487625655541 0.344464307914283 -0.159445123719304 -0.0750400123986526 -0.11285883229328 -0.173192108020485 0.069136959771618 -0.304814468711155 -1.23119744879099e-05 -0.00548829425429601 0.00816464608617594 -0.00880775408203336 0.0182184583491896 -0.0117991871257492 -0.00853102046322637 -0.0559653905032899 0.0132036281746125
  29 1119.29025539141 ""  36.4314456699931 0 0 -0.0123409334709866 0.0428386449631238 0.105715690430205 0.0934948770592825 -0.00191090915887844 -0.0737432895420371 -0.0214403199179968 -0.0534353973523382 -0.0329660119532774 -0.0726191770049122 -0.00748158352996512 0.030064255534868 0.0452992622533215 0.209179966856752 0.26418324883753 0.286630455727082 -0.0587608205562007 -0.0971236616428646 0.0404247102735027 -0.117043147168656 -0.0251646962228273 0.0275603923290943 0.059807966856688 0.117670784097316 0.000329449648590342 0.103721847082276 0.00458852532937095 -0.174960956570952 0.0397694210996726 -0.215197640335714 0.11027071345112 -0.0933943057108762 -0.0226694805734292 -0.00413049296588907 -0.00221063481201286 -0.00291720397363891 0.00220020725835612 0.000628583989794486 0.00194158021221588 -0.00422907699545919 5.07822986171256e-05 -0.000813106294253183 0.00282364236502402 0.00353703122505738 -0.000978831711642208 0.0408327850642306 0.0215913641594572 0.0164812004576441 -0.00669714787718617 -0.0142996035193445 0.00667301329242457 -0.0180093752223389 -0.0133232382301647 -0.00453712715070809 -0.000477890129796522 -0.0149131477287119 0.0211182007286186 -0.00595783986935157 -0.00898357790793448 0.00262470089628894 -0.00404392421160793 0.0027818988431235 -0.0123662750224731 0.0111284103598686 -0.022651431791037 -0.0435293909867164 0.0459342981964353 0.290401228240182 0.055359859343968 -0.0692413583067817 0.149481903229929 0.0531178174041508
  30 1143.47406262778 ""  10.8516838856671 0 0 -0.0036844449833834 0.00263344767672361 0.000575493445997502 0.00641214607563593 0.000814565398115569 -0.00300898355829642 0.00223180347851358 -0.000971056682086496 -0.00123264951549479 -0.0032955253743152 -0.00161304690176109 0.00156100589882979 -0.00299623211717419 0.00129575319935509 0.00186305940902508 -0.00278062750478876 0.00755543797192244 0.00394115606063307 0.0182665786194422 -0.00916988949759339 -0.0140661391271244 0.000325515354007836 0.00235827489372955 0.0023674481348108 0.00595659522083584 0.0015374426291883 0.0109354030966965 -0.00892856839448039 -0.000488572036730279 -0.00427930519297565 -0.0184350628626229 0.00512236661841581 0.00544331850088181 -0.0288027574960643 -0.0105345749806781 0.0854782063025622 0.0342761299567313 0.0245234671956615 -0.0426600444438958 -0.0587444058010384 -0.0595542363743418 -0.0037975590608482 0.0498276179894284 0.0601797622238093 -0.00216158402035362 -0.208999221614477 -0.465826012845341 -0.155289278892856 0.235255171290407 0.342123284410786 -0.107838528932713 0.0694863167843088 0.108243163117545 0.00588748116904519 0.021324562598783 -0.176762360457191 0.217752084223344 -0.107206262277617 -0.124718881944328 0.0284904558405585 -0.112313810534649 0.0565151683924649 -0.263564935779342 0.00101030850695612 0.000431893869860015 0.00149269766187006 -0.00255685278462735 -0.0129571116921711 -0.00613404676004795 -0.00205216620385814 -0.0159412882901914 0.002855564333134
  31 1157.47826363531 ""  0.83800773999604 0 0 0.0486290304597235 -0.10095338192789 0.0696455567014103 -0.0751691084323459 0.0339296768559989 -0.0359374223590867 -0.0455017986379846 0.0579347595731886 -0.00466738259562279 0.0294305042124921 0.00173126740081328 0.0103148088989847 0.0665623232702946 -0.206557679225647 0.123036160876248 0.253998632882601 -0.00157258741322105 -0.000180343377207777 -0.323206941493091 -0.0514696420746041 0.205754352676821 -0.0504017157792651 -0.0819157482616968 -0.176063832528862 -0.10616882852628 -0.127717765446042 -0.155714546974454 0.148138556106957 -0.0298879369044774 0.173101062151042 0.242332075843312 -0.091762191443215 -0.0478178246752071 -0.00579659003129597 -0.00573034266131536 0.00160958733290021 0.0044133344628519 0.00316884586320272 0.00425773727767069 -0.00777204223860134 -0.00508025883709604 -0.0175625346473748 -0.00127177252745383 0.0109824204617901 0.00976538758094152 0.0578275156561047 -0.0119422695894374 0.0103418255034621 -0.00248987810098019 -0.00354972235023529 -0.000384628427483907 0.00551006293456408 0.0257242476821928 -0.0264809596664812 0.00348280428256378 -0.0383717505168889 0.0137003728266997 0.000949928652546309 -0.0325862783422382 0.0494265362895402 0.00550007300671523 0.00157402057437804 -0.0301346153742679 0.0106575513048464 0.0254590449831469 -0.045297885678195 0.0368018164201358 0.123080428294893 0.0193009544298681 0.0104499846784832 0.201624331065424 -0.0318857487545842
  32 1166.23208345266 ""  5.29117705202222 0 0 -0.0063637052942981 0.0095706023494873 -0.00975718210228907 0.00754772228950935 -0.00239923461447916 0.00433492665083001 0.00683844917624875 -0.00368933475636866 0.000295140476598205 -0.00107510855401551 -0.000750124892176711 -0.00194803733547669 -0.010488189219521 0.01268211897917 -0.0224219352349251 -0.0377450769838903 0.00928483394987594 0.00817577945582838 0.0429084724040518 0.00166553881942119 -0.0295729415037981 0.00545288661122688 0.00758762657289884 0.0137190199296928 0.0140352262799367 0.00842343623690404 0.0228936379771234 -0.017420907105595 0.00117453335289093 -0.0123420065085793 -0.0436393100551703 0.0248367346172746 0.0217144140694589 -0.0546677144069881 -0.0489634899278278 -0.0361585680568088 0.0359335929398906 0.0178671399180763 0.0389797884777373 -0.0527500087320683 -0.0144640314602469 -0.101920811311966 -0.0134578675498116 0.0413190280910292 0.0667244120891774 0.498105429582755 0.0711951553059942 0.119984704734219 0.159175634144478 -0.147949873538441 0.117435781489515 0.105925646914669 0.323929427009987 -0.180000398737996 0.0174002914333987 -0.122756531403545 0.0155044824678944 0.0336526355757176 -0.151767333223806 0.277017526172461 0.040198347842375 -0.00608704426290639 -0.117407590279599 -0.000348180889237497 0.000513621867632974 0.00682189448698655 -0.00905605346424518 -0.043512667025941 -0.0117347371991171 -0.00317391009143018 -0.0457197755475336 0.00518675846555099
  33 1182.47836008285 ""  2.42963758395748 0 0 -0.00162292238966854 -0.00762381066049843 0.00444110914740169 -0.00145715867728015 0.0040279457586481 -0.00411656340975562 4.91057278891525e-05 0.00547748086054588 -0.00131865263258612 0.000164981403159442 -0.00131244561077662 0.00112744087188484 -0.00224051644982462 -0.0285040686364589 0.00262160187946533 0.0120764673632949 0.00832460414849152 0.00524142890381516 -0.00509764817602262 -0.013035866495765 0.000307006653527252 -0.0171506325379159 -0.00432673834300718 -0.0179780980245622 0.000153501115137346 -0.00851917739850858 0.001438829772095 0.0126715460505336 -0.00512527871277711 0.0184745354763525 -0.00401927736543291 0.00634113869503388 0.00979994504362507 -0.0766640299929071 -0.00598207647104747 -0.0380124817315321 0.0357749882089304 -0.021016347154836 -0.0149486198583048 -0.0484743506783636 0.0551786878138898 0.0850132543426202 0.0393149955331584 -0.0432025159555303 -0.049993767694444 0.2209482353176 0.0416752531364009 0.0436691597092728 0.604221579285426 0.0120704301392626 0.211139569430769 -0.18296714091055 -0.0240253199351825 0.0311285388481198 -0.0208172694916167 0.0980360158246592 0.121988735350858 -0.0718667108954218 0.118434226576163 -0.275068486452927 -0.100179348776932 0.0260687042786416 0.141580515308631 0.00308643447825009 0.00392122408821298 -0.000883845380019005 -0.00282111765175228 -0.00889093830567029 -0.0136679813561139 0.00178458060950992 -0.0124064468291973 -0.00156896269984985
  34 1200.58456016016 ""  3.51824143390896 0 0 0.000227867684912152 -0.00380707888703651 0.004945018891533 7.91030499142369e-05 0.00324285452981598 -0.00431707340823532 -0.00132488415155566 0.00269505651934103 -0.00104142537157409 -0.000631756869681149 -0.001773737198637 0.00107745506345912 0.000688721809131412 -0.0125195383608509 0.00563668121368796 0.00857067778224894 0.0096703008800256 0.00652844871058302 0.00226820572779733 -0.0136931915888863 -0.00522194673370112 -0.00485030297988605 -0.00246763824010755 -0.00836877490990912 -0.00185980091343435 -0.0043282391626304 -0.0017010178617371 0.00676127258771486 -0.00165436638304674 0.00737175780288634 -0.00810401989460815 0.0136813794686032 0.0177182947847823 0.0582612046081556 -0.0518454660750966 -0.0623867816938785 -0.000855004196531857 0.0416237045292277 0.014110355127269 -0.0747846419194982 -0.0420639415842239 0.0741258083202503 0.0427800840214003 0.00470470130334381 -0.0381186473034822 -0.293785023236925 0.195523157202684 -0.0122494895666174 -0.104950054523971 -0.317411726046152 0.0957770274869034 0.305282613457817 0.481838919273231 0.0869369872646343 0.00371151580825992 -0.0243103536746707 0.115474190437216 -0.105975517551412 0.0141412047535117 -0.168234405651455 -0.110710159909986 0.043718178860062 -0.0374711636686724 0.00190298462580574 0.00164888293195286 -0.00141014649862017 -0.000259783044167359 0.00198000828761116 -0.00473002664752346 -0.000146376563152122 -0.00275244944101951 0.000105795778684984
  35 1258.61386556785 ""  18.306573029221 0 0 0.0375578181886556 -0.00622327365977321 0.0529120455380638 0.0127287864704884 0.00149133664283162 -0.0431692300751082 -0.0461271138591237 0.0102504353069381 0.00469376012084444 0.00577329582892085 -0.00603254656155348 -0.00675820481973829 0.133849617262791 -0.252288048486108 0.330969541670195 -0.321998744468141 0.311099532521175 0.315855017156857 0.261916258210806 -0.2220865513639 -0.254977861412023 0.0325026088188777 -0.0310308553007798 -0.024213209668509 -0.09236750930261 -0.028105966552213 -0.139611741734787 0.0655573962067711 0.0133629636460318 0.0196413110077875 -0.352585308637697 0.131987916100522 0.0634389987978613 -0.000879444636098431 0.00577240914361309 0.00108636652343776 -0.00441924171882678 -0.00309563979257566 -0.00024748740776143 0.00864827121248701 -0.00243300572407155 -0.00212240240900601 -0.00189321297583207 -0.00204322479511576 0.00188252634550776 0.0053981631592623 0.00836581830462713 0.00257582919438571 -0.00419340033776824 0.0166867762549327 -0.00836802832523226 0.0180617718872212 -0.0135084680298168 0.0115478789627215 -3.01358854368001e-06 0.0163130821224889 -0.01287473855144 0.00861084217442456 0.0061447507494217 0.00367244854802121 0.000611627984455745 -0.00254465944691683 -0.00276165600202681 0.00486527903327953 0.00138966212864326 -0.0287330026241119 0.0328043110146184 -0.0262418193382408 0.0381274919119497 0.00325939829437293 0.116266827520548 -0.0145823083776405
  36 1285.5143265341 ""  5.14555762655096 0 0 0.0830829851162077 0.105896815178307 -0.044184012711641 -0.00622205597863766 -0.0454880959057067 -0.000302615374072191 -0.0506775140305474 -0.04829842609959 0.0242626456071085 -0.00228657397405894 0.0100594470365417 0.00659322832090715 0.152376498303168 -0.190167909234683 0.145629295958728 0.041013963252693 -0.0962259197253936 -0.0647706278714083 -0.144031165826575 0.143330518755261 0.1154695185012 0.166854341619022 -0.00319967947853105 0.133091961341069 -0.0795149626577307 0.106434368775614 -0.13197531702518 0.0718600111516821 0.0727764302563036 -0.145050295445915 0.108506089156254 -0.0125142679180117 0.00778073168049411 0.0113163301095418 -0.0228969154270951 0.00309992434170894 0.0143209435380163 0.00654086784044256 -0.00246900736855814 -0.016760018729377 0.0233421361437229 -0.000195327383641936 -0.00103561125503926 -0.00355941226008541 0.00301628815685988 -0.0422052490512038 -0.0507580128073436 -0.0171817373789697 -0.0023762339062782 -0.0469108680441784 0.0141242641002949 -0.104281565122519 0.0294575951136169 -0.0745568438008307 -0.00591669782125857 0.0108271965892773 0.0146547412740215 0.00821619079549106 0.00473775353450184 0.00557202467508571 -0.00127318176518839 -0.000848284244872437 0.0146106491881995 -0.0527988179954881 -0.0144541117304586 0.0038469788012609 0.0234380366535592 -0.40743493858359 0.164140676761071 0.115331493666337 0.270752423590191 -0.130140162336339
  37 1288.7589177182 ""  12.3341912391226 0 0 0.0166229961921215 0.023637304579832 -0.0104384864392429 -0.00229077138612457 -0.00906019340852794 -0.000181072977550411 -0.00888715861818884 -0.0108591996404251 0.00473919952053555 0.000468351089457087 0.00187709356311327 0.00208940532548678 0.0262515620688441 -0.038373113072114 0.0152902548946034 0.0280753344386281 -0.0325534076686616 -0.0271496536432562 -0.0496007268636212 0.040546321443461 0.0400075957398128 0.0340512162219919 0.000580048561966832 0.0292064403008251 -0.0128961175808831 0.0241090018885176 -0.0222343677816102 0.0123414121204587 0.0150424110514052 -0.0323302354793624 0.0280266841009347 -0.0031553942376978 0.00377785506951549 -0.0608797099601473 0.102235724814343 -0.025045829035215 -0.0535960507278508 -0.0219323664180891 0.00870462443567034 0.0515834626409507 -0.106128226262428 0.011994101113457 0.0126814199358267 0.01983260334677 -0.0283292674557959 0.218556164323187 0.190003046577688 0.0575066498622005 0.108919251534333 0.162385446927154 0.000857969939197319 0.49651189981388 -0.0933794817252759 0.368747899869991 0.01583654036033 -0.0846718449290949 0.0163531936483855 -0.0458907779555963 -0.0304265401805362 -0.0399622877847218 0.0056319043566762 0.0122348581584659 -0.0477479513180796 -0.0111005428069361 -0.00274397328166279 0.00155176195402421 0.00361108283265988 -0.0925405553037542 0.0334485343101118 0.0228444067520476 0.0525520642623226 -0.0259088464900205
  38 1343.83351217986 ""  4.94665093899915 0 0 0.000917486253946483 0.0810931292981331 0.104206460385327 -0.0115434064643326 -0.0322894930703919 -0.0523814917694807 0.0398258121640304 -0.0253978822756358 -0.0334361398286256 0.0219572308525578 -0.00257780235984981 0.0105123595480762 -0.202797622710779 -0.47480911234703 -0.471966939325855 -0.0475722788717084 0.0763701808918228 0.0976555556957077 -0.218743903354635 0.0512754249122806 0.12721600317615 -0.131220489651951 0.0691252702368282 0.0258684949638587 0.0750068408984515 0.0717493205351357 0.0729703843764948 -0.149516115653561 -0.0193991148390496 -0.077893931230523 -0.156388009361349 0.0503992571196008 0.027924466562482 0.00187269548754494 -0.00228812201615985 0.00154462350351191 -0.000273876891210868 -0.000484885260994504 -0.000295485427887571 0.000468404112108942 0.00235686568470667 -0.00211262304461652 -0.000767609701291041 -0.00198820689225323 0.00254115901096263 -0.0062589205389799 0.00121684819044975 0.00165056068587679 -0.00682174851524286 0.00339517703947977 -0.00606960774241175 -0.0024751589149988 -0.00301937104576063 -0.00136009759858472 -0.00149047907269395 0.0125202102508761 -0.000685229295311185 0.00920891851225966 0.0107017241318402 0.00011968478541861 0.000483058897558672 -0.00380240762375095 -0.0128445357583584 0.0108492103636417 -0.00840606087955423 -0.01956339129467 0.030908155351477 0.0547360767451621 0.0352231023031931 -0.053608924374651 0.00911076237186646 0.0494167871300786
  39 1401.90445139186 ""  5.13785936716542 0 0 0.0398632026928196 0.0173689882186959 0.0192781810022155 -0.0535800572361852 0.0431113952819499 0.0560148796959062 0.0469466440297639 0.00315562741939346 0.0601798238650297 -0.0149135924543467 -0.00124191119759707 -0.00942883771601342 -0.0280485292789418 -0.142370420341159 -0.182061854622961 0.136865271900792 -0.194155652352874 -0.221179990636295 0.315562104608179 -0.316991423035201 -0.267299035931749 -0.225324670955992 -0.13182570184597 -0.210828828361981 -0.0828077431191023 -0.0345641735146308 -0.316220105509886 -0.241404781388147 0.121533418711292 -0.2241068041567 0.0902569784578607 -0.0271794933577581 -0.00891237987617937 0.000343432957262483 -0.00169842257899326 0.00130495876236062 0.000190476942832704 0.000697748432615553 0.000684236710535842 -0.00403470083875037 0.00357729952733954 -0.00534509617577208 0.000703281699988349 -0.0030024505525969 -0.000839176692043283 0.00245510663936389 -0.0100058749681967 -0.00171462632995855 -0.00405591157256084 -0.00576776986288804 0.00260760457835336 0.0181081587671402 -0.0148653871412005 0.0241433760466258 -0.00621350389037723 0.0188283637278654 0.0201509093047172 0.0182719588640921 0.0074078014448044 0.00620510436362539 -0.00496333125510541 -0.00207861551459853 -0.00482440508242784 -0.0101657327065006 -0.000983668467166693 -0.00263162931943317 0.0051945963384804 -0.0508421030230808 0.0293208897113104 0.020933103313564 0.0608558415056527 -0.0248871809046294
  40 1412.90881161701 ""  1.52733035361625 0 0 -0.029911027917274 0.0569263934209486 -0.0378317389056951 -0.0412800300523132 0.0196632380789707 0.0515226718849252 -0.0350166830109774 -0.00903183286282745 -0.0382496314533693 -0.00641437815610203 0.00230704543087566 -0.00693587644611327 0.0489373110038544 -0.527496799409991 0.201765669162051 0.103715357486048 -0.189700692116246 -0.20349767432637 0.153725313168014 -0.153963671440517 -0.128253143515552 0.158800949578155 0.104892552018557 0.171125219519715 0.0550413292479446 0.0578790854283033 0.215178186542638 0.191069602037813 -0.0777958822064111 0.146845276637379 0.119635151548366 -0.0428742173764195 -0.023384938702963 -0.0018668995969315 0.0040797037236599 -0.00239554544462961 -0.00199662005085494 -0.00391017573176949 -0.0016024957941132 0.0120121675421838 -0.0150644627389853 0.0124604589395077 -0.000116669960039612 0.00413449946996785 0.0118353998602529 -0.00599525526681629 0.0450555628801939 0.0138919970578134 0.00887979187322317 0.0357056779218162 -0.0219103805240901 -0.0461731119618663 0.043011695610918 -0.071979196463924 0.0184037839353415 0.00493341846383891 -0.0805806702393175 -0.0430387563985473 -0.00182686286785716 -0.0226612501132603 -0.0248065746624263 0.00104924581245364 -0.0518866918641631 0.0439763714972193 -0.00228351447422437 -0.00154274713382178 0.012084875854326 0.21443698132815 -0.0650521198110987 -0.082625652653234 -0.178969570676948 0.108998285511856
  41 1420.91692789911 ""  3.30031641738321 0 0 0.00441334494099653 -0.00649220041105935 0.00152400721362488 0.00589342909266173 0.00389007380316394 -0.0111744120890496 0.00870816488582472 0.00223030806171869 0.0142441287423296 0.00297314187138856 -0.00597341295624233 0.00513691852008215 -0.00184151961220165 0.0788232019389822 -0.0191441639232738 0.034913990074472 0.00942571333452647 0.00114328016287087 -0.040827071228904 0.0249178833765509 0.0309321132431739 -0.0319168837987816 -0.0365749470717164 -0.0495822963644294 -0.0185414878864151 -0.02162510151645 -0.0636961048204068 -0.0548054968118661 0.0295383928953326 -0.0511049681476492 -0.0776922387037824 0.0261361391454396 0.0188413254898704 -0.00961349979739749 0.027391864541796 -0.0165328183235112 -0.0110100766276026 -0.0173313867561137 -0.0100953593863991 0.0580126123967481 -0.073007536601156 0.0695405370628497 -0.00913152704789058 0.0158145778472553 0.0721833931704495 -0.0280582517094637 0.189197111159215 0.0454211001733192 0.0852017357686907 0.149548278701014 -0.0720263773616616 -0.235818332941648 0.231426129430959 -0.362701822751562 0.0886249782799521 -0.0207617603285807 -0.383468228726455 -0.184239097375317 0.13242806905718 -0.202318199533333 -0.0121444772437545 -0.0461123993075932 -0.363750929086493 -0.00793099129423234 -0.000540150133335246 0.00251292797625665 -0.0070333262340856 -0.0403804869612471 -5.77274617957845e-05 0.0279654031418501 0.030646597816792 -0.0300342530208501
  42 1434.45770774128 ""  10.9251561314159 0 0 -0.0701297000810688 0.0275719557836332 -0.0697567205737421 0.03428454606044 -0.0283115376460593 -0.0117964661935736 0.0453536386812786 -0.000528484938190477 0.0725894253137127 0.00539075512133483 0.00430649691363277 0.00304983346837565 0.071259677371819 -0.233507609298469 0.360817008340408 -0.105225088664837 0.0300295355142686 0.0345661201606196 -0.208373372935931 0.177035334381302 0.190958375214121 -0.20455173227571 -0.101596799295828 -0.140202650971324 -0.0792138584117725 -0.00446515676049021 -0.298371566555537 -0.190876344571633 0.103696642289424 -0.162574692056237 0.0182800991440398 -0.00871961658703525 -0.00987025307779309 -0.00010374756935919 0.00418810891166708 -0.00351839713754318 -0.000661994810502803 -0.00250016651113329 -0.00172221649284926 0.00819878275003076 -0.012203762876213 0.0172010166005188 -0.0127917417813972 0.0129100192112903 -0.0278691397131918 -0.0141609666642722 0.0306762653104938 0.00523874901383006 0.00739078389773158 0.0170610801483819 -0.0102260128953635 -0.0458265229199161 0.0408178795407392 -0.0570736045225943 -0.0282876261684458 -0.0793847876072838 0.104740024557178 0.0549835616941983 -0.0339865773088121 0.0716942561197284 0.0914259068559607 0.000922252951403244 0.0866707015495144 0.0409200495114875 -0.000362108278858983 0.00734935055806374 -0.0108988586843431 0.198274469120216 -0.106190404405247 -0.0568250333795316 -0.203667141809067 0.0822856920331347
  43 1443.02829190483 ""  43.2416193882534 0 0 0.0175880061453244 -0.00328440734633906 0.03690147556998 -0.00255566499737085 -0.0447571883970792 0.0242943755171586 -0.00218368301972837 0.00033974600522293 -0.0196821923024828 -0.0219097518391566 0.0358107383312047 -0.0231244672061249 -0.0411874146909117 0.0241693707438075 -0.130146933237606 -0.284710373610145 0.09675489908377 0.170420777620606 0.136542801250982 -0.0300015581076034 -0.093256835791352 0.0168849171288961 0.0364176787796915 0.0349950699224574 0.0163249209026701 -0.0157107010866329 0.0432530692231176 -0.0135464684536226 -0.0362469882926033 0.0401568774018495 0.487389473878952 -0.141456378147986 -0.103971954603827 -0.00295123924961579 0.0205825408583078 -0.0136761230073183 -0.00591003258796535 -0.00894100830722616 -0.00594175646444689 0.0306786118567219 -0.0414608665098787 0.0565271602088456 -0.0306195763781909 0.0397148902400234 -0.0565557926519882 -0.0322298670856968 0.0873817236940102 0.00769759049304523 0.0477096795632701 0.0512183465095805 -0.0170485401144645 -0.157216334824398 0.135160181547888 -0.200956302374048 -0.0371196430452445 -0.248259339395655 0.151558743454892 0.047166666483252 -0.0974403053692388 0.127413559860475 0.229522642705517 0.0017718701056953 0.19256461308628 -0.00782931293496797 -0.00117941453158095 -0.00778341692398497 0.00731072483785796 -0.000556386151113303 0.0309874363683543 0.00891186218767423 0.0704366754511499 -0.0153354355856923
  44 1450.31406166218 ""  26.3344425429465 0 0 -0.0107830211767889 0.00563565367302853 0.00540863619788833 0.0121220413368797 -0.0545993178805998 0.0160118856949335 0.0113943937305164 -0.000825272719989496 0.00776485742325699 -0.0204344741850473 0.0350069465567166 -0.01909162353663 -0.00667002013812375 -0.0534479482290051 0.0274553736941334 -0.291431167960286 0.10611219023874 0.180157088401847 0.0411829684249338 0.0598519133210662 -0.00833951148823113 -0.0553329292981515 -0.0024580569399209 -0.0150237086240311 -0.0132600533923511 -0.00268681079106706 -0.0626655540419186 -0.0570265362346998 0.00448949462265758 -0.0173558442493289 0.484908788411938 -0.136457212699565 -0.0951094713729024 -0.00189291498985788 -0.0134845634624359 0.00853215760942268 0.00609222150992619 0.0109349406243692 0.00602095686339798 -0.0317050390556445 0.0334877657291753 -0.0480756502680665 0.0346686639477033 -0.0312863167651842 0.0713562774488944 0.0479119127754822 -0.0913489249746931 -0.0135348413191928 -0.0321546816180474 -0.0664403481768954 0.0376633642533909 0.13770074927304 -0.116759352665977 0.178063116959102 0.0749481116133553 0.161439766444026 -0.254493810527021 -0.160696982604688 0.0957939521202918 -0.210303894726319 -0.212019382754324 -0.00705913880752829 -0.219565020636129 0.00847387522772854 -0.000995117573359462 -0.00380486049916385 0.00168620803305401 0.0756472889070992 -0.0111608677636347 -0.0142273543052815 -0.0148069354355963 0.0182259211570623
  45 1496.93599424297 ""  7.14392672719668 0 0 -0.0108273285573031 0.00444988533351075 0.011195185105636 0.01416170063683 0.0136017949749353 -0.00215453471367831 -0.0214134740955972 0.00575319023179732 0.017914810123171 0.00510277886403303 -0.00210273779899398 0.000548308116006081 -0.0259440249431657 -0.0154228178253852 -0.0275959132489707 -0.118727864306926 -0.0297156225564057 -0.0870379196311207 -0.0733931627266054 -0.125324444962999 0.0750518134379215 0.178846598831812 -0.24595017421633 -0.245002517208107 0.0528860079348651 -0.0406318614225414 0.22951126173514 0.13477828743315 0.191413333281512 -0.270354175764194 -0.0496675315089384 0.0159162724695156 0.00708305923162881 0.00302207391019925 -0.000948451299219457 0.00142991706509896 0.00144543498163962 0.000999864825601865 0.000796550079140837 -5.47602174763171e-05 0.028885710221942 -0.00842105875919232 0.0181993809482349 0.0285433278108607 0.00619972723176035 0.00457686732256923 -0.0628767432814797 -0.0245237022417605 -0.0187062716552177 -0.0565150126016016 0.0372093970010277 -0.00230119584878677 -0.0504719666602098 0.03813652079825 0.114954528706764 -0.327901000086589 -0.269657834904059 -0.403869912129946 -0.252452443808711 -0.107383789705566 0.0333291540815421 0.0607511801704769 0.327220798350906 0.00269795805751625 -0.000265301369888439 -0.00210747772497888 0.0042150442689446 0.0159393435908603 0.00407703595094842 -0.00915124183143694 -0.0115136431212901 0.00967331034809497
  46 1501.58868602087 ""  5.64568234123741 0 0 0.0118134353229347 0.0045717555630413 -0.014644944712558 -0.0207012335760824 -0.00777993473418895 -0.00125539506510048 0.0267222901334006 0.00345525395303327 -0.0172579842851973 -6.9868924385426e-05 -0.00585180558059326 0.00269009803459127 0.0310258895942618 -0.0122033500382413 0.0338632641997672 0.213930201481906 0.0151693152373011 0.0746815780262323 0.0814605726978605 0.155542763165999 -0.0933347116414264 -0.107676888960527 0.251568546679376 0.266524625102746 -0.071388509691195 -0.0955226621504496 -0.261124000441944 -0.260625153754788 -0.212045909805327 0.285181166211501 -0.0779936012975491 0.0205712292004535 0.0160533865351456 0.00298551241460606 -0.00238923478147202 0.0019661667838055 0.00312751109547789 0.00238729274764105 0.000976947700655365 -0.0115681904952969 0.0319189819604205 -0.0119598029815923 0.00227200778706244 0.0218097132465448 0.0162957648306688 0.00564070049458965 -0.0790020746804535 -0.0293168840138861 -0.0167650408457312 -0.0695929441467038 0.0482930419999178 0.01974632300385 -0.0565038520880494 0.0694752881818934 0.0912512781648118 -0.385872925234031 -0.168958549727796 -0.296813479312566 -0.0462162652964993 -0.189968739126403 0.224998843901315 -0.0196982578500488 0.184680281909463 -0.00244730275520334 -0.0016326969012805 0.00384728827889403 -0.00765786771376704 -0.0121873950718051 -0.0109640674104155 0.0191312443686452 0.00943134037253864 -0.0169678095775714
  47 1509.11456440633 ""  12.2650781371272 0 0 0.000279762934318101 0.00696610484276561 -0.00152627305606215 -0.0233008876074184 -0.025848260042152 -0.00436047959341539 0.00702911121744155 0.0140207072672586 0.000810928518536368 -0.00476483282367667 -0.000671592206762386 0.000658754733569048 -0.00183257341661544 -0.0233941281797385 -0.00335936341643935 0.228881356721662 0.0598692091986782 0.164242269231203 0.103671965839376 0.241296798819869 -0.116581946558919 0.0946662853409061 -0.00424234461643507 0.0135909555924425 -0.0192795824351726 -0.185760873508931 -0.0266169525034197 -0.16017098317634 -0.0212689381764995 0.012574183279915 0.0150776712600157 -0.00205738173973211 0.00210048002748778 -0.00157522911865493 0.00802188634014369 -0.00275200765030767 -0.00567331112853705 -0.00448353333369277 -0.00103251688239601 0.0311956844168594 -0.0212886391347167 0.0141144886248871 0.0323228484035112 0.00462757204214837 -0.0277563765404171 -0.00286341910161759 0.0471679881651304 0.0111129335399116 0.00134711560342422 0.0401288568036932 -0.0280910060851111 -0.0554714680945148 0.0405825330086881 -0.0992741374894343 0.0102081551758246 0.288547093961861 -0.140580162218163 -0.101697062847895 -0.41180890425845 0.251644312174128 -0.499044089718161 0.175891734880668 0.218076013510336 0.000333381726627436 0.000881028043022432 0.000247043945068646 0.00102034817486235 -0.0049362268174375 -0.000632294047444794 -0.000619063268786316 -0.00969147356040115 -6.9649271212659e-05
  48 1515.64198658142 ""  3.8102813483533 0 0 -0.00783648079467841 0.0223538118821146 0.00100589664950687 -0.0220043916508094 -0.026198378124683 -0.00194306558270209 -0.0125563441016518 0.0402118600016437 0.00445754029459958 -0.00301865753348684 0.000760621120420991 -6.02653685286073e-05 -0.0126270644218706 -0.0711739488936909 -0.00173318043573154 0.209295856403548 0.0443591681783458 0.142910812994211 0.0940444975998697 0.222445817847278 -0.10709344647684 0.438769683891279 -0.182716545994316 -0.117037878317281 0.0103627261409371 -0.512358958580507 0.184310235954334 -0.250700329591502 0.0772572847130682 -0.13817663904805 0.00813703997811353 -0.0103566429408595 -0.00724895197344356 0.000452234060995079 -0.00372729935030424 0.00127180825085443 0.00229100885000953 0.00180880284298522 0.000494403666302469 -0.014603854238386 0.00612299215580089 -0.00560766770290164 -0.0168900327225833 -0.0087165984814495 0.00914050655975167 0.000105482106047616 -0.012229701035287 -0.00131445223652489 0.0008184444563697 -0.00983304856986751 0.00665183150276957 0.0287318220761672 -0.0142405669310901 0.0443163694840217 -0.0268011692805112 -0.0624747157639946 0.116844412380288 0.123861182584665 0.228951930524632 -0.0908606099706042 0.209264769396207 -0.0864169887542775 -0.14306277392084 0.00530006560749825 0.00139398571908751 -0.00418223690826616 0.0177440106905757 0.0104978942038449 0.0277257314694316 -0.0386755700889472 -0.0396153222428343 0.0358633445670405
  49 1517.29977702537 ""  1.85597381200417 0 0 -0.00991070387076916 -0.0162278889566727 0.00330401254170476 -0.0459546600760224 -0.035152902091148 -0.00242269842283191 -0.00875877048673224 -0.0276224287422152 0.0171805477725656 -0.00436054846703235 -0.00054789966034881 -0.00102045405946596 -0.0216912392672604 -0.021438531242198 -0.0138408785540095 0.380807294581233 0.105928957253282 0.28088990999551 0.204720379825568 0.377536083151922 -0.223952194558479 -0.218100515847577 -0.0958875554208274 -0.153989553264862 0.0486954432741544 0.412504765306778 0.0753431198480331 0.36322649411667 0.129492636979 -0.151500049633122 0.0136454626299275 -0.0123766493537009 -0.0061841779372558 0.000973238142341476 -0.00528874658588073 0.00150425651823514 0.00146459424856992 0.000248629444561315 0.00050882755062504 -0.00633471636566603 0.0061313198500844 -0.00367968140675526 -0.00588954141810391 0.00255425122620494 0.00475878332817797 -0.0046857177104243 0.0093399756386464 0.00759859015338375 0.00115158118670051 0.00935587671589375 -0.0100291752445655 0.00787153297875161 -0.00946453461746896 0.0184932747582209 0.00527512754394231 -0.0855696158983384 0.0124614753914841 -0.00816411533652752 0.0542995687818358 -0.0485708178578463 0.105976016379437 -0.0294886956274147 -0.0138281431849919 0.00530081282725163 0.00305752201480636 0.0013639903705566 -0.00701105697573724 0.0453025794150576 -0.0281342414774887 0.00402531846794531 -0.0270351111251689 -0.00140811606809889
  50 1539.08031761879 ""  4.63697761818225 0 0 0.00191617546910484 -0.000474803782830329 -0.000864010395618266 0.00241618398361799 -0.000659164254688906 0.000511498889582664 0.000749761007214108 0.00123387155266698 -0.000581662117779384 -0.000799237159762784 0.00152525054280916 -0.000829946911137059 0.00233017638612416 0.0101521729337681 -0.00112184319979044 -0.0212222958855927 0.000523782155091178 -0.00314849871260072 -0.00508071169225182 -0.00891404598628538 0.00738704456025194 0.00575159707877151 0.00691727568960461 0.0092499062767136 -0.00413258478920151 -0.0175007873654249 -0.00965570267944601 -0.0177651632638132 -0.00813286483663298 0.0100948456362623 0.0183133128622955 -0.00435612530850225 0.000796151544488155 0.0122411092223948 -0.108552550916277 0.0208170190019621 0.0189301256183966 0.000449375769512363 0.00681047950487476 -0.0461937334878851 0.0393544402934341 -0.0336284360979206 0.00870665343387649 -0.00373969319649264 0.00205610151764804 -0.108001474455003 0.51824879099249 0.278680293414327 0.0747123096082485 0.460105067961138 -0.418543592604352 0.0476998483004726 -0.0467112646413035 0.10017144249942 0.010298654802712 -0.0500939980956695 0.0155125609444478 -0.0439015515337014 -0.0233885814359991 -0.0258555919478635 0.0136534105411253 0.00443694412443978 0.0745639254606822 -0.00113058609763086 0.00159322226838292 -0.000883833875203874 0.00439771669710433 -0.0278851550559928 0.0123722454796782 -0.00900733057503471 0.000391648743125779 0.00604646385996566
  51 1676.43956633328 ""  22.4866841901244 0 0 -0.00376139874681386 0.0203411287894958 0.0203139347011952 -0.000426606839199269 -0.00141465005896357 -0.00363447814453003 -0.00347219837286637 -0.00115919120666035 -0.00394760387154103 0.000789605608725401 0.000666410575733671 -2.47373566064633e-05 -0.00928068809189057 -0.0556803641417604 0.00187001892498155 -0.00479625544136495 0.00348950823600895 0.00244757644016068 0.00155100450930015 -0.011424742692624 -0.00477991458143202 0.046653441587824 -0.00826782562787091 0.0030477464880638 0.00318318240189776 -0.0294721031872441 0.0327339761712312 -0.0154961618351291 0.0041526995368329 -0.0157969317262898 -0.0123765075456586 -0.00400609076702862 -0.00373900201014449 -0.000720372372818976 -0.00330469744541331 0.000867002735410958 0.00189889208560496 0.000362486773797954 0.00140522244379433 -0.00227729104421147 0.00109050711524301 -0.0034696261100097 -0.000480471813730018 -0.00117121055858622 -0.000932588006232608 -0.00034177053286492 0.00827148567257438 0.0063004795761005 -0.00113778620568814 0.00989399788603111 -0.00998540536043466 0.0104632054420954 -0.00327321025983453 0.00972097155914461 -0.00397340788406119 0.0059068407837702 0.0145126620106912 0.016244561573155 0.00621895902150476 0.00533256672133135 0.00313581008530217 -0.00163368955143701 -0.0005072831385769 -0.0101979120035476 -0.0372181642580635 0.0589988094696951 -0.282353566212704 0.225548041681815 -0.588045317003033 0.480172186692803 0.179826696081709 -0.404274400943644
  52 2914.44657202217 ""  72.826484746494 0 0 0.0113845357302513 0.00144737940477208 -0.00541838871240634 -0.0507290806576654 -0.0132201919497305 -0.0501747392913142 -0.000463974668552666 -0.000318540386466448 0.000418316816076522 -0.00204579194318865 0.000197877176963208 0.000917628644384269 -0.141403725894202 -0.00607067007386672 0.0460655881049566 0.01480357307329 0.134861714148499 -0.116700309297774 0.622551049372779 0.0151016968382281 0.696525677103595 -0.000373841690108684 -0.00169395741229448 0.00298334318966484 0.0143650113921239 -0.000255076938938777 -0.00378151040665379 -0.0019316783651528 0.0052956215825457 0.00274293470556612 -0.00396542499865161 -0.00115295846453071 0.0085289563392821 2.56640329961705e-05 -0.000103501241614743 7.60539616156874e-05 -2.53009450033561e-05 -0.000108367390472304 3.29404991974966e-05 -3.01491890583392e-06 8.12621882592138e-05 6.60400042754956e-06 -0.000236418412284454 4.09083315305891e-05 -1.84059697277995e-06 0.000115584236344349 0.000366210995992423 -0.0013837487161305 -0.000460626921478555 0.00071652899719564 0.000992495426792572 0.000599242173851712 -0.000422413440838387 -0.000597949903265332 0.00198068643893764 -0.00011384915195751 0.000660400606639744 0.000345612146146109 -0.000141130201860361 -0.000347383977156283 0.000919455431271004 -0.000176929744383234 0.0001847288964197 -9.92289893989919e-05 -2.24853475720928e-05 0.000460439456792659 0.00349396849472576 0.000268827159811602 -0.00192827814133645 -0.000251878030943518 -0.00394440424436885 0.000566072847453766
  53 2966.00113489299 ""  56.9789719419225 0 0 -0.0741987045805279 0.000942112575662438 0.0248101674011053 -0.00907094741837697 0.00276226635615579 -0.0122119465428218 0.00649070143427125 0.000960147053495551 -0.007367536428474 0.000286802464679091 -4.09427958977384e-05 -2.35972308485527e-05 0.884420080517497 -0.00497738903318452 -0.305332653311263 -0.00832858021838251 -0.0370833734751848 0.029397712519061 0.104311162970643 0.00708221918161174 0.118214711552288 -0.0155285915088746 -0.0617086466088679 0.0425889273226066 -0.0549809765717092 0.00586230946700795 0.0204199425696687 -0.00613882110839774 0.0473273546614208 0.022859121549291 6.00054331210062e-05 -0.000778765463049896 -0.000657755659283869 4.67578960232149e-05 -0.000113015568989203 8.79895409844819e-05 -6.33640155143023e-05 -4.82616431277068e-05 2.56492675195807e-05 -3.80135618179864e-05 8.07716388349276e-05 0.000106750772586872 -0.000192677087065114 -6.52841021875523e-05 -0.000132359616800205 0.000268551348360997 0.000793845529177455 -0.00196959931847777 -0.000323914060814552 0.000829847896600142 0.00100992010862252 0.000872946865516563 -0.000712849145421051 -0.00117651215725827 0.00279420585211256 0.000253463487346887 0.000757575408052897 -0.000326412699605734 0.000847816376089348 0.000640483379124537 0.000269424399262264 -0.000170796954716136 -4.50625002269915e-05 0.00197479038935091 -0.000743554542110018 0.000270076202715271 -0.0167638117094266 0.00593137863805889 0.00812492871720564 -0.0052059624936629 -0.00612793035121774 -0.00164046052873257
  54 3001.23678943042 ""  7.48057685739988 0 0 -0.00192931055781414 0.000265649312022716 -0.000790385130820014 0.000112422143083749 0.0211516286150571 -0.0198733080489949 0.0202716285279779 -0.0104125899318232 0.0386388295271945 0.000169139038042808 -0.000445842901440172 0.000164669156980962 0.0163102177741579 0.00109969850825183 -0.00228096747158073 -0.0424755936122489 -0.261159407801054 0.186067359539234 0.0446783144856771 0.00806098709081696 0.050001547702156 0.12633670246021 0.483212256904035 -0.376387870620905 -0.424006341545339 0.0291010206099961 0.14539239761389 0.0566055852598701 -0.386621488476247 -0.218069079000578 -0.00195772745556058 0.00452798146985108 -0.0026280234522259 -4.07491618783906e-05 0.000170150401862069 0.000190631351865865 1.85777806575126e-05 3.61700751063141e-06 -3.26817608552614e-06 0.000147627519839634 -0.000263385021082714 2.46823113407282e-05 -0.00347573825294931 0.00111017467030698 -0.0110622942718108 -0.000282105211735418 -3.92157359132254e-06 0.000649551838487469 0.000770373412611653 -0.00186177492049263 -0.00268548854248424 -0.00229549902924114 0.00169719821855204 0.00183085506993306 0.145710821052905 0.0172696343204076 0.0305998003846113 -0.07402436488659 0.0789954786631054 0.0840929364572989 -0.0287642777601683 -0.107956829322105 0.0134445871431262 0.000204478480673306 2.03201219436386e-05 0.000165154533913996 -0.000252968370487427 -0.000923469891230739 0.000356154036259281 -0.00179842565737176 -0.00184071849534013 -0.000113755551420772
  55 3003.69229593667 ""  14.631582193044 0 0 0.00024217842901307 -8.85710028957702e-05 0.000377754066610804 -3.71156552751684e-05 -0.0107654802064394 0.00962325477777064 -0.00219109470372946 0.00266193286665439 -0.00925431107098135 -2.20170157108979e-05 0.000394736353582573 -9.74777811195937e-05 -0.00068926385971739 -0.000517029610635648 -0.000619043487025758 0.0212711506249497 0.131210255031276 -0.0933495152332277 -0.0202872584117496 -0.00326245504149054 -0.022013947588313 -0.0279981574425113 -0.109321570034381 0.0846275174931408 0.0657898184554184 -0.00367105414025835 -0.0233252122621448 -0.0113004763686598 0.081783357743928 0.045525924105134 0.000932479407904 -0.00357319560542344 0.0017386612919909 -0.000138843282103739 0.000651063839418311 0.000757538502098287 0.000110802941957366 -4.50622113340955e-05 -4.23821846236338e-06 0.0010635736010823 -0.00136506170390593 -0.000588234722833866 -0.0176987064519312 0.00880306865639317 -0.043005154894906 -0.00122404242581742 6.56500399569853e-05 0.00223115560778443 0.0027678625129354 -0.00728098511724477 -0.0105078266765736 -0.0156394828243614 0.0114572955772419 0.0146317897426129 0.614658037803994 0.0739859407646554 0.129002648626811 -0.27975082442524 0.290846470781941 0.315060024822237 -0.126826801373532 -0.467230065080598 0.0607287889519654 5.75591275596983e-05 8.81077061167637e-06 -8.43935925926326e-05 -0.00118996083019256 0.000597167036127083 0.0002450393091041 0.000650277522639113 0.000465184864334306 -4.07655175280664e-05
  56 3008.93907079953 ""  64.3485196437131 0 0 -0.0062339271735709 -0.000360330237439237 0.00347232097196029 -0.0019787432780516 -0.0581792130408152 0.0491003134739956 0.0116523873927247 9.79103093378923e-05 0.0136445001176554 -0.000935484287319177 0.00143968411593915 -0.000740131701210335 0.0783055969911851 -0.00366085605879224 -0.0286439586493431 0.11286555353292 0.699201159729055 -0.496975404345222 -0.0846942558520554 -0.014200707963966 -0.0909148649630838 0.0426867963167972 0.163205629163596 -0.12936307399842 -0.210355483359838 0.015783960218142 0.07150390608956 0.0271430225657811 -0.178261186434914 -0.104137423327159 0.00548203497921765 -0.0156508174684708 0.00765537462348049 0.000127896518003127 -0.00046139297651578 6.82751303011996e-06 -0.000140304270386923 -8.61969831438474e-05 -3.69819564012464e-06 -0.000271050481357271 0.000337474604806812 0.000402379360926614 0.00201860409350162 -0.00126861090531222 0.00391748189471739 0.000826863473137434 0.00194993788802317 -0.0050093271014525 -0.0017242182218566 0.00395041230131126 0.00512857509129324 0.00431564485059119 -0.00325552855047111 -0.00512021005774256 -0.0614750231616238 -0.00762720823204781 -0.0128705596706233 0.0249926477355236 -0.025026753420143 -0.0276429593757412 0.0137113537830886 0.0481302833130011 -0.00630725916941366 0.000284526072732913 0.000203262808969879 -0.000651449141766342 -0.00205297326331782 0.00263109334794365 0.00218933864870942 -0.000194103936799466 0.00096067384395029 0.00141120984441015
  57 3040.67021680818 ""  23.9014115305973 0 0 0.000121197228877077 -1.14454331161309e-05 -6.26743146744342e-05 0.000218039208011765 0.000406206937386944 -0.000261940565300842 -0.000557478788157178 -1.14275199913379e-05 0.000324125555476902 -5.87659255445566e-06 0.000208057125074077 -0.000183476429741874 -0.0016619031040383 8.82355347000515e-05 0.000685245610001906 -0.00102897742488181 -0.00500224603738235 0.00373771560349361 -0.000933773094831107 0.000119964486967661 -0.000829598869324186 0.000281548825016395 0.00170016707645246 -0.00124368435827752 0.0063543711738438 -0.000571927418505221 -0.00212402646340664 2.76507689824294e-06 -0.00105877619599061 -0.000502393789203512 0.000437250380303586 -0.0024020492837345 0.0028431540247993 0.00979719538129809 -0.0586998029605873 0.00698985279220698 0.000801186164062033 -0.00121672130220067 0.000493277973956034 0.00112887235785659 -0.000826609138001011 -0.0073167868199441 -0.00307768147864684 0.00288834027695685 0.00111033717998527 0.11310800298251 0.262566081381864 -0.598494533244416 -0.20045433573871 0.424095260195101 0.526694965862496 -0.0560672368887479 0.0402974751650517 0.0646044814016303 0.0249684848932785 0.003809650037018 0.0063664373289547 0.0177986782249819 -0.0191704267520203 -0.0193266646165415 -0.00621311096080472 -0.0181997875444717 0.00348842733019772 8.40007842087152e-05 7.76127392331994e-05 -1.53332937340645e-05 -0.00131841429176774 -0.00115853464114233 0.000167918248764759 8.65572180861037e-05 -0.0003677060018556 -9.31940622161145e-05
  58 3052.53242139212 ""  2.46179902959264 0 0 -0.00117774270958132 -0.000148384424679546 0.000411920415642858 -0.000142120294148492 -0.000654116100378438 0.000538096815874498 -0.00742859541636501 -0.00475086363679766 0.00575574156707083 1.35073051549061e-05 -0.000131860235177784 0.000151819937159241 0.0125778234225588 4.54392893921373e-05 -0.00413827049714346 0.00139776566661782 0.00839057057520305 -0.00581937204378772 -0.000354691046267866 -9.71947042125181e-05 -0.0005023346870952 0.0138130494553546 0.061235609192773 -0.04766515478899 0.0775594205163649 -0.00754368676466748 -0.0242887907510588 -0.00227799965381171 0.00270569550959118 0.00353243006772978 4.90724636535752e-05 0.00147925015839957 -0.00199311099562409 -0.00273350917158451 0.0088613772745507 0.00503315580986459 0.000510493470643571 -0.000441576937917467 0.000957547024510651 0.0374224242507691 -0.0284114411217393 -0.0471375333008527 -0.0416653452293679 0.0184572175729352 0.0176938754588398 -0.000218379793188222 -0.0101535538121057 0.0224928200352797 0.0297069356917311 -0.0693448898386116 -0.0877451883495374 -0.453251986232373 0.325950462237415 0.541459564060421 0.28912495718205 0.0416375631690217 0.0632276013001376 0.228899370102371 -0.246259149913255 -0.270434738710903 -0.0183508540424417 -0.0207192813223208 0.00559134168051232 -1.55060476331314e-05 2.78701262249209e-05 -4.60433936670924e-05 0.000670231183589693 0.000414272996860224 -0.000104226587315448 -0.000211986741313192 0.00010780906689273 0.000228059158705481
  59 3059.22928224348 ""  40.9630884916245 0 0 0.00660800445811472 0.00156822790449653 -0.002195920076688 0.000639577457791015 0.00347407808126903 -0.00320033310819148 0.0484493220568375 0.063366269951946 -0.0310535930589549 -0.000176457892334991 -0.000221931137654776 -7.17993004859238e-05 -0.0694219868849503 -0.000649111884603122 0.0223266983644336 -0.00726814490235975 -0.0458879710315945 0.030619504822136 0.00373075069305279 6.65769943108264e-05 0.00536764636698505 -0.121399800659393 -0.510545888105738 0.404557098355217 -0.52040528293403 0.0558895877438318 0.164124315646125 0.0558668316874438 -0.305286080753796 -0.194559304740679 -0.00052574193514294 0.00124554289976418 -0.000132093075330128 -0.000428890865794757 0.00100381366152233 0.00107460336199283 3.05127260500038e-05 -8.57594821735082e-05 0.000141433790421474 0.00678393834943369 -0.0050875397426996 -0.00835479156694949 0.00134498257399842 -0.00125899998055935 0.000448666045755419 0.00127907229865358 0.00114827532389818 -0.00267340580549558 0.00315581668184437 -0.00825320395653713 -0.010547004602687 -0.0801819723784417 0.0575355850702049 0.0959871581977874 -0.0174087723388526 -0.00212523459984015 -0.00469833136750027 -0.000931836900954047 0.00204782021311169 0.00178357176165182 0.00435626507678056 0.0154146533100848 -0.00275769601247318 -0.000551163598514435 -0.000342465963962651 0.000270171858140211 0.00409030051583534 -0.00106682803665462 0.00122970501958614 0.000182385149459318 -0.000806378021625377 -0.000143036440988647
  60 3068.4090805457 ""  26.0637068024762 0 0 -0.000210083479959133 0.00021057122534776 7.06170125053151e-05 0.000124918026487874 0.000264662629492629 -0.000250595658081338 -0.00323866422630906 0.0106966573002432 0.0029922605708761 -0.000213856486441677 -6.40289057247591e-05 -9.2080251035834e-05 0.00198738221076576 -0.00016032810975242 -0.000596798242814021 -0.000942575785695828 -0.00425176954050069 0.00293712046304657 -0.000810079730071479 -6.68646744804078e-05 -0.000415377254517635 -0.0107908971974333 -0.0363582320037993 0.0309156441211341 0.0375006077661428 -0.000662256007695115 -0.0121876777755434 0.012278600427064 -0.0916351716803776 -0.0543404636521852 0.00174663045486897 5.96599888697411e-05 0.00185101481277998 0.00119111078930074 -0.00239149950785581 -0.00488911187214243 0.000477162444754423 0.000251289927019341 -0.00018588107009421 -0.0177980878966384 0.0118682902921341 0.020979788056566 -0.0701094725589498 -0.0397926791363909 0.00657790645885168 -0.00523152123854094 -0.00849963546429914 0.0190749929447335 -0.0114381053578725 0.0282162738359253 0.0360547493473249 0.199014137526173 -0.141525286342805 -0.238893323167457 0.606801718775792 0.0675871412069826 0.136492120476104 0.106936028874264 -0.136538652185671 -0.140544123760827 0.130705456024012 0.54972335679988 -0.0792125147886875 4.73469506411558e-05 -1.80624953705999e-05 -5.8745334492276e-05 -0.000589021715320781 -0.000355694511818825 0.000622967870303028 8.91080940819857e-05 -0.000309248011565839 7.30555880056986e-05
  61 3073.64013495429 ""  36.099904619472 0 0 0.00577250866290914 -0.00101300187939515 -0.00194605841809906 0.000546342657706794 -1.25302115248831e-05 0.000749614823034668 0.045983306676782 -0.0573506419157752 -0.0362216467469084 -0.000326188075114592 -0.000119995031023329 -3.6853773308346e-05 -0.0603715114253368 0.000860242152634877 0.0186477557857416 0.000665430593100871 0.00257444858734233 -0.000942053821574164 -0.00346298194989789 0.00011872571986068 -0.00482666740135293 0.0315234901684612 0.0720226577219184 -0.0722383184017317 -0.513416134812034 0.0275208272389004 0.16090762138225 -0.0750921197670264 0.588987549672385 0.344558484797856 0.000563184246445326 0.000676742706027904 -0.000815473257187219 -0.000693707773544433 0.00056603960072156 0.00191589606055672 6.63700350334611e-05 -3.14950168906016e-05 0.000184780058752852 0.00639853963081273 -0.00516962567536374 -0.00777637156103924 -0.00137692332928921 -0.0294486220092406 -0.00632321927310963 0.00349112964619385 0.00726422538164076 -0.0146992361212199 0.00249102911802208 -0.0070370144605586 -0.00971056048693508 -0.0751617530121354 0.0538886908452634 0.0909059103958181 0.0440303969369476 0.000465611529686342 0.00722295556343167 -0.0940010908452925 0.0926766462522612 0.10729562525103 0.0698149680619152 0.260249458708394 -0.0407835632185611 -0.000194001845362391 0.000239133403660396 0.000113648991550751 0.00206050634035989 -0.00198654192585602 0.000509599942532623 -0.000600013375935502 0.00132829473338446 0.000641101013187808
  62 3078.25690439029 ""  9.55353459275995 0 0 -0.00261638807728778 0.000226179445266667 0.000909375244229036 -0.000353623217139429 -0.000412930542885847 2.21300446597831e-05 -0.021295955229093 0.0164997231821751 0.0154106723124951 -8.53977804309587e-05 8.46360037414812e-06 7.85409882994865e-05 0.0277785030870959 -0.000184070916915803 -0.00864477332252207 0.000410051934346831 0.00375778113650405 -0.00284518399500863 0.00136049740414548 -0.000137708565086487 0.00173979409921233 -0.00341853715218839 0.00738553415511536 -0.000427651755860936 0.239920914325263 -0.0149203823790039 -0.0755698180243481 0.0227064824889197 -0.189685801155734 -0.109726822467454 0.000855830676841408 -0.000470020230204617 -0.000830611437959139 -0.00222067471762177 0.00221058639500545 0.00678595690894907 -5.05869003633843e-05 -0.000186425695988622 0.000467383334402175 0.0185228296933347 -0.0143138823843252 -0.0221478242605994 0.0241414725784692 -0.06724138998327 -0.0228839394594688 0.010183454198892 0.0216412356406934 -0.0442149370453351 0.011064647579652 -0.0291441239472775 -0.0388595290793561 -0.212387574381363 0.15171632524457 0.257560488008884 -0.0979632279223922 -0.0235338933738973 -0.0288313171005434 -0.330832002421213 0.336602827525528 0.384515924674005 0.139342090883668 0.490642649413846 -0.0802736561667352 8.27689211265318e-05 -7.09814163753802e-05 1.10266873270996e-05 -0.00101656364011737 0.00099452617821767 -0.00103182844666897 0.000378949714813757 -0.000346431505849442 -0.00057474119738891
  63 3125.68179703748 ""  22.2554280233684 0 0 -8.50547709339792e-05 -3.31059796325722e-05 6.73123619766606e-05 -2.59654455959626e-05 -5.1580485471514e-05 -4.0903796900345e-07 -0.000303025324503734 -6.19145089557578e-05 0.000193430833935124 5.64278338803531e-06 6.91589175308291e-05 -2.90335452747721e-05 0.00127297573655297 0.000174000561552375 -0.00046544130408703 2.31772222243088e-05 0.000649594496721857 -0.000354727931092707 0.00026037439465138 -2.18367733719132e-05 0.000285393171024953 0.000414988440965526 0.00160869119814636 -0.0012537912911948 0.00332015261276833 -0.000368688941453665 -0.00100206146714139 -4.11379533704591e-05 -0.000307824931128491 -7.68140928676889e-05 -5.20427980331225e-05 -0.000902325925395156 0.000616105328905285 0.0245571224606529 -0.00862739532676593 -0.0917344299715222 -0.000242366104561436 0.000168446504042132 0.00125639755807098 0.00517754768799661 -0.00405085240627535 -0.00637469159251079 0.00242556385564336 -0.00274614214806485 -0.00129097384658123 -0.105173386271666 -0.28665070616012 0.614843206101592 -0.184916723068954 0.392228456471053 0.459870760236022 -0.0575453079297547 0.0484293701601418 0.067628576151373 -0.0139649101283464 -0.0015091883003313 -0.00408958239369557 -0.0194538231551426 0.0195161038776507 0.0253180054808157 0.00262784911800863 0.00933039682393996 -0.000420865331469769 -0.000323144105398648 4.94528140233597e-05 0.000182522732507975 0.00402299733242703 -0.00132009818883515 -0.00191423524302833 -0.000544762689325328 8.70910051356339e-05 -0.000559566696020147
  64 3424.87423153374 ""  7.27127078963368 0 0 0.000658301818248277 -0.00168341962326444 -0.00180829472121806 9.24302914566315e-06 -0.000173452550871212 0.00010564469337272 0.000375475903446106 0.000281569754327718 4.60604696131787e-05 -0.000133639102850853 -0.000598197814202175 0.000555109300735001 -0.00809206830853036 0.00072231755577817 0.00243858713951319 0.00105080597802269 -0.00257535740539135 0.000659600862254013 0.000779714155454446 0.00208129528579575 0.00169990936611811 -0.00116447328148662 -0.000513323148359278 -6.6699807279194e-05 -0.0010964104766436 -0.000189466560628676 3.77051724434613e-05 0.000170485778808253 -0.000192329515917472 0.00027812662184435 -0.00130755361621038 0.00751674089948932 -0.0072010095422485 0.000304074745488872 0.000104187426491443 -0.0004163819441432 0.000109616238588529 6.59794528717514e-06 -0.000105382542264224 0.000241784385052477 5.57638073142371e-06 -3.76810739555168e-05 5.57313640502378e-05 -3.24135996856254e-05 7.33172733748184e-06 -0.000748400378357283 -0.00111985287650673 0.00258373871655963 -0.000285766269092231 0.00140384473200642 0.000774289211190627 -0.000922525451024926 0.000379536717149982 0.000611829867333094 -0.000738861715219169 9.15220375944923e-05 -0.000232859309092146 0.000525371031332367 -0.000125339546345309 0.000294583227119639 -8.33161474710745e-05 0.000253362177391909 5.49793994973806e-05 0.00587807556567853 0.004518551990074 -0.0541833711964334 -0.596407489578844 -0.00835243161919465 0.242396056569526 0.5074476033959 -0.0349378831896688 0.526420291692353
  65 3493.54065234313 ""  15.1749446024123 0 0 -0.00237016037848058 -0.000579509858476435 0.000293466402972211 9.43898337174358e-05 0.000102533449040758 5.69290291532229e-05 0.000358470170447152 4.19302753506961e-05 0.000202698620637065 0.000197633497872735 0.00120485952447272 -0.00105227716071783 0.0165621399103661 0.00216709754907491 -0.00545903491469199 -0.000265933730059838 -0.000110288142031453 0.000768435798417846 -0.000589189163294332 0.000956244501848245 0.000367293734693764 -0.000256456315210511 0.00076516295431204 -0.00133436142857865 0.00106680537907416 -0.000384859521827222 0.0010601084115251 3.12571036442464e-06 -0.000274550802453467 0.000707987181274693 -0.00201441889928348 -0.0161216588379922 0.0159162958643427 -0.000340398547966794 -0.000166757129882997 0.000368692730307726 -2.70450495315767e-05 1.65263150935984e-05 0.000141624211777277 -0.000295969256074083 -9.42919503687203e-06 -1.9074807343618e-05 -2.57558096068124e-05 -1.10814391747715e-07 -3.50136314723903e-05 0.000734568041198712 0.00112693892547505 -0.00221379420982446 0.000261923066042912 -0.000985510334614233 -0.000614965915271671 0.00108640788769749 -0.000336405027819119 -0.000443323921154022 0.000674706775060519 -3.99879792262844e-05 0.000366451416131172 -0.000567514610974766 0.000400405326086614 -7.15740628919462e-05 2.37927763710323e-05 -0.000277594103256555 -5.97697224694825e-05 -0.0754201588665745 0.00165376690660617 -0.0122122124293138 0.64816410959606 -0.00583375591253195 -0.309502323721737 0.411035435312428 -0.0161343752518939 0.474314520161506
  66 3693.8826894816 ""  222.852374664596 0 0 0.000201323117613433 0.00031716229361097 -0.000123914451143792 -0.000454513221071665 -0.00171728473947078 0.00135202543162959 1.5153041578308e-05 -5.91993991045986e-05 7.59456793842394e-05 -0.00940095222523888 -0.0436373007839538 0.0408502151701436 0.00123541512242939 -0.00210831789327844 -0.000947249030495917 0.00413503054809674 0.0117209292067618 -0.0120739061557801 0.00570291287876505 -5.11743020993178e-05 -0.00017955908810629 0.000143290337432855 0.000119331990399856 6.87882379442409e-05 0.000157798933875873 0.000653540161098504 0.000593888373556308 0.000160508847532968 -0.000949345708831222 -0.0010682231936409 0.139412285453786 0.699256850498423 -0.651605806549453 -0.00020431514469835 -0.000796312135608842 -0.000357245544493719 0.000314101250485922 0.000515268373631646 0.000541527479780014 -0.000811516267162486 6.4933813933058e-05 -0.000185813493190644 1.38753260686448e-05 2.53186260335699e-05 -0.000111128280005405 0.00207422628437328 0.00197748063048906 -0.000851293543511009 -0.000391283706541818 0.0026712248894975 0.00214386786668257 0.00245369049149831 -0.000650908229611044 -0.000715448107183518 0.000421896339778714 -0.000625989826910866 0.00124747256776586 -0.0002403539002021 0.00090400756269221 0.000418124227758952 0.00128071338949863 -0.000788779817178827 0.000396395247101564 -0.00168863457901618 -0.000113095228559977 0.000380182146722983 0.0207105977200562 -0.000413286341478354 -0.0123717865844585 0.00518505672366812 1.65963318717566e-05 0.00500747564654984
  :::
 } 
 m_exists[66] { 
  s_m_exists
  :::
  1 11111111111111111111111111111111111111111111111111111111111111111111111111111 
  2 11111111111111111111111111111111111111111111111111111111111111111111111111111 
  3 11111111111111111111111111111111111111111111111111111111111111111111111111111 
  4 11111111111111111111111111111111111111111111111111111111111111111111111111111 
  5 11111111111111111111111111111111111111111111111111111111111111111111111111111 
  6 11111111111111111111111111111111111111111111111111111111111111111111111111111 
  7 11111111111111111111111111111111111111111111111111111111111111111111111111111 
  8 11111111111111111111111111111111111111111111111111111111111111111111111111111 
  9 11111111111111111111111111111111111111111111111111111111111111111111111111111 
  10 11111111111111111111111111111111111111111111111111111111111111111111111111111 
  11 11111111111111111111111111111111111111111111111111111111111111111111111111111 
  12 11111111111111111111111111111111111111111111111111111111111111111111111111111 
  13 11111111111111111111111111111111111111111111111111111111111111111111111111111 
  14 11111111111111111111111111111111111111111111111111111111111111111111111111111 
  15 11111111111111111111111111111111111111111111111111111111111111111111111111111 
  16 11111111111111111111111111111111111111111111111111111111111111111111111111111 
  17 11111111111111111111111111111111111111111111111111111111111111111111111111111 
  18 11111111111111111111111111111111111111111111111111111111111111111111111111111 
  19 11111111111111111111111111111111111111111111111111111111111111111111111111111 
  20 11111111111111111111111111111111111111111111111111111111111111111111111111111 
  21 11111111111111111111111111111111111111111111111111111111111111111111111111111 
  22 11111111111111111111111111111111111111111111111111111111111111111111111111111 
  23 11111111111111111111111111111111111111111111111111111111111111111111111111111 
  24 11111111111111111111111111111111111111111111111111111111111111111111111111111 
  25 11111111111111111111111111111111111111111111111111111111111111111111111111111 
  26 11111111111111111111111111111111111111111111111111111111111111111111111111111 
  27 11111111111111111111111111111111111111111111111111111111111111111111111111111 
  28 11111111111111111111111111111111111111111111111111111111111111111111111111111 
  29 11111111111111111111111111111111111111111111111111111111111111111111111111111 
  30 11111111111111111111111111111111111111111111111111111111111111111111111111111 
  31 11111111111111111111111111111111111111111111111111111111111111111111111111111 
  32 11111111111111111111111111111111111111111111111111111111111111111111111111111 
  33 11111111111111111111111111111111111111111111111111111111111111111111111111111 
  34 11111111111111111111111111111111111111111111111111111111111111111111111111111 
  35 11111111111111111111111111111111111111111111111111111111111111111111111111111 
  36 11111111111111111111111111111111111111111111111111111111111111111111111111111 
  37 11111111111111111111111111111111111111111111111111111111111111111111111111111 
  38 11111111111111111111111111111111111111111111111111111111111111111111111111111 
  39 11111111111111111111111111111111111111111111111111111111111111111111111111111 
  40 11111111111111111111111111111111111111111111111111111111111111111111111111111 
  41 11111111111111111111111111111111111111111111111111111111111111111111111111111 
  42 11111111111111111111111111111111111111111111111111111111111111111111111111111 
  43 11111111111111111111111111111111111111111111111111111111111111111111111111111 
  44 11111111111111111111111111111111111111111111111111111111111111111111111111111 
  45 11111111111111111111111111111111111111111111111111111111111111111111111111111 
  46 11111111111111111111111111111111111111111111111111111111111111111111111111111 
  47 11111111111111111111111111111111111111111111111111111111111111111111111111111 
  48 11111111111111111111111111111111111111111111111111111111111111111111111111111 
  49 11111111111111111111111111111111111111111111111111111111111111111111111111111 
  50 11111111111111111111111111111111111111111111111111111111111111111111111111111 
  51 11111111111111111111111111111111111111111111111111111111111111111111111111111 
  52 11111111111111111111111111111111111111111111111111111111111111111111111111111 
  53 11111111111111111111111111111111111111111111111111111111111111111111111111111 
  54 11111111111111111111111111111111111111111111111111111111111111111111111111111 
  55 11111111111111111111111111111111111111111111111111111111111111111111111111111 
  56 11111111111111111111111111111111111111111111111111111111111111111111111111111 
  57 11111111111111111111111111111111111111111111111111111111111111111111111111111 
  58 11111111111111111111111111111111111111111111111111111111111111111111111111111 
  59 11111111111111111111111111111111111111111111111111111111111111111111111111111 
  60 11111111111111111111111111111111111111111111111111111111111111111111111111111 
  61 11111111111111111111111111111111111111111111111111111111111111111111111111111 
  62 11111111111111111111111111111111111111111111111111111111111111111111111111111 
  63 11111111111111111111111111111111111111111111111111111111111111111111111111111 
  64 11111111111111111111111111111111111111111111111111111111111111111111111111111 
  65 11111111111111111111111111111111111111111111111111111111111111111111111111111 
  66 11111111111111111111111111111111111111111111111111111111111111111111111111111 
  :::
 } 
} 
