# Supplementary material for: Cut-off Scale and Complex Formation in Density Functional Theory Computations of Epoxy-Amine Reactivity
Source: ACS Omega. 2021 Oct 25;6(44):29424–31. doi: 10.1021/acsomega.1c03229 (PMC8587129; doi:10.1021/acsomega.1c03229)
Supplement: Supplementary file 1 — ao1c03229_si_001.zip [file ao1c03229_si_001.zip › Final_structures/Primary/A3_E1_B3LYP-D3_CC-PVTZ-F_canonical/Amine_frag3_reactant-5_isomer9.vib]

{ 
 s_m_m2io_version
 :::
 2.0.0 
} 

f_m_table { 
 i_j_atom_total
 :::
 24
 m_column[77] { 
  s_m_data_name
  s_m_column_name
  i_m_width
  b_m_visible
  s_m_units
  :::
  1 r_j_Frequency  "Frequency"  10 1 "" 
  2 s_j_Symmetry  "Symmetry"  10 0 "" 
  3 r_j_Intensity  "Intensity"  10 1 "" 
  4 r_j_Raman_Act  "Raman Act"  10 0 "" 
  5 r_j_Raman_Int  "Raman Int"  10 0 "" 
  6 r_j_x1  "x1"  10 0 "" 
  7 r_j_y1  "y1"  10 0 "" 
  8 r_j_z1  "z1"  10 0 "" 
  9 r_j_x2  "x2"  10 0 "" 
  10 r_j_y2  "y2"  10 0 "" 
  11 r_j_z2  "z2"  10 0 "" 
  12 r_j_x3  "x3"  10 0 "" 
  13 r_j_y3  "y3"  10 0 "" 
  14 r_j_z3  "z3"  10 0 "" 
  15 r_j_x4  "x4"  10 0 "" 
  16 r_j_y4  "y4"  10 0 "" 
  17 r_j_z4  "z4"  10 0 "" 
  18 r_j_x5  "x5"  10 0 "" 
  19 r_j_y5  "y5"  10 0 "" 
  20 r_j_z5  "z5"  10 0 "" 
  21 r_j_x6  "x6"  10 0 "" 
  22 r_j_y6  "y6"  10 0 "" 
  23 r_j_z6  "z6"  10 0 "" 
  24 r_j_x7  "x7"  10 0 "" 
  25 r_j_y7  "y7"  10 0 "" 
  26 r_j_z7  "z7"  10 0 "" 
  27 r_j_x8  "x8"  10 0 "" 
  28 r_j_y8  "y8"  10 0 "" 
  29 r_j_z8  "z8"  10 0 "" 
  30 r_j_x9  "x9"  10 0 "" 
  31 r_j_y9  "y9"  10 0 "" 
  32 r_j_z9  "z9"  10 0 "" 
  33 r_j_x10  "x10"  10 0 "" 
  34 r_j_y10  "y10"  10 0 "" 
  35 r_j_z10  "z10"  10 0 "" 
  36 r_j_x11  "x11"  10 0 "" 
  37 r_j_y11  "y11"  10 0 "" 
  38 r_j_z11  "z11"  10 0 "" 
  39 r_j_x12  "x12"  10 0 "" 
  40 r_j_y12  "y12"  10 0 "" 
  41 r_j_z12  "z12"  10 0 "" 
  42 r_j_x13  "x13"  10 0 "" 
  43 r_j_y13  "y13"  10 0 "" 
  44 r_j_z13  "z13"  10 0 "" 
  45 r_j_x14  "x14"  10 0 "" 
  46 r_j_y14  "y14"  10 0 "" 
  47 r_j_z14  "z14"  10 0 "" 
  48 r_j_x15  "x15"  10 0 "" 
  49 r_j_y15  "y15"  10 0 "" 
  50 r_j_z15  "z15"  10 0 "" 
  51 r_j_x16  "x16"  10 0 "" 
  52 r_j_y16  "y16"  10 0 "" 
  53 r_j_z16  "z16"  10 0 "" 
  54 r_j_x17  "x17"  10 0 "" 
  55 r_j_y17  "y17"  10 0 "" 
  56 r_j_z17  "z17"  10 0 "" 
  57 r_j_x18  "x18"  10 0 "" 
  58 r_j_y18  "y18"  10 0 "" 
  59 r_j_z18  "z18"  10 0 "" 
  60 r_j_x19  "x19"  10 0 "" 
  61 r_j_y19  "y19"  10 0 "" 
  62 r_j_z19  "z19"  10 0 "" 
  63 r_j_x20  "x20"  10 0 "" 
  64 r_j_y20  "y20"  10 0 "" 
  65 r_j_z20  "z20"  10 0 "" 
  66 r_j_x21  "x21"  10 0 "" 
  67 r_j_y21  "y21"  10 0 "" 
  68 r_j_z21  "z21"  10 0 "" 
  69 r_j_x22  "x22"  10 0 "" 
  70 r_j_y22  "y22"  10 0 "" 
  71 r_j_z22  "z22"  10 0 "" 
  72 r_j_x23  "x23"  10 0 "" 
  73 r_j_y23  "y23"  10 0 "" 
  74 r_j_z23  "z23"  10 0 "" 
  75 r_j_x24  "x24"  10 0 "" 
  76 r_j_y24  "y24"  10 0 "" 
  77 r_j_z24  "z24"  10 0 "" 
  :::
 } 
 m_row[66] { 
  r_j_Frequency
  s_j_Symmetry
  r_j_Intensity
  r_j_Raman_Act
  r_j_Raman_Int
  r_j_x1
  r_j_y1
  r_j_z1
  r_j_x2
  r_j_y2
  r_j_z2
  r_j_x3
  r_j_y3
  r_j_z3
  r_j_x4
  r_j_y4
  r_j_z4
  r_j_x5
  r_j_y5
  r_j_z5
  r_j_x6
  r_j_y6
  r_j_z6
  r_j_x7
  r_j_y7
  r_j_z7
  r_j_x8
  r_j_y8
  r_j_z8
  r_j_x9
  r_j_y9
  r_j_z9
  r_j_x10
  r_j_y10
  r_j_z10
  r_j_x11
  r_j_y11
  r_j_z11
  r_j_x12
  r_j_y12
  r_j_z12
  r_j_x13
  r_j_y13
  r_j_z13
  r_j_x14
  r_j_y14
  r_j_z14
  r_j_x15
  r_j_y15
  r_j_z15
  r_j_x16
  r_j_y16
  r_j_z16
  r_j_x17
  r_j_y17
  r_j_z17
  r_j_x18
  r_j_y18
  r_j_z18
  r_j_x19
  r_j_y19
  r_j_z19
  r_j_x20
  r_j_y20
  r_j_z20
  r_j_x21
  r_j_y21
  r_j_z21
  r_j_x22
  r_j_y22
  r_j_z22
  r_j_x23
  r_j_y23
  r_j_z23
  r_j_x24
  r_j_y24
  r_j_z24
  :::
  1 61.7501490699522 ""  1.1818337015494 0 0 -0.0126601677645215 0.0118781886005283 -0.0119493227734407 0.0356958714006182 -0.0205138680758153 0.041831834930196 -0.0954114962802157 0.0504202589998102 0.00710844605117113 0.0825427929293375 -0.0796171819027872 0.0193191281435579 0.00118373627022887 0.0133733352782224 -0.0760844545746076 0.0306886991728174 -0.00218847917273723 0.0951610015711426 0.0382923950784235 -0.0214931938665951 0.0465159501078134 -0.113259794558307 0.0624438820870677 -0.00482473504688908 -0.111209186870611 0.0441226986215644 0.0684920212282652 -0.122984869213311 0.0730534728149372 -0.0283880958213459 0.0483594909467505 -0.0216239594867063 0.0396661371733856 -0.0487527821511979 0.0858530050916134 -0.0492420387876254 -0.0192377641569712 0.0653022312423646 0.0168090700174867 -0.00170205028140316 -0.0156698406280652 -0.0508042277450148 0.0450317965249666 -0.0937408404334961 0.00607449961856443 -0.0866747074965485 0.127284117290588 -0.108713306205407 -0.0462438709246282 0.106013783380972 -0.00958818130522811 -0.0092341615604124 -0.0440036539043631 -0.116220532427925 0.0399083156154971 -0.145888938039778 -0.0272516782053837 0.0672385684687023 -0.0647916556935925 0.0649001161880295 0.0595965101853327 -0.125928678202938 0.0222326955878518 0.00618113141944031 0.000302273564253969 0.00963160709887354 0.0420045860331862 -0.000648595828145974 0.00704014135902069 -0.00190793889675095 0.00624000700309355 -0.00168199727901652
  2 77.5545674530526 ""  0.620274042577428 0 0 0.0162135969395399 0.00366169142959334 -0.00694666227058359 0.0411961181903381 0.0116449692821989 -0.00704910468525077 0.126800688289665 0.029878311599603 -0.00391579476993754 -0.00322839358279186 -0.00567285864633508 -0.00761444297398424 -0.0139437860806612 -0.071378589150138 0.0418082855254195 0.0585375916862571 0.0532075143100037 -0.0260776538886647 0.078832413233546 -0.0138446125926852 0.0159189808248721 0.181300904194321 -0.00408617276063326 0.0458072295757543 0.156398316224865 0.0885258090130836 -0.0564190377083781 0.124558083846828 0.024653989320787 0.000724743009765103 -0.0163270038254566 0.00200216962683254 -0.0313596177472914 0.00362856247214345 0.0353870718409205 0.0126643773328676 -0.0123508690801661 0.00407557113452533 -0.00038764987355191 -0.0357525805990028 -0.0439464596951265 0.00612025063646768 -0.0572675869836797 -0.100326181505381 0.0823249639352589 0.0166656488629203 0.0666473985889655 -0.036172095814449 0.0185970815499374 0.0573758755777183 0.0700209754195033 -0.0488386690761688 -0.0691235000787951 -0.0549283034059664 -0.072214237322484 -0.129330517694593 0.0980437380205825 -0.0295929721002769 -0.0748440659953134 0.135544314696233 -0.0889669829071739 -0.136595623364884 0.0624601172052115 -0.0733803697294538 0.0646525112666429 -0.0694473147481119 -0.118683258486441 0.0290212763258373 -0.0792359906703312 -0.108487553300974 0.0632866196256357 -0.0848360403887524
  3 100.709995144809 ""  0.497949301471913 0 0 0.0306934108565162 0.00389221918144351 -0.0396850882045203 0.0264055449104248 -0.00568193797734846 -0.0321722804105315 0.0343183068946076 0.00798963852765753 -0.0386118976296962 0.0379029609945932 -0.0255247477054637 -0.0382342303586097 0.0305734253295527 0.00417941744193174 -0.0385959756344937 0.021140319695427 -0.0160061871081959 -0.0213564766806033 0.0181507117312698 0.00186390842357511 -0.0273557260770547 0.0370864236774103 0.00678421941173395 -0.03396565234464 0.0358090415416779 0.0113518509917593 -0.0406152337524793 0.0344500833121685 0.00947059337048303 -0.040141853544983 -3.85878963472647e-05 0.0442701910028285 -0.00835576549357726 -0.10211521913884 -0.0885487265825835 0.0609599622205466 -0.0485289807252632 0.0741881127583624 0.0697576997783478 -0.0711382945777172 0.0119834461157486 0.0677081945758773 0.0528976522571764 0.0100655060965479 -0.0103267018294889 -0.206892832055122 -0.119799358459313 0.117857290167187 -0.034600173018754 -0.167987121825129 -0.00401280431457664 -0.15413967283509 0.0546840698436426 0.13160829051594 0.0431088688523485 -0.0493073387952081 -0.0370537728928809 0.104100919829368 -0.0220565961168594 -0.0601854825484585 0.100676016803382 0.101686169936608 0.0138822978816539 0.0307029667094493 0.00491445669577791 -0.0360711402601186 0.0180790163723334 0.024866680694076 -0.027104738810719 0.039108247417982 -0.00662656034016087 -0.0174524773829765
  4 115.619652698147 ""  1.27189640908899 0 0 -0.0353337922980015 -0.0241625717881957 0.0269246276578271 0.068305329324646 0.0324886824118455 0.00469614691828528 -0.025635471977747 -0.0591241032125203 0.0140241065857534 0.0763317909936898 0.0660573792799028 0.0154229841070434 -0.0521247257586578 -0.0970426347733651 0.0148911013195457 0.0841867269069104 0.0947353289880536 0.0241118392025888 0.122624110723361 -0.017381854695892 -0.0368121266686376 0.0177315255499271 -0.0992080358917903 -0.0198603340817404 -0.0125272501807294 -0.010998594924253 0.0204200214680563 -0.0775393892675921 -0.0947921347371806 0.0319609879163646 0.0663094274689502 0.0875801965099405 0.0281756190557248 0.00369384319926328 -0.0758325538454282 -0.0211719258554119 0.0203958348014993 0.0270100911693292 -0.0446719441377419 -0.0134549732588199 -0.0147049664986827 -0.0200028561561752 0.0248611750857709 -0.0155987401860587 -0.0453156371115267 -0.0475926673602399 -0.0952523317121086 0.0129395405994877 0.0560613680323659 -0.124746020471279 -0.0484064101458129 -0.0724483940469791 0.00830080813293833 0.0104756094608767 0.00269945275405086 -0.051355443869084 -0.0162178371178432 0.0784958972836848 -0.0367805972954795 -0.0740403465758305 0.0148846636498408 0.0443907657324712 -0.0600319191545183 -0.119746941174632 0.0508873671409578 0.0664855982075048 -0.130092791173693 0.0559059820888771 0.0683840319139812 -0.189142544427947 0.021138636433414 0.0707790777031447
  5 127.66369945825 ""  2.5817523560713 0 0 -0.0473036326801084 -0.0181608811927367 -0.000976915389492114 -0.0356790458376523 -0.0130542401630903 -0.00222351811638582 0.0256775077971284 -0.00140310931798416 0.000975507944387799 -0.0480531660434373 -0.00920001454684894 -0.00087958820403828 -0.0663808916100881 -0.0622796267259984 0.0328304215205794 -0.0266582242600087 0.00780508478292082 -0.0121840224664782 -0.0189780498352653 -0.025471274516177 0.00164195859085342 0.0636854926021815 -0.0256059778396483 0.0336714449247131 0.0461831291075676 0.0401036314472472 -0.0344547347397656 0.0225102618616928 -0.00576167958590356 0.00438150351939885 -0.0346275962845608 -0.0252749315422806 0.00584360413173654 -0.029197419586651 0.0357168812852501 -0.0125007523438808 0.014739153157471 -0.0295156693936397 0.101920004593024 0.0986353053545163 0.00440761155062156 -0.00325526839205489 0.131245906624875 0.0185105029627985 -0.0383689319300228 -0.0413343527432439 0.0443666131596 -0.0245808046085025 -0.0992492963284097 0.0653316106886044 -0.0407526515649512 0.174619191178631 -0.00886819498765351 -0.00476977278775426 0.14322933740865 0.0264189837161672 -0.0653258162094142 0.110322157812209 0.0134810478101934 -0.0518001226065005 0.157476885362517 0.0315001661337663 -0.0181924797578081 -0.0984523690450817 0.0160299020742567 -0.046225684399751 -0.122152169446107 -0.0139009786258466 -0.0549853485433904 -0.119181299720917 0.0200992861636695 -0.0616837141287781
  6 152.670061115351 ""  11.3742731060992 0 0 0.0384410701686918 0.0271308513313895 -0.0269707408349951 0.0935590907219936 0.0509644148859232 -0.0322688937005268 -0.0314689822354638 -0.011127277910625 -0.0372148977755662 0.0103578600575998 0.0207784854583217 -0.0304566190686568 0.0453706740430689 0.0148470475710932 -0.0746260980429633 0.126521171528103 0.132218779620941 -0.0616387918501497 0.165261682520277 0.00113864043360724 0.00678920172568201 -0.0486425640616439 -0.00680272788817197 -0.0894162198717978 -0.0455908605749609 -0.0296714215577084 0.00135017557784658 -0.052782700381659 -0.0261552609789209 -0.0293598525361018 0.000715495993461383 0.0176165513506668 -0.0697825697818035 -0.0606311794089135 0.0137497831742242 -0.00373219369956416 -0.0569349825837625 -0.122128133455005 0.0728043863761795 0.0278336416282602 -0.0356237526726894 0.00179726413122969 -0.0396843853357456 0.00620755270609295 -0.00194410988009575 -0.0086763814246222 0.0234045924212158 -0.0229119200989256 -0.163847424149697 0.0755391763299494 -0.0115059617311073 0.144720603438246 -0.0624032147603625 -0.0176901111365334 -0.0071668044855404 0.0853205317724793 -0.0216870628433117 -0.127995563249034 0.0180368499858381 0.00245332809576132 -0.0372903695774631 -0.0534830390846994 0.00823266106298542 0.0263317353649061 0.0511656960822937 0.0574996110593694 0.0867097940082251 0.0610917949094495 0.0568770141705774 -0.0379340535806566 0.0360410351475049 0.0465613227490988
  7 218.065561532782 ""  1.20078534316026 0 0 -0.0289315603432486 0.00409924640507796 0.0100419339693319 -0.084415461510587 -0.00822288617616746 -0.00122390662619073 0.0315701874539312 0.005994609757213 0.00708877329714742 0.154573125449739 0.0753375483936895 0.00621870074367777 -0.030175697192333 0.0396327295383898 0.0592980367149865 -0.159697982049638 -0.171337621807264 0.109747599118099 -0.229904404471062 0.08436157318127 -0.118623810936803 0.0553931241601872 -0.00841273281915132 0.03261215459141 0.0469937864718624 0.0256684759829219 -0.0355316436712846 0.0430254814501317 -0.00134895786772413 0.0197849015680887 0.223211688660061 0.036299784040329 0.125632001562866 -0.0367937451789788 0.00781934714493433 -0.010880625701232 -0.0285688085786234 -0.0497441406907249 0.029479832747062 0.0082753793587907 -0.0167765983286696 -0.00647413249029178 -0.0379426878956463 0.00629841647507057 -0.0048848643598765 -0.020257648508178 0.0133677354959844 -0.0205468312783365 -0.085307408856831 0.0357606471986731 -0.0161353177952371 0.0548811599912327 -0.0288911665830382 -0.0152361294785595 -0.018176579124673 0.06085909237791 -0.0115246542119361 -0.0964617962659038 0.0150218020843459 -0.000211847258310902 -0.042901859378826 -0.0359251780418107 -0.00318943295900911 0.00074359588228587 -0.030187924291116 -0.042091017361747 -0.0669900995186444 -0.0110475449058525 -0.0297888233520573 0.0812996430661857 -0.0313720266011355 -0.00261667101544753
  8 271.20778694307 ""  4.3119829572454 0 0 0.0261962734268177 -0.0802237768832885 -0.00352274249362055 0.0750964669703413 -0.0407970310158232 -0.0158839892707419 -0.0459659850047582 0.066675594985148 0.0501414685535418 -0.0315863762073987 0.120134289116043 0.0364264728541656 0.0295192144787039 -0.113862097635946 -0.0653485757759141 0.110652949257024 0.0251558933228742 -0.0911183162661731 0.141618847411833 -0.10033875280233 -0.0600900719398509 0.0387280699841581 0.00425129899079168 0.0727040794412424 -0.0331684429059335 0.215676839270273 0.19145411001762 -0.217491487077994 0.110741839201691 -0.0647221259694362 0.00288389996342222 0.0560978963634253 0.00579157795215164 -0.0142653900949976 -0.00279905637929778 0.00135013553018602 -0.00696277160717431 0.000144141518525786 0.00994940346855437 -0.00362885009722404 -0.00233358766913867 0.00283457590372227 -0.00198668099899992 -0.00522753223555055 0.00425617798511643 -0.0206638350491597 -0.00360081134681567 0.00296366493160325 -0.0164916709356832 -0.00462869491849985 -0.00436743202980977 -0.000716233677458934 -0.00250132987931208 0.00207506271422628 0.000213910389214923 -0.0037747046085064 -0.000666316359243495 -0.00747831613442397 -0.00226533745588918 0.00883061977762871 -0.000485117756285141 -0.0123404239487165 0.00619326441056786 0.0120994275415573 -0.0813430644843234 -0.0738885796613877 -0.033443431182471 -0.118830855211424 -0.0837474949810755 0.0279634338789911 -0.0580417237558658 -0.0957945206100605
  9 297.347214747146 ""  0.313147596718402 0 0 0.00757279936245455 -0.00398104825759897 0.00117301744660967 0.0024430899031673 -0.00389594257072451 -0.000464749897713304 -0.000242969366705474 -0.00167651467035539 0.00218696583580774 0.000532369281285891 0.00447821381672976 0.00218510560378179 0.00968465154111223 0.00212202782051856 -0.00071258593228647 0.00250031193012178 -0.00633688111846131 -0.00457829938754539 0.000813665177298336 -0.00286766914713635 -0.00157693591580408 -0.0621299700214468 0.0500421932456591 0.0202015386090442 -0.0193949903510583 -0.0775545088564907 -0.0138988438329929 0.0725439125354459 0.024737105159177 0.0025359083943819 0.0062042918173838 -0.00246735323180505 0.00416055321756862 -0.0224697270611852 0.0100937030010351 -0.0226512042898348 -0.000247465113150659 -0.00958521005938917 0.0229053805716054 0.0300256339947325 0.00129499694696409 -0.0151064132557168 -0.0198096078339583 0.0119384868608943 0.00549219850722887 -0.033558283463575 0.0121896202304367 -0.0255223273842441 -0.0474556569413938 0.0178715461616887 -0.0373890678066079 0.0495300852231777 -0.00246612857876682 -0.015586503541517 -0.266680710754491 -0.225068048876218 0.478955996755613 0.483550503689863 -0.107943370026894 -0.117955056779616 -0.331777951360104 0.341532273039266 -0.280721812695515 0.0104670069221019 -0.00639404190085036 -0.00233926346152475 0.0167071384130914 -0.0187124272722039 -0.00741587224873204 -0.000952659395264088 0.0008135519885667 -0.0164925999433477
  10 302.737372646226 ""  1.47702204862382 0 0 -0.00194849728108088 -0.0190278372864816 0.00418802799139273 0.033705675384763 -0.00346777274633858 0.00533971144650818 -0.0107508465315442 -0.00389852711802561 0.010313905704412 0.00774805002989707 0.0307117850611945 0.0178378563801328 -0.00520269543081552 -0.0363430910734211 -0.00280004521557482 0.0522561764102216 0.0483744645010093 -0.00606010744197795 0.0786578420014539 -0.040522446211375 -0.00422828149666517 -0.411446889897141 0.33480036662419 0.14892016666544 -0.12924217947343 -0.503527414390902 -0.127706686561481 0.490745492925471 0.168364334190806 0.0231246806478129 0.0167846143448937 0.0114615533870644 0.00553735138143563 -0.00277088659552679 -0.00322555711656758 0.003216325629073 -0.00188706514364774 0.00429808407338668 0.00024125031904121 -0.00372026671223192 0.00267118125123431 0.00314602108658842 -2.23041633735205e-05 0.00175557223052159 0.00127881159988422 -0.00579748360441113 -0.00604155542767996 0.00776776300486829 -0.000407346307571096 -0.00713023849099653 -0.000894672923437423 -0.00540081297375626 0.00360552245361463 0.0042022138063002 0.0360410035364646 0.039019604979853 -0.0656869649173789 -0.075951000347122 0.020260155624384 0.0208049557794522 0.0421285861473505 -0.0501763380162503 0.0412581895421671 -0.0209083213486064 -0.0128388897570289 -0.034940334785826 0.0082967821758281 -0.087388723317784 -0.0641291088113105 -0.0665368015866203 0.0279678371922853 -0.10879777901826
  11 379.111627635776 ""  7.03128704783793 0 0 -0.0116774799417984 -0.0494343016717132 -0.0132175391469921 -0.0100053170368437 -0.0340959674080948 -0.0706085886640633 0.0320523317797266 0.10431669071022 0.0437445920195127 0.00343880974872658 -0.0216091729660907 -0.0818667661233994 -0.015261167884646 -0.0576132141682728 -0.0102936098804619 -0.0152917995455061 -0.055199127496813 -0.0804956165773513 -0.0241378442531945 -0.0271126187889164 -0.0930602172548439 -0.0037159991258983 0.170163839970524 0.243962443909845 0.0340902962589423 0.101567260819399 0.0293082997784237 0.124641348283972 0.249408588456897 -0.0737577099935106 -0.0329233528461422 0.0592439554487288 -0.0266863615821448 -0.00115015650886927 -0.011676852992338 -0.0130178000302786 0.017781125003724 0.0107615157028378 0.0102300728153659 0.0202321646814764 -0.00709517800002438 -0.00931429281409784 -0.0149353092374161 0.00268244043172605 0.00152314077032869 -0.0282067987088733 -0.0167633276804142 -0.00343681168586429 0.00361634489119661 -0.0246213276561999 -0.0307957321790213 0.0190758190242458 -0.00776752555211944 -0.00998569072478822 -0.00832277506930197 0.0438341167857056 0.0190835192239921 -0.0506770038511484 0.00996529855263742 0.00809559479760255 -0.0370826078775878 -0.0292205187383269 -0.0105115253839729 -0.0301878902004598 -0.023506640357024 0.101531529215281 -0.096860228963401 0.18583710641798 0.184203923922499 0.040878818244571 -0.158877181741631 0.305593779363641
  12 390.010457520608 ""  8.46083429652496 0 0 -0.000476821816745464 -0.00999557472469337 -0.00213695802750691 0.00361973556074267 -0.00479750104852845 -0.0127496492157845 0.00224588239707526 0.0155732460607488 0.00718084408513601 0.0145536551482473 0.00896217664864603 -0.00914882580338984 -0.00203810135707002 -0.0151359763279454 -0.00268961264788855 -0.000788851333856114 -0.0142392387595412 -0.00737945718329944 -0.00226400438601877 -0.00279171325662773 -0.0231348452164218 -0.0134315113850762 0.0339580614939913 0.0391441531243965 -0.00136225341002672 0.00272219037059985 0.006455298457552 0.0251521215189873 0.042265256999179 -0.011989003109324 0.0346291658616754 -0.0243233264288687 -0.0184373517280266 0.0547160245847287 0.0788949887453265 0.0751876260898488 -0.0646696572442888 -0.0734199238845665 -0.0454362156895209 -0.0992939915526559 -0.00600018333877636 0.045513886775814 0.0636132221741486 -0.00992054451800786 -0.0590724922672592 0.210216403486235 0.139671380019015 -0.026165192708094 0.0453585615500038 0.173160504923126 0.232653201045366 -0.0814372923049713 -0.00613328802132347 0.0434166654097397 0.038870297724565 -0.168416332535929 -0.12769871400138 0.220030967908364 -0.0785848473023977 -0.157531484550535 0.178143953115719 0.199020146724598 -0.00249693695946934 -0.00809995471029947 -0.00221176227928467 0.0119829323485736 -0.0603007963096299 0.0544974037637286 0.0364377437865456 0.0263292737865755 -0.0410610870370642 0.0771697085948224
  13 416.905204293878 ""  47.5601934556721 0 0 0.00881834875486769 -0.0155520946591859 0.0200304094518192 -0.0253232923876799 -0.00334402436927878 -0.0373228957761502 0.0137409007537515 0.0169631090973296 0.0453099274367631 0.0137784152843649 0.00139587804802278 -0.0518999498355678 0.00968612842192455 -0.00918756927430872 0.0218169477309235 -0.0497244892294073 -0.0812560948053206 -0.0417036613222289 -0.0780271022960445 0.0368293999603054 -0.0537372726929462 0.0445424400310807 0.000223184062433029 0.0964658057044041 0.0290595905499886 0.0834268051063947 0.0605220590952414 -0.0123144696258492 0.0507948425437143 -0.00216381106743317 0.0501902398967305 -0.060239653234473 -0.0676445906311962 -0.00458264262195765 0.00136543559999347 0.0032627483897585 -0.0130238882175703 -0.000447388524908459 -0.0113456244922973 -0.0055008069345443 0.00791292034704005 0.00155537063669107 0.00940516451196743 -0.000680362058285513 0.00339914155982564 0.00333366812318843 -0.0013331592368543 0.00700231548958778 -0.00945716250895313 0.0032927230932221 0.0019778727191746 -0.0106573414595212 0.00873727378777386 0.0019278157682132 0.00769608555948017 -0.0242469200186731 -0.0128828909621522 0.024281459003848 0.000699925329263366 0.00929042904226181 0.0264809131839539 0.00448749081870284 0.017216958605091 -0.00149500441109384 0.00317093005199837 0.074288536302408 0.443117717625274 -0.372278944044337 -0.0963279547176427 -0.428423245570767 0.221580643884093 -0.401638191729721
  14 427.795820567651 ""  6.05469808386232 0 0 -0.00208265807850918 -0.00153046191811079 -0.00240989681742653 -0.000879515635563834 -0.00155794854110058 -0.00343555337965822 0.00047396216077033 0.00385987791648902 -0.00160827416126475 0.00516291086982297 0.00330207542213702 -0.000764611378987375 -0.00222041331318787 -0.00132080222404617 -0.00159091840142282 -0.00133226536684546 -0.0018313635206287 -0.000812171074335242 -0.00284728533010135 -0.000884325432213628 -0.0044775146363521 -0.0016831594744146 0.00700351346275441 0.00519587049252352 0.000111103621005555 0.000581106338662204 -0.00386928237644155 0.00577692157133039 0.00811153668841686 -0.003803069080679 0.0243040857401026 -0.0237139681134311 -0.00285329116052949 -0.0308473236276521 -0.0338479298291846 -0.0369278272758793 -0.0515598434822403 -0.0650155060557478 -0.0714694827628677 0.00466452711884933 0.128478902496807 -0.0176136136363795 0.0688154445860914 0.0065808742877123 0.115057960624216 0.0675233120648889 -0.137383616746948 0.107588847440056 -0.14694065636817 -0.0428348959556374 -0.187489388095607 0.0520852572310114 0.125945717658744 -0.00230342511529203 0.0314224042949753 -0.189598097825631 0.0475995460554508 0.192784377939126 0.0952351193408394 0.308194844111422 0.0975657094734493 -0.0965583918374902 0.152352080337812 -0.00306517553157615 0.000563884702112237 0.00218970247947946 -0.0459142348438874 0.0400815552189326 0.0195139493981095 0.0303135270532203 -0.0255288232998842 0.0509273083484939
  15 486.031653264298 ""  13.3425294344962 0 0 -0.14151087349693 0.0302626088275415 0.00765307097715597 0.0193332466798175 0.093379206194618 0.0160267846137039 0.0267608105519036 0.0147033132299724 -0.00959617228748733 0.0161334233796756 -0.0144025328921631 -0.020172496722952 -0.13251302881926 0.0768648863665364 0.0337327100053394 0.0956524476077136 0.377931662672269 0.0847714750478346 0.235195988586675 -0.0735690115460498 0.0164574959264403 0.123865680845582 -0.0417700562387371 0.0962780478943102 0.0938683932260773 0.105242635677595 -0.18703498236454 0.093458217466671 -0.00607794384352078 0.0393060473755889 -0.0148450643794596 0.0145033958601755 -0.0485559633898538 -0.000341864386289692 -0.00040426542423174 0.00265985342400098 -0.00285588297425406 -0.00216603489843712 -0.000735202905914192 -0.00216379627982787 -0.00023404627675273 0.00165441112503716 0.000609048548650324 0.000111800547755422 -0.000185416628495303 0.00173895372497397 -0.0015232749183352 0.00443920247877469 -0.00192246137511377 0.000175099096895076 0.00209522934029502 0.000552396654048232 0.000298672335994182 0.00142802055813815 -0.00551582766334586 -0.0103934556797231 0.0072721847185018 0.0157092166641404 -0.00277517113015344 -0.00223204185243175 0.00332629867969697 0.00841250601707719 0.00081505495842068 0.0104200562864805 -0.118577857146095 0.00786481497295079 0.138585964397775 -0.145490755934415 -0.00944158989973913 0.156033031413127 -0.0322943762645619 -0.0336405085033348
  16 515.400149853579 ""  13.3098972454421 0 0 -0.024552495095778 -0.0175137324641225 -0.0933833870689358 0.00043957251010356 -0.0637777917881158 0.042663989305173 0.033088519923459 0.0422889144552706 -0.141326087445246 -0.015946896892914 0.0395726269153962 0.106799628084263 -0.00735365714691062 -0.0302001363669182 -0.184070623296344 -0.0107037753819711 -0.0968173605443299 0.0529352345760788 -0.0302655213123421 -0.0426308733126495 0.0409702822488164 0.0795440207391562 0.0242342552375374 -0.0433748915890376 0.0718061140785464 0.0895423307847448 -0.249132424992076 0.100045874913252 0.0565540627678602 -0.131171337407114 0.0049133356598876 0.0064190662105112 0.107602780810384 0.00143297397437911 0.000298334651595192 0.00069151065353087 -0.00125717613542147 0.00183070466140715 -0.00393737575753302 7.17521658718299e-05 -0.000608543988999262 -0.000729983057772276 -5.06466176758024e-05 -0.00020387637588724 -0.0014464473574556 0.00168261711989217 0.00173233148183933 -0.00122397434073804 0.00352081857807679 0.00073694016583481 0.00409613775480398 -0.00340744620357687 -0.000281643796843007 -0.000612088219399279 -0.000681654068134285 -0.00174819038611665 -0.00124082029191759 0.00233959757810102 -0.00167027608248005 -0.00359584588904293 0.00335331082006435 0.00292604034226937 0.00138847561011494 -0.00750261844697798 -0.0126161285107954 0.0708365523365051 0.202010215744956 0.016426914796458 0.0679400562421011 -0.163703094380826 -0.0365129470315452 0.0270959558823193
  17 698.314241231745 ""  57.2881364022431 0 0 -0.00511686210992704 -0.00686459287602543 0.000345240710570819 -0.0026931910117829 -0.00225217065559173 -0.00449694114757128 -0.000904442599100324 -0.00404053461406936 0.0077605810540531 0.0166908828708974 -0.027388784952482 0.00184076260956879 -0.00131353401557224 0.00315294190800572 0.00360149854137755 -0.0071584330017543 -0.0209662103946396 0.0206212733971915 -0.0167662534006483 0.00532789472018757 -0.0537199893726814 -0.000612471098069093 -0.00600873565587572 -0.000803701509613896 -0.00220947965009248 -0.00470951775433768 0.00953029041815621 -0.00653508575654174 -0.00827304520503639 0.0099659442313388 -0.463677824307805 0.799629867233084 0.290961377850275 0.0091755913271367 0.00295904880544503 0.000335330798592032 -0.00164157139019979 -0.0208838874896221 -0.00768914164828523 0.00195475926747537 -0.00133308288463815 -0.000293011950712002 0.00185461132062285 0.00347998366782717 0.00289559601896972 0.0422416691109412 -0.0024190157726464 0.00714190909473322 -0.0200914788829541 0.0239876860193455 0.00332501067735708 0.0110666187982961 -0.00926192973080999 -0.0173662134273457 0.0011582472208456 -0.00498427991424105 -0.00196950268691302 0.0115661628803889 0.00223357640115729 0.00221305820356573 0.0118274884249857 0.0106951390472352 0.00936000999784246 0.00960987399592176 0.00314203945873489 -0.012758493752335 0.0650075890564299 -0.00134202557088132 -0.0170174500455146 -0.0477173743718252 0.031269428259053 -0.0737060870936196
  18 763.658560087782 ""  9.83524525480702 0 0 -4.03329224254636e-05 -2.34916622625147e-05 -0.00026240738093273 0.000758733143862508 0.000943424043082949 -0.000301117608041568 0.000125876269495977 -0.000461360278543687 0.00113349781105244 -0.000531127241093371 -0.000452374152064941 0.000718448428872532 -0.00150007681256875 -0.00373853159022864 0.00113544811293297 -0.000566793898388136 -0.00177048532949831 0.00241191858899222 0.000907251368776213 0.000685428672316935 -0.00048292661101464 -0.00104044433654593 0.000347666950365763 0.000492706392595628 -0.000559624951402468 -0.00154605426300613 0.00294970153030472 -0.000577349579562662 -0.000288134869339057 0.000727400109655554 -0.00238260377505206 -0.00205622532829439 -0.00864280244474884 -0.123483145114626 0.0275994280515914 0.0207129477626342 -0.00315041541341752 0.00257559822362359 -0.126816622586005 0.0836482413389011 -0.101765636455562 0.0615122980264965 0.0538544047226011 0.0399661885739361 0.0705504482114898 -0.0888310933054415 0.102602803620361 -0.109774977938954 0.0236829192525289 0.00967114236587705 0.136964265754248 -0.08167099179861 -0.0704260170785762 0.0517490490353831 0.0915513942838168 0.241035021317178 0.148218258728952 -0.052115746522056 -0.0235816880824859 -0.0721822085665401 0.0139720514075905 0.116523417525488 0.0289848679754965 -0.00224966569348533 -0.000139886838133173 -0.00163487100772873 -0.000662794098300471 0.00963804349937254 0.00215632844311768 0.0124998479126745 -0.00709621982901229 0.013417388453053
  19 824.159384179246 ""  52.9830814827024 0 0 0.000806399289340601 -0.000311306470265918 0.000789600199569411 0.0030139884552645 0.00241702898257316 0.0050372189902823 -0.000107494958528005 0.000496556183670312 -0.00272496607367657 -5.8501940059207e-05 2.80515674455819e-05 -0.00230403881421768 0.00105714235303904 -0.00184727908134053 -0.00256542008161316 -0.00153198793203787 -0.00770677791823997 0.00324437834027695 -0.00449399399614993 0.00822453133522495 0.000287165721886683 -8.02885216823301e-05 0.00117758621543471 0.000319176290657473 0.000546285817107053 0.00271869052133479 -0.00334793478140675 0.000794123483087771 0.00332318343957212 -0.00563024894229997 -0.0048111048426029 -0.00360913548868235 -0.00985837371175059 -0.0222691015706044 0.0037437472726681 -0.125990028996465 0.120135280698791 -0.0534123080098519 0.032087998996099 -0.125338650181459 -0.00766130408022971 0.0398322382861809 0.000726735875518177 0.0454568391925894 0.0575269482370251 -0.167439325972037 0.11876284120174 -0.28924515443221 -0.033388435827088 0.0645439582060473 -0.0343956715588558 -0.166907038795651 0.00795149728017465 0.0706382851348333 0.0221382018222022 -0.0101639661839677 -0.0552297800889732 0.0437852374459354 0.00627300074127157 -0.0120526326589626 0.122998451863903 0.173647859762771 0.133358367340996 0.000671313671545665 -0.00252646219846624 0.00339280368745225 -0.00765908919488567 -0.010278809212501 8.19100607189487e-05 -0.0153629471690137 0.00374725417997201 -0.0114686285774868
  20 837.683218282884 ""  10.3166957707686 0 0 0.0994317448285344 -0.0160067842889185 0.0138710270745983 -0.00169139586088962 0.13228243989869 0.0385479482833743 0.0323365765930398 0.0158932913116325 -0.074468089570523 0.00293579469978452 -0.0209728807189008 0.00318254300955733 0.0410254323792124 -0.0964088830220391 0.127546742185099 -0.0558225835119995 -0.0426919081376319 0.0332776971428291 -0.146541179817405 0.257357037433591 0.100943527793774 -0.101520319257586 0.108319404750513 -0.150583531218235 -0.0453092449705025 -0.0286045624704556 0.198029719024725 -0.111994219879341 0.113854358865914 -0.236516399977535 -0.0519522577751036 0.0294147102426232 -0.0574579977968369 0.00132489879749492 0.000274092217593764 0.00186915152274313 -0.00257747016401487 9.59581733779064e-05 0.000282226220834115 0.00286119368746663 -6.45110938000065e-05 -0.00156381267078337 0.000698595487257479 8.09969239072114e-05 -0.00140951986293976 0.00639606369935541 -0.00484187843667392 0.00929740494843927 -0.00209532504146583 -0.000768724732475349 -0.00385427802692048 0.00247721554913671 -0.000366135475867238 -0.00255526797586622 -0.000629387478355421 -0.000113967056937114 0.0020847536910144 0.00116438242374214 0.00175393993751515 0.00213633183054311 0.00110441835812448 -0.00213310759933385 -0.000209866892391978 -0.0781881030731546 -0.098310605471416 0.0123405652838974 -0.0404366589174802 -0.123156766302969 0.00576492974651243 -0.0221451264894501 -0.0914924909273696 0.021326016635675
  21 911.412504885942 ""  93.6387890457761 0 0 0.00383318839172687 0.0809621899730554 0.0169914790053213 0.075751086662978 -0.0503038382467262 -0.011101565414713 0.0007695830681105 0.0380201363553405 0.0292055921957601 -0.0114521415465965 0.0085978771302707 -0.0119796751439706 -0.0307828113880752 -0.106228847958611 -0.0921827801233398 0.00728347066591837 -0.286515657387418 -0.0675306348275518 -0.125616525244275 0.103896262810645 -0.025988422172627 0.012663670120658 -0.0130995109711752 -0.1908979236728 -0.00131858074257002 -0.0688170478595472 -0.0971356566621149 0.0234233339023386 -0.160136188989937 0.25193214769637 -0.0394801573835389 0.0210374240251866 -0.0646535616682548 0.00280960256426545 -0.00211524427849861 -0.00121466023379124 -0.00259867343385966 -0.00208567876211215 0.00233370923851783 -0.000839064578118412 -0.000859849303856243 -0.00257138202217255 0.000671067403714857 0.0047029528126133 -0.00263997501847091 -0.00959788806377449 0.00759653795592817 -0.0137000621088136 0.00757746915285034 0.000956422371017417 0.0103446588029655 -0.00923955856831465 0.00841123753279385 0.0139123495566182 -0.00720483729258866 -0.00655658138625169 0.00881359220646128 0.0104449957021942 0.0131018027308476 0.0160646784193521 0.00205039186891455 -0.0126501477865013 0.00236774018005457 -0.101187458951592 -0.0322054770652911 -0.000652316010705384 0.384142019804516 -0.0581764975151853 -0.0213565874356429 0.416372869598417 0.0629853417125563 0.0907997596224737
  22 923.850199125316 ""  4.22062318010399 0 0 0.000366049629963954 0.00473738750714043 0.00274299746320135 0.0041852265585543 -0.00461405467024595 0.00343349805314994 -0.000842773444907903 0.00304520130005424 -0.00024868746229765 -0.00187104200507286 0.00116169717082911 -0.00362143568045263 -0.000371406045756517 -0.00342966058538781 -0.00605777429296962 0.000703052553417465 -0.0164885233603586 -0.00337804319534486 -0.009198760236029 0.00538859558393971 -0.00126110844381148 0.00166244046871056 -0.00132928255686611 -0.0133071085978628 0.000340918261526036 -0.00289641912739962 -0.0129091381817706 0.00323406116511833 -0.0104405009630708 0.0157989176261175 0.0010781550670296 -0.00917588351607508 -0.0109461743002809 -0.0594045561441984 0.0703622087150192 0.0265587608210592 0.0798791957756956 0.00100700618410177 -0.0325000944094172 0.0094338273705375 0.015894405395402 0.0621010647832256 -0.0614241475406315 -0.0536737808580667 -0.00939964599894389 0.104591179699462 -0.190568756113998 0.394350029970778 -0.260246606940941 -0.013479872638996 -0.359982202048284 0.123087103950583 -0.0923147353879016 -0.13565578162861 -0.00856882621925209 -0.0919019197601204 -0.186809274194973 -0.0015602108518783 -0.179685812555572 -0.235073513593219 0.120755027532194 0.187843712129684 0.0910905276794306 -0.00280630629164372 -0.00263988760827756 0.00145745311760321 -0.000907521776904025 -0.00543694645686273 0.000504079289188858 0.00855038797897335 0.000491225628964867 0.00234232015652893
  23 950.598141150491 ""  3.71010556268375 0 0 0.011318029246294 0.0313112963417664 0.110003064610025 -0.0328194743719165 -0.0916279429940254 -0.0182299543279492 0.0294501583651295 0.0851109828856815 -0.0777747921126089 0.00699330455582532 0.00880292582570718 -0.0250534933803262 -0.00897013181215201 0.0880210269254223 0.270258842335389 0.0559839401198772 0.157872693337267 -0.0441677716170132 0.182069226545849 -0.264225809934193 -0.0649572780713369 -0.0760103939352968 0.0979977393788621 -0.443886057248109 -0.0488518139261711 -0.0983253589861175 0.015821569730646 -0.0956949761549456 -0.0925914279243888 0.0634546223221139 0.0392099616272111 0.019340191125135 0.0898001057335776 0.000725679774006048 -0.001926943384598 -0.000577472336708357 -0.00146301040102811 0.000687706685552115 -0.00116486292977485 -0.00113452389784049 -0.000635207894870098 -0.000631469407811246 0.00161878498029714 0.000224727144168968 0.00188520456286757 0.000696694604102161 0.00376544872191497 -0.00908351365487527 0.00378282216498113 0.0015239736934424 0.0092489867437789 0.00395004511664287 -0.00298655400424766 -0.00393742780028821 0.00334549324140843 0.00587314343987758 0.00209843322198171 -0.00307445212047574 -0.0013013967413182 -0.00216338427616203 -0.000738747109393095 0.0041570312188331 -0.000670162369416706 -0.000962981963581634 -0.0188275509191831 0.0290147295579415 -0.167308324890624 -0.0987783944497577 0.00605649103336207 -0.0718296415590301 0.0232404510823871 -0.0496376524500862
  24 966.446310614043 ""  37.4885665360086 0 0 0.00820801505083465 0.0215800866337116 0.0515511135148843 0.0678992923895227 0.0164495049140116 0.0218960060442622 -0.0536580453696616 0.0379600235543352 -0.0123607955418241 -0.0111905199441704 -0.00227037167364575 -0.0268042302111194 0.0744843688680826 0.0617646346006408 -0.205848116936281 -0.0146099876086391 -0.251021819815219 -0.0222020235433874 -0.149083606382386 0.181297783308523 -0.00518866080934604 0.114020730145887 -0.0840146239512421 0.0177709038456908 0.0434665229048476 0.0745936708609473 -0.367733635249188 0.145499531234841 -0.0914365724124773 0.20267202378632 -0.0551528831732255 0.0301787816052316 -0.105873764462876 0.00422247512465557 -0.00221127091114272 -0.000429279274310073 -0.00771468176923243 0.0017142955821582 0.00230506060005773 0.000207210738385351 -0.00176012510061221 -0.00483864748716502 0.00795950080642365 -0.000823982258363448 0.0051682667803784 0.0184687526966433 -0.00537792616624597 0.00256372555034912 0.00481328162423064 -0.00142691576261062 0.00177459901941434 -0.000575049119262887 -0.00696841096271598 -0.0161509280795195 0.0133144039986476 0.0319559802539963 0.01886596112048 -0.0175756342464678 -0.00351451554850472 -0.00618441791363339 -0.0139809769199299 0.00481239950192113 -0.0133108439268516 0.034093376682918 -0.0446000441714913 0.0193583512935563 -0.508723518275853 -0.136901790921471 0.00414436710786419 -0.242847423609092 -0.0231242890109995 -0.111609063318896
  25 975.080498986625 ""  33.2233463195604 0 0 -0.000363976888986078 -0.00123615692859417 0.00576706429933238 0.00319009905681736 0.00120558317665591 0.00269888265689049 -0.00288214764158137 0.0022022466929565 -0.00394980597690077 -0.000858199081353221 -0.00151783737591846 -0.00254809639196239 0.00408388162611309 0.00461630223249548 -0.00513090084854112 -0.000252154568998523 -0.0118765665080512 -0.00247027885977824 -0.00429879102618318 0.00692127672808194 -0.000964235714094008 0.00566080293714124 -0.00300619535185926 0.00182600755237501 0.00210410618831882 0.00651323027411964 -0.0191486011484937 0.00649001000685602 7.78323295217786e-05 0.00168072154681495 -0.0112906372488614 0.0135244337121528 0.00250140427345732 -0.0936324382774851 0.0185412074237602 0.048858433761651 0.0813510896683011 -0.0296469881534876 -0.0262594148625658 0.0467387167920466 0.0473586131186895 0.0409187125786551 -0.0473359932602961 -0.0128358358181565 -0.0984064970425677 -0.0882069285560893 0.0981496747329939 -0.0731810477071867 0.0639919013452752 0.0179741464063176 0.216249396474684 -0.0287405821129734 0.181315021535824 0.303806699637048 -0.132326249410913 -0.30468254626772 -0.113175852691858 0.0988148540489693 0.14159048704515 0.23650453751664 -0.0588563656485651 -0.297218414249606 -0.0627626481520691 0.00288900149844977 -0.000727170168931246 0.00227691645418369 -0.0357007079318021 -0.0107201092470895 -0.000453403418914398 -0.016450368360095 0.00385186758065376 -0.0107466808875929
  26 1031.71111960406 ""  0.821551022034668 0 0 -0.0375335850788214 -0.0384451316052157 0.112935041882089 0.0379441251899492 -0.0162350941405593 -0.0138103323899168 -0.0318640961066249 -0.0363550823162777 -0.096089725657525 -0.00403355198914628 -0.00380488471444762 0.00221542813925836 -0.057425121433037 -0.0864298183018297 0.167767765053813 -0.0027425591779395 -0.144590347763784 -0.0233864745622603 -0.0496176314026985 0.0396376025216539 -0.0646772060141041 -0.00273348013357628 0.00605530547105928 0.230061870410757 0.0239473030695102 0.159448742727866 -0.0842884905724084 0.0248577111197504 0.204286289119414 -0.33131241630746 -0.0308385604432089 0.00832391609615514 -0.052383125077143 0.000365589957193152 0.00141073360100058 -0.000285588331469424 0.000232990987846869 -0.000341450733502615 0.00117308152682695 -0.00266105122612703 0.00104339844963983 0.000512141680067286 0.0058309156821842 -0.00308819717220944 -0.000239994956313843 0.0201877273196126 -0.00677289751634715 0.00999699893023333 -0.0194741915640168 0.0080894914485587 -0.0109167799856884 -0.0220388842266998 0.00511878706372686 0.00203240582492508 0.00578708347673462 0.0227497996907051 0.0210789623375589 -0.0146673246558796 -0.00349199337979389 -0.00538993293241995 -0.0160457927730034 -0.00892992987416093 -0.0161795296936255 0.012440166264901 0.0614466469009499 0.0138126794164934 -0.0462768038668268 -0.165249128736542 -0.0604005079543077 0.406966211035822 0.265289821114159 -0.0636768384839732
  27 1060.56974938866 ""  14.9773450710282 0 0 0.00026542252998183 -0.0016450292657073 0.00871239170919575 0.00213351025043646 -0.0019458909892753 0.00277610409037579 -0.00486842707071107 -0.00226875184328635 -0.00641392722242515 0.00018888715934779 0.000176446186410905 -0.00235949477478671 -0.00122159119014219 -0.00742200411956835 0.00760066452131471 0.00155476512913107 -0.00878752906125537 -0.00680194463185184 -0.0111645813336051 0.00773497275894309 1.7351336919385e-05 0.0036032007686509 -0.00346749982157553 0.0206571338908276 0.00305597047384305 0.0147922429317503 -0.0173781878617848 0.00682671522101737 0.0125090755896939 -0.0175004333355993 -0.00163076439208935 0.00435855766862404 0.000773421445088267 0.0105004229654626 0.0026957161097068 0.00700287390794143 -0.0288836151838258 0.0085176924323309 -0.00667006219995493 0.023705562351914 -0.0450594457867839 -0.0180332261735663 -0.0659706744788009 0.0639511430865896 0.0278477123145097 -0.323960105836381 0.0449782399476737 -0.0234834672420737 0.361503434615411 -0.194909063987236 0.0512651398913501 0.427284024924029 -0.168494564659623 -0.142981795063243 -0.0590218440944131 -0.267129329799516 -0.257604216905916 0.215431953034896 0.0498930980059503 0.0601888077125585 0.220083505672602 0.146635016349632 0.227601497042506 0.00153675497064515 0.00293040784784266 -0.00104687293317962 -0.018347840830442 -0.00680116686452295 -0.00299593123805864 0.0176776606118417 0.010144031512005 -0.00217024225572206
  28 1081.37794192851 ""  95.02160619477 0 0 0.0106133930943843 -0.0152376634452805 -0.00520896206880639 -0.00231599059843371 -0.0513905468019628 0.194096594609951 0.000647466012300728 -0.0158977092402576 -0.0145334852694736 -0.0157577411699884 0.0522172446942554 -0.147023312883032 0.0114245765763395 -0.0725155578418126 -0.0619028695307334 0.0114348746191213 0.0180683306993112 0.182375517259964 0.0160750567505423 -0.0539222606863002 0.193636126475824 -0.00102576104701339 -0.00399361481037141 0.0353344361890291 0.006490452808532 0.0152348001422578 -0.000124920910210015 0.00354048749575151 0.0270687316757866 -0.0619171917089745 0.0449113083506996 0.064770480007621 0.0475140548363429 -0.00177400747625736 -0.000940532658993614 0.00384325025936186 -0.00146961960583419 -0.00272792451751254 -0.000813945489756481 -0.00336202862840145 0.00141134979535328 -0.00436251802274946 0.00385887450138117 -0.000152507660542311 -0.000921147213480304 0.00788364812796085 -0.00245010174682406 0.00608867863453733 0.00172956673691859 0.00320974758015197 0.016159266680723 0.00134211552677173 -0.00471177804089311 -0.0159513149755589 0.00166716569852688 0.0124075228965647 0.0154357416114477 -0.00563656825691057 0.00478551865155612 0.00619848132781406 -0.00712082451699619 -0.00579075808091141 -0.00808066092202603 -0.000689971185428633 0.0128844814147261 -0.00686011708318931 0.0790360611470066 0.0260705179767593 -0.00338484099567807 0.0199471859490528 -0.0138525721611027 0.0313667517877935
  29 1135.44016681203 ""  23.0216345434479 0 0 -0.0935960305745712 -0.0155381034108984 -0.01414547085204 0.0576871475678037 0.00171797188794548 0.01302786068366 0.0516207639368036 0.0111111237718468 0.00470054720862467 -0.0104523082864022 0.00288977358166373 0.0012071160647312 -0.127054021230543 -0.0707070151311282 0.0897053083828728 -0.0320969686727396 -0.161503792351198 0.166361271001328 -0.0954137206183408 0.0909102234823189 -0.154516370475871 -0.0771700433266091 0.0767173186810222 -0.151009816590967 -0.0313643225333938 -0.106806815065137 0.184369913679747 -0.107117008136648 -0.0271131698786913 -0.0160544213622618 -0.0702282344214077 -0.0032061345425414 -0.17875160136431 -8.35126626866968e-05 0.0640130885687525 0.0166625369322387 0.013786078692492 -0.0401470647363927 -0.00713664436411927 -0.0565990235349834 0.0160819448034936 0.0048514619389132 0.0503678213337235 -0.0122450890731306 -0.0190549496958899 -0.29201645624014 -0.028586099680689 0.193998450922731 0.259846721365669 -0.171497578288411 -0.115558443366149 0.0744983782068891 -0.0390909296211428 -0.0735311888533294 0.0203900516038528 0.120274807942709 0.166773200460136 -0.0941224137925412 0.0417107634948197 0.0515888510592699 -0.115886122116522 -0.0995300961317565 -0.128399440044738 0.0464105889130461 0.00996173226115144 -0.000694654505339652 -0.0205964540894772 0.0729001992163067 0.0186526043708757 -0.101314166653635 -0.0172052035738045 -0.0218115225032768
  30 1139.27677234795 ""  7.64462997685084 0 0 0.09556123757066 0.0167189896475626 0.0111069276627902 -0.06066580565649 -0.00236151777369737 -0.0160070845648371 -0.050344877817332 -0.0111384190836599 -0.0027399824117515 0.0138444481634744 -0.00332329831765977 0.00327217119368849 0.133087916654401 0.0880741499139044 -0.0899454062089367 0.0321746397978828 0.172100593310812 -0.170418101260049 0.095365259803832 -0.0954596660862788 0.137410575580885 0.0763810144071446 -0.0762103981071307 0.146848041777414 0.0308705148333927 0.104344916669284 -0.178824988403634 0.105689723242275 0.025559417194805 0.0184133067963892 0.052082244101438 0.0154573611322637 0.169460850260353 0.00681828194277883 0.0598495342734112 0.0183256405442042 0.0142796886903349 -0.0395003916520864 -0.0133127303684211 -0.0575374382858174 0.0227996757305529 0.0124827382003062 0.0496146128614331 -0.0189995763383462 -0.0191027596411195 -0.328622064259949 -0.00679128076295854 0.161438277762267 0.221451613815003 -0.15293478568561 -0.12535168510464 0.0836118289753368 -0.0314655500476937 -0.0607419649105641 0.0222896197245124 0.125028019476497 0.167543206374769 -0.106060689482315 0.025531377803305 0.0318784312433774 -0.117204028395883 -0.0933396946100367 -0.130138574046861 -0.0488495474609416 -0.0116715734726379 0.00245563948923173 0.0332732868786745 -0.0731891638605689 -0.0175487029291527 0.0950968973316844 0.0189126760530049 0.0168012068869279
  31 1166.32480914971 ""  1.18164835311295 0 0 0.000835088482045343 0.121422928981969 -0.0369260066039274 0.0283265499107598 -0.0590280131151477 -0.013701109155526 0.0233811932540755 -0.0575606974212913 0.00571722045353598 -0.00483675177947683 0.00985832611575875 0.00308796914292107 0.032063595766058 0.278238717722503 0.0111865019594695 0.0230947008651989 -0.0408829255125343 0.036638269046885 0.00647799861360977 -0.0346604580275059 0.0165046012606737 -0.043433156656175 0.0260095012607282 0.165714764188981 0.00952378038299411 0.0437730191020304 0.194546651073925 -0.0241897880393352 0.0884701653440013 -0.160801243883284 -0.00900521136984045 0.0120076028518419 0.00665867780411775 -0.065563146275487 -0.00355546631156539 -0.00553065835820943 0.0344066380587808 0.00716711379310198 0.0136680006604222 -0.0487323863188775 -0.0247198756489486 -0.0353535615394722 0.0203900545060808 0.0333781344684639 -0.00578995525467209 0.341119381885466 -0.126777479214178 0.140913184474853 0.108879274330612 -0.0036554979513979 0.211158859111727 0.09924701088815 -0.12022239151317 -0.18942775327733 -0.0112617718013373 0.0122980043313782 0.0626174766579392 0.0294648091132119 0.100793407191675 0.121165397286473 -0.00337634437656685 -0.0374071838770825 -0.0109612943103071 -0.0261451130825951 -0.0369565750457001 0.0186291931082096 -0.151116400140946 -0.0907205834928974 0.00323875273458432 -0.0210161290335011 0.0176993267011098 -0.0434469415804636
  32 1169.05548385803 ""  8.42815503602258 0 0 -0.00933859332190801 0.107186424657562 -0.0305778818391245 0.0340732490218038 -0.0533543948528227 -0.0055338337692532 0.0245071147491469 -0.0511258507220942 0.00297451602707792 -0.00764021040527161 0.00984202441380052 -0.00371806930042843 0.0164271419035346 0.243291962603239 0.0206404384138527 0.0177176400701254 -0.0641758743644009 0.0569992502889436 -0.000115388995284423 -0.0212073488928232 0.0178550253186082 -0.0451086429906635 0.0296254528474815 0.138988967584822 0.00627470659662962 0.0327091239657774 0.18678834896108 -0.0300988937044578 0.0786354116172399 -0.149470468174727 -0.0135546537088617 0.0294350369861209 0.00531827570087506 0.0691628212278919 0.0013955422386708 0.00608602744354443 -0.0385719314708956 -0.00889779017441378 -0.0148996073018307 0.0578960377977359 0.0346427067587145 0.0372971892004268 -0.0241372956523369 -0.0418315390501023 0.00843047914996826 -0.370461256555546 0.143714317005763 -0.165980024829509 -0.103596500266125 0.00223382611952053 -0.209550612109728 -0.103081625609891 0.139780961627386 0.206079548701554 0.0164383191912447 -0.00873426237309755 -0.0743920458252707 -0.0392167462461678 -0.124069299992928 -0.148102254336474 0.00578313520995209 0.0544966115801504 0.0137466130220693 -0.0183449610373331 -0.0323585302657981 0.0147548962091264 -0.146593830529638 -0.070524185397405 0.004385808889697 -0.034284610857307 0.00616103924235454 -0.0352183702983811
  33 1179.96584903265 ""  3.22864021994543 0 0 -0.000532947562829067 0.0044246351388955 -0.00124346757451184 0.00146641543814794 -0.00329651627284262 0.000558115487635905 0.000865810814784894 -0.00173183808206164 -0.000181827204956269 -0.000866654718971407 0.000732289225579773 0.000411053859803949 0.00177871635933549 0.0157285998172282 0.00305915349568057 -0.00121225102762636 -0.00336402507807711 0.0150884626864567 -0.000119524633998981 -0.00330926396606552 -0.00602440767874611 -0.00153691232034999 0.00117841193888018 0.00541508601321219 -5.92466546431483e-05 0.00151229617646122 0.00842483676675201 -0.000580764464522695 0.00279936035896844 -0.00528587221335773 -0.000797154482275962 -0.00524653652112931 -0.0213103834530324 0.0562983587235589 -0.0120979995510635 0.0479901063164173 0.00682722712478915 0.034190533187667 -0.0300058972460892 -0.0548289756417571 -0.100521866704928 0.0347463066738117 0.028661510169442 0.0683544248562187 -0.0418943393770738 -0.131407729664227 0.0600637937841856 -0.0518134300332325 -0.500382180603031 0.157985755410924 -0.280689044444968 0.18793476327868 -0.171860449207259 -0.013402592518311 -0.0692238718006105 -0.0889578387364831 0.0993210392826963 0.0805726751672424 0.221032168530605 0.271311723095901 -0.0190467524714187 -0.192549536957559 -0.0346196263638941 0.000485595344386352 -0.000666887228885434 0.000281278943560579 -0.0150341636628647 -0.0012308277273431 0.000419225108898146 -0.0124183315790623 -0.00451706909357625 -8.49351819102996e-05
  34 1201.55722412093 ""  0.7843007501215 0 0 0.0124144065303485 0.0033304430272572 0.00416280973355664 -0.00407588057281798 -0.00422323095056661 0.00206114514162565 -0.0071340516965091 -0.00235030105052281 -0.00222353877742165 0.0010085694753572 0.00228201209483516 -0.000605907674431818 0.0187329960644666 0.034808498205566 0.0173894608066398 -0.00603466964394314 0.0091906850633439 0.0444299626184942 0.0250836604200319 -0.0309370924887258 -0.0243992356596271 0.00873269224544836 -0.00980265010502424 0.0191309318639687 0.00382024177560118 0.0168246837529343 -0.0200821744722886 0.0159245400874352 0.0057956433179263 -0.00182437220405438 -0.0132957062106844 0.00517088322743485 -0.0425153043568368 0.0216859660952442 0.0835968580060123 -0.0498559584879384 -0.0311929547138202 -0.00981430358669093 0.0275315857647342 0.0384898643378332 -0.10803440903637 -0.0177954946240276 -0.0144434365454886 0.0534074944517657 -0.00708486796303414 0.102597309145096 -0.143175686508466 0.28996744714751 0.172752399367142 -0.126957655511678 -0.267357624941606 -0.500953381836943 0.0949335848676646 0.251536260375083 -0.0402635527422182 -0.0885694207489461 -0.0381355035531213 0.135653809437311 0.115416380512104 0.146428061509029 0.0721720625407404 -0.0495273969536076 0.0729862892937099 -0.00464313633629902 -0.000845888284330108 -0.00308951869357123 0.0093337106663461 0.00924582528614994 0.000640380811540342 -0.0195638986342629 -0.0174455302527381 0.00964252719189361
  35 1243.67337897011 ""  5.98948211938457 0 0 -0.0588041156354323 0.00317900352835474 -0.0324234409450481 -0.0204983564856662 0.0117036270474028 -0.00988083678606323 0.057403903148873 0.00526460863720865 0.0148499252806612 0.00638454081875048 -0.00244893895031912 -0.00751905648136749 -0.0732702197353725 -0.282668466821027 -0.364992699529151 0.038716617921566 0.00100108069325234 -0.34857969550551 -0.0116409478659036 0.062593554217089 0.365462624707467 -0.0559513610015557 0.0679802735011127 -0.0933329695013951 -0.0209922602518555 -0.114443632432242 0.175052271512538 -0.104827110267331 -0.0356839594146328 -0.00630145460876295 0.109135599554203 -0.00168473905865247 0.288734709158248 0.0035801016124141 0.010378488276008 -0.00794475720580716 -0.0044626493261622 0.00117959370404098 -4.06685353480336e-05 0.000549468487530495 -0.0144577598480842 0.00233095944370037 -0.000157621478267166 0.00478252716569509 -0.00176568700487721 0.0119079669265014 -0.0149579191857772 0.0299841791868487 0.0200595688237609 -0.0140662445923698 -0.0351399749798342 -0.0292140738344761 0.00674060297571465 0.0426835149314602 -0.00477593688586314 -0.00729344572814008 0.00312176220098583 0.0101600621408083 0.0141326812660012 0.0191928637020124 0.00624615478984947 -0.00667057691213976 0.00429664749061113 0.0264489485214313 0.00458834399045325 0.0429829297019866 -0.262065630802631 -0.174008472534171 -0.0141375798902466 0.181968000201032 0.207159366020043 -0.128525225593072
  36 1290.89319965386 ""  8.88071181116004 0 0 -0.00138009373081777 0.00130500172791843 0.00143263889010579 0.00440259401361646 -0.00153127260682405 0.00307026047760367 -0.00380770383926249 -0.000925337545586972 -0.00155857497564645 0.000479057175898252 0.0011148764808993 -0.00261706273667241 -0.00872702578183445 0.0105466971478274 0.0499895553643539 0.00473950227449044 -0.0131985650477385 -0.0191894501082073 -0.00736401851963564 0.0100098330822853 0.0180425472419811 0.00183323548219301 -0.00344936167277039 0.00799741483510975 0.00068381891889097 0.00755614901337227 -0.00936141409622123 0.00472925908653104 0.00200062995681997 -0.00086513454078324 -0.001213253157714 0.00831747577609506 0.00860915280285995 0.00422861469304059 0.0120836700452012 -0.120600691446101 -0.0447714267314491 0.0363033823756154 -0.00580982293042742 -0.0214949115824004 -0.0152991069336557 0.122348649544128 0.0111682823599878 -0.0321227762816078 -0.0220367749844505 0.281338079595839 -0.063742872754087 -0.0489335912208476 0.165201374860978 -0.0602496146158266 -0.0870962009106252 0.470629162808811 0.0275023555920078 0.426528976721593 -0.0211596619297789 -0.00570456385181468 0.0902264291263096 -0.0941227844135455 -0.0194309359041885 -0.00970894140087152 -0.0237959931893761 -0.0445992174297172 -0.0378450005057248 0.000678892461508584 -0.00135329831542022 -0.00423644801455778 0.0272002943249448 0.0234896796089213 0.0035177885435683 -0.0244954142866261 -0.0196213555785957 0.00720925231762886
  37 1295.80839747991 ""  5.83878972099141 0 0 0.0379577420996088 -0.0370841036714616 -0.0258196057508061 -0.0441090730035352 0.00192158492241905 0.00890193770735434 0.0278399334977091 0.0121725023360509 0.0144212051926074 -0.00165137934079039 -0.00208646870608104 0.0103811519296416 0.154224160999701 0.0589286628624139 -0.440032202751826 -0.0598130845589428 0.196726081324036 0.417210876152155 0.020760150204021 -0.108024448746595 -0.378014840076257 0.0131388648214666 0.00674292602713879 -0.0759258756137496 -0.00996381478035151 -0.0762638606917725 0.0723194964611993 -0.0166018773838915 -0.0204990159378522 0.0256382335219206 -0.100150884732315 0.0226299000702654 -0.233224531471189 0.000127421092853797 -0.00224426885811255 -0.00836934867639601 -0.00427928733481822 0.00315552613905272 0.000361983074030441 0.00170333878319747 0.00301508589923651 0.011856545019206 0.000320815889099221 -0.00281582305380951 0.000703294063271617 0.0177765354361982 0.00314785508006898 -0.020708329672873 0.0108724576781939 -0.0048198177012432 -0.00328925443983397 0.0474205731171928 -5.64228893075975e-05 0.0224925245979611 0.00164281109238607 -0.00836557552027808 -0.00828538284393064 -0.00866757588207989 -0.00984666031619515 -0.0135359192228392 -0.00957375459265025 -0.00347028448743179 -0.00682349719499405 -0.0246336677998204 0.0194614623998997 0.0390735845594456 -0.172032657906501 -0.233890611468298 -0.0416869129877823 0.263499969734569 0.187777902928603 -0.0497082991468956
  38 1366.29105577966 ""  4.84553707249799 0 0 -0.0289963394074782 0.0352078176216118 0.108990056671636 -0.020233387135223 0.0268694425847005 0.0491342385524154 0.0353893067651681 -0.039717021580851 -0.0033209606079671 0.00930908260041117 -0.0137012946038767 0.00250463588940094 0.0968722665572376 0.0388072454598362 -0.484649332697353 0.0215345875251937 -0.107172569602997 -0.36893485988725 0.0802752432266298 -0.120450552797248 -0.343590969658053 -0.131983385083482 0.0910895367813614 -0.0590047255605399 0.0596930854469757 0.0856583788784731 0.0117894167873675 -0.0670601798587585 0.0915404976827788 -0.183350356390622 -0.00625641958620818 -0.021688007965808 -0.0379976349814133 -0.000115598862263706 -0.000727199765914349 0.000491038990303447 -0.000367215396260043 0.000131022112954764 -3.89186834007994e-06 -0.00105207958844832 -0.00032042020605169 -0.00252570465862565 -0.000613823845131441 -0.00183331832189427 -0.000320048736982703 0.00220499947738444 -0.00122697103566825 0.00105975611704962 -0.00510223100841075 0.00317110069987201 0.00220983896720251 0.00891395743494107 0.00486146961001547 0.0125217410932326 0.00130418523167438 0.00864901365043336 0.00422917585564274 0.00183469256518535 0.000347701583517034 0.00353242929960916 0.00481473327448251 0.00658621382718439 0.00327618870668232 -0.00157497074174956 -0.00684981988982213 -0.0366674958434258 0.158258268300731 0.152942484789785 0.0157666988470628 -0.159326980017326 -0.154508364489098 0.0777454378459198
  39 1398.68965292267 ""  15.5242671920814 0 0 0.0445257231994803 0.111619141406239 -0.0106118740706916 -0.0334755268388077 -0.0132940137616086 0.00905145845916693 -0.0284600508159152 -0.0154169225728883 -0.0256166017848396 0.00416098751345904 -0.00257313868030353 0.00801124447905967 -0.20558127912018 -0.700868813168971 0.0604644051188394 -0.00156829752551577 0.0963727459717191 0.0415302996374903 0.0226495405162447 -0.095113216328606 -0.245283388845766 0.0268847605318944 -0.0226081728320423 0.157021516771838 -0.0165811370241468 0.0911606357690257 0.0975876194111089 0.121507060872296 -0.0343357407005803 0.0702236083614452 -0.0375423945858025 0.00658812526774977 -0.0830818422183952 0.000589494841990841 -0.000939692167067426 0.00360340431163772 0.00188636302568162 -0.000306020685104473 -0.000493792250620829 -0.000894368398376765 0.00245253012679978 -0.0112234644523687 -0.0116587621392758 -0.0231946679212083 -0.0156639570349189 -0.0190290680020069 -0.0028540599071611 0.0106256506141879 -0.0145142169544178 0.0143838024179228 0.0166475515115878 0.0274213341405103 0.0257606161330423 0.0489654094527478 -0.00353635438165207 0.10241326514259 0.0818399639450189 0.0284318677996611 0.0274921095671945 0.0826273398178216 0.0936046707123702 0.0840963488690988 0.0508820170899572 0.0271690770003465 -0.0185753822588938 0.00693601732889824 -0.0693533098476093 0.00909324327637066 0.0172069243317903 -0.076520575912311 -0.0268056329007729 -0.0221050575224962
  40 1411.76545325325 ""  1.68719423417523 0 0 0.00782912518318474 0.0294552676109254 0.00661381610986689 -0.00949852058851662 -0.00527353545350066 -1.78103039681734e-05 -0.00573293771359517 -0.00318685707848709 -0.0150518646824876 0.00292567365816408 0.000275120310000824 0.00182075034292901 -0.0471641803991249 -0.173617190982863 -0.00902284222180581 -0.000128075997837312 0.0229758056863658 0.000998719681833813 0.00619837889865659 -0.021226692761707 -0.02368546805586 0.00931549714454192 0.000283433944716372 0.0681209420104277 -0.0116954484248711 0.0222994990290973 0.0552527028367216 0.0321531497082587 -0.0271781918821726 0.0319783891853333 -0.0140164099359485 0.00696975747781612 -0.0396951029139012 -0.00140825039514665 -0.00274679276223798 -0.0193972156222202 -0.0125065245944352 -0.00119457257358371 0.00359041908823865 0.0141064378209848 0.00678994891092957 0.0657831527357933 0.0469868030526341 0.0837597947712817 0.0419317286511188 0.0840415373883462 0.0305088615679439 -0.0899341270601907 0.0709880839472075 -0.0709143022048273 -0.0745199531339598 -0.12893459880244 -0.114956864962781 -0.257674880592309 -0.0451896005238912 -0.435716229987504 -0.201134875552459 -0.188510176910758 -0.0989044214495393 -0.322306402947232 -0.293660420424179 -0.333088283321307 -0.163706184057927 0.00628632815184865 -0.005548496791643 -0.00150922054869325 0.00115751121299041 0.0124667368332923 0.00401704588862632 -0.0323652794390914 -0.0236538598555525 0.00550163713632104
  41 1425.30233934426 ""  10.195145305942 0 0 0.0160470136816192 0.0220125895633331 -0.0513331882763727 -0.00415204456908487 -0.00130797452088464 0.0060351149682078 -0.00364342436328596 -0.0417396981347575 0.119629246892073 -0.00197113648970028 0.000719922899866094 0.00202188461340448 -0.0732937115637869 -0.138082719572373 0.141789222680558 -0.00818461184403867 -0.0164093044926428 0.024071906286379 0.0305938308120471 -0.039032833567395 -0.0507099961208888 -0.172940049402266 0.00446883068840115 -0.456843392597452 0.172873121507231 0.151847882489018 -0.45440441838328 -0.0469694409600146 0.309141998797374 -0.300011369446774 0.000917149593901064 -0.000329520909388957 0.00922904076152613 0.000240446473727176 -0.000414321882231502 -0.00156123764110147 -0.00175427695458343 -9.33814738860189e-05 0.00024601112195572 0.00252575172682163 0.00110722853457179 0.00678560027120632 0.00309065693913513 0.00528235133836814 0.000975527420911682 0.0072988830229135 0.00483824102686637 -0.0115125112825837 0.00667660869542262 -0.00785958240667333 -0.00940751667988928 -0.0136964739418894 -0.0100857644776983 -0.0242084091622979 -0.00833738271949349 -0.034308184505665 -0.00508413922934483 -0.0198562659280355 -0.00369724184236925 -0.018050940617515 -0.0132697757964121 -0.0200878929005284 -0.00827356736501904 0.00557025968134535 -0.00434020842911117 0.0149300985842735 -0.0834654295503728 -0.0290648276689209 0.00686726205299842 0.0353971233195439 0.0583363859000439 -0.0457579197679841
  42 1431.76937846834 ""  5.44670501960535 0 0 -0.00437199789957512 0.0156643939041926 0.0988760238665331 0.0219414753868984 -0.034855564716657 -0.103431276080614 0.0101507796067936 -0.0235748277225262 -0.00236780745218477 -0.0172656017554745 0.00656476141949874 -0.00607225507966182 0.032486842778644 -0.134951481753726 -0.291229696011208 -0.0157678039228231 0.211199855262645 0.498228051495144 -0.143661917814932 0.164879055955922 0.315384229637419 -0.120693752434664 0.0754535317307356 -0.0610817968927634 0.0618081966695492 0.132430536648534 -0.0325395014672605 -0.00120117459959884 0.0347901334245828 -0.0655822769849751 0.0596171858923158 -0.0184952245966731 0.147139844858518 0.000621761324290447 -0.00156620773682487 -0.00709395740357305 -0.0021211124208658 -0.000189736006407956 0.000157697362305597 0.0051575082243132 0.00730172676148983 0.0193594543737169 -0.00475082562032538 -0.0067678713247375 -0.0156489086048567 0.0069388246561352 0.00473360063515077 -0.0188228295018569 0.0172266575903527 -0.0107039918582716 -0.00575092710748914 -0.031542660851268 -0.024232612093103 -0.0683962409561659 -0.0187118325874461 0.0200515837599316 0.0494796374010791 0.00284394064592417 0.0220459935266399 0.0410844283236496 0.0472949954400639 0.0139208596725927 0.0234057040908046 0.0059251594000279 -0.00807340411011187 -0.0261029557562675 0.106047452147695 0.133554205386002 0.0205942680673555 -0.119635829054245 -0.09217816064004 0.0273564266019663
  43 1444.10918160095 ""  24.4428903668816 0 0 -0.00211233957588193 -0.00796178033460731 -0.012333496754578 -0.0022040429400105 0.00859432621481746 0.0149368801930044 0.00056486061392949 0.00552453091296248 -0.000904257331079294 0.00189746886997523 -0.00106040006981153 0.000275660998273556 0.00702814226627285 0.0564696183137659 0.0323108821616936 -0.00402866540294936 -0.0565115342574834 -0.0777265883071752 0.0378987857062741 -0.0319433883716103 -0.0328475639380435 0.0216440840534326 -0.010208234084434 0.0141255718536256 -0.0127558894565654 -0.0327546852867715 0.00738748536533921 -0.0105102730060155 -0.00956858329365873 0.00999313205278008 -0.00196725928398779 -0.000412142085541395 -0.0164168486516001 0.00429049064520057 -0.0149976537715026 -0.0298460790102897 -0.0244596813389308 -0.00371628157498935 0.00706373368278033 0.0463361457086289 0.0449637505724125 0.121178230137084 -0.025456635522379 -0.0232060038379576 -0.0859850937877089 0.0875966808313346 0.0747853248784675 -0.193394859003243 0.105454033294064 -0.110983325521064 -0.105476176262618 -0.239490640046109 -0.15730100716292 -0.465032366431323 -0.130004496909775 0.0456576926382745 0.280770913708646 -0.00469372794656899 0.104498623682044 0.171315255990041 0.267466980621619 0.0200968353117193 0.141429802475973 -0.00176149074444287 0.0027560634467581 0.00279491041347831 -0.0165494512494244 -0.0209324083108464 -0.00471766288135231 0.020438991587757 0.0128203793529657 -0.000933661247655452
  44 1464.91139022373 ""  28.1058981468543 0 0 -0.00537323822426307 0.000804565280004545 0.0102724594742147 -0.0521626823996585 -0.0494771600385231 -0.00257776328678886 0.011109357126929 -0.00557359958477958 0.00269707773025476 0.0564002207503958 0.0235047446165268 0.0238339747066887 -0.00625105352198307 -0.0201493760230604 -0.0328317966829107 0.0175618522414855 0.0919671648888968 -0.165670483977483 -0.0213968340497689 -0.0145570110731884 0.432921389627393 -0.0778000915936703 0.0646222317327137 0.0224261018788418 0.0313212609027038 0.0227885707954801 -0.0703170677180949 -0.092101328624409 -0.0300974200413858 -0.010394112665282 -0.269315838285774 0.12985571588772 -0.712202651130444 -0.0015004153354367 -0.00291741144964284 0.00264941173774079 0.000611605163333213 -0.000621073660801029 0.00301182605435318 0.00216934408277891 0.00430346128947106 0.000590273564189282 -0.00394245624334004 -0.00639512321319472 -0.000315433120093643 0.00410594512946512 0.00860800297301448 -0.0170879274101477 -0.00359079909588181 -0.00339185278339422 -0.00120279141785968 0.0133318087741 0.00405753606770332 -0.00123119545538572 0.0176723720318593 0.0420100358840996 -0.015374376820099 0.0359294944235985 -3.68439331062591e-05 0.0170013536282891 -0.00521003583761369 0.00931459360203982 -0.00425231226897481 0.00390381849870737 0.00577661670672577 -0.00404632373834847 0.00262974600604419 -0.0093568270165311 -0.00703733475359399 -0.0141761009656225 -0.0335349999179451 0.0368602632746141
  45 1488.83508339619 ""  2.19352233540643 0 0 0.000927613006555776 0.00376506214906465 -0.000994346231905751 0.00146497259156496 0.00365171323886688 0.000150052284325851 -0.00231914826318221 -0.00125306694339111 -2.72055993056203e-05 -0.00284114920509215 -0.00115719337170774 -0.00152411897065731 -0.00641962812813242 -0.0201505725515961 0.00409900662651296 -0.00586596083707711 -0.015664336462161 0.0101914895651265 0.0132981227720161 -0.00864251087954419 -0.0207121023097425 0.00404779599025171 -0.00679795984151303 -0.00980846125705596 -0.000561939025956478 0.01166871488243 0.0123402062721451 0.0227776910526136 0.00711570909864986 0.00122561376834369 0.0143329425320059 -0.005298857252602 0.038721953414636 -0.00374401469810426 0.000131834660839832 -0.00229264645433735 -0.0047077459664842 0.000646174935415844 0.00132672978270311 -0.0107713385514365 0.00803043742732223 0.0480556796889305 -0.0403596563043815 -0.0117124937453194 0.011971682839938 0.0876638698934257 0.052372984671732 -0.101303784169134 0.0488136283135452 -0.0838355921053484 -0.106042391238636 -0.00935904687285634 -0.0605162235426975 -0.105428778947533 0.237046443264917 0.445982891166541 -0.326085093581478 0.609182766851298 -0.0582821331137323 0.0420513886837396 -0.240359495315583 -0.261489390628426 -0.118794450178036 -0.000155453587236645 -0.00200612410683748 0.000638018494623264 0.00212496809839919 0.00566276390610618 0.00244152065039169 -0.00224285544529063 0.00274019765274834 -0.00568883773240421
  46 1501.7713826743 ""  1.01247388993048 0 0 0.00977383782850552 -0.0210270906962994 -0.0216243578032367 -0.0126751746125305 0.0492730144335572 -0.0122175973475781 0.0161889649524708 -0.0291389887942726 -0.0188128943051444 -0.00434164485873083 0.000879637974578993 -0.00391200933643603 0.00773478372665983 0.0121990296287924 0.0420755633325263 -0.15285306934278 -0.336651894992902 0.132935921981428 0.315855345019574 -0.200229439180302 0.0908914789964208 -0.402854675152998 0.318608825262317 0.0668018244898913 0.143683383553974 0.432599181170793 0.00232322111243293 -0.00952066472795139 -0.267278743356066 0.256983603460104 0.0115828698065558 0.00165314167949545 0.0321264046934154 0.000206491378893923 -0.000312601973653837 -0.00108629539997773 0.000497783555627671 0.000445835927779937 -0.000481173808328987 -0.000135279063001589 2.39002503903477e-05 3.73581434969963e-05 0.00163392760303402 -0.00270942667604311 0.00114505099629576 -0.00582928752321604 -0.00446552518554934 0.00623222826555781 -0.000777222543210867 0.00530239115520216 0.00896471126538829 0.0126029187291135 -0.00221207098726462 0.000297721182909067 0.00564226597164757 -0.00809242423531428 -0.01773780501999 -0.0169740133516873 0.0108122092549275 0.0207200282104765 -0.014578778082433 0.0322624451363765 -0.0162365048386871 -0.00170285418219952 0.0046533423276592 0.00565895771966145 -0.0314246972151748 -0.0534820807330227 -0.0127278004165385 0.0438594407893925 0.0196153283129727 0.00325272919200489
  47 1508.49384165748 ""  6.34996131455181 0 0 -0.0102187200256812 0.0160868161195667 0.024496263737321 -0.0215403789332427 0.0425905360188892 -0.0339327018386931 -0.0255093232121002 0.0116902191641464 0.00634908407202501 0.00347255271035259 0.00720404778103237 -0.00145667935295095 -0.00482731161402503 -0.0450313979418769 -0.102922955373563 -0.195892447811478 -0.415109861894009 0.181985840048923 0.394987084655192 -0.257432804065003 0.243741957593178 0.290039649135627 -0.260750475460878 -0.172457368521999 -0.104974025811432 -0.163456535933745 0.173210821263107 0.247325135623942 0.221553916689593 -0.128408818852596 -0.0263757558003259 0.0207983726057622 -0.0772499020408597 5.61470239075733e-05 -0.000869736000585258 -0.00128143382296577 0.00154630046478138 0.000313699203713072 -0.000340968022488224 -0.00133704121697654 0.00121829989333683 -0.00276615464492526 0.00104516584392249 -0.000719930881792932 0.00102718758850451 -0.0127144892547205 -0.00895423344900273 0.0134395609924764 -0.00438042796213283 0.0128648755434703 0.0204910447059334 0.0240944919321931 0.00167065930228048 0.00684502933626794 -0.00223805870896718 -0.00521744421418819 0.00544657212626731 -0.0118440222188249 -0.00250454079209656 -0.00563046668950277 0.00307965278216246 0.00626941828948579 0.00187806522450254 0.000664765494315764 -0.00789709251532774 -0.00447843850318091 0.01714606122502 0.0549452889446253 0.0169801121241617 -0.01762279390362 -0.00266518160321118 -0.0138705389921109
  48 1512.99612000184 ""  2.30316970875303 0 0 0.0217014260347329 0.0294291464410302 0.0112951857344764 -0.00513850890306686 0.0180739302566742 -0.0173920802744985 0.0342776155248312 0.0274554719621804 0.00839370321552132 -0.00675684100556369 7.27264118603281e-05 -0.00257544756924341 -0.00962910913392074 -0.0978109772606754 -0.000608059508009859 -0.0780088274546312 -0.149813629193002 0.139741919580211 0.162498255438244 -0.109820225240644 0.013947790916045 0.0420615858044645 0.0628638476782543 0.366076598676438 -0.0209619870847429 -0.407291947808716 -0.390199753010251 -0.596435301731281 -0.0919609784424136 -0.124798751519498 0.0189239520207143 -0.00624203724874098 0.0541937359182378 0.000573447914994749 8.91468442306092e-05 -0.0019756705092408 0.000586251441970274 0.000201811475117902 -0.000652599528058956 -0.00181476469911351 0.000181759523339423 -0.000321645380763337 -0.000712521356350771 0.00153066026549754 0.00106433595034999 -0.00826140765277182 -0.00754668938523078 0.0115433727644853 -0.0020993531858051 0.00918085973802119 0.0125704967516904 0.0107079145864784 0.000245750013951379 0.00514381070892851 0.00208719340973903 0.00921615065563308 0.00159778063184267 0.0163566956196066 -0.00998317019547736 -0.0165260465834869 -0.00105155905593078 -0.0241958491036034 0.00411776308712692 0.000127496229301917 -0.00465839343194826 -0.00343997245066985 0.00816471734898184 -0.00164070888114938 -0.00236551825617592 -0.0302780084696551 -0.0288017033816039 0.0119256654637782
  49 1518.06227539021 ""  2.77375164176221 0 0 6.06341410407526e-05 0.00391834453292752 0.000949614838053794 0.000866458277171633 -0.000820660980746932 0.000575823811218549 -0.000366605707862364 0.00241676604906525 0.000850106475886195 -0.000738716552370258 -0.000552959466186714 -0.000209783554228856 -0.00459147614062349 -0.0120507827197312 0.00133390113797814 0.00408302646351408 0.00649137718119862 -0.00394482884188509 -0.00616651256442548 0.00327121057527349 -0.0111089342897623 0.0256366300732553 -0.0172607003526389 0.00966898311265487 -0.0100490134988417 -0.0363186997242658 -0.00886207618418173 -0.0147056307435684 0.0119041575101315 -0.0166760425223651 0.00429362616068444 -0.000875550507488137 0.0110877896036672 -0.000235860541639921 -0.00130482925659685 -0.002375176040643 -0.00624205380854661 0.00228639052028043 0.00113446604948201 0.0171919950466162 -0.00642977904875441 0.0299149635056568 0.021955467234107 -0.0449065556504808 0.00789038882327858 0.0448235214515095 0.0253141728774969 -0.0551859560847547 0.0172292571028951 -0.0418583836517554 -0.0591304997563717 -0.055783802756556 -0.0462566467993256 -0.0814051831504045 0.121642718991717 -0.0981290129692276 -0.369217037732754 -0.203576821125516 0.224011606785775 0.433984349740836 -0.296342465341248 0.538323004723181 -0.316895936944809 0.000108811593052081 -0.000651582368005827 -0.000333643416582449 0.0126604221434881 -0.0054841724340728 -0.00253831437110732 0.000137149881245974 -0.00840936131392806 0.0087039143850527
  50 1536.81532421962 ""  5.58237965452036 0 0 -0.000980394378588517 -8.06603629697465e-05 -0.00201920683296468 0.000181121921043004 -0.00175581255434965 0.00328487849194267 -0.000266368804545671 -0.000329836975670661 0.000361044511082971 -7.73024044862906e-06 -0.000352265825100902 0.000727970819472946 -0.00216774658171577 0.00144656138381378 0.0048857872259249 0.00842265248149838 0.0120524631193514 -0.0186177250417425 -0.0138936189272093 0.00689979099091535 -0.0104982656921941 -0.000954055979487754 -0.000748512361631037 -0.00581749133924144 0.000572285942097869 0.00470109374378368 0.00396199580849072 0.0066426166023871 0.00189963966739673 0.00096852408361439 0.00162214065378083 -0.00152567556759187 -0.0144299656499869 0.0442658509676577 -0.00945036133383889 -0.104100308140108 -0.0179144696726991 0.00503271277464913 -0.0103921162656771 0.0273074686377415 0.00351423734415686 0.0736067054456867 -0.00678584020313902 -0.00121867097592095 -0.0103018047939381 -0.342393861412268 -0.289833947281017 0.384967996478618 -0.107471558203535 0.376560555653999 0.458589376729335 -0.0665158880970422 -0.0655114192902687 -0.114825312809649 0.0220868816429208 0.0180529361053833 -0.0713098165804789 0.0728483088789883 0.0159069648716754 0.036154570639645 -0.0553634852563131 -0.0425629780291142 -0.0417393375447061 0.000538760023911135 0.00120436874313132 0.00024115742162506 -0.00678600363943023 -0.0120185944000249 -0.00438997099055343 0.00157891971874741 -0.00535009069814182 0.0085008076836887
  51 1680.48411486396 ""  29.7446226841359 0 0 0.0173852938923738 -0.012341309840608 0.00564942034986754 -0.00547940522467391 -0.00215535516716867 0.00904268743389108 -0.000604821796967824 0.000458240717057568 -0.00566856740664495 0.00244344928000086 0.00214194120197554 -0.000609259781413753 0.0410724132800797 0.0305319058780559 0.000779186715311024 0.0030868097004177 0.0130695649895686 -0.0100808024763507 -0.00170723729471876 -0.00941628101553491 -0.0190459656669837 -0.0160949031853811 0.0206806008654576 0.0403449588319065 0.00328059319303522 0.00838330961050083 -0.0138290595263635 -0.0204293699883249 -0.0345379029504341 0.0183534984546259 -0.00293006917267698 -0.0190341404087847 -0.059498193359718 0.000817823285624665 -0.000889307188356496 -0.00114601486261165 -0.00117691495270439 0.00031636446860855 -0.000166000162146415 0.00221617920651624 0.000106258800885181 0.00198976545243887 0.000456030904041897 -0.000340098264240864 -7.91560501285714e-05 -0.00503869187077083 -0.00347558333915239 0.00274922354290212 -0.00471952905105213 0.00663875624311856 0.00567274792921276 -0.00234677003182904 -0.00188444225018592 -0.00462076520034409 0.00047386329459223 -0.00543478470569251 -0.00564868658890436 -0.00530575186878918 0.00333600019509114 0.00449099640330414 -0.00463405846263196 0.00736264807890992 -0.00414143017733786 -0.0174103747180758 -0.0672676341324439 0.0133397414454578 -0.0215721080260562 0.646246551178202 0.249257503335775 0.0825547383269124 0.413685000919588 -0.494371960061273
  52 2894.87042538493 ""  37.8260401245652 0 0 0.070368517353295 -0.022692726786294 0.0151210685917724 -0.0193709395008189 0.00441142135916869 -0.00191080634255069 -0.00589774117055335 0.00109389601346019 0.00153795967129572 -0.000328375224819899 0.000357648592499064 -0.000827533543172234 -0.867299056508663 0.249597998969197 -0.182302679591478 0.241038174796165 -0.0750889237229502 0.0481052968659228 0.0051758994321004 0.0106101120909507 -0.00563449157279771 0.0206717196506449 0.0275185625236865 0.00112557733615154 0.0422369368032905 -0.0119269016607851 0.00737934477426244 0.00932666197779672 -0.0325772230954243 -0.0245547333648876 0.00101377872367195 -0.000101454646313609 -0.0015106650247141 -5.0470023205428e-06 -1.61309647235209e-05 -8.38682164889232e-05 9.30284835700431e-05 -8.51726679218474e-06 -1.81781564392596e-05 -0.000181326914940014 -0.000293555714872901 0.000185736614686157 9.44149496195633e-05 5.50395539995209e-05 0.000152525891379186 0.000154111215717313 0.000810886630800159 0.000434902930979681 -0.0003061854481375 -0.000736608539656453 0.000311982642287196 0.000602144289910175 0.00393676334352092 -0.00154846279193661 -0.00143831273037326 0.000518177667375201 -0.000830771349431726 -4.6625491171756e-05 -0.00099357637596883 0.000337327394926705 -6.39990582374098e-06 -0.000450955380286954 -0.00135943363646519 0.000962250648779897 0.00198008959383314 -0.000159380109368707 -0.000109575205862708 0.00516862157261898 0.00804019676344743 0.00345091501289312 -0.00165892613828386 -0.0109904309502949
  53 2925.21784317209 ""  74.0210866805668 0 0 0.0204173120139243 -0.00553768124470608 0.0045904853567486 0.0580322027401047 -0.0354426799659742 0.0135232274825738 -0.0038652194326473 0.00119472664526666 -0.00116236489407745 0.000425472734640098 -0.000289792179436172 0.00154081957467027 -0.228654466065102 0.0646869452475266 -0.0486250277705669 -0.849588952131847 0.2617188776594 -0.161334074436943 0.150915652473012 0.163000622526131 -0.0299418572990235 -0.00360079996543249 -0.00360397269581364 0.00175505174783184 0.0508288867493817 -0.0150085204591612 0.00673502510944767 -0.00323125196087501 0.00210548012459205 -0.000962089716732588 -0.00993126100453502 -0.00342634109737849 0.00858631091329783 6.48121186704424e-05 -2.28194547808694e-05 0.000105680383415066 -0.000394415062945325 -7.05571053822086e-05 -4.25735802903251e-05 0.000719577064146205 0.00183859399253823 -0.000762521345590474 -6.7987993716954e-05 0.00013031812624876 -8.26294317146592e-05 -4.91359981381092e-05 -0.000635789618599999 -0.000464877099687457 0.000347840342020811 0.00137740257980673 -0.000722850034672026 -0.00407903699086707 -0.0219219262328922 0.00970395998333994 -0.000540278030351299 5.14238623439206e-05 -0.000176366160291207 1.42601392768876e-05 -0.00101641840954039 0.000748757776858966 0.000705773045919798 -0.000398275058807628 -0.000769733018171824 -9.89531955731407e-05 0.000586725511889703 -0.000119706753142924 0.00145206760442422 0.00236200526462898 0.00317662298145461 -0.000299808810927811 -0.00117573589515741 -0.00285590526325091
  54 2988.34210483918 ""  24.3884990103507 0 0 0.000381252699118102 0.000919580548160262 -0.000604370502366543 0.00848039894810974 0.00338645473771479 -0.000624970568468576 0.0033642366272609 -0.010109818438811 0.0469702573746953 -8.9555675352053e-05 4.25386062294477e-05 0.000103321376083138 0.000981748220208875 -0.00242685893097113 0.00385732089403032 -0.0501886164176949 0.0177241238361648 -0.0083733048478488 -0.0493576128376549 -0.0627142034546357 0.00973567199867458 0.318550996395005 0.405958913315532 -0.0598498195037404 -0.52440050336067 0.157647681553137 -0.105541367441836 0.162676293378562 -0.443176698490271 -0.387705042311675 -0.000134578904064103 0.000105758064848096 0.00108758499056292 -2.08570954226348e-05 -1.79516381976479e-05 9.50632782761389e-05 -6.19313291031599e-05 -5.58925791533172e-06 5.03078190978724e-07 8.60416389621143e-05 0.000197587425949579 -7.55066859704728e-05 -0.000353973499183317 -0.00030848889812851 -0.000425557584482267 -9.0727506139702e-05 -0.00082826436423608 -0.000550819137808881 0.000560861555867748 0.000994046622287977 -0.00049507425124322 -0.000389703608827234 -0.00233396948161792 0.000983414593563432 0.00746947110801719 -0.00251815846752255 0.00274695990242513 0.000521726923701415 0.00543738859463899 -0.00300895590750539 -0.00385558773628402 0.000721079398643608 0.00527760102571677 -9.54605358370736e-05 -6.38829323214614e-06 -5.58949051666914e-05 -0.000219930948110597 -0.00268236208807967 -0.000301770140559708 -0.000526262027077329 -0.00176724426061989 0.00147138405099618
  55 2997.72536144738 ""  24.7387495907018 0 0 1.85254961221996e-05 -6.57266477840816e-05 2.93387921553192e-05 0.00203297996950601 0.00186891493062786 -0.000198313236176566 -1.23270810877525e-05 -9.66462076343067e-05 0.000449054324724474 -0.000148268587774033 -8.91511438139837e-05 -5.09645235190786e-06 0.000530211834012891 0.000322043368878489 3.23406834921956e-05 -0.00507394420390974 0.00191096199946229 -0.000864779704850023 -0.0190075969404618 -0.0241152859014271 0.00373731951764091 0.0032520924508342 0.00416197679299097 -0.000577286769037422 -0.00461878367779691 0.00128820169438954 -0.000899716237413759 0.00147120024702032 -0.00431457197595606 -0.00367991407774932 0.00159233019401258 0.0012622924783807 -0.00040844480556394 -0.000599792041134342 -0.000593739169920772 0.000432777882771429 -7.95756279686565e-05 4.91179397068447e-05 -7.52592575259826e-05 8.26719880266632e-06 4.79913945025704e-06 -0.000872797533995366 0.0272327061647158 0.0285348337006604 0.027904890714111 -0.000295795554503 -0.00345706335606593 -0.000255270009141847 0.00718850836532168 0.0108808266325943 -0.00414995256316028 0.000251579197323194 -0.00625304476347339 0.0056825610589821 -0.581279404228172 0.195398312285798 -0.2063651641761 -0.0446929694149271 -0.478917559831696 0.262972341094546 0.305222534429635 -0.0511530125320458 -0.384746775868345 -0.00018048497609206 3.08869487936839e-05 4.60727303331676e-05 0.000405731605521578 0.000263347799577823 0.000373449471418607 -0.000314049421495047 -0.000137695275361766 -0.000569932584976153
  56 3006.51287633682 ""  57.7455786778406 0 0 -0.0066891520032097 0.00123019755675153 -0.000672344689082942 -0.0618272941251187 -0.0552524399372974 0.00550263981641826 0.00749087168859868 0.00280229337227758 0.00509993454786955 0.00188703782077714 0.0011373359708378 0.00104162320338474 0.0617695007252049 -0.0188537297718092 0.011238463646226 0.167520067157514 -0.0651884253854038 0.0300363504173682 0.568023491061718 0.719766017722861 -0.110741249982038 -0.0110983467527123 -0.0153568192821544 0.000887160966632802 -0.097518956302124 0.0304995925869318 -0.019231534432407 0.021745082391352 -0.0472908129154545 -0.0448479025959404 -0.01820197206522 -0.0147245979602687 -0.00345981080823763 -0.000210779309035372 -1.28246515269571e-05 0.000659160340702108 -0.000124758150198463 2.06627677899773e-05 5.7117372250316e-05 -0.000122427716339079 -0.000958523461212701 0.00038787209389056 0.000760247572265457 0.00105717646820476 0.000808303969927085 -0.000670157091875457 -0.00774388459325041 -0.00466634199284943 0.00393638787917518 0.00692910849376487 -0.00327681641783446 0.00232348542992641 0.0111226217432795 -0.00500665484836828 -0.0171752577146871 0.00568361915815477 -0.00613279290196024 -0.00160915046049692 -0.0167188630469249 0.00914249773092331 0.0097966946087775 -0.00148950311993005 -0.012153131238668 0.000379309719289478 0.000142613532810748 -0.000114518795077585 -0.00098998771467625 0.0010542686998474 -0.000899026161289329 0.000446561109951718 0.000796819513986563 0.00293542633267106
  57 3041.46632062357 ""  35.157882259608 0 0 0.00392543137899978 -0.00247801275324902 0.000270577252462566 -0.000117404564643515 -0.00120229024822677 0.000595025097824122 0.0321767569147356 -0.077039449575832 -0.0267048934324258 -6.10535365998875e-05 5.33474078515797e-05 3.59803783342057e-05 -0.041826802638251 0.0134220887030564 -0.00895970472963565 -0.011791274900523 0.00451587072756838 -0.000292294236725082 0.0103252062360689 0.0131543928893442 -0.000862434531360321 0.24259279629775 0.2821539163953 -0.0570434454412657 -0.4380000912229 0.115328600621118 -0.104055621877324 -0.190690832821488 0.522772775508566 0.480098716204762 0.000755096976297358 0.000233534483859458 -0.00073699535073829 0.000240572850212439 -1.11934858204119e-05 -0.000578383232616111 -3.86486852991857e-06 1.40770561824075e-05 -1.85486955855518e-05 0.000111229149199757 0.000417024120457124 -0.000151085999615348 5.03822692491284e-05 0.000109217846891761 -0.000113993013190809 0.000442298709509502 0.00612392730043866 0.0038295124843165 -0.00357090086274521 -0.00578897564810591 0.00298086859293667 -0.000974382831021689 -0.00524822093872503 0.0024013582316959 -0.00017298139986762 6.45093765832746e-05 8.3182225484943e-06 -0.000111592227093302 -0.00139878822098133 0.000703387940743609 -0.000291045678887942 4.76909350524979e-06 0.000590712508662645 -2.35548881387573e-05 0.000357841812585116 2.58807804540681e-05 -0.00016817638304149 0.00077584777669397 0.00191051026049532 0.00158687051377442 0.0028273686349261 -0.00350216566041719
  58 3043.26336896105 ""  32.0690196581738 0 0 -0.000152189486408993 3.52688762001759e-05 -1.61121698377921e-05 -0.000689255593450704 -0.000707539047278594 0.000177226556953648 0.000597377978434698 0.00118831668563001 0.000468211488618183 -0.000443228832930382 -0.000309977416529049 0.000165369358527661 0.0015303748756109 -0.000366040211424616 0.000264723155312547 0.00137666420376739 -0.000663078234632931 9.17134380259059e-05 0.00694081035972466 0.00872844791972275 -0.00163049163934384 -0.00668407071888552 -0.00835595605754605 0.00150142536825992 -0.00327923033530925 0.00128008764223526 -0.000567959478215138 0.00289267847552347 -0.00715228912020366 -0.00665549400279367 0.00576203370809981 0.00439903593800444 -0.00304378562869361 0.0229675069865092 -0.00184063813256129 -0.055696111696021 -1.41529770649194e-05 0.000160721473407377 -0.00146540865211021 0.00234331329926849 0.00341142068288457 0.00252924637616336 0.00108472631083126 -0.00190651610888345 0.00216539005574378 0.0456366287341834 0.572952367792661 0.356731364605574 -0.335999485034012 -0.544441664714663 0.278042068448121 -0.00720169194734007 -0.0466257782695221 0.0218912746044525 -0.0235345776983594 0.00663794266822034 -0.00838075995942619 0.00192547943038312 0.0160313450003471 -0.00996447580793693 0.00684763532260432 -0.00231341801784158 -0.00785846625540048 2.79343741459681e-05 -6.25974463051114e-05 2.70512540783507e-05 -0.000817795924541402 0.000693302992909939 -0.000539616412061362 9.42116136231457e-05 0.000287290170320053 0.000147740212481959
  59 3053.53959768346 ""  39.7017785369665 0 0 -0.00682738464239145 0.00100031399310201 -0.00171369474384193 -0.00626306392144241 -0.00410248446021177 0.000251974996487378 -0.0810762372344445 -0.0325116559115917 -0.00363828870426778 0.00023923512189 0.000129272460619211 0.000151480951076506 0.0608505728698056 -0.0173654091181252 0.0145432022568226 0.0296559942470917 -0.0113406839213754 0.00366012688031692 0.0456333086333788 0.0597970487113389 -0.00760421477161719 0.429357756860889 0.560694980911814 -0.0960382056456612 0.573627043807839 -0.184513470724344 0.127182256904015 -0.0274064506205834 0.0131169556929038 0.0171332813322519 -0.000960327222067902 -0.000664856011396217 -0.00129026728844342 0.000339994420794201 0.000132252318238559 -0.000665168515889545 2.3011399643346e-05 2.14231237670008e-05 1.8850630297385e-05 -0.00024671871245285 -0.0013080222898009 0.000580886528639185 -0.000288058991773564 0.000735527453220517 -0.000371880956922002 0.000474707374669048 0.00549814566374358 0.00353585287605247 -0.0044712676744368 -0.00712297149983779 0.00365402035832472 0.00271489498142494 0.0152291958704672 -0.00683542308997372 0.00408396937440807 -0.00126215030072927 0.00131889743699295 -0.000926819727322191 -0.00753372121539108 0.00422386660682857 0.000523859311653969 0.000262358463232932 -0.000848604939031062 0.000447838261174904 0.000135857996752704 3.52134678042347e-05 0.0013534890873077 -0.00123766124176147 -0.000112939754140605 -0.00134934879814964 0.00145255358098997 0.000441977729384041
  60 3056.30871739296 ""  4.61886952643351 0 0 -0.000291010139436566 3.4093365175902e-05 -5.09112317296039e-05 -0.00116242947860214 -6.69544304580786e-05 -0.000143764545909813 -0.00136515231781389 -0.000439508141746291 -1.06470485415489e-05 0.000203290675115255 0.000149882371246996 -5.40477481462211e-05 0.00254735582582754 -0.000662396839733124 0.000482218913685602 0.0117335184551568 -0.00348938733537708 0.00199860521552646 0.00363788470292094 0.00447174302096811 -0.000494921087076091 0.00685126336011037 0.00903437224441753 -0.00158919938028146 0.0098407511974804 -0.00310376425283026 0.00226775874993739 -0.000131592021446776 -0.000548720991571403 -0.00039305383745548 -0.0031928555349366 -0.00149531220110529 6.62629848669849e-05 -0.00255192954935961 -0.00260661030682787 0.0036923765724118 -0.000597069032906289 -0.000118872815434577 -0.000703377065148887 0.00723691757861063 0.0327126027639579 -0.0140086086308016 0.0445408475811442 -0.0575425039516505 0.028823843073202 -0.00228118216112882 -0.010216183176664 -0.00842890785557806 0.028199710164847 0.0433099478711855 -0.0217162556132495 -0.0671489088464761 -0.391254403730646 0.172901817859571 -0.53236709505697 0.168036028804435 -0.184144167532547 0.0647782514783611 0.51528654856909 -0.280565010065782 -0.0696945522529805 0.00277824763582439 0.114458377303444 8.54152467028039e-05 6.71128138596386e-06 -8.33753625799692e-05 -0.000567049204380094 -0.000383761168276755 0.000114827208084279 0.00029415868122497 -4.20902077929089e-05 0.000298765070857043
  61 3069.1665826343 ""  9.19699940727969 0 0 -0.00025630740629594 4.02055710721789e-05 1.53940142381772e-05 -0.00128353571087062 0.00017008348665041 -0.000250565031204748 -0.000727517029913542 -9.96775757092832e-05 2.34918879302451e-05 0.000331894362998436 0.000228712608638616 -8.13907182653984e-05 0.0021913926706805 -0.000594683194686668 0.000353727960537974 0.0147414600963322 -0.00436710107297451 0.00257587022341897 0.00238784698433795 0.00279313750734323 -0.000168520713519461 0.0029973578361205 0.00392729810928371 -0.000651775826991584 0.00561300636056765 -0.00180686859424999 0.00138748059486682 0.000201702261281108 -0.000895922989232576 -0.000741793538786745 -0.00500659973608818 -0.00262265713198161 0.000511764027707414 -0.00347864787232054 -0.00568605594050216 0.00170298706002446 0.000130718303217767 -0.000478448460731931 -0.000381746287859158 0.00694127460858177 0.0418752791939729 -0.0167337461111428 -0.0619744050029329 0.00419488137278333 0.0376205640354426 -0.000160132911947609 0.0203758879197638 0.0103302415003837 0.0311819927979778 0.04677044123072 -0.0228721788528174 -0.0823798428895156 -0.48186776867663 0.210142795418455 0.344372776880434 -0.113387029540104 0.133477571578158 0.00170878622523217 0.128479999189612 -0.0650291638966251 0.401233619267334 -0.0737606678104048 -0.529066252650513 -0.000327970498472951 -5.42596499121591e-05 2.63874522041375e-05 0.00167652600713412 -4.49870880488101e-05 0.000892181252944405 0.000141835095327255 -0.000445333404202394 -0.000610774041444308
  62 3080.72398085063 ""  20.351079578668 0 0 0.000256027516740885 -8.65658744013119e-05 3.66669493799622e-05 0.00155270038834887 -0.000236315791955593 0.00031020341173707 0.000710492480942624 -0.000172801819748625 -4.86391610273241e-05 -0.00041203146043954 -0.00026931956279074 8.97085019984511e-05 -0.00234014415897692 0.00080172499859993 -0.000451328335110869 -0.0176619518406946 0.00534765685516566 -0.00313261659700677 -0.00270936157000509 -0.00290644857126701 0.000174814109215764 -0.00133300695856043 -0.00185568701811833 0.000270944449125257 -0.00649839281482494 0.00193542034734029 -0.0016195769738208 -0.00066338073079838 0.0019689785853038 0.00175253912487891 0.00617856448347454 0.00313540839968132 -0.000423846495790171 0.00443103951853899 0.00982167665002234 -0.00193815960202298 0.000124115516208919 0.000704481287402394 0.000461519972382051 -0.00942149944455161 -0.05076610261066 0.0231039937415754 -0.0203408371769998 -0.032800533185796 0.0511540483402477 -0.000789865058310701 -0.0533192628981186 -0.0322518039370684 -0.0424728334823671 -0.0633993473725462 0.0295749930589724 0.102713134584251 0.589606633481306 -0.255645016935337 -0.0785026045293165 0.0155480436853158 -0.0201228737468805 0.0440739694672921 0.440407851018893 -0.231281309682325 0.279896400748154 -0.0611088822464017 -0.361769886709046 -0.000250459235735256 7.54071192715865e-05 0.00018869370151669 0.000430535879041545 0.000182213509641328 -0.000531504678754388 -0.000652171290083547 -0.000327754808281533 -0.000565137920403568
  63 3127.50623576545 ""  18.981487995925 0 0 -1.01290467546472e-05 1.73927227836401e-05 -3.28241847765661e-06 -0.000211655163603411 6.23308919762544e-05 -3.77847301220036e-05 -2.84856805254452e-05 3.97166616972918e-05 1.55136769719372e-05 0.000164005196095297 7.60684814096412e-05 -8.57756954050632e-05 0.000130232799526604 -0.000137298628780314 3.63574372960156e-06 0.00269857430771222 -0.000728891011721988 0.000553476152891057 9.38309829605561e-05 3.81414180668535e-05 7.15258747173463e-05 -0.000142009106320157 -0.000165728643252851 4.60763735139935e-05 0.000301031421498561 -6.33329122490579e-05 9.42560363818997e-05 0.000152372465536736 -0.000385294341214349 -0.000358935695030309 -0.00283325737796933 -0.000503146222984626 0.00136316540646374 0.029805272996037 0.0899256917849721 0.00878959226569212 -0.000466636263675828 -0.00122342368119228 -0.00021657924041462 0.00189016239299057 0.00945665537248783 -0.00417204912902531 0.000138274785186066 0.00209325533973257 -0.00234398919156849 -0.042682781233736 -0.559628439819883 -0.371198511500836 -0.307905623883354 -0.495574577437409 0.273276984887501 -0.0215384950812842 -0.103871244249858 0.0520208741371019 0.00911193269382672 -0.00193272129463005 0.00354544133642904 -0.00335512182725485 -0.0283964027003385 0.0124013819780897 -0.00525705945896367 0.000262710151950828 0.00628816337476849 -9.70169320028529e-06 -3.28013865734936e-05 -3.13995853286212e-06 -1.17944093399747e-05 5.62138686226138e-05 -7.99731359808777e-05 0.000117328366679181 2.03559149666019e-05 4.81024396972178e-05
  64 3442.93314837034 ""  2.72268928727325 0 0 0.00308336814051006 -0.000937624257966757 0.000233162023155939 -0.000176879453890285 0.000183721128375916 0.00028629221155302 -0.000152896114375274 4.62802870137065e-05 -8.48696677791387e-05 0.000796654153171338 0.000619815771643453 -0.000231471698447869 -0.00855066346581553 0.0054944407542928 -0.00248537521616597 -0.00105570740240957 0.000668622723252006 0.000459090953220092 -0.000630925252879912 -0.00186676047977501 -0.000283283729052932 0.000213507319071602 0.000794211161664835 0.000640794376763562 -0.000677252347470235 0.000351934375333838 -0.00071114171551468 0.000109631314539316 -0.000263395955432094 0.00141937244533023 -0.0122057498333157 -0.00633898205297293 0.0044454837755469 -9.35026726125291e-05 -1.74173695139439e-05 8.95524483820981e-05 -5.37332081417663e-05 2.21294678690415e-05 0.000122285149205747 -3.19755955778896e-05 1.8868228373997e-05 -7.82460674542289e-05 -2.29429406584632e-05 7.09672076684777e-06 2.04368015160187e-05 0.000177222328134701 -0.000246558802656763 -9.39061529787981e-05 0.000306273570788546 0.000331730784499908 -0.000224963572371315 8.62452155350193e-05 -0.000502207757198222 0.000290536170894152 5.37526183237416e-05 6.8538339699807e-05 0.000219768484009642 -6.75792670549951e-05 2.46519077179211e-05 4.80730475507484e-05 0.00107075909423921 0.000115678040206653 -0.000518746781524855 0.0125644329691556 -0.0524612960566704 0.0111763856413282 -0.0134002921307836 0.199331277580671 -0.621134585371654 -0.182813878014746 0.529088074977184 0.458820651587031
  65 3510.66174425711 ""  2.02846531213911 0 0 0.000334967162629222 -3.6637715848059e-05 -0.00114104642119665 -0.000133502996675024 0.000228911066940795 0.000167414609569736 0.000134387298961383 6.97493467600126e-05 0.000361350340449078 -0.00127217532386935 -0.000908534405045225 0.000453884514701554 -0.00182079521197337 0.000412621226770046 0.00050724344028943 0.000185062483077716 0.0007762473675678 -7.91126858589162e-05 -2.89848320531487e-05 -0.000106677261550319 -0.000982983165892518 -0.00123916756945104 -0.000864212499899648 2.72781458581528e-05 -0.00020131180705127 -0.000253795353996229 3.88004051716748e-05 -0.000130140528406285 -0.00122183486865223 0.000871547287543987 0.0199024683710964 0.0120054928675703 -0.00571273324020268 4.79807133844595e-05 5.29399988228759e-05 -7.31450235763877e-05 0.00014072813604006 -3.72481857836669e-05 -0.000143136575151189 -8.71485279607957e-05 -7.00532688998622e-06 7.75547395130635e-05 -9.19395083556078e-06 -1.30144949750341e-05 3.42812648662301e-05 -9.367110122252e-05 2.19684521487606e-05 -4.11899271160962e-05 7.29890610610609e-06 -0.000224359782627366 6.60456330526309e-05 -0.000203000894962633 0.000503178241604083 -0.000171191072092304 6.07033787909491e-05 -4.80601183618988e-06 -0.000121304436064663 8.26758180573462e-05 0.000186431631023984 -9.93694988686619e-05 -2.46969904246148e-05 -0.00027134264213627 -0.000479059000993336 0.00980872526100007 -0.0166189324002859 -0.0743956120452286 0.0407718574598134 -0.248760361285202 0.663523394403628 -0.179020364609959 0.480209139569506 0.378229174381388
  66 3605.3008729951 ""  507.975220432886 0 0 5.11856902024301e-05 -0.000460626499352962 0.000229623913919389 0.00133455020285065 0.00191791764217919 -0.000867871909519449 1.3217959350616e-07 0.000186219635407079 -1.22971960903176e-05 0.0478065272005937 0.0338451812130677 -0.0172565451631135 0.000929185820688382 0.00037111554592416 -0.000589178399596343 0.00427040163371957 -0.00399338189396115 0.00774565971109337 -0.0136765521674131 -0.0174860948482209 0.00855424793654443 3.28510634140326e-05 -7.97954614766431e-05 -0.000511698363025129 0.000607652313575849 -0.000488637885737843 0.000141924007726031 -0.000520930141642604 0.00104687321168043 0.00244860675358325 -0.761312792498091 -0.532711773181963 0.26038214532136 0.00107195207930215 -0.000805350182735191 -0.000839989444567359 -0.00129704343683255 0.000329441100919216 -8.70107539665434e-05 0.00117102980263925 -0.000993729696445231 0.00108425308234441 -0.000140424389660198 0.000123437888130988 5.72962699095463e-06 -0.000852232124354015 0.00525817221134354 0.00407323268785097 -0.005553787994123 -0.00188780500268779 0.00204936911104415 -0.000689226109868594 0.00781016926263023 -0.00447493901354369 -0.00200769829293945 -0.000543294082671396 -0.0017753822896075 0.000429904312839641 0.000323254781675161 0.000189551021973517 -0.000176282341143426 -0.000812740340713894 -0.000776025707047938 0.000274866795183266 0.000462793935880932 -0.0018535150725364 -0.00346521768705994 -0.00966308686911403 0.0259383733657583 -0.00150971549334045 0.00443332819611634 0.00238162305031802
  :::
 } 
 m_exists[66] { 
  s_m_exists
  :::
  1 11111111111111111111111111111111111111111111111111111111111111111111111111111 
  2 11111111111111111111111111111111111111111111111111111111111111111111111111111 
  3 11111111111111111111111111111111111111111111111111111111111111111111111111111 
  4 11111111111111111111111111111111111111111111111111111111111111111111111111111 
  5 11111111111111111111111111111111111111111111111111111111111111111111111111111 
  6 11111111111111111111111111111111111111111111111111111111111111111111111111111 
  7 11111111111111111111111111111111111111111111111111111111111111111111111111111 
  8 11111111111111111111111111111111111111111111111111111111111111111111111111111 
  9 11111111111111111111111111111111111111111111111111111111111111111111111111111 
  10 11111111111111111111111111111111111111111111111111111111111111111111111111111 
  11 11111111111111111111111111111111111111111111111111111111111111111111111111111 
  12 11111111111111111111111111111111111111111111111111111111111111111111111111111 
  13 11111111111111111111111111111111111111111111111111111111111111111111111111111 
  14 11111111111111111111111111111111111111111111111111111111111111111111111111111 
  15 11111111111111111111111111111111111111111111111111111111111111111111111111111 
  16 11111111111111111111111111111111111111111111111111111111111111111111111111111 
  17 11111111111111111111111111111111111111111111111111111111111111111111111111111 
  18 11111111111111111111111111111111111111111111111111111111111111111111111111111 
  19 11111111111111111111111111111111111111111111111111111111111111111111111111111 
  20 11111111111111111111111111111111111111111111111111111111111111111111111111111 
  21 11111111111111111111111111111111111111111111111111111111111111111111111111111 
  22 11111111111111111111111111111111111111111111111111111111111111111111111111111 
  23 11111111111111111111111111111111111111111111111111111111111111111111111111111 
  24 11111111111111111111111111111111111111111111111111111111111111111111111111111 
  25 11111111111111111111111111111111111111111111111111111111111111111111111111111 
  26 11111111111111111111111111111111111111111111111111111111111111111111111111111 
  27 11111111111111111111111111111111111111111111111111111111111111111111111111111 
  28 11111111111111111111111111111111111111111111111111111111111111111111111111111 
  29 11111111111111111111111111111111111111111111111111111111111111111111111111111 
  30 11111111111111111111111111111111111111111111111111111111111111111111111111111 
  31 11111111111111111111111111111111111111111111111111111111111111111111111111111 
  32 11111111111111111111111111111111111111111111111111111111111111111111111111111 
  33 11111111111111111111111111111111111111111111111111111111111111111111111111111 
  34 11111111111111111111111111111111111111111111111111111111111111111111111111111 
  35 11111111111111111111111111111111111111111111111111111111111111111111111111111 
  36 11111111111111111111111111111111111111111111111111111111111111111111111111111 
  37 11111111111111111111111111111111111111111111111111111111111111111111111111111 
  38 11111111111111111111111111111111111111111111111111111111111111111111111111111 
  39 11111111111111111111111111111111111111111111111111111111111111111111111111111 
  40 11111111111111111111111111111111111111111111111111111111111111111111111111111 
  41 11111111111111111111111111111111111111111111111111111111111111111111111111111 
  42 11111111111111111111111111111111111111111111111111111111111111111111111111111 
  43 11111111111111111111111111111111111111111111111111111111111111111111111111111 
  44 11111111111111111111111111111111111111111111111111111111111111111111111111111 
  45 11111111111111111111111111111111111111111111111111111111111111111111111111111 
  46 11111111111111111111111111111111111111111111111111111111111111111111111111111 
  47 11111111111111111111111111111111111111111111111111111111111111111111111111111 
  48 11111111111111111111111111111111111111111111111111111111111111111111111111111 
  49 11111111111111111111111111111111111111111111111111111111111111111111111111111 
  50 11111111111111111111111111111111111111111111111111111111111111111111111111111 
  51 11111111111111111111111111111111111111111111111111111111111111111111111111111 
  52 11111111111111111111111111111111111111111111111111111111111111111111111111111 
  53 11111111111111111111111111111111111111111111111111111111111111111111111111111 
  54 11111111111111111111111111111111111111111111111111111111111111111111111111111 
  55 11111111111111111111111111111111111111111111111111111111111111111111111111111 
  56 11111111111111111111111111111111111111111111111111111111111111111111111111111 
  57 11111111111111111111111111111111111111111111111111111111111111111111111111111 
  58 11111111111111111111111111111111111111111111111111111111111111111111111111111 
  59 11111111111111111111111111111111111111111111111111111111111111111111111111111 
  60 11111111111111111111111111111111111111111111111111111111111111111111111111111 
  61 11111111111111111111111111111111111111111111111111111111111111111111111111111 
  62 11111111111111111111111111111111111111111111111111111111111111111111111111111 
  63 11111111111111111111111111111111111111111111111111111111111111111111111111111 
  64 11111111111111111111111111111111111111111111111111111111111111111111111111111 
  65 11111111111111111111111111111111111111111111111111111111111111111111111111111 
  66 11111111111111111111111111111111111111111111111111111111111111111111111111111 
  :::
 } 
} 
