# Supplementary material for: Cut-off Scale and Complex Formation in Density Functional Theory Computations of Epoxy-Amine Reactivity
Source: ACS Omega. 2021 Oct 25;6(44):29424–31. doi: 10.1021/acsomega.1c03229 (PMC8587129; doi:10.1021/acsomega.1c03229)
Supplement: Supplementary file 1 — ao1c03229_si_001.zip [file ao1c03229_si_001.zip › Final_structures/Primary/A3_E1_B3LYP-D3_CC-PVTZ-F_canonical/Amine_frag3_reactant-6_isomer5.vib]

{ 
 s_m_m2io_version
 :::
 2.0.0 
} 

f_m_table { 
 i_j_atom_total
 :::
 24
 m_column[77] { 
  s_m_data_name
  s_m_column_name
  i_m_width
  b_m_visible
  s_m_units
  :::
  1 r_j_Frequency  "Frequency"  10 1 "" 
  2 s_j_Symmetry  "Symmetry"  10 0 "" 
  3 r_j_Intensity  "Intensity"  10 1 "" 
  4 r_j_Raman_Act  "Raman Act"  10 0 "" 
  5 r_j_Raman_Int  "Raman Int"  10 0 "" 
  6 r_j_x1  "x1"  10 0 "" 
  7 r_j_y1  "y1"  10 0 "" 
  8 r_j_z1  "z1"  10 0 "" 
  9 r_j_x2  "x2"  10 0 "" 
  10 r_j_y2  "y2"  10 0 "" 
  11 r_j_z2  "z2"  10 0 "" 
  12 r_j_x3  "x3"  10 0 "" 
  13 r_j_y3  "y3"  10 0 "" 
  14 r_j_z3  "z3"  10 0 "" 
  15 r_j_x4  "x4"  10 0 "" 
  16 r_j_y4  "y4"  10 0 "" 
  17 r_j_z4  "z4"  10 0 "" 
  18 r_j_x5  "x5"  10 0 "" 
  19 r_j_y5  "y5"  10 0 "" 
  20 r_j_z5  "z5"  10 0 "" 
  21 r_j_x6  "x6"  10 0 "" 
  22 r_j_y6  "y6"  10 0 "" 
  23 r_j_z6  "z6"  10 0 "" 
  24 r_j_x7  "x7"  10 0 "" 
  25 r_j_y7  "y7"  10 0 "" 
  26 r_j_z7  "z7"  10 0 "" 
  27 r_j_x8  "x8"  10 0 "" 
  28 r_j_y8  "y8"  10 0 "" 
  29 r_j_z8  "z8"  10 0 "" 
  30 r_j_x9  "x9"  10 0 "" 
  31 r_j_y9  "y9"  10 0 "" 
  32 r_j_z9  "z9"  10 0 "" 
  33 r_j_x10  "x10"  10 0 "" 
  34 r_j_y10  "y10"  10 0 "" 
  35 r_j_z10  "z10"  10 0 "" 
  36 r_j_x11  "x11"  10 0 "" 
  37 r_j_y11  "y11"  10 0 "" 
  38 r_j_z11  "z11"  10 0 "" 
  39 r_j_x12  "x12"  10 0 "" 
  40 r_j_y12  "y12"  10 0 "" 
  41 r_j_z12  "z12"  10 0 "" 
  42 r_j_x13  "x13"  10 0 "" 
  43 r_j_y13  "y13"  10 0 "" 
  44 r_j_z13  "z13"  10 0 "" 
  45 r_j_x14  "x14"  10 0 "" 
  46 r_j_y14  "y14"  10 0 "" 
  47 r_j_z14  "z14"  10 0 "" 
  48 r_j_x15  "x15"  10 0 "" 
  49 r_j_y15  "y15"  10 0 "" 
  50 r_j_z15  "z15"  10 0 "" 
  51 r_j_x16  "x16"  10 0 "" 
  52 r_j_y16  "y16"  10 0 "" 
  53 r_j_z16  "z16"  10 0 "" 
  54 r_j_x17  "x17"  10 0 "" 
  55 r_j_y17  "y17"  10 0 "" 
  56 r_j_z17  "z17"  10 0 "" 
  57 r_j_x18  "x18"  10 0 "" 
  58 r_j_y18  "y18"  10 0 "" 
  59 r_j_z18  "z18"  10 0 "" 
  60 r_j_x19  "x19"  10 0 "" 
  61 r_j_y19  "y19"  10 0 "" 
  62 r_j_z19  "z19"  10 0 "" 
  63 r_j_x20  "x20"  10 0 "" 
  64 r_j_y20  "y20"  10 0 "" 
  65 r_j_z20  "z20"  10 0 "" 
  66 r_j_x21  "x21"  10 0 "" 
  67 r_j_y21  "y21"  10 0 "" 
  68 r_j_z21  "z21"  10 0 "" 
  69 r_j_x22  "x22"  10 0 "" 
  70 r_j_y22  "y22"  10 0 "" 
  71 r_j_z22  "z22"  10 0 "" 
  72 r_j_x23  "x23"  10 0 "" 
  73 r_j_y23  "y23"  10 0 "" 
  74 r_j_z23  "z23"  10 0 "" 
  75 r_j_x24  "x24"  10 0 "" 
  76 r_j_y24  "y24"  10 0 "" 
  77 r_j_z24  "z24"  10 0 "" 
  :::
 } 
 m_row[66] { 
  r_j_Frequency
  s_j_Symmetry
  r_j_Intensity
  r_j_Raman_Act
  r_j_Raman_Int
  r_j_x1
  r_j_y1
  r_j_z1
  r_j_x2
  r_j_y2
  r_j_z2
  r_j_x3
  r_j_y3
  r_j_z3
  r_j_x4
  r_j_y4
  r_j_z4
  r_j_x5
  r_j_y5
  r_j_z5
  r_j_x6
  r_j_y6
  r_j_z6
  r_j_x7
  r_j_y7
  r_j_z7
  r_j_x8
  r_j_y8
  r_j_z8
  r_j_x9
  r_j_y9
  r_j_z9
  r_j_x10
  r_j_y10
  r_j_z10
  r_j_x11
  r_j_y11
  r_j_z11
  r_j_x12
  r_j_y12
  r_j_z12
  r_j_x13
  r_j_y13
  r_j_z13
  r_j_x14
  r_j_y14
  r_j_z14
  r_j_x15
  r_j_y15
  r_j_z15
  r_j_x16
  r_j_y16
  r_j_z16
  r_j_x17
  r_j_y17
  r_j_z17
  r_j_x18
  r_j_y18
  r_j_z18
  r_j_x19
  r_j_y19
  r_j_z19
  r_j_x20
  r_j_y20
  r_j_z20
  r_j_x21
  r_j_y21
  r_j_z21
  r_j_x22
  r_j_y22
  r_j_z22
  r_j_x23
  r_j_y23
  r_j_z23
  r_j_x24
  r_j_y24
  r_j_z24
  :::
  1 46.3833673620556 ""  2.72751573484939 0 0 -0.0189558362945109 0.0184348976548962 0.0126758499535628 0.0359402045170903 -0.0279578111898611 -0.061077915139413 -0.00227263751970915 0.0665934296465726 0.0635366595125553 0.130458538269058 0.00648438197670096 -0.0639324429715516 -0.0846721297223318 -0.00487276813648974 0.00945749976696902 0.0268684264750004 -0.0479004938504801 -0.0792303036006644 0.0145601669647889 -0.0679686823643574 -0.0973972754844097 -0.017493546119634 0.0694598818498973 0.0640986910932282 0.0499479949021431 0.0676483396481227 0.0753755622035894 -0.0272768599263714 0.0945778040738131 0.0886731756597165 0.125602914445395 0.0393083374462204 -0.031564365815453 -0.0355562201085582 0.017946465045958 0.0256811167443477 0.00436596310712701 -0.0117920839051327 0.0224852599364768 -0.0630727902974286 -0.0259298449540657 3.29433899151013e-05 -0.0729499755663255 -0.0907156542251048 -0.0283143726776725 -0.047369827295323 0.0646263136783081 0.0434487071834566 -0.0225170837110375 0.00372483083573005 0.022643402416063 -0.0947343162548311 -0.00591202871091662 0.000198968957034367 -0.119657890845109 -0.0970305115057711 -0.0364426547912328 -0.0403171573443465 -0.107687272148743 -0.0310645459416728 -0.0660950416148685 -0.115027895618218 -0.0373194733985977 0.00258804505158902 0.0433888520197935 0.0316974106515156 -0.0031495974454807 0.0349105770524366 0.0216415745466951 -0.00162639930778987 0.0491843737965186 0.0556194374891609
  2 74.2388831138734 ""  2.83341666134985 0 0 0.0100064132734558 0.0172962013279288 -0.0456219873965976 0.00938387876021468 3.79255747147753e-05 0.0317455392272756 0.0233167418917901 0.0402437969658821 -0.0469387014831986 -0.0148667630383918 -0.0703856341165783 0.0701415569486254 0.027927456019054 0.0532455082201851 -0.065295671319333 0.0275341138855613 0.0466744773817538 0.0737605423569398 0.00635969063581898 -0.00621082836648917 0.0191138492627895 0.045641677782991 0.0667779093923799 -0.0298674341301605 0.0171225964788893 0.0187472752040371 -0.028923249165238 0.0163695302401086 0.0518435115953366 -0.0826416356732986 -0.031327775185892 -0.106868079427413 0.0202277183397888 0.0508886572242013 0.123808722343853 0.0241183903128288 0.0254659447291204 -0.000848694715680951 0.0567131634561119 -0.0353200074348164 0.0130576187792828 -0.0238465729996008 -0.0411696702961855 -0.0721494892884733 0.0123505561345172 0.0452032056145604 0.199418606531546 -0.0256096506806401 0.110274438625953 0.146820271941741 0.0848223745857722 -0.102344873694754 0.019471374355776 -0.103387981678354 -0.0719443818266276 -0.058638417163006 -0.0140026196295076 0.0267045274909728 -0.0843493970094036 0.0619800560740213 -0.0829776122237401 -0.139177871500018 0.0163723592924687 -0.0232834492682889 -0.0338079699565854 -0.0841372386905131 -0.0427759753693151 -0.0580795953152441 -0.102406748970514 -0.0401532952142547 -0.00553742037487509 -0.0945629829574915
  3 78.2907427472802 ""  1.31410937763552 0 0 0.0599051334555107 -0.00517908618326092 -0.00964390192293239 0.057317839195271 -0.00912424791714319 0.0168492878489797 0.0806257616544578 -0.00340957828897308 -0.0993663795511866 -0.00166021561662918 0.0450596663027285 -0.0280693483106569 0.0985663499566643 -0.0368418905135097 0.0238015372264459 0.110602769280937 -0.0440987907491499 -0.00727097237282399 0.0480523006613516 -0.0168609942685764 0.0921215647306075 0.132796761390949 -0.0229830467661426 -0.107057309540606 0.0398893634697839 0.0121183382233065 -0.123043921060737 0.0810289431531896 -0.00140897615402238 -0.12892508226581 -0.0370911299940365 0.0750277527988712 -0.0188975523990277 -0.00551811205441205 -0.0359402094724256 -0.0302504187205454 -0.0648499366106722 0.0144306926178608 -0.0269981658385246 -0.053364265047885 -0.013535835642363 0.0422993538977824 -0.0483311574101444 -0.0391967441715666 0.128398554208737 2.80229299724249e-05 -0.0319222665731814 -0.0668282298212739 0.0313589698648436 -0.067391092620995 -0.0313263986743769 -0.0822875614165282 0.0076047432706984 0.0460451606783574 -0.0226912304750869 -0.0608398189836505 0.162784600579472 -0.0142660727147982 -0.0557789203460848 0.128377192066245 -0.104504986915118 -0.0203909820206753 0.159694791914132 -0.0177293772181546 0.0367828983265397 0.00898313045263442 -0.0333925939157253 0.025885956412736 0.0682676000987776 -0.0253651435565089 0.049366671979785 -0.0235353637338519
  4 86.1293417963296 ""  0.748736357132022 0 0 0.0163226025183098 -0.0252606069956819 0.0138381801741786 -0.0182168407613606 0.0229195371801337 -0.0157622824033376 -0.0285209155189986 -0.0798825845554211 0.0782419086463732 -0.00610231524737904 -0.00751340540762458 0.0053375437376473 0.00892362836525563 -0.000623344888562012 -0.00544880592370028 -0.0798615871613569 0.0399387085339965 -0.00804809461977371 0.00832203267701584 0.0630963789672716 -0.0594510141643403 -0.0895228206180893 -0.0639924157825774 0.0832243028650932 -0.0248283375434161 -0.0978287431799772 0.0952343822003293 -0.00128868392918815 -0.115000843326122 0.10498439216741 0.0453991947729466 -0.036333956476106 0.00779015620837565 0.0206863413579626 0.0442375916901713 -0.0642835601080827 0.00479939222278617 0.0982236051843193 -0.0730213820074803 -0.0446671303315805 0.0455335672914913 0.000702392023927069 -0.0497214622992736 -0.0400391706016663 0.0484357706794816 0.0156610239384255 0.0828665756834354 -0.0775703518010177 0.0643509175581179 -0.0149583096079797 -0.0843232131249505 -0.100007998892496 0.0922395061624672 0.0290177976708663 -0.0733448004671828 -0.0758662300646409 0.0831394380801994 0.0092576655389592 -0.0766655833631284 0.0292993393258991 -0.0888389846298876 -0.0307736525233881 0.0693163284932311 0.0979578442772369 -0.0519989324211001 0.00634312410334175 0.108131685687694 -0.0462163503292481 -0.0464420404426582 0.0969729034092673 -0.0501543560229959 0.0369660311696447
  5 137.630245545363 ""  0.574215152950094 0 0 0.0531987013806649 0.0259543077474125 -0.0572304632148615 0.0126200950627608 0.072500182223384 -0.0330440267612715 0.0186215976643713 -0.02208320985576 -0.0191801989761611 0.00275013484883219 -0.00725748280266629 0.0133968236035605 0.0720359819813983 0.065279952713447 -0.078710786800372 -0.0432339396719512 0.120596262140337 0.00182814320778111 0.041823133942972 0.116412474499604 -0.0856225998411563 -0.014982689978501 0.0106407600096036 -0.00240532180042498 -0.00239851578375534 -0.0557506140784349 0.00634185525125616 0.0463188856628967 -0.054972197362265 -0.0304484647540761 0.0402244622242994 -0.0620023511122435 -0.02067353866481 -0.0976570284036281 -0.0536442234715256 0.0818097075140649 -0.0246042780310819 -0.00243389121221148 0.0561942898610447 -0.0304786869559651 -0.00997770031149186 0.066249734592559 -0.0368570355677746 0.0229867579116672 -0.0198636909901761 -0.102277510104494 -0.085405503216772 0.14649959603276 -0.150912560178583 -0.0631907634324892 0.0374718964577928 0.0110435456090736 -0.0105801971054605 0.120434308284154 -0.0589374109153351 0.0171170011678121 -0.0203014060675228 -0.0815760227107922 0.0272114407179366 -0.0615725260185268 0.026450837414762 0.0493944045956118 -0.0437984193828385 0.0971836501834115 -0.0222263710014886 -0.0806420327739996 0.0885282813398488 -0.0375711717127466 -0.132779769260234 0.0835540693747703 -5.3165552225215e-05 -0.0434024053453351
  6 151.500689786098 ""  19.9574132912952 0 0 -0.0215110689411962 -0.00949745266908556 -0.00825899716933976 -0.0128111511694973 -0.0182582176203607 -0.00465369084675908 -0.00701688806943578 -0.00518963046141923 -0.0672550214128719 -0.00184591982322862 -0.0586388229623949 0.0211559553019025 -0.00973756546071191 -0.045795490064076 0.0211406009189517 -0.0185811564052663 0.00284335717737332 0.0125510611600416 -0.0146545457750979 -0.0245962873288539 -0.0290843374417083 0.0235474299390997 -0.0339545572731913 -0.0818429843917266 -0.0227144196135427 0.0189597122757601 -0.0921034438427232 -0.0121038037935764 0.000875250931037731 -0.0680569590059334 -0.0411875414549398 -0.0766173463064966 -0.0205542218182221 -0.014974258141316 -0.042316775597077 0.0299100172671442 0.100169412078175 0.113600064968056 -0.0297278481861375 0.018207528255988 0.0315548772532171 0.0829242743540108 -0.00204281152082714 -0.0496475800316341 -0.0370944699990724 -0.0337202816492565 -0.0344595330667454 0.129461193430149 -0.0497477639788311 -0.14475058611069 -0.0813271946426235 0.0226140430460985 0.0920699714593063 0.221012074684031 -0.104969257152476 -0.116071882741872 0.00701253852934244 0.00676947133033407 -0.102118346660894 -0.152565789621531 0.0768019832004894 0.00531850169283732 -0.0615903133344464 -0.0540888355405471 0.0430697630966921 0.0204858964328534 -0.0771415055212788 0.020092311896006 0.0486429574017185 -0.07606794153417 0.0790631163545555 0.0514308594747321
  7 187.371838046672 ""  3.22055877650528 0 0 0.00618297057154708 -0.018905983604575 -0.00411402069836425 0.0294905981959282 -0.0673514029440054 0.0395757926179527 0.0361961945284754 0.0628401929934684 0.066305335370277 -0.0821296122478475 0.0792914767633414 -0.0694975241094318 -0.026914594389011 0.0322342730030687 -0.0512416225584985 0.168498422300486 -0.150021672560605 -0.015238438560009 -0.00805047293271031 -0.111505820638855 0.211945177197403 0.0531349125697496 0.136407905801343 0.110001562716257 0.0747956821732138 0.00914506163664654 0.122035885135246 0.0059496611725409 0.104941488099809 0.0178117222306941 -0.0457225175456806 0.135252436037251 0.0107086437237951 -0.00874802293086624 -0.0111055686006376 0.0224342228214084 0.0335610347805286 0.0394416306913738 0.002938792237295 0.00486959609564078 0.01233929279996 0.0350897588159507 -0.00431694943719654 -0.0178064177319977 -0.023262891116163 -0.01445913705698 -0.00943128689054535 0.054093871048815 -0.0223103475308972 -0.0440160904111107 -0.0147068724056116 0.00769460085797078 0.0320610995210457 0.0822847855511849 -0.0523980306359685 -0.0417577153070458 -0.0110599906016197 -0.00357087383075554 -0.0378048912017805 -0.0702623014057627 0.0356942756371813 -0.000140203328742041 -0.0382183539446908 -0.00717245997582729 -0.0925668199074718 -0.0577883537012736 -0.0297435865842556 -0.123318782802086 -0.105562011958051 -0.0302827709620334 -0.0541178253787492 -0.0629895004184699
  8 272.55739405112 ""  0.22408370406911 0 0 0.000370016578701505 -0.00300968275096308 0.000679889600408744 -0.00113255602456801 -0.000742866566947463 -0.00178702742405625 0.000923761959447448 -0.00293853709132901 -0.00218761163286689 -0.00330662827210136 0.00143980285503271 -0.00353218730227573 0.00076646679401367 -0.00531591687408593 0.00245072899380521 -0.002196382673256 -0.0024661932829127 -0.00336009602625642 -0.00012520983043318 0.00115443970785862 -0.000148494148268698 0.00111739290053152 -0.00896331734225783 -0.00569613895823437 0.00336321937591998 0.00272778653804403 -0.00670444986929048 -0.000515777738323921 -0.00164300583606049 0.00239398880605338 -0.00383702373260291 0.00244393938214336 -0.00275855289848048 -0.0111428920263698 0.0342586634475257 0.00845650708572494 0.0096159308913669 -0.02868283009462 0.0149389716062522 -0.00304193502296885 -0.00514350683758951 -0.0389990041465337 0.00261947311940575 0.00531702849270975 0.00749898734011096 -0.015220623251619 0.0484196594956789 0.0150390799163382 -0.0176170871195706 0.0611135784812461 0.0270198411847547 -0.00224398829827944 -0.0163492099408341 -0.0611308886302457 0.0431103899724509 -0.357031357619868 0.453629179095988 -0.0335195161341428 -0.18289032653177 -0.484610044247642 0.00989985112719557 0.549800291481326 0.134329272916212 0.00253448802390512 0.000813320118689564 0.00355135954993133 0.00891709477664627 0.0088051304433748 0.00909992054359697 0.00853995740559831 -0.00904795020899606 0.0036740150298028
  9 295.18546548433 ""  0.979560805163879 0 0 -0.0180977763510185 0.0198193492957498 0.0201552612444773 -0.00474044189163605 0.0132162073836279 0.044080881827435 -0.0598698211170135 -0.0798747480292939 -0.0373792808498169 0.116550486517036 0.0895294688638405 0.0245376250318183 0.0505322774879362 0.0726498178494307 -0.00117050787937855 0.0144907979313584 -0.0144613440640911 0.0221891592298271 -0.0301235091867189 -0.0311946177342231 0.0301159756039518 -0.0096664119117605 0.0693289890940591 0.053469555469266 -0.253145714583664 -0.220056392874821 0.0442080163739502 0.0339143522725318 -0.175358251957241 -0.243798459275644 0.147190708372074 0.156641079033643 0.110122604188096 0.0100350747267109 0.00141400506373557 0.00311503367369821 0.00168545930737643 0.0101193770247429 0.00363459029279173 0.00472547222198766 0.00547576521270609 0.0118519423686692 0.00214772540309362 -0.00260340914212188 -0.0112225739933902 0.0114429391684302 0.00390849898575871 -0.00789105565745098 0.0171380721637322 -0.0054822798870892 0.00212118904647187 0.00557716568675647 0.00774165942869204 0.0193777500118491 -0.0200671354419414 -0.0164343316297194 -0.00239341517111358 -8.68905134649272e-05 -0.013186968604869 -0.0392141289001314 0.0235282726642558 0.0110268118789594 -0.0183364420254924 -0.0653273392329806 -0.0578224042397522 -0.044695720784289 -0.0917364293245198 -0.0904052780094061 -0.0708442680131345 -0.0843312704238422 -0.026142892146304 -0.088415485454887
  10 333.716022864691 ""  1.85318270885312 0 0 0.0094500952675578 -0.00390128426897934 -0.00720552740716864 0.00618210428058957 -0.00772009135880206 -0.0292944557726089 0.0140964100834505 0.00340692028116645 0.0200057674904441 -0.0395854096637832 -0.0443346417388063 -0.0208498937618833 -0.0194509572652936 -0.0332930695256151 0.00620872815858124 -0.00145848928214482 0.00113753469569757 -0.0223631851041568 0.014552746824356 0.0043772862753536 -0.0292989939916934 0.1848021793801 0.439329551712566 0.28600133194545 -0.221752986976372 -0.36453865028558 0.293051496506095 0.0887563540633018 -0.039664566715518 -0.476921913396827 -0.0611861940196922 -0.0752949828643748 -0.0647570114841229 -0.00159960195876942 0.00538833477585164 -0.00102420799571885 0.00793914493870424 -0.00678645628322563 -0.00170852617541135 -0.00293747033909107 -0.00540845418101064 -0.0110073502558328 0.000501296269976003 0.00900329127386901 0.0061991814967164 -0.00424559418414744 0.0116824077563386 0.0073724226323846 -0.00310374395812537 0.00774527106781084 -0.000229448655200723 -0.00693726063599979 -0.00671022304583749 -0.0158060574011614 0.026426939157952 0.0181129624453985 0.00434818631984446 -0.00678485416275601 0.0196696326256265 0.0232021803358736 -0.0137554538469824 0.00948112300743489 0.0132929303014648 0.0160683041448943 0.0510282682212953 0.0351098910609636 -0.00392329054180782 0.0281681166189972 0.0426749800670314 0.0011309777089221 0.0729689214391035 0.0692526355089961
  11 391.221298130132 ""  0.156537079564582 0 0 -0.00972736408811545 0.0576341732119697 -0.0540029491707634 0.069888967426676 -0.0663933683599934 0.0521831801144845 -0.0897315651968625 -0.0408643201194157 0.0101749407280282 -0.00274032303242954 -0.017984056054514 0.00567841931486524 -0.0214480595703698 0.0624330893006734 -0.0624738013208611 0.329057736934696 -0.098380178546038 0.0551990561242959 -0.0367678590367105 -0.235315189000934 0.215307780110149 -0.23437798658713 -0.053938104964218 -0.00726740757598641 -0.119749826834958 -0.0557085776659343 0.0154665636188924 -0.00857845430296699 -0.149131154156974 0.0920826890103264 -0.162427280288111 0.0313298042262133 -0.0427618942652655 -0.0290700780129472 0.00258673530335477 0.006401474416165 0.0306015653248724 -0.00278177228983995 -0.00616175189872853 -0.00651905705702126 -0.00732181596446945 -0.0220826534264463 -0.00279429256884874 0.00707599019878209 0.0194965863500516 -0.0382389452243068 0.00556350058387318 0.054532560859847 -0.0595200475232604 0.00309900937104567 -0.0135364426109263 -0.00577748556282516 -0.00472070703585418 -0.0119447286409652 0.0499761176642741 0.0232220640038977 0.0189269968021519 -0.00249637174227898 0.0248257395436274 0.0625826098841965 -0.049786745781015 0.00152583624883445 0.0409838439304513 0.0337066003628825 0.0836592477319331 -0.0404876556858724 0.143088294507767 0.22096196954449 0.0467200857452132 0.115646835100779 -0.0456033412540892 -0.0385104024084241
  12 393.966940422248 ""  11.2932345785466 0 0 -0.0130015011223481 -0.0123809715478336 0.0176046428334814 -0.0242689400925659 0.00795239056506271 -0.00107875615854988 0.0103923867149173 0.0161410289443065 -0.0188717381943433 0.00918782934718232 0.0157411952206208 0.00273454516643187 -0.00602264187471482 -0.00226253503723282 0.0120185638439702 -0.0662156797165472 0.00852201132611882 -0.00546725861312186 -0.0100683666749835 0.030215549556273 -0.0304771901064904 0.0649891418454464 0.00216927312704165 -0.0235131913171254 0.0108501758510323 0.0372160264248983 -0.0370685679617117 -0.0135555022122609 0.0480561524487747 -0.0419959821678164 0.0696605607854767 0.00911743449221003 0.0341493910099167 -0.120010596914869 0.0163046080969741 0.023217630015685 0.109707611817624 -0.00602646861552255 -0.032611461090969 0.00030459337070489 -0.00876312054725053 -0.0998475344765322 0.0182198885882103 -0.00121182112220026 0.0750976924725165 -0.148935338689483 -0.0176785202719547 0.210331363792044 -0.274193431672261 0.0427637825649638 -0.0593281492799812 0.00255760002373214 -0.000230133735571655 -0.0710805941665151 0.189277260955937 0.0448681485061399 0.0806172590404895 0.0736306159710856 0.0418015129792032 0.243524243728156 -0.188338722624926 -0.0462922217440855 0.164894888177803 -0.000368657413945931 -0.0358400704120179 0.00391812846214295 -0.0300850016581722 -0.076503643691405 -0.0522215690208163 -0.0269751721277363 0.00720752884586783 0.0415207185730434
  13 429.458788227866 ""  14.8450651264916 0 0 0.0328082104143602 -0.00418221016403521 -0.0095150667096811 0.0210470660153449 0.0200597622591112 -0.00918485538159478 0.0159283543044166 -0.0296495951472678 0.0363710386610429 -0.00675894287517602 -8.39382975067778e-05 -0.0035486190640531 0.0369043576551859 -0.00966718544050076 -0.00373979683443769 -0.00669830802616241 0.0278085075066781 -0.00656393685365514 0.0379988542627218 0.0492370753938075 -0.0158516884520457 -0.0722051383105698 -0.0448327078432347 0.0222181842073354 0.058065839391956 -0.0247539436261509 0.0422676492324171 0.0270536116632875 -0.0513378967332378 0.115813030023422 -0.00801502483901349 -0.0197742081372508 -0.0238159813464439 0.0527453559110919 -0.0112485131963712 -0.00831270105767957 0.0978159612961446 -0.0227771432338522 -0.012800716603765 -0.0774401633868241 -0.0841315234399707 0.0169445283216132 -0.0816195596575821 0.0853854188952594 0.000903600803603517 0.0208807685671735 0.162729142537443 -0.00175967108295911 0.165128852513891 -0.134261416657073 -0.0359684974048159 -0.0988576960405567 -0.0553338844416642 0.045572596751224 0.093785326312891 0.152593110244813 -0.0177862051729814 -0.274039502003867 0.191530099119448 0.0297308581360018 -0.0356884518561146 0.178410950913779 0.000863870808007825 -0.0485094495939786 0.0134915610006589 -0.0144620099253526 -0.152941467639966 -0.105730738720923 -0.0111823903642574 -0.127540478697737 0.141734133988439 -0.0033256347104034
  14 435.304806576883 ""  0.637716810392246 0 0 -0.0720175709185505 0.00266169613081131 0.0305461263002036 -0.0505066610061992 -0.0407307317955482 0.0223449718373549 -0.0285121356455709 0.0652039648599206 -0.0862768577567183 0.0140188284667636 0.00852478405807216 0.00808576019338906 -0.0784874300165715 0.0139148642182039 0.0190586146903149 -0.00138920485750215 -0.0589183935922282 0.0138960747352539 -0.0830027218389225 -0.0963698277932161 0.0332468218129771 0.159915106249632 0.0452238686314858 -0.0867159296372684 -0.0977531228961164 0.0974760960782741 -0.131572452726761 -0.066327948358433 0.124084223907556 -0.209844241376979 0.060950675056589 0.0370919169517058 0.066332386315984 0.0388659866257859 -0.0108317529959505 -0.00658650755314777 0.031818235016631 -0.00471904320048908 -0.00159273119185697 -0.0406897289899176 -0.0383472340451926 0.0256141652200506 -0.0484763359365148 0.0417294609304606 -0.00496875667700206 0.0269928142360773 0.0789473429078301 -0.0264540457413085 0.113837866604619 -0.0770093849994974 -0.0110673119372644 -0.0501230900554965 -0.0245732469365067 0.0374503907616855 0.0113317821625571 0.0705049291177346 -0.0182523318199007 -0.148118696093577 0.0881969069950596 -0.0102466494876863 0.00129287055747231 0.0879290706114679 -0.0182147190558716 0.099719382566931 -0.042281717973742 0.033009912414371 0.238531476925326 0.106054736782225 -0.0520725738389171 0.196624700435189 -0.199866694650132 0.0628771944106062
  15 491.126241714586 ""  15.6709639666905 0 0 0.0167419366981273 -0.0362397641421223 -0.010297804998336 -0.0261980867057113 0.0169117603993989 -0.0150455855920828 0.0407299541275177 -0.00144922272729787 0.027957665095038 0.028096970978545 0.00521677204081464 0.0106058261717299 0.0517631863309359 -0.00558103069631936 -0.0242976671747925 -0.137613398826994 0.0236820535594004 -0.0230557105020134 0.0218916224530013 0.0920809745894099 -0.0862203600493679 0.0387308148355195 0.0512738603085456 0.0586193048159485 0.0832025614275501 -0.0449649208090856 0.0766183403715094 0.0128523522888306 0.0348037372908575 0.0167861290101134 -0.242983466603594 0.102814307747521 -0.0632309593576524 -0.00746594945102837 -0.00243297991566485 0.0043724363685184 0.0210133300393584 0.0107637469774022 0.00026315755063818 -0.00657121964061129 -0.00215901570296557 0.00385566732626419 -0.0110784554764095 0.00619217683223428 0.00510623962346536 -0.0144899863086005 0.0187407311911542 0.0212407195880391 -0.00883216930068739 -0.0203075094735412 -0.010678608054418 0.000970049735672257 -0.000469034887067661 0.0202917336800897 0.00490332190312807 0.0130991820755524 0.00292428572285892 -0.022539713305645 0.0155308066636828 0.0144349983899761 -0.0160994578758524 0.00953879296380914 0.00817474045318739 -0.075531337348317 -0.0221499332817002 -0.035884860763205 0.251392884948356 0.410132589555225 0.388041094615875 0.173569751013784 -0.417900249725508 -0.263447336003674
  16 637.114778256013 ""  98.716138612894 0 0 0.00653144402539987 0.0454835216353957 0.0665042914266014 0.0449200669941126 0.0309793377264621 -0.0232635168857228 -0.027563808496954 0.0183735684311752 -0.00362761354006305 0.0285327080807533 -0.0200028119422033 -0.0089184313600909 -0.0349511149611035 0.0611790045438094 0.046611780312302 0.00069106015683129 0.00272279880025695 -0.0591637854397139 0.047405691023425 0.0334615458329365 -0.0472434414941256 0.029743727767638 -0.0511626966237631 -0.0400804571774682 -0.169666591688118 0.0771641772937298 -0.0901283191345614 0.0203958567806372 -0.0365462400921535 -0.0458871313436899 -0.732066793189988 0.126745699117914 -0.332158237337713 0.00102516394809928 0.00173045154936268 0.00285384512863577 -0.00142090253168035 0.000199831349860136 -0.00125612691263874 0.000547076926436558 -0.00264196084373136 -0.00118512537711412 0.00266441251257538 -0.00105903568233059 -0.000665205174106808 0.00226702197446451 -0.00499484540582101 0.000744456080341815 -0.00330262447679417 0.00394785315028755 0.00118379972693199 -0.00573703888377353 0.000501480904952808 -0.00400753561798162 0.00441124947523018 -0.00113150607410353 -0.000140390075986398 0.00275344172332594 -0.00080987318696644 -0.00032678522975952 0.00230777635395819 -0.000911408393994205 -0.000418567092129016 0.0129235100360782 -0.0637294190206437 0.0235291846957786 -0.0567999216205936 -0.156823186747345 -0.0944867827003208 -0.0521714319790623 0.0406855826342007 0.01644048827864
  17 689.507735949983 ""  72.7748007169784 0 0 -0.029123416653925 -0.0980428089278701 -0.0875738554636874 -0.0923803507637685 -0.0269735375252587 0.0266685185291839 0.028565451350463 -0.0219133441089441 0.00175505810939582 0.0550457169457537 0.0487355262892949 0.0572659297187312 0.0277471021855394 -0.0944797147955531 -0.0719932521293607 -0.053958880150307 -0.033322758080055 0.0255959042292152 -0.116318380685635 -0.0560273791014645 0.0453704966606696 0.0327824536302358 0.0762685726626281 0.0606832718802956 0.232362059281745 -0.055621794539139 0.0848855522869946 -0.0975640524600552 0.130961905355262 0.0355460845259701 -0.362673682588688 0.194736396903862 -0.0491165851171511 0.00311907956243101 0.000928058600240386 -0.000911797699305835 -0.00635484294546886 -0.00345542700965482 -0.00167811228934752 -6.83651702989617e-06 -0.00119452613051091 -0.000275365114731984 0.00413987610911025 -0.00111547861538887 -0.00104106718396165 0.00486316290808158 -0.00722238002271866 0.000950465513152143 0.00539945336484622 0.00583153605699927 0.00398182712830591 -0.00958535086258683 0.000681690239166519 -0.0106257325241176 0.00200043490226434 -0.00100249139335147 -0.00227360628105415 0.00336445986333464 -0.0016838271411397 -0.00378439981499444 0.00950800561681336 -0.0012811752968407 -0.00349714034232331 0.0484297455026166 0.0531558425039372 -0.0312900591878874 -0.0533118076946871 -0.0619753953074009 -0.0496148316834744 -0.0500234621727268 0.212864135352973 0.217251375561241
  18 762.275086908028 ""  9.31332136409066 0 0 -0.000301021836215925 -0.000165848185443524 0.0017938410250331 -0.000498194013829287 -1.08079721941748e-05 -4.81212614755283e-05 -0.000316407677719324 -0.0014316398285806 0.00133639943592487 0.000958130049282154 -1.55933932601588e-05 0.000192057102183954 -0.00150826451683156 0.000955276176656302 0.000639042341656409 -0.000695717456047334 -0.00107007214724877 -0.00110771991761494 -0.00119659501823263 -0.00102596608218283 -0.000318358183122823 0.00297255795620141 0.000887192071958394 0.00296343406676327 -0.000957880353284833 0.00106506458298945 -0.000686542228701238 -0.000686595706925792 -0.000280424214037398 -0.0030271091571903 -0.0137603398382581 0.00337180118139702 -0.00518598775753141 0.00463050637405734 -0.0587916799654872 -0.118096658618419 0.0723362579063615 -0.0797809970285994 0.063585032614468 0.0183157397951395 0.138432321547116 0.0294034468865898 -0.0885389285763002 0.0423819841623434 0.0130060477832179 0.0167680155733926 -0.171818717489168 -0.0237074482532927 -0.082645771208109 0.0796012996264217 -0.0462979744380119 0.0574361534072795 0.0477182854488923 -0.0939848727913444 -0.290210056304494 -0.029582020004995 0.0311896728405783 0.0830477982465195 -0.0533371574400546 -0.0136542124803124 -0.1316887869082 -0.0561104619266731 0.0104776495511396 0.000385271659269924 0.000891784662566835 -1.20543171864757e-05 -0.00694074259791672 -0.00844841713164324 -0.00701722021730044 -0.00423762959792854 0.00836055052873577 0.00219226706782667
  19 805.967241294056 ""  2.39271076553432 0 0 0.00423064365951018 0.0912434132920477 0.082652226026457 -0.122174842585423 -0.0660992326726031 0.0148990445667771 0.104186252150275 -0.0348519915556094 0.0453442083729771 0.00393944598790225 -0.0290168754401787 -0.0309972880209533 0.0265334863408728 0.176653879471535 0.020122191371158 -0.145785840629145 -0.120261858702104 -0.0343116506207049 -0.148899690906064 -0.122890721119139 -0.0442609582496371 0.152587221080037 -0.156334377089245 -0.020652995503012 -0.088135794292702 0.0255633193544851 -0.057606830651833 0.210616123273212 -0.159943366689939 0.0010332123195173 -0.0324038209820922 0.0584792773614664 0.0354660944702349 0.00188731551635582 -0.00346968337832104 0.00296712092918255 -0.00128899455363375 0.0048669943444354 0.00396688103364343 0.000270481703294001 -0.00232556382383143 -0.00541182915104141 -0.0014708847011184 -4.27559286899686e-05 -0.000863033029736727 0.00473045527268542 -0.0160212590433767 0.000126963933771291 -0.00398801230699944 -0.000782546372797111 0.00145220127886886 -0.0021519744571948 -0.000724367409983302 -0.00637402745270798 0.00422570189370229 -0.000733612378827156 0.00183404934290648 -0.000649732685656945 0.000495286586705171 0.00158280942503361 -0.00751704863970485 0.00140867450240542 0.00231546480197014 0.0101994363401014 0.0555934047474062 -0.0655065158609492 -0.000320802063510662 0.038011712025372 -0.127434503414969 0.00301516601402212 0.0730232043365414 -0.0961766497039542
  20 832.658377002428 ""  47.3442650032258 0 0 -0.000664915489630349 0.00343291277102256 0.00596969860197873 -0.00325359852976411 -0.00243006375895997 0.000155682772027585 0.00429341678966551 -0.0002929884525103 0.00144446848942688 -4.13036728346244e-05 -0.000461611609689921 -0.00102436673123415 -0.00195981986686626 0.013391994277409 -0.00238662862558404 -0.00505686944031893 -0.00617232897079603 -0.00321178798702649 -0.00405854672884246 -0.0040419962463399 -0.000536205136064728 0.0126110658183845 -0.00846981980766597 -0.00280903957537923 -0.0100027780414404 0.00447292497527056 -0.00588818864152407 0.0115037811132102 -0.00837072738281201 -0.00142943913413499 0.00117639921339102 -0.00419695184073586 -0.00385595645985707 -0.0759764843300152 0.0925296688476605 -0.041312738169166 0.0173884473029987 -0.108336567614593 -0.0871370563980036 -0.0161712701980492 0.0231219950377517 0.13058338564858 0.0610171711401635 -0.00519245873751686 0.0280003913717326 -0.121439437985781 0.297109312935402 -0.002992267472276 0.00637233858998555 0.0959554826074817 0.0157320876407463 -0.00214900354241979 0.0258197224933959 0.169227417629371 -0.065076752955407 0.0238625928229283 -0.0477018358627121 0.000491718942407439 -0.00539248318840081 -0.0486061949988538 0.251196195879138 -0.0262132761761954 -0.0661909265279723 0.000799531905174832 -0.000707557488765681 -0.00840453350019323 0.00905589175752696 0.0130584745459508 0.0126385480375355 -0.00288229688888456 0.00205316770896185 0.0175126372093368
  21 926.919591956207 ""  5.81628174254942 0 0 0.00988142862187237 0.0316092794110836 -0.0305752245605745 -0.0305333891644849 0.00409215872230397 -0.00489933676060121 0.0169528486546817 -0.000273944817371826 -0.0204761860118865 0.00546522465758581 -0.0055773709687578 -0.00409506239247886 0.076688822615949 -0.00775218642512307 0.0225041205924748 0.0510639466932018 0.00571819754201879 0.00491353419707166 -0.0683481847795514 -0.0584819467088809 0.0201695610007943 -0.118109299016591 0.0718255781553609 0.0132090774051164 0.0868718416144042 -0.0644944419887086 0.0562239842074887 0.0267173757930007 -0.019266488113449 0.0652955616004375 -0.0192234046245783 0.014607197840747 0.000249461399420937 0.0469536603648843 0.0421846825569608 0.0611317470865701 0.00514848053910106 -0.00941270850291971 -0.0771958907095312 0.0571545190565304 -0.0291885640761456 0.0113977955016224 -0.0685839544530778 0.00230766021033787 0.048846993958329 0.107547385622337 -0.35856039457143 0.099102329109117 -0.260322529398499 0.285931940742954 0.0552146778875767 -0.0662143401560937 -0.0230572033188163 -0.141900623183244 -0.204825233393966 0.0513046131808184 -0.0576465964359339 -0.225739213811167 0.023274032886863 -0.0819679051225858 0.172407940272988 0.00328778511213313 -0.0693946576591512 -0.0096039768606499 -0.0105539810450022 0.0571501123725245 -0.00931588829128547 -0.0467108319978162 -0.138240724457639 0.0368584263431334 -0.0971302683958779 -0.130662726095077
  22 927.133144262757 ""  67.6240747255468 0 0 -0.0262659789517212 -0.062988299164989 0.0610014724856224 0.0652133246278856 -0.00407700058579065 0.00766119586395907 -0.0299977875484141 -0.00280987551984686 0.042020299509868 -0.0120954788968527 0.0121117275059981 0.00875058749524846 -0.164283205416004 0.0100049343903685 -0.0425141354836124 -0.0897212418598172 -0.00506931571899173 -0.00906757481297189 0.138058451150546 0.116432497952469 -0.0383227870511542 0.237364801515735 -0.144567234427928 -0.024055260558289 -0.162201674775969 0.124959086117404 -0.108598056817521 -0.0480893804775939 0.0333946311102915 -0.129878817379097 0.052853649986259 -0.0378027308318005 0.000563161959109274 0.029451201189553 0.0161747159438612 0.0295898164035169 -0.00337625659530215 -0.00308283693310895 -0.0360563731573369 0.0265878766545037 -0.0135386483344017 0.000729516199160252 -0.0332006310733053 0.000294546819702476 0.023588181913541 0.0616616008150137 -0.197846546894152 0.0596838120195992 -0.12153193406138 0.137820320886372 0.0275330932317578 -0.0457494743012858 -0.0128963803887261 -0.0967173753208804 -0.0948809037601372 0.0258304281756199 -0.029199738621542 -0.114026765222827 0.0122473526904951 -0.0414208045008384 0.0885536574470514 0.00412946733756922 -0.0351468324814235 0.011800441621338 0.0215232828030425 -0.113835702219109 0.0334674184326721 0.11640909525041 0.258867043841674 -0.0683811273666077 0.171704735907194 0.26355934890812
  23 945.078157190081 ""  19.0853847874138 0 0 -0.118232580020489 0.00907127881538755 -0.00660756874693172 0.0327200831930937 0.0861549908716183 -0.062416826145049 0.0732060798356591 -0.081365333729659 0.0434867687766923 -0.00167848571863409 0.0111070705372567 0.028961020385735 -0.215916544610754 -0.0651467702931523 0.0183029030571338 0.381763574183259 0.10184611132269 -0.00635695603603263 -0.127504153297911 -0.164709139612796 0.119686832343388 0.320820245723292 -0.132991100998211 0.0296690434688975 0.108379017589157 0.00986753091515237 -0.0303786299150528 -0.0278958894887237 0.0550900246050505 -0.0644698357281263 0.0115261964400244 -0.115672652618158 -0.0928253550695623 -0.00105983453307574 -0.000110387079430306 0.00237144512705319 -3.61759037880384e-05 -0.000116923369522641 -0.000706501376427341 0.00116349438553332 7.22278608116538e-05 -0.000212643647345405 -0.00147109612919348 0.00137793927290481 -0.00152920345788656 -0.00284205771100281 0.0148342683727961 -0.00394375093968574 0.0107413683589321 -0.0124185149474391 -0.00012961252065217 0.0128436950218972 -0.000744626450077963 0.0127657637207029 -0.00171719288283336 -0.00335257386131345 0.00404224545602566 0.0105832684871565 -0.00261722948081754 0.00345959644204848 -0.0147358704743558 -0.00275326528988714 0.00392928793755987 -0.0250207363243232 0.00232981333082053 0.00681844520746904 0.0340966480926176 0.0397184860492995 -0.194953194256533 0.0375297216389352 -0.108735722570779 -0.0453803011645836
  24 970.794838757132 ""  11.7678645236634 0 0 0.00298456307722961 -0.00171430518686983 -1.9146229676695e-05 0.000309213130454181 -0.00516916911635445 0.00113412548129468 -0.00156555006786231 0.00237872616825665 0.000223632161951755 -0.000219249404999399 0.00112485540077231 0.00103568503815638 -5.25956332558567e-05 -0.00077851262771842 -0.0017611144098946 -0.018250283306546 -0.00516899704198576 -0.000873034093488159 0.0087788710390796 0.00913148516921648 -0.0057599309864578 -0.00484043830137936 0.00162684697379999 -0.000484286438572036 -0.0109243093073423 0.00139713717725224 -0.00160142349928783 0.00353797611673036 -0.00362417530184664 0.00111311469463426 -0.0033714170236175 0.0036492134345643 0.0013005488149952 0.0116783567713746 0.0152393916148925 0.101588757094722 -0.0158884478522886 -0.0330353285036325 -0.0761188931472491 0.0670346220829165 -0.0134370368836266 -0.0210904892455045 -0.0734477176616581 0.0756464249498326 -0.0130139086241825 -0.00301185164340363 0.174297771775112 0.0185997946470957 0.184911439763786 -0.17476382060238 0.0499334754451532 0.311110236306634 -0.0722391809447234 0.17293672683589 -0.295437113455834 -0.0858939602734435 0.0988752966212348 0.299122707438721 -0.102276525534548 0.0137737520332553 -0.314761364790753 -0.134619106059256 0.0550788588104274 0.00151613403057752 0.0017642687834405 -0.00276066389805869 -0.00324221098539801 -0.00296482489562445 0.00130795408392741 -0.00226475447087479 0.00562355824120376 0.00807957716089944
  25 993.791396996647 ""  55.5782717668508 0 0 -0.0370449758804452 -0.0402620614123218 0.000996404188415703 0.073096904902906 -0.0798403480629173 -0.016302645711954 0.0194154285384225 0.00944201472033438 0.0012107841656882 -0.0185163056481572 0.0397430244769698 0.0505161198133842 -0.262004349019008 -0.190190943818469 0.0382998446704437 -0.274194792667276 -0.0144825198909517 0.00270657907805522 0.235820189569219 0.203977202576665 -0.154990991136084 -0.0677571935175396 -0.0239476884982059 -0.0230653883377848 -0.0764258555069532 -0.0231778968185665 0.00373138874511455 0.111752885830299 -0.109364674373119 0.0176646395093734 -0.054644552568278 0.0914978299986373 0.0763190579048417 -0.00465096802383343 0.0019101556782982 -0.00236264787193513 0.00297650867191357 0.000972038476620428 0.00176477603368875 -0.000690279831047569 -0.000948487056842768 0.0025431118675041 0.000970004172028792 -0.00186288784709298 -0.000254662296717558 -0.00423863052118498 0.0047968989034237 -0.0114317140119168 -0.00872181311513637 0.0109007428871227 0.00337241656512302 0.00170969679601063 0.00467937976578816 0.0191117410046545 0.00802355518710066 0.00192586707341586 -0.00184451452931307 -0.00768146295205208 0.00315684842375532 0.00160279189699951 0.00264577889188968 0.00343503372887437 6.24594601110464e-05 -0.00622199878756591 0.0617495502384286 0.00698225151182649 0.0137571599041854 0.00176179182112421 -0.480975230177115 0.106645194849617 -0.140770321752482 -0.248597022956074
  26 1022.49108085081 ""  7.25691781908869 0 0 -0.0246616182934501 0.0310663217277398 -0.0758288700266887 -0.00833326984906568 -0.0318023329263116 -0.0641617100977686 0.0755818316112888 0.0503394540847667 0.000592240902341718 -0.0074387762088856 0.0386020323385702 0.0580279918177575 -0.246778956982635 0.0584525778417957 -0.158939332185832 0.030825748913421 -0.00884217561087807 -0.0373464496875338 -0.0237052304952236 -0.0352932928126277 -0.0207212460354196 -0.199332143794359 -0.0515095266763454 -0.0763486256066759 -0.195537983488122 -0.0277748138439735 -0.00268313871796934 0.363482687992114 -0.3121135735179 0.0564984969160338 0.0139645069310318 -0.0261572353778142 0.00439225739723019 0.0045533089650871 -0.00227958563695667 -0.00103437328008817 -0.00240352186337615 3.50324877142597e-05 0.000444319100864887 -0.00224499701723213 0.00281579265268553 -0.0018078697291366 0.00130776563389273 0.00100085919200152 -5.8192875539562e-05 0.00266994321378213 -0.00418434875649194 0.0160383767553385 0.0064828949174211 -0.0163892228955415 -0.0124390249542642 -0.010722330166704 -0.00430390182679492 -0.0279745821730859 -0.0017000532007646 -0.000832276774861923 0.000661722972017346 0.00620405438831516 -0.0017380050829922 -0.00129705317667626 0.00369705321137284 -0.00124851827026708 -0.0015239654554779 -0.00849058418418238 -0.0604304270391063 0.0316498525706039 0.0318472103531911 0.025961798310451 0.242592797336873 -0.0573532946797689 0.0234944977350913 0.345664759440835
  27 1058.08388976623 ""  3.85634080054904 0 0 0.0107842899912359 -0.000693632582176183 -0.00163419367942004 -0.00521660300073007 -0.00654982864373339 -0.0158288973326378 -0.00493021030671505 0.00328147051217907 0.00307747347542662 -0.00169742861452628 0.00631049130094188 0.0117665765127134 0.000209539332854576 0.000558624151768239 -0.0060273810475289 0.01602814720194 -0.0152924159616691 -0.0198797985566068 -0.0149105720058442 -0.0181495507453178 0.00619082659324189 0.0161370392507608 -0.00920399988697273 -0.00335957706771111 -0.0223511009788416 0.0119409389680047 -0.0100107218092081 -0.00347734378748773 0.00326586573210627 -0.0081903284171562 0.0034412231732446 -0.0110671343188845 -0.00352153786177842 -0.00119909284485599 0.00481200642515369 0.00351369299996546 0.000117245624789947 -0.0212295723857018 -0.0234942057175994 0.041020957465748 0.0299964890674302 0.0364632538386786 -0.0468566997735547 -0.0548151481123642 -0.0733067256464273 0.0658417591383592 -0.152219171491223 -0.215979990006797 -0.00470027107534932 0.311449679541135 0.265178619059101 0.0814741070202491 0.170962784056586 0.394964302107718 0.394190742788871 -0.0117241486255667 0.0414957908538595 -0.142286259468265 0.0971170305974407 0.175607981380983 -0.318845001839625 0.152330057605945 0.112413519581697 0.00348348096279354 -0.000872807688614754 0.000679217828480362 -0.0105416488983581 -0.0117518374242593 0.0426565619626231 -0.00736016242118544 0.0160775468951892 -0.0267105212497646
  28 1068.78220136928 ""  79.9628391884267 0 0 -0.093438450277163 0.0130266249684633 -0.00200980087404204 0.0336280313294312 0.0529714616148392 0.127464266954351 0.0564493336085905 -0.0143494840308837 -0.0328386630561903 0.0148081123971858 -0.0452464064218863 -0.0924718044052747 -0.0282015043350876 0.0261843574383834 0.011851717135318 -0.122769725687295 0.118903615272881 0.158273208517343 0.107416919595504 0.141884816338538 -0.0314348287101805 -0.13819985944362 0.071294455984986 0.00893597407163423 0.117573865737309 -0.122119179360461 0.0848214222627746 0.090560712853619 -0.0704038050143371 0.111260922831409 -0.0294377569312584 0.0683500012288139 0.00234124733735851 0.0035722558638368 -0.000255257952880061 0.00178201520544571 -0.00273954608301628 -0.00473614450896614 -0.00535259855992851 0.00242727456031044 0.00875803355564703 0.00660430128461389 -0.00455204330554615 -0.0062685843355145 -0.0130147933319101 0.0118263545608619 -0.0251527716969002 -0.0137790884577915 0.0131643290418399 0.0188273477051052 0.024467979998236 -0.00498930005569245 0.022056011207418 0.0245051297326609 0.0597001475447365 -0.00478650576709077 0.00921681669558041 -0.00556382510348716 0.0115403392988388 0.027357837359022 -0.0501505596273055 0.0206956678680097 0.0166204687397546 -0.0222942449509217 -0.013952689311779 -0.0112250321556361 0.111979628540939 0.131909003930138 -0.164050336815565 0.00810260244332538 -0.0636336420966448 0.390470303420701
  29 1107.73138561921 ""  11.1039554552364 0 0 0.0209536794993801 -0.0223876812118568 -0.119314021957024 -0.0224310168626283 0.0164643273175597 0.0764730590752892 -0.0086134953616377 0.00835334837859518 0.0731877389645788 0.0160071792826762 -0.0280940066406437 -0.0556801408473833 -0.174902820286024 0.0562851994979324 -0.228733693733373 -0.00725081505649214 0.207915550456192 0.23803671892308 0.0211909201566206 0.0695377420520665 -0.0177364519832285 0.230981692228743 -0.201353789559304 -0.04057954687067 -0.236121911920751 0.166674423328387 -0.135232577116708 0.0371007337980378 -0.0277396365969915 -0.160595101988358 -0.0216212529782485 0.177108033263004 0.126419273324752 -0.00669463650516493 -0.00110600006285562 -0.00425361335641855 0.00464077484220164 0.00426083373853805 0.00262943314298176 0.00328409620805489 -0.00744969232140017 -0.00412771588695325 -0.0010786275644444 0.000836621925773734 0.00669163678263138 -0.00681292026057712 0.0181941994107443 -0.0297982150089056 -0.00514535040675223 0.0301575707518632 0.0238862518725228 0.0240348182945356 -0.00482399064724733 0.0307448219184348 -0.023952518897536 0.00428282299619363 -0.00567410578890413 -0.0122244345051014 -0.00145280438175288 -0.0108501270199879 0.0198022064730533 -0.00649448510855515 -0.00579421329611493 0.00569786851603639 0.00641843948121804 0.0617833102793619 -0.0914602915339942 -0.120919997244624 0.0712670261035928 0.0131173172602681 -0.0153250136817267 -0.213060769048657
  30 1141.85939993822 ""  2.5215789924307 0 0 -0.00832295241434876 0.00086961059555452 0.0100555367514106 0.00238497171853102 0.00305406410484924 -0.00189607214399192 0.00551300023284861 0.00138703912475556 -0.00821415071616337 -0.000313988227776069 9.93376196031956e-06 0.00131664510365847 0.000105232981884768 -0.0125081482750975 0.0223944276389236 0.00296983741450797 -0.00946485721429444 -0.0123474630690213 -0.00185179892267736 -0.00309080810094799 0.00461043535826498 -0.0331843824435777 0.0173278498197828 -0.000330056460146886 0.0148100166003983 -0.023205798203242 0.0165725794044521 0.00874937364772813 -0.00599485693881293 0.0221764889153589 -0.00130954402759483 -0.00939437970428417 -0.00870567875376682 -0.0722561168107007 -0.0541054300279182 -0.011999640669603 0.0390599653683217 0.0406203653496377 0.0209833545756674 0.00265493911916545 -0.0451919753284562 -0.0746388779337276 0.00595610044933107 0.0217798739657916 0.0665073864485043 -0.0239010153506302 0.0740287768109964 -0.460576985134903 0.155060815600202 0.261548668769426 0.420269547018614 0.0875553605047532 0.0187927193867615 0.183865992225904 -0.248426901144575 0.0435250313845958 -0.0567525480686683 -0.0422180597038391 -0.0396188827512246 -0.131239110515886 0.2184205709601 -0.0850955001507667 -0.0671924656380498 0.000964388660581347 -0.00256185995586256 -0.00724419102420628 0.0045102203544821 0.00734669651379756 0.0136801343068247 -0.00674485403403292 0.0163207431018352 0.0406599325024552
  31 1167.42631869277 ""  5.03259936391192 0 0 -0.0222533534528593 0.118699729975596 -0.0404928568990817 0.0612041252245899 -0.0883829559294582 -0.0176038609132299 -0.00965894380021522 -0.0820712488229648 -0.00488645438367388 -0.0298246472147177 0.0263171982024598 0.0222983768160794 0.0635527514631958 0.282086044247763 -0.134256094337586 -0.189560186571142 0.0626848529090867 0.0829116668593532 0.0918224997157665 -0.0600576097058998 -0.351540458164961 0.202516190126732 0.0220384079707927 0.0677381631372103 0.26861791480339 -0.0102955803665706 0.00121541254339533 -0.206490193081183 0.173549138215148 -0.0303392471642945 -0.030012860835676 0.0869956940348969 0.0829831510079303 -0.00222604427444951 -0.000260096387684283 0.000697521497279417 0.000424289710703314 -0.000373318103098659 0.000530075989692324 0.00339612519185667 0.00194870844755481 -0.0038467767995509 -0.00149200439495407 -0.00242502527009492 0.00281075738136981 -0.00104541315540037 0.00440373386642876 -0.0106740892161967 0.0111976822032083 -0.00922784086695545 0.00208655674842153 0.00512122019574359 0.00498711418739804 0.0025267548294999 -0.0033931213325068 0.0048983602991533 -0.00651264434138815 -0.0162703275795548 0.00233026725461667 -0.00368130864142535 0.00970511891544244 0.00302633463726797 -0.00176300444361782 -0.00384289997115246 -0.0260868581810982 0.0343020755369006 -0.0017216687528133 -0.0100776536630722 0.104505800553061 -0.0289796886758581 0.0183704884616201 0.109850453940964
  32 1173.93749698547 ""  6.69376772143255 0 0 -0.00294977326931183 -0.00196643464754282 0.00313217368206232 -0.000683295296458099 0.00298869738137398 0.00208189574693935 0.00242783645751187 0.00122276336140225 -0.00210559615149686 0.00123675055588297 -0.000507457681724597 -0.00102401588777213 0.00134046283287684 -0.003030327838664 0.00550496076776608 -0.00253851168736182 -0.0109406023045562 -0.010042759123326 -0.000394104617562787 0.00494907171003622 0.0128862894655522 -0.0141704183010848 0.00778452462017515 0.00110021724729268 -0.00389166152465111 -0.0055103718440359 0.00263755244335357 0.00712849082376149 -0.00532699687584439 0.00838891498406681 -0.00365929498108659 -0.00948002714702585 -0.0131357594583592 0.00112716732226206 0.0118786807569992 -0.0384259561357977 -0.0346133356936141 -0.00711247124886844 0.0381168815544045 0.113420640706976 0.020848508678068 -0.0738890053632729 -0.0586404727218771 -0.0641008908550856 0.0548265815651479 -0.0864156462822103 0.289302973571484 0.192113868800517 -0.0234261182845152 -0.159378281734728 -0.216359906808194 0.268746997860149 0.0916984588962105 0.267818001806318 -0.0187634669228761 0.0944337686739238 -0.116087728201488 -0.406389515297064 0.0736026906492912 -0.0307806089898177 0.147721960127582 0.0951922885037297 -0.0139285847284469 0.0012707157159865 0.000537122714394589 -0.00354439675897936 -0.00513781192965216 -0.00594390150685192 -0.00302881227926674 0.000574924502430454 0.00294771019627626 0.020962980686218
  33 1179.47860399327 ""  0.67646912537435 0 0 -0.00467823988094127 0.00348370972480899 0.00174520614148539 0.00264026948134398 -0.00105837588122207 -5.08902207472723e-05 0.00206605438034546 -0.00169171629265976 -0.00257623726366279 -0.000794712562553123 0.000588461262494997 0.000521097341083265 0.00282875193652061 0.0059074932684795 0.00225691892410306 -0.00600168832668052 -0.00205711098954981 -0.00180469039005005 0.00269014228388206 -0.00143287825928145 -0.00732395269814503 -0.00394048268957197 0.00411165391710891 0.000747197119337604 0.00910329967791928 -0.00970851385933196 0.00620363308114734 -0.00423642688669622 0.00509783888947346 0.00844591713359895 0.000749930626141509 -0.00318336004414501 -0.00261092008051375 0.0623971906938143 -0.0594230747755359 -0.0739181664302151 -0.0217643797057634 0.040452643842484 0.00878242346287071 -0.00531763368324025 -0.0729112030744879 0.0311556664523965 0.00198886885615502 0.0276238550936388 -0.0197905401459076 -0.0979887687326178 0.392804857338075 0.359952478839472 -0.325697019510699 0.480562211807501 0.110917862586403 0.108591443389458 -0.138446499479921 0.0561938650116095 -0.0399756203042731 -0.0492996952034022 0.0536706356240493 0.116901305059821 -0.0229722368068893 0.00965713702433819 -0.110425300032954 -0.0545522940846219 0.0160505370579652 0.00029935688110837 -0.00157288104682229 -0.00165810728249844 -0.00274105976841391 -0.00304163288237008 0.00684165098860506 0.000359270416836017 0.00474621237442529 0.0114956453481596
  34 1205.94504347316 ""  0.477025885582944 0 0 0.00563574673752808 -0.00183080675582097 -0.00214327967425144 -0.0016785164194397 0.000163290216727294 -0.000558371996893102 -0.00299978680072851 0.000128655102805061 0.00487270924166402 0.000654503092794086 -0.000106009443406715 0.00101661489483652 0.00910641985836539 0.00416092246844018 -0.00543460847260136 -0.000238604533698186 -0.00840059992345664 -0.0079012235712452 -0.001214160851814 0.00220398521874601 0.00708767322253071 3.75657137521151e-05 -0.00260831851012217 0.00292048873202777 -0.000543607458455364 0.0182148502353261 -0.0102254216273221 0.00165656916480299 -0.00387563214300163 -0.0199496579930497 -0.000244662562175244 -0.00293403891537711 -0.00224811111562879 -0.035123270555295 -0.0827055120471396 0.0408555290360288 -0.00084825429567302 0.0146671481995173 -0.0400112678537708 0.0745107424698213 0.068325426977825 0.0428996264201841 -0.0283199042087928 -0.0403364860201276 -0.00911868867239292 -0.105918286836715 0.352091035021677 -0.0194607069613936 0.184014637188418 0.00365628668666808 0.273225403681356 -0.0796059863044887 -0.119239999833551 -0.588976394445271 0.0879989488124249 0.0122773584962749 -0.0204504249132697 -0.171213655773188 0.0646774944776094 0.0681754678825089 -0.0315382827310514 0.104123778697906 0.0271124896499406 -0.00246240464769563 0.00248901820361465 0.00171687723794011 -0.00439359996017131 -0.00474380803350214 -0.0254673232040034 0.00620544258366759 -0.0154586459030061 0.00207686157033773
  35 1230.15789330985 ""  24.9139096699742 0 0 -0.00775991827395481 -0.00129864496419463 0.0662745716479344 0.00123989817880805 -0.0122924791769347 -0.0317742137681253 0.0128033628016095 0.00998787343115445 -0.0383395425745161 -0.0152627867059803 -0.0068835751403879 -0.0110742961525437 -0.19751719565973 -0.243958139741306 0.187922690352591 0.186312230403884 0.417073122378096 0.365726522217853 -0.0906221503288718 -0.20194326773914 -0.255847461148986 -0.126912320570325 0.0841888893312002 0.000411345799074065 0.0428389823956224 -0.0860270000392339 0.0596895161823598 0.0286817881867265 -0.0255121208503289 0.0891543979075404 -0.0565600439149746 0.261959062683198 0.226432262392346 -0.00185054448110298 0.00104795656640263 0.00158596422629717 -0.000395888968069968 -0.000406833890778143 -0.000787451348632008 0.00584390363090009 0.00151487111170609 0.00424988348128864 -0.00232958223613497 -0.00258353386877922 -0.00161211193211126 -0.00385929064530059 0.0113096378722155 0.00143668530736186 -0.00333975629846918 -0.0103029538363832 -0.00922823331860048 0.00482915964920271 -0.0112381661868368 -0.0256736397437964 0.00618110337019992 -0.0010083202097037 0.000342643886967051 -0.00964343816502462 0.00433971359170946 0.00638995005811272 -0.00686248340434437 0.00616906720938222 0.00284246634651191 0.0337863281006024 -0.00819706442826512 -0.0375395595621319 -0.0479698729077215 -0.0591178465849718 0.221800000279283 -0.0411062346905288 0.126815122316141 -0.16613560009437
  36 1292.29794195513 ""  8.46940506148231 0 0 0.0149715632325568 -0.0154144928865561 -0.00704747169029325 0.00157934868791223 -0.00691328312943348 -0.0129764482584488 -0.00806039540595138 0.0143652656474082 0.0200439162141063 -0.00533515920650973 0.00526168217661281 0.00249278931441492 0.19023883187159 -0.0275403794838756 0.0507562515505144 0.0471222588341862 0.0865444877538166 0.0734470848077115 -0.0322247015481413 -0.0822939037883142 -0.104446293076562 0.0260820513772082 -0.0410928898807923 -0.0110147796244547 -0.0703785852258033 0.0406861492749316 -0.0213917686537287 0.0209628850076259 -0.016018422620556 -0.031117094762929 -0.0052174587595808 0.0244940593873437 0.0218624966562407 0.058650007444562 -0.0782427201191216 0.0578627122076837 -0.0126391327724357 -0.0423557949581616 -0.0313451167792803 -0.0462687513230671 0.0758718647239413 -0.0739515271972829 0.0277281336158831 0.00955414203780071 0.0166598921713712 -0.00645394338846552 0.126101341503872 0.26049139091546 0.041291313419681 0.038080760641605 0.157172321830274 -0.372003836538131 0.417393454764229 0.203190431759636 -0.0362692270634788 0.047429375859348 -0.0503477859579185 0.0386905739611521 -0.0259986704503638 -0.0668295107020464 0.0601226364124474 -0.00374116551607712 -0.00959370007752257 -0.0179130623761541 0.00111356416829436 -0.000120504613119189 0.0390796374788844 0.0506586619547259 -0.115055355203387 0.0144422267811632 -0.052186538081429 0.0954202081547859
  37 1296.90007363057 ""  0.826915732372893 0 0 -0.0261933734832019 0.0339187839866672 0.0216134214251601 -0.0088483347395526 0.0130748017283365 0.0282561431219149 0.0159793630078105 -0.0338729362801831 -0.0527044156689785 0.0135078306377191 -0.0135797190260899 -0.00831740966535566 -0.511038599813111 0.0794901781557788 -0.149243746045324 -0.0909098610863266 -0.167856087435169 -0.138444898666903 0.0768068903061498 0.201567362192117 0.253507688762905 -0.0448599138455492 0.0959055047990004 0.0212448505513511 0.169129093786376 -0.111526257911245 0.0601408460204288 -0.0579991436020068 0.0433072679703513 0.0906424977883425 0.0137767054250646 -0.0414177669758076 -0.0361596824519945 0.0219436246286282 -0.0311054188485827 0.027304137212772 -0.00389398317748024 -0.0177676662634129 -0.013862806656085 -0.0154772514333172 0.0313652818034894 -0.0261054251176986 0.0112733444432084 0.00338285543252059 0.00507475511534449 -0.0044096925395865 0.05588107075036 0.101212099983885 0.0110536365964976 0.0068323667695895 0.0576858436399397 -0.162482412562928 0.167696052074202 0.059689208672467 -0.0147395191974668 0.0175825550781385 -0.0199629331844415 0.0137819478227198 -0.00814324635199908 -0.0237843516869714 0.0156793351404258 0.0014570405917783 -0.000730717444815099 0.0407979591048071 -0.00227456993149963 0.00511864900236047 -0.0929394217970609 -0.121799288042521 0.273592575480343 -0.0245406145761955 0.110534123732986 -0.309436467356649
  38 1360.22129095447 ""  15.680451435245 0 0 0.0775533360321963 0.0903330733281978 -0.0238287493685457 -0.0521792649166887 -0.0379756470172245 -0.0499651429671074 -0.0367735951540441 -0.0261717049044221 0.0140699489116699 0.013056687453135 -0.0256359025954899 0.00104867750083966 -0.171358958399752 -0.328409486996008 0.211719518296062 0.106590073234692 0.0455360261914246 0.0344162353217675 0.134439406340495 0.345043335319359 0.336591641279847 0.142809557890596 0.027494209802897 0.0529669103252858 0.114647814923231 0.081583440028645 -0.04701648232049 -0.0455059837363485 0.0070822968933518 -0.0486622649345952 -0.0234672107814423 0.190199746817813 0.189627095632976 0.00178105143095759 -0.000781958776483107 -0.00155744405034114 -0.000534875924606285 0.00026133224270959 0.000310818447343933 -0.00262822595121168 8.1399898102885e-05 -0.00158497639855083 0.000238687444901297 -0.000356458191315255 0.000985888297567832 0.00146066540003921 0.00139636977101992 -0.000373902166908922 -0.00323870852477525 0.0045273261420197 -0.00113580516937662 0.0135850596673075 -0.00537396648218658 0.00799015894557803 0.00115957378630831 0.00192907870077428 -0.00180864105217188 -0.000169400412045027 -0.00147826088035357 -0.00241615665651792 0.00348764030259891 -0.000195057138161556 -0.000612155961190544 -0.0287803436717578 -0.025846882189623 -0.0122065074330087 0.0952788332792031 0.114734547523534 -0.108754284240496 -0.02558709179918 -0.0214343033193491 0.262293656869723
  39 1378.65046717538 ""  9.1999596831269 0 0 -0.00479374141189738 0.0731011032972791 -0.0727015305731768 0.0141850121010792 0.0155470961589762 0.0842328590620677 -0.00626372774887828 -0.000103215760552287 0.0256209878533854 0.00155019807051963 0.0264844612789089 -0.00583972261996809 -0.0641797017481741 -0.532660578243136 0.358332479820476 -0.238152684569751 -0.159253870259344 -0.0890012307421812 -0.100024806609101 -0.207248734160466 -0.198159931492447 0.0688516444082413 -0.0428485744077862 0.00305830086163929 0.0178623980927162 0.0522516591567442 -0.0199357239912463 0.0348351841274616 -0.0352218675774457 -0.0655106712888216 0.0319545818159382 -0.221424317180968 -0.216442628464034 0.00119556370142621 -0.00190134538105099 0.00297434128904817 0.000369631063347582 -0.00134018737778218 -0.000672971837755712 0.000713347507905468 0.00146235137008168 -0.000116872836044433 0.00234359781836904 0.00032467263814726 -0.000445867421934757 0.000271180834971051 0.00909699378327105 -0.00566038006162 -0.0115694891449289 -0.00315039374009863 -0.00680765666351779 -0.0195148054588615 0.0129006477468048 -0.00348227369847687 -0.00778408527661292 -0.00145696295889606 -0.00114023825794565 -0.00470213729139193 0.00338421057404697 -0.000865491237615339 -0.00774566468292135 0.000224651328296819 0.00379275547062315 0.0153075701472682 -0.0242085754844498 -0.0145336158883776 -0.0118770416710847 -0.0310873626455347 0.142395968073649 -0.0192554102407568 0.0408703055044424 -0.0663577275328372
  40 1407.61376808879 ""  6.15020150907093 0 0 -0.105201082034936 0.00864667674026462 -0.0149803279956302 0.00592053954002094 -0.0301237945265568 -0.0230096538977408 -0.0481073266769426 0.054567056481198 0.000981123359084011 0.00531136990550375 -0.00344952609738017 -0.000645192054556198 0.388657910728644 0.00127601071466481 0.135613522922922 0.034669192555065 0.0533863479318741 0.0446007873414294 0.140997479240263 0.229391495969868 0.158355683590588 0.275418396152211 -0.19025987915327 -0.104434865279552 0.243746402484905 -0.11318021023507 0.207390357564329 0.239111897458938 -0.285767479251446 0.0132730913457834 -0.0123229134665412 0.00974215713328433 -0.00123167350452264 -0.00478159192656835 0.00184626425297992 -0.000233544999406897 -0.00012206189687954 -0.000156449639434882 0.0036070699681978 0.0182016820475533 -0.0110179853126173 0.00500853634597565 0.0145190645150082 0.00419690872846013 -0.00590100592033721 -0.00411192073934652 0.0242057600679665 -0.0395796542302905 -0.0291697157313218 -0.011789557600615 -0.0312179403871935 -0.0870899678985674 0.0484573731340255 -0.0087948182319459 -0.0791649722870096 -0.031308188460508 0.0080363532860321 -0.0512582485036153 0.0398622580895462 0.0104104986177747 -0.0708119019744663 -0.00625468468292684 0.0308942941952379 0.0307489734735932 -0.00094428724159826 -0.00139118688614656 -0.0702967784134183 -0.0939652516762374 0.164707854758297 -0.00571457081401059 0.0617915644000501 -0.161635604980465
  41 1414.73340742343 ""  1.28158326038911 0 0 -0.0192332602945407 0.00233468336574488 -0.00276703743162282 0.000962029400267714 -0.00556519913028328 -0.00108830593041413 -0.0126199804218903 0.0112328055892346 -0.00108446838961146 0.00136190553756797 0.000947298753237622 -0.00077880432512144 0.0609296114080084 -0.0066728574185331 0.027596384875258 -0.000317644211757962 0.0108913413565544 0.0118976904262219 0.0220148520782561 0.0347486294063602 0.022715077867794 0.0652872595610003 -0.0331758671852024 -0.0183931535472328 0.0635940815324201 -0.0217794250592247 0.0440814339253347 0.0553247469818814 -0.0691791987758762 0.00621889795529261 -0.00265403440932292 -0.0107716403222095 -0.0147409287574304 0.0176808724479468 -0.0117958135062385 0.0099679599490741 0.00287508544928495 -0.00242623991253274 -0.0160068928869999 -0.060225558745181 0.0501757876357537 -0.0180027564758246 -0.09345122835638 -0.0144510439056359 0.0283202716853829 0.0104123138338247 -0.0634665714221418 0.145595649651248 0.0921733175130688 0.0319096056164059 0.110519239759147 0.319961511019767 -0.176623398740281 0.00389898021504137 0.450417127572488 0.164890350740577 -0.0182228265552149 0.316820280575638 -0.22780879333816 -0.0440528527306425 0.385260899166636 0.025609352401984 -0.18161864038521 0.00716020014198976 0.000412157997992856 -0.000198151510045622 -0.020900726944899 -0.0278078850751541 0.0354759564714715 0.00204237244030246 0.00678199286252715 -0.0445347120255091
  42 1435.25185614316 ""  9.04804201971244 0 0 0.0976607708269843 -0.027931706540894 0.0284830801841327 -0.0127790080325106 0.0221404003367004 0.0267485388317074 -0.0943873141861804 0.0375784181996742 -0.0345246600351702 -0.00103221599694999 0.0104819047106292 -0.00368094105835933 -0.322504398939036 0.074734164463764 -0.173266713816686 0.0140264578078297 -0.00229144103206059 0.013485843310304 -0.117721998638866 -0.194235813544774 -0.169839867740111 0.352186620530015 -0.0562509307394412 -0.0492368240607914 0.347529586593959 -0.0926167838041304 0.181895668056813 0.170192228869111 -0.281079044813103 0.0964141959000198 0.000748818979025539 -0.0757202260980922 -0.0839748032755782 -0.00232637238179134 0.00182562353313949 -0.00399964687255889 -0.000695208716892621 0.00174099217071086 0.0026412372316745 0.00528543595496604 -0.00580031754038247 0.000524024172149965 0.000445043938186261 0.00159825232225899 -0.00135258843187491 -0.00197047291658066 0.000766973008790402 -0.00698871328770385 0.00124766297164494 0.00169886009690688 -0.00291435253715821 -0.00834601149419767 0.00432273675679839 0.00505555242426967 -0.0129902951091077 -0.00908887286539715 0.00678966693132142 -0.00530445004099192 0.00662378271717531 0.00588946580849139 -0.00674791181874791 -0.00403608460692072 0.00122036975921826 -0.0266368307576954 0.00786070047268222 0.0028178113685332 0.0365006941113661 0.0534272606545081 -0.15479291012724 0.0233192564994923 -0.0796479622970896 0.11854708837912
  43 1445.14859582455 ""  17.0027749909942 0 0 -0.00397999119999291 -0.000529267678784976 0.000625221616041195 -0.000607308311446209 -0.00226018349898023 0.000749131726275346 -0.00372220972353537 0.00190898591102276 -0.00124173685276687 0.00069701446192588 0.00168874324910094 -0.000623013890215709 0.00845189564492363 0.00174782481412407 0.002902816486459 -0.000750855072830827 0.00953885742761754 0.0110777129672388 0.00383600254060937 0.00581623415990221 0.00377678700241967 0.0167903303999613 0.00425810404670779 0.00229323867563183 0.0188244359326874 0.00133092458454341 0.00483661372812709 0.0176263210330834 -0.023285392919735 0.00667360636676384 -0.000690475443200035 -0.0137147724505527 -0.0166162829006808 0.0276036581914478 -0.00808437978172924 0.0179756520508723 0.00507553132298729 -0.00269656391937432 -0.0235114610457338 -0.115811576458812 0.06288781350135 -0.0193147880685912 0.0903776664720865 -0.0502909396885114 0.00835541589548025 0.0331990008992623 -0.136915987025513 0.173935564055878 0.114472986012739 0.0419801848362502 0.132419961170695 0.421093771662219 -0.268653431174933 0.0142202607298721 -0.279064224074536 0.0449182702932102 -0.216855932024982 -0.221955505650801 0.103044331511377 0.00264416720997139 -0.175714277591102 0.205386946941644 0.184848841923038 0.00225440075299294 0.000816565754941673 7.98189889971233e-05 -0.00849022217988581 -0.0114427549572609 0.00689204726368477 0.00253797426785886 -0.0026060895809871 -0.0162474886988284
  44 1465.27286758206 ""  68.5176307924094 0 0 -0.0152363767100741 -0.00223328945503787 -0.016937366790829 0.0506798011091982 0.0865040801810782 -0.00868133993876668 -0.00650901621147884 0.0141496401403169 0.00636777762176515 -0.0207676216983227 -0.0573390784967883 0.0125699535713115 0.0294837208974308 -0.0436653941612914 0.0199250274655891 -0.0599131276563606 -0.332479981191058 -0.396068914280273 -0.0939914139271382 -0.163706307810229 -0.0896779426490634 0.0197349287110299 -0.08573073030906 -0.0505961299177349 0.047640525607974 -0.0348836622434791 0.0597313833453886 0.033645194185856 -0.0307863122390133 -0.0534192437343509 -0.0497421236805646 0.454599443181033 0.497453386651098 0.00190852113726307 -0.00070860920361856 0.00157170970707908 0.000362104340474964 -0.00131372333441978 -0.00209587521600206 -0.00373804215273682 0.00322084634025954 -0.000753309962610968 0.00109104531850121 -0.00207433649167597 0.00048449440917665 0.00123137651721814 0.00015706897450884 0.00824531990530156 -0.000402825912048703 0.000236431506562249 0.00145666945692434 0.0103723931806968 -0.0027931236198711 0.00562603057807309 -0.0026818906570749 0.00618005383751024 -0.00983000727706369 0.00231570618679954 -0.0017483676150735 0.00134263984110583 -0.000164565256714325 0.012275343652212 0.00427519147081498 0.0048287883684355 -0.00020676705351454 -0.000124256140698277 -0.0197200654853221 -0.0252832080850912 0.0214895001143759 0.00322552101300889 0.00427495120246016 0.0292465004080869
  45 1492.10535273516 ""  5.98634580604781 0 0 -0.00149059222077559 0.00117906078543185 -0.000130444524255375 0.000550933706766133 -4.87637038494762e-05 -0.000215232434714781 0.000147516060774597 -0.000366238714936826 0.00105239172268345 6.06030976047781e-05 -0.000212882918201168 -7.22762304170117e-05 0.00141096578700745 -0.00363210075697402 0.00430951799394431 -0.00373025385369749 -5.78376937887564e-05 -0.000693974763982698 0.000251184133457177 0.000582153018142777 0.00395609567251984 -0.00832384993600033 -0.0018529970385951 -0.000783434898968465 0.00880279862876607 0.00404015572088728 -0.00117486860007375 0.00144855564209796 -0.000746412469539771 -0.0124999166296051 -0.000594586653441002 0.00159293162743268 0.0015526131071427 -0.00129867163638624 -0.00046518020931921 -0.00688098591535854 -0.000930105138466241 -0.000167904319547796 -0.0024241497615346 -0.0175470067607461 0.0120505823652619 -0.0285913270638659 -0.0049478332844709 0.00452068370578921 -0.0456531507455773 -0.00974232180041956 -0.0618286014641064 0.132262773971071 0.116537556852982 0.00332800065998548 0.0858348824235071 0.0658574250765257 -0.00650907222038089 0.0413465126649572 -0.163505440453078 -0.409172161575178 0.403511723785596 -0.0731281916911436 0.276804795746817 0.539618919047848 0.36433483251642 0.0102078843503698 -0.197578842062124 0.000631277536374436 -4.90142446120959e-05 5.06171969614042e-05 -0.00401140865384912 -0.00512186120875639 0.00408420797358607 0.00215834345082894 -0.00178040302908804 -0.00729714373337253
  46 1507.38038166541 ""  4.61644609656144 0 0 -0.00674808317303249 -0.00241080150293199 -0.0052404607250743 -0.000347476539118316 0.00223922851059699 0.00241945321992217 -0.00320058270998112 -0.00561464075695622 -0.00916216627168625 -0.000947627292080148 -0.00140149882933084 0.000902685789657388 0.0240065724092462 -0.00849158436551387 0.00713540636484982 0.0254019166474633 -0.0242720189703852 -0.0203034021531347 0.0101560979491373 0.0142459432233907 -0.0281144627851063 0.09690469539127 0.107935511938056 0.066626600016742 -0.0609689300644236 0.0369411583268725 -0.0559055467101187 0.0205555252710843 -0.0442398526199686 0.143233271330031 0.000995794073315246 0.0121494274313669 0.0152963194031829 0.00280991642573418 -0.00100741242545063 0.000481036917651632 -0.000725070701715317 -0.00306020488423824 -0.00684047965282433 -0.0215726725957904 0.0337278967751108 -0.0016590629786348 0.0248596936282777 0.0381041733717771 0.0115222759406804 8.37721461044119e-05 -0.0446667640805741 0.088858543951306 0.0801817262792004 -0.00373517900160222 0.0554019305101878 0.112112250878536 -0.0534593790996963 -0.0154260851834963 0.253346197019831 -0.142458414999665 0.278835179722216 -0.390860119763433 0.0748219990519574 -0.340105882257898 -0.1155933287158 -0.624948000734358 -0.0812889640040903 0.00197711029206972 0.00161383652227907 -0.000354581918350403 -0.0146247853152996 -0.0169185736663508 0.0132931350637917 0.0073780980052251 -0.00891861690756072 -0.00885787424519061
  47 1507.74094605941 ""  10.6841230551675 0 0 -0.0154721287837051 -0.00523836759808671 -0.0228555966239771 -0.0069501184875374 0.00338900211985883 0.0104712463584191 -0.0033698688775827 -0.0157974107759671 -0.0399794141290435 -0.00301974672225139 -0.00256815937136326 0.00379992201597592 0.0782572686011482 -0.0370838818680575 0.0240446231451226 0.119658835740787 -0.0893695772678017 -0.0659499150946664 0.048795018500067 0.0715401357128548 -0.121652373542812 0.399217935695388 0.335013722597368 0.206391656221977 -0.336112368344326 0.0367516652676256 -0.146565556102161 0.00891914420672313 -0.0815482260906663 0.612580423006003 0.00854793940938348 0.0260912534108643 0.038358274584324 0.00116568702687412 -0.00252447023942109 0.00447903504216277 0.000848490831859856 0.000367638159884701 0.00122602848613829 0.00397386778124779 -0.00573809397020691 5.98740976690238e-05 -0.00647384677646232 -0.00978252903828879 -0.00382226304421254 0.00285381816331799 0.02621292683487 -0.0469564042757878 -0.0428522306222771 -0.000598694036305597 -0.026308694242041 -0.0284501207922141 0.0107040337800009 -0.00915363027239972 -0.0639625543790348 0.0259502371659803 -0.0593843000601454 0.0957067236087136 -0.0121946541478788 0.0980594829607994 0.0407365216917173 0.156355026240632 0.0142230937971384 0.00298148182376594 0.00341488472913923 -0.000923207803626696 -0.0318878755493335 -0.0347767674597088 0.0317448717857583 0.0165950921956718 -0.0205939605915854 -0.00141627140927676
  48 1517.06527512475 ""  7.59077842200261 0 0 0.0261538238933456 0.0243630000961803 -0.0125500102645346 -0.00788620652701044 -0.00996230913747404 0.000476503717578366 0.02551957527989 0.0368515297785546 -0.0201304405560057 0.000938173605445197 0.00328586854250147 0.000751747967096288 -0.0406133283590236 -0.0495663625570985 0.0220698843581695 0.00662227835128381 -0.00145977968292996 0.00937760649111022 0.0126286481151788 0.0254193308249018 0.00167697016127275 0.142471218779402 -0.40159698458361 -0.248843550871227 -0.334750551736845 -0.485337357586952 0.359312363385349 -0.243557363674994 0.314011660425141 0.219898916021228 -0.000146835741191607 -0.0145936629090109 -0.0175286802816464 -0.00202137380489926 0.000962400833851219 -0.00256430509697179 -0.000232105830198351 0.000269287725481551 -0.000980822114968462 -0.000191842759980949 0.00359360449416198 0.000287002291909469 0.00127368196818967 0.000713546970858267 0.000822463808209783 -0.00356644122957885 -0.0141286028571221 0.0270116997820088 0.0296664437313342 -0.00343290944596487 0.0168122049085571 0.0139440433743103 -0.0148517455462079 -0.0167637845977168 0.0132903768889656 -0.00825561757794562 0.0142421017571196 -0.0268795610565736 0.00650380026275039 -0.0168252090692647 -0.00528097948351744 -0.0315851467988519 -0.00380011584820808 -0.00702968079621337 -0.00572691473450593 0.00163379615962506 0.0229466924717496 0.0262095470564733 -0.0337708534360407 -0.0104873250703197 0.00281761187573609 0.0488348839105717
  49 1530.32691804478 ""  1.19336463008443 0 0 0.00491135789891039 -0.000798554932207417 -0.00323914706441955 0.060945075037334 0.00965020343084486 -0.0522507366567409 -0.00586083351017538 -0.00071638949277308 -0.0097380943883442 0.00277302735092369 -0.00523875051379195 -0.00407725542103971 0.0332981253076077 0.00778043158990962 -0.00767845155482101 -0.582024989299666 0.251535548175571 0.110665524573287 -0.209244884648216 -0.324808871267288 0.529345381888472 0.110919783592449 0.0628246561622598 0.0367119558863858 -0.0741995956915876 -0.00357657117952572 -0.0186043677617168 0.00253010624295282 -0.0212970078381668 0.143310340342883 0.00103433508105805 0.0298958508352217 0.0262315792984239 0.00677717082446887 -0.00565235939113186 0.0111335460516878 0.00103524914002283 -0.00191506067495023 -0.00121809686424757 -0.00647825207838158 0.00687717010092365 -0.00129238662583376 0.000786452088076828 -0.000920521202308769 -0.000451004149832061 0.0110363025376483 0.0365820498984115 -0.0662782517473563 -0.0658751565007006 0.000205782064685814 -0.0372285274521499 0.0143003546205887 -0.00702038371546664 -0.00359429537477444 0.00262038890821418 -0.00787018470366096 0.0085886242149959 -0.0051961530141539 0.00585290266217446 0.00901776488386798 0.0114360874940806 -0.00197812567763999 -0.00533564030749529 -0.00298935475157954 0.00340232645761588 -0.000829549453433859 -0.0196664391464061 -0.0200514867806763 -0.000558508641392679 0.0228461162183614 -0.0422997890989152 0.0358253965470897
  50 1532.65366026003 ""  3.92465811556349 0 0 0.0023612568352212 -0.00205441166354303 0.00221277319104876 -0.00790178824353104 -0.00141999485503787 0.00621004258167597 0.00138919522749887 0.00242472607837922 0.00195464396983051 -0.000255123065728105 0.00107473480462604 0.000448162506212284 -0.0102788154126244 0.012478936756131 -0.0106970266001339 0.0702511209070371 -0.0262511249875495 -0.00894450966380019 0.0230806663189889 0.0358161068221366 -0.0638333111981514 -0.0281459503453724 -0.0361271415795415 -0.0226155662843553 0.0136677832531165 -0.0186659619640749 0.0222903389619897 -0.00818031019188858 0.0163832059674797 -0.0377992672687374 -0.00129643980184809 -0.00766462925039234 -0.00954884787895826 0.0545222930371789 -0.0435560850391285 0.0880967693130816 0.00789610890515718 -0.0171019411068056 -0.0107680008452414 -0.055331782967218 0.0588567266460855 -0.0124530232356938 0.00748364635860959 -0.00738273855632113 -0.00235455091611446 0.0856370692775987 0.285907584927615 -0.498665898088333 -0.507521702013265 0.00490168939306791 -0.282862097828617 0.148371457585343 -0.0647497028090006 -0.00619529621997262 0.0333419236318402 -0.0656043195179571 0.0761322487786029 -0.0619566606834949 0.0495404290872476 0.0564342349440843 0.0871436546221905 -0.0395337294251882 -0.0446016243090277 0.000253174319158599 -0.000145830412655322 -2.38576365459897e-05 0.0135746545390729 0.0151357164974431 -0.00985969094639026 -0.0125129230737444 0.0130438036555028 0.00867659681235643
  51 1691.44298188307 ""  21.2778443014657 0 0 -0.0059501695784771 -0.0183050374553651 -0.0122092682640249 0.00654258811212082 0.00395526962932268 0.00144752271238558 -0.00408622447547792 0.00225285001334083 -0.00103922650837059 -0.000725947343023496 -0.00043359659385307 0.00011284677333229 0.0277921138155101 0.0175635807626612 -0.0393828274218726 -0.0414811942592797 -0.00227022061015962 -0.00849548528998998 -0.00878945616123208 -0.0301944685492038 0.0157763319286098 0.0399570334370132 0.0197005940339327 0.0138652608567231 -0.0126572615888443 0.00998806690733864 -0.00879309928245342 0.0161828298701947 -0.0326646140491198 0.03892258045001 0.00901820366406401 0.00654529177703095 0.014799454037551 -0.00132577857322171 -0.000203118168028858 -0.000789458841980227 -0.000511089054813634 -0.000785861071579963 0.00090747918824206 0.00194255350426401 0.000164501583710381 -0.00114074852260011 -0.000625348063534598 -0.000782087843048549 0.000394424894320761 -0.00525153563125767 0.00357465609376427 0.0133543698091295 0.00979556434401794 0.00098483007609556 0.00780118620890293 0.0113697838627454 -0.00658634524614436 -0.00643025059401591 0.00179617106537381 -0.000430129415542433 0.000619941125031528 -0.00412955253427437 0.000870473221381198 -5.39605212195799e-05 0.00193618243247709 -0.000988792966217145 -0.000938755060023234 -0.00275695208148504 -0.0582082629437192 0.0393434785955859 0.411752547464796 0.438550081751664 -0.173359025386749 -0.35765047892536 0.557284583250234 -0.271732655334744
  52 2889.42970338134 ""  55.9961249776656 0 0 -0.00682015846246632 0.0175788780586088 0.0255969742696831 0.0614680970131432 -0.029047378063113 0.00209876068452774 -0.000270605440985367 -0.000463277521905714 -0.00209256650644172 -0.000279772968671726 -0.0018607702153921 -0.00220967338713912 0.0925331734467515 -0.216039820851092 -0.30097151970025 0.0140516296809226 -0.0722674130140131 0.0829580880118494 -0.7500545803942 0.445580433989769 -0.0697067076360714 -0.00316930967599684 -0.00523295680218126 0.00861049650305304 -0.0046975304890956 0.0142527022971559 0.0161879152499062 0.00298520047005303 0.00232997281893049 -0.000922234979086089 0.00491933592592683 0.00407868533861676 -0.0116242814478521 -1.53647455611539e-05 1.38657903897658e-05 -1.1312144681002e-05 -1.91096197585425e-05 1.55177376365405e-05 9.19796696119438e-06 -4.5970331089743e-06 -2.89373652499571e-05 -6.06653585227152e-06 -2.77764275444829e-06 3.86173774069588e-05 -4.34256042460162e-05 0.000511966897014984 1.01815627349818e-05 -7.83027544359098e-05 -0.00016830423206746 -4.15936875514033e-05 6.34035380297672e-05 -5.76416722404335e-05 -0.000172426836151783 0.000109572493273943 -4.02871209387157e-05 -6.95586785318267e-05 -7.15058955412166e-05 -0.000101201199827955 -0.000243884230659509 8.8512343719899e-05 5.55846492814752e-05 -7.98092867734901e-05 0.000271479967925895 0.000170546779345915 -0.000415916717918965 0.000540814601789198 -0.00181026611906231 0.00417625253555534 -0.00147651702548854 0.000225241453938877 0.000572898372790252 -0.000158078691984695
  53 2913.12550769435 ""  114.592421875913 0 0 -0.0169200789568592 0.0438792263651336 0.0554535874992656 -0.0277949606024644 0.0154947961027929 -0.00203698635014423 -0.00112810417304737 -0.00218296185479828 -0.00550289560303281 0.000202155656861537 8.63111108706484e-05 0.000613604455397939 0.198019117058839 -0.505217845740717 -0.685406765169506 -0.00487100437891217 0.00993785802183614 -0.00682452375999011 0.331054967123352 -0.191462910654556 0.0301109162786087 -0.00792334442789393 -0.0222469980502846 0.0378633482323037 -0.00291563621919279 0.0239798530962322 0.0279460405902023 0.0282338742659538 0.0267234069311698 -0.000231714449327078 -0.00224143125939853 -0.000801972428943817 -0.00347085669451094 -6.29820060921239e-05 -0.000107932000202538 9.51475366123605e-05 -5.55633622671664e-05 -7.44597957559753e-06 2.46264819696881e-05 -4.51480482857692e-05 -9.17862579964078e-05 4.36034255073425e-05 -8.81806958411838e-05 -1.46390959422145e-05 3.1217857336349e-05 0.000296099454722332 0.000163454578244529 -0.000463735432061972 0.000602959299630609 0.0010389780949738 -0.00125441284452373 0.00114218552877259 0.00114623453277469 -0.000695549390927256 0.000169793209407497 -0.000731045145573736 -0.000628344733697747 0.000374933145429583 0.000952497130879221 -0.000361301411924171 0.000427931347181791 -0.000150843253272342 0.000925942438583486 0.000870695109430522 -0.00133649094364569 0.00114599143550579 -0.0133940895769913 -0.00134219238450279 0.002546634928303 0.00478327375876574 -0.00308229300392956 0.00136825368359431
  54 2996.4022355427 ""  21.05156691108 0 0 -0.000883695025780685 0.002007870626583 0.000965555798909356 -0.00130548820399594 0.00513112981819908 -0.0059396518210672 0.043883461823452 -0.0164294243073966 0.0107671582526769 -0.000152723874011106 -3.6063546160326e-05 4.83089267521899e-05 0.0078920166456022 -0.0141734359338163 -0.0160538859417911 -0.00664108044679532 -0.0581419533152571 0.0663802823765864 0.0207506849387874 -0.00797378587244025 0.00119115195591569 0.0449412332996171 0.268651884162136 -0.465820897840497 -0.0802758729585824 0.334231629163953 0.379406402875951 -0.48001785763686 -0.409291186246486 -0.0348521891160023 -0.000754812611922105 0.000690865095601673 -0.000769392507056176 -0.000166260482406516 -1.88034597464121e-05 -4.49500434325628e-05 -4.74991447557039e-05 2.21418921941431e-05 -3.48104565674131e-06 0.000837516387778858 0.00129446042836904 -0.000744778621859872 0.00210695777691961 -0.000711507990895001 -0.000271324902876458 0.0031222420474114 0.000677497396852296 0.000329290086915526 -0.000340474964925563 -0.000146114937935847 7.82591567175904e-05 -0.00946968569446072 -0.0153727703221014 0.00796123501108401 -0.00587813255102457 0.0224472900053068 0.019132954196269 -0.00856861011934508 -0.0188703648624013 0.00780080410685663 -0.0106485621703551 0.00523002543714948 -0.0235660157217536 0.000134283131697375 8.89927613356848e-06 -6.52825047949973e-05 -0.0017040078265379 -0.00120128732566907 0.0013075453196805 -0.000621518914708592 -0.00275873524502811 0.00132684654899257
  55 2997.54565390778 ""  16.4313167586093 0 0 2.45051179903775e-05 -6.20953369162308e-05 5.38762116464571e-05 1.22359780118827e-05 3.09766687761268e-05 1.11735895600252e-05 -0.00201002518996211 0.000805138516590393 -0.000849615474690021 -5.04314210087462e-07 -1.8595049747247e-05 1.92455445767802e-05 -6.53220913927046e-05 4.73732289156099e-05 -0.000315753724291018 1.97569619120785e-05 4.44111634844647e-05 -1.41560452272505e-05 -0.000129687789658918 -6.47761709951715e-05 -1.9321413264973e-05 -0.00219148791254722 -0.0140706597756075 0.0242462714492292 0.00343910841082814 -0.014470263566559 -0.0163484849136872 0.0225131128983031 0.0191287085003711 0.0017215331623214 0.000110677808086576 0.000219076900053253 -0.000390761478605902 -0.00033872725266757 -0.00031725323251459 0.000773694294067395 4.01910985300212e-05 2.33090413430325e-05 -6.14898952368395e-05 -0.000133704724915395 0.00142239057543647 -0.0006159232015421 0.0464828275349681 -0.0137099264945746 -0.00400331483202586 -0.00319841605804522 -0.00228353906452805 -4.58995734996133e-05 0.00747610891108452 0.00711568620880981 -0.00888440846799514 -0.00713078484481897 -0.0177988433290964 0.00707578659161408 -0.121708918582223 0.461798911228163 0.393140143416186 -0.190774647265086 -0.417656938787622 0.17417448807644 -0.233067935532736 0.118443768504924 -0.518700914925986 -0.000105147202772038 -7.2268236682205e-05 -1.69783731472809e-05 -6.41343762175123e-05 0.000145149631308173 -0.000172638131883613 0.00126132150405802 0.00119818435407075 0.000570387514267542
  56 3014.61508259257 ""  38.6886725350082 0 0 0.000384797327726317 0.00111949599464785 0.00279711722473221 -0.000538177110850197 -0.0557471191944574 0.0590335210805753 0.00663782962980731 0.00141737778294552 -0.00381540613878223 0.000150401950754094 0.00203203739398079 -0.000287775410511979 0.00386035997052416 -0.02103335830984 -0.0256945707272964 0.0719044989862116 0.622717051693645 -0.706715172032007 -0.0741163384129175 0.0272387045426028 0.00242629917297085 -0.00149840224238233 -0.00171704473043565 0.00309269343471691 -0.0101177241807633 0.0442149549816895 0.048337584616487 -0.0696149211911627 -0.0574488430000738 -0.00770388777899099 -0.00287951694288288 -0.0187713515437442 0.00693515840541228 -2.64650814562377e-05 -0.000127235492299017 0.000176506510101047 -4.49817874346571e-05 5.98741765589446e-06 2.96458388109039e-05 0.000193550836755095 0.000285362182437997 -0.000171722459695 0.000163952994652931 -6.32724305681028e-05 -0.000101108067388726 -0.000697598685785121 -3.07630344206162e-05 -0.00029573046843027 0.00126470754903231 0.00170991185287821 -0.00197114734963581 -0.00207357238486699 -0.00350262808440186 0.00182546064846353 -0.000629065914128333 0.0022935436495872 0.00192093411165854 -0.000815560375545589 -0.00175653094379421 0.000696753384960974 -0.000697800353887599 0.000297633100536513 -0.00149121869946288 0.000256241267961395 0.000433704132044132 -0.000447385835364573 0.000530554470042965 0.0013364036159456 0.000214407437667223 -0.000803875837299691 -0.00148279061873486 -0.000895241961862104
  57 3040.31675928559 ""  27.5287107784368 0 0 3.60397074228649e-05 7.39371825030449e-06 4.96078848457932e-05 -7.37812852025083e-05 -5.18432388115494e-05 6.58616906223457e-05 0.000827984953328639 0.00148500336636555 -0.00116016777851247 -7.80347529447574e-06 -4.64701943859417e-06 4.10889843441659e-05 0.000115179099222406 -0.000215446769506842 -0.00059126287729617 8.4330945464976e-05 0.00101703809039841 -0.00105253101869739 0.000588214354727162 -0.000394300896764249 0.000111537934263018 -0.000957132691931691 -0.00899851299253095 0.0160296994613022 0.000485385360651114 -0.000881116367275016 -0.00155329525796343 -0.00944498180080504 -0.00784634077465054 -0.000747290619130569 0.000168487000502332 0.000110039055555159 -0.000752334928645902 -0.0240912251842672 0.0270692060666046 -0.0481863589167469 -0.000871869449329833 0.000974890570328733 -0.000679561434845457 0.00311434200606756 -0.00278455797838869 0.000122770920988187 0.000586313223297833 -0.00160992479970709 0.00228311267073878 0.62757088715449 0.126056484393893 0.0950411105287399 -0.35390435292122 -0.41698453035042 0.478528203068842 -0.00596136949959264 -0.0126230732346449 0.00582858838270326 -0.00168205462684747 0.00227799702621801 0.00275181937981479 0.00415975254127352 0.0111749993118979 -0.00450736010142395 -0.011800731283791 0.00479713462075148 -0.0236234498972018 -0.000491787221342786 -0.000382205999996713 0.000136061493675447 -0.000755414483793355 0.000955211584549078 -0.000513433357961075 0.00550564318396002 0.00432997857904161 0.000831853692903417
  58 3052.25828573376 ""  19.3613958966909 0 0 5.28143978189964e-05 0.000130200465623588 -3.40486124275727e-05 -3.58884315885096e-05 0.000258993224014983 -0.000307116539695657 0.00313740838491839 0.00539176535714875 -0.00195529072034315 1.29610171597566e-05 2.52672051156407e-06 6.831357931916e-06 2.28906789422826e-05 -0.000237180607219247 -0.000141062855872045 -0.000505140306026815 -0.00306449279138301 0.00344697999666939 0.000588065412720856 -0.000270831416512558 0.000150366574651788 -0.00254048447588584 -0.0222998148131285 0.0403735962928537 0.00376802059333381 -0.0103773101345823 -0.0134601243175945 -0.0390576261043731 -0.0319663896131792 -0.00341690571682551 -4.52170578870102e-05 -9.270382633117e-05 5.10648524906941e-06 0.000191110822091343 4.58540945725932e-05 -0.000822192494060378 -0.000223058816253891 0.00052150019028433 0.000376789200458274 -0.00125777855257142 -0.00184940819397801 -0.000749822809716548 -0.0118825334024607 -0.0259253058041611 -0.0827623687656596 0.00966830557127885 0.00193656568649466 0.0023662310895376 -0.00604732931634453 -0.00812575784699769 0.00901923400131112 0.00963753595155843 0.0151488476538168 -0.00604574513707943 -0.138219416761681 0.485768799727144 0.394716553246523 -0.00808016998166421 -0.0169336020880846 -0.0140823023371344 0.291018551087752 -0.155860651792408 0.611821488625569 -4.77032746843788e-05 -5.26933174841841e-05 3.90765131514065e-05 -0.000164046713713638 7.70538099934773e-06 -2.96067927402066e-05 0.000579072724581534 0.000112164024830467 0.000143481419009839
  59 3054.20989209245 ""  32.8619793292204 0 0 -0.00092383619532416 -0.00111547201425464 0.000839937636364482 0.00034891897672833 -0.00329213047899064 0.00370985342093851 -0.0424470438592077 -0.0679249000174285 0.0353933265730497 -3.90072936704753e-05 0.000117137880493545 4.40573660462439e-05 0.00110647556111479 -0.000263838182837622 -0.00182508576554285 0.00616407662199704 0.038059766921325 -0.0423460807793099 -0.0055244434584618 0.00313579978598216 -0.00140109874417456 0.037516251620393 0.322884094625119 -0.577827683855581 -0.0336632557467336 0.0728309648884406 0.107353790100362 0.505419344168906 0.416466370002305 0.0477273511772721 0.000136115109592884 -0.000735828648711443 -0.0011183273660274 -0.00040567040288426 0.000760492748148313 -0.00138302001273491 -1.8076602125108e-05 8.30772901992848e-05 0.00010086605999421 -0.00175702560499326 -0.00297642569362495 0.00126954763444602 -0.000362292876849888 0.00021802212901006 -0.00676716041451206 0.0136616607454006 0.00255133245275466 0.0021081639058483 -0.00973264116081593 -0.0115572217247805 0.0136203259322273 0.0213755476963847 0.0333510797910984 -0.0163754157351666 -0.00878392070449557 0.030321563987204 0.0240273677003347 -0.00989136096413294 -0.0206928101810194 0.00715644618713817 0.0239280222872865 -0.0121908825687062 0.0500819794587506 0.000182304280342222 0.000286051099648382 -0.000307962719276525 0.00104255046820281 0.000708087890742649 -0.00016300437408469 -0.00206172861361602 0.00301896427161576 -0.00270916873601189
  60 3061.23955266377 ""  2.94174335335112 0 0 0.00026440371812093 -0.000695881997641163 -0.000868342740892195 0.000113793501516124 0.000157017403447231 -0.000258894794930199 -0.00305852112652246 -0.00968962510014505 -0.0121646485425433 -8.46574548691959e-05 3.80017253813048e-06 2.02212167009045e-05 -0.00294625126988761 0.0066029303371564 0.00854711471959941 -0.000266436773139557 -0.00258948515867968 0.00281494395740521 -0.000250176421696244 0.000170629389018457 -0.000104570032245687 -0.00389229374296362 -0.0271134177944478 0.0412366211121876 -0.0242405102236015 0.0907758851193793 0.0996235601580071 0.0660551303292935 0.0539818315067441 0.00271076398269451 0.000269255593065795 0.000185137353373527 9.52477889998166e-05 -0.00187856680794662 -0.0023099566272454 0.00314656886575868 -0.000664399872526232 0.000532456040097312 -4.32782181433559e-05 0.0235099095437691 0.0344121356621398 -0.0170864680859613 -0.0104863852041423 -0.0672478386490537 0.0212431098202443 0.00854938077395698 0.00423887396710091 0.00140898419868509 0.020158916701559 0.021494110082883 -0.0269058536725175 -0.26704520502115 -0.422774377400944 0.196236763870132 -0.0588830380998418 0.207070763008168 0.190578857015509 0.270939845924165 0.565085929075685 -0.237609954758203 -0.0980303321385016 0.0339283152590067 -0.206899268612583 0.000199391535983526 0.000102518516623694 2.94214854907503e-05 0.000725341073497501 -7.6102395425231e-05 -8.70205042828803e-05 -0.00281290162827454 -0.00065400325371058 -0.000382917335597475
  61 3064.93167569561 ""  27.9259526651186 0 0 -0.00188785980486209 0.00375755278078965 0.00544068529868576 -0.000475941100183791 -0.00125940114624309 0.00199096550235624 0.0033282719166378 0.0378409656354525 0.0773443559281888 0.000404708314545495 -0.000105585153443199 -8.4559299451267e-05 0.0170997706880629 -0.0385157693899404 -0.0510945461340326 0.00256558005716195 0.0193941975276747 -0.0213083024714789 -6.10777938359824e-05 -0.000151480143964186 0.000177844225167234 0.0308669652369061 0.225244031173687 -0.359988993748605 0.138546326989935 -0.516970584730001 -0.571655227327279 -0.206321117488903 -0.165776445966976 0.000629374104147918 -0.000980204230158191 -9.78004758567591e-05 -0.00108380908169668 -0.000132797282648412 -9.14878499322468e-05 0.00019291241125947 -3.14489466769257e-05 2.0318376877227e-05 -5.72379034189072e-05 0.00195161270851078 0.002791648499824 -0.00128763240197633 -0.00183962350694052 -0.0146407448373648 0.00556072881386637 0.000501172493604288 0.000379663978241084 -6.81537641076717e-05 0.000988367026407286 0.00111576178776981 -0.00161785918482212 -0.0215405235515062 -0.0351204933052142 0.0155034550849361 -0.0124166529456568 0.0425638715121825 0.0394267096745325 0.0587503693001977 0.122413535913868 -0.0512374068356015 -0.0260241789990945 0.00988181462682328 -0.0544366348985823 0.000117657219430105 -0.000124345120443327 -0.000329389343345466 -0.00161295560393949 -0.000144957778991855 -0.000599982116133889 0.000843458315714978 0.000729127243966203 0.00159121725087543
  62 3082.69817261012 ""  23.9531421970771 0 0 -0.000199668320457913 0.000302905649023856 0.000391923873301874 -5.69256747282079e-05 1.54455760392661e-05 7.92813918421098e-05 -0.00125239322537252 0.00120884762474875 0.00528888096497034 3.3852536078942e-05 -3.02198363198739e-05 -1.32841567294575e-05 0.00123254656308127 -0.00288297070352522 -0.00371036392193079 5.30071539602177e-05 0.000456575388535151 -0.000583586763195907 0.000656142865736987 -0.000328529795321653 3.89184126335022e-05 0.00252602646820665 0.0171873672314951 -0.0277385361591533 0.0100665785382319 -0.0358279803577534 -0.0417767731072567 0.00499705476195216 0.00511054241032652 0.00194310384773918 -0.000204588593840361 0.000201909713318561 0.000125351801353145 -0.00881798171940654 -0.00537943531053947 0.00458286971712326 -0.000937667162669003 -4.1309085019102e-06 -0.000237480732868371 0.0335552479613634 0.0525543208275981 -0.0251665643875539 0.00397329039877245 0.0461801793966532 -0.017085368224198 0.0800390788884594 0.0188725380245488 0.0147333745168712 0.0365089725924009 0.035001046370383 -0.0460190284559782 -0.391305322556164 -0.610639424187052 0.284266971688111 0.0462383099574481 -0.141985161553181 -0.130515297421273 -0.18783452708497 -0.381719509646304 0.160193434161534 0.0862777189772602 -0.03241715499481 0.173728043219262 0.000401908934551898 0.000128155161982427 9.60990671804653e-06 0.000630790388687496 -0.000328351044711646 -0.000316673348684255 -0.00500628546046706 -0.00168321814941114 -0.000587922462750872
  63 3128.03348378325 ""  18.3037856425922 0 0 2.94836479276021e-05 -3.4403883484012e-05 -0.000135567955413595 4.15476561734952e-05 3.33370096122296e-05 -6.24356213794245e-05 2.16092715659489e-05 -4.89883156002517e-05 -0.000225199776927301 1.2659332751329e-05 3.5764855530214e-05 -2.21025610310282e-05 -0.000367796461725734 0.000786918732292944 0.0015281405881916 -0.000118899568656367 -0.000671536847528216 0.00073960359225716 -0.000267324765523232 0.00021019758635056 -4.53879183044956e-06 -9.0571534880709e-05 -0.000936998168598235 0.00153964844846436 -0.000535286032629462 0.00143408711816915 0.00180766649260242 -2.01160563499921e-05 -7.04198371613182e-05 -4.70607405287135e-05 -8.43078026670915e-05 -0.000451227836900229 0.000471332734088613 -0.0824476503047739 -0.0405615558049354 0.024879838042007 0.00104071899274484 0.000469568531833344 -0.000325119847604412 -0.0049615673441383 -0.00758308878880753 0.00365690753433062 -0.000184300848286886 -0.00286117939411867 0.00141233205577718 0.67980158941495 0.119669396471656 0.114273000885851 0.287988686994493 0.360166131833338 -0.409541631396934 0.0502003820888412 0.0862776174376031 -0.0448678230961792 -0.00298238239099191 0.00684076525866855 0.00622714080444213 0.0150205755684409 0.0257175211290731 -0.0106095339586905 -0.00257624373710894 0.00180731913268315 -0.00793301456547511 -0.000118301429964514 -9.86802480322151e-05 0.000195322477824474 -0.000438142737395666 0.000366813101230723 -0.000178796674285113 0.00125364323658465 0.000118111951643294 -0.0021668684386841
  64 3411.01078508747 ""  110.771425850381 0 0 -0.000588332990261509 0.00142049116766261 0.00189681751673743 -0.000183003901390924 -0.000228140704330797 -2.00481828981756e-05 -5.18547261916346e-05 -6.98743241883796e-05 -5.67650827504389e-05 0.000278932523751636 0.000346454780327763 -0.00059731274035182 0.00233868353909881 -0.00656769551023733 -0.00221761237942839 -0.000342320760902613 -0.00160663516966076 0.00117684444462018 0.000881069713834889 0.000495646167484596 0.000286531684933325 -7.86874718961202e-05 -0.00102753208312783 0.000838778022903013 0.000608273756331463 -0.00164565080110459 -0.0013132866870913 -0.000597181608524925 0.000666085569482037 0.000654954530075087 -0.00553334010550533 -0.00647479305261057 0.010056628661737 -0.000283443994439004 -0.000144171363248294 -0.00100061718572673 -2.20085914757753e-05 0.000502852278861723 0.000497286170203784 6.39537830741771e-05 -0.00103584529904793 -0.000299839055254014 6.58844974987945e-05 6.4697319803659e-05 0.000127092561481099 0.00429742514091323 0.000776681437115474 0.00301001956268575 -0.00135235272309649 -0.00130202982493313 0.00446167088248677 0.00139914712381422 0.00500401405027882 -0.00129291866442226 -0.00123426809957828 0.00123544787443114 0.000959055454275689 0.000363504371190445 -0.000138165500141569 -0.000173139137540709 -0.00050556146744998 4.73648503841953e-05 -0.000977840119186708 0.0251463130822607 0.0513334573801315 -0.00573857272742099 0.3865057638278 -0.302641447618199 0.0549171093887351 -0.728588847951072 -0.413630661885209 0.00323499962684893
  65 3496.83487459623 ""  39.7240155806418 0 0 -0.00106942541640409 0.000555932197884135 0.00103932636841073 0.000197243108320867 0.000155548691106777 -0.000122060192805678 0.000534843452020781 -0.000120096846714665 -0.000142601181813823 -3.71456325042817e-05 2.11643797045495e-05 0.000130897693448225 0.00269162563958246 -0.00446793882630746 -0.00566699963592612 0.00090601289869374 0.000869559065587163 -0.000554723454286672 0.000489207051074217 0.00100803268807561 -0.000204058753859185 -0.000895414641964574 0.000899540723373193 -0.00037015278822124 0.000250078928234102 -9.02088521444133e-05 0.000851792676276998 5.68555542249977e-05 -0.000952172283672733 0.000209929741349052 0.000211139897926676 0.00164763616305361 -0.00201147599968926 3.4289020462423e-05 6.64487369840652e-05 0.000458226370039677 -3.26212466839511e-05 -0.000291815466762357 -0.000226544645856014 1.90243058873682e-05 0.000504913606732445 0.000143474623503046 -3.86756854914266e-05 -5.87025416850637e-05 -6.42369305860061e-05 -0.00137456906308197 -1.30294311481874e-05 -0.00140260124710885 0.000658829123801648 0.000464106819278693 -0.00212806980712803 -0.000193517786500214 -0.00245917243991066 0.000335666375530953 0.000641901530227187 -0.000548248492959055 -0.000436116748191438 -0.000218223467782578 0.000114800924091684 8.82477577107759e-05 0.000280075420762031 5.54023295770649e-07 0.000466982675984191 -0.0737684861740251 0.0190925240962817 -0.00586955707528083 0.630201438735209 -0.532219379169749 0.0711463822259304 0.396209345021137 0.261617470010954 0.00712356956617724
  66 3618.08806083881 ""  79.6428506837932 0 0 -2.28441310171136e-05 -5.9770302152152e-05 -0.000980902227236719 -0.00110121515120928 -0.0010570963851723 0.00359887695117335 1.01782861383616e-05 -9.0513685149704e-05 6.55394785434643e-05 -0.023925386425242 -0.0385806957268163 0.0382111699968524 -0.00191683470309602 -0.0012254610601021 0.00593198063073603 -0.00152446874669729 0.00979802104678418 -0.0141464431752596 0.00598042052235849 -0.00696779082932593 -0.00239055031681695 0.000372895545640323 -0.000516493317243546 0.000516121293234332 0.00162751039750875 0.000711205404202985 0.000531564631317696 -0.00141048990356568 -0.00078633712105134 -0.000628832524892777 0.386983838717205 0.62032460380511 -0.633212030969288 -0.000100355854158457 -3.61428809475028e-05 2.00667406928926e-05 7.38385013516744e-05 2.36233547525184e-06 -8.11405677251026e-06 -2.90625399282958e-05 2.1997113874379e-05 5.07373325136337e-06 -1.09958309308426e-05 2.55905103598493e-05 -8.01875179110816e-06 2.66738168685695e-05 -0.000491812134525021 0.000639144568349312 0.000754337820886188 0.000448778530686837 -0.000331247752116097 -0.000377524333496245 0.000337460786637326 -0.000310658385438124 9.38251597866793e-05 -0.000157841471662609 -0.000164160696867973 7.78209126131214e-05 3.78914914851779e-05 -8.42939235849334e-06 0.000240176683391841 -5.28922447765001e-05 0.0002674527130158 0.000756497609759044 0.000785624652742767 4.45553990054071e-05 0.00397466137277064 -0.00233211764977934 0.000548027138997562 -0.0119378334345834 -0.00353701202417274 0.00367276344490836
  :::
 } 
 m_exists[66] { 
  s_m_exists
  :::
  1 11111111111111111111111111111111111111111111111111111111111111111111111111111 
  2 11111111111111111111111111111111111111111111111111111111111111111111111111111 
  3 11111111111111111111111111111111111111111111111111111111111111111111111111111 
  4 11111111111111111111111111111111111111111111111111111111111111111111111111111 
  5 11111111111111111111111111111111111111111111111111111111111111111111111111111 
  6 11111111111111111111111111111111111111111111111111111111111111111111111111111 
  7 11111111111111111111111111111111111111111111111111111111111111111111111111111 
  8 11111111111111111111111111111111111111111111111111111111111111111111111111111 
  9 11111111111111111111111111111111111111111111111111111111111111111111111111111 
  10 11111111111111111111111111111111111111111111111111111111111111111111111111111 
  11 11111111111111111111111111111111111111111111111111111111111111111111111111111 
  12 11111111111111111111111111111111111111111111111111111111111111111111111111111 
  13 11111111111111111111111111111111111111111111111111111111111111111111111111111 
  14 11111111111111111111111111111111111111111111111111111111111111111111111111111 
  15 11111111111111111111111111111111111111111111111111111111111111111111111111111 
  16 11111111111111111111111111111111111111111111111111111111111111111111111111111 
  17 11111111111111111111111111111111111111111111111111111111111111111111111111111 
  18 11111111111111111111111111111111111111111111111111111111111111111111111111111 
  19 11111111111111111111111111111111111111111111111111111111111111111111111111111 
  20 11111111111111111111111111111111111111111111111111111111111111111111111111111 
  21 11111111111111111111111111111111111111111111111111111111111111111111111111111 
  22 11111111111111111111111111111111111111111111111111111111111111111111111111111 
  23 11111111111111111111111111111111111111111111111111111111111111111111111111111 
  24 11111111111111111111111111111111111111111111111111111111111111111111111111111 
  25 11111111111111111111111111111111111111111111111111111111111111111111111111111 
  26 11111111111111111111111111111111111111111111111111111111111111111111111111111 
  27 11111111111111111111111111111111111111111111111111111111111111111111111111111 
  28 11111111111111111111111111111111111111111111111111111111111111111111111111111 
  29 11111111111111111111111111111111111111111111111111111111111111111111111111111 
  30 11111111111111111111111111111111111111111111111111111111111111111111111111111 
  31 11111111111111111111111111111111111111111111111111111111111111111111111111111 
  32 11111111111111111111111111111111111111111111111111111111111111111111111111111 
  33 11111111111111111111111111111111111111111111111111111111111111111111111111111 
  34 11111111111111111111111111111111111111111111111111111111111111111111111111111 
  35 11111111111111111111111111111111111111111111111111111111111111111111111111111 
  36 11111111111111111111111111111111111111111111111111111111111111111111111111111 
  37 11111111111111111111111111111111111111111111111111111111111111111111111111111 
  38 11111111111111111111111111111111111111111111111111111111111111111111111111111 
  39 11111111111111111111111111111111111111111111111111111111111111111111111111111 
  40 11111111111111111111111111111111111111111111111111111111111111111111111111111 
  41 11111111111111111111111111111111111111111111111111111111111111111111111111111 
  42 11111111111111111111111111111111111111111111111111111111111111111111111111111 
  43 11111111111111111111111111111111111111111111111111111111111111111111111111111 
  44 11111111111111111111111111111111111111111111111111111111111111111111111111111 
  45 11111111111111111111111111111111111111111111111111111111111111111111111111111 
  46 11111111111111111111111111111111111111111111111111111111111111111111111111111 
  47 11111111111111111111111111111111111111111111111111111111111111111111111111111 
  48 11111111111111111111111111111111111111111111111111111111111111111111111111111 
  49 11111111111111111111111111111111111111111111111111111111111111111111111111111 
  50 11111111111111111111111111111111111111111111111111111111111111111111111111111 
  51 11111111111111111111111111111111111111111111111111111111111111111111111111111 
  52 11111111111111111111111111111111111111111111111111111111111111111111111111111 
  53 11111111111111111111111111111111111111111111111111111111111111111111111111111 
  54 11111111111111111111111111111111111111111111111111111111111111111111111111111 
  55 11111111111111111111111111111111111111111111111111111111111111111111111111111 
  56 11111111111111111111111111111111111111111111111111111111111111111111111111111 
  57 11111111111111111111111111111111111111111111111111111111111111111111111111111 
  58 11111111111111111111111111111111111111111111111111111111111111111111111111111 
  59 11111111111111111111111111111111111111111111111111111111111111111111111111111 
  60 11111111111111111111111111111111111111111111111111111111111111111111111111111 
  61 11111111111111111111111111111111111111111111111111111111111111111111111111111 
  62 11111111111111111111111111111111111111111111111111111111111111111111111111111 
  63 11111111111111111111111111111111111111111111111111111111111111111111111111111 
  64 11111111111111111111111111111111111111111111111111111111111111111111111111111 
  65 11111111111111111111111111111111111111111111111111111111111111111111111111111 
  66 11111111111111111111111111111111111111111111111111111111111111111111111111111 
  :::
 } 
} 
