# Supplementary material for: Cut-off Scale and Complex Formation in Density Functional Theory Computations of Epoxy-Amine Reactivity
Source: ACS Omega. 2021 Oct 25;6(44):29424–31. doi: 10.1021/acsomega.1c03229 (PMC8587129; doi:10.1021/acsomega.1c03229)
Supplement: Supplementary file 1 — ao1c03229_si_001.zip [file ao1c03229_si_001.zip › Final_structures/Primary/A3_E1_B3LYP-D3_CC-PVTZ-F_canonical/Amine_frag3_reactant-7_isomer12.vib]

{ 
 s_m_m2io_version
 :::
 2.0.0 
} 

f_m_table { 
 i_j_atom_total
 :::
 24
 m_column[77] { 
  s_m_data_name
  s_m_column_name
  i_m_width
  b_m_visible
  s_m_units
  :::
  1 r_j_Frequency  "Frequency"  10 1 "" 
  2 s_j_Symmetry  "Symmetry"  10 0 "" 
  3 r_j_Intensity  "Intensity"  10 1 "" 
  4 r_j_Raman_Act  "Raman Act"  10 0 "" 
  5 r_j_Raman_Int  "Raman Int"  10 0 "" 
  6 r_j_x1  "x1"  10 0 "" 
  7 r_j_y1  "y1"  10 0 "" 
  8 r_j_z1  "z1"  10 0 "" 
  9 r_j_x2  "x2"  10 0 "" 
  10 r_j_y2  "y2"  10 0 "" 
  11 r_j_z2  "z2"  10 0 "" 
  12 r_j_x3  "x3"  10 0 "" 
  13 r_j_y3  "y3"  10 0 "" 
  14 r_j_z3  "z3"  10 0 "" 
  15 r_j_x4  "x4"  10 0 "" 
  16 r_j_y4  "y4"  10 0 "" 
  17 r_j_z4  "z4"  10 0 "" 
  18 r_j_x5  "x5"  10 0 "" 
  19 r_j_y5  "y5"  10 0 "" 
  20 r_j_z5  "z5"  10 0 "" 
  21 r_j_x6  "x6"  10 0 "" 
  22 r_j_y6  "y6"  10 0 "" 
  23 r_j_z6  "z6"  10 0 "" 
  24 r_j_x7  "x7"  10 0 "" 
  25 r_j_y7  "y7"  10 0 "" 
  26 r_j_z7  "z7"  10 0 "" 
  27 r_j_x8  "x8"  10 0 "" 
  28 r_j_y8  "y8"  10 0 "" 
  29 r_j_z8  "z8"  10 0 "" 
  30 r_j_x9  "x9"  10 0 "" 
  31 r_j_y9  "y9"  10 0 "" 
  32 r_j_z9  "z9"  10 0 "" 
  33 r_j_x10  "x10"  10 0 "" 
  34 r_j_y10  "y10"  10 0 "" 
  35 r_j_z10  "z10"  10 0 "" 
  36 r_j_x11  "x11"  10 0 "" 
  37 r_j_y11  "y11"  10 0 "" 
  38 r_j_z11  "z11"  10 0 "" 
  39 r_j_x12  "x12"  10 0 "" 
  40 r_j_y12  "y12"  10 0 "" 
  41 r_j_z12  "z12"  10 0 "" 
  42 r_j_x13  "x13"  10 0 "" 
  43 r_j_y13  "y13"  10 0 "" 
  44 r_j_z13  "z13"  10 0 "" 
  45 r_j_x14  "x14"  10 0 "" 
  46 r_j_y14  "y14"  10 0 "" 
  47 r_j_z14  "z14"  10 0 "" 
  48 r_j_x15  "x15"  10 0 "" 
  49 r_j_y15  "y15"  10 0 "" 
  50 r_j_z15  "z15"  10 0 "" 
  51 r_j_x16  "x16"  10 0 "" 
  52 r_j_y16  "y16"  10 0 "" 
  53 r_j_z16  "z16"  10 0 "" 
  54 r_j_x17  "x17"  10 0 "" 
  55 r_j_y17  "y17"  10 0 "" 
  56 r_j_z17  "z17"  10 0 "" 
  57 r_j_x18  "x18"  10 0 "" 
  58 r_j_y18  "y18"  10 0 "" 
  59 r_j_z18  "z18"  10 0 "" 
  60 r_j_x19  "x19"  10 0 "" 
  61 r_j_y19  "y19"  10 0 "" 
  62 r_j_z19  "z19"  10 0 "" 
  63 r_j_x20  "x20"  10 0 "" 
  64 r_j_y20  "y20"  10 0 "" 
  65 r_j_z20  "z20"  10 0 "" 
  66 r_j_x21  "x21"  10 0 "" 
  67 r_j_y21  "y21"  10 0 "" 
  68 r_j_z21  "z21"  10 0 "" 
  69 r_j_x22  "x22"  10 0 "" 
  70 r_j_y22  "y22"  10 0 "" 
  71 r_j_z22  "z22"  10 0 "" 
  72 r_j_x23  "x23"  10 0 "" 
  73 r_j_y23  "y23"  10 0 "" 
  74 r_j_z23  "z23"  10 0 "" 
  75 r_j_x24  "x24"  10 0 "" 
  76 r_j_y24  "y24"  10 0 "" 
  77 r_j_z24  "z24"  10 0 "" 
  :::
 } 
 m_row[66] { 
  r_j_Frequency
  s_j_Symmetry
  r_j_Intensity
  r_j_Raman_Act
  r_j_Raman_Int
  r_j_x1
  r_j_y1
  r_j_z1
  r_j_x2
  r_j_y2
  r_j_z2
  r_j_x3
  r_j_y3
  r_j_z3
  r_j_x4
  r_j_y4
  r_j_z4
  r_j_x5
  r_j_y5
  r_j_z5
  r_j_x6
  r_j_y6
  r_j_z6
  r_j_x7
  r_j_y7
  r_j_z7
  r_j_x8
  r_j_y8
  r_j_z8
  r_j_x9
  r_j_y9
  r_j_z9
  r_j_x10
  r_j_y10
  r_j_z10
  r_j_x11
  r_j_y11
  r_j_z11
  r_j_x12
  r_j_y12
  r_j_z12
  r_j_x13
  r_j_y13
  r_j_z13
  r_j_x14
  r_j_y14
  r_j_z14
  r_j_x15
  r_j_y15
  r_j_z15
  r_j_x16
  r_j_y16
  r_j_z16
  r_j_x17
  r_j_y17
  r_j_z17
  r_j_x18
  r_j_y18
  r_j_z18
  r_j_x19
  r_j_y19
  r_j_z19
  r_j_x20
  r_j_y20
  r_j_z20
  r_j_x21
  r_j_y21
  r_j_z21
  r_j_x22
  r_j_y22
  r_j_z22
  r_j_x23
  r_j_y23
  r_j_z23
  r_j_x24
  r_j_y24
  r_j_z24
  :::
  1 47.7144621657474 ""  0.320989040278565 0 0 0.0330633555846676 0.0243404174807605 -0.00838367272696852 0.0399398402835605 -0.0454451475731746 0.0224584163439406 0.0703838974382838 0.0821260061086752 -0.00298959332463621 0.0188885917914272 -0.0671492932801289 0.0243864143797331 0.0482665274423504 0.0280558898080461 0.00023580519440569 0.0855023038716868 -0.0517013035980455 0.0445582176394607 0.0136310420994971 -0.0715591268226162 0.0230437130051351 0.105619672821003 0.081357691478336 0.033409262435896 0.0631893724408565 0.0899045041301411 -0.0139098626216437 0.0672424583442663 0.119922854936251 -0.0242459968392275 0.0173174165373844 -0.0755279948947765 0.0220588800051543 -0.113272477472876 -0.014156907832302 -0.0274856023866642 -0.0343619041717308 -0.0879159912200763 -0.000935103370147982 -0.028415207664235 0.00660752222769202 0.00601637712729198 0.0431127963849039 0.0786817035221463 0.0390972941713858 -0.178028118269222 -0.0380730076048136 -0.0528123187944519 -0.117969412769833 0.0244385385837858 -0.028665972876811 -0.0348140820104614 -0.00611766014228132 0.00289389008119361 0.0292665903278678 0.14359498105659 0.0318741643083387 0.0479898589314724 0.0890797744386106 0.0415798699848684 0.101840712190938 0.0539113314570622 0.0678967938556778 -0.0313241725070002 0.0344514154185094 -0.0535305980083705 -0.0487185835805286 0.0207222662337369 -0.0602903412340053 -0.0531052800293109 0.000779618490419127 -0.0579259313305641
  2 61.2209601244907 ""  1.09233140195991 0 0 -0.00164290653112158 0.0184726496874336 0.0256564598801831 0.0222179491130814 -0.0390641099279636 -0.0625478406423631 -0.0504294532238887 -0.0267385145735399 0.0273817400272323 -0.0578182933314957 -0.0932082898062006 -0.0881462986581532 0.0602167656931305 0.0745813511887713 0.025310513261472 0.0561201483477418 -0.0536154792391022 -0.0992651277538093 0.0678145592307674 -0.0251028589820285 -0.069874233564411 -0.0324768753139051 -0.0393243985152286 -0.0213868268423001 -0.0931262566833674 -0.0692259385161791 0.0302905387185516 -0.0598216276127948 -0.00678949886168043 0.075365084452293 -0.0303477081520863 -0.0604563668920785 -0.079964183396029 0.00640239284519872 0.0196184621044985 -0.0075240247469161 0.040678440998935 0.00528004726600029 -0.0360142578552825 0.0508416218985242 0.0325776470247971 0.00737573026505419 0.0510523372819168 0.0478392519173554 0.0309616763241157 0.00343219031579576 0.018535976338912 -0.00878369922234911 -0.0229933204735348 0.0202829873454785 -0.00410873228531032 0.0795167313065138 0.0381050093070135 0.0142945979956852 0.0481134114131464 0.066256478662998 0.0598043066571355 0.0216467508935548 0.0432504526855043 0.0217205001268192 0.0811734313603887 0.0440007287369327 0.0286676871196068 -0.0518560302611487 0.0458954639502775 0.10943544598655 -0.0969816444764575 -0.00614349743678096 0.109919441095753 -0.0237535708890727 0.0858884150235965 0.114333852897565
  3 78.9487530227311 ""  1.09173780915659 0 0 -0.0201250655950554 -0.0275632395428481 0.0524084595551322 -0.0187084163632747 -0.00627427143826579 0.0252440476386215 -0.0736138265540677 0.0787594940887746 0.098851399880376 -0.0202373809303325 0.0494803441179862 -0.0377098091509666 -0.0154811978764619 -0.100784231594623 0.119201532555054 -0.0453982405421453 0.00772063826633188 0.0708364624232767 0.0138388804768097 -0.0530848749200567 0.0085168305102553 -0.105151563927849 0.0999333771530952 0.177649297720379 -0.0813031773593294 0.1505036240363 0.0359130635441614 -0.0735280596331787 0.0642321318005125 0.115491497862105 -0.0423978000720381 0.0771684046141729 -0.0284480715857639 0.0133657416744389 0.00162962358370637 -0.0790845744661794 0.0312160665257214 -0.018847610944352 -0.0643031896340484 0.0429251717291946 -0.0308962688182754 -0.005271673402953 0.0208536140173642 0.00213765140147109 0.0717198542407604 0.0327747179213952 -0.0195782783160537 -0.125714390997509 -0.028064684808001 0.0481845117398836 -0.0758183511752245 0.0815337886574937 -0.0765534780349727 -0.00351008069278787 0.0211164981757494 0.00549146114245422 0.0997252210451494 -0.0172230256386311 0.0438165563445102 0.0635323500802109 0.0429301796981444 -0.0193284095258686 0.105992023083995 0.0271987708049371 -0.0577185906403924 -0.0519883463523191 0.0404381639449896 0.00260403102915562 -0.101838277692415 0.0441107315877447 -0.126384928592606 -0.0713069019989272
  4 114.514482768698 ""  0.777374464202591 0 0 -0.0530404619732108 -0.00200953430829012 0.0224726599547119 -0.0571605299164371 0.00456909555956394 0.0524085688165972 -0.0306493576627488 0.00678187408824175 0.0188379248883418 -0.0238915498383382 0.0152099176274602 0.0732770792130725 -0.0647928155481723 -0.0059125063824879 0.0169618295070759 -0.0620740331273277 0.00738748808058857 0.0616064588543048 -0.0794832897048023 0.00413125049134313 0.0574410893822707 -0.0332514922719553 0.00962840009871625 0.0312604200853402 -0.0140711875685306 0.0151831772255176 0.0235044259787321 -0.0273872059433532 0.00241410603110289 -0.00109144460683521 0.00472287168084922 0.00474995815054421 0.069265437681349 0.0256047736919585 -0.0258214183089728 -0.00157501172254652 0.0508480035630684 -0.0500212336666942 0.00835086736326656 0.038446965036047 0.0211337584746637 -0.0645501506968669 0.111850448626182 0.0336781385968853 -0.129925545009205 -0.0372917514552792 -0.0178373232493014 0.0331223125167414 0.0729183018758432 -0.0518840390924748 -0.00577745095739698 -0.0156915818752172 0.0618265961589136 -0.0705315273419916 0.100002579949878 0.0900525503446752 -0.131759679496923 0.126833767274934 -0.0236528617643161 -0.128637887310572 0.154016822466712 0.045808348377728 -0.166428843617452 -0.0605233156970187 -0.0024597436614604 0.00823190232196436 -0.0571267655784084 -0.00160018773711402 0.0113607880903439 -0.0715667827151615 -0.0100491034765218 0.00827666834179471
  5 124.160407043537 ""  0.818873396266061 0 0 0.00983754946485621 0.019679866767984 -0.010306458366085 0.0126815475132927 0.0569551440659047 -0.0636411516325918 -0.0637239525660982 0.0314944829695207 0.0145074963392863 0.00404044699918816 0.0274922305263851 -0.0386846634971035 0.0190057641074346 -0.00935572463359668 0.0216572081611484 -0.00790785965507726 0.0516742951625314 -0.119568250299333 0.0424157612356565 0.110390451752017 -0.0596930138618723 -0.112964996018806 0.0445486190209524 0.0284622989164263 -0.0699581432150644 0.0679651802697475 -0.0193613747180177 -0.0627735394826083 -0.0073836335361671 0.0532862350071302 -0.0246374823843992 -0.0330009020790728 -0.0550126108278354 -0.0713157920500183 -0.074524837705875 0.130148904281677 -0.00439680832382693 -0.0668474450624241 -0.0178066149158249 0.0126689949029115 0.0219316520614629 0.045028634794431 0.0260824607895649 -0.0157254830278524 -0.0291052427977293 -0.0880461522452773 -0.0337672075091991 0.213726025142044 -0.121558917940226 -0.175283098408048 0.139521713565293 0.0535509285358701 0.13191340543836 0.0693588383546718 0.0210937763015159 0.0140557202677175 0.0102116270914667 0.00799312396770413 -0.106515136093681 -0.0427094869395893 0.060234462998755 0.0215608601784532 -0.112109040497436 0.0707401740861432 0.00273885213412811 -0.0153145098639169 0.0863988587603585 0.0340247490476732 -0.0298230469692373 0.098278501673245 0.00169298980923675 -0.0201189315570132
  6 160.827080096562 ""  22.7844693889787 0 0 0.000810903476890913 -0.0112676760099965 0.0226233113797528 -0.00769659565151073 -0.0256326356155064 0.0697595676361224 0.0806392754184043 -0.031554649687349 -0.0066252236299525 0.0151024894352742 0.0657748393455154 -0.00794019910092602 -0.014879502069119 0.0172002243575266 -0.0142383774777821 -0.0208391115072964 -0.00303419431513057 0.17696678862273 -0.0129721071768499 -0.126309374366257 0.0502769426990367 0.140504193085894 -0.0485003398971941 -0.029450851560231 0.0793223980574131 -0.0804508233685755 0.0312576876989633 0.0787510410718052 0.0168157505439595 -0.0474925173946848 -0.0734333222194287 0.0540118955884298 -0.00447440734990971 -0.0491466457378363 -0.022497744550459 0.0327568342538505 0.0125404764099086 0.00427949539226626 -0.147267231657617 0.0443041729245253 0.0377274141946256 0.0104169888060178 -0.0344750901921876 -0.0228232830366052 0.0036047085591566 0.00329581926080698 0.0134166849553286 0.0844921712236349 -0.169584041066498 -0.101390229134918 0.0503421786619147 0.161894278538833 0.121642045817829 0.0469861738081497 -0.0256087313537158 -0.0521470116757838 0.089071922337705 -0.105343490321968 -0.0752756181021009 -0.0232673460459548 -0.0276737079228282 0.0120834504279683 -0.0665027588283974 -0.0513980580421735 0.00480156248829333 0.0331259410029297 -0.0729171559400319 -0.0289999112255441 0.0433821595682079 -0.0751116604464347 0.00790708034556667 0.0375556915089101
  7 232.899442375475 ""  3.96025074570972 0 0 -0.00547456996977527 0.011791928329553 -0.00945297067157758 -0.00760345800405869 0.0287416183113122 -0.00532617742793381 -0.0308066967392552 0.0187350536852475 -0.00119386704353941 -0.00982720405279008 -0.113225066253281 0.134653822219947 -0.0180292946816721 -0.00939160235303566 -0.00169053954042265 0.0291897268935018 -0.00774892079823266 -0.151487713670928 -0.0342335007024783 0.164786536606345 0.0269796417178061 -0.126346943526355 0.0459576975528599 0.0382021445609898 0.0273330732446854 0.0960242828940327 -0.021683562038937 -0.0150782339611299 -0.0737925955686039 -0.0110954330873099 0.0230011790732013 -0.204005030635241 0.10877692466883 -0.00626147600164666 0.0196124589004811 -0.0151261730604174 0.0223571514670594 0.0325658319168508 -0.093146752827232 0.0355237625333076 0.0377265424363025 -0.0120461440132971 -0.0475811571089254 -0.0111586898125751 0.0024599325748996 0.0292835492182935 0.0327406419657318 -0.00251474164370599 -0.0647356456628434 -0.00137803771015223 -0.00724533563397594 0.109478853946828 0.0672523261389554 0.00732692647707292 -0.0301920842350678 -0.0922211498739805 0.026804622652745 -0.071170395483203 0.00565367409065313 -0.00306630083628893 -0.108206439209716 0.00196942682783844 -0.00439967379301705 0.0480541288781106 -0.00255661764074033 -0.0132117691915838 0.0906605650571677 0.0240309588615213 0.0119559310523662 0.0331528859159016 0.01020278680343 -0.00760717090704026
  8 280.659864264271 ""  8.57582974958074 0 0 -0.0144685364576931 0.0183178679426136 0.0252737840223446 -0.0312293247649874 0.0245586825614008 0.0311278929356865 0.0929461686481406 0.00890182195826908 -0.00978875388495603 -0.143336604571239 -0.0272136865711502 -0.0336903690154139 -0.0838083249915883 -0.0154237930194436 -0.00254995756409625 0.0120531422357807 0.0115674384369314 0.0223426686075381 0.003764094823653 -0.000969736549654376 0.0176627325813023 0.0468083076949334 0.0267006915569994 0.0307396404696557 0.204300742226288 0.0543777536940921 0.0358798589885018 0.118915376567057 -0.055528140767577 -0.126727119378028 -0.100636345549614 0.0420745790497808 -0.0156218972802915 0.0138459912364415 -0.00770880266856883 -0.00501340606822638 -0.00950430104830103 0.0045239989615076 0.00934992791490704 -0.0134548131601625 -0.0142121400566021 -0.0123843519953517 0.00800102182302201 0.00533692949679686 -0.00593001005810953 0.0189940579282679 -0.00485589301509151 -0.000830412864989448 0.0324652046766054 -0.00966588546517599 -0.00680569134508776 -0.0270862068435544 -0.0178167601416337 -0.0155172507676613 -0.0151319745928286 0.148179625676476 0.191798854340648 -0.145987499309345 -0.127651952517412 -0.0635932218399221 0.214064705840279 0.0324142631451795 -0.122717712349437 0.0922429964557881 -0.0160389447053549 0.000584370076738123 0.245629370577222 0.048691922203775 0.122976856383426 -0.0428070559525553 0.0318052052882872 0.0338913223602177
  9 299.404771393747 ""  2.2201361394334 0 0 0.0127877905170075 -0.00265938384279529 -0.0124691822962111 0.0188220909466422 -0.00454828994873364 -0.00918698363304524 -0.0435687552103184 -0.00635554174738222 0.00284164526497428 0.0623658230225871 -0.00200492874750093 0.0335382624939857 0.0410646095779486 0.0100305986736006 -0.000126882321931241 0.00952759953230992 -0.00475957259741202 -0.0235458826153564 -0.00200023864464919 0.0213194987147874 0.000612701105226582 0.0279140490690579 -0.030911745907217 -0.0464697667652019 -0.141598219785545 -0.0727808187491045 -0.0155659556861464 -0.0670196504789115 0.0741284724326603 0.0830144575658639 0.0248827808404305 -0.0436789749902198 0.0231769207348601 0.0272561168161492 -0.00779459077851921 -0.0100165649293339 -0.0277123395103698 0.0331603344132989 -0.00764509145634049 -0.0265287774513212 -0.0286883236688619 -0.0109296070546468 -0.00233016315096113 0.000593879714898836 0.013585915650787 0.0721505347746973 0.00143994472152723 -0.00612479595131882 0.033576916503366 -0.0175081611870985 -0.0100404101519041 -0.0222547674771081 -0.0352722645466856 -0.0104963640837871 -0.0496421236293077 0.297037177741413 0.437429787340616 -0.320662095723044 -0.279791054193459 -0.108256150030968 0.434378660680848 0.060508927034735 -0.239399952143785 -0.0270625215543949 0.0104731521351442 -0.0060328543217682 -0.100863530266194 -0.0117586241796288 -0.0743782338694905 0.0480625069992856 -0.0191604720607465 -0.0252917111604732
  10 308.651312227853 ""  2.55914465220885 0 0 0.00243910262445561 -0.00681866641888418 -0.00437571662028854 0.0109455728995757 -0.0147690699947017 -0.0112476325221045 0.0112340186254899 0.00212532154456251 -0.00385943779498957 0.0323093943256097 0.0120290672253372 -0.0167126852561391 0.0157780117196165 0.0141095066772988 -0.0114622014530418 -0.00351547720738295 -0.00796422541725427 0.00391645809574155 0.0128574922130106 -0.0219474121508707 -0.0131271207673405 -0.465689376036196 0.139514477547709 0.200383875909396 0.393266836424605 0.383493987376085 -0.0332485321646906 0.108963752982788 -0.482045060247787 -0.167035403284481 0.0281370294245065 0.0163074912684866 -0.0145717533905169 0.00414131006619948 -0.00290427212960636 0.000798064407678684 -0.00709634419997237 0.00359294641571622 0.0045249220755658 -0.00714116511217221 -0.00868287845628234 0.00146424564753342 -0.000422825918360238 -0.00427839034372491 0.00221880438471378 0.0105273717453416 -0.00253700424590249 -0.000117312898284535 0.00607294251417486 -0.00334238161593414 0.000533905615609587 -0.0107038926878525 -0.011675122283263 0.00046168253514463 -0.00724079081098118 0.0363709691240661 0.0496959030412299 -0.0343991648860402 -0.0402881753646034 -0.0115718401314122 0.0549173196110326 0.00298520098720267 -0.0291188962523416 -0.0491537663236871 0.0132687875659974 0.0330039646679443 -0.166336306408588 -0.0293010792778193 -0.0679762445144111 0.0877971977360763 -0.00533113015700952 0.00671982484915805
  11 343.080317478166 ""  33.4740091715133 0 0 -0.000331589334954685 0.0266040440626671 0.0315677870411738 -0.0023668727605334 0.0256289190823786 0.0146438989595269 0.0296435882835967 -0.0468613624879624 0.00884450733543026 -0.0573992799740318 -0.0116364678392893 0.00487985456179473 -0.0160073982769163 0.0267683352669469 0.0206949726741407 0.0107699903280033 0.0193717720455296 -0.00668201019148978 0.0184316313682068 0.0424586777960846 0.0144808539004676 0.076250264398588 -0.0733004835459533 -0.0722732069348874 0.0230454962863774 -0.125678366689963 0.0648838372460327 0.0262196525635534 -0.016281306112223 -0.00285371576611482 -0.0241991652288223 0.0119940905844133 0.010926445812013 -0.00195129446146903 0.000868514712131964 -0.000386663076929738 0.00596066317321732 -0.00606134608618366 0.00122007242923558 0.0053869535148667 0.00451347448400464 -0.00073251225017467 -0.00012643974583543 0.00173153469222913 -0.000825622688669864 -0.00991938534587828 -0.000706704567498178 -0.000976130363278795 -0.00030744170906147 0.00347007958209546 -0.000702689817777168 0.00483817549043074 0.0056778076091874 -0.000747054085309366 0.003500116860014 -0.0188215278105217 -0.0163401190985187 0.008332322993913 0.0160723154981271 0.00342491833722468 -0.0249671503856887 -0.000191307833805125 0.010660594896322 0.00746014679068357 0.0254487527838027 -0.00646149427089506 -0.347595109776584 0.0779985740082008 -0.510285343538724 0.604088975977512 -0.190206929952084 -0.153631641658414
  12 391.806569624988 ""  4.24776241294178 0 0 -0.00491957836128632 -0.0106943561854344 0.00585735424932133 -0.00620908193612067 0.0134233096822399 -0.0109647809922113 0.0175125143541043 0.00674004723728793 0.00560580835832436 0.00102595402602255 -0.00386105063872719 0.0110153245922671 -0.00706814877263773 -0.0123347391538681 0.00534352408263705 -0.0262866827662459 0.00926054519009774 -0.0585957943696459 0.0149638311981814 0.058011280272801 -0.00731518352734976 0.039711520303484 0.00507808769303319 0.0238272705167791 0.0213695989733112 0.0105783953133337 0.00523987862420822 0.0175002818608075 0.0273801624493419 -0.0180804047218941 -0.0506304412066195 -0.0612966759095661 -0.0015039576199065 0.0694943552782559 -0.0877495900117707 0.0580087503154848 -0.0584082033408215 0.0573307017197842 -0.067451037812233 -0.0577901419031662 -0.057195042386591 -0.0611367962365838 0.0315958981674987 0.0703591598288416 0.0390604519166962 0.15223288230738 0.00343967767147959 0.211422349512775 0.109336051932661 -0.26777363856931 0.0619940474549569 -0.0393759968323763 -0.043072308016593 -0.0528966889560555 0.00769606845841628 0.171601036749436 -0.110411041174786 0.150232353647308 0.257009600903606 0.0919725822053429 0.0787226015098773 -0.0503081217831095 0.260096472863831 -0.00930148602926656 -0.010747343323246 0.00412244846436542 -0.0225127353459773 -0.0151166749318232 -0.00737158893295475 0.00246639099215439 -0.0164007654084426 0.000900367571177071
  13 400.668318257674 ""  1.66641143199817 0 0 0.0201761789398581 0.0704218262010876 -0.0311434127112711 0.0184223436590409 -0.0660908268533091 0.0960131358463255 -0.0899731760301695 -0.0389523246074951 -0.040570245507998 -0.0106684500205079 -0.00810113077071742 -0.00213327944897324 0.0109920428526214 0.073874084406297 -0.0410702267750629 0.161918277033999 -0.0547876960004914 0.341964849576566 -0.108520245582164 -0.316469069852741 0.0752500455187124 -0.232555297014886 -0.0287287445253485 -0.149738370561798 -0.0998347393710047 -0.0485925243796036 -0.0395779351529629 -0.0844422626052111 -0.181784633026668 0.0846391529339556 -0.0314676909482361 0.0673045166825906 0.0202058457126883 0.00850471944618239 -0.0153716707870125 0.00883094701802874 -0.0106587141011791 0.00835503048194115 -0.0150999637776988 -0.00814436396391118 -0.01094795311102 -0.00690660597584187 0.0111964788159841 0.00974456387026696 0.00465778067184224 0.0264480886576138 -0.000363040831447332 0.0326698428405446 0.00744579575574018 -0.0430923989997229 0.0106087372687484 -0.00340785152964506 -0.00649777027027993 -0.00492386338947614 0.00728988078801089 0.0242800952844739 -0.0353036385560677 0.0423025243652717 0.0422373437657603 0.0171016430211186 0.0100288370088958 -0.0106712238112752 0.0450400797815496 0.0676052931429443 0.0654741048081354 -0.0306250257370489 0.121637733356384 0.10061839513866 -0.00136937758300994 0.04541480666712 0.0785095368486867 -0.02417978696572
  14 439.430013626558 ""  9.9626938559043 0 0 0.0309392970476502 0.0356457283544944 0.0757902302302112 0.0572454443503408 0.0535824751782751 0.00312447708440717 0.00748926399265088 -0.0929690643504082 0.0684609495890104 -0.0139337415332791 -0.00331272393664046 -0.00821169098554976 0.030846687703366 0.0127507606154426 0.0929691756074572 0.0282323513403282 0.0405664566822416 -0.103297322274625 0.141819866944622 0.135987498834869 -0.000204873199567456 -0.103752697323176 -0.0991366290873008 -0.0916647883840225 0.0596934011298564 -0.156077664778379 0.153962056616716 0.0291615747258973 -0.248459496058928 0.101442835454585 -0.0133376543469735 -0.00705759833740394 -0.00928287491253808 0.00530536977687483 -0.00582819570320653 0.00463972975432485 0.00971051111062783 -0.010455356849627 0.00554873516594952 0.00333230331731441 0.00823225938056799 -0.016246010593303 -0.0176773287178453 0.0104288509443436 0.00275479031901316 -0.0193721013301726 -0.0010126524665074 0.0222865781489466 0.0306657605403843 -0.0197509779178729 0.00214370357590571 -0.00262895064949551 0.00868057310989947 -0.0172782916563656 -0.0131933767077649 -0.00846672929061073 0.0291164159905898 -0.0466573968419405 0.0281835975630144 -0.00446795908146724 -0.0228695565450599 0.00603375846622181 0.0129503575028191 -0.0545848418536122 0.0322314082604534 -0.121415224935212 0.0639262283758763 0.0633825135843224 -0.00732132304813756 -0.368627854220758 -0.0932059806284987 -0.101488503508745
  15 445.169667419257 ""  5.16634161771535 0 0 -0.000229117146293828 0.00612506056846706 0.013972699091613 0.00369079490610967 0.0124578658261985 -4.31778057364474e-05 0.00519935935180414 -0.0125526622928854 0.0108910012996255 -0.00691066323037964 -0.0104525319344088 0.00786855521384784 -0.00330996073704729 0.000865190039537108 0.0156606362515706 -0.0015689495056535 0.0070582251321185 -0.0342915011351949 0.0198821463259643 0.0420607573406126 0.0019390397948623 -0.00353993236953481 -0.0150818236389695 -0.0122478317349094 0.0161114711165376 -0.0243515958333093 0.0280654270780164 0.00860723881427653 -0.0297066094983835 0.00734684407934008 -0.00857437647364485 -0.00895490284994514 0.0085889121579347 -0.0375773629379938 0.0361825188983947 -0.0214259624485388 -0.0667304389463477 0.0766203505046505 -0.0416345890281686 -0.0225756315730572 -0.0509412672222969 0.110831315864367 0.116511110426986 -0.0725042002381751 -0.0234288875897504 0.128736809217337 0.0110092093691217 -0.126193272286778 -0.19277839321596 0.120971056169208 -0.00698293853514645 0.0225108495181629 -0.0450271716981735 0.120209949867172 0.0886369388809493 0.0416419370365652 -0.215087798466487 0.318115377558723 -0.187706229909818 0.0278301937178978 0.133700697377963 -0.0423039117535344 -0.0878687926469869 -0.00695819277799137 0.00368518741916836 -0.0178692423507769 0.0103998622500211 0.0135928012049226 -0.00699179581915893 -0.0456843955343144 -0.0181778562138256 -0.0169082859775864
  16 655.164499119796 ""  7.86414219929767 0 0 -0.136610276810531 0.0641455513435693 0.0621959237232062 -0.0701843027402752 -0.0614926334725948 -0.0598476481289198 0.00584185984690336 -0.00492520883835938 0.0379806599180512 0.0922445782296196 -0.0201004883895953 -0.0171844520523781 -0.0693100130801616 0.0536642279913599 0.120956757820103 -0.0326446369278271 -0.0683616606637961 -0.0284869664193866 -0.0891931380073683 -0.0943831333986047 -0.0643480127972959 0.0976034874407484 -0.040062341529325 -0.0439646956802118 0.1756543488726 -0.107674628654647 0.238190022916493 0.0389306900535522 -0.00590922358078086 -0.206371892788245 0.200682256700735 0.018098213923653 -0.0157435570848015 0.00118735757334336 -0.00122499286384815 0.00172077819966877 -0.00289631809992186 -0.000947921488080802 -0.00339739826390899 -0.00160199185848139 0.000650919054519662 -0.00160225456681721 -0.00556436672543186 3.58496248562394e-05 0.00240624379065115 -6.91273517984752e-05 0.000249354125317316 0.00599794409909514 -0.000725440649097781 -0.00519241586568724 0.0021924320674826 0.00150651235574572 0.000733822627526483 -0.000562313887712669 -0.00693018901045123 0.00786884667592427 0.0120338147269241 -0.00180980033240698 -0.00627193424647584 0.00231439982358767 0.0056689546119794 0.000657654466260127 -0.00183230369125079 0.0333174879239371 0.0290877340395202 -0.0119455783765109 0.194229282679708 0.209180294670503 -0.0144945830674562 0.0693607862612831 0.000765619883060799 -0.0235077947838034
  17 753.735714800887 ""  205.903189189509 0 0 0.0193765426863223 -0.010297520556037 -0.0152375829454756 0.0107243273142859 0.0124729944901837 0.00455507462798597 -0.00526546318823727 -0.000251686835282137 -0.000296419955764128 -0.033793344381149 -0.0242195729883376 0.00290752755714541 0.0144402618903867 -0.0157196797547757 -0.0113619274379394 0.0188997209251836 0.00262429032882694 -0.0265050082776518 -0.0164107534403836 0.0609117167544839 0.0235285256459296 -0.00515255626948155 0.00488296528874958 0.0175448518787688 -0.00917552179601978 0.0043033810758538 -0.00286388032834575 -0.0140193630071574 0.0225133307100622 0.0348906199384682 0.713609220779618 0.589376579008487 0.1280723772313 0.0249613723527529 -0.000962269787287239 0.0105152846647946 -0.0142121858252983 -0.027409163008718 -0.0324193236348604 -0.0166681828413892 0.00156633766391673 0.0169941314128772 -0.0202657222504097 0.0143490258760943 0.000371316471371164 0.0423499960211667 5.4884295102999e-05 0.0155665037743942 -0.00571141429188039 -0.00435774584812838 0.0139094876213756 0.0256277285959128 0.0262230489273443 0.0301714686060568 -0.0292655965805151 0.0535870676262309 -0.0242556525893481 0.031075498712066 -0.0287388771857015 0.0124492002254986 -0.00184250505266646 0.0239722560183639 -0.0206964928479392 -0.00714466616240353 -0.00669223935111232 0.00451510010600718 -0.0291052535726759 -0.0312660140089601 0.00402410338305361 -0.027322405375471 0.00305249187282186 0.00991817287051653
  18 756.604521589194 ""  18.9961572080982 0 0 0.000753228419135484 -0.00111464971962252 -0.00178883170416478 0.00385243392012865 0.00407773563172465 0.00260351911034791 -0.00191885678561344 0.000354033640676382 -0.00189581236644781 -0.00493871023446725 -0.0052655444479863 -2.76625744252717e-05 -0.00171088971376852 -0.0034593420198749 -0.00122115426136093 0.00973814022286403 0.000519659656087117 -0.00477445715576693 -0.00117263047045032 0.0127799779548808 0.0060760510903015 0.000142038297876626 0.000961825005995493 0.00124407767500168 0.000665002097472469 0.000597351355148884 0.000797953961680344 -0.00322236598334308 0.00613585798771948 -0.000212455125209187 0.141385865383403 0.121299217776854 0.0253213724610652 -0.100591573862156 -0.070871265652236 -0.0316459783302661 -0.0636839163418807 0.0910710772130272 0.0504618354557483 0.118800588218688 0.0339694261355552 -0.0797226159227485 0.0669100455025159 -0.0578256362876921 0.0233934830912995 -0.138357392876704 -0.000673261933250951 0.0991843800974829 0.0737983229843194 -0.105821466336959 -0.041652687093898 -0.0312264576051272 -0.0121422641072736 -0.108986428505332 0.103109601460485 -0.207867211342672 0.176435374208256 -0.0760996501530264 0.0464880228500685 -0.00907145797699932 0.00285814569912179 -0.0829712693560135 0.0939110267347196 -0.00217210951802586 -0.00318498131242869 0.00141816567235456 -0.00293340131536051 -0.00392393966428348 0.00101386905963463 -0.00319279230423663 -0.00105853281523886 0.00218046804958773
  19 790.915543334113 ""  8.05874028118097 0 0 0.0836821419611329 -0.0330261136261051 -0.0605021068321823 -0.124926092729529 -0.0602425157519472 -0.0688558323302666 0.052944815100765 -0.039888262192451 0.102663445108136 -0.0210288943866147 0.0242812818461989 0.0250529034453559 0.14967789174087 0.0275210015136519 -0.0544994949421278 -0.191740105780948 -0.0343539136686944 -0.0222644408275628 -0.210056741730636 -0.0531109729356629 -0.0475259963564641 0.00304428228263561 -0.0203361577707644 0.160090386190085 -0.0307283044705697 0.0128222062221197 0.00210453032328848 0.0377144884796964 -0.0514045370446422 0.245724826040358 0.0221562121780892 -0.0250534538968731 0.00862420000951136 -0.00267695502052397 -0.000148194081178522 -0.000197412191349361 0.000465064670962082 0.00363186515582439 0.00112983200579988 0.00121081698239206 -0.000423874371936426 -0.00363033083724293 0.00163675959934592 -0.00256418389775791 1.07515195983015e-05 -0.00234260124561611 0.000741562877228777 0.000838509891836389 -0.00682418097181407 -0.000889828995897488 0.000749719889433625 -0.00152239182309626 -0.00126507027954725 -0.00429123029433418 0.0017230679013977 -0.00204227774611378 0.00622044818810337 0.000195062371569355 0.00339660704198183 0.000434268892388992 0.00533213485759354 -0.00588683441042931 0.00528108292132603 0.035604674429911 0.0894367490855 -0.0245049579623395 -0.0547478126350837 -0.0279903748600659 -0.00188809507091328 -0.0315736672177341 0.115003741647346 -0.0113622261187782
  20 825.084808447205 ""  43.4752843550753 0 0 -0.00017915916636779 0.000579941688814558 0.000158004654393216 -0.00168444264458555 -0.00417615029154187 -0.00150346086344189 0.00154163422297392 -0.000627921975180673 0.00117807902695846 0.00222349332564323 0.00344020152078633 0.000972939598682265 0.00221166048005749 0.00283010600603043 8.45779931012177e-05 -0.00782630352038593 -0.00220334395642671 -0.00377222555361088 -0.00129889737689018 -0.00069283755555771 -0.000739874122248647 0.000867451270678576 -0.00118669842685908 -0.00063454152886877 0.00101394615201303 0.00194296394851165 -0.000912582229793582 0.00184144544708319 -0.00376060501855828 0.00216810221597144 -0.0756404867858925 -0.0510205915640796 -0.0137022055142926 0.0798380250596092 -0.085781166822486 -0.0479355852287072 -0.128583241413143 -0.0400213958748002 0.0157720773665375 0.0897380981207691 0.063236827979685 0.0695963931266398 -0.0194507823077234 0.0691541787592613 -0.0150464722322913 0.294197099266857 -0.113349799354621 -0.165462643866999 0.0543164286916564 0.0275031266257383 -0.0522317490111808 0.110496267540867 0.10927543271238 0.0859669376330607 0.00914330508923609 -0.0632690232651757 -0.0177165683961963 -0.0364516411658793 -0.0112137512823237 -0.0289798186655286 -0.145940623779985 0.154084340223388 -0.135640553491503 0.000212675969136143 0.0012807232852039 -0.000847935134581944 0.00643329382125423 0.00556578102219372 0.00172160986849465 0.00541985799976722 0.00359080304206585 -0.000885358621076158
  21 924.804229666361 ""  6.8896270216482 0 0 0.00203065300352131 -0.000703068390215635 0.00378236764426149 -0.000264546291934034 -0.00105771971659799 -0.000465701273360238 -0.00161701094959105 0.00312244844812968 -0.00383924320871884 -0.00100418381975055 -0.000860463067684274 -0.00119897383729964 0.00606080054620595 -0.00302036189164275 0.00879985201953441 -0.00830474366838642 0.00091124029670837 -0.00013264851962587 0.00608177269664678 0.00277383776988 -0.00129521828556179 -0.00329393534255041 0.00190405908008774 -0.0131530310499671 0.000905839723433433 -0.00375635335585273 0.00307755963286084 -0.000622841733445328 -0.000986939427744807 -0.00598026769205586 0.0416759521805603 0.027748466112146 0.00723188492473268 -0.062152688315248 -0.0846558647586745 0.0187733865638301 0.0622536873739231 0.0537323104697115 0.044379981302314 0.0392592902803906 -0.0591787078129578 -0.00269939871298171 -0.0619459673006499 0.0257287371028991 -0.0627199644856203 0.280598510049388 -0.175899203156869 -0.277932523091061 -0.350101066244506 0.193713332315104 0.0411446923703447 0.087314669805556 0.165543867240264 0.0381147454470588 -0.100143102551655 0.223790022497624 -0.0352498186898246 -0.0524683882212565 0.237311412115682 -0.0419013355549735 0.119144191778287 -0.106840492039517 0.142673364949763 0.00239427678644807 0.000401013894736672 0.00112852276499641 -0.0105821245050752 -0.007360784996751 -0.00509740830810078 -0.0132139930585605 -0.0104656235281284 0.000334022450769147
  22 931.985255325548 ""  3.45643749765219 0 0 0.0772563648723052 0.0321295751018614 0.0765455755597492 -0.061434827433411 -0.0964785253882119 0.00236125814205545 0.0108622342297202 0.0782968778889794 -0.0799654258574392 -0.00884995670652288 0.0254212300411768 0.0115101532954257 0.19751313425449 0.0567869847058574 0.14682925582587 -0.27761545885572 -0.0824012335192685 -0.219168587299616 0.107709655963286 0.156611307547946 0.0163677690736413 -0.159780207207648 0.0504157369841759 -0.416800543147892 -0.0521631752700976 -0.0936704471128078 0.00863453389542363 0.0214411842790825 -0.141513037009974 0.0964106239200386 -0.0177707368569997 0.0571569637562404 0.0209540837793496 0.00260824435686711 0.00428877573958669 0.00128126985988288 -0.0021024207985648 -0.00207776372738338 -0.00199805334854057 -0.00139790443997079 0.00212748990518766 -0.00224360201927342 0.00356971087256647 -0.00302243847325318 0.000732861016487069 -0.00549027665169177 0.00619584377226764 0.00774692221654894 -0.000852867176163264 -0.00211442710735105 0.00215725528450951 -0.00596048884802785 0.00191027354477975 -0.00330644400873925 0.0049811515055374 -0.00934564473448527 0.00836027485740596 -0.0026248661211806 0.000872987317450809 -0.000641260304171142 -0.000216530964832193 -0.00438678496440167 0.00474101995292125 -0.00844397989183624 -0.038534746401001 0.0129493307051753 0.0687177544541 0.042220385327494 0.0120478024858047 0.0386231770020902 -0.0802866980684262 0.000117576974374386
  23 943.578175792876 ""  84.9169392481839 0 0 -0.0325187351768759 -0.0893415488091803 0.0625357889442594 -0.0108815005125697 -0.0377061106127261 0.0691319856755027 -0.0257813461532389 -0.024386588024896 -0.0625311130647036 0.0232207896583533 -0.0128697621201344 -0.0259190987388102 -0.114889296607324 -0.056188479046086 -0.0263918313952124 -0.184296540387371 -0.0469473615882692 -0.193679397446192 0.1853414489745 0.191538851575461 0.0692449856805954 0.0347534334330145 0.00330641184836948 0.148634769014467 -0.0391775952781309 0.107219522248938 -0.174172238988442 -0.0424943307123117 0.107261237385691 -0.100506499276761 -0.0508810050216646 0.0818844449779237 0.00619917312799252 0.00116041548749467 0.00127063193273143 -0.000260392508232973 -0.000263676715227112 -0.00192419723977582 1.3100683530657e-06 -0.000321352919242384 8.87347157391197e-05 0.000585530536909474 0.00258200349873884 0.00093613763110171 0.000459068111681883 -0.00391644799876451 0.00289408814099822 0.00448055851176469 -4.69996534242608e-05 -0.00595964991120785 0.000221890274999741 -0.00816849135964522 -0.00531390423805454 -0.00195234646892712 0.00446273838241552 -0.00860243429340374 0.000262192499450683 -0.00725976727457708 -0.000441740803256706 -0.00280900425609173 -0.00794431542576798 0.00376283595901145 -0.00200102845282657 0.0759534818289713 0.125468800313502 0.000109620975481048 -0.157933011849444 0.00416944080279715 -0.128160295530386 -0.244220946450562 -0.111330386588062 -0.0220957182799419
  24 962.738794153301 ""  67.4161969478526 0 0 -0.0350376693497563 0.0101856713737784 -0.0277913435709465 -0.00884301483692951 -0.0132481647115729 0.0761065211752813 0.049072136484349 -0.0316004806320379 0.0224456926667596 0.0319647775633172 -0.0214747856714039 -0.0361620933826627 -0.164090262233651 0.112672227066273 -0.21471929110776 -0.125881512117952 -0.0348341533387118 -0.17268596111002 0.16791307265002 0.206680498211152 0.0780738962917147 -0.0780487606688967 0.0180706075107683 0.147214605748794 -0.14300665444344 0.0670262050336667 -0.184039338007709 0.00553354978893935 0.000948884939798828 0.295257486641582 -0.0489043794548309 0.0800231897307937 -0.00498983427307339 -0.00373496937471983 -0.00307847394242734 0.00020861788100671 0.00503956092725422 0.00208482841167844 0.00104825991766492 0.00245362533461924 -0.00393254658678246 0.00154945858168898 -0.00327433453504731 0.00266415693766073 -0.00150849257061986 -0.000254639630662839 -0.00278133467469637 -0.000544672266562414 -0.00463129122973988 -0.00261950212566614 0.000608331032261477 -0.000801312068086856 -0.00715822798524768 0.000581067124498214 -0.00489279718811945 0.00971037625882378 -0.00857498800521753 -0.00186387380800855 0.00222865692687843 -0.00174353661511474 -0.000839308138948555 0.00256335102954879 -0.0018551771092847 -0.0618584098963628 -0.0112651914002599 -0.0227128052567409 0.320232567773542 0.26461566523011 0.109958606749923 0.344162260826767 0.211592216934949 -0.0151888170901619
  25 973.686271901156 ""  12.6209320724937 0 0 -0.00398072058477008 -0.00062583945286924 -0.00246805946473592 0.00591926591593783 -0.00110748495873217 6.26094698019669e-05 0.000167041882114857 -0.003306084841179 0.00241242893959208 -0.000433585619360811 0.000960146075606275 0.000139395301903739 -0.00704007206064587 0.00276130303616037 -0.00773701254012829 0.000616020941239927 0.00122684346974855 0.00105368304843377 0.00835779615380449 0.00142706848394071 0.000177705722999273 0.00441493330979821 -0.00155748501806448 0.0166748222706458 -0.00057407908231609 0.00603625122683047 -0.00511139802691183 -0.000987664129004052 0.00542614530767107 0.000368742443918917 -0.0059056244024465 -0.00669066923539375 -0.00323536651615669 0.0568523571093204 0.0670228274733554 0.0450421893377014 -0.0558564930844282 -0.0554484194540363 -0.0120512895302515 -0.0470390763938183 0.0422874741991343 -0.0423403618796305 0.0710477689346563 -0.0713242156670969 -0.0209171957119056 0.148041851045188 -0.0048445843449602 -0.121111308701354 -0.165539755478278 0.196650056262613 0.0593718595935777 -0.067067405091297 0.379424224827407 -0.00429752217731381 0.0922340906257048 -0.147818035350231 0.257991419629788 -0.167025794252873 0.239252334105899 -0.0589441769821211 0.0710562682196803 -0.226892465433315 0.285789933829117 -0.00211319024449357 0.000562999676831262 -0.00134975833234575 0.0121064214462677 0.0101988924127991 0.00432954065099547 0.012169284465408 0.0100556095931766 -0.000712329376623931
  26 1037.2737189486 ""  91.5423870000773 0 0 -0.000179472278819068 0.0368391129428238 0.00413912555904408 -0.102911698560972 0.101452076296158 0.0459245977868709 0.0525012111971258 0.0336509857595506 0.00172006888685389 0.0697138657056449 -0.0764750572466612 -0.0645446516701517 -0.201270442288633 -0.0344202386883197 -0.0885815471900556 -0.0209045824812783 0.085784719070197 0.122272735581213 -0.132462251130142 -0.0317867101789019 0.0176089796273017 -0.130050595529086 0.0390766681895779 -0.164166484263571 -0.0978280912861048 -0.0508860242126579 -0.0323437182306695 0.0345284573945519 -0.108551046256652 0.294194292186639 0.0432011197777409 -0.0424316311461351 -0.0546304899426363 0.00137139574012148 0.00128863798700974 5.60914954962973e-05 -0.000165041226311099 -0.00249303183227778 0.00230439921954579 -0.00434382251117382 -0.000330114330544094 0.00102060960423235 0.00608126868133847 0.00328153985064987 0.000140487146000798 0.0249977530417108 0.00256917390517677 -0.00563058948548236 -0.0194991907298779 -0.00902136136649202 0.00232722334630736 -0.0239104568996659 -0.00260028353096692 -0.00372357248093416 0.0124410043336027 -0.028354093112053 0.0156298689029064 -0.0214379669944082 0.00279304119162353 -0.00832013458033729 -0.020352236889531 0.00882429806322955 -0.00321654009676544 0.0285745965827169 -0.0256088986758344 0.0234729142779255 -0.19696310211524 -0.166370402688323 -0.0765537684685438 -0.185955652415677 -0.15329795247191 0.0157172308502961
  27 1049.1452740679 ""  4.68824985975925 0 0 0.0178992849723975 0.0568274068439564 0.0740673602369745 -0.013907924510047 -0.00083275766420334 -0.0620054821739131 0.0230265575869868 -0.0574137748329424 -0.0537412644662918 -0.00913990469759964 0.0149444090932363 0.020776530517386 0.065872250897813 0.301458894524897 -0.103231789287694 0.0744840767751545 0.00671818502898867 0.0868169453129318 -0.0751020594324173 -0.141114140410705 -0.0752426995303598 -0.0112757702190113 0.0160414718179879 0.2696141509234 -0.112644974075144 0.187444279041874 -0.333700013101131 -0.0294605631836035 0.134332285952719 0.111318874943754 0.0781809762104863 -0.0629248338168112 -0.0071501787677433 0.00224469709998533 -0.000360439745829692 -0.000774749015937928 -0.00462260683195559 -0.000553789650193387 0.000382832487386264 0.0034033927680832 0.00643235592930641 -0.00357432665926956 -0.00868226799868177 -0.00958387612693271 0.00314989870812743 -0.0368500474923508 -0.00939258432954999 -0.00502878359949394 0.038718059150099 0.0166352240757191 -0.00563799864938552 0.0456834022451899 0.0322072786532984 0.00877463072091895 -0.0190223155072487 0.0434466558217432 -0.0207031855871578 0.0347465319448839 -0.00600859257228967 0.0165296896613819 0.0380595379253277 -0.0203621699018048 0.0105674663301074 -0.00905363826384503 -0.0348613964747802 0.0263005148225485 0.124105246408532 0.230785737534663 -0.103011426068 -0.156849167591636 -0.414567220114545 -0.0406109861576837
  28 1061.97452191368 ""  5.61323059764917 0 0 -0.00416616783507411 -0.00780994685856377 -0.00628030449162018 -0.00433546891605772 0.0043930817475439 0.0116698931404629 0.00224822980717315 0.0102087583848171 0.0050148452742172 0.00450294516001727 -0.00347167491708736 -0.00694253263584725 -0.0339877931992982 -0.0472069956613137 0.00518347067069721 -0.0125698715972061 0.00261724077565069 -0.00504251211718716 0.0111675353313298 0.0104458235621236 0.00928262745000396 -0.0112992304170874 0.00221140156024199 -0.047632950014958 0.00140470931606118 -0.0253456584739511 0.0317777675481054 0.00640730542555477 -0.0258883079811074 0.0140514697917433 -0.026471911315013 -0.0270831803661607 -0.0116369704252199 0.0154975295034532 -0.00265956475828562 -0.00392286087661918 -0.0298042719399047 -0.00720292829306754 0.00323164374963829 0.0246722320477816 0.0443545836810492 -0.01701472024934 -0.0581346818224272 -0.0736477860113656 0.0174298271519086 -0.330497628335758 -0.0846282932762141 -0.0481330017501831 0.357235492492246 0.135221389161539 -0.0481437545768902 0.352493868371807 0.286414846727691 0.083790762313671 -0.137729876572734 0.331471949910353 -0.186581658332702 0.209210198277779 -0.0139529620916496 0.102099564427132 0.273364590139798 -0.163691998237433 0.096894105601683 0.00382059573447598 0.00584140556410695 -0.00231128437755105 -0.0299991045265534 -0.0389921476471213 0.00724447719442401 0.00810091121909836 0.0462442704806418 0.00573730985193229
  29 1124.30682670479 ""  34.9454702722586 0 0 -0.105705110333836 0.0334110446915799 -0.0273238917806756 0.0743513350367284 -0.0862285610063633 -0.0514682958958948 0.0636363839885913 0.0243802794598744 0.0236274776254119 -0.0298271089815528 0.0565675862726448 0.0426706885240443 -0.311679649548048 -0.0101917971417382 -0.15690922252562 0.191622780298455 -0.125081801102826 -0.160474347963876 0.122811194508059 -0.00404448816258213 -0.0436090424374487 -0.133463481363254 0.0389691813573178 -0.0981592852345227 -0.118255023997165 -0.0659092514902832 -0.030914340367676 0.0414603767545495 -0.106937006255225 0.31065114980634 -0.0025294054476908 0.0247776024391449 0.0345214022353193 -0.00106781078380497 -0.000324570488638078 0.00146563390082392 0.000456964895209528 0.000958260710823464 -0.0014792780524656 0.000883512956357442 -0.000960853431252727 -0.000137065197351384 0.000327667673875796 0.00159596650142636 -0.00090049004983747 0.00477537292718617 0.00140718912793927 0.00304768011383799 -0.00571067951451087 0.00431973024326892 0.00185392274814843 -0.00643759686679312 -0.0145832756370712 -0.00344889331146823 0.00157847490002532 -0.00436451768711626 0.00414520844252549 0.00133204001448071 -0.000791574248538512 -0.000589808883322569 -0.00299198697782997 0.0029526190426342 -0.002559634899479 0.0449693008423126 -0.0086148320584326 0.0136699026838795 -0.178898704040609 -0.158342468488431 -0.0716370807450558 -0.148398000162183 -0.0405598549975622 0.0221499936012089
  30 1140.28436247777 ""  7.82332335438792 0 0 -0.00189371247445584 -0.00561732151213567 0.00420239467886042 0.00184663173637435 0.00345981356620147 -0.00282536352083836 0.00226188277221278 0.00132906840722042 -0.00236460330793403 -0.00113863917655399 -0.000552586029382295 0.000983142842323366 -0.0114484597966227 -0.0173665780626578 0.00705538207730722 -0.0129431457575111 0.0117505599903893 0.0217710507639377 0.0148379376333687 -0.0162707625626356 -0.00924323634896941 -0.00593223378273062 0.0013205176028249 -0.0105071312301488 -0.00601191793278719 1.65057560102831e-05 -0.00690713126679393 0.000963395210997283 -0.00413552013874943 0.0114084041739957 0.00428919929853405 -0.0288311690553115 -0.010792175104215 -0.00562934223756746 0.0662297728687909 -0.0582981217635357 -0.0200272598451541 -0.0469228356011437 0.0265781393188675 0.0748679219224806 0.0461063590389853 0.024535059231124 -0.0523545848405516 -0.0504439631143834 -0.0283263071209964 0.286469714288476 0.309639968376661 0.295777930700384 -0.228160432848445 -0.338720923073857 -0.0173545215544609 -0.111987445434489 -0.183904731960413 -0.046954837565363 -0.108999863850285 0.256011339675973 -0.0566935627800527 0.0821563593242756 0.137101899585874 0.0281313151216988 0.204591540803978 -0.161710709881051 0.118965257783296 -0.000697442848933525 0.00333164333221654 -0.00109135225236977 0.00241395029609126 0.00191706734520647 0.00388262974162172 0.00796399253407319 0.0132855474056049 0.000253047220548241
  31 1153.92631407722 ""  23.5659113150587 0 0 -0.0257526072767884 -0.102406528716416 0.0789828783551897 0.0140769834921431 0.0443376871079868 -0.0592180135410904 0.0409925649793192 0.0202840410377138 -0.0463669709476871 -0.0167593520792432 0.00154637770054262 0.0235015755218435 -0.1007132114232 -0.239676720307763 0.139520337312255 -0.0829203642563317 0.121452671152479 0.259429253133934 0.173330523423402 -0.280713228148508 -0.155090502370492 -0.119629788482969 0.0368190712780849 -0.125146614374738 -0.121914423631926 -0.0131919864790125 -0.134930504300786 0.0188583260252526 -0.0571342079849723 0.175670691620683 0.214540424911446 -0.190330235361184 -0.0444383417876487 0.0012581788937484 -0.00746605804110677 0.00184961256230288 0.00240520550756004 0.00325878638262184 0.004667889978465 -0.0139190811068271 0.00648936382151144 -0.021934670876397 0.00275305294476512 0.00217458433378787 0.0192872476134906 0.0406314205187863 -0.0155887031409855 -0.0260643965651867 -0.0443931437573954 0.0070966106520264 0.0054466246157157 0.018272292215911 0.0301597509245933 -0.0133818727433964 0.0098361676921928 -0.0362722143999354 -0.00780273994671881 0.0378545247176454 -0.0693869040676525 0.0234989533928969 -0.0124337631367026 0.0339091119898 -0.0409055120329159 -0.020425694040592 0.0537632467913087 -0.0167824233036151 0.0979716276889815 0.102957881337713 0.0617901529340939 0.151221125194352 0.182266353873582 -0.00523840508761439
  32 1166.06050411971 ""  4.43257909889764 0 0 0.00259963683907451 0.0101053701739701 -0.0084970876825154 -0.00179622557026079 -0.00659890696269549 0.00707845781673211 -0.00469486457954565 -0.00208123523052963 0.00495498564262299 0.000664534520969837 0.00271413349965948 -0.00349069074638541 0.0103891718999637 0.0276004155216024 -0.0177915156879472 0.0157949494869338 -0.019654223313218 -0.037951466042512 -0.00946709052343585 0.0294636899845959 0.0153444129372944 0.0118847617657637 -0.00364944941918907 0.0145348005222364 0.0109325266318163 -0.00117131220324085 0.0146570843928295 -0.00151028577855174 0.00417922684615526 -0.0225228494809448 -0.0186761527862333 0.019802131035051 0.00908914961019045 -0.0751891384056455 -0.0193961118496503 -0.0429813149926382 0.0479169922291414 -0.00908433046612952 0.0282213641224098 -0.0818110920372625 0.0449221708769206 -0.0508268296222361 0.0137671287552847 -0.0166118898838353 0.0706375059729816 0.543706398447969 0.0906781165430719 -0.0353074373197943 0.189760627798012 -0.210946283444234 -0.0752079289968347 0.0783164355315162 0.382909964170379 0.024123853791429 0.0208978595184867 -0.070564566721445 -0.0732720438802325 0.117822123347306 -0.227455031793864 0.0837385734692517 0.000823753501295299 0.055186967040674 -0.075414479802515 0.00234610600786287 -0.00515855810348635 0.00158964643765491 -0.00912283509199808 -0.0104748681892827 -0.00545221938316199 -0.0133870751800341 -0.0162397445220312 0.000633270706724648
  33 1188.66362884031 ""  4.02947379235417 0 0 -0.00263814702220897 -0.0162117369361247 0.0133015885739343 -0.00183837329747698 0.00674430272813451 -0.0107155871835948 0.00715560200431628 0.0026323313216843 -0.0077224406410646 0.000593281931264064 -0.000483203786236523 0.00330276603851739 -0.00331279208409547 -0.0386064481567303 0.0319868447717389 0.0309233374958232 0.0011251116736947 0.0138557509793033 -0.0146622449678766 -0.036510600472902 -0.0157994394079305 -0.0184404578283944 0.00615663361740755 -0.015012742569516 -0.0207524607931122 -0.00232571623862881 -0.023967428678408 0.00391488277144482 -0.00881093534151148 0.0245143793801474 0.00147267600410118 0.0156915623480752 0.0102466151359878 -0.0823303417277018 0.00441969652537882 0.0158101976391579 0.0198902259376842 -0.00468148406498806 -0.0439998007060131 0.00339809812975091 -0.00157696335305795 0.102799404864545 0.0058089506435614 -0.00127841048939015 -0.0708640036658588 0.195901462494979 0.0014271222103007 -0.0670056901128001 0.662227838874274 0.0371561324394981 -0.0698254897913779 -0.193278508749731 -0.110673850544675 0.0556292197061566 0.00373630394362172 0.0257859317781586 0.146771092172257 -0.119070189988407 0.216087807849413 -0.083660962409276 -0.00039890120014321 -0.109634615563233 0.150608145795436 -0.00373331874885212 0.00785756253861554 -0.00182005362643788 0.0174289159299742 0.0210156806094458 0.00737305562610638 0.0198611973995204 0.0176660786696368 -0.00187337817111741
  34 1205.42530688491 ""  1.88932602071386 0 0 0.00315285134946244 0.00771280914429812 -0.00665032281123819 -0.000554944788048791 -0.00263038330994664 0.00799834821285957 -0.00476052228197028 -0.0011482189765609 0.00368742482805209 -0.000346597354459362 9.78552879174798e-05 -0.00265177599358689 -0.00117617081309615 0.0187603741915383 -0.0192704771340581 -0.0241738117369436 0.00178361044838605 -0.00512999328454262 0.0108800006319503 0.0153209977568989 0.0089078704598351 0.0120069573068545 -0.0038179009320351 0.0071568079816299 0.0132669338580282 0.00246218834293493 0.01385008198253 -0.00291073739844319 0.005202370620694 -0.0145132466769329 -0.000578718340759462 -0.0256545254812621 -0.0116407842502633 -0.0145141673414838 -0.0061727033793735 0.0964569082196728 -0.00987184201795989 -0.0215011019238507 -0.0290220153773878 0.0402171067159107 0.0862131319050138 -0.0726424511716424 -0.0243093135102452 -0.0302606988781956 0.0531218498551775 0.225849457740557 -0.137263927423106 -0.224354684901431 0.0354208998678841 0.323315292658199 0.0803497888317991 -0.340739313776722 -0.365502462673042 -0.22088509793354 -0.0408548599235529 0.0642623989802771 -0.117489823445083 0.172401888853181 -0.141222832452355 0.0998876316124903 0.107072790566448 0.0134062271825703 -0.0744293220507547 0.00168496957647456 -0.00370458418193312 0.000524256849939014 -0.0090725353899183 -0.0109737292463939 -0.00360079473538302 -0.00947406023942295 -0.00848287554475322 0.000540220361883228
  35 1269.81680247844 ""  7.01094357541831 0 0 -0.00375816692014401 0.000353235006629144 0.0566365119018557 -0.0153761995801793 0.0011264324810071 -0.0199142010295735 0.0335447901100076 -0.0256032385349902 -0.0388558581505578 0.0159459061260659 0.00304968724676192 -0.010101434066736 0.0343498698972993 -0.305641321083047 0.350592287128159 0.452655114597046 -0.139970999558371 -0.154542437069942 -0.460643746753477 0.145809493705802 0.113914975827022 -0.0624499729580561 0.0122442112627898 0.0516290190896975 -0.0845975150679159 0.0474903554958896 -0.178023934453053 0.00496606805381079 0.0399140745172762 0.0853037542748567 -0.200017308168785 0.206295117187584 0.0584049798010074 0.00408679232936065 0.000265262731591558 0.00385924447004504 -0.000881496753499171 -0.00304542133705067 0.00140763245220891 0.00491614290970737 0.00259690256031699 -0.0109611454086079 -0.000540845886883471 -0.00272375150733381 0.00922889807820625 9.64263158781243e-05 -0.000854550706325609 0.00162902081187489 -0.0499253555555962 0.01799882992704 0.00946955246920306 -0.0155513988986962 0.00478426380212663 -0.0161720826169772 -0.00444966617226784 0.0125478890055152 -0.0370917586241902 0.000469207040863479 -0.0167772662512066 0.00695435381032805 0.00560438228261234 0.00771231021142913 -0.0132804270825322 -0.0157151760022311 0.0117635514972593 -0.0146654815923991 0.00273508698440071 -0.0398177029622752 0.0576106530545051 0.083688766135223 0.13033784594577 0.00542431366420093
  36 1279.28277132883 ""  5.05061656476828 0 0 -0.0425749158208687 -0.134409716565163 -0.0476715009331435 0.0409928599903031 0.0280802777233771 -0.00199399796452164 0.0178244743612479 0.0639656571641691 0.0253004723508208 -0.00120526451072206 -0.00650557219414155 -0.00438343917412386 0.195966604580829 0.16476864049312 -0.123162366471878 0.102471939255538 0.00915384337854793 -0.00588810940920757 -0.280902716132988 0.0486233050466197 0.0764083840390461 -0.0438899669643202 0.0275302249628944 -0.192975510254589 -0.0558303512983378 -0.124893532684024 0.110706437223505 0.0498323881979197 -0.171401403943143 0.0301496959205808 -0.126103534699371 0.116511772027848 0.0354340509983639 0.00119715426973994 0.000664762946222646 0.00183324226085168 -0.000607884156560689 -0.00176353546335707 0.000545037617348641 0.00276876484176708 0.000711759848298761 -0.0053244323744324 -6.87931861188243e-05 -0.00154102041467465 0.00450449667278444 0.00110306084362808 0.00176295788680244 0.00281362168683594 -0.0190968123049948 0.00912525215747729 0.00409899635683865 -0.00397942081662675 0.00233801963821259 -0.00718513374717959 -0.00250256764972174 0.0078800837754725 -0.0219430811626076 -0.00316575948832558 -0.00703001754469237 0.00240498467851795 0.00272463519325949 0.00329898675421273 -0.00608325315608144 -0.00991267489302182 0.0345330671524755 0.0409943536436961 0.185836056851878 0.372356615483702 -0.101679719539514 -0.0757554989938928 -0.30222560318704 -0.0337257582000178
  37 1288.39300139183 ""  9.33254235917553 0 0 -0.000893770697861382 -0.000697335812798417 -0.000330418590082139 0.000918476303809692 -0.000380881449790531 -0.000881783687094632 0.000219496985692043 0.000433773405078721 -0.000174160310651588 -0.000836616281962786 -0.00017650443055156 0.00161280032368317 0.00202160798436513 0.00209419950377658 -0.000578915583035447 0.000214265020530082 0.00044009764339746 0.00182288206538297 0.00227817569589717 -0.000235265295226587 -0.00114190048914112 -0.000578903096439563 0.000553540676075116 -0.00012823650137143 -0.000160450149919402 -0.00139663744735532 0.000913267785480184 0.000111890947939771 -0.000955545279649474 0.00217645025367458 0.00230582177632329 0.00275566876650409 0.000593113633977958 0.0522293771117426 -0.0911011894967038 -0.0677221527994015 0.0487610224249699 0.0298030023226069 -0.0152785409555701 -0.0378093168053912 0.0904175880713056 0.0753157489513363 -0.00483865764666127 -0.0355890231654004 0.0134623095722057 -0.245877421034258 -0.150989608006861 -0.0669068339847295 -0.121876682672518 -0.155803982350961 -0.0533522690396453 -0.591409441405545 0.230827167352131 -0.00882956399827007 -0.027467438721631 0.075021490880277 0.030172173904527 0.0718893616165584 0.00712079574131287 0.0447486444916357 0.0311089609062318 -0.0431141717559422 0.03252341523907 -6.34596144942223e-05 0.000137667012717186 9.43221473548681e-05 0.000907833922762239 0.00175475589078544 -0.000527628065472372 -0.000172752671089807 -0.000614111535811786 -0.000111804232678623
  38 1350.25512864698 ""  6.66168498094963 0 0 -0.119496625637682 0.0267711016122017 -0.0507979052074161 0.0441058878888573 0.0146432344907921 0.0218021467148636 0.0468391784513287 -0.0248960725125227 -0.018797713593144 -0.00165104008933128 -0.0174296345144632 -0.00369760387135738 0.55491154033076 0.137038554559843 0.394418676628258 -0.286230264274658 0.117124243127546 0.0982505423518321 0.0292053169933802 0.0262969180017161 0.0283556545768028 -0.104413284533666 0.0280365329171833 0.11802265677302 -0.0610331706800099 -0.0269295599344301 -0.0853377713642404 0.0110506129595023 0.0353980339833103 0.159214812556602 -0.0292487557913927 0.0273591744714047 0.0108188591189736 -0.00132639982312815 0.000522245457899581 6.14136615607543e-05 0.000447794332508349 -0.000247785944697164 -2.41884946961085e-05 -6.82930996227496e-05 0.000342812772971825 0.000384803987955116 0.000952309352735971 -0.000831515418404033 0.000982859487582994 0.00183296960594788 -0.000985244659365088 -0.00387287926915908 0.0132571664788678 -0.00377691010211338 -0.00138892623456914 0.00230498645056496 0.000810289677154714 0.000772773854570861 -0.000377468393163996 0.0040251418692681 -0.00857929426612623 -0.00795655111966415 0.00185132267704617 -0.00156395090702654 -0.000653241860139946 5.47677693875202e-05 -0.000557588241664349 0.028814006946153 -0.0172509703931455 -0.00567449401857046 -0.0999073419330684 -0.113037574546501 -0.0412789796255507 -0.0587721254602236 0.0898993029980239 0.0226892749597847
  39 1401.97508031779 ""  4.9016999236264 0 0 -0.00465703250373416 -0.0152552300423878 -0.0549787881732264 -0.0926303641385157 0.0131529592229032 0.0397241885372736 -0.0170615030473453 0.0164979854321942 -0.0542193416553534 -0.00010991568949024 0.0201628587553167 -7.28663340523937e-05 0.198115588852795 -0.0791917617169376 0.155808564667283 0.460435152065279 -0.1378157403038 -0.0845588993735866 0.431467747435932 -0.0139194871556033 -0.0802888083054675 0.141262451250707 0.0246444269962861 0.239985457742483 0.130166310150123 -0.127128035767386 0.174941980321748 -0.0246803549732754 -0.128753766719479 0.247326856294676 0.104423437463858 -0.124484111329895 -0.0389698090894645 0.00222516870196284 -0.00121392988715356 -0.00010870110086451 -0.000377357227755163 0.000484993110193695 0.00180694675155123 -0.00456376744866745 0.00651204791180669 0.00147349852126285 -0.00100519677625529 0.00135689331322444 -0.0044157423158943 -0.00300149791038379 -0.00939307000947099 -0.0128004241767581 -0.0128868848090225 -0.0117403330811915 0.00107381209592529 0.0232812351499936 -0.0307572653776086 0.00176310831469127 0.00335478425302561 -0.0134204877387922 0.0211744978282713 0.0153948042641053 -0.00498951725317479 0.00113591187410285 0.00873161005156648 -0.0107302304856796 0.0152604945849305 -0.00585970518967832 0.00715916274648147 0.0165196131220829 0.042188755991518 0.09550468951188 -0.0263745695705983 -0.0277562087351315 -0.105641004939177 -0.00898718367548697
  40 1414.466608473 ""  0.714783066717346 0 0 -0.0097286246017908 -0.0281381351491218 0.0314677153909495 -0.0364489286529207 0.0163454507770761 -0.00915604859147261 0.00155243167188073 0.00225801794622586 0.0109668498889893 0.00724986418914025 -0.00488877377096302 0.0091160286870881 0.105069560596448 0.234596028117042 -0.103049236059638 0.167228017274559 -0.0278079585375421 0.0130366059829541 0.163738074921083 -0.0557044887051969 -0.0668029434211632 -0.0282403089689638 -0.00415607125473173 -0.0644992162765523 -0.03539299293412 0.0192693354492247 -0.0311682377525194 0.00755570693099119 0.00973233150864419 -0.0661390280885846 -0.0649174422203016 0.0922778126387198 0.039534350501889 -0.0098060932371656 0.0245408422091203 0.00664107914642421 -0.0132993200747266 -0.00887389253065277 -0.0103509659803118 0.0590925227171786 -0.0739010078462511 -0.0132360108699998 0.0246717556244802 -0.0336088499017764 0.0567821742975311 0.0147620585633634 0.104797600927896 0.132551848870884 0.054265944740467 0.151149704244699 0.000742354840741214 -0.273224520862461 0.29744937417786 -0.0293067826681063 -0.0496775374855795 0.239842583126 -0.275240838803175 -0.253788136666438 0.169709451311228 -0.0175392543475399 -0.158082733740758 0.160398036890082 -0.24769314106701 0.00872575751194237 -0.00696802349380783 -0.0203195706562056 -0.0499772426657301 -0.101313464035541 0.015648207228502 0.026188314042438 0.126424878668672 0.00803939754119626
  41 1418.1631180769 ""  15.9726903278866 0 0 0.0225843353076073 0.0542620375354541 -0.0590181263388774 0.0494582803954121 -0.0204467269095415 -0.00301754163775386 -0.0124240310464363 0.0014710409953601 -0.036608466935184 -0.00583711623647936 -0.0019103109924475 0.000606073715542155 -0.207135594323365 -0.434255934460435 0.177306345566507 -0.314784420719264 0.0680372376940371 0.00548490001711681 -0.12543086644604 -0.00426927565404008 0.0325497134492252 0.113934316440886 0.01104367492977 0.187815338194207 0.116274913521287 -0.06448392518907 0.113939445857098 -0.023987245840552 -0.0614016987848077 0.194454272799617 0.00567246046284241 -0.0340033053706429 -0.0134906867001365 -0.00737480007255144 0.0147447048689188 0.00288119489088908 -0.00646553431311763 -0.00354020185047741 -0.00664121220497681 0.0330608984561128 -0.0452477586272228 -0.00635308897505492 0.0111592015293036 -0.0163395494865184 0.0294013274804965 0.0102159395284722 0.0594651377980611 0.0723821476222556 0.0441128837936034 0.0772293042994705 -0.0019160868527232 -0.15646652039538 0.177741058572565 -0.0131179935103118 -0.0263007776069395 0.120557254600704 -0.131413903382424 -0.120712665343236 0.0939316936224732 -0.00501652366946467 -0.0844606897769144 0.0904451976778827 -0.139520146827737 -0.016676710067767 0.0126771640951668 0.0376698417629804 0.0943289649743982 0.186481501043066 -0.025325437912097 -0.0468756029781808 -0.238556976648463 -0.0159458394714863
  42 1435.46879552233 ""  7.9944267204254 0 0 0.000203639505837132 -0.0267012269645538 0.0817586768593473 0.031472648096757 -0.00206952124508268 -0.0307754013475077 -0.0328526996614504 0.0390448973798643 -0.0935092367703692 0.00236326738494738 -0.00897076917398169 0.000120408980631748 -0.0440675940377378 0.27649605381355 -0.206242654183863 -0.0890962688932045 0.0500345765427143 0.0894196382606245 -0.221271226269177 0.0603528290595489 0.0430798198322647 0.16406938479927 0.069586051057892 0.36712864487784 0.15884487573129 -0.238207057461397 0.27614393845291 -0.043779690459124 -0.17629188084838 0.29958914771406 -0.0825054588411716 0.0763805042286303 0.0264634025187796 0.000281329791699034 -0.000753190876959745 -7.86167730450776e-05 0.000717423517480362 3.20770692319574e-05 0.000112262631420329 -0.00139417644381528 0.00256398395960732 -8.00731814826717e-05 -0.00338617049888019 0.00443540759285955 -0.00281185858020404 -0.000518672697216395 -0.00320673772769014 -0.00388713202267779 -0.00286021880945222 -0.00528201448734921 0.000446198482953101 0.00957729465923239 -0.00866088756177467 0.000695287257509745 0.00407218536609545 -0.0262586710921126 0.00735654414229397 0.0155434934995601 -0.0199382093448384 0.000740541266629396 0.0230324377036139 -0.0124667125970879 0.0194559507765548 0.00822852774555038 -0.00759864360144346 -0.0321519339443485 -0.0603939592486313 -0.165929047363606 0.059332535888873 0.0737069338756663 0.174127974514966 0.00503484932301613
  43 1446.88805269834 ""  19.3501058412406 0 0 0.00150347836627765 0.000847894810731072 0.00196672448770444 0.00357613777144483 -0.00143991086145397 -0.00236358418613383 -0.00086009930084791 0.00114349655827748 -0.00277972331449159 -0.000350466679884895 -0.000684182607707315 0.000343268659498473 -0.012528376333906 -0.00413703589372922 -0.00496120600469332 -0.0121420081803314 0.00301789118269033 0.00235642690331506 -0.0153949730353839 0.00208973567642753 0.00209363626858979 0.00292208181911836 0.00328770030985951 0.0153265800124367 0.00240733490785373 -0.0105932879468361 0.00911127706431095 -0.000790917915640584 -0.0047220580472721 0.00590664899757921 0.00622973195377373 0.0139547450643135 0.00521809223604511 0.0041109688463294 -0.0276753408120755 -0.00250699256042234 0.0130973177726412 0.0074370582982456 0.0114059460687837 -0.0650421869694736 0.0845500188061707 -0.00330938266868969 0.0749743617941684 -0.0862567695577595 0.0101454566670284 0.0268076321705163 -0.0950972272191939 -0.121558565827119 -0.0505252890919991 -0.114842249164422 0.00353213490629019 0.28748745540476 -0.294136753172624 0.00666008194773206 -0.0445774287741588 0.441062659840293 0.0271520808388329 -0.196783488188886 0.226604890840936 -0.0433928883172962 -0.409807157948878 0.0693110564876547 -0.107138279148326 -0.000614442702376111 0.000104839616662413 -0.000196856804669631 0.00231718120116072 0.000105929951362052 0.00294356073202554 0.0031633570992539 -0.00125456722402278 -0.000705548492632974
  44 1475.85867446695 ""  45.7318679466021 0 0 -0.012495292395297 -0.0196325486998466 0.0150584849398163 0.0238207576765493 -0.0157557326984978 0.0618814394113239 -0.000198683557719414 -0.00413587167045954 -0.0029327566782674 -0.0261570096663444 0.0418504350643369 -0.0358691497592048 0.0626688960542522 0.105173252266498 -0.0280603643323377 0.0744734164717334 -0.0729053182522818 -0.132395986601004 -0.310347827854969 0.155531095950585 0.182836401034636 -0.0446616869377408 -0.00270758428522857 -0.061255213202689 0.0540347314035847 0.0362724530412231 0.00905778885236236 -0.0199808370288475 0.0726396771828224 0.0418916467196287 0.451703473189762 -0.541733747414982 -0.227755762569442 -0.00323844283159559 0.00778128742903671 0.000537468764100919 -0.00435663247828802 0.002205366072768 -0.00224177803970427 0.00964769449113495 -0.0257359532942654 -0.00178733414036991 -0.0033831134730705 -0.0118391860923958 -0.000379770990293325 0.00827595912463311 0.0269307206243091 0.0299507757987649 0.0261896418900896 0.029450435576228 -0.00343886758389774 -0.055511459284963 0.0754632336685381 0.000412549009357251 -0.0136271209435775 0.0549275094484689 0.123087899697492 0.106874339601912 0.113561201587544 0.0453622533952753 -0.0798878743554398 0.0728733749062668 -0.126407384342351 0.00462061533194074 -0.00144536178896172 -0.00843689793867718 -0.0207024909630662 -0.0380933485696496 0.00235449782323702 0.01205564314318 0.058859483126021 0.00464619629803329
  45 1498.74431131446 ""  10.0594538591921 0 0 0.0251534876643463 -0.00638806051306766 -0.00586015561439595 -0.00182298815084464 0.0153741325334474 0.0160589808967195 0.0407303801028881 -0.00954075000010108 -0.021467267046582 7.77833984504043e-05 0.00281948220083167 0.00289188436471741 -0.0315021373658769 -0.0147481498444436 -0.0478459347213295 -0.0150557423404129 -0.0300359374235262 -0.193108482598509 -0.0120198081407181 -0.198636298339532 -0.0306247743753383 -0.593827905050706 0.168332791567265 0.228658854114601 -0.0445518585297209 -0.402163939496077 0.255016094291574 -0.019374904685889 0.412250364626444 -0.161649091643753 -0.00746363898879165 -0.00391813583752308 0.00183932839631811 0.00130017071595848 -0.00200810967761449 -0.00110740942213367 -0.000233948062802964 -5.07759887103055e-06 0.000183003171748271 -0.00177877310377369 0.00343517246570439 0.00166024968233227 0.000325000308092163 0.000160610531931275 0.0027019957771955 4.24486028742929e-06 0.00194606481007072 0.00670072609552478 -0.00576304347969619 0.00715996214052933 -0.000354459508680293 0.00359460062942913 -0.00981220006028685 0.000774423589950201 0.00360122982465981 -0.0200260242316877 -0.037788607776847 -0.0326479155151574 0.00865574464789825 -0.00721492765585443 0.0310180899600308 -0.00389726524623104 -0.00166516931626765 -0.00490580912968668 0.00614329169762088 0.00135828578386343 0.0169089710659458 -0.00104512500131481 0.0289346211747303 0.0167882893861424 -0.0563852409211759 -0.0139291645835877
  46 1504.89903110888 ""  5.09823982310131 0 0 -0.00616345308470597 -0.00760263457676756 0.00481068462752136 0.0125708208677502 0.00810044230308197 0.0218622426153018 -0.0104382884552417 -0.00780156412095599 -0.00233624908693433 -0.00671475034031275 0.0102142142568021 -0.00434484455929072 0.0170940160228496 0.0310932161485925 -0.00796751411376279 -0.0178990203529968 -0.0283278387086723 -0.167039091595094 -0.0974284733706002 -0.116733292636352 0.0191458727507646 0.0505486413287536 -0.0327168392676398 -0.0971721075539081 0.130127251003862 0.11418737752078 0.00288096497509935 -0.0302866186345348 0.0492898867284874 0.113061758883939 0.117278091499794 -0.105728582125308 -0.0448502965676202 0.00239365102990784 0.0101342428531088 0.00502402851551658 0.00163362119012536 0.00429244926919697 0.00153118988248413 -0.00935744408209356 0.0303062646048543 0.0190913069735721 0.0183009942523372 0.0132324406736065 0.0320560129444926 -0.0289480479150653 -0.0910139474878255 -0.161177323559084 -0.000989406446725998 -0.19683063780776 0.00889569689439409 0.0400920727276595 -0.0967881252359644 0.0127566128015936 0.0346746822305608 -0.166391173048267 -0.537417426236462 -0.519484740874896 -0.0504437040448597 -0.142562362559706 0.286628886543033 -0.0938348627027388 0.117884858616147 0.000884675080942687 -0.00144061515472211 -0.00210925887574416 -0.00339816155043104 -0.00321951194004613 -0.00494672441440521 0.0033454186879395 0.0251331464842631 0.00387332452651691
  47 1510.67525299431 ""  2.33679921412269 0 0 0.00828039141889948 0.0118352732648744 -0.00487330866690389 -0.0152816180984522 -0.0476636370784944 -0.0310192955125804 0.020675026360242 0.0160428477596673 0.00795011447434426 -0.00373862670829079 0.00210189144571035 -0.00862241575771276 -0.0385592972458187 -0.0484972709247948 0.00575887423367349 0.0935901676954085 0.0411702370463222 0.485106661437874 0.0767431719502711 0.533325019522757 0.081172597826751 -0.0938528125574123 0.0585497599231114 0.167759771451223 -0.271940290227582 -0.20782462447257 -0.0262127033767134 0.061567969591798 -0.105724079774547 -0.234236745355075 0.092770657595537 -0.0965129167127119 -0.0478884134502197 3.94082622102249e-05 0.00154658946155176 0.00039692786188513 0.00128860388758152 0.00275124689495703 -0.000295497153093072 -0.00966492710209859 0.00978696942241622 0.00957732085460398 0.000225363665999094 -0.00536914364961454 0.0165251489385332 -0.00703010701578577 -0.0276889479790579 -0.0469247919857777 0.0131542287940086 -0.060220628251049 -0.000391799697957253 0.0239356346134489 -0.0366238563477405 0.0109767193437297 0.0209833087982182 -0.121602228367065 -0.173093577696238 -0.151542091054173 0.13326505430707 -0.0222867451175669 0.176241729972486 0.0139812896105043 -0.0840085092960049 -0.000819703859354028 0.00339655141717104 0.00278459899785214 0.00848338402168237 0.00579536686005054 0.011548623223912 -0.0051583152829209 -0.0410423971676037 -0.00725375606528819
  48 1514.47175294993 ""  2.32413252558069 0 0 -0.0011921677292882 0.000266786585873831 0.000952998073811385 0.00232829826525381 0.0141960298721872 0.00362488331826448 -0.00504712836543557 -0.000405868958089578 -0.000227935285403351 0.00303411753651188 -0.00513130429528447 0.00459693341292338 0.00646329217779378 0.00506981941727624 0.0041792121971829 -0.0310355552931295 -0.00553224056579483 -0.124273410854504 0.00196961194370084 -0.157768931823998 -0.0362680878166182 0.0530653846737055 -0.0152688902334117 -0.0215808009064125 0.0260433922174837 0.0411026178283354 -0.0128047896823187 -0.00343720220908765 -0.0239880952657011 0.0320846962792627 -0.0580053737205423 0.0879556009393781 0.0370595939255725 0.00111743693394012 -0.0112597695528707 -0.0037373288414069 0.00681191029673386 0.00325159840112029 0.00143914399327241 -0.0356578651019507 0.0150017852075927 0.00910337603241935 -0.0274498352266903 -0.0373825194222913 0.0176495632020702 -0.000134589374207778 -0.0172779136831147 -0.00878722213931074 -0.00313914379418318 -0.0146810701483679 -0.00276141576345283 0.0961744165503383 -0.0746208087350256 0.0244848471923253 0.0464948023977446 -0.3051392043778 0.0565388822251414 0.136054383827073 0.590526985667891 0.111201361344838 0.360494995595667 0.162926194326376 -0.473327395612629 -0.000147297014559155 -0.00124439963560032 -0.000491688666230132 -0.00207159117634983 -0.00193748635198351 -0.00233236437650762 0.00152119315358783 0.00893389354624857 0.0017846667092478
  49 1520.15366311763 ""  7.31205009192183 0 0 0.00493644052148199 0.0225477432459888 0.00637935851407637 0.00821110707139706 0.0221284466999775 0.0352147960207047 0.00964357874269785 0.0390830239620789 0.0102894679715986 -0.00292817205763432 0.00677839247104022 -0.00226085601558071 0.0135616391355227 0.00102866441455332 0.0403519245635405 -0.0705654772985581 -0.0366964507840606 -0.321478039802098 -0.0752415547169078 -0.29483862563584 -0.0184015939506176 0.190353339354856 0.0292028659496935 0.260395763836098 -0.469155778255852 -0.201240583965635 -0.159221602102331 0.120990961065872 -0.460484246595215 -0.31093631923296 0.090180736028895 -0.0655557561896592 -0.0282688801538562 0.000837068175099488 -0.000449840309612576 -0.000530702112900721 -0.00123239705559037 -3.72830588251299e-05 -9.57066846774414e-05 0.00221887830435796 0.000195576327804416 0.000888853681291787 0.00285486829429598 0.00327429191151097 0.000316043138595652 -0.0017933630204956 0.00346514361533377 0.00676803544549923 -0.00522415060003587 0.00742085163565194 0.000421295427315639 -0.00900755915419678 0.000270408629776776 -0.00136277081583802 -0.00190244733418496 0.0143519754836182 -0.0313229190424731 -0.0370913866020118 -0.0434426006815434 -0.0150499979485092 -0.0120013002216454 -0.0158387161878314 0.0387672408365486 -0.00030849451661344 -0.00437793867680926 -0.00445856244740658 -0.0194586668529399 -0.0407970017004899 0.0115380126760082 0.0149234947317763 0.0237308212124925 0.00135211319116396
  50 1535.40960976323 ""  4.2192350554868 0 0 -0.00144899566909248 -0.000359531395878377 -0.000148660682199398 0.00123682193236236 -0.00175059722509856 0.00360820601069648 -0.00170412090714354 -0.0011168705160309 -0.000156269628646856 -0.000744909299298846 0.00313136519584025 -0.00369453237272834 0.00354064761736985 0.00196562622648173 0.00210151603410079 -0.00269545335213609 -0.00100265818467433 0.00324298148394016 -0.0170559751026238 0.0190084606563699 0.0125064767981523 0.0125682494602027 -0.00584776013783154 -0.0142246354827401 0.0181955066338307 0.0195105997040369 -0.00251663886317067 -0.00385352075416244 0.00275409782589236 0.0175734656636969 0.0287768042969618 -0.0430066578508065 -0.011751065897292 0.00579899666123575 -0.0983736040091097 -0.0514261894009979 0.0199897865662535 -0.000328948844165 -0.00195303400665364 -0.0530659649900615 0.050728460190874 0.0196614917522214 0.0125478646317472 -0.00139271798489222 0.000884434035307384 0.0785561516605307 0.231044906174765 0.520965961839538 -0.037835348978684 0.59876674083375 -0.0630061132500422 0.0863178931175604 -0.108820073048892 0.0272779792068679 0.0194869388855353 -0.0589657516870483 -0.100959317502884 -0.131356580197496 -0.0235576323653965 -0.0454588704028337 0.0723024778773083 -0.0535619494108614 0.0728858548636795 0.000380748876534602 -0.000134154904528935 1.86420467248638e-05 -0.000873405895665343 -6.21568976357338e-05 -0.00127540342743842 -0.000583399646549538 0.00147056765606475 0.000364237330819996
  51 1678.92501127662 ""  22.9353784869273 0 0 -0.0278860316742043 0.000754594191765394 -0.00726560510566396 0.00265733218685002 0.000260066226198597 0.00300222307921841 0.00216976649230758 0.000117491138687235 0.00525225587232053 -0.000434260810829616 -0.000382986179200295 -0.00117265736730402 0.036567364539266 0.0431172164130584 0.00609985634882661 -0.0040402662792151 0.00139532062407231 -0.00209573837137431 0.0112881516609902 -0.0022853185676445 0.000981220842815014 0.020738765309555 -0.0125301133016237 -0.0427810283271342 0.00162844926387124 0.0380816362688106 -0.0204237859870088 0.00174153801840355 -0.0110195068514266 0.019701355081784 0.00920574750781403 0.00596587000715015 0.000744775959106035 -4.96893664258882e-05 5.86661355675443e-05 6.80440131219003e-06 -0.00010461691234805 -8.96945745313497e-05 -3.43889972403696e-05 0.000149375311572072 -9.49602813056816e-05 7.97744634892695e-06 -0.000110276989803183 0.000144060285720669 -3.26936081940228e-05 -0.000422469563550716 -8.8984076912196e-05 -0.00022669816715286 0.000208991429383017 -0.000284273032964248 2.75146303483024e-05 -0.000368721934314586 0.000312902507258579 -2.69065225810143e-05 5.07405739423786e-05 -0.000274844993614024 0.000341505519826702 0.000766474263853394 -0.000533153494769482 0.000239412318690425 0.000379704599357458 -0.00010366862401131 0.000301747864643778 -0.0123981318304531 0.0637040388820291 -0.0234556007987758 0.0700608570821051 -0.413920150713691 0.556673318492629 0.307695910965504 -0.540220862991209 -0.186060593870948
  52 2911.09876715402 ""  63.1740297602501 0 0 -0.00402627158264312 0.00403971182039198 0.00745421108817634 -0.0222464322825848 -0.0688455842002347 0.00189562669205974 0.000696239130532465 0.0021388212192164 -0.00111229724577484 0.0013065124602839 -0.00147869794053772 -0.000548268011275155 0.0507002894741518 -0.0638984874687097 -0.0742635566947761 0.210586478312784 0.895836952951097 -0.182672050868427 0.0282353509666183 -0.0528838078694326 0.175464500532742 -0.00827402371025944 -0.0339600984304757 0.00435609860156761 -0.00607642934649938 0.00799813937258947 0.00873764802298482 0.0053291338861529 0.002775822028995 -0.000454504614626545 0.00374756068238943 0.00216762762626746 -0.0148908610445179 -0.000220232481450467 0.000299717296678606 0.000656878083763417 0.000171173729997418 0.000238562161609063 -0.000167073553502392 -3.10617070945825e-05 -0.000102292131676224 -0.000109067983765905 0.000218800307794896 9.9417684966185e-05 0.000264674468219235 0.000969794745037182 -0.00300804883636235 0.00205345262253261 -0.000352863954483605 -0.000794107152985782 -0.0107340263722332 -0.000290000728699726 0.00019248879187703 0.00222276384748806 -0.0022179024969909 -0.000354284914042922 -0.00040625439992987 -0.000492164784957786 -2.2449032342485e-05 -0.0021614475808942 -0.00027940627229088 -0.0006592858479428 -0.000428216732053812 -0.000148090682748198 0.00030153227048569 -0.000537159016649351 0.000410905355322295 0.0039736362335435 0.00243444368493663 0.00153043253726276 0.000759547697710078 0.00180137778085304
  53 2966.59930364179 ""  38.6529773648432 0 0 0.0401621992679031 -0.0435399679231328 -0.0504143573341804 3.7917998249838e-05 -0.0130206027033888 0.0117622959870993 -0.00588448338804955 0.00965685350128518 0.00320773684102675 -0.000319735314244313 0.000347294962831652 0.000181516807087484 -0.479255664767769 0.519133275005782 0.603864831566575 0.0356085987199107 0.123555219183972 -0.022158905808937 -0.0269666241221613 0.0263238755427877 -0.126583480833342 -0.0208692164384789 -0.0751683056522929 0.0104438543426397 0.0449232794644248 -0.0475551887223528 -0.0575884833444 0.0458082140801224 0.0123551924074059 0.00447155407034102 -0.00023135993386027 -0.000879843388331531 0.000185640965741842 -4.65713773596217e-05 0.000148552179584045 0.000198595079283229 3.284579089131e-05 4.97651936328946e-05 -2.37858726298742e-05 1.03692096128085e-05 -1.38595348043746e-05 -8.86484336249219e-05 0.000128469493084201 -9.45642757382668e-06 8.65297416021762e-05 0.00034946904067349 -0.00170843221320397 0.000951303953307503 -0.000339407623219884 -0.000230638268222367 -0.00338376267798868 -0.000200654465869632 -0.00011268882777608 0.00110111249344944 -0.00177572055351926 -0.000351575440145539 -3.14630460759322e-05 0.000138776443762239 9.68925590792352e-05 -0.00111411192451157 4.73870219567018e-05 0.000401034549984123 0.000189904501860981 -0.00115180090055508 0.00035810226990757 0.00157064473402407 0.0160157899877171 -0.00647074029138146 -0.00885216472329161 -0.00238518179683852 -0.003681949345413 -0.00613213296315883
  54 2995.28665247304 ""  22.2701574769428 0 0 8.52315940362309e-06 0.000168087401737295 0.00113033383866718 0.000989286236351576 0.00345844594001445 -0.00306975822027108 0.00144847156426143 0.0186292561850578 -0.0462671205110222 -4.38835491088729e-05 6.09998156260891e-05 0.000244525333509572 0.00336804358504907 -0.00358677602431845 -0.00668082991158825 -0.00990514482973039 -0.0373329670840723 0.00698391732914254 0.00384078291986752 -0.00543832620532072 0.0245340875187998 -0.13124902993265 -0.626053176805158 0.100145110539668 -0.300572628036428 0.338776390850974 0.406019083851146 0.40583677253305 0.0669548452061502 0.0403525268216168 -0.000943878742857543 0.001243488199603 0.000997202367025867 -2.83101555746323e-05 -0.000181350566382817 -6.19547127914534e-05 0.000156522332835838 -3.01873244226554e-05 -1.45291301660921e-05 -3.77715615358421e-05 2.76463908730649e-05 -2.1184423498724e-06 0.000230135238176896 -0.000303048215798711 9.29605306943791e-06 -0.000371398838213361 0.00161288836012622 -0.00084698515240906 0.000138211026524574 0.000129918386715737 0.00140692536117412 0.000230889533504089 -1.72357719090716e-05 -0.000215058501955581 -0.00431520928495837 -0.00109020336047179 0.000203848160526144 0.000978448177458175 0.000175222678362585 -0.00270362927977673 0.000864951263226208 0.00439870039069603 0.00236931527792834 1.77939578974928e-05 -0.000195814349338235 -0.000109833203130221 -0.000244033926978043 0.00104528408601836 -0.00118299557337629 -0.000772475644232801 0.001856242994515 0.00113262861515882
  55 2998.62393397909 ""  23.1175358427795 0 0 0.000935192559667049 -0.000770639691746623 -0.00137694634629939 -0.00219277237610198 0.00430918945555318 -0.0113166143177455 -0.000172912626509958 -0.000107070675221815 0.000739608611786757 5.08701057533495e-05 -0.000199532841568056 0.000269563183339825 -0.0114269863917687 0.0116821290220633 0.0139425807613789 -0.006195687202503 -0.0216938770448631 0.00270053640849246 0.0305781104444211 -0.0283201549812404 0.133105482739382 0.0014061365439438 0.00683490059494572 -0.000979648526886419 0.00463110460588059 -0.00522794788618293 -0.00607423832005193 -0.00348979675211957 -0.000565058726579034 -0.000474963340289208 -0.00196457662391236 0.000737550199053601 -0.00325104314510042 -0.00031608842851775 -5.63229184398168e-06 -0.000674152528375737 -0.000123689485658099 5.59899457269005e-05 5.94977702662887e-05 -0.000747554018402424 0.000126582028868531 0.00309177815236801 0.033905490334545 -0.0336581143781544 0.01068859690581 0.00082893282159222 -0.000147149181721554 -0.000934135926802419 0.00179348926636358 -0.000137558354072061 0.00974763188165733 0.0107782828069666 0.00429832537110738 -0.0428621585981247 -0.627081178579392 -0.140625736155141 0.0173349787803682 0.130953276501304 0.0285369884908876 -0.411405279045266 0.0963952228076874 0.506738984675779 0.269166044900553 4.24168816900815e-05 -4.59149469736702e-05 0.000122172406599777 -1.70418165580977e-05 -0.000134931318962103 -0.000195151734563664 -0.000632575068909884 -0.000597136120861104 -0.000460466348209345
  56 3000.9175409174 ""  63.0292684802985 0 0 -0.00663312749788843 0.00529601366506951 0.00939069476963462 0.0142448974242508 -0.0271575131023796 0.0752372081203242 0.00234552049028843 -0.000175787774038781 -0.00277950203438786 -0.00113833745779514 0.00142740654854671 -0.00137606754809866 0.081238255996627 -0.0817703696036409 -0.0975777108287258 0.0394046004109546 0.132801996954759 -0.0164251863095661 -0.201096447347844 0.186712708022192 -0.877059157413386 -0.00326304190003439 -0.0150611697377782 0.00190446601881704 -0.0188479590782974 0.0201445880429541 0.0235244393646899 -0.00860550000586477 -0.00157828408658207 -0.000470792495544759 0.00908257264580243 -0.0106267366372591 0.0195183026687562 5.0439771119475e-05 -4.17712623779829e-05 0.000257385131947998 -0.000166078890183233 -3.20103967497018e-05 5.08897991144116e-05 -4.49256131442881e-05 -8.15721225522648e-05 0.000904269917297724 0.00511058283636983 -0.00520999514820396 0.0013752127271144 -0.000298866011678474 0.00147435960424114 -0.000850916954589053 0.0004465834753317 -0.000114854101800436 -0.00202526107855617 0.00221610135737196 0.00142830037534864 -0.0111714881324529 -0.0949597420166209 -0.0212608253072609 0.00268486570266568 0.0197365990909592 0.00415714173269833 -0.060342726113615 0.0148920372173937 0.0784413654709767 0.0415248003507812 -6.74812196885607e-05 0.000393966205094061 -0.000808149323138203 -0.00134714089932716 -7.69666126400447e-05 0.001356253736503 0.0035653472086264 0.00360624361569453 0.002909416690802
  57 3046.44509875673 ""  5.37726473782263 0 0 -0.00143018374569758 0.00207257366712757 0.00220876088117533 3.0121368690049e-05 -3.41606359547935e-05 0.000170855139019225 -0.00560191930527134 0.0255866201169543 0.00931495425410768 -0.00010597259321403 0.000196324853668721 -0.000832553308189219 0.0176359888867078 -0.0195216196386062 -0.0237550935255935 0.000223983590368445 0.000471327835979995 -0.000224379696601654 -0.000555602111802436 0.000432544822549888 -0.0011053843880358 -0.0443964552027257 -0.195283671798925 0.0364602517972163 0.111455199000351 -0.117792313241409 -0.152190992646731 0.000114917962849367 0.00673887211394178 0.00273379930023239 0.00257483809223589 -0.00283790889734957 0.00957056990267822 0.00395165440648687 -0.0487550468555727 -0.0272566938993637 0.000633731931087921 -0.00109839141215097 -0.00062716525763856 -0.000869399477985527 0.00412018463280829 -0.0108047250225069 0.000340048408180542 0.00274933286238707 0.00515340564006904 -0.095354578912472 0.558436823238931 -0.313861471015787 0.0742543195390288 0.0104277836138 0.632568877205124 -0.0300798603715019 -0.0196162685239527 0.144683864968664 -0.00922866871840896 -0.00156547766840756 0.0013430031427035 0.0138698490052142 0.00329157738902574 -0.0418231792416498 -0.00672057876371496 -0.0364775086734427 -0.0183386258403669 6.98634055746848e-05 -0.000167109850723464 -0.000155004173846627 -0.000562210333706152 -0.000162298296914988 0.00147587985159975 4.48448367928429e-05 -0.000106243220332688 0.000368187106937272
  58 3047.65898271047 ""  46.9064469343183 0 0 0.00448358556025346 -0.00642925119371686 -0.00678337722121016 -0.000365784280740499 -0.00242754183370324 -6.33954641747487e-05 0.0163759002385464 -0.0758763232925009 -0.0272746412829439 0.0001051033891844 0.000166179547563904 0.000267781732892034 -0.055691866107125 0.0609110415332351 0.0742473461066073 0.00809193598515771 0.028388248520974 -0.00518626899231621 0.000461779608708577 0.000449706975901965 0.00173540585497804 0.131707824339938 0.581454391506391 -0.108650928770432 -0.327069085798746 0.346546998553752 0.447221967889366 -0.00102819710066938 -0.0193807509502092 -0.00792776231900814 -0.00245344705518866 -0.000645746792624124 6.93332962227188e-05 0.00134140168798275 -0.016299691933031 -0.00899616364667392 0.000355180356617983 -0.000348926266507165 -0.000259708762145038 -0.000107690293324141 0.00155834792815096 -0.00463805095815441 0.00155892408618682 0.00257750736844814 0.00276587549717762 -0.0316722219961322 0.186968514066891 -0.105149547001915 0.0248037753872089 0.00340169398869653 0.210371078119652 -0.0123172209536067 -0.00815057270253277 0.0601800192623518 -0.0189509241304947 -0.00350766226204494 0.00113049958669132 0.00604298003804822 0.00172829617017529 -0.0175927417071934 -0.00514059977330261 -0.0299243714457463 -0.0155099200201102 -0.000227646230871677 0.000499971386370996 0.000433106554853554 0.0017992599853061 0.00105132500008667 -0.00428196991775337 7.54163689639914e-06 0.000397852220155692 -0.00111708703372321
  59 3051.85212683432 ""  21.5988126365233 0 0 -0.000166975098088511 0.000227714502806935 0.000240704239456465 5.24324256995752e-05 0.000284024363635165 0.000135777280619554 -0.000416110538627612 0.00214330906675842 0.000722029195544457 1.32558390186941e-05 -0.000103935320039017 9.22649109708317e-05 0.00218724983526581 -0.00229996283784784 -0.00277872624950614 -0.000731519365578946 -0.00349822210916831 0.00060886926110884 -0.000292751753325005 0.000318542247094083 -0.00203910774245605 -0.00377027420498804 -0.016892772017191 0.00311818789871232 0.00876959411746106 -0.00927585931232533 -0.0120561748025204 -5.91477807308966e-05 0.000490440966674273 0.000191801774593811 -0.000925282305661566 0.00165521698679347 -0.00108238771024954 0.000319787919599172 0.00271633228672954 0.00223535756966447 -0.000697710116622914 -3.52416199932406e-05 7.77097434084742e-05 0.00225834307424256 0.00175141423947279 -0.00567974022714277 0.0589116404665386 0.0597460568692909 0.023928648606779 0.00579428972930639 -0.0347878651520103 0.0185955959984944 -0.00529641108083681 -0.00113206650472321 -0.0459792825438249 -0.0138072370923435 -0.0102320950727164 0.0667548074405666 -0.624956176885805 -0.121808459147317 0.0262504340747467 0.0116100580543208 0.0132947538405224 0.0125789790601228 -0.0934789503644981 -0.609527901605388 -0.323908336183097 -1.65889860687966e-06 -5.72448782205494e-06 -3.47138767396912e-06 3.40216725473754e-05 -0.000190298781145013 5.03661678190383e-05 -2.140492748528e-05 -2.10315270518774e-05 6.31608330044517e-05
  60 3056.20682485204 ""  23.9317863036218 0 0 -0.000106713774123184 0.00011890593799373 0.000143566705565066 6.63390461254908e-05 0.000319298722711413 0.000430756573143373 0.000748386899325528 0.00109016454663318 0.00018421604664608 -5.56306652109009e-05 -0.000119030539047616 0.000417175828237147 0.00160777603823778 -0.00147630553671998 -0.00178900858427845 -0.00088799183416315 -0.00413342000225272 0.000723162629071084 -0.000887624718720468 0.000784909342815258 -0.0047743904904607 -0.00206658117221561 -0.009632633609907 0.00179321304669102 0.00207568584168623 -0.00223193008990966 -0.00286318498753713 -0.00900483452021554 -0.00124589335697953 -0.00111747321674064 -0.00169162150621635 0.000967816685139983 -0.00480658049650917 0.000577547461568795 0.0073334969309843 0.0125194667335741 0.000614255331129724 -0.000880147484833131 0.000348606796751534 0.0132377477033948 0.00999677027438848 -0.0733082332547899 -0.0166620369728688 -0.00407976642543069 0.0264841302618624 0.0142654477909266 -0.0580411715035233 0.0310910144660769 -0.0238256493956498 -0.00152153663901293 -0.165282222254098 -0.168598737280421 -0.121210978715675 0.84678860220641 0.12244074881145 0.031057890759051 -0.00246189776153416 0.0923425353953246 0.0232002402720764 -0.303739539278614 -0.0092310386877975 -0.0164794646399516 -0.00626245902512684 2.64172435815192e-05 6.30188695892775e-06 -1.9281957923282e-06 -0.000193039082688049 -0.000220580426413087 -7.10120278729848e-06 -0.000112417563807241 -1.62959247834119e-05 8.75922872967865e-06
  61 3072.05016117818 ""  28.6402558544489 0 0 0.00330715391975014 -0.0014085197615728 -0.00280490231366326 -0.00047755260802348 0.000751730993607336 -0.00150565536778593 0.0840009023494774 0.0220985426673485 -0.00941094329737171 -2.0713153645976e-05 4.19274365175809e-06 0.000108859748435591 -0.0241767191998509 0.0242677983590228 0.0315864664942961 -0.0026790032682779 -0.0067618336591668 0.00045699264920562 0.00356454365637652 -0.00378134908119291 0.013564025884311 -0.0460947406333758 -0.285020356974195 0.0461512216692425 -0.111450021379778 0.14971458454082 0.176985406960784 -0.847255587848207 -0.132573566860397 -0.106806116336953 -0.00230178064404521 0.00101218421017551 0.000753424539468097 -6.84218040924165e-05 -0.000116249195373847 -0.000222751680418031 0.000137189484446515 1.50792818836423e-05 -2.84752795942073e-05 -0.000179529503012238 -6.71460274356866e-05 0.000622445803248801 0.000264036803916216 3.5558209230233e-05 -0.000632932492955609 -0.000127240243079748 0.000521875877989069 -0.000246780171685143 0.000209351002283154 0.000105664110017332 0.00272138702083473 0.00170040857699783 0.00101081358327125 -0.00735235330457111 -0.000956234003037998 -0.000342045444892402 -2.94947596813927e-06 -0.00232273740389802 -0.000581120510305776 0.00730787492561993 0.000190588363781129 0.000554801369662688 0.000259998881779915 -0.000248638335026883 -0.000213169039478389 8.8475515012304e-05 0.00117610956671399 0.0011839581344942 -0.0010177838007627 -0.00193829126013957 -0.000198443766631664 -0.000709194820728921
  62 3085.3523207256 ""  8.85161589150865 0 0 -1.34771064006592e-05 2.14917530469616e-05 2.84519639139106e-05 -3.1791656732769e-06 4.2382531101581e-07 -0.000138224553863706 -0.000353683759201285 -0.000151252674097328 4.82232562162013e-05 0.000399409833666186 -0.000156295860420962 0.00023606286074783 8.28272168403694e-05 -0.000140325834635285 -0.000184083824000166 -0.000147809433947254 8.2996332965464e-05 0.00016357507181308 0.000285090331021293 -0.00019010794003428 0.00038799621249608 0.000279864222871032 0.00194528703917049 -0.00027741245060764 0.00040546734119299 -0.000715285132349328 -0.000688012613062637 0.00349688956174475 0.000544878044772902 0.000380724454860147 -0.0026701818266285 0.00213421617870666 -0.00521677845381123 0.0008806072771776 -0.00207130838000015 0.00641083412347681 1.40185342370688e-05 -0.000358852877214466 0.000232058798057585 0.00569677372612161 0.00354245546270956 -0.02853453359181 0.0366134101251089 -0.0111378489078999 -0.0730094999288664 -0.00413050657494294 0.0368425196101817 -0.0198588094232746 -0.00855448647873497 1.33064342354641e-05 -0.0468018446882115 -0.0606298674165428 -0.0493127742218396 0.322671743870482 -0.269177671037887 -0.0606219259384388 -0.00279854983632351 -0.227866603162442 -0.0662397345492057 0.753392913320831 0.0522043102620503 0.260468926651006 0.124920803437027 -1.53096047893379e-06 5.55455107947912e-06 -2.49124721657636e-06 4.01566916256991e-05 -6.56161226865806e-05 -4.39085872801691e-05 -1.33916203797543e-05 -7.9959093676524e-06 2.43921417199227e-05
  63 3133.12050659272 ""  16.7923824266305 0 0 -4.5784587928613e-05 -3.77081555288561e-06 7.2842210870063e-06 -7.76079528318014e-05 -0.000380819774442307 0.000337634629711429 -7.32852870609591e-05 -5.79219519703751e-06 -2.03328997672553e-05 0.000112498720684209 5.29082885516229e-05 -0.000121333869744683 0.000248743081308138 -0.000166394717451663 -0.000204303627897611 0.00165749972518504 0.00508601875668071 -0.00089840492018084 -0.000510577443122974 0.000944882230899556 -0.00292164568979114 -0.000113492059935229 -0.000173674412199332 -8.85208278222167e-05 -0.000129706214748187 3.62920637108935e-05 5.18074617325011e-05 0.00113815441206054 0.0001748849522393 0.000155530606696075 -0.0016834875860121 -0.00229148723229629 0.00043193184774512 -0.0149635025760623 0.0473626357203599 -0.0815712601783457 0.000322618526120002 -0.000619706834172964 0.00101733001209499 0.00134232782631444 0.000948718979185322 -0.00794093644781501 0.00120848144343933 -0.000857552985539932 -0.00291366636751099 0.104373555480952 -0.57881188933638 0.307595805690355 0.0689874257232311 0.0267937110369332 0.653648043743288 -0.0164185819293238 -0.00556628732608924 0.088688842412945 -0.00831132282341008 -0.00124844971203167 -0.000480448530882758 -0.00822971739279622 -0.00461856517655769 0.03084002919486 0.00195766712850213 0.00841766306935465 0.00541278073422468 3.64714318512182e-05 8.62113564864105e-06 2.29538373023167e-05 -0.000160044749344747 -7.45409460144436e-05 -1.26879402270433e-05 -8.08667529602946e-05 -2.51058605316608e-06 -0.000123670428488913
  64 3414.84598377547 ""  1.69168166906603 0 0 -0.00255495651313361 0.000549230392913578 -0.000162853468133984 -0.000212194174505339 -0.000210994591766873 -7.69697299537925e-05 0.000183827443617374 0.000238457779997642 0.000268539082225351 -1.81398278495588e-05 -0.000190661343526732 0.000162554760508279 0.00498354379895667 -0.00402557099006722 -0.00629280783290913 -0.00146429685564334 -0.000304741357237236 0.00147428434438272 0.00217108367492716 0.000267659549423483 0.00213105117185444 -4.13790056225738e-05 -0.000234171716718713 -0.00105506676408202 -0.000144255696380076 -6.3513186986238e-05 -0.000445659595501028 -0.000505034786249492 -0.000345951464773324 0.000290206960100189 -0.000716378767608924 -0.000133788516956865 -0.00228377209808425 -1.35171233556537e-05 -2.42966465063713e-06 -2.43957925636872e-05 1.1127881399657e-05 6.58699253136851e-06 4.58494717899026e-06 -7.60160812736432e-06 -3.28366336558716e-06 8.04306213826525e-06 -4.37398218919395e-06 -5.29430516761019e-06 2.43049506627835e-07 1.05816765482244e-05 2.04534820118122e-05 3.97293496426043e-05 8.06048293591796e-05 4.63022929437503e-05 0.000179993499125627 1.84605671765114e-05 3.0536979262083e-05 -4.24213635703852e-05 0.000103151196406412 4.17187495996995e-05 -8.51452159728753e-06 7.21798476132318e-06 -2.30207747094713e-05 -9.0820978157278e-05 -1.83746518933607e-05 9.05208164014476e-05 7.79843601887028e-05 -0.0341274603831525 0.0396369678800705 -0.01651443604371 0.437547759103247 -0.41194157593762 -0.402787859961073 0.0633202146611084 -0.137968905413255 0.635468303970629
  65 3481.43916008386 ""  1.98195424055539 0 0 0.000356963016947579 -0.00170785118259309 -0.0021112627448921 0.000195063718538814 1.57846312292591e-05 6.64730510548016e-05 0.000104717731588615 8.31211539355842e-05 0.000420008452140099 5.66019020132618e-05 0.000258971374327063 -0.000573122134185083 -0.00717665248763851 0.00995129557008232 0.0117698894910164 -0.000148178681162421 -0.00160923939029107 0.00014487855109228 0.00123986804327863 0.000232142583528399 0.000442083737089974 -0.000329987956835874 0.00106720517141948 -0.00084150450888075 -6.37859398299613e-05 -0.000648432464077691 0.00171652952672412 -0.000240296279055851 -0.000541595482696303 0.000116435348869313 0.000436046470549041 -0.0020312256363179 0.0084917124196126 8.28934012377113e-06 1.68462646489683e-05 -4.71932208272838e-07 -7.34548527692626e-06 -1.2895568897301e-05 9.14440068131849e-06 1.0973725172042e-05 3.41784812016985e-06 -1.17164281511363e-05 3.95139013061972e-06 2.60834258083823e-07 -6.65758191243584e-06 -1.5999253649921e-05 -0.000168534166533859 7.2703637205905e-05 -1.62615738858075e-05 -1.08685956851956e-05 -8.96141446763486e-05 -4.60664642332799e-05 -3.638202716415e-05 0.000100059637974968 -9.07757087130604e-05 -4.23999062987357e-05 1.60772481998056e-05 2.68882932456289e-05 2.68825642509719e-05 6.97685078536091e-05 1.38099546720922e-05 -5.93298703094238e-05 -6.36555775466228e-05 0.0216435691371397 -0.0141013597075632 -0.0718030539790539 -0.408928591681496 0.36945057481414 0.322381369544553 0.105738763109705 -0.164643213534572 0.681851172189266
  66 3571.67113813249 ""  427.265836017203 0 0 -0.000159135289639025 -0.000179600247746937 -0.000261788272575853 0.000122335309784817 0.000432117439835306 0.00260535465798075 -1.94803142330099e-06 0.000137021525207566 -9.34637267880006e-05 0.00280169606301181 -0.0160488505219017 0.0588632135549178 0.00324609357389996 -0.000724471342697331 -0.00028409154527239 0.00205753068180341 -0.0114864005993255 -0.001818993088933 -0.000115466223258144 0.00179143834628587 -0.0246492944290782 8.81676919888549e-05 -0.00255607269072827 -0.000106720003483528 0.00329361230478557 0.000713861270037619 -0.000545357396842335 -0.000393156905760982 0.000194455554288034 0.0011910126265025 -0.0564985369251682 0.258231246005515 -0.928372513660102 -0.000998052202749126 -0.00130961750175125 -0.000801552326247621 0.00147654417690076 0.000586985959566547 -0.000161405362004207 -0.00168730155244549 9.12878961952497e-05 0.000220295792174515 -0.000151267618803232 9.91404717632305e-05 7.19837745864176e-05 0.00211603626898572 0.00676370015935094 -0.00115601648563173 0.00295187103502796 0.0033833882376958 0.00790453882797226 0.00511322804703696 0.0012019451687747 -0.00402712366275109 0.00231662075479706 -0.000727881033683558 0.00132321653355613 0.00236244752978987 8.34351525699747e-05 -0.00292595255363012 -0.000244482630821506 -0.00112644887950859 4.54099676905037e-05 0.000496148098668676 -0.000164749490883461 -0.000502618483259876 -0.00709396349871863 0.00231975017695435 0.00325883209462302 0.000244096237405971 -0.00169402482620819 0.00477855157471397
  :::
 } 
 m_exists[66] { 
  s_m_exists
  :::
  1 11111111111111111111111111111111111111111111111111111111111111111111111111111 
  2 11111111111111111111111111111111111111111111111111111111111111111111111111111 
  3 11111111111111111111111111111111111111111111111111111111111111111111111111111 
  4 11111111111111111111111111111111111111111111111111111111111111111111111111111 
  5 11111111111111111111111111111111111111111111111111111111111111111111111111111 
  6 11111111111111111111111111111111111111111111111111111111111111111111111111111 
  7 11111111111111111111111111111111111111111111111111111111111111111111111111111 
  8 11111111111111111111111111111111111111111111111111111111111111111111111111111 
  9 11111111111111111111111111111111111111111111111111111111111111111111111111111 
  10 11111111111111111111111111111111111111111111111111111111111111111111111111111 
  11 11111111111111111111111111111111111111111111111111111111111111111111111111111 
  12 11111111111111111111111111111111111111111111111111111111111111111111111111111 
  13 11111111111111111111111111111111111111111111111111111111111111111111111111111 
  14 11111111111111111111111111111111111111111111111111111111111111111111111111111 
  15 11111111111111111111111111111111111111111111111111111111111111111111111111111 
  16 11111111111111111111111111111111111111111111111111111111111111111111111111111 
  17 11111111111111111111111111111111111111111111111111111111111111111111111111111 
  18 11111111111111111111111111111111111111111111111111111111111111111111111111111 
  19 11111111111111111111111111111111111111111111111111111111111111111111111111111 
  20 11111111111111111111111111111111111111111111111111111111111111111111111111111 
  21 11111111111111111111111111111111111111111111111111111111111111111111111111111 
  22 11111111111111111111111111111111111111111111111111111111111111111111111111111 
  23 11111111111111111111111111111111111111111111111111111111111111111111111111111 
  24 11111111111111111111111111111111111111111111111111111111111111111111111111111 
  25 11111111111111111111111111111111111111111111111111111111111111111111111111111 
  26 11111111111111111111111111111111111111111111111111111111111111111111111111111 
  27 11111111111111111111111111111111111111111111111111111111111111111111111111111 
  28 11111111111111111111111111111111111111111111111111111111111111111111111111111 
  29 11111111111111111111111111111111111111111111111111111111111111111111111111111 
  30 11111111111111111111111111111111111111111111111111111111111111111111111111111 
  31 11111111111111111111111111111111111111111111111111111111111111111111111111111 
  32 11111111111111111111111111111111111111111111111111111111111111111111111111111 
  33 11111111111111111111111111111111111111111111111111111111111111111111111111111 
  34 11111111111111111111111111111111111111111111111111111111111111111111111111111 
  35 11111111111111111111111111111111111111111111111111111111111111111111111111111 
  36 11111111111111111111111111111111111111111111111111111111111111111111111111111 
  37 11111111111111111111111111111111111111111111111111111111111111111111111111111 
  38 11111111111111111111111111111111111111111111111111111111111111111111111111111 
  39 11111111111111111111111111111111111111111111111111111111111111111111111111111 
  40 11111111111111111111111111111111111111111111111111111111111111111111111111111 
  41 11111111111111111111111111111111111111111111111111111111111111111111111111111 
  42 11111111111111111111111111111111111111111111111111111111111111111111111111111 
  43 11111111111111111111111111111111111111111111111111111111111111111111111111111 
  44 11111111111111111111111111111111111111111111111111111111111111111111111111111 
  45 11111111111111111111111111111111111111111111111111111111111111111111111111111 
  46 11111111111111111111111111111111111111111111111111111111111111111111111111111 
  47 11111111111111111111111111111111111111111111111111111111111111111111111111111 
  48 11111111111111111111111111111111111111111111111111111111111111111111111111111 
  49 11111111111111111111111111111111111111111111111111111111111111111111111111111 
  50 11111111111111111111111111111111111111111111111111111111111111111111111111111 
  51 11111111111111111111111111111111111111111111111111111111111111111111111111111 
  52 11111111111111111111111111111111111111111111111111111111111111111111111111111 
  53 11111111111111111111111111111111111111111111111111111111111111111111111111111 
  54 11111111111111111111111111111111111111111111111111111111111111111111111111111 
  55 11111111111111111111111111111111111111111111111111111111111111111111111111111 
  56 11111111111111111111111111111111111111111111111111111111111111111111111111111 
  57 11111111111111111111111111111111111111111111111111111111111111111111111111111 
  58 11111111111111111111111111111111111111111111111111111111111111111111111111111 
  59 11111111111111111111111111111111111111111111111111111111111111111111111111111 
  60 11111111111111111111111111111111111111111111111111111111111111111111111111111 
  61 11111111111111111111111111111111111111111111111111111111111111111111111111111 
  62 11111111111111111111111111111111111111111111111111111111111111111111111111111 
  63 11111111111111111111111111111111111111111111111111111111111111111111111111111 
  64 11111111111111111111111111111111111111111111111111111111111111111111111111111 
  65 11111111111111111111111111111111111111111111111111111111111111111111111111111 
  66 11111111111111111111111111111111111111111111111111111111111111111111111111111 
  :::
 } 
} 
