# Supplementary material for: Cut-off Scale and Complex Formation in Density Functional Theory Computations of Epoxy-Amine Reactivity
Source: ACS Omega. 2021 Oct 25;6(44):29424–31. doi: 10.1021/acsomega.1c03229 (PMC8587129; doi:10.1021/acsomega.1c03229)
Supplement: Supplementary file 1 — ao1c03229_si_001.zip [file ao1c03229_si_001.zip › Final_structures/Primary/A3_E1_B3LYP-D3_CC-PVTZ-F_canonical/Amine_frag3_reactant-8_isomer3.vib]

{ 
 s_m_m2io_version
 :::
 2.0.0 
} 

f_m_table { 
 i_j_atom_total
 :::
 24
 m_column[77] { 
  s_m_data_name
  s_m_column_name
  i_m_width
  b_m_visible
  s_m_units
  :::
  1 r_j_Frequency  "Frequency"  10 1 "" 
  2 s_j_Symmetry  "Symmetry"  10 0 "" 
  3 r_j_Intensity  "Intensity"  10 1 "" 
  4 r_j_Raman_Act  "Raman Act"  10 0 "" 
  5 r_j_Raman_Int  "Raman Int"  10 0 "" 
  6 r_j_x1  "x1"  10 0 "" 
  7 r_j_y1  "y1"  10 0 "" 
  8 r_j_z1  "z1"  10 0 "" 
  9 r_j_x2  "x2"  10 0 "" 
  10 r_j_y2  "y2"  10 0 "" 
  11 r_j_z2  "z2"  10 0 "" 
  12 r_j_x3  "x3"  10 0 "" 
  13 r_j_y3  "y3"  10 0 "" 
  14 r_j_z3  "z3"  10 0 "" 
  15 r_j_x4  "x4"  10 0 "" 
  16 r_j_y4  "y4"  10 0 "" 
  17 r_j_z4  "z4"  10 0 "" 
  18 r_j_x5  "x5"  10 0 "" 
  19 r_j_y5  "y5"  10 0 "" 
  20 r_j_z5  "z5"  10 0 "" 
  21 r_j_x6  "x6"  10 0 "" 
  22 r_j_y6  "y6"  10 0 "" 
  23 r_j_z6  "z6"  10 0 "" 
  24 r_j_x7  "x7"  10 0 "" 
  25 r_j_y7  "y7"  10 0 "" 
  26 r_j_z7  "z7"  10 0 "" 
  27 r_j_x8  "x8"  10 0 "" 
  28 r_j_y8  "y8"  10 0 "" 
  29 r_j_z8  "z8"  10 0 "" 
  30 r_j_x9  "x9"  10 0 "" 
  31 r_j_y9  "y9"  10 0 "" 
  32 r_j_z9  "z9"  10 0 "" 
  33 r_j_x10  "x10"  10 0 "" 
  34 r_j_y10  "y10"  10 0 "" 
  35 r_j_z10  "z10"  10 0 "" 
  36 r_j_x11  "x11"  10 0 "" 
  37 r_j_y11  "y11"  10 0 "" 
  38 r_j_z11  "z11"  10 0 "" 
  39 r_j_x12  "x12"  10 0 "" 
  40 r_j_y12  "y12"  10 0 "" 
  41 r_j_z12  "z12"  10 0 "" 
  42 r_j_x13  "x13"  10 0 "" 
  43 r_j_y13  "y13"  10 0 "" 
  44 r_j_z13  "z13"  10 0 "" 
  45 r_j_x14  "x14"  10 0 "" 
  46 r_j_y14  "y14"  10 0 "" 
  47 r_j_z14  "z14"  10 0 "" 
  48 r_j_x15  "x15"  10 0 "" 
  49 r_j_y15  "y15"  10 0 "" 
  50 r_j_z15  "z15"  10 0 "" 
  51 r_j_x16  "x16"  10 0 "" 
  52 r_j_y16  "y16"  10 0 "" 
  53 r_j_z16  "z16"  10 0 "" 
  54 r_j_x17  "x17"  10 0 "" 
  55 r_j_y17  "y17"  10 0 "" 
  56 r_j_z17  "z17"  10 0 "" 
  57 r_j_x18  "x18"  10 0 "" 
  58 r_j_y18  "y18"  10 0 "" 
  59 r_j_z18  "z18"  10 0 "" 
  60 r_j_x19  "x19"  10 0 "" 
  61 r_j_y19  "y19"  10 0 "" 
  62 r_j_z19  "z19"  10 0 "" 
  63 r_j_x20  "x20"  10 0 "" 
  64 r_j_y20  "y20"  10 0 "" 
  65 r_j_z20  "z20"  10 0 "" 
  66 r_j_x21  "x21"  10 0 "" 
  67 r_j_y21  "y21"  10 0 "" 
  68 r_j_z21  "z21"  10 0 "" 
  69 r_j_x22  "x22"  10 0 "" 
  70 r_j_y22  "y22"  10 0 "" 
  71 r_j_z22  "z22"  10 0 "" 
  72 r_j_x23  "x23"  10 0 "" 
  73 r_j_y23  "y23"  10 0 "" 
  74 r_j_z23  "z23"  10 0 "" 
  75 r_j_x24  "x24"  10 0 "" 
  76 r_j_y24  "y24"  10 0 "" 
  77 r_j_z24  "z24"  10 0 "" 
  :::
 } 
 m_row[66] { 
  r_j_Frequency
  s_j_Symmetry
  r_j_Intensity
  r_j_Raman_Act
  r_j_Raman_Int
  r_j_x1
  r_j_y1
  r_j_z1
  r_j_x2
  r_j_y2
  r_j_z2
  r_j_x3
  r_j_y3
  r_j_z3
  r_j_x4
  r_j_y4
  r_j_z4
  r_j_x5
  r_j_y5
  r_j_z5
  r_j_x6
  r_j_y6
  r_j_z6
  r_j_x7
  r_j_y7
  r_j_z7
  r_j_x8
  r_j_y8
  r_j_z8
  r_j_x9
  r_j_y9
  r_j_z9
  r_j_x10
  r_j_y10
  r_j_z10
  r_j_x11
  r_j_y11
  r_j_z11
  r_j_x12
  r_j_y12
  r_j_z12
  r_j_x13
  r_j_y13
  r_j_z13
  r_j_x14
  r_j_y14
  r_j_z14
  r_j_x15
  r_j_y15
  r_j_z15
  r_j_x16
  r_j_y16
  r_j_z16
  r_j_x17
  r_j_y17
  r_j_z17
  r_j_x18
  r_j_y18
  r_j_z18
  r_j_x19
  r_j_y19
  r_j_z19
  r_j_x20
  r_j_y20
  r_j_z20
  r_j_x21
  r_j_y21
  r_j_z21
  r_j_x22
  r_j_y22
  r_j_z22
  r_j_x23
  r_j_y23
  r_j_z23
  r_j_x24
  r_j_y24
  r_j_z24
  :::
  1 59.8728410055272 ""  1.59166570257186 0 0 -0.0372276142285007 -0.00941402077135828 0.0476764927649529 0.0306768431059612 -0.0194436005749022 0.00364570793066153 -0.104449919421014 -0.0340775655615746 0.00723075480366996 0.0927392122639838 0.0128959467159517 0.0387201257538637 -0.0407879480853877 0.0027857448426346 0.0775773509386056 0.0416266004187549 -0.0369644705142297 -0.0314048599521525 0.0225358489496239 -0.0352403731612651 -0.0217510953716337 -0.108181159782193 -0.0444793193383263 -0.0206405875811396 -0.103636282136974 -0.0464235224897304 -0.0275040964510739 -0.15030722752608 -0.0304623588961866 0.0401591048282674 0.0517560220920266 0.0433943669785842 0.0395726087841838 -0.0301031054134091 0.0352366649561782 -0.0835585114129345 0.00939282601569754 0.0666035401825686 -0.0415717062641654 0.00663219784713998 -0.0108219910022919 -0.056469898140498 0.0553740314709349 -0.0563524931273356 -0.0193839953418027 -0.0705761835666451 0.048948450884579 -0.117471546113313 -0.0242080858701184 0.0395751443350889 -0.0769991737350951 -0.00916853643466163 -0.0254589279470941 -0.0705221666249485 0.0413017057417299 -0.108502648892812 -0.0282912597422172 0.0747166627913376 -0.0390497348717007 -0.0057466405229493 0.0855605811724366 -0.0556505559713835 0.00240436901166589 -0.0329021982071511 0.00996084044171498 0.093694892609856 -0.0437601990616918 0.00486742500291469 0.080019502424027 0.0111744799039618 0.0121834554418413 0.104941670945323
  2 80.4592634541442 ""  0.616985630870111 0 0 0.0436416314269371 0.00928714449121518 -0.00486273779700341 0.0341123776798785 0.0198542180592201 -0.00182337302274564 0.0508952106472032 0.0838309298039914 -0.0182295215776503 0.0293189159242204 -0.0377777330516228 0.0132289903433052 0.088945072578366 -0.0219790098506905 -0.0231468935006739 -0.00334798331362701 0.0490272921779149 0.0135784722187384 0.068270998951182 0.0423916229783409 -0.0250653870946774 0.0865285901966299 0.109119547764463 -0.045011646800808 0.0109005323044614 0.117270347085814 0.00543143373101859 0.0602929139099755 0.0810027198238966 -0.0241629004496609 0.0366941997748288 -0.0510127288307451 -0.0171912577587889 0.0193359282527265 0.0531439754411143 -0.0832251758804397 -0.0241560937932734 -0.00736642334874258 -0.0324122370574828 -0.0442963833105869 -0.0504936136078487 -0.0189787805575082 -0.0980883384379588 -0.0316688712664086 0.112125100835376 0.0569933945684865 0.0407031622784846 -0.172014970429697 0.0307509545732144 0.14073149750844 -0.0439883662016929 -0.0496397847567659 -0.134757516177105 -0.0690832404181237 -0.107732548474618 -0.0362142079829052 0.126553587204555 -0.073260529491748 0.0520679970602584 0.158871468786823 -0.154269566515989 -0.0979019632687393 0.150550476848246 -0.00879504745733697 -0.0361172080229713 0.0260930247850412 -0.0467589762135752 0.000922799654410298 0.0459518909858014 -0.0307868479021327 -0.0726992093146138 0.0391705531127783
  3 89.3872687645556 ""  0.746380376287115 0 0 -0.0110121366527876 -0.00902281964029868 0.0504979768280043 -0.00324809291966131 0.074679442413095 0.0137151526256648 -0.0246628038408791 -0.0548265178947622 0.0527685554523849 4.545156813674e-05 0.0644724708330176 0.0214604325092856 0.0147787638031005 -0.00396786131189087 0.107918371004835 -0.0535826264753468 0.095708983647061 -0.0262483538818459 0.0416218723482379 0.118288530022866 0.0247446013222699 -0.0162720582363564 -0.0408169720719707 0.0778527806704255 -0.0351424676122058 -0.0638029291167564 0.00655014579286512 -0.033683326017346 -0.0955715810034217 0.0742769810334278 0.03191484524846 0.0428927926166333 0.0211312172914574 0.09977283444151 -0.0376381375125253 -0.000786340058053997 0.0503689291975038 -0.0611663547927093 -0.103227782240122 -0.00411915534085528 0.013977244255238 -0.0294281305934863 -0.0628893546400453 0.05836939735627 -0.0150679587415962 0.133557591769344 -0.0487365805982314 0.0206985699134541 0.137570111422822 -0.0471655047063668 0.0275630084458258 -0.0382488234275154 0.0310804085449919 -0.0320840544553209 -0.0694596448718109 0.109266122626744 0.0303397938824729 -0.0431138338184797 0.0470989894072164 -0.014871821676305 -0.121695452039835 0.0528543181303636 -0.0526282592552852 -0.0404575006899532 -0.0508069278340306 0.0139019481756855 -0.0596866079623826 -0.0603985014867962 -0.0113430343136394 -0.0532097738399622 -0.0254918396383337 -0.00306205773605449
  4 119.559140683455 ""  7.59591376286201 0 0 0.00802156467889723 -0.0480904771634203 0.0027442620267202 -0.00621967656078189 0.0068205004855727 -0.00604343480855924 0.0137666583744648 0.0683907986348156 -0.0216979871766848 -0.00885482483527486 -0.0369690754097939 0.00443893641242138 0.100490575457739 -0.103893492699344 -0.00956946392980736 -0.0605069911167197 0.0398545083727705 -0.0153470149133242 0.0436888497293423 0.0477326282458198 -0.0163812326333257 0.0814386088960652 0.118945143578493 -0.0626013618964192 -0.0634511035966472 0.125856387237105 0.00356347847434738 0.0263932898784376 0.0469935238698008 -0.0236027805460643 0.00868590674977378 -0.0510414412966063 0.00478136150048414 0.00358280986459124 0.0358713948904347 -0.00196688529072192 -0.00225091474424228 0.014398125906101 0.0510015443382906 0.0527994573474977 0.0412768978011042 -0.00638044256596048 0.0427525440231142 0.0623810514373719 -0.0684086658144337 0.0263271060561099 0.0284025942740077 0.0185231354339168 -0.0422906138561593 0.0481890193690334 -0.0360295956529748 0.106603486864604 0.0354076879388103 0.0121568810692898 0.0725466247840679 0.0875195992888349 -0.106292444540531 -0.0107674807034031 0.0488426889236101 -0.089711972664583 0.0590561732632865 0.0661883029407893 -0.0609564782327441 -0.0924678554448564 -0.137585354915913 0.0481799835666508 -0.192750040741969 -0.12810254177673 -0.00718548743726191 -0.0601807030438128 -0.12529312490289 0.0509001148182876
  5 128.062832535275 ""  0.968075506653497 0 0 -0.0501709514317249 0.0136819658902419 0.00208334699174118 -0.0675422855961861 -0.0303524656700311 0.0297673921826272 -0.031595314372121 -0.00915235120356655 0.0215888833898383 -0.08400505244395 -0.0392778188571359 0.0189503693753287 -0.0862315767574838 0.0267523708426312 -0.0209735547562794 -0.043692384701785 -0.0373682610933066 0.0589618967013598 -0.0893433040784531 -0.0503428560730788 0.0278098769234894 -0.0620768870858423 -0.0329943040340162 0.0355716357309535 0.00397440809313806 -0.0265942212367446 0.0367843043052313 -0.0223652954436878 0.0135577816638941 0.00641844077281088 -0.0518271541206609 -0.0607410570120301 0.0289568111621535 0.0915072990690557 0.0650450172385139 -0.0900672864012103 0.0344653325116662 -0.0364841428625007 0.0389142639490004 0.09821051829744 -0.0319857340452048 -0.0297032576152144 0.0264541880982263 0.0193324919359066 0.0148408914674556 0.171039790250908 0.0385168839665048 -0.15448867563985 0.0346709669714109 0.176319942199835 -0.100415098867576 0.165283331829451 -0.114290584718965 -0.0501428954387265 0.0605702614572196 0.0499011007598697 -0.0269982989400289 -0.0259437589764105 0.0925856018337383 0.0349710854736782 -0.00796882035124205 -0.048113295840374 0.0710127634812122 -0.00551404850273843 0.0545783574858607 -0.0162947034081034 0.0327954117490883 0.0417621184880928 -0.00577454483369087 -0.0121712547502757 0.0587636479322597 -0.0205601857863765
  6 162.888487573401 ""  10.9907573474895 0 0 -0.0172079359425548 -0.0368339392180818 -0.00617037203605676 -0.0484768885120229 -0.0894366728169332 0.0388227430736036 0.0350764037982543 0.0431533237351104 0.010871452514447 -0.0687844031800724 -0.0132623992489934 -0.00574142445893665 -0.0233638255671146 -0.0542842328761732 -0.073526676985368 0.03359491330331 -0.1382135551748 0.0549787891264007 -0.121472069283704 -0.142065896381443 0.0771030941123552 0.0447897873730042 0.0481537566886038 -0.00254539901625115 0.027850371564538 0.0715314563406967 0.0808567087893154 0.0765134409520918 0.0722087218394134 -0.030810906130599 -0.124510026098119 0.0191122328258035 -0.0251933613051089 0.0304785505345475 0.00269336726042881 0.0227267576184183 0.0665392752647861 0.0787558428877854 -0.109814389110358 -0.0331797166952482 0.0521026637318703 -0.007036250244744 0.0424943951867674 -0.016528908792791 0.0452792508195644 -0.0311095003029646 0.0229630810342788 0.0339743980477872 0.1201645740766 -0.0716158552129977 0.0719144809845165 -0.135506722012002 0.101576427075377 -0.0178824769751576 -0.0214979503511537 -0.0840222911781992 0.117792954604859 0.15087999488005 -0.0511093326751992 0.0590536509675208 0.058541195115459 0.0304867417015853 0.000251245428170477 -0.00975744112396581 -0.0205974178583048 0.0149612114252833 -0.0102854719582608 -0.0224949929579625 0.0127121334227035 0.0172544625329054 -0.0214437566476931 0.0232124949969812
  7 213.230133224358 ""  3.93272160086578 0 0 -0.00607083215773362 0.036796265489975 0.00132845092122778 -0.0129195602950763 0.0872824962603361 -0.0163404512556811 0.0030351810513597 -0.0398661914750573 0.0264980599966896 0.00695329630561442 -0.14945790921118 0.0684447766504854 -0.00354104498951269 0.0497103553492245 0.0474448386480353 -0.172517692209652 0.202437966751559 0.0145635182712578 0.137636636587774 0.180490632038398 -0.131623345636582 -0.0188811934226669 -0.0460338501336803 0.0776136556353074 0.0286362892527648 -0.0691321295764295 -0.0122887741380969 0.00664417439877668 -0.0667551895885651 0.03368775271627 0.00315203755499267 -0.185058402865618 -0.0601253172214661 -0.00444345711517403 0.0170926501517139 0.0160315493888702 0.00756159037759363 0.0455432356402251 -0.0318457340375108 -0.0211270294590347 0.0363021375858487 0.00235267447224761 0.0396647614512908 -0.0122132999581466 0.00971393829870898 -0.0207187494574013 0.0220753193170393 0.0228020972664262 0.0267721390159698 -0.0119323853819061 0.0320215095726591 -0.0592053406635887 0.0577899207553742 9.13147744623716e-05 0.0124182531290916 -0.0698854319876942 0.0219988527787518 0.0827262364324331 -0.0317518399666632 0.0123430109795654 0.0813756357985689 0.0192499433399968 0.00256285914195115 -0.0165999084005213 0.00610590511281412 -0.070031517934636 0.00211868410637024 0.0122168202201904 -0.0507972545670438 -0.0841750562940709 0.00789639902255784 -0.0894281916448613
  8 274.150394651311 ""  0.31000827745638 0 0 -0.00353365816760295 1.63703823650606e-05 -0.00144741250978069 9.27898167771816e-06 -0.00511606058346148 -0.00188933478416572 -0.000579139669644414 0.0054759348773264 -0.000684365127047482 0.00439185831255215 0.00144872068094326 -0.00063939324530084 -0.00547732415265462 0.000209126170193843 -0.00486740042768391 0.00640137094387907 -0.00965856837916246 -0.00291931730307854 -0.00564799565169579 -0.0101697045738613 -0.00196943476871823 0.00310770552040452 0.00885274284170947 -0.000210627114273234 -0.00412689045325216 0.0087467217315208 0.00220767404787539 0.00307438997832144 0.00382105093089639 -0.00272947901731367 0.000624639036051663 0.00361118035047315 -0.00421759058567015 0.0210732723585229 -0.0046574444512007 0.0295451750047578 -0.000888910822100533 -0.00690001604726983 -0.033137799424174 -0.0318401022377589 0.0205123081812496 0.0109018328450354 0.00507672003389223 -0.00721132964749083 0.00144656090154592 0.0316201493817506 -0.0078653882109063 0.0405434851010347 0.0472164077575155 -0.0158936050949729 0.0473200022769744 -0.0522035354546019 0.0314612901168368 0.00888770085295226 0.236670266535189 -0.144367023542191 -0.50909583180733 -0.428106619598945 0.293037287904892 0.0230984444284801 0.265391497815563 -0.215915163849554 0.449754420578253 -0.00228896277541112 0.00221941037565472 0.00155008317191095 0.00205150219262815 0.00926650886658885 0.0129525105446791 -0.00777517286527177 -0.00685466747643922 0.00483575455724639
  9 282.344483747246 ""  1.96145352428686 0 0 -0.0844290026671648 -0.000827873039022837 -0.015868987323577 -0.042712789603602 -0.0524859256084162 -0.0207060010784133 0.0512313862400988 0.0384913783562449 0.0683774590868156 0.118300599743089 0.0321516891490557 0.0618329818894767 -0.101683977434172 -0.00393360214918833 -0.0628725732004486 0.027406285760501 -0.111180700756489 -0.0640943509794608 -0.0928728113233085 -0.118798504829976 -0.0810322988350198 0.00807245474471078 0.0129571942499139 0.120001334250177 0.113521532872176 0.0436608277163129 0.199105382604244 0.161537699073056 0.100065696474737 -0.0355259672520102 0.0814740742920095 0.0792406727921864 0.121266532362981 -0.00173927842536146 -0.00601461248767899 -0.00257618679362538 0.00139922707965859 -0.00527438797069625 0.00933790371069455 0.00701822039187306 -0.0127577253097343 0.00217310661108306 -0.0106046321616214 0.0019137354339897 -0.00697271464052264 -0.00551637063244265 -0.0043999696000007 -0.00473818749610729 -0.00921048495546035 -0.00182589745317324 -0.00710865265116792 0.00783846243634265 -0.0185340782429469 0.000205693788091207 -0.00384690972835184 0.025931922073308 -0.00381066407387934 -0.0207078302251582 -0.00172849644890812 -0.0115681349567235 -0.0265289153237574 -0.00115976359197356 -0.0150743914515004 -0.0656368032867024 -0.00392093088014137 -0.0990303093796225 -0.0254394486102247 -0.00545385915395263 -0.0744471572784885 -0.134521860872049 0.0102955810782853 -0.124722605994308
  10 305.727834971293 ""  1.60998367889694 0 0 0.0128349920396912 -0.0120100837071852 0.00650758008922763 0.00434992162161495 0.0280331157095287 -0.00464743577958031 0.000935738625059824 -0.000145347092808738 -0.00645750692935448 -0.012481796113521 0.00636690890159353 -0.00837386030819023 0.0243232537792391 -0.016198217218939 0.0127215105346166 -0.0440149878796712 0.0547879833496757 -0.0206618730467074 0.0467133500420833 0.0682198918912493 0.00301916644458023 -0.370349011429224 -0.381862746474548 -0.203486833354219 0.412746098624171 -0.153199748834547 0.312871011203808 -0.0735770429304327 0.535952113783611 -0.146681984427228 -0.00201495202621679 -0.00337409257055668 -0.0144720926457544 -0.00221376421604213 -0.00087993349479978 -0.000750516035331351 -8.64248676394462e-05 0.00122212568745435 0.000101922645760055 -0.000789749006223917 -0.00104111807521335 -0.000712407360230467 0.00199227609064486 -0.00426459183777009 0.00375960169839099 -0.00432459133565983 -0.000251749957231472 -0.00120334226649009 -0.001640077778032 -0.00210891030548628 -0.000615574650184333 0.000538853058821737 0.000206266356248157 3.66044273610006e-05 0.00317189025530813 -0.00989850895681255 -0.00215127600399253 -0.00093609827451927 0.00189124637310574 0.0059325995617291 0.005850448938603 -0.00798092687977708 0.0111350947870358 -0.00162745055790676 -0.0211438733344077 0.0191314522354197 -0.0439724374868791 -0.0693306209329409 -0.0683351440628285 0.0658455849489318 0.0410834385932604 0.00474854252218133
  11 353.886285090507 ""  60.8064763443759 0 0 -0.00902522975034057 0.00855127426995298 0.00160424838124915 0.00069782502459288 -0.00225515395216897 -0.0154502354071389 0.0176371043326527 0.00465990832713796 0.0241145190958701 0.00729876576144187 -0.0193490940723859 -0.0102016463227172 0.0134871617494065 -0.00443836492929286 0.00825951707479593 -7.254756402817e-05 -0.000102146909594372 -0.0100160890266033 -0.00185874985493277 -0.0113032914809664 -0.0355697551139125 0.0540462138994663 0.0508486533829348 0.0790198797009401 -0.0238151074462323 0.0217782987568087 -0.00206784168640558 0.0618029895349833 -0.0803202031506552 0.0200305751982366 -0.0390923668850858 -0.00163937690516368 -0.0542982570680246 -0.0135095303038138 -0.0172703626331502 -0.00578580697432224 0.00125089916370727 -0.00444599770602151 -0.000903133532892985 0.00604719414156189 -0.00206446026095423 -0.0130674371996761 -0.00808357309170775 0.00317889233067838 0.0149121772093412 -0.0255676451900713 -0.0138946610702249 0.0106778728386107 -0.0218562259704126 -0.0345412212021283 -0.0181424693745919 0.0212276319024703 0.0142816693970504 -0.0012568210411942 -0.00589129824088216 0.00415527942818432 0.011046972788631 -0.0129867603923184 0.0358733838180607 0.0295130000899251 -0.0261759986086127 -0.0254155377064545 0.0362115110044162 -0.0166347788563376 0.0259233400785657 0.0457572231825398 -0.253454137149065 -0.33463475728845 -0.547430208376304 0.429900377478337 0.458724024252202 -0.0608439013959398
  12 376.795414140779 ""  3.47073393239164 0 0 -0.0405325861613901 0.00604464738518687 -0.027498339442605 -0.00869179515156021 0.00775354369217957 -0.0887008263686379 0.0807997232259154 -0.0403619093421377 0.0743836750863922 -0.00334281961084221 -0.0212235807405634 -0.0917725967602633 -0.0472570720272275 0.0104911563778733 -0.0274562548212644 -0.0567299874276626 0.0309140684404408 -0.121609909701937 0.0357551195256875 0.0422527986532619 -0.10383549245455 0.0368092205323299 -0.0374887641837476 0.25159159802672 0.152209435817353 -0.0710222954197063 0.119113109843378 0.228728882985956 -0.0908463528227358 -0.0163593736043891 0.027814362114727 -0.0386730059900318 -0.0741125643126692 0.00697568233187065 0.00934921923822216 0.000651624316650035 -0.0038799328967286 -0.00225798875244978 0.00515300689530939 -0.00551404152196485 -0.000165920756618952 0.00571642280609118 0.00218842586077221 -0.00398602382053365 -0.00779409694612899 0.015804597667423 0.00672319182521226 -0.0136777678836814 0.010611592514673 0.025386734576216 0.00899148769281886 -0.00629384261847975 -6.81205283929831e-05 0.00576938078960813 0.000299316176796345 -0.00624548966791639 -0.00570737091631106 0.00545935941263749 -0.0220415565113624 -0.015521067343581 0.0121183453399043 0.0112333008505338 -0.019148533163328 -0.0484257162802713 0.0507532900542552 0.107046875668494 -0.0486128809071058 0.144772646809808 0.220455374818591 0.00133483333870831 -0.0834961700750065 0.193745962347371
  13 397.305237091787 ""  16.7751829740084 0 0 -0.00137679303892332 -0.00438995723349151 0.00502622545934332 0.00533465112813689 -0.0062649305466887 0.000758733849441661 -0.00356976454743278 0.00872558946545629 0.00106564283897371 0.0069125483659421 0.0195866626176823 -0.00116092296299478 -0.00180339785254117 -0.00381451409228708 0.00690116130508218 0.0200368048893355 -0.0180781766892744 -0.00387197913300873 -0.0110105816270537 -0.0157085283949884 0.013075437644085 0.00621671120192851 0.0143860003879701 -0.0119081363487372 -0.0156417875316693 0.0183072707214955 0.00640579984603962 -0.00538016716216451 0.0100823829060643 0.00179724130274805 0.0499248031502207 0.00164881062487571 0.0372114557319708 0.0842160621809524 0.087163467945513 0.0191885083145422 -0.0880204904970896 -0.0790110187695922 -0.00384695112165269 -0.0904240792991619 0.0471320166373788 0.0322790731163915 0.0478618558602249 -0.053224094608025 -0.0349040997816253 0.247534612252921 0.0361171286179881 -0.0840623532466983 0.107532295637159 0.253015894034924 0.0933964276061251 -0.0670051836633706 0.0344711856181736 0.0311068316935771 -0.0241431288593519 -0.22002801230902 -0.0095312788757382 0.169890124156973 -0.192748034679428 -0.0675556699791853 0.220200320823691 0.100660072733272 -0.0959503516222053 0.00454207273325451 -0.00170534292843895 -0.0012544286354793 -0.0188521333244225 -0.0514728286815997 -0.0768409023034153 0.0460473736240338 0.0576323095800513 -0.0220531014822644
  14 434.333667225814 ""  12.7127767753158 0 0 -0.00414864696107576 -0.00428784972272593 -0.00332667638462235 -0.001862397410922 -0.000436863069137387 -0.00699296292203937 0.0027432184902807 -0.00117630894792001 -0.000185023856780363 0.00649772655572682 0.0108264699956815 -0.000760865851319349 -0.00459687132951401 -0.00433051729827902 -0.00580208851607077 -0.0054549440396624 -0.000911060528285938 -0.015427991656621 0.000601590438805173 0.00378281749826954 -0.00355825028375325 0.00239441604651473 -0.000445373565405715 0.00403964969652466 0.00421730856112177 -0.000232649929279683 0.00553391015228078 0.00920660938419017 -0.000132729554146416 -0.00506580773346702 0.0411641384655082 -0.000505254323041118 0.0423957628406308 -0.0443440117632263 -0.0418780912783735 -0.0146936285032158 -0.0736637836729354 -0.0806725932420127 -0.0229096069235261 0.037728267798446 0.0884616211754645 -0.0848774991278752 0.0774908589534293 0.056369332741356 0.0922357860795402 0.0364806352959117 -0.071038140782195 0.168314955096178 -0.177207940716072 -0.0994369729172536 -0.144105011642928 0.0800735717039953 0.0809661551813053 -0.0712554844756711 -0.0140587705459874 -0.11264391153218 0.151310240727993 0.242209739553545 0.191952253359298 0.203391866517239 0.0777372764801456 -0.0166510303292673 0.181786244679613 -0.00134136251328877 -0.000665103373853393 0.000919868887547828 0.0175251716290531 0.0300195947424881 0.0506953720045693 -0.0306689116572322 -0.0382229816300352 0.0130511121995275
  15 483.080610669221 ""  2.28439239861954 0 0 -0.0583732400695307 -0.126707852010874 0.04154348320849 -0.0503176627111801 0.0183010317320955 -0.055685285263709 -0.0353848225773251 0.0512113786018143 0.0394231346671582 0.00657643690498786 0.000584814614610779 -0.0136041809332948 -0.0928831269070932 -0.110775679706593 0.021441998097206 -0.258782407091315 0.106735011804558 -0.224444562641179 0.140110106994355 0.19249922662885 -0.0419800158324299 0.0835042543538255 0.131020330390002 -0.0751793818953461 -0.162971014644688 0.179112899458667 0.172223344344281 0.00928044198373709 0.0993740657451887 -0.0104576668856228 0.0519123387894457 -0.0157785528270529 0.0364723994687246 -0.00255570089175559 -0.00119110548324947 -0.001162233829727 0.00329712077762531 0.0045301781217555 -1.26072478552732e-06 0.00185796879415385 -0.00343232284367263 0.0010541321153874 -0.00339883612771073 -0.00037445892756744 -0.000481300477805766 -0.00914581058263317 0.000754609435658608 -0.00540165240851595 -0.000811620295389501 -0.00439999992327791 -0.000708719660335299 -0.00362957648731787 0.00293706876603303 0.00221845259340222 -0.000175933432308313 0.00812788965569957 -0.000898872394645659 -0.00880717344858784 0.0019875540198073 -0.000899474827577974 -0.0102433663095107 -0.00456905962970005 -0.000501658219277191 0.1056832508277 0.00635102890961051 0.00228737737599293 0.28327060942919 -0.0644751190451194 0.0362533097866782 0.118533762994422 0.0485530012894744 -0.0179934749972319
  16 520.879831149775 ""  7.23872323703103 0 0 -0.00358336674674666 -0.0414583459164064 -0.0875322845129979 -0.0927033806161711 0.0205040321399935 0.00306738339059678 0.0664674743459604 -0.0536570990262696 -0.115124172658558 0.00740251100015603 0.0402164748016589 0.116374284475385 -0.00655875517815135 -0.0642136141041103 -0.167258840963137 -0.181889509470129 0.062754156646633 -0.0482699904495403 -0.0134292556608549 0.099162754523483 0.0125622796413035 0.0531143085645456 -0.0552836787136915 -0.0689361130526441 0.0778151491855137 -0.0729293103176551 -0.145909031046364 0.081042904730129 -0.0937666150646532 -0.113042642290074 0.0445317491536488 0.0346340391283533 0.18782103400038 0.00332044563020132 0.00152494571568483 0.000164683994237705 0.0019334444021522 0.00188837408936589 -0.00166874635096215 -0.00406575833399646 -0.0009219353719017 0.00167748199314478 -0.00375014966147192 -0.00349090445506822 -0.00223931560555834 0.00104826386362654 0.00251192776142716 -0.0104166396988083 0.00941509874887686 0.00649973657544771 0.00711687577856456 -0.00696498274787458 0.00633155255629124 0.00391005207536353 -0.00224601305895959 -0.0023495560244916 -0.00443300264265599 -0.00703793994182571 -0.00798446040776156 -0.0052430716255128 -0.00133170264340507 -0.000567620831912487 -0.00417506586978498 0.00540838764632731 0.0228660075910465 0.0544674832929201 -0.0276757053992704 0.0305300121998545 0.0424896886941965 0.165431645850201 -0.00850117885378956 0.117735747359039
  17 724.675862780129 ""  128.991551190268 0 0 -0.00598371925615105 -0.0175288898738556 -0.000339271767658184 -0.00643253335769143 0.0122267905677345 -0.00353772758094648 0.00581806526719958 -0.00512492427408979 -0.00985299704788924 0.0374346660843834 0.0024476822308314 0.0368951041725419 -0.00310327816745246 -0.0248985159136902 -0.0151293561779229 -0.0169878450917798 0.0108834856977578 -0.0347993629647167 0.00490096021722181 0.0133813103978381 -0.0207071319319523 0.0145825923265173 0.00184659660122671 -0.0162468332894856 -0.00338219929546565 0.00705813141240417 0.0104656177401914 0.0144476693924168 0.00330765091383147 -0.0192763699121061 -0.666194122772804 0.304809731695197 -0.601439252886958 -0.0066919355214895 0.0100246753340823 -0.00819029257472488 0.00109240055543337 -0.0324729372318133 0.0052103703865436 -0.000488193965415786 -0.00354384904839247 0.0115364689389259 0.0104492994724223 0.0111608569875115 0.00492077094346655 0.0166111451388735 0.00213799865190006 -0.00880016442351115 -0.00281823882502537 0.0312185378792718 -0.00150069269596212 0.0122312722323048 -0.0216587304309101 0.00568298786369324 0.01478475707644 0.011055864256589 -0.00173069206871109 0.00837749128700831 -0.00337834559143924 -0.00301667514383906 0.0277589738257836 0.0270872746566395 -0.000786886204572218 -0.00448623504640571 0.000543884587511105 0.00210794793374141 0.0578990986021668 0.0207555400536217 0.0656941943308505 0.0114105784735369 -0.000544584464724673 0.00910520382828019
  18 757.113871349833 ""  14.2855471755218 0 0 0.000228819749420825 -0.00187539831285815 0.000400298919146248 -0.00213489144185171 0.00135433741793497 0.000825046510065966 -0.000312928199758011 -0.000242671023861216 0.000122150114506332 0.00315599213004954 -0.000724258981198269 0.00211668645303653 0.000229314073147637 -0.00195469254776358 -0.000627644532253514 -0.00171243523899835 0.000384489393743599 -0.00267576058464843 -0.000982479775216349 0.00066201458232806 -0.00265720858350291 0.000745839651070593 0.000334691658508993 -0.00184921489583133 -0.00144776835219251 0.00093932744764906 0.00162499343135346 -0.000609952763141677 0.00118664261916263 -0.000190569734064398 -0.0578925561145472 0.0247621101882658 -0.048965710043948 0.108597984957729 -0.0720003049892675 -0.0052318636231486 0.0235680327563869 0.0576819515412645 0.114557129084931 -0.0713402737280334 0.0724207762040154 -0.111645216969031 -0.0628578211598415 -0.0479382537048407 -0.036750371476335 0.0586680936344331 -0.0478022000733598 0.110175523306358 -0.0307714682565542 -0.0633725259141597 -0.106275262741159 0.0622952538518777 0.0320170238890305 -0.0774459653484526 -0.158318862937576 -0.23828943937549 0.0107200380348717 0.0734187700983305 0.0507956473532352 0.0489423418124541 -0.0360818772145879 -0.0987582395240288 0.0461847368101172 -0.000687649841366568 0.000470999719800566 -0.00238070878081467 0.0113753958900441 0.00935936976529123 0.0160358249923366 -0.00225311216585209 -0.0058886481584456 0.00155551309359051
  19 822.714690338973 ""  22.9399140728992 0 0 0.00746900045792459 0.0199753425615767 -0.00471013699190115 -0.0284170836650537 -0.00167021745756721 -0.0228634801422549 -0.0055333369690077 0.00896511766410005 0.0129625054592923 0.00493571770934533 0.0017975809921983 0.00651008614376425 0.0287667784530919 -0.00380595992758869 -0.029869812817257 -0.00761982929840156 -0.0130671117578197 -0.0127741521271619 -0.0496584274490116 -0.0252890700535113 -0.0388705015330496 -0.0334062940879062 -0.0113988643539119 0.0290764539158645 0.0127775493005062 -0.0191228228122025 -0.0329734357459479 -0.0391512745119064 -0.00774311144897183 0.0441678838257374 -0.0538748794124354 0.0317511856253695 -0.0477140596574128 0.0468046090470415 0.048156594868076 0.103230400407327 -0.104847940639864 0.0591039041975452 -0.0514037254904247 0.110186752794084 -0.0412608929565669 -0.0394362866938151 -0.0213642087281515 -0.0668780506134574 -0.0253343707255679 0.161478026866586 0.01193033181468 0.306229444670442 0.0219307417551803 -0.0463583002194784 0.0544731164912554 0.151407158038127 -0.0794767523246335 -0.0489694420094433 -0.0240974362365933 0.0242297680367377 0.0420258304527571 -0.0274241148354696 0.0216286178448441 0.0175254424397102 -0.178359023089723 -0.178154914113217 -0.0104158926482164 0.0267825403915971 -0.017637124154616 0.0124942399697228 -0.0262802594727066 -0.0145423010080303 -0.0151630753317411 -0.0225147742802116 -0.0225776385816172 -0.0018140787203701
  20 831.144572132192 ""  44.856642567337 0 0 0.0445870541718873 0.0851211182121625 -0.0180075763931532 -0.118400345734052 -0.00256090564878867 -0.0832902975877144 -0.0232363198658435 0.0401147639408928 0.059128870369984 0.0174445031077108 -0.00170198109050018 0.00950516976967023 0.110202990796589 0.0146448178415914 -0.088036341080724 -0.0161420410122088 -0.052709707293292 -0.0279784970478957 -0.20709100017981 -0.109977410262398 -0.170795614496738 -0.137540345451091 -0.0486027384011609 0.105361623246201 0.0493501442728223 -0.0782059255050604 -0.146278001591491 -0.181837748646627 -0.0240433709065283 0.200139889876899 -0.0261994224210316 0.0345683075328212 0.0316119518737708 -0.0108017431527648 -0.0116634514484603 -0.0251389391382505 0.0264404245768977 -0.015300305676027 0.0116292277553472 -0.0288654181752205 0.010581131032919 0.0106451502444678 0.00460757015912417 0.0172857828354009 0.00664395721452648 -0.0390869588442376 -0.00251427624731157 -0.0703910706784894 -0.00622593558539593 0.0106922492430422 -0.0147811692704434 -0.0302427380044923 0.00737278889930293 0.00888772866498312 0.00487682617783472 -0.0100788816128899 -0.0123865520967395 0.00724024655485152 -0.00981530706887802 -0.00620504776145392 0.0514456703317732 0.0504428808372552 0.00215050049968193 0.0998975466716165 -0.0732248458440802 0.0335931091094192 -0.0800881573144519 -0.0377672387288988 -0.0333713972732679 -0.010157041242596 -0.110357682681807 0.0154650496753807
  21 923.907090131169 ""  7.24393911899383 0 0 -0.00767825280436359 0.000480875505426136 -0.0078420969111011 0.00662874467504886 0.00211578197195436 0.00323339119395861 -0.00766295292749297 0.000685116357858583 -0.00280504356104219 -0.0026751104624086 0.000168260264270325 0.00108525436160185 -0.00287789014459865 -0.000271025985666508 -0.00114228678501295 0.00800864922931043 0.00171756773580012 0.00487991769521439 0.00346932525096873 0.00156699281276618 0.00935145734750217 -0.00888966928076306 0.00798564455810524 0.0320802811644895 0.00482641007889113 0.000399142912924628 0.0188437503344747 0.0294094712562589 -0.00852203945085968 -0.0269246562843816 0.0187177517001711 -0.0137908040282263 0.010850078125444 -0.0427806236309094 0.090714745610309 -0.0144929413178646 0.0788180008970962 -0.039281134547942 -0.019626715654078 0.0317115085264379 0.0508437389908608 0.038330884087242 -0.0847333329709705 -0.0419697433548349 0.0096889984924108 0.0925234884818354 0.0380501415516567 0.425337105734844 -0.286860994578976 -0.124722395947211 -0.291653010692917 0.0873769667130794 -0.124840298278014 -0.0384640353188059 -0.0881229321951407 -0.212575265953139 -0.0922723247227037 -0.0572161478253171 -0.238915279805726 -0.0753069318235905 0.153595633898907 0.120439437306116 -0.014510703694439 0.00744735799620296 -0.00268650594832596 0.00268017453160188 -0.0114396449251959 -0.00709608606939216 -0.0131749953925807 -0.00999842722596541 -0.00621037794375817 -0.00179178678402413
  22 926.464660800734 ""  7.3850791166841 0 0 -0.0760295978125437 0.0175929869455992 -0.098753150063691 0.0725472784906798 0.0389430062363151 0.0135925326417395 -0.0894456184117527 0.0153720869760836 -0.0175635877497866 -0.0220167586416263 0.00619726746041576 0.0349259638976746 -0.0400783964818328 0.0238451684204 0.00299943829529435 0.140416939902616 0.0197551723005349 0.106670807625222 -0.0179988658509104 -0.0252942730705501 0.0497682519780846 -0.10850612652295 0.0915944411650039 0.365990345493312 0.0488383536963251 0.00912150670527742 0.214117473241459 0.305582078359519 -0.0827536652120022 -0.273340968171981 0.00484715732519312 -0.0382043556590566 -0.0458274146866579 0.00441703328952682 -0.00979759105890201 -0.000819857495692176 -0.00578853939077002 0.00465299977943843 0.00346864888005189 -0.00517487063605004 -0.00482159245212067 -0.00277946104946005 0.00830280301039335 0.00575104554902507 0.000279281401823372 -0.006594555293854 -0.00573002550884785 -0.0355002662443969 0.0207791050922363 0.0070418508444012 0.0187616483620593 -0.0129550961082339 0.00648446557780114 0.000795543795750613 0.00966891771903446 0.0203119157727877 0.00682891155319894 0.00461447036265937 0.0189580057468091 0.00529732269118449 -0.00828375095107322 -0.0042873176415283 0.000556948492045039 0.0824996493186021 -0.058094178920315 0.0186345186452101 -0.0483111649035605 -0.0483952912268107 -0.0440819207165115 0.0196325875993339 -0.108074134664914 0.0213496081553038
  23 959.579679415452 ""  7.08731433257361 0 0 0.0178642866540708 -0.00950099314628011 -0.0407300864163207 0.0356235381160648 -0.0857838658113267 0.0696007835645243 -0.0294445435245577 0.0601336558144637 0.0302712584159753 0.00772020577824036 0.0123821271228713 -0.0215666498001434 -0.0055000381832764 -0.0914747951931092 -0.339539817105609 -0.322868622953194 0.089529701317619 -0.152291436319812 0.367891141746886 0.235883488833518 0.144734469609205 -0.202009746225645 -0.0444173551122221 0.247067862388474 0.132552147644353 -0.122209989768156 -0.185881197155425 -0.0788329531671861 -0.112356148824144 0.128119784047634 -0.0567897650537962 0.0770780357703071 0.0356501270167123 0.00466570066032173 -0.00403026461863808 -0.000867643804823891 -0.00278103003158103 0.000961001257439184 -0.000295394153497451 -0.00386844787360137 -0.00184301642638888 -0.000145683579667352 0.00163621113880825 0.00428230766332521 0.00286467810678873 -0.00426246446667602 -0.000473233311808287 -0.00281219569283743 0.00183419293624113 -0.000692492499885168 -0.00185960947758875 0.00518849067802985 -0.0187036809201669 -0.00602696405780698 0.0054337773585507 0.00395059191737476 -0.00428348571180157 -0.00229320851925605 -0.00776491456208265 -0.00428456330999791 0.0126157949346931 0.0155356980060452 -0.00278199784586057 0.000188412120661372 0.013598291374849 -0.00867665420433497 -0.124956370378234 0.0210268479371244 -0.0745646054043841 -0.124262612615603 -0.00813350595394554 -0.0399602446384046
  24 974.155320760384 ""  10.6914392219623 0 0 0.011928120590416 -0.00701081905820293 -0.0245561686782494 0.00737800353807089 0.00530944020861499 0.00210073284816161 -0.0139665774364991 0.0136641471792336 0.0210395416005009 -0.000824471737547232 -5.67607133772022e-05 0.00348562227410049 0.0337662709959122 -0.0227822012590055 -0.0413370238015122 0.0220413032589407 0.00240843084052414 0.0219401639242317 -0.0010309437149348 -0.000635280752472411 0.00465992245227864 -0.0423484604789042 -0.00547384790654858 0.0485966358144939 0.0092048258094999 -0.014392244378516 -0.0163311761887668 -0.0300729939903066 -0.00964091283213528 0.0413249124524261 0.00442867283258249 -0.00526176405913942 0.0110768787990632 -0.075811279107781 0.0549199132487984 0.0288190295839643 0.0567417694766895 -0.0524558775368702 -0.00026169633030355 0.0524941276214873 0.0426410370067207 0.00636164959387382 -0.0444600352372363 -0.0443153302322515 -0.0787797917816496 -0.0736534503179745 0.0546870725854833 -0.158161674081099 0.11865560828961 0.125329231305124 0.206660202444964 0.0472325576165666 0.287522433417247 0.138743554982058 -0.196168539549855 -0.215110137191145 0.0928360745167157 0.169494762143848 0.234580866327866 0.121144015332433 -0.165279831171146 -0.274773186663356 0.115285522095308 -0.0220295779773853 -0.00767044700364845 -0.0161822200633124 0.100075639009993 0.0127371268057184 0.0777277549553762 0.165727441794766 -0.00563114106000267 0.0454956003133347
  25 992.859930998898 ""  117.555613297552 0 0 -0.0376996967062066 0.0299306073463656 0.0725540630318975 -0.0223231313060983 -0.0245270098758118 0.00969881076213764 0.0336409596268046 -0.0333286693982754 -0.0649881939865818 0.00917088288920806 -0.00207725900498839 -0.0192646465367237 -0.123694087206885 0.0818955198181776 0.0987633227095608 -0.112309855611186 0.00862098903869258 -0.0764386080953173 0.0481752957601138 0.0299005186357902 -0.0069549408702482 0.0991473940193352 0.0193079555089417 -0.0938602108352471 -0.00454720038041798 0.0286126407741135 0.0403465506083673 0.10592175371964 0.0104010944788917 -0.133738545709927 -0.0308360939759385 0.0340368756257094 -0.00445201326663377 -0.0237313723572081 0.0127470471013647 0.0075614352110666 0.0202071551174345 -0.0155258503898907 0.00151685606149163 0.0117873071099249 0.010884240067187 0.00338675365546622 -0.0123642315947221 -0.00539059302484337 -0.0276262097017433 -0.0299465150924214 0.0156795756022255 -0.0596807382428892 0.0470844159671435 0.0419928488331103 0.074074134291113 0.0152860444729724 0.0640290593121881 0.0342388545451817 -0.0693016384387923 -0.0792567981720766 0.0307113692694443 0.0723078758965533 0.0888855832689555 0.0431666922233454 -0.0377725026343357 -0.0784261005989237 0.0439182175645493 0.0760064697205096 0.011543256906674 0.0468635558871156 -0.349883257317936 -0.0100380909898389 -0.223626430516322 -0.548383811256155 -0.0213433782373432 -0.142921247765864
  26 1033.83334941982 ""  14.7735601767219 0 0 0.0623298151771133 -0.0151764156945316 -0.0917068519618099 0.0393147905755398 -0.0260469529829629 -0.0392918689094213 -0.0225012262651854 -0.0540870070704078 0.0890320682713139 -0.0274456060692039 0.0157801996896112 0.0446953872829417 -0.100944935936511 0.0898321063576206 -0.0529421391372867 -0.0230677008243906 0.0124308148353186 -0.0393194963078255 0.0761168121853337 0.0300433869144595 0.0125583339306198 0.147155205260766 0.0300943059883286 -0.217711199932958 -0.261918436822037 0.155529410161794 0.248457580719964 -0.11129191339397 0.161600945324948 0.0772476425489182 -0.0356286983058072 0.00863799541796403 0.00672866975760147 -0.000402833595845955 0.000794742711014962 -0.000653282314905433 0.00121295690173215 -2.71853288314341e-05 0.000472670804230428 0.000324830739560355 0.000764415681468883 -4.90188514977901e-05 0.000240694394330958 -0.000895628678935024 -2.92534038103127e-05 0.00290512978951965 -0.000268006742763264 0.00144467384182929 -0.0016195572427323 0.00172456118189567 -0.00138686035727907 -0.00326280726310927 0.00612448602407322 0.000845032257890983 0.0009795609315585 0.00270765416966964 0.000650572705637613 -0.00241377833588236 4.50878398495419e-06 -0.000289089110499684 -0.00358841022259638 -0.00270827099490392 -0.000695099287482442 0.0123229741632846 0.0274859620816456 -0.0183774568665362 -0.438019327242316 0.200707729469022 -0.0982125325316027 0.0554265156364165 -0.201429199928911 0.109517111925404
  27 1061.08864948568 ""  11.8708429676159 0 0 -0.00238957515012072 0.00240699821571893 0.00385591265806293 -0.000846929082842662 -0.00139655243293984 0.0024420871672065 0.00246029142865164 0.00207187407493286 -0.00291712567532944 0.00154155850992804 0.000279923486038534 -0.00229475040779825 -0.0190950548566164 0.0111465274753525 0.000739820250733074 -0.00803449775331568 0.000928163835231924 -0.00693981122863484 0.00573281373857296 0.00444248358383324 0.00245176321341902 -0.00345926615638171 -0.00209472789021563 0.00210686697065383 0.00811923449725411 -0.00493388345544193 -0.0127024696049761 -0.00042838889760374 -0.00421182229117689 0.00136806743291481 -0.0056002341251476 0.00224012290823756 -0.0024237469232305 -0.0144526177065103 0.0055610336479387 0.000959538997402941 0.0297821331238585 -0.0193992539607283 0.00891222700245551 -0.0259523116468701 0.0638215666841059 -0.0122789227820832 0.057841121279608 -0.0907537542791901 0.0145753534215647 0.254707835389671 -0.0841750567530067 0.0643532229043522 -0.27806609645614 0.207405315988675 -0.146917941459005 -0.288099048471287 0.256444384602978 -0.00759155234829857 0.179840194983437 0.372949542069488 0.0712925884613793 -0.245756455241788 0.00661993391497404 -0.0255051862403547 -0.324587261141548 -0.20244153447791 -0.125258432319186 0.0045117228275797 -0.00277565747091183 0.000901306576050508 -0.0173703393018159 0.00132334611590412 -0.00730277942219234 -0.0160881281667024 -0.00587717489824459 -0.00424139669611197
  28 1077.28099229425 ""  71.012624422189 0 0 0.00985351012728942 0.00407752732154417 -0.0492954417293607 -0.109175406982782 0.0583188246900097 0.147620985672239 -0.0224797729360601 -0.0275330611799073 0.0112827886732414 0.0944834520790798 -0.0353351800862871 -0.104195492811009 -0.0497788153597853 0.0352849326779012 -0.042122525363519 -0.0663145361852945 0.0547274751728895 0.197892056126072 -0.0967861538840758 0.0512807405305083 0.143358125532785 0.0515006352281668 0.0272830584773134 -0.0457460861082563 -0.0916992507524385 0.0568968580952178 0.121670718199447 0.0200350029219378 0.047147794757652 -0.0483819674301689 0.0140278830733391 0.059054933951446 0.0101020661297931 0.00239373984961626 0.00179068901749277 0.00284249920813198 -0.00440838735005154 -0.00319030661704375 -0.000909224156156149 0.000325467371907033 -0.000107658012771856 -0.00384645127247319 0.000541656196236149 -0.00133160689904356 0.00285708497451681 -0.0110977195835633 0.00715458950789368 0.00632947078228652 0.00665726607615058 -9.3015553384269e-05 0.00568233844097876 0.00964737051680927 -0.0102158021887922 -0.0070060898203744 0.00700957697879898 0.00856202802376384 -0.00260047720945373 -0.00863846559889417 -0.0088345058606397 -0.00356772952783195 0.00133877513576952 0.00593320422152701 -0.0052686558389923 0.0117522352761261 -0.00911514218232646 -0.00464609784092753 -0.094402306890953 0.0609432436532643 0.00824032748838492 0.127099495134648 -0.0763447037873387 0.0669084956928761
  29 1138.48253902522 ""  12.4804065727812 0 0 0.0616911535115221 0.0889147941862021 0.0322999359893395 -0.0231440534786706 -0.0961236198702287 -0.0166210279921553 -0.0388986824023893 -0.0267477790019287 -0.0306904565122461 -0.00462103800194874 0.0135918011060092 -0.00548218262111488 0.0332996228411395 0.168728332506831 0.231971595837394 -0.278491458944791 0.106320118422659 0.0904473412679605 0.209922296769544 0.0485384864712567 -0.213426707123796 0.0607750479506925 0.087598538987577 0.0729542478301211 -0.0139568063973656 0.0374609358132164 0.179742104582179 0.168484865792601 0.00879859605523433 -0.190284452893286 -0.129688785027225 0.168556716295931 0.214422682429551 0.0129604306533302 0.0261038913808615 -0.00842188237071828 -0.00360785320326643 -0.0203184317081454 0.00581677628064834 -0.0117607820167452 0.0210400385588155 -0.0104014956835989 0.0116103676391351 -0.0185848451826853 0.00750389937036504 -0.157905158064227 0.0864256389267852 0.0520858000292597 0.116383373118082 -0.132577310433863 0.0208227177728579 0.0422605477658532 -0.03222146472835 -0.0220742064661091 0.0391689225031748 0.0706451224901565 0.0101733022267779 -0.058025343283344 -0.0093963176134016 -0.00880362703724393 -0.051482245546752 -0.0217936735449761 -0.0339127731564398 -0.0218102321124682 -0.0315395845569995 -0.0157948018199042 0.115361149813125 0.000899442577928988 0.0930158605707561 0.189191011956306 0.0212627271538226 0.0305334088130698
  30 1141.55007034351 ""  6.12653922903796 0 0 0.0174108118185513 0.0347077213836553 0.00946515907630399 -0.00835366609663063 -0.0328947619994012 -0.00225287117800162 -0.0112396196912077 -0.0105615036070685 -0.00970594003416315 -0.000130177738120747 0.00370101017711648 -0.00381850132416645 -0.00118962712436686 0.0639792650287556 0.0707807468389959 -0.100368800513596 0.0412444495876375 0.0411621973045995 0.074519737267097 0.0191504761342015 -0.0707996387970786 0.0257514584419632 0.0287115572544359 0.0144350536044443 -0.0100461997919297 0.0153027142545606 0.0597431877997772 0.0517635006351852 0.00810791830673492 -0.0608447734924442 -0.0546269720791244 0.0655095285602127 0.0592342917566561 -0.0180174751434277 -0.0820807752757358 0.0370768766656117 -0.0013203588194258 0.0502914153094883 -0.0249165088740759 0.0640836576124694 -0.0306520351557327 0.0119684213835044 -0.0505102692936768 0.0328720497331741 0.00596519563513088 0.347592873622062 -0.209787257035905 -0.239753159798204 -0.327513953331076 0.401231107819217 -0.0506919535006889 -0.0809311684750863 0.136858347214946 0.0533796994996491 -0.0829099036109368 -0.194153779264767 -0.0707984463335144 0.0767516938246704 -0.0950202512551633 -0.0173569177510131 0.16280147116949 0.114202826326007 0.0585431559079352 -0.00732572302722696 -0.0146549816720111 -0.00486149373724533 0.0448122243428847 -0.000840574225191151 0.0382204276152144 0.0773022192832021 0.00728195938853139 0.0130298552256219
  31 1171.58554218788 ""  5.45193896139338 0 0 -0.14421410772986 0.0756108701017504 -0.0105857378160961 0.0526515341025576 -0.0120541767006251 0.0360402001139524 0.0736400253237397 -0.00295421080738989 0.0110262236427022 -0.00916443454917784 0.00561563037415707 -0.00832191538128886 -0.270084499218435 0.136336701737305 -0.0343057014144883 -0.0465174327715318 0.0522486117112238 0.0253349206636243 0.126570438339603 0.0101159366576854 -0.103119799622456 0.0510409604272795 -0.0766007253831914 -0.228542146308314 -0.0394700723797664 -6.72086580072201e-06 -0.194046920865566 -0.142317570484959 0.0653099539795531 0.137328358968145 -0.013362898407809 0.00609416997730375 -0.0229695427812963 0.0400075361649199 -0.00090764070858939 -0.00103942614986158 -0.0213103757260224 -0.00521402396418764 -0.00351056308976236 0.0304298146555249 0.0135963312901647 0.0135856345534518 -0.0127691995470618 -0.0104768372004266 0.00835720405346796 -0.197433287173705 0.078936036062326 -0.0992611073933434 -0.0573398198621807 -0.0758773928970979 -0.112804360366632 -0.0421006862534243 0.130804967354096 0.051746584624014 -0.0033135790398381 -0.0223829387000754 -0.0161547724349329 -0.0307941361574763 -0.057296639250811 -0.018010078601906 0.000958550209343872 0.00586421119696257 -0.0038051360766128 0.030751559052965 -0.0641890156364951 -6.83957042732042e-05 0.0281507144462634 -0.0225122492418114 0.0453451989772285 0.219153654185881 -0.0934625781797626 0.078742207663658
  32 1175.42340777212 ""  9.69900509086303 0 0 -0.0434931499181673 0.0386618471206338 -0.00541028836272093 0.0143289818180308 -0.0159049194738859 0.0140183068622058 0.0212877888828771 -0.00511356665454497 0.00335957696675009 -0.00317859351672035 0.00478319863945465 -0.00500093282426422 -0.0843944720297972 0.0656539234590702 0.0100889044870791 -0.0502720469848296 0.0294983539940875 0.0186904926082949 0.0690541549599641 0.0120454090913752 -0.0512820352940652 0.0276984136776644 -0.0172923955979415 -0.0776780032409019 -0.0209932060033424 0.00621809578125522 -0.0472367697380427 -0.0361773067746075 0.0288149051824547 0.030915619532371 0.00720315374647046 0.00252618418746832 0.0211655288050742 -0.0482753907925554 0.0238305942239967 -0.00827531818931144 0.0416599345831703 0.0147912089772375 0.00227960617213658 -0.0983553210623457 -0.0829519157124057 0.0140964699243682 0.046977105621932 0.0469568828305756 -0.0603809026627883 0.370636836875127 -0.118010939717899 0.32638889531845 -0.000831010831413846 0.0660264981652682 0.0572248451122011 0.00980431720676984 -0.28884753747927 -0.050016690617959 -0.0408221620767992 0.0358653040989256 0.099119721736512 0.195119862262362 0.290390136945611 0.0985764472041571 -0.0161687697911023 -0.0913875804762917 0.0708694653243457 0.00551055042482583 -0.0254163894466712 -0.00123938235796307 0.041260436200383 -0.020021053846244 0.0239888316859669 0.121930588906672 -0.024231729583953 0.0367320868575812
  33 1178.67330768068 ""  0.737519484265685 0 0 0.0292610302129224 -0.0120125794383154 0.00111461714171032 -0.011662472240334 0.00065154771344112 -0.00668902175146177 -0.0149843797618137 -0.00119242271047947 -0.00210024676430043 0.00190907493108435 -0.00166711409611443 0.00141083716317767 0.0524077436636306 -0.0240018938078239 0.00374693361808974 0.00245759575469749 -0.00559170795542584 0.00567558279483259 -0.0216571364188303 -3.58914369006211e-07 0.0197306811213603 -0.00568577731827332 0.0169137879137739 0.0417969271713878 0.00383230740698002 0.00265033336048697 0.0438938819018325 0.0282569875198738 -0.00965203466655176 -0.0291300788407433 0.000170239101439894 0.00444945074990554 -0.00246187610292007 0.0902959238893498 0.00656794787118058 0.033634638575381 -0.0103001453930457 0.00253428663164177 -0.0381241604212924 -0.0454560358257459 -0.0341772093420963 0.0884529927562178 0.0281368489673734 0.015012518150372 -0.0589712154591118 -0.29418355026198 0.132055974857923 -0.122577099423921 -0.445184219056801 -0.0208748392516678 -0.421376145072715 0.0622179503431252 -0.0484352167747817 0.135275445003997 -0.0672344475391967 -0.00641106988948781 0.107885641364247 0.131062902457429 0.217673221624656 0.0741148411091469 -0.0730199610149151 -0.150690231683799 0.074071444333642 -0.00760455103778839 0.0111868894779115 0.00104034598361529 0.00122919397570443 -0.00042159882901279 -0.00752071137216413 -0.0358852332306723 0.0225980610615616 -0.0150489085165592
  34 1220.76578508497 ""  2.62315815228649 0 0 0.025790627617479 -0.00375393749795623 0.0102431364216791 -0.0128754661235748 -0.00326926694056553 -0.00334526769354371 -0.00999512161246001 0.00352769788114351 -0.00702598915833362 0.00379213476214507 -9.58107942533979e-05 0.000488304390325321 -0.0231953174983455 0.0283229211710498 0.020680329384066 -0.00926086709030534 -0.0160565639327917 -0.0375474979258135 -0.0170704969105966 0.0120371542101056 0.0504230446273158 -0.00967403795341782 0.0145767695763854 0.0419814098645168 0.019411046478516 -0.00595846282473826 0.0198111040967656 0.0251662606101898 -0.0155698612391671 -0.0240835699698002 0.00715585633761591 -0.00967781505157231 -0.0302228992363163 0.0301129784543914 0.0190095212243007 -0.0959561292067075 -0.0364414881368057 0.0160607615184307 0.027332115292338 0.0376340797913779 -0.0751582849081501 0.0451208842789795 -0.0138933317846676 0.023979394869496 -0.018074831754999 0.122828008638886 -0.0115980803789137 0.255287262121764 0.135934674106407 -0.280720837361553 -0.119436158908351 -0.465196641090477 0.467205356391027 0.163806342146493 -0.0459906673182314 -0.065709870915932 -0.00408842241746986 0.110165496939328 0.0364948357666295 0.0256542684262522 0.0568955808222043 -0.00624473459335488 0.0702146038494874 -0.00366998831952395 0.000518809854782014 -0.00383190510236571 -0.0220966674584311 0.0163633238246369 0.00111154788736296 0.00809329619020531 0.000607547090431787 0.000146204214522128
  35 1262.1716004466 ""  8.33199807585169 0 0 -0.0332123426569249 -0.0479216000761 -0.0590852628437996 0.0247528156858201 0.00458282958047581 -0.000504778083175532 0.012227631882728 -0.00945321043676059 0.030946532166013 -0.00294616942496124 0.0105849405373211 -0.0140665347732027 0.240177541847182 -0.204190145756367 -0.0560896864786818 -0.0172667025106475 0.196159054986874 0.568654599529862 0.0907872907804106 -0.0909824867053201 -0.413049334072189 0.00210139949922215 -0.0408852546877386 -0.070720006773659 -0.0631084055012305 0.0249285112811659 0.00135163344620743 -0.0699004383128851 0.0222205964945325 0.0760924072001866 -0.111465729638007 0.157633655035106 0.187325185717362 0.00381252844083902 0.00144833370238395 -0.0118355091186503 -0.0022988065501493 0.00072809708887526 0.0026126780537456 0.00378701302243508 -0.00627262208983389 0.00572098909924368 -0.00120244326745099 0.00140613422172797 -0.00276787581944569 0.0161140910592874 -0.00140486463715952 0.0332033385989599 0.0174894814851147 -0.0204884626571674 -0.00907098300744813 -0.0644998903378053 0.0522848725717233 0.0133096151417269 -0.00451197613208294 -0.00362523005721922 0.00132408082451319 0.0112567114101668 0.00628476544453669 0.0033560182711128 0.00313232275982827 -0.00421550175897961 0.00752406131863885 0.00557991197199006 0.0298717767565796 0.0303340517961961 0.0900979977402849 -0.0954984443168921 -0.0507544221056452 -0.255726702575743 0.076468337444435 -0.0853329130220853
  36 1289.13462425468 ""  3.00424556687433 0 0 -0.00742106341642845 -0.100262708448776 0.0348187636347199 -0.00127903805542972 0.0081087228181389 -0.00966967583628987 0.0143452330430911 0.0773191723982494 -0.024576520691817 0.00236132575431499 -0.00528982543773094 -0.00707572286339302 -0.128347693525322 0.0932680143844414 0.447001115257539 -0.000881258526762307 0.0547878276469408 0.173052417849128 -0.0191785827718171 -0.0482538657689981 -0.110107938608712 -0.161207653144593 -0.0562237258243961 0.10465950755382 0.160877250024459 -0.0777412713719928 -0.162878462056167 -0.00313812508574441 -0.15058344933679 0.0704596454562303 -0.0798883207959687 0.0906421453778436 0.10697379670773 0.00269730661483362 0.0151405993125951 0.0289118585296386 0.00826519045993864 -0.00787281540443387 0.00373696226426457 0.000119289155192805 -0.02164390104068 -0.0281249857353543 -0.000434807190229044 0.0108268411672684 0.000241156049031557 -0.0542118595165098 0.0365990372101144 0.00630907359824952 -0.0432234809716703 0.0414610579615715 0.00297199780880459 -0.0961629601010742 -0.0308311729755109 -0.0753247876563999 0.00396517822530015 -0.00847205285950388 -0.0190209379717837 0.0285814024535536 0.0017891453469678 0.00275231598775754 0.0180864613340962 0.0179166126601613 0.00254064372360098 0.0175238143284795 0.0278757130918269 -0.0431961867000403 -0.325886295679145 0.197072968076979 -0.0532633141851879 0.192908236810065 -0.214689593821855 0.137988406683269
  37 1301.41916269546 ""  8.83960021834883 0 0 0.0073998754327365 0.0215950276844485 -0.0100942755467822 0.000606293667365534 -0.000581255606643031 -4.09069467569625e-06 -0.00465444138131401 -0.0173147634449082 0.00676412061106556 -0.00217504833828152 -0.00019175015215792 0.00292646159295858 0.0226869384837129 -0.0156105354732486 -0.107231215203229 0.00910400136993742 -0.0182274499986776 -0.0482719138416447 0.00211797922339435 0.0126891409091214 0.0316289307341618 0.0368550200008861 0.0149321579548281 -0.0205652155952018 -0.0353977558432238 0.0164612749497033 0.0375050670863005 0.000580433858476853 0.0353540689324915 -0.0161354645067609 0.0207798209198743 -0.0212285743366495 -0.0143256176940586 0.00720733309664298 0.0615404825060991 0.100307681190356 0.0324814767425039 -0.0359443391522348 0.026444530460073 0.0103915223992348 -0.0722136580914955 -0.111305917205026 -0.00287080887178742 0.0377439718619732 0.00442069544941353 -0.245908826917275 0.155748008296748 0.0171912212707542 -0.129773490264466 0.121996720804006 0.019108431352022 -0.506667503859202 -0.0406805734684955 -0.307257528829135 0.0188728757860459 -0.0340398754903754 -0.0804414035522996 0.0940952186933843 -0.0104233673171263 0.00326113013484167 0.0527051983958457 0.0619770543144552 0.0039503818074553 -0.00543409186912877 -0.00460725391845206 0.0119375267367655 0.0885158690180173 -0.0625701256479641 0.00116448612547501 -0.0493203905096021 0.0547720402834607 -0.0335664849208149
  38 1359.55894054269 ""  4.67030208424305 0 0 0.0242557438861938 -0.0132005010089028 0.0871379415627351 0.00974865586777475 0.0346993471267558 0.0693595276285135 -0.0339642589972238 -0.00790467085672678 -0.0119018180332246 -0.0172399040315549 0.017398724531044 -0.00366892105206749 -0.0635045079502903 -0.13002856557532 -0.430297151728394 0.00692096672530376 -0.0393169118814604 -0.165519521520947 0.0018340934382662 -0.212425259179407 -0.612915777967626 0.0389201021541576 0.0440016849781696 -0.0195641775149574 0.0592399351912614 -0.0453533808083941 0.0437236758247966 0.118090927795386 -0.0545726320686354 -0.106423104378815 0.0731009983398521 -0.085893780393924 -0.0991087223813595 -0.000238109004162971 0.0021467627727459 0.0020412288199022 -8.48233415966319e-05 -0.000247077203524395 -7.04529741104667e-05 -0.00322790534902313 -0.00568027983549378 -0.00370583217345955 7.36989065112243e-06 0.00091460591459937 0.00133269208557076 -0.00112645758881115 0.00236527897331682 0.00849471761830856 -0.00749231067140704 0.00675269143272344 -0.00174414422797606 0.0112292894499487 0.0117539516316132 0.0109814750369012 0.00451248859804589 0.00414923969028197 -0.00417604609396943 0.00479441818943716 -4.11395441290663e-05 0.00196723706417161 0.00473111279436988 0.00533844570634461 -0.000744677559607176 0.00550473748649866 0.0039276620421076 -0.0252219572725484 -0.14979150278409 0.116012107935811 0.00575487524171709 0.137715229239547 -0.0802037224029952 0.0616369945613969
  39 1406.37772554512 ""  4.7301212666477 0 0 0.0573605025893321 -0.0315598547467157 0.039133608209686 -0.00630942440282361 0.0136753373485499 -0.0563988051367541 0.0154477912760819 0.00187975131565457 -0.0480404466648739 0.0030893753261537 0.00225144833999924 0.00119674018237868 -0.606927420517183 0.231547013988394 -0.340902595981724 0.103629936110694 0.0651204376318758 0.358240357360755 0.0189894769298591 0.0665718810203747 0.0461378163973675 -0.0411242168409146 0.0200830294383582 0.217068908023576 0.00231192368053195 0.0743771989832471 0.170726923433825 -0.167115781283446 -0.0266621638401939 0.111346944919607 -0.00158658800152904 0.0140934168689461 0.0137378296480503 -0.00189921839671634 -0.000579807432839916 0.00115344098104022 0.00121158214845264 3.89881304232675e-05 -0.000390845596071014 -0.00105013853307229 0.00363716574265858 0.000769617965678775 0.00355470202510992 0.00279129476894651 0.00028964058068303 0.00363141565667526 -0.00292411469269897 -0.00720327704849205 0.00415679401441665 -0.00393655254529761 0.00518234425848388 0.0188812633400523 -0.0309980696387306 -0.0117199307638593 -0.00616208743099959 -0.0167708392248189 0.00375029366867568 -0.0129271693731251 -0.00974977846173468 -0.009917244579324 -0.0161630699697208 -0.010059537906309 0.000206827591107497 -0.0132960041237974 -0.024868054566459 0.014783196102216 0.0575188779038088 -0.0408790603661317 0.0323248259356965 -0.0396317187538476 0.100288808126489 -0.055936183343001
  40 1419.2162192919 ""  2.70726421689773 0 0 0.00112020566849652 -0.00026342014183659 -0.00279617727774703 -0.00160098545417864 -0.00245865315824107 0.00573551644806627 -0.00206542203969208 0.00145156557035502 0.00266903651603079 0.000298660729861332 0.00254479780136629 0.000102787717479102 0.01520115401383 -0.00149287885639661 0.0208601595656664 -0.0162622625418714 0.00188987965754984 -0.00890124525911705 -2.79746948581163e-05 -0.0107159024222721 -0.0219695563602319 0.000984297064004079 -0.00035722258224872 -0.0131124203952071 0.00517266917844289 -0.00637548371643812 -0.00804618859081832 0.0120601813933099 -0.00492606764538593 -0.00600151267795513 0.0127994481410919 -0.0136889444828602 -0.0265890619145 -0.00503381653316962 -0.00602168082696251 -0.00627467733461122 -0.0073543259218855 0.00223240477286291 0.00394288199666842 0.0157444214987799 0.0219948104918576 0.0344197998652256 0.0788727118097554 0.0867285419781091 -0.0043115283314322 0.0669696821085195 -0.0349503015116732 -0.0733075848463484 0.030767418533962 -0.0950587754188185 -0.0140531557772917 -0.173658072625312 -0.177953282872872 -0.1495637156628 -0.19496924416962 -0.482283170896751 0.0952780548901265 -0.300696247794838 -0.223462088155541 -0.24319381072521 -0.387923159799702 -0.249685267116426 0.0373207376307993 -0.000342727621122917 0.00182689210429033 -0.000279819262810269 0.000401478012255638 -0.0034048487768203 -0.00584984460632283 0.00958512068322305 -0.00646028759246222 0.00624884576891393
  41 1423.26906540349 ""  6.36066237101528 0 0 0.00443219139840242 -0.00782714620646633 -0.0547531962572544 -4.390255605177e-05 0.00152537494473834 0.0698005603977197 0.0604454849398858 -0.0146184102497045 -0.0722650145041275 -0.0078296958819896 0.00890544044258325 0.000543026681767437 0.0588072681725993 0.0533928688907417 0.255078923571253 -0.0503323287912129 -0.066551093295208 -0.277647102986692 0.0185768303977952 -0.103078751276755 -0.261250356051614 -0.1375141248063 -0.0556258878488523 0.401915684248512 -0.169080878403103 0.23355597696125 0.270386982561619 -0.361277603127349 0.0603036371035922 0.228476484879757 0.0537812013820848 -0.0663006124642878 -0.0827871429592298 -0.000112136942219568 -0.000123772586272978 0.000248777511344807 -0.000822083239805968 0.000138992505564153 0.00025165929642456 0.000909553430452327 9.80898356815832e-05 0.000132847474691278 -0.00080908517404553 -0.0008039238336757 -0.000149568269265481 -0.00061714040151774 -0.000295871200057967 -0.00350041292774648 -0.00209502659131252 -0.0016686641425897 -0.00212011446130329 -0.00275200260356513 0.00428971451651645 0.0013042931057001 0.000660248209736832 0.00316132339160798 4.28696736183696e-05 0.00153323302184953 0.0016491194726169 0.00165265402887766 0.00339692123540911 0.00174894426272691 0.000136678297230269 -0.00328136872667867 0.00222258063451379 0.0112857765551946 0.0527120487962401 -0.0292252336865219 0.00773400557395911 -0.0547218472580013 0.0491925019549757 -0.0303265212019905
  42 1434.54275669874 ""  2.48342801184055 0 0 -0.0708506758956688 0.0413896311866181 0.0983370621025461 0.0030814630560255 -0.0162211646058489 -0.0518173543658452 0.0272535122929823 -0.0354786337638864 -0.0642810347133911 0.00666356892071448 -0.00402079847766715 -0.00311901030504295 0.361036750592952 -0.308061409440796 -0.222368871172662 0.0160071649905345 0.0495553886742516 0.195535357833721 0.0102454391053179 0.0965013815319106 0.244117353949685 -0.00178413002015512 0.0159617927279462 0.223637621723221 -0.0740648665366461 0.112836357661755 0.199934217902152 -0.177010596889201 0.0582715378856962 0.0618309231566463 -0.00898570479730075 0.0150031630101477 0.014994103103896 0.000415867283292893 0.00306760077098433 0.00099364620320824 0.00203032128681368 -0.000718657281604812 0.00032722949152945 -0.0043984895418674 -0.00733773208343448 -0.00547005518178729 0.00433438740671739 0.00606589657972284 0.00335537999584766 -0.00519794675580636 0.00579608378735454 0.0160032037373948 -0.00395685046313477 0.00948422642465099 0.000474749775685307 0.00125728365900801 0.0243511829977202 0.0152647004324314 -0.00054498311565086 -0.0240559830688885 -0.00892847096943626 -0.0096374978817266 -0.0135200771347201 -0.00987343470508687 -0.0222004420235957 -0.00441420782706936 -0.00551349846303756 0.0167902188944794 0.010815158733693 -0.0396139849399769 -0.176026189372048 0.138906104907121 -0.00983514372333371 0.197820138547293 -0.150287018585672 0.104274334781102
  43 1457.55343135631 ""  17.5157589747261 0 0 0.00168090084401493 -0.0019534766079046 -0.00836840459931812 0.00176368677627306 0.0036773733178786 0.000906845261529812 0.000693387247783744 0.000873376685233516 0.00426290057563619 -0.00112281190872901 -0.00296310724902641 -0.000262721458461455 -0.0217544735970081 0.0204462504942607 0.0156299847424526 0.0138138609493877 -0.0101694156956879 -0.023448173721865 0.000285343319893174 0.00192961907911975 -0.00037549353030022 -0.00416324761542528 -0.00599281110721348 -0.00857292593996848 -0.00757859954549002 -0.000703741675613265 -0.0170904108898311 0.00759701538724219 0.00559122674241065 -0.00334812526513525 -0.0153520961044846 0.0170560427214946 0.0366520645066354 0.00435227398299855 0.0247878944205099 0.00949368017225136 0.0198769983018143 -0.00478256975583485 -0.00898833287340499 -0.0623982120889303 -0.0881349569396646 -0.0698288629792842 0.0356247545807668 0.0447758515649262 0.0608526231796809 -0.0858035331763461 0.0647193628892562 0.205269942133575 -0.0571147003189695 0.175935361959057 0.0201674738140923 0.352749319244391 0.353154991602334 0.349871605942964 0.0753425423982304 -0.246034148166835 -0.216102122149015 -0.0609227129807817 -0.0905476031614943 -0.0388089904692011 -0.257701497824877 0.0480992479283866 -0.178080676434322 0.000409399717860797 -0.00352402082633977 0.0031298773903711 0.0104766438928514 0.0018834336826957 0.0158256569500346 -0.0355097215275237 0.0267246153524245 -0.022331668818901
  44 1486.88270430623 ""  56.3156984412616 0 0 -0.00345925499651032 -0.00187954909831547 0.0085305177394657 0.0343250656058228 0.0640014836938249 0.0028131252835574 0.00685783889509467 -0.0136842425932959 -0.00111421570370556 -0.0110668467379053 -0.0571404278369559 -0.0154526887009002 -0.0467156936052489 -0.00772198055859231 -0.113929762173201 0.197807259837133 -0.120223472003086 -0.303782029820939 -0.0426563480884951 0.00430849685382492 0.0104059731321656 0.00283063376108152 0.0123733546325614 0.096692911964593 -0.0652905605821418 0.0165727617178371 -0.0632549895885217 -0.020603422570942 0.125699878939464 -0.0324320989924965 -0.343083504685513 0.367273694675583 0.563532516356413 0.00687470401007208 -0.00594241187251604 -0.00812533800192654 -0.00213097983859134 -0.000586661404038474 -0.0032857981637196 0.004791216878945 -0.00601222796787435 0.000112383074742638 0.0101209221562571 -0.00262895761704246 -0.0126348450986799 -0.025895843925729 0.00872296586529298 0.0623779447965222 0.00718397691083619 0.0610704830245166 0.0162212137564011 -0.0181404507195923 0.0111617404070204 0.00116028042210794 -0.098408116156187 -0.00960904370781977 0.179663862801024 -0.160027828992839 0.0414607481433079 -0.0355015142494994 0.107356535561116 0.031369142801245 0.029770776480889 0.000503761975553388 -0.002930469105247 0.000935835945459205 0.000568737690297364 0.00059323693321531 0.00383642082557466 -0.00104697425302891 0.0107408504381872 -0.00632117435120357
  45 1492.53636142894 ""  1.41237965989833 0 0 0.000987783601859601 0.00041863636510447 -0.00292019608222091 -0.0105149712665526 -0.0190597478307902 -0.00154115221611558 -0.00208804379751371 0.0046340841565365 0.000160959563185951 0.00287554893457389 0.0170718591502008 0.00502652413407758 0.0121704316687498 0.00306955801386476 0.0339602870355949 -0.0548455704397654 0.0335850288352256 0.0914630963107457 0.0150367258033149 0.00163291864234259 -0.0012386007047494 -0.000980151358630625 -0.00447147635750741 -0.0330016905715595 0.0225166045584872 -0.00490370699207567 0.02396470196164 0.00508967908852458 -0.0442890777378586 0.0130292638220004 0.106056965789065 -0.112617336733184 -0.169460621995729 0.00284390850472044 -0.000666857802962992 0.000893965309406335 0.00310172651133689 -0.00163152104312693 -0.000134908831778856 0.00707669127796075 -0.0284684537372891 -0.0270844239800614 0.0323730322663417 -0.0251776105133142 -0.0143724446390875 -0.0831254969997273 0.0319945498590373 0.0931541751774054 -0.0150890764258348 0.119868859099596 0.0337443798053009 0.0248830736779381 0.0982788062004388 0.0498156987762123 -0.261369089941715 -0.0930954160261256 0.459706754406771 -0.53393094942717 0.280495922573398 -0.0245850107730575 0.307648746958651 0.251565346590691 -0.111410123053745 -9.13592468695489e-05 0.000563363305732408 -0.000221751272182733 0.000916507393840709 0.000421835268008333 0.000760158717767759 -0.00385518202141805 -0.000938816128416758 -0.000275331086314201
  46 1504.27139862949 ""  2.82946233525571 0 0 -0.0129972389664143 -0.0146663929001501 -0.0178079825172997 0.026844704538008 0.00392653646507496 0.00482386509031681 -0.0376485428263445 -0.0236583845142582 -0.012697369323665 0.00130999017803429 -0.000558031422655634 -0.00148343248805501 -0.0189983721817524 0.00918174604095907 0.0584497323077564 -0.15577884689846 0.108242674311252 -0.0215901118911741 -0.138954977653696 -0.12872917656634 0.0266412138231136 0.455870060256512 0.45168073312162 0.133129627711509 0.431033271164586 -0.294650887694534 0.00537134455167335 -0.298602311707219 0.253515236999728 0.101187038158401 -0.00391325559837025 0.00623404743473594 0.00344920551012863 6.4472293085279e-05 -0.000542602322573767 -0.000489429092852521 -7.69049558496968e-05 0.000207370354371164 -0.000189653296649867 0.000636837826517301 0.000330639754674151 0.00111071014724086 0.00037576796588996 -0.00153978068854889 0.00173789001149506 -0.000908580712234104 -0.000222422525462207 0.000880654191302148 0.000229881953049462 0.00157261896001681 0.000410321308633607 0.000978206037425998 -0.00162862474263941 0.000465893940642964 0.00338405980280783 -0.0142044768971396 -0.013590720271257 -0.00189736958967636 0.0193888670318888 0.0101581466407008 -0.0101630245251337 0.013543727401758 -0.0244894705194498 -0.000762142763359411 0.00586069791318462 0.00271009242935921 0.0118789585819639 -0.0349099185071793 -0.0317088880620889 -0.0125674125929759 -0.0344478194883942 0.0178289420463212
  47 1508.89181012354 ""  4.27016016393296 0 0 -0.00189171351234666 0.000979276421057235 -0.00442353378363296 -0.00255588582176042 -0.00531403266454197 -7.07659049443717e-05 -0.00335036304319747 0.00285521219379562 -0.00160388233410224 0.00054790349904046 0.00461683962701432 0.00153893935739523 0.00569593938815954 0.00317250315083999 0.0174380429574661 -0.0127638765191879 0.00697086339132446 0.0206306541552876 0.00632254137506853 0.00282411452366215 0.00272340644197806 0.0243942825644879 0.0181319388318669 -0.0308245370433566 0.0473799522242979 -0.0160679849383955 0.0396671845530613 -0.0175639417411861 -0.0407105409098625 0.0266183283116327 0.0307060385512831 -0.0328636025136204 -0.0441120714582555 0.00182838781712525 0.00407096426460843 0.0011710062413185 0.00744398860912282 -0.00473601835510591 -0.000756737554864682 -0.0249658111883932 -0.0189802711638293 -0.0409223109633097 -0.00409464466402248 0.0383594126095871 -0.0251328736940691 -0.0697028154844043 0.0339279519743476 0.0982833488526975 -0.00676782763658024 0.112534523868297 0.0351723092136503 0.129726171140982 0.123051479422861 0.0961830944332161 -0.0615190778853391 0.292893731712037 0.279500431772555 0.0155228130789967 -0.468650587047384 -0.243118219707876 0.199774199540978 -0.290148527676957 0.526357107505262 0.000480351722220898 -0.000693826435227233 0.000651685736879863 0.00339893274393367 0.000329901769761772 0.00420610792330048 -0.0110180628440685 0.00453624106315243 -0.00501924267597626
  48 1512.92501225541 ""  5.81386056486374 0 0 -0.00976301836357125 0.022423634588141 -0.00970306813905005 0.0375922204179473 0.0131195583640812 0.000527797094140224 -0.0108056885480239 0.0358400930641947 -0.022701252971941 0.000136978511898915 -0.014253134070156 -0.00465751615853139 0.0260155217948992 -0.00565117069042893 -0.054029127218412 -0.155732370576408 0.10569740838044 -0.11374107669455 -0.1817808002815 -0.132284467603352 0.0918801349643472 -0.0104908174767362 -0.0681522823411429 -0.346989729574905 0.230090129726496 0.0348642617220864 0.476477832845611 -0.0518457252660907 -0.571809535216611 0.236317860804036 -0.0745513104030434 0.0831057392824475 0.124651166862127 0.00163222413412901 -0.00262538885987629 -0.00343836508836936 -0.000813976891154162 0.000231236449311955 -0.00077318116141618 0.00207292278276989 0.00179267829136058 0.00477201121303376 4.56977515820261e-05 -0.00177081789146604 0.00127467187744332 -0.00571985955162682 0.00038272198653874 0.0127481241149794 0.00327480350641351 0.0119184263492923 0.00314500512014185 -0.0135455606743873 -0.0092812544013949 -0.00667066450061368 0.00594270577210994 -0.0196303037034222 -0.0229453654563846 0.00586915918561568 0.0255598934571282 0.014792412982992 -0.018544953010451 0.0128480063792095 -0.0308222205497149 -0.00179225811155767 -0.00189599285207333 0.0034987905509633 0.0424192298410278 -0.0302146823246839 -0.00249313814779135 -0.0131101588628566 -0.0074202719358961 0.00374598538095706
  49 1515.53951055176 ""  0.938880839018545 0 0 -0.0160670106976709 0.00681294210391015 -0.0166945622510904 -0.0700316728996711 -0.0057421716708368 0.0109532687768781 -0.01800345641664 0.00816857073302698 -0.0103340214994222 -0.00604221048163527 0.000831303202637565 0.00297147954226872 0.0624428610316701 -0.0108704544265481 0.0710717424533581 0.490468156330489 -0.347457122617042 0.0224629434757353 0.450570407058364 0.372231515448958 -0.143477831628762 0.142256452090265 0.116570020094042 -0.113767681451182 0.232396506207444 -0.0901014560797514 0.171962502030135 -0.0959549667852607 -0.147184830559058 0.1132294692937 -0.00470245685872581 -0.0065766859533769 -0.00380310050584457 0.000599268636532669 -0.00147820538367274 -0.00146944036422024 -0.00138207163112917 0.000218918292253964 -0.000204035291658025 0.00192970277244839 0.00162280665895169 0.00351221068696717 -0.000129733140090109 -0.00128716919791291 0.000926138070096766 0.000814479935163655 -0.00174447907957152 0.000397688045643479 0.000945287583476638 0.00102522145724787 -0.000665338304846432 -0.00818439007630473 -0.00597181531426285 -0.00448344532154364 0.00413325680136795 -0.0135087198880271 -0.0160091618929173 0.00410419565102092 0.0169044186421089 0.0100569021914145 -0.0130533748564145 0.00856813668576038 -0.0208889841871465 0.00502247441608912 0.00158324869816555 0.00213021243669533 -0.00698967567018309 -0.00716008884311522 -0.0120131634638689 -0.000242984576806016 -0.0197965407054346 0.008463930797637
  50 1538.27340329605 ""  5.66768726073268 0 0 0.0024037800918997 -0.000869988878295809 0.00164427398914737 -0.00266792716533527 -0.00313449761776436 -0.000461045783643645 0.000387104093762886 8.67651764605139e-06 0.000305768666416449 -0.000744363729113079 0.00291746042217603 0.00171479607342251 -0.00507060754946755 0.00252876342783454 0.00511702055714899 -0.00832278708917693 0.00375066445034375 0.0148317266810919 0.00137094638781931 -0.000814006845360661 -0.00103823735574636 -0.00659921607440408 -0.00304777817901945 0.011063758906798 -0.0101146841692686 0.00179752853997225 -0.0144444759925439 0.00600044300202782 0.0123822630169819 -0.00874114906907041 0.0307509426579836 -0.0261124091976989 -0.0413869117012665 0.0291247792386319 -0.0737364788234657 -0.0788552824013711 -0.0163211638493122 0.00240407497076271 -0.0106802090238216 0.0349524157053194 0.037018524166074 0.0610147179813298 -0.00720210427521176 -0.00279346283284061 -0.00776711123824435 -0.363155929176106 0.0687012628241159 0.460066211474961 0.0408128526859005 0.564276706650607 0.168594046750099 -0.113467393044788 -0.116990794125973 -0.0816709927982484 0.0189529682212035 -0.0381225525286797 -0.0777198066736269 0.0842456694301063 0.0095936134357345 0.0226089380817168 -0.0818545036533627 -0.0466679607357615 -0.0153428297799868 -0.00121502760455906 0.00224222152300815 -0.000868053938810441 0.00556098444719844 -0.0121766642872746 -0.0129626499363058 0.00994865074113157 -0.0166763721083118 0.0125509823343194
  51 1673.80753911275 ""  38.9450903565744 0 0 -0.0179804398674684 -0.0135348914094278 -0.0144993434318983 0.00487389753109419 0.00116673792600109 -0.00111375733165431 -0.00208052886077281 0.00143219859906578 0.003792851393156 -0.00244840456671633 -0.000605776049277506 6.52633077030565e-05 0.0578948870441739 -0.040924274127476 0.0348081699148516 -0.00565824278082133 0.0117814400481484 0.00979032572036825 -0.00714210135829679 -0.0073554936912353 0.00836199499893825 0.0311996663683665 0.0219995588666254 -0.023744960137581 0.0357109448825264 -0.0283948044276306 0.00247411395726673 -0.0151456894388055 -0.00658161033759589 0.0180982826060025 0.0121375406653783 -0.00455391785843557 0.0111382398124384 0.000505025925037855 -0.00171793911123472 -0.00125920106155304 -0.000327364725253783 0.000155976766203775 1.30451139940406e-05 0.0018820706861946 0.00210748144014369 0.00338287600543688 -0.000198723895469895 -6.34560500023421e-05 -0.00162867642173711 -0.00967761022678067 0.00116130221391439 0.00999288348353446 0.000434266898034204 0.0105318001844631 0.00424664333618594 -0.0231299188107885 -0.023858321341795 -0.0219349522328275 -0.00104437041642068 -0.000824854297502714 -0.0012895974559644 0.00459061804927268 0.00654939911164731 0.00301393043592777 -0.000815467606049859 -0.00091833684654707 -0.00166166438430562 0.0243465222371211 -0.0626662757728271 0.00103221985862327 -0.275717000260219 0.459020121831592 0.383842184160947 0.0569101181223097 0.606543705231666 -0.317872608306894
  52 2922.33149777142 ""  78.5228071658528 0 0 0.00742048182041172 0.0109412430791463 -0.00429461214942681 0.0552719407036944 -0.0414870339345529 0.0178456729805842 -0.00242993068662981 -0.000387511440532752 0.0010884663498286 0.00078145945600339 -0.0008700548418238 -0.00158849067688574 -0.0858083796677149 -0.150775440481799 0.0493618942806261 -0.0922976985372559 -0.172612541253502 0.0561412073084216 -0.579883271863866 0.678089161028365 -0.237759810456679 0.0187637883806359 -0.0216102884090903 0.00718802366506513 0.0182531711776869 0.0307529817007511 -0.00901265721417101 -0.0074409943075014 -0.00160591537733965 -0.00543010130198676 0.00577165528601419 0.00851369580721721 -0.00588266492164123 6.8069823739421e-05 8.99323275306783e-05 -0.000202187246299373 0.000221546193584026 5.46052285394799e-05 1.77004101956047e-05 -9.26616515486056e-05 -9.94709731221314e-06 -5.89201852243436e-05 0.000104040846066466 0.000110624131277113 3.56903831605675e-05 -0.00034581329028394 0.000366943203318263 0.000123720631260041 -0.00159121493963682 -0.000723844396694178 0.00216068106728587 -0.000107117874861252 5.0833403971172e-05 -0.00019473344232061 -0.00139986070602729 0.000703506565598688 -0.000775339424723885 -0.000351380920710678 -0.000610291308814468 0.00139460313144943 0.000838964409149334 -0.00124990032193539 -0.000993431230548032 -0.000409964290364186 0.000256043501312708 -0.000165182064041784 0.00151612291936869 0.00250163474878711 -0.00174589600627601 -0.00462136240340059 0.00364166219397774 0.00102284281358241
  53 2944.31103214107 ""  16.1300903902382 0 0 -0.0367925330043821 -0.0623308606753912 0.0193252682974223 0.0160718270926612 0.00869653342481092 -0.000788156110049921 0.00464187607308254 0.010948152965748 -0.00169624352523864 0.000157110711737452 -0.000733914217456208 -0.000650936072786409 0.434427523756954 0.758885396822008 -0.236436318303435 -0.129962271414977 -0.204993314591425 0.06211244716743 -0.0813139921627909 0.097464422981434 -0.038410315456764 0.0221791431250626 -0.021000918646022 0.0106775627415829 -0.0649030825819245 -0.104688817696229 0.0326495329645575 -0.0174147957174652 -0.00336032818837569 -0.019728673655924 0.0072429135426502 0.00856412273086942 -0.00779762011858623 -3.40745835790018e-05 0.000159438885363749 0.00016153559360794 -0.000163166117861126 0.00012204411190924 7.62164795964833e-05 -0.000295731629528431 -0.000425201205291645 0.000969850998357515 -0.000119620969375176 0.00017708408263011 -4.18726636845017e-05 -0.00162207970113483 -0.00390858378112576 0.000326392955230326 0.000927173890913636 0.00126773861171008 -0.00118479449049927 0.00396379910374368 0.00448946955883231 -0.00940342238973679 0.000884209288446966 -0.000336672202321223 0.000642228887181465 -0.000182085682900348 -0.000211260788504451 0.000770105728351007 0.0010354082244181 -0.00114829991448941 -0.0010889398704316 0.00229138186616145 0.000321229014266574 -0.000279153868125828 -0.0115201539684562 -0.0127516284285283 0.00820294632072055 0.00131625654157083 -0.00371093132157361 -0.00182524759921994
  54 2981.80697517332 ""  19.8712691447391 0 0 -0.0014051310623533 -0.00336412090588691 0.000570307933525017 0.00438116635359618 0.0184286362244497 -0.00609324061483721 -0.0352480795814606 -0.0191504183998888 0.034211783838551 -3.51404201355028e-05 -0.000339637121743735 9.91469403385296e-05 0.0173445895755059 0.0339958948856222 -0.00888373670648718 -0.106509922358728 -0.165148999861268 0.0495126229764467 0.0514539231081645 -0.0540268396173917 0.0204042984615526 0.249857345729508 -0.294640821649037 0.0807338701999981 0.397005643295312 0.638970183527549 -0.205183211376634 -0.226135949785909 -0.111999845183077 -0.279601658088325 0.0018226014454207 0.00432411804781044 -0.000960531616583005 -4.86353024964067e-05 1.92327314833551e-05 9.19889670027433e-05 -2.57203363622793e-05 2.60718145113348e-06 1.94006480350377e-05 3.5086309337429e-05 3.17734995069848e-05 -2.68327967221223e-05 -0.000158015983000003 -9.46219572249278e-05 1.51359947238337e-05 -0.000246935534172899 -0.000773689089393969 -3.70294806440077e-05 0.000756750085080597 0.000385891684451604 -0.000872112510356205 0.000211555883078463 -0.000138783983030466 9.0883199147633e-05 0.00196197770181766 -0.000724339389145072 0.00109799900996044 0.000468101069528374 0.000863011716491226 -0.00191372494694711 -0.000540253954323221 0.000928506642933585 0.000717860175193469 0.000172597365398518 -0.000182556692143533 2.76436525383574e-05 -0.00199940395413366 0.00314046682944264 0.00086442502921213 -0.000581748742778922 0.00190013478411207 -0.000784742110901767
  55 2996.80715137168 ""  73.9352221517071 0 0 -0.00824069055695408 -0.0164947196033999 0.00502134751780428 -0.0272861848333132 -0.0718485256694561 0.0212670310020884 -0.00680461214944714 0.00558172863879729 0.00796586030827135 0.000500843458094366 0.00218613318052814 0.000361737295064442 0.102107616330196 0.1786056863313 -0.0527887626402709 0.4585581226887 0.712404160736783 -0.202055704735261 -0.137238338284094 0.13798586948384 -0.0561039584215003 0.103120155814895 -0.116157685066994 0.0337710307937608 0.0550369178034343 0.087972261289623 -0.0313526765076547 -0.0776813672524027 -0.0340233552041372 -0.10043718880026 -0.00753423861512214 -0.0222261301104687 -0.00265802384627875 -3.84441006465507e-05 0.000344137427595124 0.000451031802150182 -0.000252074799261981 7.06616067021538e-05 -3.42791978912226e-06 -2.41996501145963e-05 -0.000226677969638976 0.000610381263792244 -0.00350994783875815 -0.00331706062820164 -0.00146345474488623 -0.00250946984854978 -0.00710332147622742 0.000107831025147187 0.00368192273838701 0.00212012737669792 -0.00487736702488539 0.00211050681832494 0.00273140374268418 -0.00599323181579944 0.0548502057753799 -0.0209855003250957 0.0299842905681565 0.0120400032361285 0.020702754078059 -0.0455286519649793 -0.0257125271213137 0.0392329958994348 0.0325505437269933 0.000672817659264491 0.000856455690417463 -0.000214824515149241 -0.00663990047824286 -0.00299851171428166 0.00188726503782083 -0.000914106861906996 -0.00245331816500369 -0.00227949019114904
  56 2998.16386382094 ""  12.2191396929358 0 0 0.000866121308920101 0.00170686973988067 -0.000513408006981297 0.00302053070268917 0.0072587089840543 -0.00218116029290876 0.000855294076061624 -0.000408476379144548 -0.000911872554423565 2.30621293271354e-05 -7.04749585202642e-05 -6.29795023640644e-05 -0.0105142903971584 -0.0187193449725837 0.00538034248736349 -0.0476422997754528 -0.0739677423449727 0.02111784736063 0.0122412191535021 -0.0120391430144907 0.00510040506783524 -0.0110705776716317 0.0125372105111282 -0.00361511426822534 -0.00742138303855976 -0.0118232276231285 0.00418117148858253 0.00827787027085201 0.00367250887864481 0.0107102476568223 -1.76552431120668e-05 7.41768591020166e-05 0.000859488855128235 0.000646257234258424 1.96818508652084e-05 -0.000527102556826124 -4.5911248842761e-05 -3.27123760680439e-05 2.47265978119739e-05 0.000385845321442956 0.000651759400895328 0.000508008099667451 -0.0321192155601692 -0.0337284732398392 -0.0127430339773228 0.00110485876815452 0.00378416787424503 -0.00178441148795472 -0.00865164581045791 -0.00422448717926337 0.00889596892277168 -0.000719878320358534 0.000511522819491074 -0.00608473122441508 0.513620292612441 -0.195114503113312 0.279920461347236 0.118701234843496 0.203674073327265 -0.45003545005342 -0.253352567931514 0.385521293647331 0.320178811825166 -9.78673753226921e-05 -0.000121195553478916 6.20805520729266e-05 0.000511760359470481 0.000510791397480413 -0.000364638811547214 0.000342887024530323 0.000640759331244742 0.000181883585885465
  57 3041.01506071052 ""  36.6898747049824 0 0 0.00551183499514052 0.0100783286582748 -0.00329714106800676 0.000891353852250567 0.00708295739464829 -0.00257358360213274 0.0106696270925228 0.0820425509858921 0.00818584270874982 -6.83282952647227e-06 -0.000174894382392599 0.000104132370671576 -0.0605812787097267 -0.102876114213437 0.0341162532804589 -0.038047064752745 -0.0582885621621572 0.0138832661189165 0.0270555452370458 -0.0284303031759702 0.0118099620255906 0.415178909590644 -0.4432064486831 0.121162553103166 -0.276270136087188 -0.426550877399303 0.147234669176211 -0.270944515277449 -0.112114442775478 -0.359598531528145 -0.000805362228181452 0.000855059321290365 0.00158484148910116 0.00123956754144235 -0.0030174601835627 -0.00349404992426981 1.67305386511269e-05 -0.000103851537577047 -0.000107602624287554 0.00053472512889905 0.000667791060958269 -0.00071722806132192 0.000611438984770791 -0.000507741469008207 0.000465993901966988 0.0180066976489485 0.0514466476318871 -0.00132523040108017 -0.0340418337370995 -0.0155372685934934 0.0406791464386973 -0.00443522371204319 -0.00610362650690964 0.0115711596458539 -0.0073327394854238 0.00260089343611737 -0.00403143335624572 0.000900384789654889 0.00114856430628046 -0.00318091597388802 -0.00128874260754596 0.0019399556537769 0.00194304304858397 -0.000210139283610658 -0.000682749241119308 2.02324572844495e-05 0.00600292539022676 0.000375334490540235 -0.00267521424395019 -0.0023244937373321 0.00147105173111417 0.00362913186001561
  58 3042.37726683061 ""  25.5543248017837 0 0 0.000704265227629708 0.00135368372370145 -0.000415047328472366 0.000495495167790769 0.00121939547291824 -0.000459097951371207 0.00106604693902967 0.00645103654741156 0.000608671435327287 0.00039309789653374 0.000464342416318251 -0.00019801923770036 -0.00808987899968193 -0.0142291920553248 0.00434183649816057 -0.00803162210776725 -0.0121718629877636 0.00345585978507253 0.00269090871808093 -0.00262625017705414 0.00134127535351791 0.0311536857269148 -0.0330847523052283 0.00898463382093899 -0.0231349988184759 -0.0356848570046091 0.0124263676355614 -0.0210975441717253 -0.00872084980891508 -0.0280041109506348 -0.00451555563899565 -0.0066022699457941 0.00396409272240915 -0.0169346729008879 0.0364488891082216 0.0449301951412683 0.000135011594600494 0.000698418222258987 0.00118146197253169 -0.002510721846284 -0.00241993730406657 -0.00219428998868043 0.00100310172585187 -0.000935118744365391 -0.00277909692258236 -0.218702695191963 -0.625709943326338 0.0147534731147981 0.437089791323841 0.196819211766682 -0.520634514697287 0.00689985348876779 0.0104082824145727 -0.020735865738174 0.00547261944464052 -0.00104508947617482 0.00201687707082411 -0.00329146013782191 -0.0059497980685983 0.014784071778398 -0.0116675374005313 0.0194631064821609 0.014700352787253 -4.0293939494599e-05 -9.24179237753289e-05 4.95364835474491e-05 0.000593769291822777 0.000236462430526433 -0.000461817924333965 -0.000580314492576505 0.00023683298235445 0.000173322829699144
  59 3053.60124096763 ""  17.9493397811819 0 0 -0.000160720553372644 -0.000349077913400347 0.000111953349643704 -2.74050850275733e-05 -0.000223010144619651 6.1952953912571e-05 -0.000239735047660208 -0.000772761595577015 -0.000124948499081043 -1.27009598845645e-05 3.42039269999516e-06 9.85707865302293e-06 0.00187919595142103 0.00339914818575323 -0.00110413060731082 0.00121741408843157 0.00186823182709283 -0.000433930014015178 -0.000907712251432293 0.000905025311302077 -0.000385775442789942 -0.00324092894640903 0.00332410219170162 -0.000898054495921237 0.00310383837077688 0.0048248401602022 -0.00169126841814185 0.00297170625713397 0.00124241614697184 0.00401425334012387 8.80039479239833e-05 -5.56779589731092e-06 -0.000238104882909433 0.000567197315727823 -0.000197019228777142 -0.00013458947988226 -0.000610792954265051 9.16152657451985e-05 -0.000385757234652534 0.00137941535308467 -0.000763074160616014 -0.000499269755999912 0.0674429208974585 -0.0559495625836605 -0.00389790752859645 0.00248550084763784 0.00955869088330114 2.47565885678864e-05 -0.00618200703975591 -0.00253147795570395 0.00820766446842941 -0.00342183513881154 -0.00334101655589927 0.00711362216435042 -0.546505428805487 0.194029376516476 -0.309662600930122 0.027199092455033 0.00810611978034193 -0.0454549425209994 -0.289802525312691 0.470311652219054 0.399899517240972 -1.38201762066388e-05 3.41527859789491e-05 -9.61940922204131e-06 -0.000165433166273824 -5.8070631838814e-05 0.000141889026569403 0.000253617206717091 1.01326787626495e-05 -5.73935024116319e-05
  60 3059.73633003335 ""  16.6744865033708 0 0 -0.000242032541043296 -0.000783345169559205 0.000161522519962224 -8.90305548612809e-05 -0.000266327486486571 0.00014613680258123 -0.00387044500515674 0.000192259635137049 -0.00306344452480671 7.73904161117466e-05 7.32752671351204e-05 -4.42980785390882e-05 0.00444804564371834 0.00795632409228636 -0.00234179061111166 0.00159370585820692 0.00242883592060681 -0.000374363779988998 -0.00128577653906764 0.00137181013475809 -0.000787897378821838 0.0174036127919155 -0.0205494136775956 0.00492656677127244 0.0030287383779631 0.00590969587467337 -0.00283240362145212 0.0258685532097223 0.0127848780319402 0.0342383522648337 -0.000852708146676146 -0.00102478869527138 -4.10252211012735e-05 -0.00330955820213627 -0.000502002183764215 0.00411803237799792 -0.000229297957606184 -0.000578336753573177 -0.000176662453461441 0.0172581130958462 0.0238234639471489 -0.041200958355082 -0.00680415634311641 -0.0119828723498426 0.0681475120662018 -0.000827600681694824 0.00218428532600601 -0.00232014413517529 0.0331752003004571 0.0140215141032574 -0.0355016745090425 -0.19186256814553 -0.27656366321663 0.486180272584904 -0.2108820360509 0.0789793464373334 -0.101402697199688 0.153089368874028 0.261183082067076 -0.557755597969622 0.131549402324177 -0.207830098309421 -0.155333041338159 0.00020147755503788 0.000228271343051711 5.40989544628455e-05 -0.00160971781089134 -0.00125584679253511 -0.000148838675148865 0.0017347707741641 0.000450477292932894 -0.000818625437591546
  61 3061.99975790644 ""  23.0050623386619 0 0 0.00150547227900333 0.000204158236389284 0.000958478446159411 0.000415975897033537 -0.00119130883375406 1.59434531789264e-05 0.0681068454042307 -0.015230376727884 0.0536502004213578 -2.57643032810387e-05 0.000140459537822493 -7.73165407577692e-05 -0.00477939677818051 -0.00632656239931 0.00131312433129906 0.00170752448448132 0.00226744668589791 -0.00134310778102045 -0.00858021935626142 0.00897781740876398 -0.00460897493270897 -0.381614942982468 0.441237112118895 -0.105590288883518 -0.0107902699884556 -0.0443771405564753 0.0255532268816087 -0.423155022561816 -0.214484296761609 -0.56332002581428 -0.000424440195095535 -0.00132280057352563 0.000534574308282328 -0.000132590718525648 -7.88314535988977e-05 0.000150113341247451 -5.23756179636487e-05 -2.52063886917981e-05 -3.21471237402952e-05 0.000938990445087171 0.00124530724731441 -0.00213130215110897 -0.000282593716029511 -0.000737886708273799 0.0038637638090163 0.000293428376749055 0.000937986201591395 -0.000115564033136225 0.00108151795721834 0.00046103712436124 -0.00114042892070192 -0.0102216109130562 -0.0146035360547597 0.0257960669876063 -0.0130265848045511 0.00481666465643066 -0.00629878818371157 0.0087446386949962 0.0148187441735401 -0.0316804126264146 0.00715434673284085 -0.0113536561884111 -0.00833498212429966 -0.000349433047493275 0.000441591630020283 -0.000243272307857834 -0.00116235173616339 -0.000366606090112189 0.00338309230974976 0.000816902321350494 -0.000650806911198674 -0.00185165100082939
  62 3080.18986601118 ""  7.7634922989533 0 0 0.000182703466007125 0.000879185527455786 -0.000248552907080908 -2.51074706496976e-08 0.000261572433653373 -5.17193641582373e-05 -4.0203387628025e-05 0.000501536641506398 -4.5566729640132e-05 -0.000129138435479455 -0.000209840240859538 3.88035080472314e-05 -0.00446870879491276 -0.0085725267143646 0.00267730190796195 -0.00107290092533904 -0.00169051254136472 -3.74956333578651e-05 0.00179509800722719 -0.00190819778426066 0.00097100430340495 0.00350644012556202 -0.00366251088755762 0.000821409452159524 -0.00210296307366632 -0.00282057652032085 0.00120578962898012 -0.000863938594440903 -0.000158954950112776 -0.00113082475137402 0.00152933853306542 0.00314607386968589 -0.000238468252094417 0.00633186244479402 0.00615712998012792 -0.00599661101426184 3.57971669881842e-05 0.000934991964470404 -0.000311071630913975 -0.0210506851765884 -0.0297623063360599 0.0539229373004054 -0.00346943834805188 -0.00819461283865033 0.0536023321475375 -0.0201556975409308 -0.0691086736785799 0.00270954470014896 -0.0454510604280157 -0.0197621226790999 0.0451846483097614 0.242835897638242 0.348873426067803 -0.606134101830078 -0.179530953361145 0.0606281517278312 -0.086806011102533 0.124571134614541 0.210960024110339 -0.438030384784621 0.0995184951732982 -0.164777366812463 -0.122107360206308 -0.000276242223187833 -0.000306716238207458 -1.36210146633619e-05 0.00199310795509374 0.00156302739730727 -0.000163574192915842 -0.00191560577629454 -0.000876200182699478 0.00082237348698292
  63 3127.40086837701 ""  14.768985597847 0 0 3.2296517733785e-05 3.85586385144311e-05 -1.19420762618869e-05 -0.000131961167581675 7.75680378475804e-05 2.94512683609038e-05 2.57800168713592e-06 4.70820259177949e-05 1.89257473643686e-05 0.000182169974328468 4.27456101932388e-05 -9.23812869921598e-05 -6.72696423631372e-05 -0.000186718671949642 8.78147962905212e-05 0.000268834809836356 0.000417673807410785 -0.000195889748709247 0.00119732278227679 -0.00129108918934873 0.000245906429726728 0.000416508107159765 -0.000436912134931636 9.06034305093641e-05 -0.00010126458890667 -0.000167478253210325 4.49459856226674e-05 -0.000298899582461858 -0.000134524269625884 -0.000435182061519891 -0.00323878959970714 0.000332384057378363 0.00110642200423862 0.0518743186784605 0.0692699769425867 -0.0399152423426412 -0.000658222787430114 -0.000906533252207546 0.000493836950447587 0.00307638776629236 0.00417241718995834 -0.00750572753932964 0.0004456195850702 0.000275998647185962 -0.00309231394020448 -0.221865064331229 -0.646596545999404 -0.00408011621785415 -0.387081554176492 -0.164486900143063 0.476828214281107 -0.0345963238165877 -0.0413655409235675 0.0853521051657293 0.00774687651670946 -0.0018734735590413 0.00366908561391354 -0.00880083956536319 -0.0152063100933417 0.0265714853590852 -0.00452179377535107 0.00528051464187366 0.00509370905361356 2.70548709860569e-05 0.000113417962494771 8.33305041952544e-05 -0.000242716623665825 -0.000687489292898659 9.22281355468485e-05 -7.42024612104461e-05 -0.00116009394163444 -0.000981355969262809
  64 3411.80445580518 ""  4.79792762021253 0 0 -0.00184633562218582 -0.00265734228802128 -0.000537332365123909 -0.000548027063722516 3.11995916106578e-05 -6.18804406813806e-05 0.000137954120183274 -0.000102953681351112 0.000172024251176316 0.000476214297572921 0.000815640278510444 -0.000300998721126127 0.00947617678556983 0.0107701914316395 -0.00409001294260261 0.00260843447343141 0.00238070548851837 0.00054332440909142 0.00119450987956763 -0.000156041100681358 -0.00185263391391663 -0.00293494590991378 0.00452399061502004 -0.00101533578701375 0.0016004321094211 0.00010765921106961 -0.00192081710788892 -0.00015713115957302 -7.90579334691042e-05 -0.000329209934286088 -0.00889243496943772 -0.011208597180608 0.00303485753370278 8.28868624387846e-05 0.000125375905558011 -1.5419234736647e-05 -4.78815680386753e-05 -2.09406144222684e-05 -3.29295855124129e-05 0.000128654419693928 0.000103430038030021 -7.24252014447561e-05 6.39522392099596e-06 5.75870637778312e-06 -1.83048925173194e-05 9.67683253114684e-05 -0.000695753700557928 -0.000421902913704316 -0.000626973301577962 -0.000507297872972385 0.000497617663143407 -0.00120000176993352 -0.00136177486124438 0.00198388465097374 -0.000267671501250124 1.10005921869667e-05 -8.71606797032738e-05 6.4613166312582e-05 0.000105292583257146 -4.9233539456601e-05 2.63342403681191e-05 -0.000127597362235631 -5.53679340977096e-05 -0.000888380254450924 -0.0526767532669197 -0.0152392094431279 0.239245009606978 0.435363801746614 -0.404556215413094 -0.21041586720733 0.309872240854981 0.631707167103359
  65 3479.0001895679 ""  3.34240282167911 0 0 0.00168397651341268 0.000813129359092136 -0.000868708845629809 -8.87412090735754e-05 3.84715207225428e-05 -0.000147932612696383 -0.000361672859885743 -0.000462324770126109 0.000238911854692214 0.000931598209251743 0.00145410532522223 -0.000530728526150818 -0.00524333777637589 -0.00956698514744962 0.00198357152931525 -0.000488536551100269 -0.0005546755070537 -0.000301902389394607 0.00201384830397514 -0.00116785998983246 -6.9036549726678e-06 3.25378527921036e-05 -0.000375130049522547 -0.000438737803532886 -0.000748808366075817 0.00197944711418668 0.00134898816523049 6.16496203475926e-05 0.000801173763192073 0.000874452597760827 -0.0161424154226046 -0.0221753457962209 0.00754962508236445 7.46102396990818e-05 7.89909362725868e-05 -4.3758218503516e-06 -6.88840015371716e-05 -1.50911900667848e-05 -6.65176510517539e-05 1.56615271336532e-05 -7.64904892479991e-05 0.000282848124553951 -7.30220278354839e-06 1.37098784090313e-05 -5.20494977860425e-05 0.000151941496446261 -0.000291074646429781 -0.000282973265780747 -0.000359746029997364 -0.000342724265631255 7.31999979746534e-05 -0.000534820072306512 0.000162266944386718 -0.00122745487272128 -0.000106127876586804 -8.94626041627174e-05 -1.5353535511621e-05 0.000230209016961966 0.000309466264588378 -0.000145283683360977 -3.08493099957896e-05 -0.000153630908049248 -3.15711715752424e-05 0.030586613289455 0.0160212649081659 -0.0681930083974824 -0.277769573257726 -0.511854933016091 0.424136205022277 -0.155414711848533 0.293048145335516 0.5300247284391
  66 3563.17757675828 ""  452.187307375786 0 0 0.000805796721393065 0.00055238189383598 -0.000232921528397145 -0.00213206221683078 -0.00180508573815811 0.00113425356110723 -0.000159067642332576 9.64129823149436e-06 -8.57880097401817e-05 -0.0350432277325501 -0.0473352050669772 0.0151484311675896 -0.00139323042352678 -0.00444677960513679 0.00148298874372721 0.0142596746898538 0.0181640460550846 -0.0108369277183714 0.00592856702434653 -0.00573447635813638 -0.00309867878195263 0.000251225564144861 -5.67264168298846e-05 0.000466802509339083 -0.000380960731316923 -0.000439296597253798 0.000350671044196484 -0.000339275088772173 -0.000599476011210972 -0.00256019283748493 0.546198567491586 0.757604236250584 -0.242948469776465 -0.00114395239299071 0.00111733696224304 0.000363956160335132 0.00126648053118086 -0.000444233872530105 0.000902561614702529 -0.000743758850647978 0.000679866758971607 -0.00124856914404707 0.000228247532878094 -0.000287568190703518 8.00136741625015e-05 0.000526207161611188 -0.00755963000065614 -0.00116507850689835 0.00498666685149395 -0.000905704776488431 -0.00317324769758112 0.00153429435902185 -0.000536908793898479 0.00345979996566077 0.002620909910751 0.00098347991951617 0.00121309558130082 -0.000596488298123865 -0.000273715404123296 -0.000275402989980179 -0.00082442011346836 0.00153170731964455 0.000791270161022971 0.000603236165892901 -0.000394558134588051 -0.00231534368060831 -0.00440238553142159 -0.00874596276238569 0.00615828559455004 -0.00324488074088275 0.0116176660705491 0.0274340605438802
  :::
 } 
 m_exists[66] { 
  s_m_exists
  :::
  1 11111111111111111111111111111111111111111111111111111111111111111111111111111 
  2 11111111111111111111111111111111111111111111111111111111111111111111111111111 
  3 11111111111111111111111111111111111111111111111111111111111111111111111111111 
  4 11111111111111111111111111111111111111111111111111111111111111111111111111111 
  5 11111111111111111111111111111111111111111111111111111111111111111111111111111 
  6 11111111111111111111111111111111111111111111111111111111111111111111111111111 
  7 11111111111111111111111111111111111111111111111111111111111111111111111111111 
  8 11111111111111111111111111111111111111111111111111111111111111111111111111111 
  9 11111111111111111111111111111111111111111111111111111111111111111111111111111 
  10 11111111111111111111111111111111111111111111111111111111111111111111111111111 
  11 11111111111111111111111111111111111111111111111111111111111111111111111111111 
  12 11111111111111111111111111111111111111111111111111111111111111111111111111111 
  13 11111111111111111111111111111111111111111111111111111111111111111111111111111 
  14 11111111111111111111111111111111111111111111111111111111111111111111111111111 
  15 11111111111111111111111111111111111111111111111111111111111111111111111111111 
  16 11111111111111111111111111111111111111111111111111111111111111111111111111111 
  17 11111111111111111111111111111111111111111111111111111111111111111111111111111 
  18 11111111111111111111111111111111111111111111111111111111111111111111111111111 
  19 11111111111111111111111111111111111111111111111111111111111111111111111111111 
  20 11111111111111111111111111111111111111111111111111111111111111111111111111111 
  21 11111111111111111111111111111111111111111111111111111111111111111111111111111 
  22 11111111111111111111111111111111111111111111111111111111111111111111111111111 
  23 11111111111111111111111111111111111111111111111111111111111111111111111111111 
  24 11111111111111111111111111111111111111111111111111111111111111111111111111111 
  25 11111111111111111111111111111111111111111111111111111111111111111111111111111 
  26 11111111111111111111111111111111111111111111111111111111111111111111111111111 
  27 11111111111111111111111111111111111111111111111111111111111111111111111111111 
  28 11111111111111111111111111111111111111111111111111111111111111111111111111111 
  29 11111111111111111111111111111111111111111111111111111111111111111111111111111 
  30 11111111111111111111111111111111111111111111111111111111111111111111111111111 
  31 11111111111111111111111111111111111111111111111111111111111111111111111111111 
  32 11111111111111111111111111111111111111111111111111111111111111111111111111111 
  33 11111111111111111111111111111111111111111111111111111111111111111111111111111 
  34 11111111111111111111111111111111111111111111111111111111111111111111111111111 
  35 11111111111111111111111111111111111111111111111111111111111111111111111111111 
  36 11111111111111111111111111111111111111111111111111111111111111111111111111111 
  37 11111111111111111111111111111111111111111111111111111111111111111111111111111 
  38 11111111111111111111111111111111111111111111111111111111111111111111111111111 
  39 11111111111111111111111111111111111111111111111111111111111111111111111111111 
  40 11111111111111111111111111111111111111111111111111111111111111111111111111111 
  41 11111111111111111111111111111111111111111111111111111111111111111111111111111 
  42 11111111111111111111111111111111111111111111111111111111111111111111111111111 
  43 11111111111111111111111111111111111111111111111111111111111111111111111111111 
  44 11111111111111111111111111111111111111111111111111111111111111111111111111111 
  45 11111111111111111111111111111111111111111111111111111111111111111111111111111 
  46 11111111111111111111111111111111111111111111111111111111111111111111111111111 
  47 11111111111111111111111111111111111111111111111111111111111111111111111111111 
  48 11111111111111111111111111111111111111111111111111111111111111111111111111111 
  49 11111111111111111111111111111111111111111111111111111111111111111111111111111 
  50 11111111111111111111111111111111111111111111111111111111111111111111111111111 
  51 11111111111111111111111111111111111111111111111111111111111111111111111111111 
  52 11111111111111111111111111111111111111111111111111111111111111111111111111111 
  53 11111111111111111111111111111111111111111111111111111111111111111111111111111 
  54 11111111111111111111111111111111111111111111111111111111111111111111111111111 
  55 11111111111111111111111111111111111111111111111111111111111111111111111111111 
  56 11111111111111111111111111111111111111111111111111111111111111111111111111111 
  57 11111111111111111111111111111111111111111111111111111111111111111111111111111 
  58 11111111111111111111111111111111111111111111111111111111111111111111111111111 
  59 11111111111111111111111111111111111111111111111111111111111111111111111111111 
  60 11111111111111111111111111111111111111111111111111111111111111111111111111111 
  61 11111111111111111111111111111111111111111111111111111111111111111111111111111 
  62 11111111111111111111111111111111111111111111111111111111111111111111111111111 
  63 11111111111111111111111111111111111111111111111111111111111111111111111111111 
  64 11111111111111111111111111111111111111111111111111111111111111111111111111111 
  65 11111111111111111111111111111111111111111111111111111111111111111111111111111 
  66 11111111111111111111111111111111111111111111111111111111111111111111111111111 
  :::
 } 
} 
