# Supplementary material for: Cut-off Scale and Complex Formation in Density Functional Theory Computations of Epoxy-Amine Reactivity
Source: ACS Omega. 2021 Oct 25;6(44):29424–31. doi: 10.1021/acsomega.1c03229 (PMC8587129; doi:10.1021/acsomega.1c03229)
Supplement: Supplementary file 1 — ao1c03229_si_001.zip [file ao1c03229_si_001.zip › Final_structures/Primary/A3_E1_B3LYP-D3_CC-PVTZ-F_canonical/Amine_frag3_reactant-9_isomer2.vib]

{ 
 s_m_m2io_version
 :::
 2.0.0 
} 

f_m_table { 
 i_j_atom_total
 :::
 24
 m_column[77] { 
  s_m_data_name
  s_m_column_name
  i_m_width
  b_m_visible
  s_m_units
  :::
  1 r_j_Frequency  "Frequency"  10 1 "" 
  2 s_j_Symmetry  "Symmetry"  10 0 "" 
  3 r_j_Intensity  "Intensity"  10 1 "" 
  4 r_j_Raman_Act  "Raman Act"  10 0 "" 
  5 r_j_Raman_Int  "Raman Int"  10 0 "" 
  6 r_j_x1  "x1"  10 0 "" 
  7 r_j_y1  "y1"  10 0 "" 
  8 r_j_z1  "z1"  10 0 "" 
  9 r_j_x2  "x2"  10 0 "" 
  10 r_j_y2  "y2"  10 0 "" 
  11 r_j_z2  "z2"  10 0 "" 
  12 r_j_x3  "x3"  10 0 "" 
  13 r_j_y3  "y3"  10 0 "" 
  14 r_j_z3  "z3"  10 0 "" 
  15 r_j_x4  "x4"  10 0 "" 
  16 r_j_y4  "y4"  10 0 "" 
  17 r_j_z4  "z4"  10 0 "" 
  18 r_j_x5  "x5"  10 0 "" 
  19 r_j_y5  "y5"  10 0 "" 
  20 r_j_z5  "z5"  10 0 "" 
  21 r_j_x6  "x6"  10 0 "" 
  22 r_j_y6  "y6"  10 0 "" 
  23 r_j_z6  "z6"  10 0 "" 
  24 r_j_x7  "x7"  10 0 "" 
  25 r_j_y7  "y7"  10 0 "" 
  26 r_j_z7  "z7"  10 0 "" 
  27 r_j_x8  "x8"  10 0 "" 
  28 r_j_y8  "y8"  10 0 "" 
  29 r_j_z8  "z8"  10 0 "" 
  30 r_j_x9  "x9"  10 0 "" 
  31 r_j_y9  "y9"  10 0 "" 
  32 r_j_z9  "z9"  10 0 "" 
  33 r_j_x10  "x10"  10 0 "" 
  34 r_j_y10  "y10"  10 0 "" 
  35 r_j_z10  "z10"  10 0 "" 
  36 r_j_x11  "x11"  10 0 "" 
  37 r_j_y11  "y11"  10 0 "" 
  38 r_j_z11  "z11"  10 0 "" 
  39 r_j_x12  "x12"  10 0 "" 
  40 r_j_y12  "y12"  10 0 "" 
  41 r_j_z12  "z12"  10 0 "" 
  42 r_j_x13  "x13"  10 0 "" 
  43 r_j_y13  "y13"  10 0 "" 
  44 r_j_z13  "z13"  10 0 "" 
  45 r_j_x14  "x14"  10 0 "" 
  46 r_j_y14  "y14"  10 0 "" 
  47 r_j_z14  "z14"  10 0 "" 
  48 r_j_x15  "x15"  10 0 "" 
  49 r_j_y15  "y15"  10 0 "" 
  50 r_j_z15  "z15"  10 0 "" 
  51 r_j_x16  "x16"  10 0 "" 
  52 r_j_y16  "y16"  10 0 "" 
  53 r_j_z16  "z16"  10 0 "" 
  54 r_j_x17  "x17"  10 0 "" 
  55 r_j_y17  "y17"  10 0 "" 
  56 r_j_z17  "z17"  10 0 "" 
  57 r_j_x18  "x18"  10 0 "" 
  58 r_j_y18  "y18"  10 0 "" 
  59 r_j_z18  "z18"  10 0 "" 
  60 r_j_x19  "x19"  10 0 "" 
  61 r_j_y19  "y19"  10 0 "" 
  62 r_j_z19  "z19"  10 0 "" 
  63 r_j_x20  "x20"  10 0 "" 
  64 r_j_y20  "y20"  10 0 "" 
  65 r_j_z20  "z20"  10 0 "" 
  66 r_j_x21  "x21"  10 0 "" 
  67 r_j_y21  "y21"  10 0 "" 
  68 r_j_z21  "z21"  10 0 "" 
  69 r_j_x22  "x22"  10 0 "" 
  70 r_j_y22  "y22"  10 0 "" 
  71 r_j_z22  "z22"  10 0 "" 
  72 r_j_x23  "x23"  10 0 "" 
  73 r_j_y23  "y23"  10 0 "" 
  74 r_j_z23  "z23"  10 0 "" 
  75 r_j_x24  "x24"  10 0 "" 
  76 r_j_y24  "y24"  10 0 "" 
  77 r_j_z24  "z24"  10 0 "" 
  :::
 } 
 m_row[66] { 
  r_j_Frequency
  s_j_Symmetry
  r_j_Intensity
  r_j_Raman_Act
  r_j_Raman_Int
  r_j_x1
  r_j_y1
  r_j_z1
  r_j_x2
  r_j_y2
  r_j_z2
  r_j_x3
  r_j_y3
  r_j_z3
  r_j_x4
  r_j_y4
  r_j_z4
  r_j_x5
  r_j_y5
  r_j_z5
  r_j_x6
  r_j_y6
  r_j_z6
  r_j_x7
  r_j_y7
  r_j_z7
  r_j_x8
  r_j_y8
  r_j_z8
  r_j_x9
  r_j_y9
  r_j_z9
  r_j_x10
  r_j_y10
  r_j_z10
  r_j_x11
  r_j_y11
  r_j_z11
  r_j_x12
  r_j_y12
  r_j_z12
  r_j_x13
  r_j_y13
  r_j_z13
  r_j_x14
  r_j_y14
  r_j_z14
  r_j_x15
  r_j_y15
  r_j_z15
  r_j_x16
  r_j_y16
  r_j_z16
  r_j_x17
  r_j_y17
  r_j_z17
  r_j_x18
  r_j_y18
  r_j_z18
  r_j_x19
  r_j_y19
  r_j_z19
  r_j_x20
  r_j_y20
  r_j_z20
  r_j_x21
  r_j_y21
  r_j_z21
  r_j_x22
  r_j_y22
  r_j_z22
  r_j_x23
  r_j_y23
  r_j_z23
  r_j_x24
  r_j_y24
  r_j_z24
  :::
  1 40.4074812248757 ""  0.632220658873941 0 0 -0.0425627990123135 -0.00961394383628016 0.0141637246029973 0.0312585243119286 0.0264268903385701 0.056895994276109 -0.114988255353927 -0.00275565524609681 0.0619814387403025 0.0621486419320877 0.0450311257001426 0.0882082559057369 -0.0508396532871043 -0.0199911828792179 -0.00380055667318492 0.0172508351299224 0.0324042527454682 0.103458868606523 0.0723269832785686 0.0315924796272445 0.0147739010992149 -0.121074646081219 0.0192056771918274 0.0997402456690419 -0.114095248633438 0.0102629372984811 0.0829546906783697 -0.16028342127807 -0.0334156585291495 0.0373170940043452 0.0319488521560248 0.040218530516825 0.0647881171185052 0.0106976390571244 0.00740671166979003 -0.02403322833167 -0.0224076460727003 0.0135020474051194 -0.0191872909041648 0.0207884680157876 -0.0177083911420573 -0.0673339676797552 0.0830556858855336 -0.0268654625777844 -0.0675467108876515 -0.0205680154993235 0.00475785345048063 -0.0341612824711467 0.0482410359663108 0.0223178586689218 0.00767582950061757 -0.00623990997160639 -0.0363841474812289 -0.108597253981914 0.107535602194293 -0.0377896581872654 -0.0937522083506124 0.101604217274531 -0.0182911713802579 -0.026157865965157 0.084437972382759 -0.0316416924853948 -0.0836642100667833 -0.033744399261813 -0.0394997016493861 -0.0523952076100563 -0.0176583433464011 -0.0374353396226626 -0.0467244536444087 0.00546581244922405 -0.0507869482143274 -0.0732039573751678
  2 68.2727942289444 ""  1.1456453113105 0 0 -0.0438959816595569 -0.0180374110302487 -0.0101196739306334 -0.0417560075387729 -0.0306230471263203 -0.00517236939399222 0.0140558289450358 -0.109685031922062 0.0549425842854082 0.0354942678489084 -0.0147288182790042 0.0310329064144584 -0.126822478635945 -0.0336571049177037 -0.0540429128937682 -0.0668575060536938 -0.0904709899677356 0.00193830626336859 -0.0737581902545599 0.0106391399584694 -0.0379259030151903 -0.0159868907779622 -0.192122412028823 0.0542381185528384 0.0848836544621704 -0.09258057746796 0.102444485917321 0.015608833731926 -0.107936485878104 0.0556197493486231 0.0388000634336445 -0.02594980501996 0.0368342431000112 -0.0253635212359748 -0.0380394219922329 -0.0599356436623083 0.0258745540353646 -0.0453447221178789 0.0204476407335282 0.0086740530748611 0.0358582772783408 -0.0108769651216395 0.0139415728822783 0.115342902617919 -0.00576607518641394 -0.0407758312326945 -0.0811057758670146 -0.0815563657290072 -0.0447751761002426 -0.0316706850035316 -0.0912662732871521 0.0171033144497299 0.0419114618765097 0.00182094719811201 -0.00650014047753729 0.160089905994509 -0.0403517881641581 0.00493121407857317 0.100253225816163 -0.0175058928270614 0.0468516047845137 0.138687715210514 0.0444400207197218 0.00328226308103032 0.1025436140243 -0.0217300011873934 0.0769480488148449 0.112993410664992 0.0051867038022581 -0.0440212379902167 0.157547724408795 -0.0552857606115192
  3 78.1736450915957 ""  2.61356613534369 0 0 0.02113183182119 -0.0278538938950028 -0.00912657092296731 0.00699839623866182 0.0678631059143214 -0.048277754968008 -0.0022811256313822 -0.0406451113355562 0.0242600683590269 -0.0478280519560841 0.112394750657389 0.00268392383510189 0.0761406772888228 -0.0621569655235484 -0.0485719317895558 0.0271556490560297 0.0843253749342256 -0.0877618566718597 0.0235246230821638 0.07896741971771 -0.0783734735041824 0.0126665671531851 -0.0252638315020735 -0.000398780581825251 -0.0364289637129628 -0.0135153007429559 0.0569564892545549 -0.00031588764288503 -0.0929165890381484 0.0406901544624807 -0.0531797360941051 0.147380147325255 -0.011851722757896 0.0883471636649538 -0.0418754791486537 -0.0733548296861183 -0.0138154131138314 -0.0209980988627632 0.0208594833832331 0.0073666967638221 -0.0537299183036705 0.0111935911207067 -0.0348840362101978 0.0548093664416722 0.017684853674834 0.135914360388619 -0.126813374938256 -0.0934969256369165 0.118511597181738 0.0473925383485891 -0.129911153312772 -0.0001687486480188 -0.150847283345606 0.0509208858992974 -0.0205071683750959 0.0562570272538492 -0.0101630495439018 -0.0351123775859135 0.118167609304223 -0.026049248019398 -0.0815699443434319 0.0686866079340873 0.0955494737260934 -0.0116491235939384 -0.0703097807694064 0.0491959700226455 -0.0637307880928374 -0.0383006736971075 0.0743125511185954 0.00521253818472628 -0.0716622773943626 0.0351672820543241
  4 116.326707765315 ""  0.351444223863389 0 0 -0.0469753806483676 -0.00528599581996649 0.0383304514369177 -0.0905620382853704 -0.0455669867329512 0.0157546933869463 -0.0100955642238543 0.0176340014335283 -0.0180641064826918 -0.0611847800537358 -0.0604386279016336 -0.0027986270224208 -0.0224760646490056 0.0096732351800611 0.0676568912737452 -0.0970697444795275 -0.0768507949995242 0.000372357830181818 -0.132891306236735 -0.0351278802880602 0.0363629255926718 0.00423867418058095 0.0269085924280624 -0.0473648504862253 -0.0319610570798983 0.00161583447788526 -0.0494011133546218 0.0238888386000708 0.0399828000792844 0.000603681389516932 -0.0323979021410728 -0.0566401307062801 0.0215889663711945 0.0915469400182736 0.0342810470219311 -0.0357099425078904 0.0598064473651538 0.0415894820972624 -0.0251669149697533 0.0739443613187506 0.0176816556702162 -0.0348973833594154 0.0635721941642387 0.0222430327322162 -0.035511837060195 0.0975767303972908 0.0232110833382096 -0.0387539436935185 0.108041760923971 0.0552259410106055 -0.0370176928551482 0.0693027825127066 -0.00243086605813853 -0.0331476841677677 0.0449178807158977 0.0364582145543303 -0.0248304310945694 0.0515193490501055 0.00388595940061301 -0.0493841408489899 0.0755490594593265 0.0267163448231622 -0.0298710848829854 -0.066314799678378 -0.0150234539365939 0.0909380605975727 -0.100826895983423 -0.0137504435451851 0.0850533005168538 -0.0837150706511807 -0.0190093978160739 0.113087357800294
  5 127.213677804624 ""  0.80652739865268 0 0 0.000664164120070484 0.000487468552060853 0.0267491441912821 0.0339046843508381 -0.0357632134910207 0.0594841616075455 -0.00941197999314696 -0.00517430236365501 0.0418967551981535 0.0219509226638263 -0.0611906596989326 0.0220766088361119 -0.043943447011929 0.0114701940580284 0.0326787578658812 0.0338116017080059 -0.00580468655059508 0.0909715054762794 0.0571412920330461 -0.0639700359143004 0.0811387027721494 -0.0286296059785283 -0.0197242291437733 0.0786360920297293 0.0263752019966579 -0.012065015399963 0.0410637700931774 -0.0347524567739979 0.0138098556164653 0.0177885285019353 0.00117475414378594 -0.0593288738067977 0.00472830790507132 0.0948171292321106 0.0395524490023581 -0.061359430741734 -0.0152826488607014 0.0606109279333531 -0.0694254510343235 -0.0241656077223751 -0.0229786781869997 0.00871060998647137 -0.133372471062745 -0.00416064938911126 0.0101005263235693 0.189024024263421 0.0127495769606749 -0.0451562179979815 0.101960447866772 0.0969552265505064 -0.113672253955083 -0.0102634907396814 -0.0951033297995698 0.0753071009408732 -0.107768322506651 -0.0568492678389543 0.0480936996315196 -0.135967518424392 0.0731295228115368 -0.053071884258283 -0.229777196000581 -0.0178431649649685 0.0382880332878562 0.0299218274578966 0.030329721766667 -0.0345409729162987 0.0786319448685837 0.0106364344180037 -0.0464154975896124 0.02867715287938 0.0335576522741561 -0.0380012153054872
  6 173.843699697759 ""  22.8441053151338 0 0 -0.00351672748372455 0.00875189541503079 0.0126028196800051 -0.000688655503998467 0.042664844210491 0.00213730856314184 -0.0268105643848208 -0.0100439588657323 0.052780195804611 0.0132125775254515 0.0445691096260544 -0.00218936162111896 0.021037923201431 -0.0142848516755408 -0.016194766346109 -0.00197723494444821 0.0392186596999414 0.000127831503606214 0.00179333236267557 0.0493173782970411 -0.00782682960773247 -0.0220925201687171 -0.00445908737140705 0.0449848187273817 -0.0408391454281097 0.0158396730187168 0.0884276506546334 -0.0368431894174097 -0.0539796421619566 0.0579477984082356 -0.039372708904723 -0.00356468692817008 -0.0295855089584264 -0.0450281371259777 -0.0167360873463035 -0.00812906209336705 0.133545152136934 -0.0518229154014791 -0.102104931679028 0.0193578282304599 0.0576294473178602 0.00516710332619613 -0.0704231297638958 -0.0528329715702341 -0.00192067492997753 -0.0232837911484541 0.0710883022595331 0.0328855675741684 -0.156244643763695 -0.132477894849297 -0.0253252684973038 0.0870228434274484 0.203791952599727 0.052215212871984 -0.111695179776413 -0.0667421904616969 0.0934015854080818 -0.0967054005893544 -0.106681439635755 -0.0351841852287934 -0.05939180057073 -0.07186112913588 -0.0689788027071658 -0.0198988331436825 -0.0124167427020495 0.0449496612136224 -0.0517816030506824 0.0179876517398966 0.0724441967787955 -0.0088275096178814 -0.00600266429160329 0.0255242333662609
  7 184.823599418378 ""  7.03652382513302 0 0 0.0146519369799479 0.00901054436846966 0.0171265567239597 0.0483619343546668 0.0304411848910503 0.0309555330823621 -0.0269540288312807 -0.0296908837129424 0.0957544239967566 -0.148960403572986 -0.0293206578223231 -0.0933876969048277 -0.0173374725103254 -0.00893759749315202 -0.018126177791236 0.109901255203033 0.202146828486613 0.0364448587800422 0.149988636326766 -0.0900178016418373 0.118946832039285 -0.0669090418649529 -0.0644624810311632 0.167958422655872 0.0420058900429687 -0.0177105122289843 0.132226168121924 -0.0905717452432798 -0.032484682497213 0.0498401807669741 -0.082230993223052 -0.00129810230243901 -0.0459319555620027 0.00278244749284316 0.000426852337438593 0.0122046500003731 0.0125498154337597 -0.00128987554611173 0.0122499042507585 0.0244736204823232 0.00141452904330173 -0.014247210148079 0.0457977055121427 -0.00732143652435113 -0.0160009733713817 -0.0213015086993676 0.00689510306896367 0.00785836518884393 0.0121894536108571 -0.0063597728494216 0.0315119917832989 0.0175187231782432 0.0101578362764803 -0.0325324086223506 0.0291349816217299 0.0106138064145853 -0.0149720452666338 0.040184563473377 -0.0305083475837095 -0.0100806849456847 0.0715160706912922 -0.00288720443179827 -0.0219326647483193 0.0385295796630808 0.0285599355319216 -0.0369757235763927 0.0810464947265337 0.0253538766371438 -0.0314190565931891 0.0552591093155191 0.0375180434396868 -0.0661179869732893
  8 301.473545255568 ""  2.14409531848166 0 0 0.00439123058092332 0.00386682536081923 -0.00068929235174882 0.000770668658528558 0.00126050083261004 -0.00268234676966335 -0.00581238794546154 0.00177226487731888 0.0105980298398706 0.0120106852491742 0.00363660425502627 0.00122306423497473 0.00398065037880068 0.00113757775171422 -0.00486487419815904 -0.00286811024219931 -0.0131534896719683 -0.00679147330255146 -0.00952459990595679 0.00992207634601261 -0.00538999249649274 0.0258461163143535 0.0344578159335111 -0.0416126632315137 -0.072170287087228 0.0324426013022294 0.0390983632609932 0.017028464353589 -0.0597737374141142 0.0451805359050177 -0.0343043039961339 -0.010935624029181 -0.0329638647336391 0.0255700229812493 0.00283546114669592 0.0299708088344441 -0.0203036716021534 0.00758989165453547 -0.0429075746353485 -0.0129830688867292 -0.0507849888599272 0.00145228530514709 -0.00791425341266558 0.00596435143950379 0.00711352682883697 0.0495008016244621 0.0438969802018089 0.0535858467442484 0.0355512079628445 -0.00413990181567677 0.050807135084701 -0.0145529769000156 -0.0563825059608233 0.00297114886840027 -0.375135706658575 0.44047492824183 -0.0242770130295243 -0.152374936185502 -0.444890171957871 -0.0487435734847683 0.516952276188395 0.159325506629273 0.100562959236474 0.00624210799290367 0.00695754590781527 -0.000816750784963109 0.0083068987803648 0.00356064014444553 -0.00411930223527351 0.000758393092884492 0.0069721397558555 0.00457607876243208
  9 302.824051090999 ""  2.1881551995625 0 0 0.0121934305335242 0.0199174323089996 -0.0180435199176304 0.0106773503058344 0.0104355146587183 -0.0269754847096964 -0.0593164534145395 0.0042585795712208 0.0531168664560836 0.0668274388466958 -0.0505671663403317 -0.0894302001904057 0.0402840336455992 -0.00830747829739576 -0.0512926584005441 -0.00698944273642546 -0.0135833032913301 0.00153616537955873 -0.00868882262903562 -0.00573241715125607 0.00909953706147504 0.11145882624239 0.185156096887645 -0.22571531562696 -0.417584161213675 0.172002647137598 0.208202752677788 0.0571793320706054 -0.333862106523708 0.236898958578363 0.109835207506838 -0.0880104552652399 -0.0462881121776675 0.00133769531976678 0.00142524987222258 0.00665988376880849 -0.0236142055995803 0.00562905355923572 0.0115977369676355 -0.00923218379934146 -0.01296953604237 0.00245225369634888 0.00710654860322337 0.0116696640102044 0.00473378485806907 -0.00342147258720536 -0.00765223346753248 0.00196942603313553 0.0148212015286568 0.0110638100674772 0.0127681827816854 -0.0199721805380968 -0.0384085150682538 -0.00329517922312018 0.0730661627827093 -0.0442395854781876 -0.0241101643981509 0.0358722001067505 0.097425794294256 0.0185895797275803 -0.0717057811789918 -0.00238597397103769 0.0186060245499276 -0.00814544166777867 0.0165361638150436 0.0508496170735733 -0.0422907214197305 0.0890230750849831 0.124455736152974 -0.00117988803667514 0.0573454841895803 -0.013970529148484
  10 313.546638427088 ""  8.56513025551872 0 0 -0.00502292668379612 -0.013952321207883 0.0137641100437817 -0.0104509560977366 -0.0226748046855611 0.0282618314588727 0.0319545942651203 -0.00385260770969028 -0.0240341565390507 -0.0746380630947143 0.0261495963460456 0.0761959073936749 -0.0483686002808021 0.00984220225961695 0.036953828046638 0.0087572555600732 0.00347519034558464 -0.00398558181016825 -0.000246847356821078 -0.0134805370228531 0.00842906751469113 0.20694564090542 0.135049744750749 -0.350887706685495 -0.308353216745116 0.106081118192856 0.0512257298844317 0.232861026977474 -0.235860008628631 0.190839382382158 -0.102528096827155 0.0679410568553864 0.0441293566593419 -0.00193064584245753 -0.00317331934829794 -0.010453830062464 0.0248007649498083 -0.00693389030557969 0.00236337409044553 0.0135967986176982 0.0183582991740375 -0.00177775565360512 -0.0027491024927383 -0.0122178586091695 -0.00498405609511327 -0.00327021981634244 -0.00574512547543945 -0.0122280759276074 -0.0124153743535942 -0.00702702772673509 -0.0191437805098355 0.0220579750139682 0.0385414046213534 0.00228469507925458 0.00245478983032421 -0.0390832177895648 0.0276914493471338 -0.00425003811026104 -0.00874344532028612 -0.0100414925982381 -0.025844691644925 -0.0269067628406232 -0.0336287962387984 0.0349880081822942 0.0263723576972123 -0.0757284640906517 0.103971208186093 -0.181711511601209 -0.293819520803471 -0.0693591628036136 -0.067110806126833 0.158345041061889
  11 346.580304646049 ""  29.6404191140548 0 0 0.00565229483944583 -0.0408391809896873 0.00758902421722408 0.00712182466377054 -0.0248012548566185 0.0128795440316547 -0.0165581110199304 0.0163380436718842 -0.0531906615076912 -0.0470443257508085 0.00833029886603969 0.053087371706686 0.00486136232170419 -0.0292998820509983 0.0264017332803325 0.0199684594325746 -0.00513204547501611 -0.0018247236179455 0.0288179551949166 -0.0274523409142228 -0.00336053324714046 0.0433355610382547 0.111061423864202 -0.124970577201621 -0.136859683566808 0.0168643881670219 -0.0885793367714163 0.0333739560899413 -0.0164432306178415 -0.00648622955674972 -0.0510731760876981 0.0492690428490078 0.0401107446050623 -0.00182412211442705 -0.00347387826220716 -0.0120908636144214 0.0101206788007253 -0.00413502891916544 0.00674363841103299 0.0062423748377721 0.0116165687940955 -0.00184357071164154 -0.00388160884885988 -0.00972271239424467 -0.00404012929675224 -0.0015268610250438 -0.0135232264008868 -0.0163003574074928 -0.00611103130292444 0.00123289884201832 -0.0222493630959979 0.0100782564132253 0.0201849424988248 0.000107457283563839 -0.0210619997895702 -0.00687711931899681 0.0215085886872052 -0.0135317337896578 -0.0354757433618607 -0.0101820644904463 0.008633026811204 -0.0134177014441593 -0.0246355756871544 0.0270859063433417 -0.00810291044723432 -0.00258692390597366 0.0867594859391015 0.376845902413769 0.442271375206231 0.242666036332485 0.224013575392464 -0.541792651822007
  12 394.034603224273 ""  5.29302877104127 0 0 0.0206504941751969 0.0043964401868726 0.000212662355634142 -0.0138345454926182 -0.00748426120159657 -0.0233318057842342 -0.0171758412239516 0.0135265504690009 0.0223136822309798 0.0127203935207275 -0.00759609840106636 -0.0129349225194866 0.0241810736664718 0.00228929004389669 -0.00176703461958768 -0.0209899788689112 -0.0586550278000328 -0.0562271535382058 -0.0683127237193997 0.0188937400347512 -0.0168186832381809 -0.0282151124931204 0.0312647901528325 0.0693976512807934 -0.00960339736053168 0.0177134090053312 0.0311024167203622 -0.064826597414045 0.00031054656515421 -0.00890716088224612 0.065374390912428 0.0160630208414449 0.0218111004818888 -0.00114467090315668 0.00474237315031838 -0.121106586434074 -0.0138805309795209 0.020122599028015 0.101644802255642 -0.00519427325427319 0.0945815898351192 0.0212292237308093 0.00104295927351302 -0.0859341235349474 0.0097833541866388 0.0532196480151066 -0.170507519233827 -0.177948304241863 -0.0189290806785789 0.112578127718398 -0.261182285123186 -0.0122183721764223 0.069607983296919 0.0168554453945834 -0.108543984959919 -0.0634135105595759 0.164354646131322 -0.0499486878962052 -0.314498155808782 0.0365609743818338 0.147960789232345 -0.118771614230662 -0.197630577429656 0.0197155530092321 0.00109177041687494 0.0031188250476337 0.017604819639856 -0.0264486450980355 -0.0284168496983878 0.00413648860833508 -0.0141232185116212 0.0399160132418359
  13 406.281705932714 ""  0.668307356470217 0 0 0.0736048583335596 -0.00854283380869191 0.0285762698863908 -0.0860451688629864 -0.047373732181081 -0.068518870262834 -0.0526400988546742 0.056136597697863 0.0631842524524323 -0.0149049059519997 0.00614349747633903 0.0166676543090997 0.0726877100792379 0.000696713859983091 0.0427480818188784 -0.0958679020336671 -0.249849874871007 -0.258549948096509 -0.324230149282781 0.0905698639069123 -0.0687219933181428 -0.0742080231390321 0.14652022648575 0.208367073432757 -0.0592529698440583 0.0568506999001558 0.0631705666149144 -0.198753515830862 0.0248255895957289 -0.0350916402027538 -0.0477242207422553 0.0141568537726939 -0.0113725719855353 -0.000599174116848792 -0.00197439357523462 0.0264300110621914 0.00638928835954611 -0.00611950803834672 -0.0202949586117391 0.00449793764598105 -0.0181285485345927 -0.00604926549279089 -8.11382670570571e-05 0.0218570433188717 -0.004127041665571 -0.0172342547730162 0.0370599758623332 0.0377707112436766 0.00447702717155276 -0.0261769900375096 0.0594424238963642 0.00637900767254753 -0.010771859538498 -0.00558403750558164 0.0356038847454323 0.00209250615310579 -0.0353392520055488 0.0137328953919305 0.0848932617292226 -0.0112440204363923 -0.051799443396359 0.0239295003325293 0.0400164045339764 0.0974019402583741 -0.0100791731260735 -0.0263141324881889 0.144756591467492 -0.0527807049964033 -0.0643282798185143 0.10269119376467 -0.0258585925487164 -0.00836223026258667
  14 442.251201582336 ""  9.28159208861971 0 0 -0.0117921060257867 0.0844012359365841 0.027729772923898 -0.066464690876245 0.0333483512115377 0.023042458562548 0.0934660769588338 0.012452934876283 0.0669965799121817 0.0148591517772179 -0.00947617069830529 -0.0206735485065503 0.0137607039771426 0.0869078991236877 0.0409619349929448 -0.0863982334128084 -0.0574634088357864 -0.0165583100437243 -0.167485541740754 0.0643171887287251 0.0610026521962577 0.0856603036156479 -0.136003810282848 -0.0556430019865909 0.149728749820597 0.0575740584750979 0.155578062354755 0.20751345487212 -0.0223663619031481 0.163211329689531 0.0383220741889791 -0.0594819102393074 0.012119655257687 0.00268609780796891 0.00126856241450261 0.00732886515429802 -0.000679137038485174 0.00156998450113597 0.023640453546381 0.0173080880036773 6.91373844550829e-05 -0.0139319440455432 -0.0180408137847721 0.00166885743835065 -0.0185405569906244 -0.0310634644170042 -0.00788717296651158 -0.00567549509535363 0.0247108054875182 0.00651786131136016 0.0293533920964815 0.0116333248143944 -0.0104383715847693 -0.0185671689610436 -0.0410463977913978 0.00417133238474939 0.017393373963514 -0.0366419777463827 -0.00716614107847052 -0.0595136480409226 -0.0297205775542989 0.000677258403732266 -0.0127917151508958 -0.0494682994410326 -0.0909325992602782 -0.0867672656006798 -0.0983803102426214 0.0179572676901165 0.0252493823624373 0.217337083530867 -0.134487077823894 -0.280504696225207
  15 444.421553269708 ""  4.85344001923647 0 0 -0.00370777338666015 0.0128526319714155 0.00966615881503443 -0.0160547149278627 0.00258881384142113 0.00680538771987216 0.017530263345288 0.00278601834174318 0.0120733664427498 -0.0111479602174018 -0.00174500092555755 -0.00132458589888255 -0.00122701505332582 0.0153556060888099 0.0145590034364666 -0.0164021058481331 -0.0100490958565268 -0.00597356233738824 -0.0356466448385973 0.00675718627765528 0.0170381711596961 0.0185728715219523 -0.0220574768631254 -0.0144594946140281 0.0230472200922473 0.0095323896990188 0.0245172255985116 0.0430742967380136 -0.00209778474188235 0.0327181658740632 -0.0406808344254164 -0.0121749635714438 -0.0220682558087349 -0.00655730148833459 -0.00103681770532166 -0.0588023669208135 -0.0128225616227999 0.00525325759162739 -0.103418395637959 -0.0965137672596976 0.00490573599487538 0.0756362464742634 0.0965417683246926 -0.00670637232610323 0.101182378815549 0.182358118233846 0.00706105390437442 -0.0036306183375384 -0.119760242062974 -0.00611603798779312 -0.197652700789981 -0.0740819548488019 0.0327637150085198 0.100321370917138 0.218231387670215 -0.0245257819123395 -0.0820498242029922 0.190471894975394 0.0263284411051725 0.31596485569149 0.159862243099828 -0.00613572422085948 0.0573694884789671 -0.00727253108377501 -0.0170599536598658 -0.0188614430146237 -0.00864563962546901 0.00550603435834132 0.00619865112943463 0.0466250571273481 -0.0220353826664812 -0.0635166119212776
  16 653.493957846896 ""  15.0656988423664 0 0 0.0479277651300588 0.0864345314731225 -0.123415360098521 0.0592093875184109 -0.083908080812188 -0.0517525015645491 0.0191087832313768 0.0338385976440511 0.0225593622018703 -0.0367417188062838 -0.0316245740652326 0.0868034088068597 0.0473518339576066 0.129936686976695 -0.0546131898251381 0.0567987248438971 -0.0629459387635914 -0.0120967148167868 0.0837713012331155 -0.100570076797038 -0.0534730776963117 -0.0411283182311132 -0.0577560010239763 0.0959843807169076 0.0955961808377224 0.160102216361355 0.247269244823966 -0.0934622611302976 -0.160173861066945 -0.00312553512879025 -0.192306025457881 0.0786143839230051 -0.0643024259788343 -0.00161721755754257 -0.00360299845806308 -0.000136901249411105 0.0028172912761464 -0.00122116601381141 0.00153188647276063 0.00169041577294807 0.00113798585552096 0.000810615708446325 0.00289712968461164 0.00182544455782874 -3.0381306120027e-05 -0.00265030415750761 0.00141935581138725 0.00116480504859957 0.00306692213571405 -0.000111237959132263 0.00333720224330646 0.002390165010831 0.00557762417625775 -0.000918497379468715 0.00759718402096147 -0.00504585343514674 0.0026631783093694 0.00159759068029528 0.00339351625532092 -0.00337214944634552 -0.00556960682522331 -0.000960667170269178 -0.00252185319744197 -0.0476956041199019 0.00271987302021388 0.0104046022390579 -0.255046259012703 0.0860882339050072 0.0651793927324885 -0.0454583306548845 -0.0194506920192892 0.041738013174613
  17 715.631122524987 ""  155.041791775078 0 0 0.0124441736630205 0.0106251259993845 -0.0199116737742528 -0.00329191663096041 -0.0129260271269444 -0.0134000382443711 0.0061720902034819 0.00781885512405282 0.0034743783860091 -0.0412128391975407 -0.0100519450126182 0.0049616776529714 0.00383357679973254 0.0210105975189927 -0.00508575972491983 0.000300429800617277 0.0152787607913973 0.00160540102888789 0.0263244319876291 -0.0361978638111263 -0.012379266945526 -0.00301782579542699 0.00179867985697718 0.0242870703228218 0.0110148683949147 0.0268719881251405 0.0369092075735043 -0.01914273912679 -0.0296478659071586 -0.00403418046269737 0.733537945000052 0.293202847595857 0.537458280355822 0.00298659490301621 0.010991412978875 0.00829684808921582 0.00447872609016392 -0.0150733149258344 -0.0219739615942013 -0.0114437846352074 -0.00753407786763665 -0.00643973499864623 -0.0141686606442404 -0.00599974111481968 -0.00439715581899685 0.0110655259077496 0.0218931740806822 0.0175884830485856 -0.0222893969336107 -0.00734731467971015 -0.00532653799582894 0.00289826493269804 0.0166177732103153 0.00996420145189946 -0.0208323671747422 0.0233785652574485 -0.0389886799782246 0.00806089440349736 0.00314694792131302 0.0474058945579077 0.0226734904197361 0.00999169697945956 0.0159306372289012 -0.00247322901703763 0.000393492174944552 0.000740595447862587 -0.0449013394512248 0.00778606473997685 0.00118523105123909 -0.00522706943458702 -0.00992460171699319 0.0186990912299062
  18 756.283524119435 ""  10.6079532368237 0 0 0.000549729159148542 0.00034652031674226 -0.000835832195776584 -0.000692609962650279 0.000120402296220939 -0.00073844454227769 0.000345888457936504 0.000505419605750891 0.000105278304500908 -0.00342173379521951 -0.000631724472364723 -6.01384758877855e-05 0.000165909559361692 0.000696309524066451 -0.000290417818052803 -0.00050433719557746 0.00245497243233563 0.00114347813343481 0.00265732709147986 -0.00228928953208078 -0.000601926627587606 -2.84558248776236e-05 0.000377637386338092 0.00128487845552548 0.000340246992020562 0.001244830661962 0.00143026824940241 -0.000800817730713772 -0.00130356159113934 -0.000205520881372117 0.0545124906272804 0.0217703899308454 0.03840801491905 -0.048981523298171 -0.117079741414777 -0.0271832943920625 -0.0771081590122539 0.0675990713130586 -0.0713899128697027 0.140392431895381 0.0423757851797763 0.00343458271284626 0.0282978245957124 0.000341120103701974 0.090777763841901 -0.168682395511997 -0.0258305764261473 -0.0335924993149601 0.0774951995210058 -0.059175016988628 0.0885760114605724 0.0593175842002082 -0.0833634217467417 -0.0617864502984974 -0.0635217415707893 -0.0204316728158825 0.287194387375141 -0.0432354438805992 -0.00527637856780968 -0.0807969218144243 -0.0699934526088194 -0.0155330677908934 0.111609358710019 0.000337104513969174 -0.000115689421607582 -2.17595391214831e-05 -0.00193893890329293 8.41875771648389e-05 -0.000222681198046417 -0.000167740249934402 -0.000790266221478846 0.00150419213825113
  19 799.460415884318 ""  10.7616708918737 0 0 0.0422991529326059 0.0718814215359218 -0.0751773845647172 -0.0782693008374703 0.083588870487785 0.0888239686524346 -0.0432379631413081 -0.0688879107104822 -0.0897434287465422 -0.00768661502394639 -0.0247707494347615 0.0222906003913546 0.115523274461181 0.0493746890801257 -0.083630757451081 -0.114350394484161 0.0517875222256338 0.162090128699703 -0.111890312615463 0.0516378661785039 0.160712674196279 -0.088757855172417 -0.14431462817933 -0.0461874833544505 0.00746668261534347 0.0127511118263448 0.0551183113363379 -0.126522449188991 -0.203403138382592 -0.114553364155756 -0.00894647640093704 -0.117642686593879 0.0504156990454696 -0.00198139649232642 0.00167348110677051 -0.00306426234418632 0.00312659546218312 0.0050248168181258 0.00103065862926245 -0.000754881112867134 -0.00453479516156565 -0.00108611231292139 0.000668149413531497 -0.00114991579177669 0.00149187969762118 -0.00179512208626306 -0.000688573367425144 -0.00432016737455016 -0.00487451584090985 -0.000506847225113048 -0.00475617546679635 0.000271646155566036 -0.00472423583459715 0.000124410654342351 -0.000318701849207678 0.00258087250856131 -0.00259471574625012 0.000610509642412426 0.00170717964970478 -0.0004016190380685 0.000274998272959938 0.0011152182699265 0.00934408679669192 0.0988882317419238 -0.0248804947423981 0.0179462621227989 -0.0652167721525379 0.0237545706966655 0.0451106010120404 0.0646508356007933 -0.0475088868541738 0.0917777511499673
  20 825.88291564321 ""  53.7995881858024 0 0 -0.00141253460016049 -0.00286728076468285 0.00155820748614524 0.00202936754910327 -0.00544096329566319 -0.00183645477336289 0.0019934765900137 0.00264710431785856 0.00315874976505304 -0.000337290802230112 0.00362891356095729 -0.00105265034323974 -0.0051847941998198 -0.00127622567723356 0.00276206717541069 0.00475387458051109 -7.66167005257295e-05 -0.00653340438487231 0.00390999048744212 -0.0018087079452346 -0.00790634893091305 0.00322043797629106 0.00631308086365521 0.00317440698620732 0.000459695178604252 0.00101832368697421 0.000306290107787584 0.00233046992123298 0.00491156783053659 0.00275096195930086 0.0097808796366246 0.00151333901856276 0.0132855202055188 -0.0867258807348821 0.0476280761285805 -0.0785965394259913 0.0999654760481605 0.0876533135417202 0.0389090815000505 -0.0121732102000151 -0.124841742893795 -0.0396122361931578 0.000566047001229839 -0.0347543935293235 0.0616917405534971 -0.307266693508451 0.0123751288320733 -0.157508467319803 -0.0832682869072467 -0.0225900899057547 0.00560730150148617 -0.0135496537158133 -0.175724074120193 -0.0266704103853285 -0.0166825980122823 0.0518173455497973 -0.0470985480156465 0.00396102662838287 0.041055785064401 0.0218857981021101 -0.00266589738274347 0.0231461973228474 0.251931499602256 -0.00208406135058751 0.000366035581811836 -0.00153837860580534 -0.00343783450705232 0.00310075186241515 0.00172273693293937 -0.00882133673227061 0.00301391454997935 0.00149733808752157
  21 923.433767138182 ""  8.79261203402361 0 0 0.000452808019388515 0.0051340045661828 0.00359262888667523 0.00342526390866957 0.000501664395225579 -9.18537050182301e-05 -0.00489837448202756 -0.00320711857021303 -0.0041011287698111 -0.000559261992341609 -0.00151020277258332 0.000124182497358912 0.00240639097348734 0.00727925775449216 0.00751795491861103 0.00215919009686274 -0.00858447652210503 -0.00534474861035953 -0.00646564244104395 0.00145456185077873 0.00654567514668023 -0.00705388895260794 -0.015535003047222 -0.00982975771389571 0.0013200830593658 -0.00234018566517261 -0.00090144723996091 0.0021859734792484 -0.00297928855143192 0.00105701027274378 -0.0136185090936169 0.00963537153304179 -0.017261157146184 0.0545575485706486 0.0852670162515757 -0.0331958820173407 -0.00893113643050297 -0.0916555122983305 -0.0197799577541848 -0.0268333715535662 0.0247564348105847 -0.0618859027310279 -0.00441264036252786 0.0380843293779481 0.0846252234207986 -0.398291954927788 0.118992600282614 -0.142221224714354 0.264503988815122 0.0177952344600259 0.304578318648692 -0.0329633119519433 -0.176602927526964 0.0410590631827254 0.0311074663478843 -0.0932987463529059 0.224222713214516 -0.000793084371634164 -0.124856572316237 0.207034381337152 0.0273293265810328 -0.0458682008527793 -0.193613209241967 -0.000973908467172916 0.00113411399112195 0.00249002301760411 0.00846771040140393 -0.00817303208992191 -0.00731056692626831 0.0184396917717326 -0.00647916480217101 -0.00652604819319309
  22 936.628524238651 ""  9.98670131662442 0 0 -0.0559068878671997 0.0810228143726647 0.0642005105365198 0.0830552943347844 -0.0576443486487966 -0.0136673205270285 -0.0952528632140555 -0.0176255257330906 -0.036795884885823 -0.00382669271106527 0.0253910763172858 -0.0226002095631491 -0.0976472284175115 0.166710484755392 0.189822345674821 0.109026009631467 -0.169258643383878 -0.221287578844052 -0.112858028013501 0.0417902485058233 0.0130380288833042 -0.134009292656841 -0.363974208056967 -0.262786819809422 0.120393815847164 -0.0270473883305991 0.015154214287718 0.154597492144042 0.0380367546435438 0.130900851544026 0.020076542384097 0.108318692064887 -0.0274314517464161 -0.00264904289725989 -0.00417241922516447 0.00136884299260633 0.000423091070778871 0.00244922613464325 0.00097983946715339 0.000884866479904627 -0.000577211315302689 0.00271802595815839 -0.00068490362634071 -0.000752205823254464 -0.00312871800674316 0.0100756107650693 -0.00367222413563362 0.00511153900711272 -0.00826467909103248 -0.00170439226852394 -0.00791610203868125 0.000692952505814233 0.00546278980390189 -0.000838967677672428 -0.00047326836002108 0.0028063348968816 -0.00899751727445516 -0.000101235184613037 0.00435540880476458 -0.0054243141031457 -0.000166392083386838 0.00209999089511864 0.0053103663509296 0.0645817977096199 -0.019756336859593 0.0121697187931759 -0.0654807086268564 0.0515744801722262 0.0770453536438193 0.000902794367303153 -0.0258325150865037 0.0973644016848992
  23 946.689238905306 ""  126.016979031505 0 0 0.0939508588790171 0.0374125986531862 0.0568063599132329 0.0496932252420962 0.00657396406933218 0.0154944410819281 -0.0195418650798834 -0.0718166019331227 -0.0604962347085498 -0.00679517643008094 -0.00519495157975112 0.00107241386334509 0.0988097958868427 0.0438718584817662 0.0645615907195985 0.0654017954024012 -0.117679267682241 -0.163139607605938 -0.133163731802635 0.070610232112125 0.076139874629187 -0.0267177608146257 -0.00647893870197584 0.0187530428306648 -0.0754582580185954 -0.0434875038689383 -0.0300839435708967 -0.117191134198853 -0.143165571786208 -0.112352402684716 0.00805280730670929 0.0338971437445666 0.00059164639108403 -0.00302964633264222 -0.000483530191920258 0.000716875152689425 0.000856639178199279 0.00192698565698227 6.70281737976012e-05 0.00207897743480162 -0.00166060699996713 0.000177465098839097 0.000222426289748143 -0.00383193079708591 -0.000898486476738458 0.0123313976295018 -0.00422106280401926 0.00358934963744342 -0.0126840096166214 0.00250403873896897 -0.0146678228704459 0.00235710655111584 0.0117790384480052 -0.00673492779911917 -0.00597660575782453 0.00672510847040818 -0.00654230388190676 0.00050583145427688 0.0101410260850904 -0.00971526128739109 -0.00065538076200776 0.00299587010230242 0.0207553694905778 -0.120227666160112 0.0630019369019282 0.030677271600012 0.138296398207763 -0.178101913391878 -0.22111040328929 0.341833148428875 -0.110372519295307 -0.204874309715395
  24 972.866407188022 ""  20.493030737682 0 0 0.00909504744827453 0.000237931498572143 -0.00422027434671259 0.0155114124370071 0.0161671415512113 0.00509816807096882 -0.00179128346135695 -0.00589159354246535 0.0100725546988898 -0.00408628829508933 -0.0114711514737438 0.00633170590007327 -0.0132741042412338 -0.0294144566988679 -0.0559564747110167 0.0148429985950729 -0.0439160101541238 -0.0545797802913696 -0.0646573027543201 0.0453126036713181 0.0285208658517506 0.0204460717478981 0.0305777291237207 -0.0143852133524262 -0.0191566898341462 -0.0418188620289866 -0.0541315574932481 0.0216202058800724 0.0522713565729447 0.00966120822419232 -0.00829297462018362 -0.00597733780465336 0.000695005291753516 0.00572192379375281 0.0946309085035881 0.00791011931741911 -0.0290057787483691 -0.0703379920795932 0.00126951335462244 0.00105119629296546 -0.0126939516965102 -0.0722249472441528 0.0611426357793797 -0.0254014083523293 0.0745581006984192 0.189039211666081 0.0132906994520613 0.0279153936320146 -0.156941315400774 0.0818566192663393 -0.196283794484716 -0.0347977242422111 0.235040239048049 -0.28961419359626 -0.125593907210373 0.0534433481114214 0.272964296026085 -0.0628012906795543 0.0641699939240526 -0.280912510035626 -0.167370804753726 0.00254237482196276 0.321304007053398 -0.00147892000914543 -0.000655824335439632 -0.0105969660089749 -0.071308323762932 0.0411900765984419 0.0274730798183302 -0.0563279665087928 0.0105730656326304 0.0315807524678753
  25 973.519360935959 ""  14.3730463638638 0 0 -0.0480871699649992 -0.00334349776927099 0.0137766154663992 -0.0675036733998546 -0.0685493657667893 -0.0269843819545945 0.00579155946470996 0.0328008668137584 -0.037715302759117 0.0220122972579661 0.0460770160666351 -0.023261988918143 0.0486920523680504 0.124574516679035 0.237542157825431 -0.0644222644890831 0.195767541200161 0.234503912250102 0.285633429779591 -0.191521546851053 -0.138605789544066 -0.0883458733674289 -0.144321473488414 0.0424243299534565 0.105058963308646 0.182386593995978 0.238686329569553 -0.0760778767882646 -0.209976771124488 -0.0239852862207439 0.00247246455290326 0.00760792392768891 -0.0316732618725653 0.000910784478750043 0.0217316983980604 0.00233076225691276 -0.0072070186399132 -0.015473058067014 0.00127608782327955 -2.40618025980743e-05 -0.00344935713035387 -0.015878967708137 0.0151205661175855 -0.00544632699757989 0.0164653161808644 0.0465793239574842 0.00166397672257811 0.00736910682762377 -0.0402823444085933 0.0175378649353713 -0.0482516927067971 -0.0106263051074605 0.0516334435158702 -0.0693636098669771 -0.027782746952664 0.011191861092001 0.0641770517807541 -0.0164276462281635 0.0133992414927221 -0.0715588491002367 -0.0418187149356912 -0.000348291424882464 0.0723977482294779 0.0177244076585631 -0.00260623491072015 0.0448095219137679 0.302258792131525 -0.163549130725388 -0.0978851176286125 0.210614319916392 -0.0329153465180656 -0.117845293241434
  26 1033.14434886963 ""  99.5548556620745 0 0 0.0339010809676566 -0.0325620353493338 0.0202122817208021 0.00348181400060207 -0.0833633879038747 0.110992863522263 0.0489043673021146 -0.0115684689057885 -0.0349162207959817 0.00590075114745679 0.0922374648762133 -0.0690469422172722 -0.0521713385535798 0.100168814083115 0.204438986290728 0.0227706849869416 -0.136597713427858 -0.0294629778605126 -0.111417728033819 0.0112607328300996 0.0949986159600529 0.012125274275458 0.0932090019873382 0.159817719355676 -0.0416003122220372 0.0903675944676826 0.107611876609546 -0.182362528364869 -0.230453326687849 -0.139892520574206 0.0377598117766606 -0.0471144753836698 -0.00700773571896493 0.00162589161147432 0.000568584325438916 0.000420388330953433 -0.00167606298893119 0.000857199652745891 0.00173502332757407 -0.00515722066036167 -0.00267400198608677 0.000639707129065894 0.0059455768474629 0.0100892539411815 -0.000249674281693928 0.0191056539633769 0.0162986683445453 0.0115111032588267 -0.0225526972931465 -0.0252325734530628 -0.00414352395266289 -0.0186727402684735 -0.0398476296129446 -0.00452658616898424 0.00133935313065351 -0.0163480878711127 0.0470100019071685 -0.0108692792839206 -0.0192950452189856 -0.0215052909115829 -0.0105902162644213 -0.00856806897510236 -0.042496240966998 -0.0218879117987042 -0.00613599545495942 -0.0478968589817755 -0.184228480041107 0.152901256847697 0.118878573934597 -0.277719695929131 0.0900124000599819 0.0824074606716645
  27 1054.90282215683 ""  3.708394764587 0 0 0.0263792521724075 -0.0844103869758458 -0.00390134454313651 0.0213922021479229 0.0713526134299142 0.0107181701483707 -0.0176124053457838 0.0695031230518447 -0.0300708994617418 -0.00707173130591371 -0.0372934304864663 0.0158210424258789 0.314734186552395 -0.0653529405323412 0.0893364323242545 0.0324565133038088 -0.0392472342083519 -0.128161360042054 -0.115619574626054 0.125802651453184 0.0406328688602059 -0.116337288238745 -0.270594436335215 -0.0764949603521892 0.221886550990349 0.185672651570613 0.234912852497944 0.0709681636915494 -0.105532975344165 0.0857431723630405 0.00651948696703249 -0.0613898029382922 0.0342849963667534 0.00167800778019629 0.000708372479644083 0.000242787048698539 -0.00216684291226613 -0.00197717825150589 -0.00169367000696386 0.00443933609893561 0.00475833759567566 -0.00307023517347055 -0.00723131177387301 -0.00926085056884875 0.0027030595793686 -0.022090387400619 -0.0267970936167911 -0.0173468886624855 0.0301763404670786 0.0271931648204568 0.00832583680390746 0.0226009104709281 0.0471837578052336 0.00731902414030947 0.00390046019094411 0.0124017296256085 -0.0479436267831684 0.00996463802838883 0.0189121684724736 0.0257610009214204 0.0159021250093858 0.00858794396574093 0.0395085263561914 -0.0430990750261316 -0.00436165232446853 -0.0153772277018593 0.285444653181683 -0.0295688476084196 0.0201298064655132 -0.360885061284819 0.229675721065439 -0.0481993989882196
  28 1061.22958926073 ""  4.61187278219854 0 0 -0.00246708351887788 0.00635212137767339 0.00288161359458294 -0.00328979911534732 -0.015906058275915 0.00895313388789924 0.00815975843745286 -0.00935484075455673 -0.000312292761031588 0.00338878949214543 0.0133672055866238 -0.0095258585508972 -0.045821748202512 0.0210243600180333 0.0158576692882069 -0.00398123466874427 -0.00781081779333719 0.0163018501527241 0.00348204905403188 -0.0172846287253066 0.00784698925040586 0.0146889370245901 0.0413704436604932 0.0286560996263091 -0.0317132330437571 -0.0103192240440774 -0.0141735629252635 -0.0286110374777188 -0.0139473502664667 -0.0256317481341693 -0.0274880356138205 -0.00362020934694653 -0.0293622449118419 0.0111484143016618 0.00234116540547976 0.00818969747561714 -0.0216888647321447 -0.0180992211627961 -0.0091530743408374 0.0286386908806577 0.0360888192828963 -0.0253759604646462 -0.0518190608612147 -0.0745592678032536 0.0263342903448714 -0.176187503318153 -0.246682790671514 -0.143016904684666 0.282042436572107 0.257998351056998 0.0819814690243666 0.177772623249529 0.433405204299765 0.0311976410997962 0.0483815068930203 0.0900889420059343 -0.384837201502538 0.0640072122279352 0.13968410983138 0.166445520920177 0.10374256192302 0.059651611757882 0.317083423983471 0.00462966278003226 -0.00124029673541249 -0.00330541803773249 -0.0510341248528686 0.0205925357577956 0.0127553198846697 0.0114807125677052 -0.0164881384218349 0.0151506460362548
  29 1131.85782203819 ""  33.8545264673211 0 0 -0.0283079780630351 0.012075132317422 0.112736006202222 -0.000882948571308143 0.0882899163838527 -0.0945779974685947 0.0392921934210372 -0.0336717825944431 -0.0444286901225181 0.00686389568648465 -0.0677021486085007 0.0404405881847079 -0.104843965751766 0.144796210108915 0.289726580064485 0.0816096382767851 0.210888938320824 -0.170589362516156 0.121163360027009 0.0332415702504691 -0.131194454106188 0.0011413300918016 0.0723325102301693 0.145491794415108 -0.0937749127097248 0.0594069287122334 0.0671816466039799 -0.175252946563786 -0.201510953381784 -0.148128910442332 -0.0139101730603277 -0.0660977264274761 0.0260959984405464 0.00251883767676791 0.00220131379974624 -0.00444602512546943 -0.0010498846899851 -0.00196464790080344 0.000956741011111804 0.00226902258100694 0.00467758291387385 0.00243035053939614 8.04963155424903e-05 -0.00454134598137735 -0.00143159555509271 -0.00305091985620746 0.0304565476559875 0.00458117824460913 -0.0120866313506632 -0.0219166258221315 0.00266239556580969 -0.00392934500704816 -0.0213019329061422 0.00542831543692521 -0.00480022514908674 0.00812190507222153 -0.0117194544448689 0.00308423023834902 0.00823671474390644 -0.00243905740969349 0.0011023682769229 0.001518430472113 0.0139404649530141 0.0142410358526839 -0.00631656997507965 -0.0420207075194804 -0.173673125706308 0.127600380082303 0.0917775068865634 -0.0911619365722535 -0.014283754634666 0.0978766890951344
  30 1141.4985977533 ""  7.19773401083999 0 0 0.00038997835531229 0.000899532653290023 0.00751634806824957 -0.000514095376325059 0.0062902543342153 -0.00759352757834754 0.000523614931730908 -0.00194116505904353 -0.00223937524798164 -0.000113017645703461 -0.00469971663657678 0.00309635046737482 0.00164813133504131 0.00579071401108002 0.0146181942039612 0.00677276017947871 0.0192283192427873 -0.0130457115514599 0.0105906692032668 0.000114756347824209 -0.00882276368223598 -0.0013680417529232 -0.000569463418572584 0.00356904799240456 -0.00344127633424747 0.00121522036906014 0.00176852541170921 -0.00579892633851769 -0.00782446491550106 -0.00504386723734471 0.0119448771566186 -0.00494078473258097 0.0170750982077501 -0.039874837646877 -0.0178692299520991 0.0759728314752022 0.0342638563038115 0.0323939977501568 -0.0339966391076551 -0.0347586888383077 -0.0827314719855139 -0.0208991171043331 0.0161790876165501 0.0759407311824346 0.00785691171931318 0.0179108995741158 -0.507934323459433 -0.0927918853454685 0.14290973529557 0.365264622557049 -0.0962873098284637 0.0428506484096955 0.209164631347513 -0.0368276374170494 0.0231192101605052 -0.107040860790456 0.264725648095561 -0.0375480484793339 -0.152385218768794 0.0316166841603597 -0.045544353387296 -0.0383519602705903 -0.284542517637287 -0.000114017247651226 0.000308666081396349 -0.00255577088820058 -0.00836415449360843 0.00624737906774513 0.00346900553963089 -0.00484629095421017 -0.000668014837913644 0.0047189064115003
  31 1166.76346510891 ""  1.97520259713237 0 0 0.00153008879237813 -0.000146163528122145 -0.00137754935166531 -0.000827564032840832 -0.00163706234250165 0.00127878043725931 -0.000563158910971092 -0.000138961348504071 0.00078983440372609 -0.00115564438957936 0.00104338662672153 0.00108325056558994 -0.000528075598750319 0.000237753124254307 -0.00104126315755261 -0.00129401724852387 -0.00226870048004972 0.00263929605933147 -0.00146913316712729 -0.00284738493979069 0.00359507975931322 0.000890344502433448 -0.000272343080935293 -0.00321204765168982 0.00234278266319479 -0.00237750961517028 -0.00171869644792937 0.00114490033468381 0.00132794098420909 0.00156021110463339 0.00163592319893692 0.0052419301522285 -0.00623262154147081 0.0210974312184212 0.0717114373015877 0.0482786015584929 -0.0130215874530935 -0.0302338710845474 -0.04606311647863 0.0185070236943539 0.032103514435661 0.101808994806762 0.042721280196166 -0.0287782284936579 -0.0530987613372751 -0.401541079057119 -0.31826583306667 -0.224436183229667 -0.182166178138665 0.0891099628777644 -0.210450972743363 -0.0371631048260682 -0.322509468400079 0.207436871814998 -0.061071043124811 0.0764319585019168 -0.0358229888025652 -0.0134170716330876 0.0716242707236241 -0.262348375879373 -0.0592956767326541 -0.00415551957656101 0.0809820094672964 -6.78840940630844e-05 -6.29838306798068e-05 -0.000119167559869372 -0.00161372882681125 0.00115028080725706 0.00107427347404591 -0.00240650896122031 0.00115969806225261 0.000436435493658571
  32 1175.43029040133 ""  3.09608789059932 0 0 0.126768810483033 0.0228075670992581 0.0443230488517946 -0.0852891556333797 -0.0448534687680645 -0.0408757243220747 -0.0600099319438475 -0.030308359400949 0.0226558329302421 0.0250622971665075 0.022283887642311 0.0100764469151944 0.288192027597146 0.0355960691191467 0.103399778452937 0.0290752059883031 0.315497094016198 0.0235372746093414 0.133662237575262 -0.307663390423318 0.161248083535728 -0.0105404815061389 -0.089381238124209 -0.157337043467673 0.0142101066280226 -0.155678374556434 -0.152914163801317 0.106748061261813 0.128084921524294 0.093142239778621 -0.00455515058884434 -0.00593954418610424 -0.00613296380099073 -0.00033804553305193 -0.00129924299055582 -0.00256149951982346 0.000311078440533981 -0.000478278242793236 0.000849230160107003 -0.00264961545707604 0.00235865961451078 0.00164323183807446 0.00158053470763355 -0.00212055124241166 -0.000585671981761711 0.00384315470150297 0.0116334103743693 0.00371399319752048 0.0157534047065428 0.00285607128807481 0.0133652975714413 -0.00420707585523617 0.000306735216109269 0.000296536224537677 -0.00355738341566121 0.00413934069845698 -0.00135174086880129 -0.000419111426593004 0.00289806045869405 -0.00919115362320603 -0.0034104154764623 -0.000464923330499579 0.0073767867967228 -0.0312118303721094 0.0134315578597936 -0.0455589940757274 -0.114988942438121 0.0987580218620051 0.0444006232902461 -0.181440171566277 0.0626720968814554 0.0431619778523892
  33 1187.90425355887 ""  3.46636875626292 0 0 -0.00397177758402433 -0.000200376022616749 0.000212293160408743 0.0023383201584326 0.00174785831466738 0.00155943083042495 0.0023682582567126 0.000482323481400209 -0.00111070871949188 -0.000491479018913161 -0.00213971050215728 -0.001548007094195 -0.00124945543221991 -0.00262013346349335 -0.00263405063308158 -0.00593549361717858 -0.0125503569687396 0.00940955890930316 -0.00921774309717383 0.00942263755251209 0.000224582331758334 0.00115524249648335 0.00459159947540646 0.00525304001198716 -0.000270333817105035 0.00434676299135517 0.00452376404525452 -0.00676771301484976 -0.0072057730104595 -0.00538698514256585 0.021094457394475 0.0322265747573573 0.00861237205217106 -0.0699274329473138 -0.0276768595684194 -0.0397828036587519 0.0469281378257278 -0.0156837897577827 -0.00803992243108692 -0.0728429279127454 0.0495437973150787 0.0548357825319 0.0574222456063728 -0.0317163142761901 -0.0318751587204955 0.184978170123664 0.0659081699216889 0.076078569687718 0.488755015777593 0.328247167461279 0.296080173289795 -0.178869325076131 -0.171383634328836 -0.00227745063605533 -0.105356806119478 0.0908321325307561 0.0551370402389444 -0.0145716318054685 0.0621612314353026 -0.260469371031443 -0.118534755935797 -0.00910154247458688 0.152594115671523 0.000659554690901083 -0.00127998711805053 0.000593052121677432 0.00828650416968331 -0.00283075757136649 0.000209659735534642 -0.00216745036536728 0.00171868381321702 -0.000999475099532462
  34 1206.1114820736 ""  1.22737552936956 0 0 0.000651585730978275 -0.000361849044069612 -0.00130697834491956 -0.000999443005831856 -0.0014926546163893 0.000294999965167167 -0.000208369335975978 -0.00026723650746564 0.000470417559399863 0.000642539653049145 0.00183393652088187 0.000294994466993095 -0.00331990494635485 0.00328410642124442 0.00327210917646417 0.00347920683849422 0.0052836995798967 -0.0057105657329259 0.0003779187865919 -0.00786863766467796 0.00789148701730933 -3.77499249437751e-05 -0.000465995743257227 0.000187168092715037 -0.00148838570857875 -0.000725463861910945 -0.000960128276038865 0.00168259241297427 0.00241627283564889 0.00112149834858972 -0.0203324677107807 -0.016413421453775 -0.0134666875905967 -0.0797088219033744 0.0345044333372715 0.0451003320278946 0.0130610452865595 -0.034233218536996 -0.00489825545067566 0.0847179512309383 0.0476104532971706 -0.0733821804227738 -0.0575815071269167 -0.00802330870091304 0.0337484431124606 0.310861274785928 -0.103176732810086 0.105071000577144 -0.0430553574391414 0.288563610518238 -0.171639715422789 -0.0659745315557716 -0.533751769017812 -0.0453763382972159 0.0619909742438449 -0.0299620897492513 -0.122479469270771 0.0400120876091126 0.0255909464472497 0.246279771268731 0.131047726451611 0.0274932081602641 0.00971676953426052 0.000237166263560884 -0.000304880008349566 -4.86882363215535e-05 -0.00285279272987934 0.00108539751497093 0.00102170303898923 -0.00057850877767893 0.000150567010976999 0.000163446397274512
  35 1266.01047255095 ""  9.36825521449978 0 0 -0.0435999006847854 0.091497961271399 0.0155916129207167 0.0337555226822301 -0.00396643311389737 -0.0220656422506015 0.0208766019495949 -0.0626418199963497 0.018064272048936 -0.0107707126729271 -0.0152212454805267 -0.00709482055551477 0.413871875425716 0.0900880669775738 0.124229418671469 -0.16758350652947 -0.208364708894646 0.342570941347158 -0.0225490979105553 0.0904021578447592 -0.0975473683598949 0.077148174187644 0.138638371283185 0.0457243961562235 -0.144320231987543 -0.101756509001005 -0.10291630829382 -0.0756404399065994 0.06284991457545 -0.0873411771228978 -0.0240350434628303 0.292589658167861 -0.10312177209739 -0.0026157468928501 0.000219317163177512 0.00126112302762805 0.000717251724871634 -0.00158058461329661 0.000163043047914202 0.00541250529857877 -0.0038238151819116 0.00122479577225422 -0.0017179250123392 0.00227891040108808 0.00059842846452803 -0.00529525688974749 0.00743123677197212 0.00321892728847326 -0.0151552067157565 0.00320578197108157 -0.01554351863002 0.00132006620436751 0.00364107101241142 -0.0108384877981359 0.00637498182286066 -0.000630476630863398 -0.00953217379760014 -0.00207437769998751 -0.0100001129598844 0.00766620009145199 -0.00533908123718677 -0.0007314767840528 -0.00721903326164241 -0.00302765455169948 -0.0367699016463777 -0.0137416105618998 0.282715587227209 -0.0247521837220296 0.0584005562553632 -0.262019713734697 0.154366392261713 -0.021535339646001
  36 1283.27080485639 ""  6.04008340289299 0 0 -0.0766087134298137 0.0454210420152366 -0.012939043920432 -0.00346548171300324 -0.0155737668143046 -0.0168928256591665 0.0383098272385998 -0.0105108048881464 -0.010635292693079 0.0282759908167819 0.00673262301318509 0.0139578658427193 -0.0347660842391604 -0.0738546618412343 -0.186208185507858 0.188710562662069 0.240830489019973 -0.327579815074548 -0.207932395262957 -0.297493040486761 0.54255107133988 0.0296469851701955 0.0838744102467276 0.0870524600987633 -0.0707072877034362 0.048500595466932 0.0444820989626237 -0.0800065226534004 -0.0253524477546953 -0.0884103947910769 -0.000997691653344336 0.166776321832116 -0.053552925352321 -0.00219768081038163 0.000771298079912645 -0.000964643388613921 -0.000506617759528371 -0.00126306185972661 1.87801163646499e-06 0.0026250164347085 -0.00434637217100564 0.00286371032695288 -7.15645212479529e-05 0.0010695165412056 -0.00187246924776857 -0.00446225064619752 0.0126149455234598 0.00287861165475539 -0.00459150042989557 0.00445453247475865 -0.00637424825676132 0.00768720283245949 0.00922606022286658 0.00496206371412187 -0.00316089855722863 -0.00208153300872826 0.00817351204699872 0.00109819798061761 0.000199326624652947 0.000793734523690144 0.00167520401398995 0.000151459553896954 -0.0055152167379979 0.00591990285933824 -0.0336859017638145 0.0195840791089468 0.253310362005315 -0.074926741264384 0.0143699019402629 -0.105432121484546 0.0879153020821385 -0.0497631143760128
  37 1288.85365722972 ""  8.88673429464114 0 0 -0.00265830468858133 0.00248212185194549 -0.000589205204171637 0.000125695530469707 -0.000363313869097008 -0.000670794693346367 0.00109351330670616 -0.00119935431772469 -3.31089423403767e-05 -0.000331054721782682 -0.000303967363677205 0.00138022624498283 0.00559054981435311 -0.000702098741963119 -0.00360547697761961 0.00451851372686869 0.00544646762377739 -0.00818051007181884 -0.00443762651510959 -0.0054060754305706 0.0100469939782078 0.00137095304254418 0.00348308235748317 0.00324146414879027 -0.00469096910148431 0.000161569833693459 -8.06042066253895e-06 -0.00201156181151972 0.00183698241256507 -0.00305719990012308 0.00233179870015611 0.00501944038498339 0.0001371841698916 0.0833300035571165 -0.0726214329473795 0.0575355001860341 0.0446756114954091 0.0387026068883286 -0.000905202425253162 -0.0793391930384489 0.0831959120727656 -0.0452034976967375 -0.0136506706597918 -0.022339334954428 0.027478302206781 -0.118326691341817 -0.263037832471273 -0.0652159518012739 -0.0442162409729962 -0.198574632373906 0.012626733357864 -0.388593190399933 -0.129358720021565 -0.486758949482745 -0.0403285307822529 0.0561162844299351 -0.0495296491876562 0.0162069106464191 0.0615814052001177 0.0559261139634332 -0.00488597688472385 -0.000663504069910505 0.0641632495441406 2.8437951528313e-05 -0.00124432431153664 0.000411471546920723 0.010409910399251 -0.00278751143228235 0.000449062319720245 -0.004959904004909 0.00389429111506636 -0.00210875864438471
  38 1330.80160266863 ""  15.4846061299983 0 0 0.0145284603285051 -0.0280285531178425 0.105728952216864 0.00761409061122237 0.00370753952618207 -0.0370716158064012 0.00259134309237199 0.040982218425967 -0.0484302889791228 0.00720984322195364 -0.0109356332604919 -0.00869342478372676 -0.0164746538940382 -0.319768835727347 -0.333133238450293 -0.158059631184063 -0.104648131559781 0.334592815304654 -0.0767115267991602 -0.0859122359678809 0.166644468968551 -0.0973600053171287 -0.128915091453242 0.0563943850556515 0.0527659644059677 0.107407729407386 0.0856838239011076 0.00470350665127656 -0.166192906713197 0.0151529287863024 -0.0383390831542093 0.417117520838564 -0.165443811555087 -0.00216777363884194 -0.00130038261997937 0.00129647494492114 0.00196065989032033 -0.0025035959816783 0.000180687456394795 0.00630949547532948 -0.00375863363565134 0.00479237053785976 -0.00262019774664853 0.00297467707632923 0.0010653776427902 -0.0145642261764841 0.0147735814342792 0.00378240706372091 -0.0120493653011596 0.0102293275980848 -0.0200304431701361 -0.0136771849109059 0.00585796747273472 -0.0375378270582165 0.0107104280164505 0.001070749134901 -0.0207578517357527 -0.00524506214535375 -0.0191824167269447 0.00768612799781153 -0.0124225463671367 -0.00141802854545585 -0.00794289677353762 0.00334774717676101 0.0223297256154933 -0.0274781619295411 -0.203005638691209 0.0919366741047609 0.0242331633215877 0.0750529480666701 -0.0928868538033173 0.0815463762256035
  39 1383.19122122463 ""  36.153885772976 0 0 0.0334300861599685 -0.0800121055893494 -0.0683277189732043 0.0101411552216662 0.0535238390489594 -0.0339031035140616 -0.0230475191002337 -0.0193693213798912 0.00670921625179701 0.00948876429886459 -0.0161128322316256 -0.000223501222743667 -0.289194464918284 0.318342258658192 0.454208197562432 -0.110790917329998 -0.0107738105567009 0.216611131302406 -0.205972584674207 -0.0568700227217815 0.313046688690476 0.0366003157139235 0.12770821709266 0.0201448482308222 0.0825638549015739 0.00381566548758905 0.0668334805761119 0.119138673282651 0.117774319919347 0.0742061878360048 -0.0266344127011319 0.29765697955651 -0.120067142955985 -0.0023309159410325 -0.000253042622048293 -0.00129124518554665 0.00243624672882619 -0.00219810156478526 -0.000848062402365065 0.00755166617735406 -0.00698403392711824 0.0116931623701987 -0.00340945252301753 0.00295671000786298 -0.00152541390316526 -0.0202901710061548 0.0266626554482661 0.00337387932842767 -0.00318098035697374 0.0190427124066987 -0.0194444654669958 -0.0246879376579761 0.015594667091491 -0.0596061585998346 0.00251866705672857 0.000436902984941993 -0.00981204415600675 -0.000723769278364873 -0.00883908039118154 0.0110919473222335 -0.00358436354078621 -0.00119462470316429 -0.0165869594894925 -0.000952010183947395 0.00520172857149343 0.0130243560188894 -0.0453296538601663 -0.0257166414478055 -0.035645393253839 0.047597471763902 -0.00832299590689078 -0.0306442719132455
  40 1412.07415975793 ""  7.65117323172649 0 0 0.0597051349689385 0.0195941844939001 -0.00155243078156179 -0.0109261973849784 0.0121852783388162 0.000405929528541315 0.0321350204517385 0.0660998719262582 0.0566620787872144 0.00168239019523258 -0.011202656776015 -0.000686726757675015 -0.415987826464666 0.0769296410334308 -0.0374946912752671 -0.0288940177346976 0.00668827648496543 0.0504386504943208 0.0256325871123387 0.0287437856737291 -0.0430891672212462 -0.0128710979269147 -0.334134119870439 -0.243743249601105 -0.107250306485047 -0.170938722161887 -0.341232567264637 -0.294011976899997 -0.269245301580933 -0.10665232400348 -0.00809214723307368 0.0933578954667678 -0.0385685200006567 -0.00320510660481004 0.00295957105420632 -0.00458347822353024 0.000667729103579684 -0.0043586080902806 -0.00174474196002544 0.0125774089437484 -0.00902971516291248 0.0197974879523867 -0.00703559332740995 0.0038302572791411 0.0148088217739499 -0.024925660551129 0.0408609688014246 0.00189481969608664 0.00885466341914882 0.0369685873701798 -0.0216083161679523 -0.0420424144752479 0.0205183587727945 -0.0987560744596049 0.0382394835598929 0.00781210249223651 -0.0768368371627949 -0.0340418708129644 -0.000473430532162531 -0.0559814284655247 0.0180717385031282 -0.0186785988899653 -0.0800761472726928 -0.0115936284384768 -0.0330853278184385 0.0130990968223204 0.165751568766321 -0.0677636612855937 0.000830301552746519 -0.155896317481971 0.117259395753422 -0.0710298976304291
  41 1414.97728464288 ""  2.3735294073297 0 0 0.0165856776085387 0.0024335791161463 0.00338154055674051 0.00568265897929018 0.00480110704413289 -0.0149640035507153 0.00577397305774858 0.0130997535103912 0.00926276683447528 -7.71891729780076e-06 0.000949231575918097 0.000325962513896693 -0.123430845847761 0.0244587148934488 0.00148437049938367 -0.0375598585104378 -0.0169615463728673 0.0847958005268739 -0.031768250877033 -0.0108831870763063 0.0418177556514007 -0.00536898631985089 -0.0643702967569769 -0.0403436994458356 -0.0185585397942051 -0.0328322570503913 -0.0667262490067489 -0.0520063739207635 -0.0599508495206752 -0.0159150754863262 -0.017510278429519 0.00995289497119736 -0.0118377545064864 0.0127204912760557 -0.0174769761849161 0.0216310584233998 0.00103291770173351 0.0183010608520578 0.00772603304626811 -0.0505215679273698 0.0344068750352958 -0.0823974610625239 0.0274666195358415 -0.0145779036408751 -0.0757278791151897 0.0861346183346483 -0.154086267578893 -0.00125992926446857 -0.0491282798010793 -0.146769124970355 0.0671368118380561 0.170402687494944 -0.0779923214026805 0.396179914264259 -0.195611438532312 -0.0327187378844107 0.370626995479642 0.177563882356264 0.00168778305677746 0.311375098487394 -0.0877463951593928 0.0916974101822167 0.365978331971625 -0.00305120216554652 -0.00867503077302839 0.00259974960286827 0.0415093271394671 -0.015683984207247 0.00195312852932136 -0.0416418116295728 0.0293460818027398 -0.0163440898535909
  42 1431.58975687773 ""  6.60182378504445 0 0 -0.0836206270909016 -0.0644387066947355 -0.0444788054203115 0.00371896902600467 0.0120010051255275 0.0168992008009743 0.0394953023074937 0.0488355884448301 0.0557870179447209 0.00711224088877315 -0.00423706119528319 -0.0015036508274829 0.478990634305339 0.0173315631938917 0.229345920316467 0.0371948680978547 -0.0258248298773227 -0.123534504835133 -0.0346953973947852 -0.0520157860210768 0.122125565253074 -0.0062724516269952 -0.226393805787 -0.110380825245055 -0.137763709329608 -0.115977385561751 -0.242617676800754 -0.195541455272396 -0.148762450603454 -0.0653369400859846 -0.00733641082610397 0.109189002971739 -0.0439186953296799 -0.000250651027275419 0.000579313360465596 -0.000600296683154267 0.000442862277736934 -0.00118267828858289 -0.000312541484107345 0.00260611493533787 -0.00255364404361108 0.00635104062158805 -0.00248827142980775 0.000969264786206346 -0.0130589294575735 -0.010163629606494 0.00889654532485734 -0.00056283387855821 -0.000517481147893809 0.0070648329251533 -0.00685212042762854 -0.0112892899504036 0.00538025678925385 -0.0222778650390756 -0.0118011511288059 -0.0233920822934324 0.044742127734936 0.0198639833002197 -0.000343639928047552 0.0444224768803047 0.0103213018122528 0.0189627340319171 0.0384016965304353 0.0176308626229109 0.0467879594329381 -0.00621393224487257 -0.251880415386353 0.0579295240926293 -0.0435700535285156 0.238709125613997 -0.141260686052911 0.0463330444583237
  43 1446.50584152737 ""  15.6769182390309 0 0 0.00779574134629348 0.00990029893362051 0.00365572208180894 -0.00837628896052459 -0.00297007362554589 0.0117353900748904 -0.00384389983968545 -0.00561741637923492 -0.00728526801044228 0.000781706825535926 -0.00117931222713342 -0.00168927624980016 -0.0276945632855229 -0.00980778107895794 -0.0366880600129055 0.0129916046594299 -0.000719660854115308 -0.0417411312888143 0.0490721759987086 0.0119559450730169 -0.0578849990512087 -0.00655667819843561 0.0202352208489748 0.0282644747787604 0.00132979046010354 0.0132765245098683 0.022963148533095 0.0324220588106606 0.0186149266819122 0.0134617997350335 -0.00613471286479826 -0.00238702019391812 -0.00830325873841608 -0.00515664895115375 0.0206377075352985 -0.0207044532148676 -0.000628403938506037 -0.0180239026894772 -0.0080122167861716 0.0425539501647953 -0.0305634393147449 0.0979822514055307 -0.0417013629097561 0.0217827531362604 -0.101467366035859 -0.108209294405612 0.117635895557222 -0.0206976553960164 0.0393354600469204 0.112731920319115 -0.0540947854098189 -0.188236816630377 0.0740547245055716 -0.375600636391542 0.0373320019986901 -0.303211337284233 0.296972891410672 0.0922694947640289 -0.0434894589451432 0.276025929505956 0.196566894607719 0.191019344533448 0.300028910458626 -0.00144181065644432 -0.00452950532061818 -6.51094269971554e-05 0.0217872882835276 -0.00288690344477871 0.00628011402860569 -0.0247458469082171 0.0138702364528476 -0.00260621156986766
  44 1483.64282883237 ""  10.5786240194395 0 0 0.0141250070371617 -0.000758010965125357 -0.0157002029639104 -0.0707200713898809 0.00405258591358278 0.105261952654613 -0.0182072746745907 -0.00843816193870898 -0.00342640997857353 0.0271053081334008 -0.0478347970657304 -0.0148323322288853 -0.0212835526508116 0.0109213803308004 -0.0118856646622273 0.114271589988095 0.0836494654307242 -0.343929368093193 0.222834189829472 0.104236310755191 -0.279946911227404 0.0411013814823836 0.119858318036017 -0.023880022836185 0.135065135120365 -0.00969755401135318 0.0381087636382918 0.0275860138144043 -0.00358726318287069 0.0253307032843865 -0.0432486537990213 0.584675430904965 -0.235068017120031 0.000699973489707035 -0.00853937414521673 0.00670912213450444 0.00216390223341355 0.00158757089766799 0.00251978571570505 -0.00621328958036872 0.00571383330507589 -0.0170117105404868 0.00786305251417863 0.00154647531555357 0.000462779682415457 -9.47219710507369e-05 -0.00647898521749226 0.00907619756285797 -0.01653129313525 -0.00912750929497616 -0.0126068278754644 0.0307580058245279 -0.01292400284116 0.0618898526405328 -0.003452629110875 0.0233051527093984 -0.0176317242549213 -0.000929567547058321 -0.0591768672707542 0.0253053660361443 -0.07437531022865 -0.00817833581691776 0.0321173587675738 -0.000552476406419055 -0.00085237238150193 0.000416522153489477 -0.000415217064411369 0.00563140373292929 0.00836967756591062 -0.00545195166153751 -0.000813320406049974 0.00593454320489655
  45 1501.11247644708 ""  4.81870791914881 0 0 0.000178159021702777 0.0144230682910666 -0.0186794385090553 -0.000541942437658352 -0.0152336779135098 0.00890034662513105 0.00226875972071616 0.025008705243924 -0.0318185516033049 0.00238415272669983 -0.00395131073942758 -9.42023316836918e-05 0.012651085882183 0.0431628816226507 0.0213011826330651 0.0443641360855185 0.121811089187735 0.00155650481923869 -0.0761654414269788 0.0846404522074715 -0.0614472770692073 -0.216604953396764 -0.0595216931173684 0.490377676348683 -0.163421890716245 -0.12312192313532 -0.283134692180585 0.338637955162759 -0.25068840334238 0.303104677407737 -0.0123087682991926 0.00910894958954237 -0.0124247563536925 -0.000570177432698863 -0.00246088344846289 -7.35934607328713e-05 -0.000735436484914074 -0.00278104384927276 7.99861421918978e-05 0.0127216456865117 -0.0147796836320591 0.0110675333313734 0.00830547343288521 -0.017472328047609 -0.00555146553022806 -0.040810375124563 0.0690742842947561 0.0126940841431769 0.00435949006432373 0.0626276204401573 -0.0587240114008247 -0.0100519387657766 0.0242998488221029 -0.0557252115540334 -0.222954666711426 0.212595076062112 0.0426190349994785 0.12503283442578 0.174719435692646 0.165100882565534 -0.0858449316708602 -0.0798387572560278 -0.163681896515311 0.00173302389491899 -0.00500201089671875 0.00476961407060672 0.0134453823151618 -0.0192321721413959 -0.0130571390165733 -0.026833008633921 0.0319082717978753 -0.0241107210392433
  46 1503.09075155493 ""  8.62301065668877 0 0 0.00267251106174952 -0.00598008956473576 0.0115050862775738 -0.00406867340809154 0.00593123115522383 0.00214272073540418 0.00118030219295363 -0.0167962655325916 0.0150970453987705 0.000438506786779538 0.00323786065416052 -0.00201349051845113 -0.00716352748908951 -0.031101201574845 -0.0252367701018372 -0.0211885137914267 -0.0796770457461946 -0.0205996757891327 0.0685046859603547 -0.0459372846514907 0.0075254184564907 0.108862481733316 0.00930658234409337 -0.26177172557607 0.0488254340429085 0.0917964906623618 0.181880709993966 -0.178977857535033 0.180071594430533 -0.17666856983317 -0.0155034693796476 -0.0173618739985262 -0.00696807838895201 -0.000493617327680363 -0.00482357200032285 -0.000293467344731595 -0.00112386057641084 -0.00505228349513158 -0.000126419222434186 0.0228212710649025 -0.026771617700008 0.0215449624551215 0.0122035314247449 -0.0307151245271826 -0.0141264991834246 -0.0777884849132679 0.1284191127146 0.0229000007080367 0.00957515138620621 0.116315549677724 -0.108504290492051 -0.0231546700142195 0.0450274921327848 -0.107726288728801 -0.392884874752667 0.357861991128702 0.0954788951387581 0.227109067060902 0.318329357844097 0.303455842535909 -0.130285026720748 -0.130131977770881 -0.276200379508394 -0.000997307262025168 0.00221421778063474 -0.00316825526376559 -0.00978666031386778 0.0127464995177952 0.00948290090468576 0.0100035670131056 -0.0151439552069228 0.0138386404392539
  47 1514.32297421685 ""  6.85378167833811 0 0 0.0222927336940527 -0.00523702517647153 -0.00882196492055811 -0.0158357164590166 0.0216548305605601 0.0100297423836022 0.0372185626592423 -0.0123400627553131 -0.0111576819212194 0.000447809068674923 0.0016608812610668 -0.00136858572249249 -0.0499309068844298 0.0251719004918231 0.0161189330300834 -0.0429464962820416 -0.172723166182417 -0.0841581220800304 0.172319751727931 -0.107054409733812 0.0224387146662588 -0.151281689223487 -0.335113627764216 0.130190772345289 -0.507262502947745 0.1732493048814 0.12151905966731 0.0837258682272872 0.348010274799394 -0.0633317034366282 -1.83148932144561e-05 0.0139955886900373 -0.0079389798935932 -0.00292270058395638 0.00739841691550353 -0.00380133253881188 -0.00187035394191389 -0.00263354851632941 -0.000835182476122362 0.0146353739180614 0.00351463497026791 0.00962853993772349 0.0181018451597179 0.0193446968829539 -0.00790404146078084 0.0160233594576626 -0.01854167567019 -0.00897095409005503 -0.00555419587385175 -0.0182858443323381 0.0184875357695558 -0.0153202502366257 -0.00752069861287331 -0.0425037395888785 0.0334213066659339 0.0768192693577559 -0.149386791744174 -0.0288904037503772 -0.323856700323783 0.124313343989694 -0.321462941160359 -0.0338943699208363 0.0932432241790872 0.000547425034016696 -0.00215767051868173 0.00403358143405982 -0.0190609222180438 -0.0172093577382284 -0.0200912684439517 -0.0238249698348878 0.0335430633337252 -0.0277983019087185
  48 1516.61165181585 ""  3.44968654457276 0 0 -0.0177945997191349 0.00911777088180801 0.00562199580059718 0.00912182913231308 0.0126089516052116 -0.0149929497073605 -0.0267093189806212 0.00986582136763933 0.0052004165336476 -0.00573897002798354 0.0106389652472966 0.00293977870757038 0.0263035629534435 -0.00572396881962376 -0.00784256735802218 -0.0317879947975863 -0.124697590337139 -0.0204660519459854 0.0641147372743279 -0.0936124365958351 0.0779550111187301 0.0925573980491672 0.244811181313377 -0.0480852412558046 0.354427870531868 -0.141053717198942 -0.118353075440378 -0.0313437097478959 -0.278977574397999 0.0730474902872673 0.00882286466182467 -0.126520252932105 0.0475828485512337 -0.00225449316455156 0.00780144123742439 -0.00512572806478441 -0.00303879758374552 -0.00522492840914241 -0.00161068977876543 0.0259937876264091 0.000688980887517394 0.0211287263837143 0.0250089861485331 0.0256450068142997 -0.0161444637154955 -0.0082950290998429 0.0189653031162085 -0.00543988496042853 -0.000356817594607976 0.0155130724386572 -0.0112919681333373 -0.0381708189258204 -0.0016856077289207 -0.100121755437618 0.00306327704979012 0.146171784960994 -0.201230348185362 -0.010077346721584 -0.437976472838066 0.234393883130805 -0.477903307315466 -0.0595954839399389 0.10727050813902 -0.000340175246025242 -0.00111265786100315 -0.00178301059293647 0.0310922651792064 0.00398472408802716 0.0120921435204667 0.00244015750956694 -0.0126797084262065 0.0155114541468444
  49 1532.58417064858 ""  6.90099263482361 0 0 0.00112737990420859 -0.00856932308557576 7.73828787804476e-05 0.0206648044174254 -0.0680040689925803 0.000327903711712027 0.00730990845354742 -0.00391177793994327 0.0091420064823078 0.00351083708047404 -0.00955601112937128 -0.000545133994820777 0.0310931985220464 -0.0286290700944455 -0.0134919410623636 0.153820090330335 0.562027587238459 0.202739322617547 -0.456433189341487 0.367419371040785 -0.169544808801524 0.0267871373321723 -0.0637425909132591 -0.109554475824596 -0.0542745160964355 0.0585351283392292 0.0829380491860224 -0.0792784615559561 0.116490688642377 -0.0894027511244848 0.000494111884514923 0.0332676404659405 -0.0111850974411556 -0.00234876798902903 0.00676350435175711 -0.00361825421797703 -0.00247897560058601 -0.0032631415080705 -0.000846253665623373 0.0131952062765575 7.90915043745106e-05 0.0114640195739287 0.00961541049634466 0.0112894297321301 -0.0092276141720172 0.0066390535352663 -0.0093971169950585 -0.00824250173321439 -0.00156246177396811 -0.00714187188603973 0.0116554121697576 -0.0180456667114394 -4.50741936439582e-05 -0.0478932544846486 0.00292696286529022 0.054809143239639 -0.0798317154908263 -0.00305617574536082 -0.189368080535623 0.107842993065506 -0.197835937936107 -0.0213431509787884 0.0538885141566798 -0.00145753127439592 0.00595649458348167 -0.000418226326352641 -0.0313616261657516 0.011353134894896 -0.00105283505446924 0.0338131793457536 -0.0211198966870761 0.00180385887537196
  50 1537.14111652062 ""  5.85464806869945 0 0 6.63432191294343e-05 6.31874449361875e-05 0.000155054768859586 -0.00324532929519891 0.00213936704396479 0.00311417850536885 -0.00188563165665359 0.000492532252679118 6.82152402198868e-05 0.000422957751607457 -0.00250049341267841 0.000486350985586752 -0.002043688687057 0.000108217341373689 -0.000612721357895139 -0.00253833346783453 -0.0124655922515408 -0.0130767467546252 0.0173644196842385 -0.00850338196157037 0.000264389395127447 0.00583797441717616 0.0153652613892855 -0.0036634821264253 0.0227280474819097 -0.00733555311616092 -0.00517153707458946 -0.00144715701755415 -0.0153578334055248 0.00414159083399826 -0.0017981292198711 0.0391744802289963 -0.0201569928826104 -0.0401222541829727 0.0928056234510335 -0.045131931965227 -0.0146550261155723 -0.00806909503756548 -0.0102913563426873 0.0469581579510575 -0.0190702319041051 0.0520320274254286 -0.00870576612299318 -0.00532820048439742 -0.00611853211664834 0.333199328237123 -0.45671661067891 -0.138712784121682 -0.0303243429770441 -0.39826086983806 0.467119229709118 -0.0331924860235149 0.0229376962749651 -0.124969833843183 -0.0698813630761306 0.0643498098997569 -0.0024808028531093 0.0445657732703655 0.104894047771701 0.0530019402953568 0.0255507677094811 -0.0248169363210809 -0.10705865072441 8.68937629701931e-05 -0.000224442729760382 -0.000278963142520634 0.000404957821651866 0.000720971886810921 0.00108535988600955 -0.00119218116835189 0.000169176693634404 0.000735235059474699
  51 1678.27451681067 ""  22.9673518592944 0 0 -0.0118922937756779 0.00582744170376922 0.0264197048290411 0.000459808129352573 -0.00197257303401226 -0.0034757629961238 -0.00149240439162202 -0.00451169461154989 -0.00301141384776524 0.000471152222187391 -1.96018819654095e-05 0.00017716341887877 0.051807280638657 -0.0292657866277475 -0.011691762384312 -0.00113120555807614 0.00121009703325334 0.00506709584941374 0.00357457092947296 0.000862903489311508 -0.00994549220276914 0.0216285879954813 0.0450690451188011 -0.0153620891567964 0.0441337823573784 -0.000876623608311868 0.0223202100272349 -0.0160357193184785 -0.0143913287494527 -0.0108368475008417 -0.00116014500808375 0.00602681546147149 -0.00263083512985107 6.54879659690495e-05 -0.000129630245953238 4.99481826411546e-05 -2.6698053892003e-05 -4.72388100010367e-05 8.90231750689861e-05 4.39529689128819e-05 -7.64026129177784e-06 -1.70460045415187e-06 -7.17815019777991e-06 -2.4643413483058e-05 -0.000137227353341618 -0.000592665387533591 0.000519821960945797 1.04489295719914e-05 -9.98147439373256e-05 0.00055576214159835 -0.00075751780820134 7.67982704838323e-05 4.78522395460855e-05 -2.62951087684072e-05 -0.000592249898003122 0.000207225160650709 0.00069684628794345 0.000590831615220769 0.000531167337024272 0.00127941864561812 1.23439885766125e-05 0.000121728312126708 0.000251487396876126 0.0502684013073088 -0.0114164149004838 0.0459882060054503 -0.495082083626889 -0.275998554689915 -0.402058416803321 -0.159954071701636 0.434812948437274 -0.455790749412058
  52 2906.80464296734 ""  59.6382339206147 0 0 0.000767000803900965 0.00861325449152651 -0.00506592596854859 0.0230057005584033 -0.0559055386660408 -0.0157267302307854 -0.00115287795777294 -1.74411262800832e-05 -0.000238738147717492 5.54086367998918e-05 -0.00235536570541791 0.00138280109583255 -0.0113173667874521 -0.102174401321439 0.0602007703175671 -0.590580682708339 0.194239206418494 -0.218857642156442 0.327231976052126 0.503253838176865 0.366296885095925 0.0193433231403521 -0.0077320938077593 0.00735823823281212 0.00126564638672904 0.0119490362410833 -0.00669746851983702 -0.00529580305939028 0.00099186347715634 0.00471009897381461 -0.0073053381610645 -0.00460387033588103 0.0141985948766177 3.14830573325588e-05 3.63607172212148e-05 0.000139895507212733 -0.000277878558002056 -4.80111962178888e-05 9.1159041037142e-05 -8.64425508490357e-05 0.000115933539584892 0.000249244554119187 0.000372513603297216 0.000602572276302714 -0.000819552775845346 0.000137622833229461 0.000846637507438235 -0.00182662501240153 0.000629295150006939 0.000393224503326873 -0.000423580607642788 0.00161543548401147 -0.000770026198090428 -0.0013962909383656 0.00218729185567528 0.00293162199032702 0.00111079017972611 -0.00803325137089552 0.00258470921123728 0.0043352627609409 0.00212332571884099 -0.0120534397288116 0.00360143240615584 -0.000152116750177951 -5.09663839183968e-05 6.32637864494868e-05 -0.00138095085841509 0.00363054123128003 -0.00162551237842206 0.00191237429093562 -0.000314639270921297 0.000285280499794168
  53 2928.42527373236 ""  71.7718553522844 0 0 -0.00197658275733169 0.000584270791063144 -0.00238359146474224 -0.0748569483349708 -0.0208302213947386 -0.0458919572818494 0.00267943510673424 -0.000528025558412741 0.00119919303908178 1.26744513863769e-05 8.69491725476631e-05 0.000358536380182921 -0.0014380030257574 -0.0134199532741434 0.0100248249677507 0.620138568962178 -0.225847804436889 0.207299887549911 0.272379107062238 0.474179202251751 0.340188022738265 -0.0298479337365255 0.0128887778049665 -0.00921182198064518 0.00063287737914773 -8.58167733730637e-05 0.000658942713098403 0.00223600591204075 -0.00146978831503111 0.000100177641659219 0.00467886286519117 0.000695086713036674 -3.11756516796751e-05 -3.19287199205176e-05 -3.85779663947298e-05 7.33307344910716e-05 0.000101415492750582 4.23049403762506e-05 -8.26243113214731e-06 -0.000181087040763792 -7.07072176432262e-06 -9.66581241248935e-05 0.000107987542688134 -0.00123963922766135 0.000371578522378669 0.000251136854966356 0.000139091834195915 -0.000363560890977245 -7.43612693969823e-05 -4.57936569780742e-05 9.91371115990237e-06 0.00154020909318318 -0.00037536186999947 -0.000259587875213576 0.000742502477730455 2.47217317793323e-05 0.00108266086016357 0.000982292767284511 0.00108651577915115 -0.000447769401870686 -0.00227999221763023 0.0134304050462117 -0.00422989677144382 0.000561481054765306 0.000214079369034008 0.000726868326480727 0.00140653161338946 -0.000445435802309353 -0.00202521056167359 0.0032307607651732 -0.0031238190588079 -0.00207033601236219
  54 2974.34094696408 ""  47.047144482756 0 0 -0.011453372576481 -0.0647798471142522 0.0429886759202359 0.00109771677317144 -0.00844448874545651 -0.00264580417832044 -0.0036623451827211 0.00651581686582013 -0.00983992902940838 0.000245972305333079 0.00013376813567694 -0.000441607351138487 0.130110585351663 0.774934481881491 -0.514101569770277 -0.0598403078037531 0.0197037484543545 -0.0174254642112811 0.0427741380003931 0.0714210186426676 0.0534796991413654 0.0918784588734037 -0.0363565814941553 0.0294562942412704 -0.0111245741469895 -0.0559267164443474 0.0390410052604089 -0.0410052199412555 0.0146139522125927 0.0462921005412937 -0.00175153945243278 0.000423175089901609 0.00326220730107935 2.38721099650941e-05 -4.14261036867626e-05 8.77636752546538e-05 -7.01629244721726e-05 -2.62211130410267e-05 2.28726929023925e-05 -0.000106149550242432 5.98468091067943e-05 9.25260222563537e-05 -1.79382242704567e-05 7.00341160859987e-05 -0.000516230018884749 0.000278449158751155 0.000474270899194227 -0.0012781520426199 -0.000226282602857398 0.000354385228405275 0.000212737302708434 0.00130182808499022 -0.000469194637911884 -0.000774596022051696 0.0038691099135789 0.00367079714004826 0.00220379617986797 -0.00479208932591809 0.00165161646503904 0.00195430584146071 0.00138937607328473 -0.00609950216253069 0.00180951596098343 0.00124650344247016 0.00162498701237101 -0.000652915601391917 -0.00751105102966269 -0.0123418474047524 0.0145243858571055 0.00264272793779908 -0.00710490084523943 -0.00213213402008386
  55 2996.70012962481 ""  20.3004859694517 0 0 0.000936184515475932 0.00461942114844748 -0.0020605434435337 -0.0029750223744711 0.00115433293699922 -0.000132409364406489 -0.0351882429045335 -0.0250076383564241 -0.0237308783280986 -1.06742936788309e-05 0.000255320292066947 0.000151902835948682 -0.00909524950648036 -0.0494103973314001 0.0302296771109443 0.0339325605461095 -0.0117561451550244 0.0111142482648678 -0.0023085092601598 -0.00555300667703613 -0.00553854307229229 0.607308000244077 -0.234859949780822 0.226362523727508 0.0733067009929755 0.437129876912208 -0.28871176707297 -0.26108685294374 0.0910654609556422 0.335665468369418 0.00095282304925089 7.65078261316682e-06 -0.00164400387278392 -1.16210970206504e-05 -2.36297593411294e-05 -8.36375137989793e-05 4.36041136679412e-05 3.16698864400463e-05 -5.28586711081337e-06 -0.000396904101862923 0.000116637890340874 6.52458636241431e-05 0.00159719318346356 -0.00087151219053819 0.00560394065433899 3.66081632947427e-05 -0.000244090654248635 0.000651250710078409 -0.000349588389091138 0.000211911464496404 0.00033040743796164 0.00475722972580353 -0.00138042797132449 -0.00184962235745254 -0.0496583342614428 -0.04563285648742 -0.0274999185000191 0.0465664423314567 -0.0129620834836534 -0.0181747904510771 -0.0153598932290633 0.0688638168693954 -0.0203231133693505 3.65842852853488e-05 -0.000326962016163437 0.000111833116574829 -0.000305801184079533 0.000419330296412594 -0.00150768357258498 -0.000623864271808649 0.00237317205964572 -0.000820458457187263
  56 2998.42448581153 ""  21.3809871702691 0 0 0.000223067781633865 0.000991796745437177 -0.000560656948440964 -0.00129829600558141 0.00107904626028722 -0.000332932985528144 -0.00390295918230398 -0.00349317884978498 -0.00233159083221149 0.000147589443224836 4.4073048349105e-07 4.20545135630788e-05 -0.00230786271287529 -0.0117129849502602 0.00768384288122457 0.0187810733695334 -0.00682448616258646 0.00691987465720153 -0.00279599027157425 -0.0048068850469121 -0.00300810039268135 0.0668582487065609 -0.0259939595692543 0.0250162884659328 0.0100962773573816 0.0568377983643585 -0.0380270624976996 -0.0303194637166877 0.0102119620601234 0.0394181757623285 0.000554086371693348 0.00103943450564244 -6.0424935375635e-05 -0.000215526113400921 0.000429721720470487 0.000497689385058409 0.000139250930664949 -2.43704499924568e-05 6.55828767140267e-05 0.00315685183745112 -0.00118193294938118 -0.00128482084812847 -0.0151215870742826 0.00801926561706028 -0.0463331615960662 -0.00123539957875989 4.89019417529651e-05 -3.01626394586247e-05 0.00556440116145903 -0.00508601943934473 -0.00547701023173861 -0.0435037824502588 0.0128693634397653 0.0201528558300117 0.422216794830829 0.387213387133242 0.232860004823103 -0.375464506160738 0.104867333379062 0.139466904397521 0.13115690343751 -0.587553401912911 0.173042566564177 1.31557060895137e-06 -4.4112724217959e-05 1.610436623222e-05 0.00019862086967447 -2.13063369881126e-05 -0.00030819046244771 -6.73352665080572e-05 0.000311499836264029 -0.000126673542714179
  57 3045.23167066188 ""  19.3193614306859 0 0 -1.66988042913719e-05 -5.22059925673927e-05 4.49734357283952e-05 8.75101149745188e-05 -0.000105059681522358 6.05246392799201e-05 0.000266952308352949 -0.000113631825106668 -7.78465618494838e-05 -0.000371437976430239 0.000110251397369891 0.000522862368971853 0.000205124318330833 0.000780884393477012 -0.000614069423299817 -0.00119498095167149 0.000542695388421746 -0.000400104192272435 0.000100334713793429 0.000291471204236493 5.75659718637103e-05 -0.00197617969699861 0.00074957989254154 -0.000758524172099183 9.44816871060924e-05 0.00020428103135641 -0.000105294900029979 -0.00127304169796498 0.000466164215465398 0.00173158847931686 0.00440065871263753 -0.00163966969036711 -0.00747644552738278 -0.0236561880246973 0.0491655200034356 -0.022914696262179 -0.000925811560629224 0.000785515845882032 -0.000814072583601509 -0.0076846753562775 0.00244826559565502 0.0088748246252644 0.00260679471693807 -0.00665655479140076 -0.00113885534320919 -0.186712164964488 -0.226808632761817 0.613216651569221 0.443071555275495 -0.359845578234977 -0.360747203459634 0.132331414311323 -0.0397903217389843 -0.069519040501907 0.0213521054284181 0.0173149494223065 0.0112989453413397 -0.0403134824843465 0.0100004862942079 0.0146823779313067 -0.0114139554489155 0.0514361727778584 -0.0162317995924485 1.77336434595546e-05 -2.65951766040077e-06 -1.67441679709068e-05 -0.000167137020505784 9.70607861956893e-06 8.51609123783508e-05 -5.28986431546826e-05 3.57725579201616e-05 3.58183031147878e-05
  58 3050.16426662693 ""  22.5489220969264 0 0 3.44529545448655e-05 0.000629882700123169 -0.000408933627631653 0.00091752780408466 -9.38920620629681e-05 0.000432069378404373 -0.00370157844816802 0.00467975601362015 -0.00200047152062042 5.44655766225393e-05 2.58335288677035e-05 -5.77880751380452e-05 -0.00103121358147669 -0.00637804953160028 0.00406613561677658 -0.00862354447400983 0.00345046098949777 -0.00349614647149209 -0.00149468493448651 -0.0021954418427747 -0.00162731747278797 0.0418847679886074 -0.0152602279127526 0.0152749292308772 -0.00825857130382688 -0.0380366763105615 0.0246626113997607 0.0105109407051614 -0.00307454026970178 -0.015790811410837 0.000437093992858105 -0.000592238896410784 0.00122135297751282 0.00202988816474099 -0.00432607717790083 0.000927089494472874 0.000542649378309291 0.000337552706662695 0.000292783949083958 -0.007778943663016 0.000893456406037572 0.00382920207987728 -0.0205513176077748 -0.0839556114703564 -0.00669283640679971 0.0137869343946344 0.0181875532725499 -0.0472397530056738 -0.0405543439470899 0.0331766135724988 0.0327541758272721 0.0823457297856589 -0.0239268573752312 -0.0444375007195405 0.45656781936551 0.392356222236136 0.256298733212686 -0.05401894397302 -0.00611018641934334 0.0178634700273585 -0.15509329156895 0.621272887004512 -0.197197244958616 -3.5985593495556e-05 -2.84835490332986e-05 5.68777723212548e-05 0.000356417062681038 0.000252490524739719 -0.000169237497892875 0.000101264829439087 -7.97433882538136e-05 -0.000101325676000906
  59 3052.96782184584 ""  34.5959600390516 0 0 -8.98548528375199e-05 -0.00846295834599062 0.00474695106022872 0.00178866358787448 -0.000919833305177074 0.00102447999235357 0.0476358458196755 -0.0649182433134013 0.030459668696515 6.50979525902853e-05 0.000230917041791526 2.9656687656928e-05 0.0143424595970831 0.0851009659836705 -0.0538342583885393 -0.024708332540743 0.00915010907298377 -0.00712827194894047 -0.00128742656893491 -0.000827405384981439 -0.00151748303626117 -0.558769543843015 0.201202721350215 -0.20480174070636 0.115518820723729 0.5440351822688 -0.353813338240957 -0.126771014805646 0.0361720579260389 0.191628108874384 -0.000577618851115881 0.00137765661546217 0.00173271524897095 0.000657011323403913 -0.00103399980056063 6.25091688639684e-05 -2.16082990814281e-07 2.13541278611229e-05 -4.13495061662443e-05 -0.0039150887499877 0.00116913553998666 0.00218174645420642 0.000969136064210802 -0.00610256142487134 -0.000614015962320631 0.00218193437066264 0.00305185231599641 -0.00834059928090626 -0.00936346637581402 0.0078635432558763 0.00791543365513789 0.0455849338419996 -0.0136895743377091 -0.0247086357342592 0.0228118915098624 0.0188622879628514 0.012910814200429 -0.0222307953985947 0.00435639741421629 0.0089260566278835 -0.012131687764772 0.049998421979702 -0.0153782782046338 -0.000119743323140736 0.000642792902333014 -0.00026302050984708 -0.00324291594643967 -0.00335926716567474 -0.000305680816341653 -0.000888451950979742 -0.00048705579491513 -0.000253251762374945
  60 3055.64907367245 ""  27.9412011490313 0 0 -4.0379488901999e-05 -0.000534112558594384 0.000305859032981526 0.00012485308164314 -0.000500587396497469 3.90961402740488e-05 0.00327934152251485 -0.00349564624365607 0.00105231109229795 -0.000301778433657906 0.00010249596218633 0.000255429019771237 0.00113294386381565 0.00580185997636525 -0.00385631497880892 -0.00405995565445445 0.0015593378855929 -0.00160646596218329 0.00181614276143791 0.00309113084182485 0.00173624889460693 -0.0333218196518533 0.0121005664584893 -0.0123259062559654 0.00557639603141604 0.0261280375229446 -0.0168006832806452 -0.0115313181755426 0.00387556825241096 0.016603850049573 0.00145077374687589 -0.00173611015770993 -0.00408563819587907 -0.00860194143031636 0.0108948155256474 0.00184939241615035 0.000169071590216725 -0.000188589034671521 0.00116911718056293 0.0641768999334047 -0.0207414988429965 -0.0355897541192032 -0.027462772248029 -0.00426371043897515 0.0059292478868702 -0.0113692401928316 -0.0173029098379871 0.0524720826180176 0.100589900623178 -0.0854744836381229 -0.0878487915801802 -0.752499199222733 0.226490650940059 0.40662446405906 0.0951775902551753 0.0884098272421133 0.0503969639644579 0.248007269525885 -0.0710154940490019 -0.0964081761544487 -0.0133505918482739 0.0309757351256601 -0.0128679871108447 1.44728159716732e-05 3.70997004352212e-05 -1.93092351377038e-05 -0.000376589010802961 -8.60743572776061e-05 6.22328983288425e-05 -0.00011659550714831 -1.4661703428438e-05 6.89860238219896e-05
  61 3072.19097110996 ""  30.4532680469905 0 0 -0.00199437624470224 -0.00491223064797039 0.00389099987247271 -0.000345263537083419 -0.000743134545692797 -0.000663273428934389 -0.0563810882222356 -0.010383494590748 0.0666439828478504 0.000120466763200929 0.000171200842263501 -4.3604648392088e-05 0.0113622005578732 0.0569092262863529 -0.0359143412133289 0.00178356698036091 -0.00117736347923629 -0.000102248684687456 0.00335822989687621 0.00457366548170371 0.00412856471868282 0.14510000355072 -0.0622634751562515 0.0704086582790036 0.0569161868424146 0.373857073012544 -0.227892132799416 0.476932049887453 -0.184173229945564 -0.63923856363487 -0.000599995421013995 0.000897070887764004 0.00106213329724067 -0.000229102642287305 0.000255188537249657 0.000108622818627116 -1.69573871821276e-05 -1.24112885638824e-05 2.43172211218748e-05 0.00058438191720557 -0.000177580837660837 -0.000353578195023698 -0.000162631583323799 0.000187178095281976 0.000198168483697585 -0.00028651044804305 -0.000315242099754365 0.000978767004757001 0.00289757310615725 -0.00233799033359716 -0.00244910903136371 -0.00700281688534245 0.00207093184427385 0.00400307898671813 -0.00134255496543592 -0.00111005094444263 -0.00071379517502464 0.00371363448842876 -0.000787468586832252 -0.0017738109317885 0.000102980918484379 -0.000426343976070747 0.000160257679676349 0.000299448254307915 9.25724022132019e-05 -0.000171998160106506 -0.00271370857833254 -0.00118206830097879 0.000354340418926699 0.00085957773795238 -0.000521876869583718 -0.00170927967636058
  62 3088.75482106584 ""  6.60194564720898 0 0 4.1556233097286e-05 9.25202242439084e-05 -3.56156502824555e-05 0.000206585012663754 0.000306740390510973 0.000167306722985215 -0.000595038623824633 0.000625916055860039 -0.000342934511694662 0.000145856347101752 0.000219275436805806 0.000359524314874028 -0.000290247985897796 -0.00111937693080499 0.000659743884469158 0.000233861721487823 -0.00035568776263037 0.000479886834109109 -0.00174628777012575 -0.00295972833560446 -0.00167421766457484 0.00706546756523381 -0.00270435798612582 0.00265559494556518 -0.000716778051091087 -0.00442762432448623 0.0023195287598491 0.000952307162203273 -0.00046667075629406 -0.00127614814494978 0.00255756910419721 -0.00195283177793451 -0.0055912181810647 -0.00408273105798818 0.00165570161022211 0.0051217005023873 -0.000155818517452501 -0.00013506414138891 0.000291233946470654 0.0217148259928428 -0.00684926688566804 -0.0113323833718524 0.0801864303530076 -0.0218533718747008 -0.00866926632844257 0.012849431861947 0.0162703562288767 -0.0386216185879594 0.0278255288568157 -0.0250523508499412 -0.0261917821459117 -0.24135430461049 0.0727769260554383 0.135568348656023 -0.191489009252925 -0.185559032290185 -0.11427787313461 -0.733247843545953 0.200725121380112 0.292497109640979 -0.0431648113413902 0.243503251976111 -0.0770089897643972 3.81358804897167e-06 -1.80623700839444e-05 -2.10507323626332e-05 4.30568813139396e-05 2.83229058178483e-05 5.74054532962192e-05 9.2038256640615e-06 4.47970946313873e-05 5.69552173140092e-05
  63 3132.28417683985 ""  18.3124287645948 0 0 2.35074573235969e-05 2.4839949244071e-05 -3.43886781541774e-05 -1.65957463213928e-05 0.000168779329797348 -5.74426693544872e-06 9.80697600694171e-05 1.5141392586092e-05 -0.000113141143492374 -3.76089852808144e-05 -0.000131222796011854 2.24037848796616e-05 -0.000160829862478601 -0.000508854428616444 0.000417318027265203 0.000765553083201615 -0.000313271575947122 0.000372196070822057 -0.00072636591964526 -0.00122876088216448 -0.00065393035907482 -0.000282604505260232 0.000139902062460933 -0.000181630434710957 -3.56808229153442e-05 -0.000734287344550775 0.000392506387503148 -0.00083394728337395 0.000291382344089872 0.00112487185973024 0.000664071401611803 0.00312164179891313 1.50429001142147e-05 -0.0511773140037832 0.0105245142333966 0.0800710132174904 0.000578434020997357 -0.000225459563312179 -0.00108665831865378 -0.00673904362993633 0.00230606488822705 0.00371596234361054 -0.00331851466238119 0.0014462809700121 0.000230765310350083 0.1684688472084 0.230280759000631 -0.602679958109971 0.434583482785246 -0.356888563032205 -0.334649400932694 0.0761265120052689 -0.0291213097056111 -0.0375029154969582 0.00627563824988155 0.00607685679729595 0.00456584514576148 0.0320007751385526 -0.00805614144016658 -0.0149790826426949 0.00245844820626711 -0.00987718425980423 0.00205138305191078 -1.34414332121368e-05 8.07905831974097e-06 7.38420987523706e-06 0.000124425629568501 -9.22904195347146e-05 -1.18140683006835e-05 3.82864384019901e-05 -1.9129116366797e-05 -5.23771346022293e-05
  64 3420.6197053783 ""  1.43333082784211 0 0 0.00107299910854382 -9.27051118036111e-06 -0.00250249476367386 0.000173569224362846 -9.14000190904202e-05 -2.56220198151398e-05 -0.000132285536437163 0.000362311250689747 0.00012029564264226 3.97126232168146e-05 -3.72313590782298e-05 0.00016733655366879 -0.00271446681449857 -0.00743773466677449 0.00512245751988695 0.00202497845019851 0.000667017449274426 -0.000530237071731428 -0.000581641008356821 0.00184337027480886 0.00213214499749523 -0.000508589307149894 -0.000999015359675518 -0.000231246307211553 1.08608466639812e-05 -0.00046994059649117 -0.000210355470180689 0.000552862138307948 0.000132582662429574 1.9586674322747e-05 0.00190526297167957 -0.000863264863059614 -0.00198949475231094 5.46535513572928e-07 -1.92521821882674e-05 -7.2743183949874e-06 8.25746508101349e-06 1.54075272094978e-05 1.12301687660466e-07 -1.42178051210847e-05 -4.82409903602507e-06 -1.80488545212919e-06 -2.80206231166398e-06 -6.90685497848197e-06 5.85420616831894e-06 3.80230654587964e-06 4.84798818578844e-05 -3.04086098915181e-05 -3.49608485022806e-05 4.78742220302046e-05 5.20606820303179e-05 3.65850170402342e-05 1.0863812964166e-05 -1.16999936657356e-05 0.000117793119888222 8.32416615605106e-05 1.22284909819082e-05 3.99235057516905e-05 -0.000113984108992107 -7.52182701911509e-05 -8.40228996049942e-05 0.000132299928205922 -4.14678280934134e-05 -0.0197219553521322 0.00157130802802553 -0.0511110129144363 -0.0893091524861145 -0.53182014431486 0.417256278786461 0.348731771335404 0.514506009602974 0.314730065687499
  65 3487.98911003768 ""  1.49051889432769 0 0 -1.50028705302092e-05 -0.00263874471219193 0.000722357967488115 -4.68492499557879e-05 7.45841467056758e-05 0.000167429752952636 8.33169857536855e-05 0.00040899140527061 0.000131178156545749 -0.000133571977072966 3.31429229373038e-05 8.43350585320117e-06 0.00153486637496074 0.0153542556165322 -0.00887052407747876 0.000982641896072256 -0.000482092233429514 0.000584081201640639 -0.000778226671843621 0.00025182445179529 0.00092666735629114 -0.000976346919591039 -0.000165473541448508 -0.000934714851724671 0.00120840923271792 0.00114464306667752 0.000653914073302652 0.000565311542357366 -0.00015830000794805 0.000138619720731039 -0.00040094972876466 0.000300408355695604 0.000141906773800036 -5.13063580521141e-06 -4.43908120926591e-08 7.61672912536057e-06 1.05946615957702e-05 -4.14143529019906e-07 1.13789510706422e-06 -6.90713866964086e-06 -3.13756263716175e-06 -9.85253316647677e-06 3.19157587462594e-06 -2.70671106023937e-06 2.5268239027528e-06 1.56280226156876e-05 -6.86523100683097e-06 -1.8921740812314e-05 -6.10370502361116e-06 -4.96021883108781e-05 -5.28404097500299e-05 4.22579901810576e-05 -1.83874666811434e-05 2.49560585085951e-05 3.42204048325263e-05 1.90310896849692e-05 1.1004381239358e-05 -4.52087039572889e-05 2.82523899252939e-07 -6.19871985632147e-05 9.50496136779238e-06 -4.41605343762026e-05 1.12785019779979e-05 -0.02924394648285 -0.0701822396077322 0.0080249979800015 0.083538774808755 0.505687180363496 -0.450748224839578 0.322402347128447 0.478515791361094 0.334380816211342
  66 3580.95808328171 ""  570.004472412564 0 0 2.04752249575457e-05 -0.000272503294514398 0.000241739211088802 9.18197799145826e-05 0.000696610262648042 -0.000872480594683324 -0.000102450551953298 9.25187779946516e-05 -4.8380482917441e-05 0.0375732180541893 -0.0118234776916488 -0.0470112849546312 -0.00146536601146779 -0.00168801209530174 0.00294594056407566 0.00793045436724694 -0.0072038791501032 0.00691080174469327 -0.00385385667900392 -0.00871511933291204 -0.000341535770578253 0.00110845654039777 -0.000654371565220265 0.000301161537300267 -4.18782442021239e-05 -0.000698241988532504 3.88789358543861e-05 -0.000551701082454461 0.000372675251470109 0.00136231309825865 -0.58663408562512 0.201562433865029 0.739706716472225 0.000237347599904185 0.00172903280757353 -8.61800694402346e-05 -0.001279212406539 -0.00100611114507445 -0.000527807584779081 0.0011864215446383 0.000639352633024205 0.0010725367908702 0.000198767090635761 -0.000109524206057497 0.000107406280215281 -0.00247923725270382 -0.00500325880591315 0.00402634528100577 0.00311624681373852 -0.00620714254700162 -0.00244705081737105 -0.00646056961123274 -0.0017587158799363 -0.000534945797737083 -3.86495035007741e-05 -0.000961264349239466 -0.00251944061343877 -0.00474488570888655 -0.000599774978648566 0.000182622374834558 -0.000359912988934967 0.00195754171284207 -0.00106540981618521 -0.000267425420142471 0.000128016351668931 1.64806911971035e-05 0.00104290222560865 -0.00270809887824759 0.000384444272056377 0.00169910035068098 0.00109416180371991 0.000363006114789236
  :::
 } 
 m_exists[66] { 
  s_m_exists
  :::
  1 11111111111111111111111111111111111111111111111111111111111111111111111111111 
  2 11111111111111111111111111111111111111111111111111111111111111111111111111111 
  3 11111111111111111111111111111111111111111111111111111111111111111111111111111 
  4 11111111111111111111111111111111111111111111111111111111111111111111111111111 
  5 11111111111111111111111111111111111111111111111111111111111111111111111111111 
  6 11111111111111111111111111111111111111111111111111111111111111111111111111111 
  7 11111111111111111111111111111111111111111111111111111111111111111111111111111 
  8 11111111111111111111111111111111111111111111111111111111111111111111111111111 
  9 11111111111111111111111111111111111111111111111111111111111111111111111111111 
  10 11111111111111111111111111111111111111111111111111111111111111111111111111111 
  11 11111111111111111111111111111111111111111111111111111111111111111111111111111 
  12 11111111111111111111111111111111111111111111111111111111111111111111111111111 
  13 11111111111111111111111111111111111111111111111111111111111111111111111111111 
  14 11111111111111111111111111111111111111111111111111111111111111111111111111111 
  15 11111111111111111111111111111111111111111111111111111111111111111111111111111 
  16 11111111111111111111111111111111111111111111111111111111111111111111111111111 
  17 11111111111111111111111111111111111111111111111111111111111111111111111111111 
  18 11111111111111111111111111111111111111111111111111111111111111111111111111111 
  19 11111111111111111111111111111111111111111111111111111111111111111111111111111 
  20 11111111111111111111111111111111111111111111111111111111111111111111111111111 
  21 11111111111111111111111111111111111111111111111111111111111111111111111111111 
  22 11111111111111111111111111111111111111111111111111111111111111111111111111111 
  23 11111111111111111111111111111111111111111111111111111111111111111111111111111 
  24 11111111111111111111111111111111111111111111111111111111111111111111111111111 
  25 11111111111111111111111111111111111111111111111111111111111111111111111111111 
  26 11111111111111111111111111111111111111111111111111111111111111111111111111111 
  27 11111111111111111111111111111111111111111111111111111111111111111111111111111 
  28 11111111111111111111111111111111111111111111111111111111111111111111111111111 
  29 11111111111111111111111111111111111111111111111111111111111111111111111111111 
  30 11111111111111111111111111111111111111111111111111111111111111111111111111111 
  31 11111111111111111111111111111111111111111111111111111111111111111111111111111 
  32 11111111111111111111111111111111111111111111111111111111111111111111111111111 
  33 11111111111111111111111111111111111111111111111111111111111111111111111111111 
  34 11111111111111111111111111111111111111111111111111111111111111111111111111111 
  35 11111111111111111111111111111111111111111111111111111111111111111111111111111 
  36 11111111111111111111111111111111111111111111111111111111111111111111111111111 
  37 11111111111111111111111111111111111111111111111111111111111111111111111111111 
  38 11111111111111111111111111111111111111111111111111111111111111111111111111111 
  39 11111111111111111111111111111111111111111111111111111111111111111111111111111 
  40 11111111111111111111111111111111111111111111111111111111111111111111111111111 
  41 11111111111111111111111111111111111111111111111111111111111111111111111111111 
  42 11111111111111111111111111111111111111111111111111111111111111111111111111111 
  43 11111111111111111111111111111111111111111111111111111111111111111111111111111 
  44 11111111111111111111111111111111111111111111111111111111111111111111111111111 
  45 11111111111111111111111111111111111111111111111111111111111111111111111111111 
  46 11111111111111111111111111111111111111111111111111111111111111111111111111111 
  47 11111111111111111111111111111111111111111111111111111111111111111111111111111 
  48 11111111111111111111111111111111111111111111111111111111111111111111111111111 
  49 11111111111111111111111111111111111111111111111111111111111111111111111111111 
  50 11111111111111111111111111111111111111111111111111111111111111111111111111111 
  51 11111111111111111111111111111111111111111111111111111111111111111111111111111 
  52 11111111111111111111111111111111111111111111111111111111111111111111111111111 
  53 11111111111111111111111111111111111111111111111111111111111111111111111111111 
  54 11111111111111111111111111111111111111111111111111111111111111111111111111111 
  55 11111111111111111111111111111111111111111111111111111111111111111111111111111 
  56 11111111111111111111111111111111111111111111111111111111111111111111111111111 
  57 11111111111111111111111111111111111111111111111111111111111111111111111111111 
  58 11111111111111111111111111111111111111111111111111111111111111111111111111111 
  59 11111111111111111111111111111111111111111111111111111111111111111111111111111 
  60 11111111111111111111111111111111111111111111111111111111111111111111111111111 
  61 11111111111111111111111111111111111111111111111111111111111111111111111111111 
  62 11111111111111111111111111111111111111111111111111111111111111111111111111111 
  63 11111111111111111111111111111111111111111111111111111111111111111111111111111 
  64 11111111111111111111111111111111111111111111111111111111111111111111111111111 
  65 11111111111111111111111111111111111111111111111111111111111111111111111111111 
  66 11111111111111111111111111111111111111111111111111111111111111111111111111111 
  :::
 } 
} 
