# Supplementary material for: Cut-off Scale and Complex Formation in Density Functional Theory Computations of Epoxy-Amine Reactivity
Source: ACS Omega. 2021 Oct 25;6(44):29424–31. doi: 10.1021/acsomega.1c03229 (PMC8587129; doi:10.1021/acsomega.1c03229)
Supplement: Supplementary file 1 — ao1c03229_si_001.zip [file ao1c03229_si_001.zip › Final_structures/Primary/A3_E1_B3LYP-D3_CC-PVTZ-F_canonical/Amine_frag3_reactant_isomer4.vib]

{ 
 s_m_m2io_version
 :::
 2.0.0 
} 

f_m_table { 
 i_j_atom_total
 :::
 24
 m_column[77] { 
  s_m_data_name
  s_m_column_name
  i_m_width
  b_m_visible
  s_m_units
  :::
  1 r_j_Frequency  "Frequency"  10 1 "" 
  2 s_j_Symmetry  "Symmetry"  10 0 "" 
  3 r_j_Intensity  "Intensity"  10 1 "" 
  4 r_j_Raman_Act  "Raman Act"  10 0 "" 
  5 r_j_Raman_Int  "Raman Int"  10 0 "" 
  6 r_j_x1  "x1"  10 0 "" 
  7 r_j_y1  "y1"  10 0 "" 
  8 r_j_z1  "z1"  10 0 "" 
  9 r_j_x2  "x2"  10 0 "" 
  10 r_j_y2  "y2"  10 0 "" 
  11 r_j_z2  "z2"  10 0 "" 
  12 r_j_x3  "x3"  10 0 "" 
  13 r_j_y3  "y3"  10 0 "" 
  14 r_j_z3  "z3"  10 0 "" 
  15 r_j_x4  "x4"  10 0 "" 
  16 r_j_y4  "y4"  10 0 "" 
  17 r_j_z4  "z4"  10 0 "" 
  18 r_j_x5  "x5"  10 0 "" 
  19 r_j_y5  "y5"  10 0 "" 
  20 r_j_z5  "z5"  10 0 "" 
  21 r_j_x6  "x6"  10 0 "" 
  22 r_j_y6  "y6"  10 0 "" 
  23 r_j_z6  "z6"  10 0 "" 
  24 r_j_x7  "x7"  10 0 "" 
  25 r_j_y7  "y7"  10 0 "" 
  26 r_j_z7  "z7"  10 0 "" 
  27 r_j_x8  "x8"  10 0 "" 
  28 r_j_y8  "y8"  10 0 "" 
  29 r_j_z8  "z8"  10 0 "" 
  30 r_j_x9  "x9"  10 0 "" 
  31 r_j_y9  "y9"  10 0 "" 
  32 r_j_z9  "z9"  10 0 "" 
  33 r_j_x10  "x10"  10 0 "" 
  34 r_j_y10  "y10"  10 0 "" 
  35 r_j_z10  "z10"  10 0 "" 
  36 r_j_x11  "x11"  10 0 "" 
  37 r_j_y11  "y11"  10 0 "" 
  38 r_j_z11  "z11"  10 0 "" 
  39 r_j_x12  "x12"  10 0 "" 
  40 r_j_y12  "y12"  10 0 "" 
  41 r_j_z12  "z12"  10 0 "" 
  42 r_j_x13  "x13"  10 0 "" 
  43 r_j_y13  "y13"  10 0 "" 
  44 r_j_z13  "z13"  10 0 "" 
  45 r_j_x14  "x14"  10 0 "" 
  46 r_j_y14  "y14"  10 0 "" 
  47 r_j_z14  "z14"  10 0 "" 
  48 r_j_x15  "x15"  10 0 "" 
  49 r_j_y15  "y15"  10 0 "" 
  50 r_j_z15  "z15"  10 0 "" 
  51 r_j_x16  "x16"  10 0 "" 
  52 r_j_y16  "y16"  10 0 "" 
  53 r_j_z16  "z16"  10 0 "" 
  54 r_j_x17  "x17"  10 0 "" 
  55 r_j_y17  "y17"  10 0 "" 
  56 r_j_z17  "z17"  10 0 "" 
  57 r_j_x18  "x18"  10 0 "" 
  58 r_j_y18  "y18"  10 0 "" 
  59 r_j_z18  "z18"  10 0 "" 
  60 r_j_x19  "x19"  10 0 "" 
  61 r_j_y19  "y19"  10 0 "" 
  62 r_j_z19  "z19"  10 0 "" 
  63 r_j_x20  "x20"  10 0 "" 
  64 r_j_y20  "y20"  10 0 "" 
  65 r_j_z20  "z20"  10 0 "" 
  66 r_j_x21  "x21"  10 0 "" 
  67 r_j_y21  "y21"  10 0 "" 
  68 r_j_z21  "z21"  10 0 "" 
  69 r_j_x22  "x22"  10 0 "" 
  70 r_j_y22  "y22"  10 0 "" 
  71 r_j_z22  "z22"  10 0 "" 
  72 r_j_x23  "x23"  10 0 "" 
  73 r_j_y23  "y23"  10 0 "" 
  74 r_j_z23  "z23"  10 0 "" 
  75 r_j_x24  "x24"  10 0 "" 
  76 r_j_y24  "y24"  10 0 "" 
  77 r_j_z24  "z24"  10 0 "" 
  :::
 } 
 m_row[66] { 
  r_j_Frequency
  s_j_Symmetry
  r_j_Intensity
  r_j_Raman_Act
  r_j_Raman_Int
  r_j_x1
  r_j_y1
  r_j_z1
  r_j_x2
  r_j_y2
  r_j_z2
  r_j_x3
  r_j_y3
  r_j_z3
  r_j_x4
  r_j_y4
  r_j_z4
  r_j_x5
  r_j_y5
  r_j_z5
  r_j_x6
  r_j_y6
  r_j_z6
  r_j_x7
  r_j_y7
  r_j_z7
  r_j_x8
  r_j_y8
  r_j_z8
  r_j_x9
  r_j_y9
  r_j_z9
  r_j_x10
  r_j_y10
  r_j_z10
  r_j_x11
  r_j_y11
  r_j_z11
  r_j_x12
  r_j_y12
  r_j_z12
  r_j_x13
  r_j_y13
  r_j_z13
  r_j_x14
  r_j_y14
  r_j_z14
  r_j_x15
  r_j_y15
  r_j_z15
  r_j_x16
  r_j_y16
  r_j_z16
  r_j_x17
  r_j_y17
  r_j_z17
  r_j_x18
  r_j_y18
  r_j_z18
  r_j_x19
  r_j_y19
  r_j_z19
  r_j_x20
  r_j_y20
  r_j_z20
  r_j_x21
  r_j_y21
  r_j_z21
  r_j_x22
  r_j_y22
  r_j_z22
  r_j_x23
  r_j_y23
  r_j_z23
  r_j_x24
  r_j_y24
  r_j_z24
  :::
  1 59.501848513489 ""  3.47676220508906 0 0 -0.0150448466666376 -0.0386117785828571 -0.0104794000566488 0.0375668585122073 -0.00722056881306773 0.0594922490322503 -0.0308068132142018 -0.0221180498117293 -0.0455778834609033 0.0437941391520445 0.0799152032540668 0.0534428068031497 -0.0262703905999786 -0.100497211293464 -0.000720613983535236 0.0590887706108094 -0.0246025597883006 0.0950568984822535 0.0468179113019916 -0.0343952537474976 0.0775348729907544 -0.0296830280641406 -0.0388897916009572 -0.0301539672866153 -0.015304559415315 0.0172148962277037 -0.0550169872902736 -0.0588358864734936 -0.0331610465190916 -0.0765605412371695 0.00890618927583864 0.0900642629339423 0.0115251418602602 0.0154952244565991 -0.0900895573429686 0.0357321644558842 0.0420899731607491 0.0205026937179816 0.0727689197422655 -0.00410378562196659 -0.00619451703671257 -0.00906955594151519 -0.0590854559224597 0.0511574752270892 -0.104162336712305 0.0350304394601525 -0.15197711127004 0.0833017666133197 -0.000270585301189419 -0.103035428009025 0.00183498655572198 0.007198918160909 -0.0100717286723372 0.0114492486335093 -0.0890481001905225 0.0135119043611931 -0.158276733035916 -0.0716118951560891 0.0453192939857666 -0.12536567123796 -0.0582192702306674 0.135413677122349 -0.0987184642312388 -0.0302921098245891 -0.00146053277365623 -0.0526427839553789 -0.022411647429579 -0.0198674286585336 -0.0289816464459221 -0.0610106675914146 -0.0120497940854536 -0.0966662604315662
  2 72.8241184595536 ""  1.80729872735331 0 0 0.00785447797386335 0.000538148480533333 -0.0305486493452242 -0.0647302163632763 0.00941794642147704 -0.0219132321592303 0.0394648128149995 -0.0456597983722529 0.0304016047436109 -0.118253532532279 -0.00145300580078515 0.0097498810517644 0.0458886814436135 0.0124192663462954 -0.0609511730583766 -0.0606638348232127 -0.00960124657276941 0.00369744292732081 -0.0788626877618359 0.0443484231916596 -0.0632028593039175 0.0504909544065168 -0.0564773773833088 0.0443317861257144 0.00177761648488949 -0.0655094539057566 0.0603937088132617 0.0882780936802711 -0.0482688027656086 0.0310633909834728 -0.0996634498046266 0.00538858606228586 -0.00512976141651973 -0.0143405723216741 0.0113733436644672 0.0755767549587172 0.0196298878506646 0.0320687665116127 0.06581320314934 0.0289259503630431 -0.0239214951623836 -0.00931400545196982 0.12068424448236 -0.00439487045587772 -0.0633012025640991 -0.0799187211200802 -0.0207480795563957 0.104505261301671 0.0132932681145501 0.0508364275238835 0.0919660388224396 -0.01108820898085 -0.0817553352707795 -0.0396621497870495 0.113347051773224 -0.0380613333093715 -0.103771660360645 0.156201892931486 0.0457115914447886 -0.0213210911111677 0.158709467484447 -0.00943149312260733 -0.101789801392969 -0.00879162626368472 0.0197706066792436 -0.0561377669795666 -0.0112356780394447 0.0228099636466457 -0.063616280900768 -0.00249501373879699 0.0146003299540784 -0.0683507311594831
  3 79.7208426878256 ""  0.0974598973777573 0 0 0.0405657853520809 0.0345933383000916 -0.0349784038836839 -0.0262919065065618 0.0482477275884733 -0.0150707111051274 0.0714352965928645 -0.0120721989274852 0.0223015698984496 -0.0648060934773822 0.0476028486483481 0.00822097108357132 0.0778753024279307 0.0385657793492195 -0.0645330766831641 -0.0255738192118567 0.0262123190822445 0.0120072429523737 -0.0387110244930002 0.0815354641723628 -0.0424114862944112 0.0821531136022852 -0.0272276855870953 0.0400060903547089 0.0345732784463019 -0.026815424416008 0.0519749552949654 0.118690574317132 -0.0171053542272703 0.016704041993687 -0.0636817151621488 0.0494488729776334 0.00118000015801847 0.0210861167262554 -0.0741479197398158 0.00332228751281085 0.0527086655876957 -0.0777030149844237 -0.0164153950404355 -0.0137243419789201 -0.00826810544770905 0.0279503211218874 -0.0976932113720285 -0.0263527731566284 0.0771616877770376 0.062808665141477 -0.0445711192583528 -0.0219543033950213 -0.0109677190125312 -0.132315744741552 0.0196701330733245 0.00838059950001232 0.0663121535807944 0.0200765988950418 -0.114751163584996 0.00894724524168588 0.109771577785782 -0.121825140829906 -0.0820792743097028 0.0608561874481807 -0.114691571287712 -0.0161114800599632 0.0949098717090255 0.0217795668550096 0.063094305075962 -0.0687921133715375 0.0164482416806342 0.0738115094496628 -0.0852074369183185 0.0336908794845045 0.0549085200230028 -0.0879005477319094
  4 85.1491325720664 ""  1.02763395756616 0 0 0.0484218862313126 -0.0178566140030514 -0.0449946963848897 0.0744933237206709 -0.032117544058087 -0.0725920677394293 0.0651998771319259 0.0724401030670254 0.06146327662666 0.0139472849285567 -0.0246388885024686 -0.0384607190265896 0.110339816702233 -0.0417064424823175 -0.093797104759348 0.13202503768326 -0.00639724328586528 -0.0642294074053544 0.0746520487361457 -0.0781146905592508 -0.124212546637917 0.158110958957511 0.105743378147274 0.0681302779098983 0.0129510147849669 0.0958528836488892 0.107724082708665 0.0358906612569886 0.0840119366243582 0.0858404547207064 -0.0396516488483803 -0.0353565010751035 -0.0249066885526943 -0.00685954653107588 0.00444337860632162 0.021063044581489 -0.0529249378873754 0.031788156983391 0.0613127845723294 -0.0190173148968107 0.0065537394410617 0.0533018711672132 -0.0330436738565534 0.0268278323375277 0.0195439587324887 0.0192437579731991 -0.0190766224025829 0.0380279450114946 -0.0119589683921979 0.0137293967679974 -0.0255233205703101 -0.00253205377261456 -0.0151644098057394 0.0924076666165034 -0.00994666385543223 0.00494178988038257 0.00442052713226826 -0.0438828558939914 0.045951938041853 -0.0140733353709279 -0.0540414979661056 0.0451571499083998 0.0419085574619862 -0.0785588219340455 -0.061223218407672 -0.0556255881469161 -0.0803008155515665 -0.133660032272245 -0.0977761672277715 -0.12906876037205 -0.0465931315208738 -0.0336425285934623
  5 114.76387936786 ""  1.87469032027579 0 0 0.0425414628144648 0.0187971011312783 -0.0204191808094806 0.013957169220366 0.0305599356382685 -0.000933324394149575 0.0383786877992861 -0.0369023874268451 -0.0709601907201933 0.0518738981710758 0.0187993894297905 -0.0232753214812623 0.0150040323648461 0.034293605396894 0.00132970592056123 -0.0329476171599816 0.0066455080083484 -0.00384302760404648 0.00901340022917809 0.0703004843915391 0.0323478471197932 -0.0143751632159826 -0.0564031263592403 -0.0742617517577878 0.0636700424399675 -0.0547825648973526 -0.0941282339866683 0.061444050618754 -0.0434808739005418 -0.0836586157699836 0.0803011264610607 0.0205798666676517 -0.0200398184382747 -0.0708555986135216 0.000450743648358223 0.0266942733372822 -0.127677040681285 0.00955673176863305 0.063615482024268 -0.0542251559232783 -0.0520400778912464 0.0412574209582963 -0.00709708921867121 -0.0358994153858904 0.00155052490040204 -0.0834822584061168 -0.0296877999766701 0.0512689608701229 -0.0467516298432286 0.0536076301410953 -0.0134513962977356 -0.056602880180833 -0.115354287801082 0.0745535278227087 0.0346795401203756 -0.0684720622559465 -0.0178578203603984 -0.00194056130212026 0.016436002311646 -0.0194208639956296 -0.0200464829958862 -0.0451041101192595 0.0138207673884854 0.102171588791347 0.0395978522778982 -0.0141727148640629 0.101981747248322 0.0705449997812654 0.00625032045443383 0.117626640425302 0.0340762556962522 -0.0246161202565017
  6 156.724112580716 ""  9.39271222801798 0 0 0.0113138760010173 0.00359703765898452 -0.0155277444591712 0.0492154968820731 -0.0143983811182332 -0.0382719788286857 -0.0146771697383215 0.0485599201070106 -0.061543559193663 0.00088109611763563 -0.00856020229075689 -0.011543553672953 -0.0173149697811215 0.00854177955945723 0.0069006337140571 0.100621509772687 0.0150079639555417 -0.0394974531331771 0.05336265151147 -0.0592269511034178 -0.0753845139205595 -0.0234784605903376 0.0705697518944702 -0.0846449061217854 0.0160254550546841 0.0538963341093082 -0.0864719287659998 -0.0564086380812526 0.0574579201594433 -0.046407473630883 -0.0287303183331157 -0.0106031191788741 -0.0127489694480122 -0.104999106785853 0.00516639936192635 0.124436963648443 0.0874777807319646 -0.0335362974206249 -0.00114509390000831 -0.0632047020029192 0.0333644693758927 -0.0375453081916451 -0.00316569352425557 -0.0052293751496071 0.0234249974285975 -0.197311052141937 0.0468955445378641 0.0969181562840094 -0.0932026136160278 -0.0348500496989879 0.266471368861141 -0.128746346084687 0.0979150189201182 -0.180070320721685 -0.0853412993243962 0.0379597255888483 0.0385747309616387 0.0453635706698154 -0.038843988221154 0.139622148092305 0.0793408423259592 -0.0424496871549184 -0.0618188539819292 0.0272597997193484 -0.0236595616576762 0.0163343671747735 0.0338168452952408 -0.0362373699169168 0.0364670801356188 0.0154390995142551 -0.0152967199206981 0.0363641451317365
  7 194.546113032655 ""  15.5395751856123 0 0 -0.0250509713374531 0.00814747234341822 0.00598174344830137 -0.0623231198053094 0.0311587873755989 0.0293003813959509 0.0107354650896566 -0.0394513257719368 0.0780421082922477 0.134919950969043 -0.036301358359108 -0.0804838648105295 0.0193884754629042 -0.0106914468741507 -0.0307631441459707 -0.221790201495052 -0.0143052358188747 -0.0233901622497609 -0.0594844279231856 0.130283771541548 0.181850619764619 0.0420744548459995 -0.0739228230043646 0.120773538092115 -0.0404082162150262 -0.0285607086295759 0.120758287866736 0.0574717539589771 -0.0550089233439051 0.0475088030656481 0.146590996144347 -0.0727408481866721 0.0198051153001492 -0.0347550346296347 0.00491473231491034 0.0404528975631912 0.0316429638922156 -0.0107921591914584 -0.000550518101216141 -0.0184539688926006 0.00860537287482873 -0.0185741066201174 0.00315547703604474 -0.00259741932052317 -0.00274973812561474 -0.0685737466951141 0.0172493191430183 0.0324004009881907 -0.0269293384530515 -0.00651164717073499 0.0940003097300887 -0.0422451992811811 0.0271390182850783 -0.0675212582805471 -0.0538620030763676 0.0159284972138507 -0.0052450939181378 0.0256958796477315 -0.029473367367939 0.0585110962705112 0.0505320018711992 -0.00270724607080272 -0.0501097017115957 -0.0591476918363848 0.0471969433085928 -0.046465683659888 -0.056701526856214 0.031885065377233 -0.0479695685715802 -0.0849127291330782 0.0347467387635909 -0.0960228801754125
  8 278.449326710721 ""  0.849160445378664 0 0 -0.00245391945765823 0.00051809914180328 -0.00520298687090543 0.00163263023252288 -0.00126817512701141 -0.00860918344143267 0.00242165976110273 -0.00715491377143088 0.00193999336792997 -0.00273938145840273 0.024605300675533 -0.00647619757230386 -0.00342391558003209 0.0142314360984298 -0.00371233094043241 0.0164487335843796 0.00169323034716603 -0.00214614617980915 0.00377622638129439 -0.0159306308421518 -0.0112704490781968 -0.0206313229127 0.0242588854650946 -0.035313263727459 0.0054401002762326 -0.0676278519652195 -0.00642209199358186 0.0262061028845583 0.0120234134990578 0.0524374285344612 -0.0116034615205389 0.0314199624221623 -0.0265570797422103 0.0249732621995516 0.0211102126626142 -0.0156045465586718 -0.0308957982634415 -0.0174104840790145 0.000293669673495489 0.0196124658261817 -0.0201646457687449 0.0371747031715902 -0.00641708332162748 0.0037551928024048 -0.00465999210213942 0.0377085757889524 0.0384407257409982 -0.0294781208557931 0.030390329096055 0.038470900622577 -0.0349942781702924 0.0286446295997743 -0.0293736038141708 0.0574673891427167 -0.553541655445668 0.0821717134271976 -0.139595311084665 0.120452302520505 -0.265126253520656 0.407258810492809 0.355319055703509 0.23545508911277 -0.350422247113699 0.00121980960071473 -0.0115343956862114 0.00944635754141036 -0.000763868131590064 -0.00871269387522967 0.00353311010585082 0.00892156523776737 -0.00716613107380822 0.02609832961702
  9 283.573651179603 ""  1.85735954897572 0 0 0.0254796890944843 -0.00105867281357156 0.016102908546928 -0.00353695800556372 0.00323902014218768 0.0318102667618929 -0.0121411359903287 0.0717573379461931 -0.0418124750680713 -0.0201797760366221 -0.112272401353823 0.0469144543299685 0.0205987306383588 -0.0636769261914302 0.0172107599230299 -0.0468197040927179 -0.00604932619655615 0.0134703414210719 -0.0182891063093494 0.0553111289672681 0.0177461143836571 0.142968786797444 -0.127809500785991 0.198755708586176 -0.0213914049433658 0.479239100623157 0.00542647342338759 -0.189465602651119 -0.0526582377665528 -0.372994247254668 0.0584707360428944 -0.12742097728383 0.103654152772334 0.0099910149870968 -0.00155221649325901 -0.00780180706519514 -0.00839610879158414 -0.00146791876953833 0.00361679615275585 0.00573769075557064 -0.00595477571532195 0.00941315322347417 -0.00231309407906386 0.00236368637568408 -0.00527729624432398 0.0202794371976387 -0.00323736682387712 -0.00697088480364445 0.0052852763742474 -0.00400855069319694 -0.0183485010540492 0.0113538245379216 -0.0115067307175979 0.0216805918807024 -0.0890883102940589 0.010301856417044 -0.0317067922011591 0.0162731302580242 -0.0388829956407303 0.0560839710723037 0.0536367828469368 0.0459936122555184 -0.0582042904613261 0.0140473416082489 0.052861309353391 -0.045013305345179 0.0138541450724686 0.0625362673880654 -0.0420691459732567 0.00423131974646733 0.0334136281895793 -0.109261388405459
  10 318.674130209419 ""  2.70988703423854 0 0 -0.019840509460933 -0.0058429722498374 -0.0138728076957933 -0.0146828260557193 -0.00910322142525076 -0.0392079255752882 0.00170045825866353 -0.0364388779321854 0.0374588684143905 0.00306987574076194 0.0961672584514157 -0.0596451054219801 -0.0183799822009695 0.0648916515715011 -0.0126950453650285 0.00759624789069311 -0.0084055233550957 -0.0245208528510039 -0.00713346547231263 -0.0368937465318035 -0.0256489856495434 0.171002538171124 -0.297765396164052 0.338771121343729 -0.0981723942337652 0.330007014690615 0.155458452089118 -0.046048507448472 -0.183358474570884 -0.327903454093445 -0.0790788056000852 0.111720163143171 -0.116606013319837 -0.00276923895121654 -0.00338700590187683 0.00563057469187777 0.00462311465355986 0.000355417886494728 0.0031408564990394 -0.00210602130478482 0.000844419131674845 -0.00249544163266312 -0.00182818821956048 -0.000227247035870374 -0.000643447170914137 -0.00688995341798624 -0.00549049864401263 0.00762832646991722 0.000335961972985115 0.000341946619425125 0.0068626347906865 -0.0040602398524886 0.0025030940168721 -0.00641097242856768 0.0054811615813523 0.000374825692427307 0.00307506199450987 -0.00324431775087139 0.00259113955262902 -0.00502668609200442 -0.00652788112962979 -0.00553231381105996 0.00365534342537829 0.0206187235841746 -0.0604268255960674 0.0624615485913327 -0.00104285086571621 0.0178690343372816 0.00967585732784856 0.148218569554698 -0.0403331734599966 0.178924804156759
  11 384.493055520804 ""  5.79365904275478 0 0 -0.000175930707957128 0.000815369010593188 0.000310012533230589 9.89907281237378e-05 0.00192251034057565 0.00165060641782288 -3.98100746334423e-05 0.000620148412249397 0.000425608512357367 0.000840879988952357 0.0009750473843548 0.000917845122833609 0.000113154136052038 -0.00155181739802677 -0.00015788735639048 -0.00185916766978225 0.000182963704421939 0.00260617880158489 -0.00133926128990204 0.00113872553257188 0.000233426902060686 0.000342253169539733 0.00152311721813852 -0.000327763686085088 -0.000481767223598716 0.00048420710293003 0.000749207113481859 -0.000374061830928305 0.00107543143390491 0.00161868378326922 -0.00166717378329844 -0.000361934254122135 0.00491533659052402 -0.00577549241313162 -0.105423186488083 -0.0538042052905457 -0.00151887016404746 0.117686843476394 0.0403752658526518 -0.0439752649896632 0.0474997009479464 -0.0847836929166988 0.0358693767962207 -0.0472205483013994 0.0620520293129142 0.111048210260421 -0.227492923556818 0.0325428517468956 -0.0714322222607154 -0.16862140668736 -0.170719669057147 -0.0351893891708247 0.033668891901195 -0.0673095632417123 -0.0177842720087926 0.102280661455984 0.210654837942086 0.0975701329496109 -0.142726842820203 0.240984413394895 0.118343971134935 -0.24941926980877 -0.0332959099471332 -0.000480713628679149 -0.000549976450899929 -0.000285941298045756 0.00443504890554676 -0.0140250422985944 0.0143243757196607 -0.0176127120109568 0.000185021586639872 -0.005310109616397
  12 399.143434466969 ""  1.62529655604146 0 0 0.0464248984113579 -0.0483661940234639 -0.0408268164147773 -0.105832237399342 0.0112718644434156 0.0565641191202002 0.032794898834843 0.0859109621777135 -0.0205348903974938 -0.00417934196801796 0.0339937783221105 -0.00332661426245399 0.0523144885761838 -0.0280103167852423 -0.0470337252366589 -0.312945652246588 -0.153621806000266 0.11685813240823 -0.14703436100303 0.253334244141697 0.166626751139677 0.11416987755087 0.194889971514186 -0.0859016420498949 0.0442330823240481 0.109674413436801 -0.0289436798263612 -0.0957551978628976 0.130739839381968 0.0678349471973709 0.0839220673765257 0.0660808541459341 -0.0658959208824254 0.00256975936542841 0.00911845001997959 0.00314340159950046 0.00489781276341947 0.00771171191569435 -0.00124643579539452 0.0127691000517017 -0.00672933501936214 -0.0119499860620515 -0.0119057102645792 -0.012412467906457 -0.00243994852313876 -0.022397246697073 0.00408377971237889 0.00867215839154685 0.0196154267116128 0.0350156261434004 0.00814174822734365 0.0116050478814543 -0.0077259306863983 -0.0129473046862388 -0.0150645043893018 0.00393372872033955 0.0146853701499586 -0.0271320949460377 -0.0396262623432626 -0.0161222211076256 -0.0274674580763063 -0.00814214659411434 0.0133996555887934 0.0426576313202311 -0.101415519436994 0.00198196764665344 0.0701333646134181 -0.198445559708886 0.0724829679492341 -0.0763077169784685 -0.0768790158065119 0.0242168293503582
  13 415.18334719271 ""  13.8905142592647 0 0 0.0443289550111405 0.0591802740862468 0.0164291842232787 0.00937680653515562 0.0649324844884126 -0.0106985297591799 0.0562063390228256 -0.0569402535970599 -0.0643840158064096 -0.0125580758898319 -0.00818143835606721 0.0105374262654209 0.0479596462473655 0.0580900557013277 0.0111546197769967 -0.00884020377005982 0.0621880899403189 -0.018284890256367 -4.1869749290781e-05 0.0906599483023166 -0.0282350482704525 -0.0628139373766551 -0.193239716923541 0.0079213334888504 0.10670282635273 -0.0169106777372702 -0.103446995027947 0.122012763990296 -0.119759472213838 -0.205390206023786 0.0867430980069548 -0.00666062185374763 0.0271657484826427 0.0021453513761434 0.00355161004006178 0.000212940648971957 0.00217026250308611 -0.000408736234797298 -0.00585601922168351 0.00472827772575304 -0.000440173356290805 -0.00270931058705521 -0.004419536878906 0.000162515013793747 -0.000733348456159509 -0.00356879405671746 0.00851101294057852 -0.00373314399871214 0.00560241292119585 0.00945317513751952 0.000215045021946657 0.00469252908012788 0.00520002293065198 -0.00648753971570381 -0.00998403647671062 0.00413799888945966 0.00130167329240879 -0.00795516770191351 -0.00799831494301713 -0.00317689021239223 -0.00658313226542845 0.006836034885495 0.00204731508546917 -0.0669438103122695 -0.0173490794096798 0.0586688600896728 0.00604541621630561 -0.382571368137477 0.200285118406583 -0.522893673336349 0.020656432713523 -0.0339679301690666
  14 429.802250318158 ""  3.51532187426877 0 0 0.0113820377493205 -0.0026430175521986 -0.00500873361773151 -0.014273813636328 0.00885566296962689 0.0114753078136809 0.00937436412766435 0.00578661381740756 -0.0120385987369298 0.00524715844195876 0.00549475482856237 -0.000539608931519365 0.0128512119670808 -1.52088608162136e-05 -0.00635295095993699 -0.0540463569625992 -0.0216972720155039 0.0222862276688141 -0.0224653688202659 0.0567688016772597 0.0277969780694747 0.00399122793241921 0.0116272711386606 -0.0194914541572422 0.0185895583718408 0.00493846112574086 -0.0200222037780285 -0.00178410338699383 0.00799793825454291 -0.00861937208755438 -0.0288592924950672 -0.00556311898333059 0.0222512143258511 -0.0121097538018479 -0.0778433345584808 -0.0300114716255102 -0.0215766163949042 -0.0738612300651704 -0.0307456702117061 -0.0902968843508945 0.0575508546911555 0.0745508764201096 0.0897587498884815 0.10170805681885 0.0108364113962419 0.161262800642612 -0.00380203032536347 -0.101158890288757 -0.112343228301348 -0.237268624378803 -0.0454165730271939 -0.0845909067725676 0.0924122799417856 0.0594524344649713 0.160338735077885 -0.0258304992819505 -0.105206751785882 0.186838814813264 0.318974333007376 0.0752896797099686 0.172548515074083 0.0565473821045926 -0.0744278024326032 -0.00576748712162073 -0.0186738785899918 0.00495859065640261 -0.0143499378645798 -0.0115089261404735 -0.0275142606712735 0.0147233359032376 -0.0113682537330632 0.0357521977925069
  15 474.361786502657 ""  15.7955527735747 0 0 -0.0468052291617324 -0.0300607845988166 -0.00711306302392992 0.00619895463385257 -0.0346132480640118 -0.0239833324923951 -0.0455601140643479 0.00442875968630498 0.0660134830924709 -0.0158740769394649 0.0146025283747136 -0.0105986010859833 -0.0707116606277447 -0.0270066375898968 0.0117541992682388 0.0814170768480181 0.017728796645574 -0.0388855371767403 0.0272703914530402 -0.13091791057285 -0.0427099420637387 0.0742363505921474 0.0368305292386601 0.0846930890079877 -0.125707932853608 0.0439473648452718 0.136518838745206 -0.060575909191733 0.0187029631963199 0.0995210556895008 0.202694713061365 0.076910271137155 -0.136580449904948 -0.00339398798680445 -0.0102711106376156 -0.00202617757744396 -0.00778252359924509 -0.00870755116139536 -0.00863598483843571 -0.0102138128000169 0.00494838925851961 0.010299462512388 0.00749718153360638 0.0132784367090313 0.00125952804504537 0.0107771555284021 0.000812270684643211 -0.0119343796252912 -0.00653900017367479 -0.0130959305341536 -0.0106491626481449 -0.00847610816584387 0.011691905469187 0.00836564086153233 0.0160364122482585 -0.00332337602237659 -0.0141991637667539 0.0177015529222771 0.039042413339053 0.00663170709492575 0.0161928520749904 0.012259703345434 -0.00717199461620718 0.103438485025136 0.0454163016846337 -0.0257156569605382 0.22658653030593 -0.197401333938751 0.383547408741516 -0.363939024568717 0.0118342058159666 -0.335589478469126
  16 664.54584450945 ""  15.5678352410621 0 0 0.0673140966411488 -0.0634247065383752 0.127432132156102 -0.039349639604691 -0.102558242287282 -0.00577078141763603 0.0455120213116138 0.00711004143522821 -0.0097379373738493 -0.018274641289823 0.0440158542949938 -0.0702393303182098 0.113478302668933 -0.0140043141529692 0.0925592888817681 -0.0246563180666579 -0.0792052122076024 -0.0295320253982694 -0.0417423528507696 -0.11679197790464 -0.0194439258055687 -0.0651239226679904 0.0502839116173622 -0.0933715034235527 0.250601151446269 0.094749160960612 -0.177171933332066 -0.163921015019153 0.00645008988999674 -0.0444865666294463 -0.0138353220373487 0.0798603010713165 -0.174492098039078 -3.48934877372036e-05 -0.0016058202005289 0.000494665278936541 0.000279767788951235 -0.000999817464600505 0.00207477611513351 -0.00268163974578877 0.00179870156269842 -0.00128875808739441 0.000391134916638843 0.00108392365727509 -0.000594223507930299 0.000387128666073954 -0.00166432100487371 0.000395002612239206 0.00388693650437442 0.00460069052481681 -0.000894674268946415 -0.00297362422609931 0.000841918347262164 -0.000849875530078941 0.00504908689462385 0.000259052662282847 0.000403961097036962 0.00219586448601134 0.00397463195199423 0.00163537787534585 0.00135798869869837 -0.00560906387039793 -0.00211067636964889 -0.0347103603862521 0.0774429315340036 0.035851058386578 -0.0688840062099575 0.0856560378645257 -0.0890427675225054 -0.075134012669095 0.00835394927961633 -0.196026269842612
  17 701.023106159729 ""  164.113252204451 0 0 -0.0119079487733321 0.0177804346383585 -0.000162012084032044 0.00955697091892106 -0.000201986321449753 -0.00574220624678711 0.0114845735729658 0.00262143773751012 0.00275471387454818 -0.0304132047688854 -0.0178311677494536 0.0348990343856866 0.022303499277029 -0.00348338037708288 -0.0253859734807938 0.00971808165817746 0.0289023033306196 -0.0493469834891439 0.0155255616119737 -0.00765684696010155 -0.0075228026351407 -0.0278743724373187 -0.0225076345745102 0.010742755084083 0.0500697810436854 -0.0103969917639169 -0.0288609112101058 0.0429264006512497 -0.00750963991452045 -0.0163360639866787 0.762307358061753 0.225877589330161 -0.431993146985112 0.00125989061137216 -0.0168987792119078 0.0108060644147629 -0.00394196147456478 -0.0106521049433103 -0.00103555399917619 -0.00439992929945659 0.00775023740666829 -0.00847931390175885 0.00105126314434371 0.010630198973665 0.00390335513910067 -0.032766513971578 -0.018173984626579 0.0143560351157768 0.0410690033491224 0.0590978073651575 -0.0170947393144779 -0.0044652828711259 0.00664362228576855 -0.0046075528151301 0.00949259267009658 0.0163259498533404 0.0139445152359168 0.0101171890680071 0.017893076958883 0.0176276017600167 0.0064943400060452 -0.0126771047296993 -0.00362122589570954 -0.0412297384028323 -0.0120810288810311 -0.0126343802747575 -0.0507361257799191 0.0811761476184198 -0.0276560562528351 0.180038866952293 0.00823891985909786 0.157182855185431
  18 763.802137588699 ""  5.98146790244011 0 0 -0.000148978989537557 -0.000205956127775042 0.000984825476405051 0.00196254173600164 0.00299222159134098 0.000519695473982032 -0.00144973158699277 -0.000534482277301585 0.00144399873037794 -0.0050813037198355 4.42567996317447e-06 0.00159899494744052 0.0011936899805423 -0.00189502744934067 9.64796324335629e-06 0.0013523053941742 0.00553579792755948 -0.0040783335858525 0.00134749918384503 0.00196368390657288 -0.00371515140687179 -0.00352730768054244 -0.00127518190405623 0.0013905902649099 0.0022117864912588 -0.000166814924030808 -0.00146960018891504 -0.00162769331259453 -0.000830986141087558 0.000806486013597764 0.073396376723166 0.0200367387832422 -0.0350247738749497 -0.0160304951299605 0.086954516969375 -0.0963156196584019 0.103587872665624 0.0412726549768944 0.0493073553996966 -0.093776494078957 -0.037191229440573 0.0926884654655839 -0.0329257868025396 -0.0940068700991382 -0.0281297849821231 0.143149233232281 0.102187660241852 -0.106554920475009 -0.0855956300569937 -0.0627387431875505 -0.0403708874304688 -0.102500115194434 0.0868023629224175 -0.0116041013843825 0.0319239130711023 -0.241296618689812 -0.166494737818314 0.041041478657913 0.0890150989408626 0.00757732447366295 0.0404781399107504 -0.107912571105433 -0.102510212195543 -0.000748428489988146 -0.00286210326401461 5.33648589640001e-05 -0.00237223881588373 -0.00231332772002919 -0.00584882956029647 0.00171939238336071 -0.00245306913160653 0.00224222273492093
  19 806.35811090946 ""  4.29077381058958 0 0 0.0686752364076254 -0.0377659344681059 0.0897163135875376 0.0382222802690804 0.13607698446382 -0.025879677883875 -0.0937177062031542 -0.0358549554181836 0.0640782138524535 -0.0249022825894645 0.00784310510015942 -0.0334098314474547 0.115672582520059 -0.125326781486517 0.0441733014362356 0.00657087708853289 0.167171078350457 -0.0846682283783589 0.0153181535916089 0.178666798935177 -0.0883834835652544 -0.217367517533652 -0.0100423376689115 -0.00622287264706334 0.0707052006551931 0.0274884605167907 -0.0712660143655234 -0.264627860850687 -0.041051362123893 0.027030357913481 0.0623240436942293 -0.0153586470251026 0.0526126062491324 0.000334703493646042 -0.000828662655491491 0.00268433024236527 -0.00176031429476385 -0.00199351587482354 -0.000155513237315347 0.00193239045048176 0.000577927683199733 -0.00290890559503666 -0.000165372898495772 0.00132013835913305 0.00115912139518131 -0.00368914872354263 -0.00163447130970209 0.00348248387015163 0.000577544866310135 0.00194793728823472 -0.00213363938414321 0.00182798319385961 -0.00108203828948735 -0.0014751139876876 -0.00461394230723718 0.00564906037102681 0.00420415584404885 -0.000743577887445356 -0.00131925195132291 0.000748459849105517 -0.000887612600188061 0.00313126256111219 0.00188860566168265 0.0276501073542217 -0.0651124477184143 -0.0496492202064264 0.0139438739811927 -0.0476832160909851 -0.104919376354616 0.0620093071227954 -0.0850857839012464 -0.0867088874457548
  20 836.430500877088 ""  60.7376332839833 0 0 -0.000287227348566256 0.00237754537520416 0.00549203698546157 -0.00101080688375693 -0.00271881730679986 0.000678837201484079 0.00208593190819757 0.000742265273679773 0.00125247747666771 0.000924766844621191 0.000117326423586605 -0.000917014715919799 0.00920453194704259 -0.00482191709631859 -0.00287699745780813 3.63953156127933e-05 0.00234973302217619 -0.005190439753687 -0.000768483795123927 -0.000954977774483704 0.00189881629111125 -0.0119226258527424 -0.00245381558588555 -0.00166092253670668 0.0146171493587361 0.00209355395185784 -0.0092839793422142 -0.0022891579336905 -0.0017513617491374 -0.00585344152990542 0.00605410546219288 0.00577751371130899 -0.0137404690124928 -0.108844090520496 -0.0591437778928342 -0.0333673402912982 0.0449913758527734 0.0954883189663403 -0.0923480733754896 0.0518276907731701 -0.0880909424202727 0.08746316516683 0.0222756805139328 0.0286537824990298 0.0500099167670563 -0.241708066925414 -0.201586709417307 0.0864236568626024 -0.072058555795019 -0.0317238271322897 0.0531634258204966 0.0820514086411779 -0.0799986253016894 0.11599070658752 -0.0482975922240476 -0.0557092193005457 -0.0719310203165215 -0.0192269552560278 0.0354395429701091 -0.0325574317156496 0.00415877422253223 0.236113849268816 0.0854775785871551 -0.00509434835731068 -0.00122166607973736 -0.00731122670108079 0.00462436513250717 -0.00042216492381091 0.0276051784142495 0.0218552925219676 0.00444006257344159 0.026346905595621
  21 912.349109520125 ""  95.9904143511569 0 0 -0.0166926348781424 0.0604916127699013 0.0511574225208255 -0.0446849195360339 -0.040943832440066 0.0311030949323651 0.0242823065187282 0.0211789884660964 0.0304452037994129 0.0144275962934733 0.0038821850326561 -0.00672131544244568 0.124685128823118 0.0213835169037696 -0.0725419504903058 0.0702887048484094 0.0820269506046589 -0.0377025126545115 -0.0114713914024061 -0.196635176013273 0.0062539916103909 -0.219621761438775 -0.0432479325014756 -0.0104460635036492 0.204179338687961 0.0259862393704854 -0.125291537470235 -0.023459812973452 -0.0279205583887662 -0.101272935163955 -0.122452416898339 -0.0142861566030712 0.0134840038630918 0.00853089822958335 0.0019837108499912 0.0201606555971297 -0.0119786154148433 0.00577875963943941 -0.00878811053871974 0.00239596124029927 0.0142248726998258 0.00412043240548743 0.00216904065255587 -0.0202200868769729 -0.00664185134512212 0.0924826701103584 0.0510904492629671 -0.0249309703973709 -0.0338881624031999 -0.0623850035457964 0.00401760448797781 -0.020291031507162 0.0181930118983868 -0.03525638138097 -0.00962238038444436 -0.0321148360827954 -0.0254208849724216 -0.0134967518385787 -0.028430332333381 -0.0325167507558896 -0.00530538470810016 0.0163864051228886 0.0033272569684881 -0.00584499369924573 -0.027457839131295 -0.118919767691651 0.156211957555172 -0.104512659462534 0.43933986207864 0.139862702049338 0.0854863375037199 0.345420935620417
  22 929.237266314751 ""  2.33848582642428 0 0 -0.00189958580305906 0.0151332954822496 0.00816941799679552 -0.0137732106021726 -0.00866143490562149 0.00561461995474943 0.00257258222838452 0.00419474148075734 0.00722795935450099 0.0057322039733213 0.000318219107170206 4.91579190616967e-05 0.0263702337862353 0.0189407003375816 -0.0167449790185688 0.0167900454534787 0.0162544849810897 -0.00205016379374651 -0.00450336624101685 -0.050764642136306 -0.00169749076438596 -0.0501192883367592 -0.00941884454071029 -0.00182044968111228 0.0387795982936336 0.0049352413385655 -0.0244671771726445 -0.00808468914728145 -0.0063174856500321 -0.0209315412191639 -0.0663639044936179 -0.018080557144022 0.0335362777574066 -0.00537178726658259 0.0195883027441275 -0.102043554561706 0.041700841551809 -0.0528889116948859 0.0597977660305218 -0.0334893081851142 -0.0534927575466088 -0.0297226132584171 -0.0242520935953159 0.0887020910853271 0.00695535425235157 -0.390923267068007 -0.174372741419111 0.0822972595162594 0.190782536913131 0.307612976259835 -0.016778013668106 0.0952665614798468 -0.0412508330694756 0.171526030706679 0.0940388537594993 0.170868034688179 0.149583280333907 0.0854158740008221 0.148133014924897 0.191663581605544 0.0334858623710283 -0.198939454583085 -0.0675034292498592 0.00401941266316993 -0.00710268099905621 -0.0226838123147672 0.0318162619473384 -0.0289846300949264 0.0708320845134871 0.00606464154883106 0.0149354440451286 0.0538321736350438
  23 947.716009330884 ""  16.1796668149256 0 0 0.07955469540779 0.0837174797683865 -0.0291692509413966 0.0228329809663523 -0.100477365376387 -0.0393874041408587 -0.100552740274019 0.0273480233586033 0.0519610422625018 0.0144589119276737 0.00280854922182421 0.0371855068327548 0.112327781846862 0.214643481400892 -0.0572989008227643 -0.166660257545016 -0.310374189182933 0.0891906998316894 -0.0320381630004296 0.187909059350361 0.0411037487041808 -0.359413320943494 -0.142030451474937 0.0996803732741751 -0.0321354304268427 -0.0936894185865461 -0.0186140380112232 0.0780696121834055 -0.0421952890936251 -0.0885402281698137 -0.0586651696405282 0.0487592399934157 -0.109840446043523 0.0025046808111902 -0.00382481974753852 0.00542761341911538 -0.00144854445537566 0.00340217642374999 -0.00431184179263907 3.51851645329566e-05 0.00363748077542496 0.0019540885818162 -0.00296963510748892 -0.00540169482860924 -0.000282879813641946 -0.000282755793348333 0.000198169510885345 0.00208262275274303 0.00827293867752065 0.00653581971435255 0.0028089963800949 0.00473677861383443 0.00934568632513269 0.00657432342782848 0.00266918012644827 -0.0172106417216793 -0.0115206370401294 0.00437167411882568 0.0115227097317304 0.0032595904599625 0.00551046324824131 -0.00653411833311426 -0.00893460159621265 0.0217012994408531 0.00302915747619324 -0.00959153088147535 -0.012335987859061 -0.0765646002493827 -0.175797443988175 -0.0791678549291049 0.00950417028260075 -0.0495382304906408
  24 969.237596213723 ""  9.52036682930462 0 0 -0.00192470465027421 -0.00774377491846475 0.000660865864717969 -0.000996742185907036 0.00671847225287704 -0.00555580946716507 0.00389824543050256 -0.0043914380038222 -0.00311973737961896 0.00322817494488264 -0.0010844366139012 0.00144879183748896 -0.00484483945450368 -0.0168307422046828 0.00322058344191902 -0.00220816086451737 0.00764316529812087 -0.00624967150201287 -0.00017448813478484 0.00944397096426246 -0.00337005829005715 0.0262486833087729 0.0114882459967289 -0.00835243948072164 -0.00254159666640784 0.00700857832087616 0.00338084076924713 -0.0148405361516776 0.00205514445630782 0.00979356077541915 -0.0374665850480595 -0.0100105386482804 0.0176806578407654 0.0517443730222459 -0.0412152266737865 0.0692820965112199 -0.0205693917521904 0.0341919684341509 -0.069073168643449 0.00278408631935253 0.0681724616533123 0.0204983609378198 -0.0736059276514797 -0.0726758917230409 -0.0155621808909026 -0.151724035759881 -0.0818822553899929 0.112819045238071 0.174382727808922 0.173523352641963 0.0538124071076956 0.198127329294184 0.170950305779631 0.282789350387885 0.114358639810107 -0.260042433337514 -0.154391250179465 0.111253983008521 0.267201018504034 0.13573407339096 0.12164991622155 -0.245546802141482 -0.219681585001281 -0.00335973383277241 0.00274816242556444 0.00256656003992516 0.000461964700047967 0.00892777853912582 0.0190761704943779 0.00473758499508145 0.00130714094537636 0.00305069395104666
  25 988.703038269696 ""  39.6003467532763 0 0 -0.0412612945702166 0.0544789274285296 0.0140162952758479 -0.110002561484583 0.00497085002664528 -0.0183232663763442 0.0257021180071438 0.0082286324830845 0.0104435147249112 0.0454385210743962 0.0022458106912766 0.0536637025250147 0.0140161469414044 0.295753135410079 -0.0383424938707689 0.172473782529693 0.225949356819965 -0.087989803076003 -0.0219050139005251 -0.338429368579301 -0.0481147788469719 -0.0488254731417647 0.0152864852789167 -0.025955070350844 0.110975740666034 0.0458961977618986 -0.0616396367714382 -0.0468186999449084 -0.00387436454939879 -0.0369095425388045 0.0755729737935046 -0.00423867126317651 0.0691237267369208 -0.000877218976339632 -0.00445011828899514 0.00540201433787895 -0.000650079308060324 0.00422523238423943 -0.0040370780032501 0.00160181987096334 0.00416035809242282 0.00298626126283628 0.000741078978139685 -0.00311699245162476 0.000324408316801215 0.00589655780998782 -0.000750565661319554 0.00167196780858308 -0.00141394578793509 -0.0041064033373728 0.00201911322485159 -0.00127144913503932 -0.000736839072006955 0.00186759898503108 0.00275977986909854 -0.0165113208435584 -0.01398331843104 -0.00315067525837993 -0.00456595627309007 -0.00633731739727069 -0.000221749238184172 0.00723402745316911 0.00163518234597015 0.0471714888587791 -0.0662255218157316 -0.0023461291920533 -0.0644452914594601 -0.035506771659336 -0.401168709310592 -0.0822944407300141 -0.129210106770636 -0.287696730664501
  26 1009.26678256535 ""  9.74183646346415 0 0 0.049662988888623 -0.0158587880811169 -0.0731414285126498 -0.0376872730019771 0.00089976086608482 -0.0689623759727818 -0.0281377148796136 -0.0945572052817704 0.0200442171650668 0.0398587652698885 -0.00196328755969703 0.0646311358826059 0.176974653270206 0.131162586580742 -0.173339494669164 0.0118992345650988 0.00743690287052196 -0.0392942161011539 -0.0165884428964738 -0.0336719198567824 -0.0476848626777922 0.153897902537969 0.165500675457919 -0.137207528338793 0.0433381112073326 0.158357376204886 -0.0230348484575855 -0.492759895463698 -0.0159290292661893 0.136334829956237 -0.00718487964172401 0.0115229846624879 0.0106437541916962 -0.00118348071867464 0.000491521317723181 -0.00119202334833622 0.00100703939101318 -0.000193313729062713 0.00174822274535452 -0.00119782395571053 -0.00220501641867362 0.000794957730776398 0.00224227870743086 0.00177867086136817 0.00088305736942878 0.00826527204388883 0.00378052268490023 -0.00421358891969299 -0.00109993812533116 0.00374492420981802 -0.0116176713906541 -0.0139859285266794 -0.000499389792186179 -0.0211594917358779 -0.00284470384438634 0.00337823141057657 0.000731173287546868 -0.00378229692193983 -0.00825838672075324 -0.00459672845248472 -0.00475353220493894 0.0112451541526171 0.0083402970767513 -0.0200583562034415 0.0589045724799407 0.0263868061140601 0.00546617825750916 -0.0603050234738027 0.0626838016442097 -0.0326203714518147 0.141535437730101 0.270854430966346
  27 1056.35400003189 ""  28.0734023338486 0 0 0.0652482411620227 0.0619186612100365 -0.0189984725731481 0.00751575501375804 -0.0231146100788181 0.145964001749871 -0.0495505439368197 -0.0304726552013437 -0.0165651014948432 -0.0431395192448567 -0.00744546237552631 -0.092053147796566 0.0152521074879558 0.0561910100865068 0.0256861176679224 0.189266022229644 0.0771996557680182 0.137096778991656 0.0273495304494699 -0.222268758821171 0.0196002045171938 0.122598148724312 0.0389744954063247 -0.00445616889639452 -0.158743475558162 0.0186903739084229 0.0855391490508535 -0.0757705473180149 0.0201920685269234 0.102440789744698 0.0968249319696534 -0.0251826580710684 0.00331970595141794 0.000827550294387645 -0.00126124065867965 0.00114939290191444 -0.00175323341489456 -3.4496276057375e-05 -0.00070823961143772 0.00293037550831491 0.0038826172157716 -0.00513238306880791 -0.00154918756622399 -0.00305571667235165 0.00680653098138115 -0.00830584466639057 -0.0173042995104063 0.0139453512554142 0.00187697915431324 0.00159797982841807 0.00320374087468303 0.0102316862967728 0.0126015555592071 0.00179349252307588 -0.000239902545697412 -0.0280586535661794 -0.0219847919276759 0.000620229174523433 0.0224168948668066 -0.00430104273421839 0.0107230380041128 0.0174693998217269 -0.004402008884997 0.0226298153394663 0.0113348617237913 -0.0123680011996746 -0.0194705632361305 -0.222124356605519 -0.292288619448471 -0.116856025067434 0.11679823495755 0.230704780021103
  28 1061.51475358796 ""  11.8236567180714 0 0 0.00435673404676197 0.00280248067571673 -0.00289146254011449 0.00156459696832005 -0.000876296174624324 0.00485191405929507 -0.00341032822031939 -0.00275414276256907 -0.000125035100419402 -0.00293482879071945 -0.000454529310381652 -0.00299343473776926 0.0051424378501979 0.00717570487954498 -0.00320221992211939 0.0097829856528711 0.00776791215251454 -0.00158284684837348 0.00342739738277556 -0.0076865308244511 0.00676241152230446 0.0071223704475924 0.00384146480193112 -0.00158734582763224 -0.00688931809742169 0.0026203917897582 0.00356394943541597 -0.0103752076435833 0.000645935167479961 0.00685455334226274 0.0289198877262962 0.00730729899077816 -0.0173416771834792 -0.0179167079142531 -0.0124644292739454 0.0140145920431053 0.0100350353241886 0.0213119755882806 -0.0274945131054965 -0.00145344240462674 0.00511177992143904 0.0627900041990247 0.000387328079405366 0.0170637037495224 -0.10025923985587 0.030572750855407 0.252927532824796 -0.199325787214631 -0.0792445847788816 -0.20968342251927 0.253535026060357 0.120432001071169 -0.22077296714361 0.396152752264151 0.0490431458232855 0.300254986978869 0.253388611374094 0.00960462077672758 -0.238130638027908 0.0718199663388878 -0.0793081841992857 -0.351220675114919 -0.0391638092719923 0.000219189322389414 0.000814301778228812 0.00138992129195673 -0.00370173482666841 -0.00831864075881097 -0.0189864372422158 -0.00413235921461279 0.00516514041781459 0.0110830913366652
  29 1107.98700799118 ""  6.65564690815401 0 0 -0.0491172512093731 -0.0303103100149585 -0.119067462187348 0.0344578196686493 0.0284488892496722 0.065103451086094 0.0245765362288633 0.0139413202964048 0.0732764867184804 -0.0287586419250056 -0.0106133086796215 -0.0480208095524885 0.15593095848506 0.0260705549802556 -0.279176053636382 0.13196745803853 -0.0710559956850664 0.246232081099873 0.0434487430059262 -0.0520942657569697 0.030037448767261 -0.296769188722098 -0.0177783121726778 -0.0354785008753932 0.304278603871383 0.0330051864795846 -0.173263959770382 -0.111693715590303 -0.0632162500327418 -0.142326901132506 0.103424597074022 -0.0663343121458888 0.1344036035218 -0.0017639343245773 0.00283638630087637 -0.00174363466716789 -4.08395612450237e-05 -0.00180817426884839 0.000421082288161476 0.00270666764575483 0.00624397235476996 -0.00405675243595012 0.000636117183343133 -0.0037817736509563 0.00183617984426292 -0.010225315380689 -0.014674108141061 0.0126115141952256 -0.0135271128418268 -0.0181913547838196 0.008335659010305 0.0199973340556822 -0.00184247209424349 0.0291488857585517 -0.00485511357579557 -0.0108772719969141 -0.00890597514394027 -0.00222825832541954 0.00288012054719866 -0.00837923780488253 0.00435748030995985 0.00804326611596796 -0.001457839350098 0.00158747092543442 0.009048139960646 0.0600920273144805 -0.0199028405657248 0.160086896515144 0.070970183530043 -0.00607220540621691 -0.0495243974100813 -0.144997571906058
  30 1145.50495477208 ""  6.55712772406965 0 0 -0.00331936475014643 0.00162628096205509 0.00313254374143173 0.00340671092309204 -0.000622144441191093 -0.00441847678452023 0.00214393166246378 -0.00191447619813856 -0.000172663141316941 -0.00053885396418218 -0.000104422085677498 0.00263031535073344 -0.00698573326945098 0.00320619765810378 0.00596802112492808 -0.0172441795639942 0.000998647706242897 -0.0203445628380372 0.00492615206162198 0.00681085022405526 0.015777308448302 0.00689291335666226 0.0042572809595861 -0.00357696582485565 0.00359822179758506 0.00481293969934218 -0.000832126741884512 -0.00740733212271363 4.75801315867108e-05 0.00290661174767279 -0.00659050030356307 0.00429853776809141 -0.0114831999473999 0.00941301837694684 -0.0577936635128275 -0.0568819943980567 0.0015984393127507 0.00914231017879374 0.0543569055354619 -0.0290942841520307 0.0592879119407959 -0.0705168691326645 0.0339768910043579 -0.0384117979782335 0.0554067300123847 -0.298142692286781 0.311654454352114 -0.340248851486121 0.121762018887281 -0.0345784376320208 0.333788229905259 0.113976902877293 -0.0927782528287276 0.251674273672686 -0.107198728167958 -0.165607099794177 -0.155173526585217 -0.0583993382891974 0.00930977357669302 -0.157556048487252 0.0297860712810187 0.267285832988403 0.0725806297524051 0.000512202661362831 -0.000830897779309549 -0.00239862524090839 0.00340132266823232 -0.00294648586449039 0.00533825769845396 -0.00309121399659027 0.00174531966517717 0.00464599387530721
  31 1167.34921865283 ""  1.19510075505481 0 0 -0.0463293390777983 0.0386220231533391 0.0126637383923368 0.0505904309663242 -0.00678924153855079 0.00763994614771479 0.0254752154313715 -0.0299542244244925 0.00943357994504134 -0.0176878632753737 -0.00433334234865149 -0.00957545350568395 -0.0777049295602145 0.138282321374072 0.0380697248217625 -0.0857925821679215 -0.0726030194914106 -0.00494189849448534 0.0496274963951995 0.0751061655097108 0.131749568724017 0.0585430843501112 0.0646637628948419 -0.0603579341600541 0.0856166762085831 0.0858094030791245 -0.0317071107329259 -0.128252222762025 -0.00792756668108539 0.029765057373666 -0.0374842820920262 0.00160514969288631 -0.0291045786075845 0.0168957126296381 -0.0415275847983363 0.0277865915070633 -0.0114236577473295 0.0453402170352072 -0.00230572994764758 0.0311514157357715 -0.108086157966342 -0.0265468658126574 -0.0625082412600098 0.0475817644526752 0.029492507119133 0.115636385459746 0.328038716783716 -0.274406088248899 0.0841594697319965 0.0186510749866448 0.112234468078318 -0.100065024001947 -0.0576525345832316 -0.282506674990899 0.109124150798089 -0.00800405705316463 0.0335774988143945 0.0843237588160426 0.276744365653578 0.182429740923465 0.0619535864353387 -0.0664882387508431 -0.0947468822374283 0.00451748098105681 -0.0144456934136847 -0.0143221450252296 -0.00291711216798941 -0.00942352675549272 -0.034852178463253 0.000605922768741015 -0.0243877243942355 -0.0476427547741564
  32 1168.57326110522 ""  8.78391976438312 0 0 0.0794128745803388 -0.0735912331808933 -0.0336302401593719 -0.0918951330131109 0.016908088133958 -0.00533520193495953 -0.044537828250614 0.057124201928107 -0.0112777812703735 0.0309242591591264 0.00426422398086099 0.0110557331757268 0.148892135956313 -0.263858921179026 -0.0894109046152788 0.181271033028795 0.141009475428448 0.0294250705487372 -0.0879790774473017 -0.143410616578455 -0.240713544994388 -0.130220200630982 -0.119122277446785 0.108157937936124 -0.132647780520762 -0.156815580829858 0.0444736646187847 0.230648560760694 0.00979008189227762 -0.0672144154610663 0.0545092373852032 -0.0102128398603271 0.0563029105787698 0.00817245779994303 -0.0297267965906689 0.0152452986124763 -0.00388759357828081 0.026605205111052 -0.000622082219036117 0.0123806365580697 -0.0541338486455273 -0.0128302424172983 -0.0301093221397119 0.0243232389963145 0.0162189900304111 0.0537551459498444 0.199751177326744 -0.171244329651231 0.0647481892526578 0.0376230810188982 0.0549372619279374 -0.0605314158155787 -0.0402732912721874 -0.145713057974088 0.0561282118524937 -0.0109064399601398 0.0101439655269861 0.0399683610648225 0.132398452471018 0.0902913829660014 0.0280613652330548 -0.0242646655876929 -0.0413329628917353 -0.00657984152949749 0.0291041631667661 0.0326888144606178 -0.00165698090524104 0.0178375629799576 0.0460574764955716 0.0100971056594476 0.0398012307614995 0.0724251517984801
  33 1200.64400307199 ""  0.373859678166947 0 0 -0.00403705769303742 0.00410233315277613 -0.00283167515610189 0.00576688218206687 0.00243065785073327 0.00677772925882034 0.00230356075628433 -0.00221429054048408 0.00295015264863835 -0.00267854327703845 -0.00321792731080287 -0.00760312354109228 -0.00892819231891517 0.000298511796944059 0.00165831786425177 0.0125074247914369 -0.00751400009715984 0.0245294965742329 0.00816903187701158 0.00395800314691143 0.0202322414622082 -0.00342430783869191 0.0054319565173137 -0.00624532585674886 0.0133095655872564 0.00824351674356121 -0.00568179452500952 -0.0120232647874203 -0.00246908932447273 -0.000801875687481047 -0.0432370238103773 -0.0139554317927328 0.0161472038271142 0.0464185184959849 -0.082209749193409 0.00673977706306749 0.00500087212403075 0.0255755904545112 -0.0271287267605599 -0.0777327790346121 0.0204104612716908 0.0997743993466661 0.0501248403275323 -0.0102341289812909 -0.0425723646607585 -0.152945096426134 0.0773483028430912 -0.106210898308699 0.349939050294702 0.426118935967569 -0.0506679833616946 -0.273107666005564 0.110802493346382 -0.253818570336289 -0.0724376512518734 0.107862532924314 0.0529872289259733 -0.0449747851684313 -0.246147379272961 -0.0771298510303826 -0.0987743012675922 -0.00783135748493254 0.104464875712245 0.0016243004849205 -0.000607628391992429 0.000503173223385335 -0.00226961107057727 0.00107995817080446 -0.00740135421951334 -0.00322799470546998 -0.00334916242638956 -0.0112894579943729
  34 1206.73823933063 ""  0.742862232881278 0 0 0.00129174745170468 -0.00396804659357212 -0.00437936627728835 -0.000809627752616104 -8.82024099537099e-05 -0.000403892672393184 -0.00135137639748394 0.00294949355343523 0.00116615969493632 -0.000314422311298952 -4.33628479929586e-05 0.00293912944328434 0.00983706407907252 -0.0246607777040584 -0.0114018001551912 -0.0116846986767929 0.0287898476351005 -0.0445031817958641 0.00508029779997734 -0.008757589360249 0.0181396532076407 -0.0106905283001301 -0.00458118435954924 0.00367567631030481 0.00162356801381779 -0.00677099197967271 -0.00242444704390056 0.00728991905515389 -0.000938013025980836 -0.00628561462417516 0.0104908201575867 0.0134304759669726 -0.0317202150891538 0.0761316478684972 0.0228258869958523 -0.065766739560205 -0.0532609888322534 0.00579351053942386 0.00996162170298116 0.041828971556855 0.00438552673452594 0.0503856233723074 -0.0109677538914459 0.000242947088580884 -0.0188827133013768 -0.341776523728792 -0.178571711787654 0.108136739148043 -0.0331574416899126 -0.388548228012819 0.49314035392672 -0.108807147272371 0.243228175842022 -0.339393698055761 0.042822050612576 0.00707311253827833 0.0146539869910691 0.00755058056215662 -0.0338996242696201 0.0320639003142293 -0.00379234827336919 -0.0845892452750983 -0.0296977452576176 0.00142569720036056 0.0023828380900033 0.00343135959231002 -0.00235318731216377 -0.00518432543631338 -0.0148194693505739 -0.00555653733982136 0.00589665213333456 0.00905679578256439
  35 1229.29951021601 ""  29.2875711456393 0 0 0.0273764902782207 0.0199051831117591 0.050184538281283 -0.022834929731445 0.0051110066180337 -0.0250027602513368 -0.0139499287167738 -0.0217932205271818 -0.0370270983288099 0.00749652357532803 0.0099229555373988 -0.0193826596035846 0.0280481539296653 0.353289837307884 0.050654302264184 0.220725933306311 -0.264959161153235 0.477090367502561 -0.0814277993495514 0.065820447003395 -0.265583261704815 0.13599309070107 0.0158692959187281 -0.0052043638239404 -0.128079695298835 0.025236618011429 0.0683619523153113 -0.00630545074062545 0.0295459227235505 0.0851557567643033 0.20759733090314 -0.0749716534815815 0.244525753666309 0.00492126933635847 -7.71931094968558e-05 -0.00507948802476531 -0.00386326317424782 0.00054811949431443 0.00219987381146676 0.00425213020692065 0.00070065734034002 0.00305455975137837 -0.00079340176508137 -0.00131875583891313 -0.00136551070655095 -0.0360388685493228 0.00466051928044033 -0.00732764969621303 -0.00294839931212069 -0.0302306602955489 0.0364255048460035 -0.00412754288729347 0.0202209708691851 -0.0227794332549449 0.000508365338022925 0.00167058263165481 0.0027119048824693 0.00177054125681269 0.0005369812158769 0.00206613156240275 -0.000913928792143383 -0.00328827610861522 -0.00102531232148496 -0.0392848582127341 -0.0263536911566629 -0.0215938829486964 0.017407210163661 0.136508769814519 0.25444428850063 0.148210790536777 -0.110022961462263 -0.165370112701252
  36 1290.82853805439 ""  9.26108212331301 0 0 -0.00482327186278764 -0.00135782134052394 -0.00095707477495641 -0.000886316908357284 -0.000109198549389342 -0.00306012770558377 0.00380997300309503 0.00111907967635993 0.00482003306112848 0.00161150716141913 0.000401704324010906 0.000358846882109606 -0.0369951264539144 -0.0210501931989892 0.0246407977145823 0.00308978998978923 -0.0138350481558834 0.0165489115527765 -0.00730913156366352 0.00834896973464103 -0.0220374313166437 -0.0102556753842856 0.00180068050633471 -0.00168937256648251 0.0184799707477059 0.00143468493832442 -0.00803840690458077 -0.00519195234760617 -0.00350481308407953 -0.00766039406645236 0.00229870665025678 -0.00227858755553682 0.00794350342126931 -0.113633124809191 -0.0439123499302184 -0.0282644678900788 -0.0106679676412376 -0.0259331890440835 0.0529491925806272 0.112459398033899 0.0295418827405789 0.0309479157670621 -0.00204405242096578 -0.0134502094185019 -0.0342349650595591 -0.0521946342996322 0.174905910970577 -0.215373376281193 -0.079512084568815 0.0942131834952967 -0.186293616041415 0.252339213104484 0.578657756319854 -0.093092004315671 0.0689809395656482 0.0191113016398761 0.0306695920053045 0.0139975273477195 -0.0773037297932606 0.0266054241772269 -0.00190456201124083 -0.0510964713612041 -0.02732075077406 0.00335101359331611 0.00285834697298122 -0.00145084478758871 -0.000815989906554813 -0.0212141945542389 -0.0278277059709057 -0.00690260238418506 0.0126977611793608 0.0231654475230065
  37 1298.11336194899 ""  0.81300947163442 0 0 0.0459193499871355 0.0129038841976936 0.00452595298657272 0.020962669971035 -0.0031583959538652 0.0457462217720935 -0.0410366796738669 -0.00784145503868037 -0.0489713583843724 -0.0185514674502317 -0.00462569700498359 -0.0045953669167047 0.418819832600132 0.228989616155998 -0.291496733591339 -0.101854344665987 0.197012489822364 -0.284697276987825 0.0985604930768227 -0.111856221579667 0.298179248878193 0.103295824685519 -0.0168146506097384 0.0189686230299196 -0.188205431288674 -0.01821356963832 0.0794251249816262 0.0654787305235732 0.0361702470433989 0.0722807506100765 -0.0854781472934234 0.021408678304241 -0.0857980635966211 -0.0105047207606418 -0.00411802666841291 -0.00215988518925097 -0.000536917555223454 -0.00232737023002612 0.00404853566962054 0.00730814409146711 0.000669451803782857 0.00138174392150796 0.000188487321344718 -0.000628028950871818 -0.00186712899347879 0.00988961817555275 0.0152004729189869 -0.0190184982688499 0.000895420412016602 0.0243448796440674 -0.0230346558476719 0.0229998462835333 0.05234664115969 -0.00655884452352755 0.0086238501304261 0.000971216912373751 0.00293667320135418 -0.000745694761128106 -0.00638161258154806 -0.000319416283163992 0.00386628800013829 -0.00120261427783513 -0.00434934657413652 -0.0313856610503086 -0.0245569047327786 0.0207164912507882 0.000345066063596893 0.199056337070022 0.251905496758647 0.110619303808866 -0.143611025628316 -0.271578476755908
  38 1360.77768095852 ""  15.0404285084063 0 0 0.00959546104461095 -0.120438431737754 0.0149775602974214 0.0107363145569099 0.0404005234766521 -0.05919165362306 0.00196957242209794 0.0469183355634242 -0.00363668985485718 -0.0280291523994942 0.0126453074418673 -0.00329290447679843 -0.0605124238778657 0.422390488659362 0.0760217245957291 -0.0768561500658869 -0.0771016716505589 0.0152085837193774 0.170418427676222 -0.234642282335207 0.430093686992196 -0.0553591045103772 -0.0955236732263561 0.0948328352295695 -0.0208235279514755 -0.147702486460887 -0.00286091902052126 0.043884115304186 0.0111574863077336 -0.0556694387970706 0.151991851400241 -0.0697827177948176 0.25106630756441 -0.00146869079834836 -0.00185564002596721 -0.000236972392271984 0.000273532279330047 0.000562576968402685 -0.00105700033696603 0.00195266832570058 0.0021358685027337 0.00145918340267925 -0.00145920844900499 0.0041495627957547 0.0021396273528668 0.00400057514598781 -0.00161272248321536 -0.000995715832914355 0.00489361337129873 0.00905062601344664 -0.0013524603554574 -0.0088991283354129 -0.0131743257786665 -0.00674970338975896 0.0149194605204931 -0.015457623624202 -0.0126689891682369 -0.00937713263590483 -0.0187982723621175 -0.00162202591650211 0.00906768236199036 -0.0135168161467714 -0.00960303526357007 0.00130151671428095 0.030103925367901 -0.0228895898547228 0.0161879094193503 -0.144632230509962 -0.0687343322376636 -0.0150444866097966 0.103057339905748 0.209827851199503
  39 1375.26098054818 ""  10.4180472104205 0 0 0.056354466465726 -0.0663712963054425 -0.0646413379114103 0.00346991619055968 0.00873188439101462 0.0785078959201164 0.00800260069923891 0.0128442835852453 0.0264835497558526 0.0155410498170567 -0.0232368684424414 0.00306002494473622 -0.350862505942088 0.478537076874521 0.272142150818984 0.0577826711088689 0.232549643001375 -0.148710687937748 -0.07864370574056 0.138792120877158 -0.23135916223218 -0.0914723020768462 -0.0168886794653966 0.0105054529153047 0.0283932221832768 -0.0592895610159721 -0.00223790529450354 -0.0702152728989118 -0.0267234001373138 -0.0689015989979818 -0.165939473012 0.0751768465658628 -0.265451977148943 0.000574222268748439 0.000855764693375569 -0.000165783863685807 -0.000183639421984355 0.000141112991417609 -4.46257648785519e-05 -0.00229665664164188 -0.00188481509705637 -0.0013002175975394 0.00137425953236148 -0.00200044244548221 -0.000918968410133991 0.0051901234231615 -0.0028605823181021 0.00259177636594411 0.00210554720357867 0.00196108920934329 0.00507423569408822 0.00635151341579946 0.0109349713487122 0.00474910026157157 -0.0083834162953527 0.00781045563315285 0.005835782311975 0.00518713147629496 0.00850402800277627 0.00115453994014744 -0.00567452121596171 0.00775357324914145 0.00679060910495628 -0.0307853086397282 0.0042139273520797 -0.0123154366734695 0.00407547304610558 0.046540155014113 0.134836638117943 0.0426555162743747 -0.025361548940637 -0.0558049291512011
  40 1411.01876063271 ""  1.81637126082384 0 0 0.0714490864685339 0.0602985987377952 -0.0392011659821355 -0.0240026728381076 0.00765238586331234 -0.0247582612208685 0.0750102276103336 -0.00105367003572752 -0.00521620848695286 -0.00768412698634985 0.000715990391510214 -0.000639585526101631 -0.233651427776016 -0.238066632177268 0.205010026837637 -0.0064169329789833 -0.0434785328532703 0.0378540395672449 0.0792434021517562 -0.217190392105694 0.237119738396789 -0.340672678579228 -0.10434373761394 -0.0589037535088494 -0.249809610962841 -0.0307038658494492 0.253011973509108 -0.367841680140642 0.030402148769697 0.0304279040721338 0.0263092652131113 -0.00625448298703294 0.018718912992562 -0.00650056659313662 -0.00254861099227147 -0.00364711307528923 0.00183363065646226 -0.0032676807834729 0.00260505148430835 0.0146729088505309 0.0138228300535592 0.0044276888202374 -0.00641366101525758 0.0205483030520885 0.0116157913005133 -0.0223742363566245 0.0062220697857707 -0.0118096834478077 -0.0125128531290216 -0.000791511305179572 -0.028835689165928 -0.0383468086368012 -0.0769150101890506 -0.0271861310094102 0.0363226121216495 -0.0800711294190778 -0.0802543442351112 -0.0464992259334021 -0.0848479464882776 -0.0132795169909479 0.0310449932881799 -0.0909487177424025 -0.0365645814522787 -0.0213663563799902 -0.017270902536684 0.00925888430775695 -0.00731957593185155 0.117132673298029 0.121732597349368 0.0632374547573719 -0.0751199686601006 -0.130820021076007
  41 1416.50228169796 ""  4.15697269129076 0 0 0.0111617127845951 0.00825957467583024 -0.00459495437408053 -0.0061058946756007 0.00246985498458485 -0.00983891516182745 0.0241338815028629 0.00415578657976029 -0.0052292291690904 -0.00268479760363252 0.00127003739420534 0.00051322965757171 -0.0335991453665456 -0.0467070181506273 0.0304508690702313 0.000219347709336559 -0.0150922558144407 0.0128191386749809 0.0224307695542906 -0.0560035210784771 0.0663105014264888 -0.10156763705474 -0.0438500783186374 -0.00723576949398864 -0.0819411308057983 -0.0240126968248732 0.0780482324947741 -0.107846584625072 0.0144608851452607 0.00991227971445931 0.0219101551209268 -0.00388591332702734 0.017432956311622 0.0203432772967411 0.012083261584007 0.0109740306339068 -0.00804253661651616 0.0122511024527161 -0.00968536958307119 -0.0568277290812048 -0.0562251842107776 -0.0207803000818272 0.021176881263259 -0.0825187751124412 -0.0465921821398682 0.123353901000351 -0.0343309606276111 0.0517291577449375 0.0494918439245673 -0.00233892778456483 0.139043301055748 0.160547073633501 0.310774898956121 0.110507192621285 -0.0953867483005517 0.311628462068431 0.331845691200966 0.181992568383584 0.327146097597599 0.0615904105397667 -0.105635065439828 0.398278903460439 0.128317793124171 -0.00272435320372987 -0.00156727013342063 0.0021048169892131 -0.00346058322388927 0.0114663045609988 0.00709402614079739 0.0123027990477542 -0.00945677179031112 -0.0158904796040323
  42 1437.37857929384 ""  12.7304511282056 0 0 0.0852694860363462 0.0429278190620337 -0.0506627252107118 -0.0267373149626992 -0.000935335219626742 -0.0258682442600667 -0.0859489316873672 -0.0300084091105273 0.051872281049477 -0.00813355432349742 0.00772898100623375 0.000311050476920438 -0.261177753200043 -0.146960015105685 0.230915227890632 0.00494678438596738 0.00200284984742004 -0.0145136119609908 0.0716224115358736 -0.186537602315388 0.245831656551468 0.261544273008453 0.22530227369592 -0.0498251882879189 0.277898190705657 0.122809589350923 -0.23577675722446 0.304700827680585 -0.0996400003817911 -0.0947370657671704 0.0508829372935374 -0.0298493141486657 0.106134622720194 0.000890144399611264 0.00156528247097591 0.00033419993143725 -0.000873518519152106 0.00103563845749807 -0.000811168652517588 -0.00536284345422691 -0.00579334122208456 -0.00315570088328616 0.000971319257302461 -0.00356140605921418 -0.00238240173071878 0.0186156387723602 -0.00488530220946678 0.00557125029612037 0.00509069270065105 -0.000452023961611303 0.0173583814249373 0.0164729172469485 0.0281313600397949 0.0110658365512188 0.00872233853147512 0.0135891199816836 0.0187425074681104 0.00830962047314444 0.00877240469625493 0.00680018049251621 -0.00284451855613694 0.0321576227065692 0.00546985531792161 -0.0251269013502319 -0.0108709989285967 0.00628431393786053 0.00185296500514455 0.0671865108049489 0.133780167852323 0.0935704263988142 -0.0696273790897414 -0.110627527656076
  43 1444.64755505378 ""  23.320969092808 0 0 -0.00218132029689245 -0.000699733635850184 0.00199702018629733 -0.00210354341377072 0.00267454787307331 -0.00363370129895229 0.00134129559842923 0.00077036801175322 -0.000711764537918824 0.00035259002499786 -0.00236265694739413 0.000457891671527409 0.00648528679420623 -0.00486924038766546 -0.00526128519573268 0.0307292553108701 -0.00237497435093865 0.025897627209945 0.000308982646183164 0.0111222398001869 0.0176767650074865 -0.00239327493005779 -0.00271887951095357 0.000877272484528697 -0.00401972521772365 -0.00366782695751389 0.00334034792232128 -0.00473326098214067 0.00120566565087564 -0.000168579081298975 -0.00741215149745239 0.00586932097464105 -0.0242990968913501 0.0251259046613021 0.0145053545667685 0.0248090498214541 -0.012059817388074 0.0180655348223331 -0.0129229466147545 -0.0712345923677837 -0.103064760698653 -0.0462233485299795 0.053766931302605 0.0818891497782123 0.0320085345735774 0.180491101872698 -0.00119529108145521 0.0405235404099209 0.0509254094857318 -0.00596752477262393 0.155416730211777 0.244636165003841 0.421835751093195 0.126972676875372 -0.200113601158535 -0.118922065462309 -0.282741121091794 -0.0922837718138046 -0.20202979911653 -0.0828434600788206 -0.0826366479908868 -0.307702811607458 0.124571710956356 0.000290628753695576 0.00124731828520711 0.000576993989865294 -0.0010999175824908 -0.00995328315822447 -0.00738223818609694 0.00674341308639876 -0.000442840555163447 -0.000949590943068648
  44 1471.5823444447 ""  66.455627905409 0 0 0.00633353857887447 0.0062351269437887 -0.0204736819922204 0.0194405719203991 -0.0963614331397227 0.0249622297792052 0.0136593134332477 -0.00540654588718213 0.00970663616494172 -0.0180973488276437 0.0560166715131151 -0.00659165830870483 -0.0501277086004132 0.0194594876232771 0.0181938144520955 -0.171488631397738 0.150063144908215 -0.41931729199677 -0.083944565657112 0.174714150505592 -0.195208870133293 -0.0813004344168628 0.0593628496442662 -0.0876669288857635 -0.0604898712927075 0.0261364330353008 0.0708064136297975 -0.0207896126670314 -0.0339100571781592 -0.0725579004402609 0.335574903829154 -0.132276394845541 0.568189335597342 0.00532785705254791 -0.00133280938798903 0.00446320140908822 -0.000166760599349735 0.00232749359644757 -0.00203966605382033 -0.00223713850021548 -0.00466185664289072 0.000304584469905954 0.0049681992321045 0.00265328809838008 0.00154905966969656 -0.0224354337133413 0.0140025768256651 -0.00645017599282106 -0.00155315057839879 -0.000657870204922038 -0.0190728435174083 0.00220821523477818 0.013085376093215 -0.00349498713487857 -0.0494637022071085 0.00412603496841917 -0.0175930615290512 0.00138879102121026 0.0180819240978533 -0.0126517817630544 -0.0141861337582837 -0.0411529635959615 0.0152548400660705 -0.00436929757749484 -0.00432263504499172 0.00132360781289739 -0.0036117522824027 0.0373792754706294 0.0148690247637782 0.00530913141744052 0.00296051635289859 0.0210619023380483
  45 1495.36382285214 ""  8.19325533137597 0 0 0.00326116935838578 0.00126631323895281 -0.00113014948622872 -0.00200112087548432 0.00767466664425454 -0.0012957271553621 -0.00248771198006788 0.00152887069804795 -0.000522472303821666 0.00146970545531104 -0.00241830537892985 0.00126272214773608 -0.00570537702131792 -0.00621020799495424 0.00657593270143471 -0.0196763109018251 -0.0179658406878907 0.0169641788387076 0.0110847490612954 -0.0470767636068848 0.00362325901825114 0.0149424803781526 -0.0125384252457931 0.0190452521100784 0.013668986805942 -0.0127333118858072 -0.0149675104757981 -0.0049325609777796 0.0050547238942819 0.0100579083183218 -0.0158502467626049 0.00600271031876472 -0.0239789697321551 -0.00482460817408016 -0.00304047387490153 -0.000124864532745248 0.000858023287528089 -0.00235397387636598 0.00239625424102749 0.0308347855269759 0.00758464909135194 0.0228236357729151 0.0278200849703191 -0.0230409180920898 0.0303197670559461 -0.0725497767535941 0.0275144227208288 -0.0254796033627815 -0.0385008804310766 -0.0216036828622616 -0.0793516016678383 -0.0388183793021961 -0.0410246140941514 -0.0615120129972759 -0.539203557295814 0.229019915348926 0.0700655341035511 -0.0867737421890239 0.434275380431988 -0.457491974173612 0.123379233817199 -0.367418679493115 -0.11957885022364 -0.000487507103128447 -0.000147681268955571 0.000258360571283585 4.32653202202796e-05 0.000578123404879407 0.00339629904852761 0.00239283377141618 -0.00250744859522535 -0.005205371135898
  46 1506.51435508691 ""  4.37679415357954 0 0 0.00609730461606636 -0.00108717756808393 -0.0171271138375687 0.00454144391502695 0.00851424615165202 0.00645969620913738 -0.00683732094856857 -0.00730901779013958 -0.0242099631953683 0.000809878829919168 0.00247467099429691 0.00150897379526526 -0.0507739078779222 -0.000663891759015438 0.0273572628982155 -0.113727230197629 -0.0362132016409884 -0.0301090226517116 0.016888486689659 -0.104019847073278 -0.0619355765409547 -0.0650737463691645 -0.233433490831043 0.168692194236385 0.12767147610515 0.193200810674068 -0.108025895040263 0.0455445182788747 0.142418880779819 0.354434485373033 0.00365002342521949 -0.00595185545864535 0.0251865954363442 -0.00592155112207202 -0.00236335780574412 -0.004020894141459 0.00119985781264478 -0.00443057846720194 0.00567926304553408 0.0295244682934193 0.02616897738874 -0.0016527065028921 0.0183911611493117 -0.00354627783611981 -0.0332724281020222 -0.0519838738823753 0.0138813862431359 -0.0194550946049266 -0.029594253405396 -0.0216823287312513 -0.0470205588755867 -0.0399560801872548 -0.107408040223883 -0.0351797810006998 -0.255464484911933 -0.0818065731542519 -0.212132650013534 0.232679985905881 0.150411676857679 0.331712857616318 -0.3745570353526 -0.124418368071027 0.352544344519149 -0.000844209085720721 -0.00198689052083883 0.000193885766667423 -0.000904589616381359 0.0307395927171302 0.0152360159994758 -0.00984477413130407 0.000963351469533222 0.000921061490195301
  47 1507.73298110203 ""  4.76439479909043 0 0 -0.00427257197957346 0.00918444285892821 0.0222087189227037 -0.0026613607984683 0.000757504962214146 -0.00536603085894847 0.00516616876443904 0.0171258668461249 0.0330271762743643 -0.000425912892441073 -0.00521178900432542 -0.00179951421094072 0.0672413584331456 -0.0108383071265144 -0.0317594034883512 0.072949828106167 0.00279274580051393 0.0526584699587143 0.000142775631259034 0.0440174939534816 0.0592205216527529 0.159186714353 0.296012508589278 -0.176475188433659 -0.146506596233403 -0.361185912359863 0.111426188899903 -0.120639580911714 -0.193557519288568 -0.49860926831556 -0.0208668327632658 0.0138941552671414 -0.0561601451723272 -0.00618163731970951 -0.00173244408370174 -0.00457431248465139 0.000986013453002267 -0.00424238036510459 0.00509266602034051 0.024097057971126 0.0220327780444192 -9.18432506973997e-05 0.0127759106613319 -0.00406213536542386 -0.0232957193653806 -0.0359537179658262 0.00664120425280238 -0.0137154226808056 -0.0217127669177744 -0.0135830351251313 -0.0344768938017059 -0.0341114834086806 -0.0891582025740044 -0.0284619833547473 -0.193291770805478 -0.0539209931435324 -0.149026279349971 0.165986987300845 0.121097131940514 0.228674852936651 -0.264290106400379 -0.0958961660985793 0.247791067844497 -0.000147071079030262 0.000835440142808175 -0.000138276257879542 0.00283471458488521 -0.0345447749849372 -0.00641013035066938 0.0177967709544779 -0.0089709793552138 -0.0158745112639834
  48 1510.22324982934 ""  8.51224071497153 0 0 -0.00479892184022419 -0.0408131753715372 0.0125908962276522 -0.00426477136403247 0.0143409008446917 -0.00792487395232625 0.0121539953049564 -0.0438056757145877 0.00996932759932172 0.00179153346185377 -0.00720131807393648 0.000924262281409094 0.0355587191593238 0.079142984770111 -0.0170858821595177 0.0607801915373619 0.0090077283537064 0.0496904134542647 0.00919039985120571 0.0159859149784584 0.0597305256390671 -0.368606393063187 0.247328761863812 -0.388239120296193 -0.201967040068667 0.538151350449637 0.237411202088916 0.395418910463566 -0.0636621057542264 -0.0393690669193203 -0.0329327327645823 0.016501086770697 -0.069843980026605 -0.00252564513046315 -0.000396269728666397 -0.0017568085951113 0.000146830306155494 -0.00111179776123438 0.00124278975467351 0.00573160708187963 0.00490662913455083 0.00076071609424143 0.00266765559947659 -0.0020517653562691 -0.00303848921574555 -0.00136866337174747 -0.00163748573340938 -0.00158520056269286 -0.00269386293282593 -0.000422471963856393 -0.00224963718258788 -0.00740124114839456 -0.0186728253405562 -0.00653013304020419 -0.0478002251401671 -0.000777069828662661 -0.0204541191306522 0.0253269040635786 0.0357508588808851 0.0233519573986787 -0.0389675045697592 -0.0250959035398338 0.0361979048262366 0.00201268262081622 0.010569526447465 -0.00215632831512395 0.00294821502828167 -0.061167819738716 -0.0362704003193093 0.00705431036657887 0.0221589298716635 0.0445920983430938
  49 1531.41447024725 ""  2.52746169695006 0 0 -0.00196993567691237 -0.0024671986033193 -0.0019809395194603 -0.0336383272647583 -0.0628720292977064 -0.0347058125002176 0.00236606358204609 0.00222679804410994 -0.00956772570290311 -0.00747099961276165 0.000272576520984417 -0.00602272412467634 -0.0206949919651633 -0.0261783842330601 0.00721423426090247 0.579269765610815 0.266213269349348 0.022044080295535 -0.0651861491635518 0.504175307266048 0.432270176883401 -0.0146443291486263 -0.0988703655298861 0.0750256079219993 0.0448006707315943 0.0276725352837589 -0.0388149729100734 -0.0204682930629417 0.050918346948527 0.115360944613404 0.0161219861581073 -0.0151298085796755 0.0314076343514659 -0.00971475770328124 -0.00105097714494324 -0.00734522027554763 -0.000310931180499479 -0.00285433763710971 0.00326279481718413 0.0108649264746945 0.0106440654068009 0.00125944614332136 0.000442299847600343 -0.00378436263883822 -0.00185203436472224 0.032976258262881 -0.0181352297226663 0.0037188315465145 0.0115289421947062 0.0192021278187263 0.0254696012232929 -0.0136545999806305 -0.0350165031772334 -0.0117069461988492 -0.043556479689526 0.000666698005161602 -0.0142888940601593 0.0213031326881195 0.043452110597137 0.0140567014376989 -0.0261786106998727 -0.0245837089644089 0.0224472698826125 0.0041830300240397 -0.00312481566470802 -0.00175946897099128 -0.0042626518616759 0.0519816011397619 -0.00521458463698492 -0.0551223236518327 0.020329098933195 0.0345173425502215
  50 1550.86657152415 ""  2.42117725357236 0 0 -0.000764113994670324 0.0014290047156 0.000438075935996747 0.00378725279135704 0.00187133221142122 0.0028541416753152 1.6995447710575e-05 -0.000629522144428622 0.000382069439083838 -7.74632188654827e-05 0.00179972574115395 0.000670629156672365 0.00114967883888707 3.4781124104598e-05 -0.000841741319112335 -0.0535487890308326 -0.0206123638784401 -0.0128287047068549 -0.00131767967501049 -0.0285255857311518 -0.0603131621421363 0.00447767949668928 0.00485268209384491 -0.00272470738044345 -0.000766749959361022 -0.0032718732226393 0.000575517250542933 -0.00277065263446972 -0.00248633836688677 -0.00524635177591858 0.00879575016421572 -0.00615443759853279 0.0203944587188989 -0.0867290959411573 -0.0162118112087559 -0.0624576019780379 -0.00803958906548437 -0.0147676123345819 0.0094008149399878 0.0437624568603136 0.0471426354887358 0.0057728146269066 -0.0059335371601117 -0.00579147421343359 0.00249058212617467 0.537386397169321 -0.213149234429482 0.081417374828318 0.25334169129207 0.285810074481706 0.529392847373463 -0.0379184451925862 -0.0970999105004501 -0.0405122546275079 -0.03614281344421 -0.0158028112096667 -0.0221212760549198 -0.00550909052843992 0.0382028357378614 -0.0223723382895771 0.0109173974134891 -0.057423641478622 -0.0207060328602839 0.000332321085001724 -0.00170260060573684 -0.000804311849143859 0.001489977649918 0.0123946910445326 0.00527387061092268 -0.0093305634175322 0.00156656341879788 0.00347877527684213
  51 1670.3280015767 ""  33.7775134314285 0 0 -0.0176463609869705 0.00612533285084918 -0.0133798590063802 -0.000947695831757575 -0.00819408083304678 0.00260774806318748 0.00551213368092301 0.00234833940148941 -0.00175825135394176 0.000174660519846952 0.000899764244124129 -0.000525380372723586 -0.00143010251574376 -0.0372154525965734 -0.0383952023310202 0.0354204176238417 0.0300116460296294 -0.0160410549310694 -0.0175881121821068 0.051589277019589 0.00961978189428726 -0.0196502676096322 -0.04278960518191 0.0298829920425227 0.0171409802789712 0.00298889270170151 -0.0103227555708903 -0.0275529696429206 0.0250560470556123 0.0380268796579498 -0.00324666509600466 -0.00687847825848976 0.0241635806207521 -0.00177624108511327 0.000461773162910008 -0.00281754889655662 -0.00018575852657599 -0.00189661687424566 0.0012144641231474 0.00110688518386541 0.0041583773573204 0.000573157653019561 -0.000494597169113884 -0.000622755246642653 -2.09031260940032e-05 0.00627272945441542 -0.00814148803230555 0.00261129747413308 0.00441693959731298 0.00658482450239364 0.00684175242944801 -0.00455484394015362 -0.0148111155494534 0.00214004796427547 -0.000611441707115797 -0.00141676176620364 -0.0013370735863044 0.000422400789221285 0.0019529772172122 0.000172036129199948 0.000253214581417789 -0.00131196381527324 -0.0007059142030842 -0.0323338432075629 0.0580242061637611 0.02782670195675 0.060689735643596 -0.695559998957132 -0.0198323023060931 0.569075068702626 -0.151372018115474 -0.248224919087962
  52 2905.91009309676 ""  51.0472673416988 0 0 0.0499220507051432 -0.00163139812933611 0.0599309831933117 -0.00944359272363043 -0.00626419409569816 0.000860274099451302 -0.00106927755491341 0.000913452983504579 -0.00607138199357737 -0.000668358218360084 0.000709643552850541 -0.000786920892763373 -0.589995675205277 0.00384472869553819 -0.730286287060099 -0.0282910811094539 0.0376751042412226 0.0390096676821829 0.158799376568294 0.0328187076140236 -0.0295486144204817 -0.00740046228597781 0.0298133978161009 0.0269672939394268 0.0245310694595972 -0.00387450173234308 0.0326772485056043 6.31333436091946e-05 -0.0393463232711305 0.0129394897343989 -0.000430063122714444 -0.00743900616456437 -0.0092323729063781 3.37135970285788e-06 -5.45023235769555e-07 -5.62879902820629e-05 -7.99225944926714e-05 -1.60550287849274e-05 6.43186024331498e-05 -6.88332360708774e-05 5.26940809874932e-05 5.59890994833207e-05 -0.00029042561098267 2.21873287848273e-05 2.38979104097897e-05 -6.81168784509641e-05 0.000201585824832948 -6.9522601987178e-06 2.15080051808375e-05 6.74425165228827e-05 -0.000309542946092702 0.000733346742831245 -0.000426099278804687 -0.000451785628706702 -0.000213857106308583 2.97692002457743e-05 -3.08096904576381e-05 0.00208000252901059 -0.000778847627455887 -0.00090029512900772 0.000948192209254933 -0.000170343276962262 0.00114072466831475 -0.000969582675583009 0.00102979754216356 0.00113655661363748 0.00415365440835254 0.00818730343128722 -0.00162470642420894 -0.00458441532572429 -0.00366901376930713 0.00351227866472361
  53 2954.5651833438 ""  73.3541704037866 0 0 -0.00984933307881417 0.000910847905840905 -0.0100792717818559 -0.0632327524833821 -0.0306437433404804 0.00445551824500656 -0.00043903207821001 -0.000685657919132806 0.00249844737657021 -0.000780330964478745 0.00118279708046253 -0.00213218777923845 0.10581090761326 -0.007223469327485 0.132726693469796 -0.108063545307534 0.151776991213713 0.137588300614358 0.879943692105672 0.204625387601178 -0.168233398335974 0.00760613251315209 -0.0212023914860846 -0.0219296707192242 0.00391856371151312 0.000763994128550953 0.0027634193881923 0.000247514235783863 0.0325937737238622 -0.012334143128769 -0.000246182238560476 -0.012422724751757 -0.00317326438225216 -0.000559114566705779 0.000417934472887492 1.5677543875907e-06 -0.000184057974701924 0.000140635240920515 0.00033266791636409 -0.000188774720287798 2.36386125590316e-05 4.06239543294819e-05 -0.00138494296247935 0.000945898685595912 0.00147311904712221 8.85367595060122e-06 0.000331586124352025 0.000606729285917309 0.00506675621855552 -0.0046988449544177 -0.00190214924564358 0.0022864241167945 -0.000650826995776592 -0.000675482470701472 -0.00309079560235217 -0.00580951177552656 0.00646017395202938 0.0252270548899688 -0.00846388336816017 -0.0127330259281726 -0.00871879589315575 0.00103844973547238 -0.00875885886048006 0.000257296826450444 -0.000120477804320841 -5.10556109600496e-05 0.000203597228478688 -0.00544775730029237 -0.000929411454110414 0.00232902345697779 0.0011274718411548 -0.00103690206997384
  54 2993.38396885349 ""  26.2567995100058 0 0 -0.00303748092049587 0.000672062868418423 -0.00191418903786693 -0.00544826195381741 0.00174677910613959 0.00387407376461931 0.0375814785832839 0.024379933115888 -0.022450479267013 -6.86942582449849e-05 -5.45169605114467e-05 -7.84131786631493e-05 0.0255903908583267 -2.31037147619336e-06 0.0260983338317182 0.0221496729250016 -0.0389416365601961 -0.0318026006248281 0.0457509200932284 0.0141891003341599 -0.00969859375462638 -0.131599017895538 0.327811727857781 0.35053389575399 -0.284266422584154 0.0398074345582668 -0.352299020151266 -0.0250568042655349 -0.655720477761145 0.263148611572927 -0.00083957531884625 -0.000393933775307529 0.000849759953945419 -0.000129861149913987 -3.69448142924774e-05 -8.47047557266659e-05 1.87936279141415e-07 1.87037875481215e-05 -1.06174354582558e-05 1.74886167046579e-05 -3.37286842954622e-05 -1.7239905070635e-05 0.000432794204890304 0.00125557982056166 0.000538561781134199 0.000122568476286113 0.0012282591972406 0.00150830749363826 0.00123493280465188 -0.000900254940881802 -0.000289096241662728 -3.86629145282661e-06 0.000154151178549033 9.06648727663502e-05 -0.00453977408822998 -0.0128574924945501 0.0118561738347714 0.0116398218622538 -0.00331397016227436 -0.00559250767773964 -0.0123565176670505 0.00130621554355342 -0.0123686527958494 -2.66223583412167e-06 -7.21009709584358e-05 5.21847488603199e-05 0.000489678379792886 -0.00310714346583681 -0.000529514609932483 0.00255508130365033 -0.000886392488589727 -0.00203858060053438
  55 2996.86044085572 ""  19.3781182414663 0 0 0.000344962512535603 -2.21668915174629e-05 0.000350461678309256 0.00133579277795937 0.00119916093970314 0.000238130731454292 -0.00109784129923724 -0.000803324035535944 0.000505825262492414 6.3890846996766e-05 -4.26488505022754e-05 3.00727453701583e-05 -0.00352478928140042 0.00019056445104975 -0.00439636349806966 0.00570114425274297 -0.00875839666743299 -0.00757185731484006 -0.0234398148084267 -0.00582696482018913 0.00512709950059742 0.0033927095508272 -0.008334470889338 -0.00892092773783283 0.00859089157242958 -0.00126541440886111 0.0107144859326741 0.000781871330571136 0.0189981346343435 -0.00768312154710776 -0.00033239087424531 0.000401735640631219 0.000226071879308898 2.59502963719375e-05 -0.000583771802496954 -0.000205647761874447 -0.000108977239567858 -1.90370065039718e-05 -4.84466065702763e-05 -0.00426941127420575 0.00104026676383579 0.00210946261794131 0.0172506317314745 0.0424436073156929 0.0182179147646293 0.00119208558796402 0.00352078693986144 0.00344786078031917 -0.00220223109815658 0.00254695689764742 0.000780986433563726 0.0529170574115691 -0.0164920465130839 -0.0312298085687103 -0.156325285802893 -0.440780626648969 0.407021044777812 0.386037163969725 -0.104316634807957 -0.186273348655203 -0.433658114035606 0.0458732653034886 -0.433717466475173 -7.68998476108461e-05 4.64375167480998e-06 -1.09283921609976e-05 0.000946104004903511 7.9638251043839e-05 0.000241841698006523 -0.000107185458657826 -0.000175443145722419 5.99210512848669e-05
  56 3013.93574077114 ""  44.6411801308924 0 0 0.000104153214114598 0.000150108693587653 -0.00220045917870893 0.0486446250369158 -0.0505701523793536 -0.0470824858779248 0.00137198706083661 0.00805314791681607 0.00130874161963147 -0.00121074713093209 0.00153490281216594 -9.48251287209893e-06 0.011473972150055 -0.00305053982542745 0.0162965333816687 -0.378778060816238 0.650783202991915 0.531975714508917 -0.199043581389187 -0.0635998952177873 0.0338174477212567 0.00697021709692412 -0.0197860301948681 -0.0213471175072862 -0.0229117843460652 0.00437141364025939 -0.0270388579287903 -0.00458146551376674 -0.0807028516011664 0.0354789715766907 0.0100189157972315 -0.0161581339721919 -0.00201168525046125 -0.00104940352482753 -0.000279497398784191 -0.000700649997811345 4.61901677354116e-05 -4.3468642192763e-06 -0.000141497608540357 0.000307441134152469 -0.000133072366481239 -0.000145270684297349 0.00133760321146817 0.000529139851955777 -0.000440601681643443 0.000557818056786612 0.00990944151666565 0.0122524241339031 0.0108519805698427 -0.00730191140225321 -0.00208920959024775 -0.00261788719269606 0.00141840648695924 0.00165013656628352 -0.00238288766546039 -0.00832071618286614 0.00721278838056819 -0.0066948727206222 0.00179550041347932 0.00340100031915488 -0.00571539682012804 0.000611083543251401 -0.00594158293786075 -0.000220089135911566 0.000411574037377677 0.000385651640425075 -0.00019011044322933 0.00195453380711359 -0.000223853283416112 0.000711943573247746 0.00113429832740853 0.000144098011406904
  57 3034.81095131408 ""  12.4699844037114 0 0 -1.6688927088373e-05 -5.96428309571742e-05 -1.32230239352437e-05 -0.000677489779286155 0.000833609465134821 0.000922528259976797 -0.00018890199896306 0.000199793077458747 -9.59915094589218e-05 -9.14359660381355e-05 -0.000254706463269979 -6.42696723030435e-05 -0.000113430862787324 0.000345296281349816 -5.25302946218259e-05 0.00608720059957976 -0.0104653389539058 -0.00877863490459767 0.00270573676971299 0.00121958095165556 -0.000656301011699874 0.000472106948630835 -0.0011608847393096 -0.00139135890146589 0.00182289128916053 -0.000254720819242824 0.00228165883692882 -4.67380853732315e-05 -0.00085989109479026 0.000276052083511525 -0.000906463580664696 0.00329603276047289 0.00167396406915919 -0.0313408009948922 -0.0145143560472658 -0.0307898416341452 -0.0013593215767552 -0.00113620023072872 -0.000388778513196709 -0.0373853916491762 0.0187504030933165 0.0244011430759134 0.0135291234560831 -0.00304412244593394 -0.00565223450864283 0.0120104142737912 0.381954054688185 0.478247523255925 0.358512077891881 -0.226135988903561 -0.0997035233219895 0.473425823488296 -0.18106616269236 -0.294212634581609 -0.0025598434665156 -0.0141941457007764 0.0152600354935535 -0.142369661135495 0.0399771015651773 0.0697218226538436 -0.017810512031348 0.00338248607819303 -0.0218550101952639 -4.89183280544481e-05 4.07856052515963e-05 6.94666290647195e-05 0.000288154241456199 -0.000200749768093337 -0.00085425346369854 -7.67555753992464e-05 -0.000115092628339301 -4.64598998826922e-05
  58 3040.8365365133 ""  37.729208652488 0 0 5.9057584944727e-05 -2.82023928240798e-05 8.73733618897868e-05 -0.00017252506350785 0.000844035722992638 0.000742514079118224 -0.000316317364176264 9.94603388914974e-05 -0.000208195705072867 -6.37746746243318e-05 -0.000212945460433821 -1.8733764454286e-05 -0.000957065082935272 0.000267075887985889 -0.00122375522197267 0.00592798388559975 -0.00942188978691183 -0.00812252411192459 -0.00463267363469399 -0.00055615576833458 0.00127976077813467 0.000472871767677969 -0.00111650980744119 -0.0013429593719176 0.00324981560461815 -0.00045329472812319 0.00405366005098279 1.59896512121499e-05 0.000487568013310921 -0.000274945856531475 -0.00107951054073244 0.00287663804407935 0.00144043143596367 -0.0324324887890202 -0.00704530034849702 -0.0233793871368656 -0.000313156159249686 0.000638705649625667 0.000440054999707776 0.0501457839559138 -0.0182377892035735 -0.0293213506194847 -0.0180010840128268 0.00165543393391553 0.0111701408674886 0.0133652775937202 0.290417061139646 0.355817487882448 0.339854579640553 -0.22141500953766 -0.0933259201846053 -0.560594349612614 0.216237405958282 0.348924802842209 0.0140149658987768 0.0466349004268729 -0.0466955527097156 0.195927258787842 -0.0563630954110069 -0.0959611715482357 0.0096553964854036 -0.00367937827869247 0.015240560569383 -0.000265052979495189 5.13697045077757e-05 9.13413974490055e-05 0.00302745347122544 -0.000384675862609077 -0.000561664131253534 -3.90621321428869e-05 -0.000569309378804084 -0.000108688216091729
  59 3047.81722884638 ""  31.917887676312 0 0 -0.000800514293639673 0.00161892837722281 -0.000527507752235966 -0.00351954702253669 0.00353803896816647 0.00359896279141206 -0.0276055332227101 0.0822240982425505 0.000954255170665391 0.000197659594274685 4.52171489415565e-06 5.0059984361939e-05 0.00670532311562629 -0.00114152825287421 0.00785375199020662 0.026865371402078 -0.0492502763066827 -0.0382313815284934 0.0127973390803721 0.0031700948602869 -0.00326531743394696 0.176712186016431 -0.410204651513627 -0.475494411202841 0.183470019574954 -0.00157623712496589 0.225809411811686 -0.0325112563443259 -0.572684133699368 0.240442133486383 -0.00112824585663657 -0.000368045483590088 -0.00113581177806621 0.000219938728394328 0.000119743851371099 0.000210884306699005 -8.8611328167495e-07 -2.90269032975212e-05 1.86464007337135e-05 -2.06854322880263e-05 1.16419360411669e-05 1.84269891549032e-05 0.000312303290334811 -0.000427300707643723 0.000758476600802641 -5.820885184443e-05 -0.0028203424437969 -0.00349211976889166 -0.0026294847759074 0.00166630696917772 0.000773877804090149 0.000128179032658356 -0.000132607954645511 -6.85150051236357e-05 0.00181195564170788 0.00466886551801514 -0.00416906053764317 -0.000302604200605413 1.20229601447533e-05 0.000366924429102324 -0.00539322789962076 0.000369124591002658 -0.00528840711853975 0.000199898413857246 -0.000424120133453539 -0.00019887257882474 -0.00196012930443452 -0.00147068354824061 0.000657447101955167 0.00363395503897888 -0.0008640897237089 -0.00278060023565069
  60 3049.16736756222 ""  20.4663106377084 0 0 7.55599623557162e-05 -1.31757282852205e-05 8.54420579827241e-05 0.000362548040303109 -0.000101057908395928 -0.000148118312009754 0.00025589866599758 -0.000865973839800414 -0.000193288605148084 -2.1750445199182e-05 1.18773217042947e-05 -4.15274529044307e-05 -0.000772911059831262 5.210123195268e-05 -0.0010871325793333 -0.00119553106742886 0.00193289624639378 0.00162241521421736 -0.00236540959880964 -0.000720938451724153 0.000540029146400833 -0.00221055484282084 0.00516642873445863 0.00591431504078038 -0.00112825010651626 -9.30164136339064e-05 -0.00140083869917983 0.000282055488844718 0.00521267337547839 -0.00223508241685316 5.45460564607886e-05 -0.000122276052472055 0.000102840191984965 0.000881955315109741 -0.000124595384452494 0.00100656691847779 0.000206247257337148 0.000551951372485774 -0.000416488698125617 -0.00109607687545274 2.18964807932494e-05 0.00230941578725975 0.025687747824911 -0.0421357935395928 0.0724850814050942 -0.00110382110771922 -0.0125277748320106 -0.0166718138581475 -0.0148074386452922 0.00878212064065675 0.00378931007963084 0.0160672886784884 -0.00614148128297031 -0.0109095426872834 0.182759638313799 0.47753550847651 -0.423793291004016 -0.00498469441344078 -0.006227110994271 0.0223392606368976 -0.485039606249967 0.032599893972864 -0.470477508345652 -1.53035258202596e-06 6.86229368505358e-06 -1.60720655838947e-05 -7.07001473466404e-06 0.000105539545600841 0.000196781359670051 -2.85988869795254e-05 -6.25935966301091e-07 6.00627773338561e-05
  61 3068.74348906143 ""  22.978215894122 0 0 -0.00416745912979399 -0.000516778249982845 -0.00523481743839127 0.000651061650759973 -0.00184146140897457 -0.00164916627138169 -0.0293589791857559 -0.00963730148075483 -0.0820813620754858 0.000326489716329644 0.000153819390356589 -6.17062267717425e-06 0.0424010201456871 0.000401794420303389 0.048831717449104 -0.0126818522041676 0.0223605754021174 0.0173066273511813 0.000237473613582112 3.4379689267639e-05 3.20661255960567e-05 -0.143675790746128 0.323984154674288 0.344040727077243 0.511771750134453 -0.0615865458312982 0.601479850148956 -0.0124583076180086 -0.146738055650613 0.0411502774355884 -0.000753035330917494 8.41860845876692e-05 0.0020750125092119 1.31604877462383e-05 0.000167591079538707 0.000193465656232121 1.34227580743777e-05 1.02927356749755e-05 1.20656447575334e-08 -9.35288200123445e-06 -1.95317558889804e-05 -1.33783403626606e-05 0.000362986094124957 5.04991858430417e-05 -0.000315256930215659 -6.50865138200084e-05 -0.00192518027054122 -0.00232458382821439 -0.000211896483385896 2.40234114940189e-05 0.000177201083007571 4.78770911778631e-05 6.28087703955814e-05 3.59298910073731e-05 -0.000603596641685104 -0.00180553529149427 0.00163009574396452 -0.00410558098001541 0.00119775069159571 0.00193542670460452 0.000328725818083658 2.12722844314087e-05 0.000140822496204269 0.00010895878896277 0.00015586171084416 0.00034122016878558 0.000489854923066095 -0.000890445183823504 0.00111067716602881 -0.000555996285136453 0.000469292233619751 -0.00136056656234983
  62 3075.51013396506 ""  32.9615104652586 0 0 -1.59823917185919e-07 -2.27814757766256e-05 3.72874844351865e-05 -0.0019067047593367 0.000199585951839555 0.000725846733622324 0.000116858199344367 -9.96529215480655e-05 0.000414209270047727 -8.28337393523083e-06 -3.98464564393794e-05 -4.12297534695813e-05 -4.32492365404448e-05 -4.77744139860388e-05 -2.88912319486593e-05 0.00377194851169992 -0.00669862351371652 -0.00529358370822933 0.0207175655702543 0.00570293434387421 -0.00400698382639995 0.000646548536000037 -0.00149510991812343 -0.0015403057615996 -0.00214070755635205 0.000210723383745323 -0.00246876641811663 0.000237316529894732 0.00280031666331688 -0.00109280462510969 -0.000359941813193886 0.000600656614410208 0.000276637477343996 -0.00469780124914795 0.00296296621179206 0.00135923765720049 -0.000120366643448853 0.000139429988257345 0.00043063679369343 0.0205026149391736 -0.00715612980163061 -0.0119837339639994 0.0793631650050339 -0.000592598713727554 -0.0271551869372957 -0.000229314252933209 -0.00669189243678114 -0.0114916731393257 0.0416376135399496 -0.0302362088447246 -0.0112125080238323 -0.221641958988371 0.0881838194178303 0.140038886846334 -0.0640437514613878 -0.221048817765554 0.19383527510233 -0.695306024621595 0.205193484838021 0.347513659742254 -0.193016550308405 0.0181581742089282 -0.214919215485518 -4.31816146066576e-05 2.63121078850013e-05 7.18301745353592e-06 0.000580281074876693 -0.000312876864023252 -5.76922494689926e-05 -3.54512718063012e-06 -0.000200236741724373 -1.42214473110866e-05
  63 3129.13633195966 ""  9.16890157754956 0 0 -3.27535249885269e-05 2.76566943208264e-05 -1.52664967623549e-05 -0.000523144595371125 -0.000205160796311597 -0.000224197426677562 -6.09710908712176e-05 8.57567324246339e-06 -0.000124567801912367 0.000331100362769114 0.000160220188992073 -8.29167173363982e-05 0.000685050910933114 -0.000245072404034832 0.000977658952642926 -0.000313021846355308 0.000994796277256869 0.00100764346977295 0.00572783234781582 0.00137441613560275 -3.98088877759592e-05 -0.000130169428852082 0.000301208526754261 0.000339292233577403 0.000959137869446332 -6.2408688931228e-05 0.000985393452711438 2.19272036880688e-05 -0.000229675231270808 9.65598819483238e-05 0.000260359289033421 -0.00247884981813341 -0.00191273213117696 0.0509641061569268 -0.0628472078129465 -0.0505730034323119 -0.000567664050019961 0.0011634678747052 0.000333572380300654 0.00451830751778245 -0.00231475357730961 -0.0028964070085981 0.00288858279897845 1.15715185271571e-05 -0.000555230909302516 0.0226023049217885 0.361477595164129 0.444408334976043 -0.620761081691087 0.372700654704672 0.156049253728565 -0.0611752397621984 0.0205344884304937 0.0284822240263993 -0.00211148197938564 -0.00734055014246703 0.00546166532111087 -0.0235894344729247 0.00869897237433475 0.0134240325181028 -0.00643546283554387 0.00132848967677421 -0.00580258268314214 -6.67864103988275e-05 4.48078148565976e-05 1.45826957063478e-05 0.00115806427104627 -0.000579802395094601 0.00011743734330083 0.000115107231131924 -0.000358795443074147 -0.0001784638631655
  64 3444.36061068342 ""  37.9276413477027 0 0 -0.00135390338950983 0.000385084932030326 -0.00226210482392434 7.9381596451404e-05 1.89138147121659e-05 0.000329035553961176 0.000238937381226984 2.92070975612984e-05 -4.93701624097786e-06 -0.00015246182495498 0.00147150200467147 0.000698586681226485 0.00636107670069201 -0.00237238034573251 0.00342379519942671 0.00021866181473043 -3.34485656496921e-05 -0.000728448141484769 -0.000486783522807402 0.000137893567324862 -0.000677256599274184 0.000726946458148172 -0.00158314598244221 -0.00114522729668257 0.000828000502757878 2.20256364462893e-05 0.000336231996109257 -0.00120346170810095 -0.00117208381713018 0.000483011706006693 0.00113507477641676 -0.0245428584440451 -0.0113609878676232 0.000141048541220706 -1.67705255597594e-05 0.00028821978273843 -0.000130929881893384 0.000166204564912859 3.59786903093163e-05 -0.000320411704479357 -0.000327233249539851 0.000217406618204764 2.02755753159278e-05 1.06091885176314e-06 -6.89506080560668e-05 -0.000353561481301248 -0.000904647986280103 -0.00197795424207974 -0.000354791774547867 0.00059289738010597 -0.000754782147546643 0.00144527705381273 0.000108779600282839 -0.00133182279603399 8.88339691407844e-05 0.00073139032166847 -7.42117584353215e-05 -0.000362049981665696 0.000153216402909686 0.000187761181359181 0.000328501353872822 -1.73082025694175e-06 0.000506482616158614 -0.0470610331973667 0.0293050813687436 0.00462626123722549 0.768916119291408 0.10896135138715 -0.207772327912649 -0.104682977286264 -0.514338661203301 0.162824841467386
  65 3529.17488518117 ""  20.439158384074 0 0 0.000430604955372513 0.000609767088990086 -0.000993742875431287 -0.00014475693021895 -0.000566859159654505 5.5386065022539e-05 -0.000243092152691574 -0.000218455656715466 9.72913108976805e-05 0.000228204274419015 -0.0018646646584837 -0.000622007325931967 0.000432888364562929 -0.000598670551197852 0.000625804295380406 -0.00082802076501454 0.0012810485178763 0.000299958050046047 0.00105867127432974 -0.00055149376837388 7.69089624974603e-05 -0.000120340296837466 0.000145772218858799 0.000915307627404868 -6.76567257275668e-05 0.000327359867398653 0.000136258227300068 -0.00140656840177065 -1.84503700877366e-05 0.000578865349208311 -0.000671749515063402 0.0286450203459437 0.0128548681524252 -9.41083209305345e-05 1.12992527719141e-05 -0.00010952746720742 9.3155975824271e-05 -8.36297401847821e-05 -3.8979871428404e-05 0.000193070739569431 0.000181399123702067 -0.000117716874045607 -2.99764876791435e-05 5.65991651788321e-08 3.95821218404352e-05 0.000248381328274982 0.000320078218083957 0.000876426403682555 0.000108770033361091 -0.000418525112765971 0.00063907996495393 -0.000636555908942164 -5.08697474410735e-05 0.000634448677540315 -4.3234199039806e-06 -0.000388517224151148 -6.47572707933518e-06 0.000266198922778615 -0.000141810359864763 -0.000131367224807435 -0.000100055080689325 -5.17263026683921e-07 -0.000224749845995667 0.0451916570880263 0.0570970562338584 -0.0259936564760971 -0.514713592360569 -0.0486203808308753 0.118817553989268 -0.117905471178067 -0.742540580413194 0.247811312165969
  66 3572.51440234743 ""  86.8375833618169 0 0 -0.000117840046575265 -0.000360003655611539 -0.00126354310404602 0.00044971235914014 0.00258171645174152 0.0031767862557751 -8.4115215220427e-05 5.38448172885342e-05 3.91896893186339e-05 -0.00499267255051068 0.055653414647725 0.0201878149571123 0.00169912702996535 0.00450424622686177 0.00714048327868134 0.007493691659382 -0.009906411880159 -0.0132567145125646 -0.01034160136516 -0.000273491894639956 -0.0024406980809551 -0.000873061303438192 0.000694154802408208 0.00128139791814622 -0.000196259927714618 -0.00163659108771194 0.000710706938452298 0.000451876567134933 0.00162738640029358 -0.00118669321726087 0.0733096584068923 -0.90014046703993 -0.343440282673081 -0.000195371859578578 -0.000114229316591089 8.18560395356458e-05 5.77128071536451e-06 0.000123111773460635 -6.84532190478275e-05 -1.3773250091639e-06 1.6715860788929e-05 2.35701474867175e-05 5.87112660824516e-05 -9.4209039402801e-06 -2.76519064979577e-05 -0.000880921864368843 0.00124618188704749 0.00153521452625023 0.0045187169060086 -0.00195224800653732 -0.0024900435475569 -0.000176247179349717 0.000199625390143985 -0.000104855985090705 -0.000124799816657251 2.74839091785285e-05 0.000153355296599872 -0.000226447252238097 0.000350315683887351 0.000192073729312368 -0.000214072158619256 7.5874100983753e-05 -8.96536903741657e-05 0.00277499695730156 0.000688672708237947 -0.00064312466180084 -0.0379493098635406 -0.00580648467575215 0.0102481328010156 0.00279220504857834 -0.00961360973704752 0.00720117703067718
  :::
 } 
 m_exists[66] { 
  s_m_exists
  :::
  1 11111111111111111111111111111111111111111111111111111111111111111111111111111 
  2 11111111111111111111111111111111111111111111111111111111111111111111111111111 
  3 11111111111111111111111111111111111111111111111111111111111111111111111111111 
  4 11111111111111111111111111111111111111111111111111111111111111111111111111111 
  5 11111111111111111111111111111111111111111111111111111111111111111111111111111 
  6 11111111111111111111111111111111111111111111111111111111111111111111111111111 
  7 11111111111111111111111111111111111111111111111111111111111111111111111111111 
  8 11111111111111111111111111111111111111111111111111111111111111111111111111111 
  9 11111111111111111111111111111111111111111111111111111111111111111111111111111 
  10 11111111111111111111111111111111111111111111111111111111111111111111111111111 
  11 11111111111111111111111111111111111111111111111111111111111111111111111111111 
  12 11111111111111111111111111111111111111111111111111111111111111111111111111111 
  13 11111111111111111111111111111111111111111111111111111111111111111111111111111 
  14 11111111111111111111111111111111111111111111111111111111111111111111111111111 
  15 11111111111111111111111111111111111111111111111111111111111111111111111111111 
  16 11111111111111111111111111111111111111111111111111111111111111111111111111111 
  17 11111111111111111111111111111111111111111111111111111111111111111111111111111 
  18 11111111111111111111111111111111111111111111111111111111111111111111111111111 
  19 11111111111111111111111111111111111111111111111111111111111111111111111111111 
  20 11111111111111111111111111111111111111111111111111111111111111111111111111111 
  21 11111111111111111111111111111111111111111111111111111111111111111111111111111 
  22 11111111111111111111111111111111111111111111111111111111111111111111111111111 
  23 11111111111111111111111111111111111111111111111111111111111111111111111111111 
  24 11111111111111111111111111111111111111111111111111111111111111111111111111111 
  25 11111111111111111111111111111111111111111111111111111111111111111111111111111 
  26 11111111111111111111111111111111111111111111111111111111111111111111111111111 
  27 11111111111111111111111111111111111111111111111111111111111111111111111111111 
  28 11111111111111111111111111111111111111111111111111111111111111111111111111111 
  29 11111111111111111111111111111111111111111111111111111111111111111111111111111 
  30 11111111111111111111111111111111111111111111111111111111111111111111111111111 
  31 11111111111111111111111111111111111111111111111111111111111111111111111111111 
  32 11111111111111111111111111111111111111111111111111111111111111111111111111111 
  33 11111111111111111111111111111111111111111111111111111111111111111111111111111 
  34 11111111111111111111111111111111111111111111111111111111111111111111111111111 
  35 11111111111111111111111111111111111111111111111111111111111111111111111111111 
  36 11111111111111111111111111111111111111111111111111111111111111111111111111111 
  37 11111111111111111111111111111111111111111111111111111111111111111111111111111 
  38 11111111111111111111111111111111111111111111111111111111111111111111111111111 
  39 11111111111111111111111111111111111111111111111111111111111111111111111111111 
  40 11111111111111111111111111111111111111111111111111111111111111111111111111111 
  41 11111111111111111111111111111111111111111111111111111111111111111111111111111 
  42 11111111111111111111111111111111111111111111111111111111111111111111111111111 
  43 11111111111111111111111111111111111111111111111111111111111111111111111111111 
  44 11111111111111111111111111111111111111111111111111111111111111111111111111111 
  45 11111111111111111111111111111111111111111111111111111111111111111111111111111 
  46 11111111111111111111111111111111111111111111111111111111111111111111111111111 
  47 11111111111111111111111111111111111111111111111111111111111111111111111111111 
  48 11111111111111111111111111111111111111111111111111111111111111111111111111111 
  49 11111111111111111111111111111111111111111111111111111111111111111111111111111 
  50 11111111111111111111111111111111111111111111111111111111111111111111111111111 
  51 11111111111111111111111111111111111111111111111111111111111111111111111111111 
  52 11111111111111111111111111111111111111111111111111111111111111111111111111111 
  53 11111111111111111111111111111111111111111111111111111111111111111111111111111 
  54 11111111111111111111111111111111111111111111111111111111111111111111111111111 
  55 11111111111111111111111111111111111111111111111111111111111111111111111111111 
  56 11111111111111111111111111111111111111111111111111111111111111111111111111111 
  57 11111111111111111111111111111111111111111111111111111111111111111111111111111 
  58 11111111111111111111111111111111111111111111111111111111111111111111111111111 
  59 11111111111111111111111111111111111111111111111111111111111111111111111111111 
  60 11111111111111111111111111111111111111111111111111111111111111111111111111111 
  61 11111111111111111111111111111111111111111111111111111111111111111111111111111 
  62 11111111111111111111111111111111111111111111111111111111111111111111111111111 
  63 11111111111111111111111111111111111111111111111111111111111111111111111111111 
  64 11111111111111111111111111111111111111111111111111111111111111111111111111111 
  65 11111111111111111111111111111111111111111111111111111111111111111111111111111 
  66 11111111111111111111111111111111111111111111111111111111111111111111111111111 
  :::
 } 
} 
