# Supplementary material for: Cut-off Scale and Complex Formation in Density Functional Theory Computations of Epoxy-Amine Reactivity
Source: ACS Omega. 2021 Oct 25;6(44):29424–31. doi: 10.1021/acsomega.1c03229 (PMC8587129; doi:10.1021/acsomega.1c03229)
Supplement: Supplementary file 1 — ao1c03229_si_001.zip [file ao1c03229_si_001.zip › Final_structures/Primary/A3_E1_B3LYP-D3_CC-PVTZ-F_canonical/Amine_frag3_transition_state_1-10_isomer22.vib]

{ 
 s_m_m2io_version
 :::
 2.0.0 
} 

f_m_table { 
 i_j_atom_total
 :::
 24
 m_column[77] { 
  s_m_data_name
  s_m_column_name
  i_m_width
  b_m_visible
  s_m_units
  :::
  1 r_j_Frequency  "Frequency"  10 1 "" 
  2 s_j_Symmetry  "Symmetry"  10 0 "" 
  3 r_j_Intensity  "Intensity"  10 1 "" 
  4 r_j_Raman_Act  "Raman Act"  10 0 "" 
  5 r_j_Raman_Int  "Raman Int"  10 0 "" 
  6 r_j_x1  "x1"  10 0 "" 
  7 r_j_y1  "y1"  10 0 "" 
  8 r_j_z1  "z1"  10 0 "" 
  9 r_j_x2  "x2"  10 0 "" 
  10 r_j_y2  "y2"  10 0 "" 
  11 r_j_z2  "z2"  10 0 "" 
  12 r_j_x3  "x3"  10 0 "" 
  13 r_j_y3  "y3"  10 0 "" 
  14 r_j_z3  "z3"  10 0 "" 
  15 r_j_x4  "x4"  10 0 "" 
  16 r_j_y4  "y4"  10 0 "" 
  17 r_j_z4  "z4"  10 0 "" 
  18 r_j_x5  "x5"  10 0 "" 
  19 r_j_y5  "y5"  10 0 "" 
  20 r_j_z5  "z5"  10 0 "" 
  21 r_j_x6  "x6"  10 0 "" 
  22 r_j_y6  "y6"  10 0 "" 
  23 r_j_z6  "z6"  10 0 "" 
  24 r_j_x7  "x7"  10 0 "" 
  25 r_j_y7  "y7"  10 0 "" 
  26 r_j_z7  "z7"  10 0 "" 
  27 r_j_x8  "x8"  10 0 "" 
  28 r_j_y8  "y8"  10 0 "" 
  29 r_j_z8  "z8"  10 0 "" 
  30 r_j_x9  "x9"  10 0 "" 
  31 r_j_y9  "y9"  10 0 "" 
  32 r_j_z9  "z9"  10 0 "" 
  33 r_j_x10  "x10"  10 0 "" 
  34 r_j_y10  "y10"  10 0 "" 
  35 r_j_z10  "z10"  10 0 "" 
  36 r_j_x11  "x11"  10 0 "" 
  37 r_j_y11  "y11"  10 0 "" 
  38 r_j_z11  "z11"  10 0 "" 
  39 r_j_x12  "x12"  10 0 "" 
  40 r_j_y12  "y12"  10 0 "" 
  41 r_j_z12  "z12"  10 0 "" 
  42 r_j_x13  "x13"  10 0 "" 
  43 r_j_y13  "y13"  10 0 "" 
  44 r_j_z13  "z13"  10 0 "" 
  45 r_j_x14  "x14"  10 0 "" 
  46 r_j_y14  "y14"  10 0 "" 
  47 r_j_z14  "z14"  10 0 "" 
  48 r_j_x15  "x15"  10 0 "" 
  49 r_j_y15  "y15"  10 0 "" 
  50 r_j_z15  "z15"  10 0 "" 
  51 r_j_x16  "x16"  10 0 "" 
  52 r_j_y16  "y16"  10 0 "" 
  53 r_j_z16  "z16"  10 0 "" 
  54 r_j_x17  "x17"  10 0 "" 
  55 r_j_y17  "y17"  10 0 "" 
  56 r_j_z17  "z17"  10 0 "" 
  57 r_j_x18  "x18"  10 0 "" 
  58 r_j_y18  "y18"  10 0 "" 
  59 r_j_z18  "z18"  10 0 "" 
  60 r_j_x19  "x19"  10 0 "" 
  61 r_j_y19  "y19"  10 0 "" 
  62 r_j_z19  "z19"  10 0 "" 
  63 r_j_x20  "x20"  10 0 "" 
  64 r_j_y20  "y20"  10 0 "" 
  65 r_j_z20  "z20"  10 0 "" 
  66 r_j_x21  "x21"  10 0 "" 
  67 r_j_y21  "y21"  10 0 "" 
  68 r_j_z21  "z21"  10 0 "" 
  69 r_j_x22  "x22"  10 0 "" 
  70 r_j_y22  "y22"  10 0 "" 
  71 r_j_z22  "z22"  10 0 "" 
  72 r_j_x23  "x23"  10 0 "" 
  73 r_j_y23  "y23"  10 0 "" 
  74 r_j_z23  "z23"  10 0 "" 
  75 r_j_x24  "x24"  10 0 "" 
  76 r_j_y24  "y24"  10 0 "" 
  77 r_j_z24  "z24"  10 0 "" 
  :::
 } 
 m_row[66] { 
  r_j_Frequency
  s_j_Symmetry
  r_j_Intensity
  r_j_Raman_Act
  r_j_Raman_Int
  r_j_x1
  r_j_y1
  r_j_z1
  r_j_x2
  r_j_y2
  r_j_z2
  r_j_x3
  r_j_y3
  r_j_z3
  r_j_x4
  r_j_y4
  r_j_z4
  r_j_x5
  r_j_y5
  r_j_z5
  r_j_x6
  r_j_y6
  r_j_z6
  r_j_x7
  r_j_y7
  r_j_z7
  r_j_x8
  r_j_y8
  r_j_z8
  r_j_x9
  r_j_y9
  r_j_z9
  r_j_x10
  r_j_y10
  r_j_z10
  r_j_x11
  r_j_y11
  r_j_z11
  r_j_x12
  r_j_y12
  r_j_z12
  r_j_x13
  r_j_y13
  r_j_z13
  r_j_x14
  r_j_y14
  r_j_z14
  r_j_x15
  r_j_y15
  r_j_z15
  r_j_x16
  r_j_y16
  r_j_z16
  r_j_x17
  r_j_y17
  r_j_z17
  r_j_x18
  r_j_y18
  r_j_z18
  r_j_x19
  r_j_y19
  r_j_z19
  r_j_x20
  r_j_y20
  r_j_z20
  r_j_x21
  r_j_y21
  r_j_z21
  r_j_x22
  r_j_y22
  r_j_z22
  r_j_x23
  r_j_y23
  r_j_z23
  r_j_x24
  r_j_y24
  r_j_z24
  :::
  1 -294.22635539316 ""  354.547108075711 0 0 0.0452780321539872 0.0171440901535064 -0.0305934041768741 0.0224757947105909 -0.0036338484989128 -0.0045854381157973 0.00951380023744936 -0.00316577607592601 -0.00609890264720103 -0.0111214348451535 0.0103661061395503 0.008179032135493 0.13329069831073 -0.0121544939198375 -0.0267729012106421 0.0230176069578649 -0.0405107932819345 0.00317706612025247 0.0280819046474967 -0.00557145403108188 -0.00743453655212625 0.0151651497028845 -0.0235716638591055 0.0361101279970426 -0.0316341016480025 0.00203099730964422 -0.0153994629846741 0.00924679637759622 0.00172887364011679 -0.0140352060570452 -0.0112725808391459 0.010186951421251 0.0078758990319597 -0.15162407297367 -0.0949105958717729 0.109871693026981 0.0563793669202038 -0.0168784589269407 0.0184945212090827 -0.0487181242850327 0.0302779199260947 -0.0308633995541969 -0.0335724354934877 0.00791272103039159 0.00855100839050725 -0.0877722899532933 -0.0504572190714036 0.00925242692490085 -0.087770459985194 -0.0350497510984248 0.0512051343494847 -0.0973355676128311 -0.000633644650074487 0.0260437449799704 -0.0402967975364282 0.0014690179005995 0.00947745734676103 -0.00519582470655938 -0.00542250449169301 -0.00184957789005763 -0.0303343864423346 0.0258790768175412 0.0347380759825244 0.0851941863662358 0.0508888167595852 -0.0723460229576591 0.0728550568333731 0.0497270517395143 -0.0572204141785995 0.0731297647520086 0.0308232820646532 -0.0243620680126703
  2 70.0497842245855 ""  0.029656645301686 0 0 -0.020551174067265 -0.00232464001288046 -0.0254572273761756 0.0199027196994755 -0.0171582228587965 0.0175674388203475 -0.0350515783196378 0.0550369021357595 -0.0224124881754791 0.0645121551702911 -0.0100363548952747 0.0610803712281769 -0.0348588453724431 -0.0123884139205064 -0.0464606405683459 0.0195438343941876 0.0133847158003588 0.0132993168952587 0.0153407388753797 -0.0673713623215183 0.019158876919796 -0.0337619519985419 0.0785358557550303 -0.0134240138579996 -0.0183423047469257 0.0658311076664081 -0.00168500008005521 -0.0626246082573029 0.0627069846915469 -0.0502108569401012 0.0734157147001186 0.0346691948038474 0.0638193850471856 -0.0342051976941231 -0.056855850983261 -0.0682527049760636 -0.0392299709277073 -0.0183758970835369 -0.0511559690211971 -0.0203214902058103 0.0349769130809579 -0.00306153570939868 0.0800843484579892 0.043851494458722 0.124588095526091 -0.0922280805720873 -0.0569965351829727 -0.132307599213198 0.01236537866754 -0.134376210837745 -0.0611871265331436 -0.0718552054062554 0.136082456608894 -0.0125757265569829 0.0867163076340754 0.0905392405021158 0.161383600426843 0.13452750783354 -0.052817705441344 0.137003435683787 0.0897773053378798 0.100991893066708 0.16895351130334 -0.0250443336813829 -0.0313721659127758 -0.0428798630831403 -0.00949581883715885 -0.018280664005387 -0.0547836829855749 -0.0410283512648232 -0.0386509592512311 -0.0262217525369664
  3 84.440027347005 ""  7.63182705242486 0 0 -0.0105902560159878 -0.00143022539401839 0.0233778514527787 0.0780391727078335 0.0397412158475229 -0.00582298239844713 -0.077609062170879 -0.0149642566221601 0.0591519346569779 0.0391029169925965 0.00779719414200335 -0.0910424347326164 -0.0175593667627667 0.0351475091187592 0.0674512249156126 0.0931015079239574 0.0627508895814793 0.0793052774913409 0.154949065545114 0.0733532224698285 -0.0445068159361173 -0.0715591019106693 0.0393812323566334 0.104394436452187 -0.0652020582029571 -0.0491739246388641 0.0202707034459939 -0.14280405603905 -0.0447656908168841 0.0781662155599866 -0.0189733648025576 -0.0205119349876046 -0.0579020175568076 -0.0230109258692661 -0.043288404738302 -0.0175545491851526 0.00327424497847503 0.0689421919538815 0.0921923739723795 -0.0180185843252892 2.52099831472959e-05 0.0302068951734738 0.0361586465020806 0.0212595414117705 -0.0364578223758678 -0.0497983378060449 -0.053789132841985 -0.00689977246082623 0.00412514047800892 -0.0383490574524519 -0.0326934216512665 -0.0736084361767496 -0.0454274339245727 0.0659564923774386 0.0183421263307296 -0.0295925636352554 -0.0814225527830574 0.0820709198439807 0.0555088669771744 -0.0730588348275065 0.0431674393394364 0.0576893838906653 0.000740700013427981 -0.0275459372920956 -0.0761877321664049 -0.0445260372818756 0.0187198867254695 -0.13873263914039 -0.054262639942658 -0.0858231250659984 -0.0788112652887671 -0.0950160488470897
  4 122.978292784312 ""  0.56308008324038 0 0 0.0166226535383133 -0.00148600667660705 0.00537184508800992 0.0384570156430496 -0.0272801392208488 0.0558027474943278 -0.0456201598995924 0.0439249339572782 0.03490163009986 -0.135404337388291 0.00407409407289736 -0.00648958582141669 0.0473848623610434 -0.0215933965726024 -0.00337563942960207 0.062426784935653 -0.100276226718415 0.198415038971331 0.167362588305517 0.00497197790800613 -0.00905660494066661 -0.0405341587529607 0.0781509253884675 0.0758681372457589 -0.0383815856602167 0.0455284926178436 0.0396323712931153 -0.0976804197584266 0.043211512677881 0.00939772780182249 -0.262565701702359 -0.0311157478820598 0.0715357793109262 0.0394509272454517 0.0460643410614438 -0.053405585357532 0.0828881731276199 -0.0382947372173512 -0.0136642384754579 0.0285509054128276 -0.00188074996147738 -0.00332151217155315 -0.00752324892966436 -0.0173876539102383 0.0477465339429673 0.0351885667041463 0.0416630938989258 -0.0308428065537575 0.0483926659282578 0.0644550774962685 -0.0642214761548501 0.00812706055345995 0.0144343966827851 -0.00114165075531039 -0.0225514018889451 0.0159707047589505 0.0665355239269479 -0.00952375932492524 -0.0385958917881769 0.0570908280553108 -0.00907886194989514 -0.0417737350697412 0.0556673761274809 0.00601566927518002 0.00107424572195496 -0.0701680590057191 0.0416369627065898 -0.0575008616127223 -0.0755699689144944 -0.0130586734252793 0.0111024459573849 -0.132172321516509
  5 143.296617365881 ""  6.92829403629578 0 0 0.0104516807589129 0.0174963796862173 -0.00303268457127852 0.0198098076729574 0.0134365139226234 0.011708818157813 0.0631276571141382 0.0989424859200189 -0.0367575154522064 -0.0930294910780454 0.0328095584133669 -0.0285678697226516 -0.055519094863758 0.0177925878834269 -0.0390651384594711 0.0321660668352419 -0.0379948484954653 0.0869323835622578 0.0865292062415518 0.0432478062196279 -0.0214952608346156 0.0577785161596267 0.136631697928843 -0.0780711355891822 0.123012017889458 0.113252550239783 0.00889494064729774 0.0453300782916538 0.10911130386843 -0.0633658169273627 -0.16900034234439 0.00674211924675911 0.0171955306247761 -0.00358804639109924 -0.0839465384616511 0.0657628741311803 -0.0767224045142212 0.00121217715363362 -0.0164201595239059 0.0134729675567876 -0.0228688555190617 -0.00459449315889692 0.0758366680366177 -0.00331799441624209 -0.038123054502484 -0.0172087569111145 -0.0834287055235365 0.0542145034204993 -0.00914801280155585 -0.0901661611891673 0.0709157046677904 0.0492405653204183 -0.014435503835446 -0.0205470146393413 0.11239313400133 -0.0298536077840096 -0.0444531686160281 0.0749162006859958 -0.00345359097395934 -0.0373539423330085 0.0783161942319038 0.0424055718617243 -0.058679112492561 0.0129001832183428 -0.060355598517072 0.0551377030732758 -0.00373222322607038 -0.0745984928876627 0.0679103891631209 -0.022868278331135 -0.0716650388689883 0.0648206984031696
  6 174.999653815686 ""  2.32834800080215 0 0 0.0223540492271036 -0.026223750585227 -0.0175101905124468 0.074399556801818 -0.0163883664071994 -0.0134294957672703 0.0254853120880682 0.015022194167232 -0.0236339283057942 0.0416592909722441 -0.0270191904640113 -0.0562542023640782 -0.0112945972368177 -0.0195032884772699 -0.0262853588417716 0.0856475889394319 -0.00599545328021428 0.048356857190976 0.130179290525781 -0.00673416751833835 -0.0414971622188453 0.0249399579751282 0.0446518959247347 -0.0290991189883739 0.0527282153375247 0.0151592853246118 -0.0109110877242163 0.000215302605058753 0.0139647887658192 -0.0351615999351595 -0.00377662991022181 -0.0360148851445705 -0.027639041822819 0.00302164291445046 0.0830952537093375 0.0875544972906068 -0.061521759622326 -0.00596204595230665 -0.0373711943207828 -0.0160861492934249 0.039655019066903 0.0189314567793502 -0.0927574457856039 0.0149715787214842 0.0698600720992008 0.00716483424435334 0.0581305047939862 0.193378058609732 -0.0107123634036722 0.17529063375445 0.0616447044114564 0.0598351765936863 0.0711791087650649 -0.0220938894931533 -0.024932230137612 0.0798408551653018 0.142683154383261 -0.204295128896105 -0.0263383375576694 0.14047996653019 -0.108320374906581 -0.0373151524169081 -0.0394518576401259 0.0091885459042171 -0.0633418411392471 -0.0134978158501263 0.0101910241769858 -0.196286889054322 0.0189146167207502 -0.0154811508975808 -0.0378210230028827 -0.149795115119636
  7 241.690019166463 ""  21.6665841189439 0 0 0.0347883723694076 -0.0156328544667333 0.025501047286317 0.0370821417724398 -0.0219027985319018 0.0255398144696476 0.0964291988477159 0.0498172604978092 -0.0102880007524475 0.00947362303795644 -0.0465244221343475 -0.0431479187727125 0.00831717505611512 -0.032004416028774 -0.00991906831834591 0.0454894378785261 -0.0190929406822411 0.0671827518647641 0.0785317989330263 0.00760746021376256 0.00524822256186311 0.088509679293573 0.0184822425750058 -0.0713283137762148 0.117782303941066 0.094515807496814 0.0574532248400171 0.146534710201808 0.0891337812332909 -0.0538661596762307 -0.0885962018967726 -0.0322206767659367 0.0257411158971562 -0.0211169195809152 -0.00744952704383201 -0.127041556913583 -0.015937825867966 0.0279933241561105 0.0507311167428495 -0.0728986328590452 -0.00469002707867092 0.020339083313481 -0.0853697121317167 -0.00698741492236304 0.0159686763571513 -0.0850865732256464 -0.0089363794019748 -0.200067146144801 -0.0105361567085125 -0.141568342294478 -0.0810765544729556 -0.137045552017202 -0.0220524622969666 0.0474648391335399 -0.171647903420037 -0.0175523379698929 -0.0242262562563866 -0.0231450988089706 0.0242167398728233 -0.0269091758017836 -0.0801228950585163 -0.0409229677004166 0.105619979064287 0.016796288515848 0.0209005160848965 0.0376216769851038 0.0412435016388491 0.148634813272349 -0.0101217698721225 0.0709836117787449 0.0169691070539245 0.12083914369045
  8 270.751587468162 ""  29.3456517443037 0 0 0.0316502836536404 0.0213677571272268 -0.0225763924641741 0.037180618812119 0.0392775162477903 -0.0159034109041647 0.0650469348430884 -0.101498816789838 -0.031669958543809 -0.0387305533054284 0.126986300686987 0.088009690999581 -0.00706288519462604 0.0738269259315811 0.0285534682306292 0.0398054646207534 -0.012080126546835 0.0069725821524281 0.0503913093024274 -0.00242701020294117 -0.0229461642068293 0.0601372752511009 -0.125519757417698 -0.0745375045659065 0.0605698161768597 -0.150108984425032 -0.0964267441257201 0.113829292997521 -0.142729114378918 0.063899016438474 -0.0137939254192231 0.129990905581277 0.0707075102163576 0.00781918061986601 -0.00333636549864446 -0.0536596603730601 -0.0307338123264638 0.0133899309027422 0.0209385750636769 -0.0274632809239783 -0.0113466602172866 0.0146455560038121 -0.0327562864818949 -0.0136000935011782 0.0165615432155928 -0.0335410637792211 -0.0192666381299116 -0.0261911408278808 0.0205586050795464 -0.018163228316599 -0.0521252962728594 -0.0433238457919426 -0.0137716873845704 0.0173541131002433 -0.0306525599074595 -0.00249692993480962 0.0238056370546396 -0.0432308943146762 -0.0203472043832209 0.0241934221430639 -0.0345479640035868 -0.0247169897049826 0.00911413196319642 0.000180222763214513 -0.064278203167409 -0.0332003392232071 0.0439632463927986 -0.12098316990335 -0.0448068894568561 -0.0532941027650104 -0.0627773878477189 -0.0927570476920183
  9 309.49570766114 ""  0.935894104595642 0 0 0.000566433737559223 0.00172106681027293 -0.00134729428570798 -0.00784339091014485 -0.0013028605476377 -0.00082291204789155 -0.00404948037869183 0.00987790618428381 0.00102677899190095 -0.000671156704580554 -0.00384207299226737 -0.000629842631228043 0.00734374999878252 -0.00302974251197705 -0.00438929067456573 -0.00956162783644096 -0.00141789201386265 -0.0110667292807446 -0.0165042190755665 -5.30516413733287e-05 0.00355689805994904 -0.00346829533429863 0.00592541627990059 0.00619482649867553 -0.008593258960516 0.0168753075603106 0.00786261475722541 -0.0037575506369431 0.0158651921467889 -0.00911472858693935 -0.00420409270811014 0.0033067798467698 0.0032306842613619 -0.00377487917369881 -0.0263604575585673 -0.0352018916042557 0.0143000880352166 0.0173201660117393 0.0365373839770183 -0.00408023527794837 -0.00699744402546344 0.00989390796850307 -5.19289542357925e-05 -0.00841725390668339 -0.00651437341715976 -0.0254450532225231 -0.0219710289048422 -0.0793320035331447 0.0198082595897764 -0.0734788263811834 -0.0289952073173289 -0.0259903321862987 -0.0221792732193947 0.0234230409937404 0.485550241188043 0.078283528468946 0.230781212506507 -0.428938865937528 -0.178045512708375 0.270622374324783 -0.0452875406566198 0.0901302402799658 -0.559555796273986 0.0036420970439615 0.0129671531254518 -0.00401962949995099 0.00461450549676742 0.0654036260117628 -0.0177582664709726 0.0165382404640308 0.00512352486058362 0.0430297194540224
  10 325.994303654612 ""  6.14726839481154 0 0 0.00291795879846183 -0.00298391228351987 0.00264475064268361 -0.012455508652326 -0.0114229070709966 0.00208362819807784 0.0139350030331476 0.00453507380805605 -0.00323215940468193 -0.0115023093509154 -0.00724331957860023 0.0150582727632359 -0.00747440002919833 -0.00250547044788888 -0.00255314233515786 -0.0172537469350069 -0.0222618876035131 -0.0187481386893841 -0.0310248904645758 -0.00707120856691073 0.0113883352211094 0.0102141923312694 0.558686130730003 -0.0468165124593288 0.431087564157029 -0.27891016433415 -0.187360918067694 -0.413812877039443 -0.252676794239516 0.234169510568128 0.125976226312838 -0.115759433336762 -0.0988947675721727 -0.00202862749291988 -0.0123607954835948 -0.00736223721656886 0.0136281024991928 0.0106265516762779 -0.00581413489663745 0.0054978274448319 0.0166802250292639 -0.00562068173327909 -0.0231942080969876 0.0100028118884646 -0.00279291446419219 -0.0240648051453902 -0.0105966771333691 -0.0367170797239175 0.0213710689474137 -0.046934957027497 -0.00488776641694684 0.00269759511386509 0.0167447860989782 -0.00560362621890059 -0.040870064428032 0.0198730457528551 -0.001494740181457 -0.0350734784452101 0.0207695225250556 -0.00138261877458432 -0.026407494739853 -0.0227516495421203 -0.00242830447989332 0.00928363582794198 0.000745507316958468 0.0102415485134999 0.00298495605830871 0.0286688933333621 0.00672831264189024 0.0214247575474682 -0.00231811664767825 0.0356155351750886
  11 368.397833687916 ""  10.5863779348887 0 0 -0.00631865056706547 -0.0100294436825432 0.0528119156739467 -0.0597959557924865 0.0231982137617601 -0.00972098552875588 0.0290865421517217 0.0360177139501162 0.0387874916394009 -0.0159400047108081 0.013033334520048 0.00397199143487232 -0.0513575991411115 0.00950702684506108 0.0528108643077379 -0.0839515107145896 0.00852514568357553 -0.135409715329338 -0.169521747046355 0.0674035712555897 0.0444374498346967 0.025687809015735 -0.0522979821825664 0.0084166388431696 -0.0128742670322545 0.106820154819038 0.110594399020523 0.112301985475673 0.10434656615936 -0.0393551108771181 0.180075565323441 -0.108150597404667 -0.150376703183782 -0.00841053857452757 -0.0500352023802787 -0.0134792657437716 0.0985463941539917 0.0241061323841896 -0.0364023909137652 0.0392024441275697 0.0587211153617144 -0.0394369947160553 -0.0587576514570057 0.0372030525695901 0.00198024319509904 -0.098146546058407 -0.0675393821536032 -0.0306078291011527 0.0120286591546372 -0.101697558205429 -0.00629190332944673 0.0165119561666399 0.0708828785055607 -0.037528105550464 -0.116480910731865 0.0988556356589236 0.0272270663968939 -0.107215848573116 0.047812981825696 0.0206632210439695 -0.0706251310198323 -0.0792459252328142 -0.00300188940431697 -0.00879989712625727 -0.109508117342323 0.0226013873295342 0.0428476838858529 -0.190032122572537 0.0137885504389021 -0.0941644298752582 -0.115123634896872 -0.0431304609438298
  12 376.424393067142 ""  155.00116171857 0 0 -0.0554218349432519 -0.00648669006327664 -0.00293192064000041 0.00998346036312324 0.00760977747361241 0.00920480447701642 0.00224460924718982 -0.0389302062273831 -0.0305560392699715 0.0432457492146615 -0.015317528826981 -0.0180432715869661 -0.0739796181009724 0.00741860055227631 0.00684306997736357 0.0261993805170856 0.0650436549116815 0.0743357941576982 0.0633757220719753 -0.0376338914430423 -0.015892267033987 -0.0061303138357134 0.0148735107800097 -0.090130710815989 0.0809778896034409 -0.0734882030504305 -0.0378821348570487 -0.0136251796044827 -0.0824041037850208 0.0375569018636036 -0.47953672700173 0.413460986639603 0.415674186639279 -0.0143987709476226 -0.0234755978691615 0.0194700251660183 0.0693890432818886 -0.00673220876666358 -0.0272193480745776 0.0288258271045635 0.0398877464166351 -0.0141620170113578 -0.0203600578467252 0.0365819872602273 -0.0137364640164567 -0.0719816719569752 -0.0247101891946717 -0.0369038416318841 0.000770464971396382 -0.0773681102332054 0.0309609198151515 0.0282106004588413 0.0515237705822151 -0.0183424023092311 -0.0344342847904118 0.0440008500636344 -0.012013400012776 -0.0559355897879187 0.0644396603951325 -0.0076043026008478 -0.0272638107193224 -0.0100312866072104 -0.0376548086726181 -0.0391700009412788 -0.0132085959731815 0.0473213134005269 -0.0693143834228891 0.015888557771413 0.0568659884392953 -0.0257426608750303 -0.0183728211098848 0.0845302755847755
  13 406.320895374376 ""  9.19178791665112 0 0 -0.0302918527705117 0.00781407186948739 0.0625981733300287 -0.0311087029170816 0.0234700547232467 0.0394965272816484 0.0931994984141909 -0.00170842562297266 0.011788901215567 0.0113689685740029 -0.0234569654901583 -0.01413572248825 -0.0272635451146348 0.00168648683780479 0.056349403442678 -0.0353130997380859 0.0487028003578937 0.0152606431443362 -0.048111112843911 0.0480328511881955 0.0479221446579391 0.0747740852664552 0.0256907851735565 -0.144956071472211 0.206261335396561 -0.0259035930197131 0.0305429894730124 0.148498078102404 -0.0184250684637864 0.067741821347437 0.00269208790884246 -0.0310099314749554 -0.00951386329083221 -0.0631095959143976 0.0712041562085243 -0.00669888836683245 0.0379656937388063 -0.0774732862776492 0.000778854735237445 -0.0715615086718883 -0.017439856243789 0.00260664524979704 0.0578057431902303 0.0300260655486507 -0.0246609316029183 -0.00175952328121744 0.0662396765397693 0.0826538806361165 -0.0871032682526693 0.174101473914692 -0.0329302802012263 -0.118116183006271 -0.01024224895211 0.0262441797839092 0.185721406554125 -0.0676770472248171 -0.0510861094297534 0.109140412169174 0.00888356000461227 -0.0409549125354676 0.0730901848858853 0.237460453975299 -0.0652148886158168 -0.0475480931969927 -0.00512392373600074 -0.0387608355027454 0.0429929752124952 -0.148537004041865 -0.0530131588092373 -0.111232737570535 0.0141964032645313 -0.192139380195872
  14 415.338349895433 ""  22.0046524222623 0 0 -0.0689684975651144 0.015329471370803 -0.0221773706672984 0.0788484764041133 0.00135842723198444 0.0618364049659442 -0.00913707707974571 -0.037621524658984 -0.0689037072007269 -0.0169157036625184 0.00529165933248524 0.0120601579933498 -0.0992029253036076 0.0126576670680779 -0.0423462373049645 0.11982007286956 0.0371114817687226 0.305275984866528 0.295062072601637 -0.0400064110672309 -0.0472981908533951 -0.0179710371878002 -0.13873403972613 -0.139399593905596 -0.0443681754168553 -0.0466418158702779 -0.0964184765664918 0.115568372979683 -0.0311244303247535 -0.0178575595374366 0.262019049793933 -0.326790572048095 -0.240957334257772 -0.0161614883130644 -0.014324068182514 0.0137708001569716 0.0458628633176735 -0.0180842310731647 -0.014847598977049 0.0167374400347117 0.023126651919918 0.000514587989762462 -0.00775687090373089 0.031757506454539 -0.0154137839374666 -0.0309703534525897 -0.00635771891639706 -0.030838609023965 -0.00481356813796332 -0.0565972404366634 0.0231532255460767 0.0115644206761076 0.036595294510438 -0.00414533757375847 -0.000828363396815434 0.0176403815944032 -0.0228508222343495 -0.0344178509890681 0.0627326807649218 -0.0144923790288251 -0.0121209369977304 0.0197217694122205 -0.0460123879328324 -0.0588333243039038 0.0223935783499775 0.0436212801926693 -0.111454734049787 0.101982797675255 0.0521213277451207 -0.0131912883338445 0.0160043849758962 0.121862680625617
  15 462.307573358206 ""  16.0654143116201 0 0 -0.0484813687932621 0.0326850692214822 0.0321856850662319 -0.0229480067328784 0.0209200069313537 0.0573619865269362 0.04397555898578 -0.0143908543681177 -0.00515461440969716 0.00915741120233314 -0.0373790331312072 -0.0129200730840063 -0.000786439817735867 0.00567597868956776 0.0216293205470882 -0.0159903846069725 0.0561891147115927 0.0983309441842695 0.0167398762990204 0.0208208702394865 0.037789654892837 0.0288153055072965 -0.0351693776803796 -0.131521589456009 0.105921216717865 -0.0414694724332391 -0.0123185232584921 0.127250972544167 -0.0316950483917309 0.066259716541775 -0.0337147210085641 -0.0350990282330755 0.0164660192214754 -0.0082054685393581 -0.0324488916551773 0.0233685176625815 -0.0163477719539155 0.111245804130144 0.00558842285204803 0.0485245602324403 -0.0210543521439262 -0.0900165441927152 0.0178270413135673 -0.0912107748246345 0.0338950847189013 0.0760329100703965 -0.0183241420234412 0.0523156320235393 -0.0230251037788867 0.0659918940795798 -0.00744936651545411 0.061261879398776 -0.0709983175109328 -0.0753067891756377 -0.0611712933323503 0.101566411382473 0.146932748417775 0.0203914090405304 -0.253702891956143 0.0965792001260955 0.0163068058988568 -0.203428745407483 0.115688380728025 -0.0340594504421657 0.0382489114660156 -0.0558617685610675 0.00601121138372697 -0.0364325488052515 -0.0582543723335101 -0.102141620911371 0.0284802774080375 -0.0894893942131746
  16 503.661430674202 ""  2.21968278260935 0 0 -0.0113513918164958 0.0385906336554852 0.0183115106679976 -0.0287579069468987 0.0139834959853712 0.0393504490352051 0.0262009777915169 -0.00603819232294807 0.0141510068306332 0.00525786047811249 -0.0331473650149216 -0.00851332318401221 0.0625947988315752 0.00574286571295011 0.0146999837562504 -0.0316362364337478 0.0236252762424455 0.0277931180915251 -0.0351517542492031 0.0229253365030562 0.0427667352075856 0.0183927054218911 -0.0460796153157111 -0.0541403141780531 0.0432895260711299 -0.0193322948297742 0.00348059897215663 0.096010417145225 -0.0107638768396808 0.0567511505998296 -0.0205288398992115 -0.029048296775328 0.0100143511040779 0.0490095594916344 -0.0663651922786141 0.0213140704703981 -0.0640467507730349 -0.0435100203087211 -0.00510765903864472 0.0689674720114153 0.0299411822642946 0.0986039765857775 -0.0288457928377699 0.0440911218862332 -0.0162015044117509 -0.0170829899966643 -0.0409045373309507 -0.166883665629658 0.21645773153546 -0.198444046733824 -0.00500617928790223 0.124379664002665 0.081699372330684 0.0507379621448055 -0.0742146208820872 -0.0499721947199394 -0.100104384168195 -0.124975652641363 0.252684776680009 -0.0528543548981258 -0.0490770514532509 -0.0799162291783169 -0.100967444794781 -0.0078543110866266 0.0493378771722391 -0.0973720377901163 0.0325185704659267 -0.0669108381367707 -0.0898141193608622 -0.0944897614461502 0.0403984687737558 -0.15737716048511
  17 667.723401255798 ""  4.16233979354457 0 0 -0.0522415788862988 -0.146639532141867 0.0427789052389721 0.0340695713746219 -0.0216806306375846 -0.0673023363405913 0.0257905082051907 -0.00409894788229878 0.0509111905155136 -0.00283407644815696 0.0744479120402934 0.008525804873865 0.0168017610660149 -0.11009566066773 0.124833335283847 0.046953175586824 0.010151691640491 -0.0125145593512087 0.0779075511568211 -0.0159816404667367 -0.0907917015710491 0.00959248063492155 0.104702703232322 -0.0967460494120125 0.20897797577265 0.11393907079818 0.27746811469286 0.017615537637808 0.0964805644659915 -0.128776798210352 0.0668764521398942 0.0836435047765393 -0.0375470001058669 -0.0251675361378123 -0.00372001799518836 0.0207965661275361 -0.00896127658946727 -0.00234749722908662 -0.000872258314158924 0.0393852061003504 0.0100446437199225 0.00861006464348924 0.00984449073622415 -0.0104384964250042 -0.00217990099191173 -0.0043764300689043 0.00447210427759241 0.0154023538813991 0.0464217819903709 0.046828660268435 -0.0287265253043633 0.0591669815320224 0.021579885133676 -0.00543623718900792 -0.0164748475461484 -0.00637967136948433 -0.0074252503000243 -0.0219667925820705 0.0249033027183146 -0.000339852788442716 0.00331329941661289 -0.0712883788616368 -0.0139197687416895 -0.0528216627995833 0.0278236643182487 -0.0552883663415345 -0.0890815974674509 0.234639259692616 -0.0872913326245462 0.122179960101837 0.0334749274981254 0.10016132371849
  18 744.918338131931 ""  7.22465701027671 0 0 0.0167359611681 -0.00415414162208542 -0.00770896967381501 0.0308726582614931 -0.0472055746838078 -0.0648528038337 0.0181078231984808 0.00276895490055237 0.0231050927094649 -0.00466843494609946 0.00608080363539929 0.0105401801681885 -0.00499131370672691 0.0101164064598497 0.0049941564187409 0.0384019126354321 -0.0646020053095244 -0.0254326172493064 0.0590105838481394 -0.0754027097268017 -0.0794671357392301 0.0270579794030594 0.0187418387169243 0.0899579352332753 -0.0129435100769525 0.0175617455138063 0.0296410052351707 -0.0330419598539726 0.00782561747637178 -0.0121127285278583 0.038657355141072 0.0225435602970613 -0.0152499833958069 -0.0415692266691888 0.0336478917029074 0.0116593458849076 0.00939006184881847 0.0151666976127023 -0.0046186290871221 0.00852579087178668 0.0352202485557414 0.00548347896427306 0.0191954106735243 -0.06829991687883 -0.00550497452540668 -0.124350208479886 0.085829770289333 -0.309934388074771 -0.0129037543027397 -0.297725199286826 0.115535174016745 0.0423885355299703 0.0188270793983718 -0.0117325349729827 0.0432490135513679 -0.104996104877975 -0.0244777579114774 0.0353535331750888 -0.0649149247923105 -0.0162918524744793 0.0213629183898742 -0.0390652171452068 -0.0162091839678048 -0.0466925477908719 0.0661081686506202 0.0608018990628971 -0.0325100315585427 -0.368545668311387 0.162170613808735 -0.12850244643533 0.149858629841908 -0.379870562365798
  19 775.781849546112 ""  7.44118262572172 0 0 0.0371185032459782 0.0860427080140913 -0.0383635414491059 0.0447703988057493 -0.0680424227428047 -0.0876994595493465 0.0560238229720992 0.0257634067668593 0.0869641052755994 -0.0135598222390609 -0.0325970943661517 0.0164046838564649 -0.0267344025985217 0.132567052542841 -0.00378942429156626 0.0423310411927058 -0.146088664361811 -0.0885244073270194 0.029609744608606 -0.118435095564188 -0.0787174366261197 0.0656555476931827 -0.0302802703815105 0.152905732981499 -0.021035098794261 -0.0290932686530105 -0.014162121715902 0.0752251718719035 -0.0205494824727104 0.180120605983879 0.00694480724645831 0.0186319026565976 0.0138084378963865 0.0077945653871898 -0.0386913290616011 0.00473465581276468 0.00349594869717031 -0.0106230708155263 0.00854521603629596 0.00982818343743744 -0.0407544713363765 -0.0216684366782068 -0.00893294973394481 0.0675510705952508 -0.00519860747069235 0.0972219100213724 -0.04567404642586 0.132948872698408 -0.0400048850263024 0.113786858007576 -0.0286762259187533 -0.0178568815742078 -0.0429928549999701 -0.00476562685705766 -0.055276406822616 0.170537169664666 0.0534662034315546 -0.0294341671818614 0.0151369652444608 0.0271366671109709 -0.0118451999430233 0.0120940897807977 0.0234990306397297 -0.103912016089626 0.0143454568154689 -0.00835343280222915 -0.107301391370597 0.100321304130786 -0.0296832443987101 -0.149560003593421 -0.0228053489430777 0.113595850041303
  20 802.464546741889 ""  15.7951600792639 0 0 -0.023000683119232 -0.051705196841851 0.0189408918452706 -0.0102161494996735 0.00444814174448096 -0.000625791831638224 -0.0162595000800935 -0.0168687462109387 -0.0222443484315601 0.00262137753800396 0.0215590585841593 -0.000795417306117173 0.04325062588599 -0.0713982672938082 0.027053536431709 0.00293457844514852 0.0455092308857152 0.0657415793766456 0.0500981198374606 0.00162987747277742 -0.0319806746833634 -0.0201495353584939 0.0423808940178693 -0.052633765767825 0.0410543330432616 0.0390908718565046 0.0726266155927043 -0.0503134157215351 0.025752478937941 -0.1153084534233 0.0210573568287807 0.0302618475912874 -0.0116900123215202 0.0620886665795785 -0.0479283873824319 0.00515686978118003 -0.00516270733072249 -0.014824925246932 0.0257097370455604 -0.0208408409267572 -0.0932550929636604 -0.0503100554616543 -0.03740253606347 0.125576130950597 -0.0153711100979897 0.213491162167885 0.00189393200702308 -0.0635464023206439 -0.0388634653699474 -0.0778011144933287 0.0600006761231258 -0.0357671906040009 -0.175009382018086 -0.00194203358476405 -0.0622112877994307 0.330348362177365 0.127325754841137 0.0183741689899591 -0.0825798992630944 0.0422438577369649 -0.0251372313907496 0.149534418746162 0.103112355816436 0.0306428568165893 0.0518040014273194 0.0206740080187857 0.0341262807347253 -0.229950219099283 0.0921952936912781 -0.034053324537802 0.0930474102628737 -0.228421261768784
  21 902.160357863528 ""  19.4968831862698 0 0 -0.0584973443346743 0.0311960599560081 -0.0137354133553531 -0.01105224017667 -0.00689226646128651 -0.0366669270416103 -0.00230490598398227 0.0118075530504731 0.0493989471437084 -0.00414525279851803 -0.0168231036107949 0.0106560671041291 -0.0301134879806761 0.058404653643182 0.0326171564169258 0.00618212476639376 0.0107453972361209 0.0721894952754415 0.0744126589281236 -0.062162274176032 -0.0799701097758828 -0.0177338922540935 -0.0244249353191877 -0.081579374562121 0.0682886674244664 -0.00802287401888947 0.0529743072103169 0.107591737134983 0.0114599188803857 0.108122737243489 0.0402856791938474 0.0392147347395332 -0.00752821645975155 0.0718121056901988 0.0160353167757265 0.050738759412671 0.0156342534812614 0.0235528006429292 -0.0217906545716352 -0.0532948455642663 0.00771120877617383 0.00113313439138547 -0.0751887311217262 -0.0233194866607321 -0.00527548488977776 -0.124605697963848 0.00565996033857328 -0.120762115925569 0.238752520802135 -0.19538907208558 0.0553234545788864 0.140098240514755 -0.111649024036067 -0.0483586125234969 0.166628209042111 -0.115310381988662 0.0128382943326384 0.210589886595403 -0.245987595740345 -0.0538851650711418 -0.0182238199866594 0.436721576770723 0.114298038248837 0.0353159757831024 -0.025241095354647 -0.0380160131555721 -0.0512190887364947 0.0709175531607178 -0.0129937470868646 0.0463715516297914 -0.0613304887050419 0.118767417365513
  22 915.883771123796 ""  8.93666178686804 0 0 -0.0854694817926023 0.0380020451321191 0.00814200279398674 -0.0392920340853078 -0.0134349913020056 -0.0834432491617239 -0.00685071657993546 0.000429640789283041 0.0315949249145926 -0.00683382116624477 -0.0291915736853657 0.020708034099668 -0.0442887515331672 0.0853401535582091 0.0853603807506533 0.0159794750718574 0.0476245549301707 0.242564837210518 0.228536684486902 -0.130145567884013 -0.218709375395305 -0.0209556543620934 0.0206434962662132 -0.0796913650835437 0.0643124122760026 0.021024095694613 0.0879916828275661 0.0481293683955267 0.0197997463704837 0.0292139589398786 0.103406674663298 0.135608222610464 -0.0188206179734527 0.0208641621926021 -0.0396995793321417 -0.0357916494756694 0.00311512476599936 0.0173923550009246 -0.0164870260127652 -0.0279120528107246 0.0104518462018005 0.00799586962671688 0.018269622346219 -0.0178563805810797 0.0375497175963543 0.172704387186092 -0.0453489146729091 0.147252822451419 -0.112550889963848 0.163860511702052 -0.0504404403264414 -0.180583455154048 0.136425493579447 0.0266783239458067 -0.0125894816073325 -0.169015762017057 -0.0887281408157055 -0.0899222144727868 0.21033039597288 -0.00462176110701459 -0.00577548127837947 -0.11295626120078 -0.106301561774365 0.0893071455003095 0.0138505013660705 0.0217600000275507 0.126494227645803 -0.124069679840846 0.039648134291456 -0.0412745845964577 -0.00107278762614377 -0.0564631854376509
  23 951.434620148174 ""  8.12806976902004 0 0 0.0255406043181516 -0.0492441144962864 -0.0903953114961651 -0.0983315400643182 0.0381811512725499 0.0502109554548782 0.0913889788056103 -0.0158348728764054 0.040834467836829 0.0198882232695914 0.0196179627213901 -0.016324616876859 0.036022122959735 -0.154371113962821 -0.218239255378988 -0.0471173089372398 0.145396830032669 0.306575127888528 0.156697027215693 -0.0205380743315523 -0.0801540035836194 0.13618437213193 0.0467879221023509 0.416818972792654 -0.116293636144993 0.0363949837720166 0.0233684221327022 -0.170584339366691 -0.0238356184800894 -0.0770763537375865 0.0558168817278569 0.0669825539837099 -0.0323530387547885 0.0184283047417218 -0.0207265977885507 0.00265930265212963 0.00952682137467389 0.01497430793929 -0.0138823334435322 -0.0153689673479529 0.000400853437627786 0.00262124840659439 -0.0133470449484766 -0.00783149313194305 0.0143073124417582 0.0296262577366455 -0.0296765904852282 0.0456174431114381 -0.00125361889064388 0.0183287611085491 -0.00289238726126102 -0.0195085632544095 0.0252922249021014 -0.0114117204577502 0.0369092617367709 -0.0866310411814243 -0.027746559725717 0.0178451189550271 0.0242272109993707 -0.0145141173222865 -0.00821769905276326 0.0713239026595585 -0.0126201738219475 -0.0389811093575621 -8.05177592484389e-05 -0.00822286572065105 -0.102818891200223 -0.0104862436431395 0.0283836394469956 -0.0274776440541913 -0.00155007465865457 0.00893149877706973
  24 962.561909026295 ""  38.4388874686196 0 0 0.0445988016050305 -0.0164234458859732 0.0243568728540735 0.0497681482027621 -0.0109638174925375 0.0261634858791114 -0.020318155362902 -0.0167941891401692 -0.0322012958893253 -0.00155246918973392 0.016552079789056 -0.00775564378141703 0.107786060216875 -0.0258558934856542 0.0497391988129094 0.0114563769485727 -0.0699512727285488 -0.193360708550921 -0.141708830075403 0.0620410401366927 0.123650465415312 -0.0238799041016944 0.026852533086592 -0.0726311162863013 0.0350857554895734 0.0166880527387052 0.0318958016049957 -0.0257214827853922 0.0184773475606659 -0.0987931559358508 -0.067031841973583 -0.0786061499617422 0.0167577841057748 0.0669857159513936 -0.080185415862453 0.0110362575741728 0.0298761685118087 0.0557955961953472 -0.0484091008708368 -0.0555448892257783 -0.00703648820747074 0.00095689972222693 -0.042356280035703 -0.0237667990151735 0.0613405416918746 0.198237162421371 -0.0812502460983991 0.139142420403199 -0.0360395221984637 0.07826453896642 0.000955189452894932 -0.115389686807262 0.110390907903784 -0.0332484202601434 0.117668491215881 -0.331422783116009 -0.117528652097148 0.0335787707359226 0.153222321003124 -0.0504438281235479 -0.0320594792087638 0.220935981710677 -0.0741940411971702 -0.0589272716796848 0.0442887185248886 0.00406051695173566 -0.0872782978710166 -0.0529578365912705 0.0454034836340655 -0.119046384688465 0.0371828308846736 -0.0236811437993044
  25 1007.36534846687 ""  41.7492859747586 0 0 0.0760602773827253 0.0427029596566696 0.0330198764854878 -0.0127744860824927 0.0706777627642133 -0.0387238538619542 -0.00502359265302437 -0.0685406612128777 -0.0607977834579569 -0.0192679256441447 -0.0759810590174265 0.0349161111300716 0.142711576385583 0.207072321414784 0.282697066105739 0.0100481189639335 0.0167820773697323 0.123412246598915 0.115281001223113 0.0362520079417103 -0.0966949858979551 0.00764792717803001 0.161001256856119 0.0351439253225018 0.0332931899360496 0.117626770526104 0.183354411499516 -0.194123903907282 0.0764849516584716 -0.408522822921524 0.0679250332651496 0.0598797908156822 0.00853986868360512 -0.0122136745042343 0.00699727388583495 0.00118123320030773 -0.00189193382278315 -0.00718139661874503 0.00330490236678282 0.0155262861908975 0.0109065722556222 0.00777876136273904 -0.0098558705768776 -0.00398597198025395 -0.0133808825740816 -0.0922652754591389 -0.0191832992118863 0.0314307960564179 0.0658816420200272 0.0199835340969222 -0.0380248874289623 0.0823212184273424 -0.0260948801948055 -0.00706633916335455 0.0156765427813017 0.0315533425282646 0.0218551602392145 0.0393874028894271 -0.0798882325950242 -0.00500351292616596 0.00150251982039147 0.0563757391121908 0.0339709886317651 -0.0365387744370186 -0.00302981890414312 0.00534104602786026 0.0853441057086125 0.0494821489920305 -0.07607591452146 -0.152934799070907 -0.0450023137540411 0.0746422444246511
  26 1073.06472425455 ""  8.27604654256515 0 0 0.0187999127300197 0.00541884084787256 0.0881259574629272 -0.0488845027727011 -0.111691833504711 0.00272580518167285 -0.00770872228031732 0.0261057161847433 -0.0535186355402607 0.0292072909099239 0.0649775089101871 -0.0349216115152476 0.00804612596913908 -0.0713265336784386 -0.012497115736636 -0.0177893746200152 -0.120016785900665 0.138588151461667 0.0869328304016613 -0.0496242122342381 -0.0690289175593494 0.0013242593365262 -0.0496831615739085 0.0404397725606859 -0.11223664461794 -0.0315127367082636 -0.165311656333775 -0.0348335204606097 -0.0422835100542283 0.0517047924144927 0.0599895193255919 0.129552077495358 -0.04668919055816 -0.030357592025912 -0.0238533814251352 -0.0263078604175698 -0.00882293117910346 -0.00589330031262245 0.00785036636924932 0.0572827388782005 0.0116552784737862 0.0114997225997081 -0.0415072633148412 -0.00424583603328378 -0.00178145423550235 -0.128326741009411 -0.0935073332345956 0.160460912768439 0.0795741369671953 0.149136050524215 -0.141776951323412 0.179661332544471 -0.0230514369035058 -0.0291425345342939 0.0749930993663712 -0.0385756826182771 0.0110836400804286 0.08967285081145 -0.0773646424115834 -0.0336570601636153 -0.0149531763071482 0.192508869312936 0.0437474531063537 -0.00603350991216295 0.0234019384977393 0.0284321217061751 0.296363363213053 0.0171113816076904 -0.139255515011678 -0.184475684583402 -0.00389314965436768 -0.0210610515447869
  27 1086.88971740995 ""  22.3669669990488 0 0 0.046281970195461 0.0417895486253653 -0.0335237587252379 -0.0526862228748009 -0.0784669632915741 0.0477799344322231 -0.0416495857372279 -0.0272291845680397 0.0234575892978932 0.0321829938217606 0.0570221203495633 -0.0383573957715789 0.246411917866515 0.00158587469142942 0.0223585443789261 -0.0372411217252441 -0.11444058939493 0.104033932521607 0.0244130643351904 -0.0810636241282991 0.00542566439341428 -0.0659113665951093 0.0559397663081664 -0.209943119832874 0.166673148361557 0.0226797576682227 0.170101850857569 0.0862035128410981 0.0576449359157452 -0.0600885038959142 0.0102293245045418 0.0108545093633673 -0.0372392023909648 0.0483393324236666 0.00193154100338225 0.0136164716711877 0.00870704527592903 -0.0162404669258797 -0.00872392034154335 -0.0745626692653016 0.0582318723378798 0.0269012558534892 0.0401660866418828 -0.0193590861734875 -0.055298111511372 -0.0552204327399786 -0.0370232925277273 0.0626537522849861 0.0654869609778302 -0.0367291932813652 0.0229001832313119 -0.188450903618749 0.0479091459696033 0.0794071855998617 -0.0855249430693877 0.169617488290207 0.0512922532703786 -0.0395628787605666 -0.1659750759959 0.0445785147262381 0.0295505001477532 -0.200309541584476 0.0388335305768651 -0.00854867420850505 0.00158108196929714 -0.00154612952884683 -0.121359184860385 -0.0597999149140589 0.0802620666100841 -0.15971902926969 -0.0650179918418241 0.121056626914488
  28 1112.1597311058 ""  10.040226713708 0 0 -0.0669051944415687 -0.0229092691547221 0.0147881981893932 0.0566169583923106 0.0263012643684569 -0.0181684885872912 0.0417080608218028 -0.000991923088414611 -0.0116387826048845 -0.0165023670343463 -0.0136423621923174 0.0153342079994693 -0.160991715161056 -0.0165294083379283 -0.0277693698090279 0.031079127589939 0.120797396613586 -0.157753330212869 -0.0862920783380064 -0.0418547341018962 0.0527644331151407 0.0647247441195469 -0.00307189504653071 0.206299538486484 -0.109702390355474 0.0203625293282072 -0.0453827340769697 -0.110686081229579 -0.0290741303030842 -0.0366548621864008 -0.0825950207032241 -0.124899941724997 0.0379889201277338 0.0384603094202693 -0.0553031429337473 -0.013630667291703 -0.000395061911401126 -0.0245962306654087 -0.00654404808503334 -0.0379300911030191 0.105036608998007 0.0567952638221378 -0.0038825234191265 -0.032314435424404 -0.0771939861144949 0.0482907464997256 -0.0971702249468904 0.164438953699909 0.145407845143028 0.169342639046722 -0.145341279592596 -0.118079272314154 0.0858625456042817 0.0925701109132492 -0.00295742010519102 0.15450213979718 0.076835396942341 0.0592806024985226 -0.324493743801727 0.0154859493900294 0.0145960954995853 -0.0393183445987933 0.112727979888607 0.0139100323314385 0.0364052784799734 0.0112869605002764 0.0751888760000401 -0.0527901827405624 0.00150826025923246 -0.0265556093446044 0.043399220896361 -0.0600375250880617
  29 1124.46058842908 ""  37.3250520241553 0 0 -0.0665417821861715 0.0613166267080837 -0.06624892548475 0.0143939430701679 -0.0470136624857535 0.0436020736027544 0.0221602535196073 -0.0643531882269434 0.0347275488755803 0.0187848020661714 0.0451366801559737 -0.0261053112669131 -0.0906737567727326 0.151389807589786 0.0382246256618182 -0.0116409871130182 0.0820723004258599 -0.124962309345823 -0.132161920130005 -0.312231131585852 0.108533133177819 0.0268933729921221 0.132508434803251 0.0698499689851236 0.0820047066539385 0.0971892339639223 0.261370485401318 -0.0812497472252055 0.058024727711417 -0.223704750886173 -0.187073130499128 -0.314443677251916 0.0340788712348075 -0.0371789780634787 0.00969857130117039 -0.0280331374634192 -0.0128540560883662 -0.00381322811019021 0.0175269529491535 0.0545982794067396 -0.0210457819297036 -0.0175849204469142 -0.0194589235090593 0.00842413206863343 0.0238330800432947 -0.0798692053760709 -0.0125348121912922 0.0270836508447848 -0.0299150330505459 0.0599925460168623 -0.0542972130765356 0.135004386619595 -0.0376682430968618 -0.0417050786454992 0.0377626880499837 -0.0634415914705562 -0.0159486099008241 0.0257353114048901 0.0714430971355023 -0.0244200355365296 -0.0123832489039498 0.10171522418464 -0.0164613142810501 0.0439728637900541 0.0020485308710468 0.0132611465262508 0.0495756235546013 -0.0470205556465111 0.0223426535985803 -0.05576619851431 -0.020547499361939 0.00745288951808456
  30 1141.18645234567 ""  23.4102483387211 0 0 0.0465708113751007 -0.0197625978010419 -0.0755333731682541 -0.00260714732964301 0.0542671391377485 0.00258822662751805 -0.0472810683369346 0.00512807381181889 0.0499072310067334 -0.00917676207120375 -0.0280425844454425 0.0121833001119862 0.136218035787507 -0.0796186832687329 -0.108788821664063 -0.00128111194407664 0.0216918244043216 0.0186498884132487 0.0212165054989335 0.113162903074224 -0.0063496490633834 -0.07858424733752 -0.0169099401685347 -0.245542093258348 0.165405857482145 -0.037551261186052 0.0812029011654332 0.170990981216075 0.0331146958607978 0.106039293091287 0.0374647439038776 0.0524799457452104 -0.000230012087586494 -0.0445331671952621 -0.038820921607781 -0.0678568064741548 -0.0196331596836341 -0.0217969334431004 0.0230384301948654 0.086157737719023 0.0431713309359418 0.0188215827210107 -0.0477348207370421 -0.00835777056231421 -0.0154922029745592 -0.0207845572581385 -0.0914604560434754 0.175251609778691 -0.109351160370634 0.198087425569927 -0.131925877631026 0.136447087735692 0.0219939123784021 -0.000154229565384516 0.0946597447565613 -0.0160054323799914 0.0306600456925285 0.10539852942001 -0.122409381859863 -0.0401409696580883 -0.0176945881620011 0.171893034916773 0.0645699061168221 0.00307187337596677 0.0137187686649843 0.0327238902388094 -0.193871961966572 -0.133864896378362 0.178635649908072 0.0805722888498591 0.0615884537503311 -0.0929237252595314
  31 1205.96682424434 ""  22.7340412367829 0 0 -0.000957057545842176 -0.0280933220333756 -0.015926642651268 0.0224048831955858 0.0291476453007756 -0.020227811656685 -0.0129093188327816 0.00894771778803245 0.0127693627274874 -0.0125440600930384 -0.0146142586589533 0.0155321196588771 0.104199793789174 -0.143188243568913 -0.114583796261679 0.0204611260693469 0.171067721618699 -0.0563429538876403 -0.00415290171136761 0.00764692118846835 -0.00742413169328356 -0.0174898752110151 -0.0310530217026195 -0.0296174057524239 0.0370396717393537 -0.0248763512122278 -0.0100406749762827 0.0425285147041361 0.00598531059859856 0.0437035085741787 -0.0217099012892012 -0.0512227180932264 0.0146631934396336 -0.00475241840317263 0.0185222110851882 0.00506086024476393 0.0157080505790557 0.023620488509048 -0.0247972528840398 -0.0456800323418973 -0.0752639170415969 -0.00606652323357621 0.0379059125724933 0.0176022953908027 0.0252289533309697 -0.505883103191804 -0.164843270731606 0.205177987724793 0.41117832296419 0.0504205995894152 -0.207268438058512 0.0617202401888369 -0.151897058196366 -0.0379122623060077 -0.0912325374759669 0.0193860323639831 -0.0245472578129942 -0.0852084511570825 0.141024633706007 0.031404465168023 0.0149164345304256 -0.09559575671421 -0.064448649670396 0.0139748015123915 0.0421617835798364 0.0217592735589519 0.0314154055261049 -0.103935714419709 0.0535165554746225 -0.194683545571099 -0.0107314098097072 0.038452990398031
  32 1236.01080541834 ""  45.5361624898592 0 0 -0.0032390645976543 0.00808417406249649 -0.000237823041485768 -0.0048293534561881 -0.00571044478420228 0.00672250008768239 0.00440871350757336 -0.00326454548085033 -0.00016475848428756 0.00300050234303344 0.00240695653116203 -0.00427172944309425 -0.0452260807380567 0.058582953373815 0.0435312808823879 -0.00523543085072481 -0.0466378507957863 0.0125859620823319 -0.00279853520616799 -0.00487901092762741 0.00592534712986968 0.00407401168724599 0.0144551476783303 -0.00251559389878672 -0.0116214383611535 0.00816997767529735 0.00781699821309096 -0.00955789758241007 -0.000751961120485845 -0.0106967033484248 0.00693044278703568 0.0105224880165692 -0.00541511976367329 -0.042750355833253 -0.00117128695748718 -0.0153279367635886 0.0252116716180041 0.0621735575525256 -0.115995545544952 0.0336901726895788 -0.0610474131241625 0.149656239212714 -0.00603900555977142 0.0102556684659337 -0.0159602875742616 -0.048548578974188 -0.0224866191446143 0.0657594909771003 -0.20347813233095 -0.0128463355941097 0.0700018326870089 -0.113749914807713 -0.399825642036152 0.282257713453065 0.0318912910430528 0.0577947853412497 0.0435492614222728 0.00652316667321427 -0.0680352962793458 0.0187611270927165 0.000388981420742657 -0.0212142158238119 0.0691990253172559 0.00603549670480558 -0.00125662764066411 -0.00882100932812858 -0.0215513782175943 0.0166257822908833 -3.18500026671313e-05 0.103711442494835 0.0323679095734183 -0.0540755110714302
  33 1241.59585024041 ""  13.796046636606 0 0 -0.0161584317289676 -0.0232155938121942 0.0421681052767189 0.0158207468494203 0.00300955838522198 -0.0319309897763836 0.0162336975313623 0.0200945546121236 -0.0168348148902834 -0.00815941173212868 -0.0012363334733832 0.0127240503775883 0.214662469991273 -0.14642660213902 0.0027684898833974 0.0211886306841139 0.235293794207294 -0.0383865647363325 -0.00201110887224034 -0.0690716473156696 -0.0233398975486087 0.0194211250350669 -0.0237701733928764 0.0282025563369677 -0.0739556172706359 -0.0165064638425109 -0.0998479381186261 -0.0352379544896846 -0.0262981092664906 0.0365920293429155 -0.0575417002288133 -0.0945574385536468 0.0259752759821898 0.0222366030794814 0.0310454865081432 -0.0288824481471168 -0.0110647520152267 -0.014044660914858 0.0137739875747107 0.0409678516075203 0.0191224930956733 -0.00215778531315471 -0.00997836327997793 -0.0102437034431081 -0.000921395628552876 -0.114672632236418 -0.0304627413835895 0.097718533681151 -0.41930191123828 -0.154590953775993 0.253424782894597 -0.0344238551019849 -0.0217461237795895 0.0517957975764588 0.00736480516840555 0.00887352757303605 0.0111409959793955 0.0183879513622104 0.000677799034547235 -0.0163984725238998 -0.000751425123943171 0.0708045483382999 0.000181855562433095 0.0337473022691106 0.0249804739894093 -0.0524538349919815 -0.142948590816159 -0.136915901041004 0.0964983004374505 -0.387000647213641 -0.173914633665845 0.341062438447081
  34 1251.26891194224 ""  28.3781887570022 0 0 0.0676154914259761 -0.0277775998980613 -0.0107331806181826 -0.0339858089549025 0.0318933182381798 -0.0391106440439854 -0.0355611931674109 0.0294073342318554 0.0152974741876146 0.00665297913943268 0.00874725933909245 0.0135668740799694 0.137474091839642 -0.0509566003665708 -0.00830729894138053 -0.00759410181611103 0.405416399333976 0.0351114348437271 0.0548660285545766 -0.384598740660803 -0.0904033062335465 -0.0501554850238044 -0.0617378449889454 -0.128687900805913 0.0753150577091728 -0.0685090500496136 -0.0678467379950953 0.10171688988203 0.0241409708730245 0.085751081180286 -0.210319089481718 -0.341968718194083 0.0822660871498427 -0.00120906769203327 -0.00832259350998767 0.0211527087018433 0.00585396112986892 0.00720440969734658 -0.0126909567919041 -0.00623575361511075 0.00382422461485154 0.015592907088225 -0.00314683408238976 -0.00160898551637692 -0.00726422505452148 0.152997505949335 0.0570007283966295 -0.0774609332596498 -0.0230061595620244 -0.0204444820940831 0.0406104676128285 -0.0241314628896334 0.018698322267014 0.0209207813341888 0.0133992807561621 0.00126389258997589 0.00400474594269506 0.00792290907591994 -0.034869407365877 0.00209746746162992 -0.00116569023696021 -0.0040606051747772 0.0172128753667442 -0.0429252224370902 -0.0210919746794084 0.0328811466745279 0.315815437839886 0.145270300809032 -0.214929643043638 0.00389983833306419 0.028815533927884 -0.11079512486796
  35 1279.26725370538 ""  4.81898669494552 0 0 -0.022191407609382 0.0200482691450377 -0.0257473506839325 0.0410813303322822 0.00394791116238616 0.00392917614650545 -0.0149704294154303 -0.0385851487800977 0.0253153597014212 -0.0185437941113461 -0.0142169231226923 0.00395291893396381 -0.0111020538731972 -0.277585568157638 -0.416115310170675 0.0244371181566537 -0.013018566941342 -0.0956604223665631 -0.0217869853895442 0.185565218114659 0.0341832539958668 -0.0217516297737374 0.0615254764955292 -0.0377066413090999 0.0898993137714697 0.0258814047903544 0.153380510717005 0.0289587400638544 0.0212580703490672 -0.0567743348931855 0.0986631396563617 0.163340440017224 -0.034018889106527 -0.0354005355771732 0.0102925197681384 0.0144745717701355 0.00217134980349342 0.00950944399454966 -0.0178240213677462 0.00321350389694341 0.000757084643225131 0.028249881800431 -0.000374126347704416 -0.00345041231536007 -0.0034560387729649 0.297274324188355 0.166648783714835 -0.241173392019053 0.0356654456465533 0.0546745734954407 -0.0316281353083046 0.0398416381094471 -0.0527548081637884 0.0339156464836199 -0.00464121027856782 0.00653970625504904 0.00168215228045221 0.000713951343211419 -0.0220700536869849 0.00525554748767029 0.00287048273947944 0.0183569395566102 0.00751209364615517 0.00863995079084478 -0.00463403688852969 0.0257421802434994 0.304211547664244 0.0171659110496838 -0.144261133771805 -0.382426357144385 -0.133203415423769 0.174679974680513
  36 1286.42007705061 ""  108.956691481106 0 0 0.00193849817598945 0.0103879179198732 -0.0287973189344835 0.0139802513534213 0.00649588954510726 0.0119301625051831 -0.0108633579209067 -0.0281399274091598 0.0246937595504652 -0.00816046694689493 -0.0108339253058744 0.000305628876987156 -0.216248439391825 -0.0361355819435868 -0.206997687816644 0.00441263691169061 -0.0484248764366347 -0.0411659586307684 -0.00234723501723667 0.101789352155786 0.0184616095136642 -0.019896971780107 0.0506101543159851 -0.0582816571870344 0.0644070268781203 0.0173175040341801 0.113708648039674 0.02547664873071 0.0225609228029496 -0.0467778151312551 0.0646937604826346 0.096913170658558 -0.024226426202874 0.0726820048081633 0.00594439258940906 -0.00116465085079963 -0.00372399397148624 -0.0133915286561116 0.0156279555528969 0.00488348782131387 0.0144915024922939 -0.0290195993382543 -0.00227271167596252 -0.00826895812980567 7.54408505390606e-06 -0.338355495348372 -0.179106935099505 0.301090928735754 -0.291988991215433 -0.231461790651872 0.267242752737678 -0.119476132828849 0.0433593452850863 0.0304285503004658 -0.00300533059153699 0.0122226406646734 0.00823381304615143 0.00258835862345744 0.0204494930408187 -0.0135463161909999 -0.000528770923426108 0.0245230347319287 -0.00699201197972451 -0.024429392796298 0.015355601232911 0.0075711748766196 0.328805523182511 0.169689565117756 -0.238666282499738 0.0728170460179606 0.0959684915618004 -0.194467402799568
  37 1318.39430573577 ""  32.4448166575445 0 0 0.0042164428388211 -0.00252400453806775 0.000430914844602018 -0.00199591068450333 0.000588396222195579 -0.00134493537602702 -0.00348283006721107 0.00264661398126022 -0.00341477426639079 0.00152907553724927 0.000359804086798752 0.000613941036104714 0.00571896083107864 -0.000315163045618521 0.00577964999500664 -0.00084945113883133 -0.00186216383273925 0.0058165484327978 0.00350788333089643 0.00552154881479564 -0.00388946908320319 0.00014449201817298 -0.0159531653392917 0.0248922954452806 0.0183455300824431 -0.00649741739698872 -0.00510015161716654 0.00739824385819831 0.00231293243076788 0.00266080782648127 -0.00614093232187777 -0.00909063289088181 0.00353500927821423 0.00926431792611577 0.0179153256074385 0.0308010145930174 -0.032753801455887 -0.0197006618172278 0.00592655477285033 0.0972823235938426 0.0348263673982442 -0.0832038415290622 -0.0287942702308807 -0.00915271971442919 0.0240527786216099 -0.0472025769985784 0.0375961425696962 -0.0873312357099666 0.240468491828092 0.0388067213920472 -0.0939007265083203 -0.651984270928096 -0.244153540405318 0.349419857401137 0.0758110117465898 -0.0618682133147055 0.00694348757535291 0.079743304218345 0.0660644751570102 -0.0630298811234183 -0.0229833211329871 0.0694949773254573 -0.0503207671147413 -0.00609545655880447 -0.00644215212968229 0.0112045182867896 -0.00883125959800552 0.000661943064830248 0.0144968346439324 -0.0236488374075376 -0.0117277389497524 0.0196472105946922
  38 1366.34131197667 ""  52.2622249573888 0 0 0.0215841070525712 -0.00870584549517852 0.00452429235171142 -0.00885561294391869 0.00343132477670223 -0.00432929552875635 -0.00710540515468583 -0.00207972753310266 0.00630483598928087 0.00547425875046158 0.00130892729467168 0.00254970682141859 -0.170416482833485 0.0338200143749519 -0.0380264491626915 -0.00477649883828006 -0.0210555669208698 0.0265948368122182 0.0123168963659537 0.0161753391011291 -0.0142558571853786 -0.0105487379889352 -0.00801512555524625 -0.02223280768449 0.0217318194142941 -0.0198725596441243 -0.00592065098939213 0.00670111141530168 0.0184958837037479 -0.0271567155171951 -0.0284008958594003 -0.0436474715013345 0.0147380661015466 -0.0243166189193819 0.0208888911351182 0.0198271747574844 0.00705686162965841 0.0284634220155184 -0.0132559741067903 0.0506385848771293 -0.111046808489734 0.0439483491396345 -0.0202209289149702 -0.0391810214810712 -0.0456762111750983 -0.0841172461991112 0.0208858552603034 -0.0404520168335168 0.0719143543574942 -0.0082696737390199 -0.0170786293455355 -0.300119658510779 0.64884407445462 -0.0844289871876097 0.00134968854811256 0.205963137889812 0.130339974350615 -0.0141279023657248 0.0371018766335333 -0.0616267360778553 0.0110557014968993 0.19474722643997 0.0961043690092622 0.0170891314794974 0.00970798714384844 -0.0115651612477454 -0.0289721583714278 -0.0299244421331925 0.0264402741234312 -0.0595075030146744 -0.0250611700823889 0.0546701504275187
  39 1378.39019795628 ""  31.736487717686 0 0 0.0160073436788861 0.0103134558740559 0.0207731322179928 -0.00290289549809211 -0.0058290123891848 -0.00908859032961136 -0.00386933771721007 -0.00941865924284736 0.00315210644010079 0.000705031793325559 0.00066057035305985 0.00273091833235186 -0.10484190847268 -0.030231860146727 -0.0952235985793324 0.003102848151315 0.0457852030087221 0.0126729332918001 0.00821954386499489 0.00957075240920098 -0.0141005742207131 -0.00749344062072213 0.021646258166886 -0.0225677435654994 -0.000920602209662771 -0.00682220134103536 0.00545200596729876 0.000384567781717705 0.0158197466404262 -0.0406743231644202 -0.0158287871006446 -0.0212976855300586 0.00862768598839261 -0.0111682139305202 0.0135042583979094 0.00167297821763121 0.000515837545194698 0.00337145365872396 0.00244014041308423 0.0205320178484959 -0.0419780062611573 0.0017929765122481 -0.0356011149985385 0.11762609750264 0.00606600100073551 -0.0267876826816868 -0.00452479475085707 0.0511125959229679 0.0406745716278098 -0.0663657110424929 0.0106790957458249 -0.0903427051909756 0.182549659855301 -0.0359924969209259 0.212369125854236 -0.362755972425735 -0.231483786890384 0.2116751134138 -0.445850729773471 0.0967274954251342 -0.0759153874650428 -0.438880171330224 -0.0208472341506596 0.00556497147149967 0.00555584500161561 -0.0117098773195454 -0.0392165785814602 -0.0300042274318926 0.0241075819201106 -0.00933413359928763 -0.0125951621090379 0.0419902516554303
  40 1378.8995264858 ""  2.47250733692318 0 0 0.0756022066633106 -0.039538637623993 0.0271920091136586 -0.0411211621851154 0.0347828649333905 -0.0285926758611817 -0.0162947871365327 -0.00560496043773717 0.030436601753969 0.0321240467871728 0.0101083272687661 0.0134664121916448 -0.60784952184773 0.0937603102332352 -0.149617341257087 -0.0286819838264806 -0.245914618224288 0.106646595883515 0.0742952350800518 0.0501298734121288 -0.0880907877276057 -0.0381285513065875 -0.0226300282732268 -0.137502661786484 0.0243543262996829 -0.0759129071374912 -0.0509534707021244 -0.00979066772059356 0.0634114320914364 -0.104403630470082 -0.169890133383858 -0.268654244156173 0.0843066684824455 0.00237597205614286 -0.00854478514225373 -0.000285462409502455 -6.17019619947812e-05 -0.00652644227952564 0.0013474095365849 -0.0192102718262995 0.0344596041596484 -0.0101737567853121 0.0130472901595424 -0.00736064000738292 0.0109569509544271 0.0425849967041118 0.00500218264994835 -0.0122188551454811 -0.00276572124417158 0.0221797937169565 -0.00763379776574679 0.0917196260593931 -0.189776311770668 0.0212889165739123 -0.0517725333277301 -0.00185700527621739 -0.0106734202473494 -0.0348324771963516 0.0436641211889703 0.0115771631975503 0.0103412235006137 0.0233473362276969 -0.0293698065115443 0.0173602645244362 0.0350843131053773 -0.0297779699225016 -0.0668597518689093 -0.0886899064237923 0.0552269675400953 -0.15423571747415 -0.0499388340609696 0.138404592740395
  41 1398.65585654133 ""  2.62020463636958 0 0 -0.0333607050778274 -0.0975513839046532 -0.112950926335077 -0.00272651482562809 0.0463781710090361 0.0372348147039519 -0.000470771405238808 0.0472706907237938 0.00131654827322408 0.0107985329490823 -0.00179668038870565 -0.00407640290269091 0.0630402625140357 0.249578783996271 0.399092907291034 -0.0306228757625716 -0.334518232651907 -0.0244426955506828 0.00309341448640079 0.053869781461087 0.0313060130678368 0.013131306922092 -0.169565905188468 0.0848475408745488 0.106771866737875 -0.0213150297691983 -0.0316189416352245 0.0115328646092225 -0.0368799449927084 0.149692341155056 -0.000143732794338158 -0.0160441725840639 0.000425152696111754 -0.00368724146361396 0.0108451929432493 0.00030135357267418 0.000135339028580226 0.000863114290105624 -0.00103582544797644 0.0057401529294259 -0.00648901396145432 0.00501070989160388 -0.00388833918057381 0.0165426286436986 0.000825856709947855 0.0247590923613137 0.014941645468401 0.0203278139672371 -0.0165424065076107 -0.0501400572045146 0.0338948188522596 -0.00792658236153458 0.0386114548462938 0.00140583618493628 0.00114593441503533 -0.0545458585494768 -0.0502837823105446 0.0311340746506828 -0.091712239922831 0.0248436237636829 -0.00985977172274951 -0.0451469015821895 -0.0194112565187574 0.00968916092963412 0.0247501531889637 0.0221522628100647 0.259516522036324 -0.00685977685636139 -0.110077193779766 -0.300039185272262 -0.0617163318119533 0.0761209881047589
  42 1411.55852087282 ""  10.4030921308148 0 0 -0.068795203677184 0.0367994021753269 0.0245068580638916 -0.0147946509753322 0.0639135427575868 -0.0484870649732204 0.0253744556739108 -0.00653060118507872 0.011947560850207 0.0394616718816244 0.00913318632903371 0.0196432363336679 0.379919001653724 -0.267705776708572 -0.146855007660674 -0.0246260023534814 -0.550061481076298 0.0220566964658168 0.0804640547396095 0.0672721691148207 -0.109445801488342 0.0115542981010784 0.0331411329602458 -0.0495593639448936 -0.10242178285141 0.00310682793100538 -0.0361097111568911 -0.0843522017245407 0.00791762105730652 -0.0652907536496897 -0.200327265637626 -0.33347187167793 0.101234567398123 0.00738536724826408 0.00264299713996311 -0.00136607539678235 -0.00087624276262041 0.00102549278221503 0.000765483645945906 0.00529100991121152 -0.0108284006226588 0.00241994942960159 -0.00397417406255441 0.00265359107523527 -0.0030649590619888 -0.0658194723589136 -0.0149329910464555 -0.00675761325435017 -0.0268031222321677 0.0204659518073184 0.00591908160097014 -0.0219633482779833 0.0489747988695007 -0.00554265813496453 0.0226677650997254 0.000796657780861228 0.00628143585055018 0.0103112721734886 -0.0062845367758682 -0.00561641055864104 -0.00335318155627812 -0.0145800270957843 0.01273632310799 -0.00822429204731136 -0.0201754847335845 0.0149715007400991 0.0254829774043143 0.0444452392326746 -0.0236343659547144 0.0907045822205183 0.024469238407888 -0.0641205901954356
  43 1430.10843201341 ""  18.4618422382366 0 0 0.0053345587211852 -0.0140885916930494 0.0126078385258331 0.0209846003228251 0.06840002735056 0.0418954151947059 0.0327758670387969 0.00859418025380295 0.0611383885042 -0.0241924825528164 -0.0114029764399587 -0.0300562838272518 -0.0115429345563569 -0.048821699317994 -0.0385508186252911 -0.00488136999390431 -0.184491238098179 -0.108333596546334 -0.0209071890307183 -0.592405982394176 0.0596654013260686 -0.0258137981841268 -0.0407376545730312 -0.331120629496398 -0.199149254856543 -0.113875782204903 -0.205652128320084 -0.202919001136368 0.0697593288377684 -0.190189400948876 0.173303075868457 0.292853885503368 -0.0941738060085712 0.000420178028050522 0.00110987497663066 0.00138078295346882 -0.000842481134727964 -0.000506115042688819 0.000470919670928471 0.00253786969591189 -0.00136909771699546 -0.00232966758648991 -5.45087203234619e-05 0.00115053776608989 0.000572972117123669 -0.0125522742946819 0.000297272423567808 -0.00987656478268888 0.0174243439081295 0.00927851961086554 -0.00929125238781436 -0.0167419568590734 0.00631170656953915 0.00378436827446133 -0.00563926083946626 -0.00567135897483183 -0.00714408452931329 0.000125826639843212 -0.00883180806088498 0.00441234320325657 -0.000294996350592725 0.00244177301174721 -0.00375972770043253 -0.000246592110410215 0.00470423219446339 -0.000540494124764378 -0.00533746147912596 -0.0147009262525111 0.0087839580128061 -0.0225307636152839 -0.00738148911880965 0.0260476552123269
  44 1446.1940733238 ""  14.613846215115 0 0 -0.0169402598286884 -0.00254734344293467 -0.0472784716269977 -0.00517811087640088 -0.0711616135028671 -0.00151138293597881 0.0529402920720068 0.00981668573000726 0.0840990811704306 0.00511235968998513 0.00529124786276876 0.0135956400948095 0.0674259265974853 0.10677284212834 0.13460939690652 0.0033710638209328 0.247708409552642 -0.00115716206528059 0.0274353869833464 0.455237490764361 -0.0150227556435932 -0.0166851234870275 -0.029069595956438 -0.394849878718087 -0.264196493105332 -0.131152805528364 -0.245594132328286 -0.255555601375971 0.0937106102917994 -0.240847925850912 -0.051912896722742 -0.067996118657474 0.0350416178317691 0.00726145652291177 -0.00613270484022069 0.00820005840892587 -0.000357795491402366 0.000343279687708431 -0.000250222210327983 0.000121967279075359 -0.000633388842498212 -0.000103422110228843 -0.000569430244012535 0.00176980033323137 -0.000563511455400347 -0.0327932963858715 0.00746304789611469 -0.080597150970991 -0.0224005245153189 0.0767313951056895 -0.0115980129594208 -0.00847152464447995 0.00395561799980383 0.00418058634541876 0.0026809768022217 -0.00810942555984471 -0.00616388192799789 -0.0019411687724253 -0.00898175489504183 0.00475536626129951 -0.000486775345467288 -0.00297717121242164 0.00458839152773818 0.00125505353972315 -0.00509089578861875 0.0127721708468229 0.0519363558071475 0.0554215728458248 -0.0351477350759255 -0.0394272346909686 0.00284086997752807 -0.0515757443514116
  45 1463.34145281575 ""  2.79609096434399 0 0 -0.00550624750849772 0.00854117726187906 -5.9099839626616e-05 -0.000158585768951015 -0.0066521202153484 -0.00404062216428999 0.00812215629039529 0.00329862777072045 0.0116123627876648 0.00160503669234413 0.00108248206897825 0.00177657636979186 0.0297702303434274 -0.0132955245093457 -0.0116493352980939 0.00196249622711979 0.0107738087090917 0.00468363366797621 0.00111248613571323 0.0499222357326193 -0.00437918041725246 -0.00158222737214976 -0.0566428137207854 -0.048671376300143 -0.00534048667842001 -0.0234873176173428 -0.0292375249899002 -0.0785714855663818 0.0124896804196227 -0.0559515443417725 -0.0224265604699398 -0.0182387146147387 0.0133267891598447 -0.0665116055772483 0.0374332287653589 -0.0388458212398923 0.00352403162562787 0.000352186300653437 -0.00156546344661264 -0.00226793564304153 0.00835849820193941 -0.00128872143365412 -0.0142199697688923 -0.016983501674636 0.00644876148378787 0.388731062067799 0.00983801826428119 0.503905238423823 0.297142330751199 -0.527676259758709 0.025932720034535 0.0192631088153388 -0.0166547750828353 -0.00136650455628473 0.0851602597340659 0.108142438266528 0.12484047772378 0.148578873904156 0.116740247990371 -0.132253112125881 -0.0207087684485249 -0.0588690556615358 -0.0788962996020898 0.00230006505640558 -0.00111037625709534 -0.000966563551282694 -0.010247947862843 -0.00479085461562861 0.00729808435909934 0.0127987166954294 -0.000375862952097588 0.00413629045954708
  46 1470.41219820879 ""  0.585109008594801 0 0 -0.00250029161299046 0.00908599184346104 0.00389591865119964 -0.000247044930429008 -0.00381042958724635 -0.00352452567605988 0.00213822357842461 -0.000960181782758576 0.00133722253973353 0.000696399589811623 0.000571996948614683 0.00074723276519423 0.0275540324187195 -0.0167155412822159 -0.015287674874623 0.00229116133221208 0.0113400929336125 0.00838936186399203 -0.00407989701615129 0.0152480588900059 -0.00136440650487314 0.000401080707683319 -0.00670913894487091 -0.00815256898614805 -0.0039709119160789 -0.00150494043335325 -0.00216139787133315 -0.0176088409441863 0.00202182176126727 -0.0150152771265795 -0.00899905867557172 -0.00900770731152509 0.0049972109228112 -0.0239140333309803 0.0109748076679483 -0.0108278556402632 -0.00403069428254338 0.000583079249835994 -0.00158565738326239 0.0342947916166978 -0.00285395922697631 0.00166200166913873 0.0469311844084868 0.00805197783325825 0.00890850364570491 0.106790465171955 0.00571538919969717 0.138769222474497 0.0789524079944099 -0.14511272654764 0.00507928259583245 -0.0718045452613121 0.0328178613300013 0.0336610625403182 -0.545843329298505 -0.151465797794944 -0.322920362713802 -0.270086704022001 -0.336786846479543 0.29662774530043 0.0539488238966416 0.388627307730504 -0.116580557347589 0.000184775640218874 -0.00520933618986811 0.000424662804582759 -0.0175922365120633 0.00807782983930196 0.00642929790148387 0.04524701156773 0.0135532135139604 -0.0223449107929167
  47 1501.2791802696 ""  4.17220386579277 0 0 0.000267387075327921 0.00532683256140769 0.000615861039583426 -0.00234503558724627 -0.00191344498725166 0.00439765090317173 0.00240580368670306 0.00733490630644521 -0.00114415820175365 -0.000163783500793084 -0.000228057113180556 0.000786180313020063 -0.000100122040264173 -0.00391539525502038 -0.0124248639913567 -0.00936988501896478 0.00604203399390298 -0.0490964765964821 0.0469178319378071 0.0101655316918127 -0.0221781991093018 -0.000731669395217399 -0.114501741247186 -0.0118730426294334 0.0598463643412119 0.0108386434532019 0.0329423811821047 -0.096314646040344 -0.0230725533021907 -0.002752957344497 -0.00128163378999076 -0.00313812459029272 0.000952413096170038 -0.00799216586155942 0.00758888105385352 -0.00564302672103248 -0.00242306438166561 -0.00233747362100269 0.00527276949698853 0.00687476040220486 0.00355701239615606 -0.0242136288601224 0.00895684510006565 0.00894605964680579 -0.0502166714096309 0.0490035551908082 -0.000690678773236386 0.0788676378465827 0.05775097099193 -0.086290683538749 -0.000672602080183103 -0.0160805763412476 -0.044107834807058 0.00195152180259307 0.317084251174003 -0.207242683706383 -0.0617841761278438 -0.507094015076418 0.123638239106342 0.181372390811771 0.0693240008069283 0.0106044566925277 0.65864285476503 -0.00325848491928232 0.00233984703269794 -0.000931099284747462 0.0103894868081298 -0.0342616465931954 0.00238239762426515 0.00973561816836567 -0.00307092020210856 0.0277954645361323
  48 1507.17251017255 ""  9.48406260677111 0 0 0.0109988384515696 0.0305063674130906 0.0146714569868399 -0.0136910585239613 -0.00778590126557884 0.0196053028016973 0.0125948103725152 0.0343907616082284 -0.0186071230143654 -0.00143729929551608 -0.00119790075947315 0.00327396707637708 -0.0293306797566745 -0.025397437239058 -0.0849476561645735 -0.0446094702611415 0.0457912965698806 -0.228969675971215 0.226362221726129 0.00874305012097882 -0.10823252560963 -0.00580454444067697 -0.570909015974129 -0.0808193165095688 0.278724411841115 0.127574685327663 0.244915416037524 -0.505778718427919 -0.174127129256199 0.0674047081268693 0.0029941773460471 -0.0160995769967898 -0.00244903193487778 0.00530276543813292 -0.00479326120444207 0.0028164722025524 0.000360732738425156 0.000475033062351884 -0.000997054131242635 -0.00188003165426029 -0.00143305931636928 0.00519704567280432 -0.001189560257262 -0.000842199321631332 0.00875941537328803 -0.0387718112797971 -0.00213132293810968 -0.0475480104816923 -0.0380227028975741 0.055974685553201 -0.00157993083844181 0.00654378087177438 0.00739591294096725 -0.00245247410711195 -0.0567591598937775 0.0351191112848428 0.00939416176864357 0.0875969748478745 -0.0234082531800141 -0.0295295174031878 -0.0120758442249072 -0.00370643776783015 -0.115110549601433 0.00164984314541906 -0.00573536953767121 -0.00288645825879177 -0.0538597736514054 0.0225010279119032 0.0205754309115586 0.032455071317865 0.00799112181890838 -0.0229699502465687
  49 1516.16001934183 ""  0.921076844617828 0 0 -0.00781777500464938 0.0134114703129347 0.00407956340453406 0.0332193651212199 -0.000506437258135684 -0.0576255138884836 -0.00910205022525823 0.0236850362852374 0.013279519358111 0.000408833116950433 0.00193405072262858 -0.00407840075331853 0.0347820752666995 -0.03595186655325 -0.0457500350250077 0.117378228663601 -0.0225343256503482 0.532096999015251 -0.515354309854867 -0.0136274664332653 0.236993020175927 0.00517145526592855 -0.316491782945133 0.0941722805950874 0.301476704076169 -0.150037039536253 -0.0721625774399153 -0.14808971052928 0.0797812424333927 -0.184879397318111 0.012980096918406 0.019942981684117 -0.0102963267802244 0.00474635079629037 -0.00154905199446849 0.0002818876189922 -1.95314374739934e-05 -0.000310766110388431 0.000341890041193604 -0.00110669868285748 0.000159996193744275 0.00115241429204063 5.72748594652484e-05 0.00085414797450561 -0.000500793377847262 -0.0256998858846731 -0.00350964416663654 -0.0198970586861817 -0.0348172078266899 0.0241113564947807 0.00750702642201707 0.00739214027216762 -0.00268461627053126 -0.00276248526793417 0.00597441333323513 -0.00155532511435943 -0.000518242327693814 -0.0022185835640516 0.000129068253199598 0.00111097610108172 4.28369895976585e-05 -0.00635860776770956 0.00620339519416258 0.00302316858199835 -0.00640724979907868 0.00298507921316889 -0.0237942052139014 0.0587992518670785 -0.00232246884285883 -0.0215020165263078 0.00394601054913652 -0.0533393344796172
  50 1524.23319330494 ""  6.21302273120228 0 0 -0.0249825473849313 0.016442249368078 0.0142501186105686 -0.0105070577265007 -0.0103812826101292 0.0298014565785747 -0.034683053964127 0.0106928038841873 0.022317578127618 -0.00211045679880694 -0.000622159251260229 0.000917287539706622 0.0437528686119376 -0.0215085234708149 0.00514182749881443 -0.055975422879519 0.0105524899866624 -0.28477717289685 0.258865266539466 0.0287747524760836 -0.114871124147512 0.0182764672924032 -0.105061931515186 0.331351017627095 0.375238076173833 -0.374545025644313 -0.312928287281988 0.185205190665772 0.288983503287654 -0.38820173350444 0.00835163625219885 0.0395075475418197 0.000905282567263431 0.00278715330175245 -0.00161144084072604 -0.0025490359663713 4.89809752561806e-05 -8.17675962943658e-05 7.96380457281724e-05 -0.000839666803523038 0.000975301756789766 0.00267186857489139 0.000202323312778455 -0.000387999073920946 0.00099286963800157 -0.00776193244524159 -0.00367724695201229 -0.00611308195816742 -0.0336310800546024 0.0135859472824538 0.00664989895594028 0.0122002683087198 -0.00260552541096054 -0.00297665903261715 -0.0100587458860682 0.00564013768120024 0.00139409892444775 0.00930172925004278 -0.00314744751060139 -0.00282238943244431 -0.0010852756409274 0.00166887215336389 -0.0145279831700976 0.000838731860819906 -0.0037563437267998 -0.00338229130835149 -0.0227500635042342 -0.00952109972574665 0.0116896431868527 0.0510709131892284 0.00742729593272447 -0.00227114367186931
  51 1657.24063985909 ""  37.8594166589954 0 0 -0.00288172913664301 0.0106039208203936 -0.013508637385059 0.00184578264717346 -0.00571885169840763 -0.00395054425154507 0.00170947454338752 0.00189822120543193 0.00591757423056061 0.000601785867032285 0.000280024621374763 0.000362822714435966 0.0386469962580037 0.0121818921374469 -0.0019616674605978 0.00831253066293261 0.0110628495469337 0.0461418179794548 -0.04514688784679 0.02813304258987 0.0154365838182283 -0.00215624830284947 -0.0373883716874884 -0.0238459144223336 0.0156361337570949 -0.00642104527424904 0.00189937452659733 -0.0381560432371425 0.00550471104896124 -0.0154597949529049 0.00144411597477244 -0.00258570434584118 -0.00088682668159705 0.003163444467564 -0.000371931716491354 0.000378826690015328 -0.000385225188989598 0.000825133721799877 -0.000526800122147414 0.000768730322236646 -0.00130773985103167 4.24766616386509e-05 -8.20951607278383e-05 -0.0019084227305248 0.00234730513346024 -0.0110766812017787 -0.000546669572586938 -0.0161319046343492 -0.00533197946196297 0.0157124716292114 0.000331516023505307 -0.00366661711306388 0.00607015161583874 0.00296921603432622 -0.0211526993631615 0.00880477262061864 0.0114124632945152 0.0216725945165202 0.00327781627942791 -0.00836531995608144 -0.00237194699527415 0.00993126065080761 -0.0349829559454557 -0.0597504944695129 0.0324616086375058 -0.0204983974950254 0.349466089045098 -0.573045669045667 -0.0644367589918905 0.466776145411252 0.012691214446164 0.479753121785814
  52 2525.12506671562 ""  304.193690676902 0 0 4.74308746853814e-05 -0.000418190972104997 0.000941837631111696 -1.98833849549953e-05 -0.000151474504945795 -5.5469937872192e-05 8.67356166691405e-05 9.73033672915971e-05 -0.000106442513030784 -3.23589680392421e-05 9.12913862007311e-05 0.000163391906060608 -0.00396298923887018 0.00100733798046769 -0.000152705305521411 0.000117125787074004 0.000589702919159397 0.000423111947991649 -0.00114614866317637 -0.00021416533392928 -0.00106463308068184 0.000427473483531835 -0.000109243871976547 0.000697720453038573 0.000611000901383508 -0.00044203945378454 -0.000242892670401089 0.000310048490505572 -4.54976610541504e-06 -0.000370198075884447 0.000833926189509678 -0.00039117408190603 -0.000617116868942281 0.0016351426630028 0.00136497201886654 -0.00235493437445906 0.00179199587555659 0.00597818920974935 -0.00598334134854958 -0.0297830445303654 -0.02828958199933 -0.0594148078749872 -0.000380581146907644 -0.00298782691471314 0.00205595671317846 -0.000806293537076554 -0.0101608058394031 -0.0014349076251215 1.86950934639679e-06 -0.00363101367994953 -0.01915922786979 0.361908687926643 0.289203035075667 0.843361976850795 0.0131266534081962 0.0108539835711928 -0.0306585179691696 -0.00877145277579054 -0.00861043657702527 -0.0162524740150138 -0.0140295241907893 -0.00036288945107348 0.00349355920800806 -0.00223146640413805 -0.00087139766579361 0.00027039892688769 -0.00891744076122448 -0.00137145898149784 0.0148890393140446 0.00169813514981724 0.0012107566555638 -0.0025875516126393
  53 2891.59373868718 ""  94.4532023180076 0 0 -0.000139560538214377 -0.000624358008567033 0.000256947388964711 0.000103400194217418 0.000124227561477865 3.33675514160967e-05 4.77717382555772e-06 -4.5776714214491e-05 1.36420783133933e-05 -5.20388099667903e-05 -4.18683113686789e-05 6.20149915859577e-05 -0.000416273990063038 0.00283760436953577 -0.00178343380909311 0.00062563445725149 -0.000566330640991656 -0.000216558323224154 -0.000398091036061373 1.02789394572794e-06 -0.000632781627126398 -1.67867009796758e-05 -0.000125168843453622 0.000306965913608666 0.000540254268852457 0.000618674509984133 -0.000617090345775444 -8.31476548839032e-05 0.000197408386489421 -3.05886534207386e-05 0.000365088153252698 6.91873677007659e-05 -0.000112063898418543 0.000968087426576958 0.00102034894879696 -0.000942042605655213 -0.000601272239957072 0.000885345844799528 0.000378947623838025 0.000933088243511651 -0.0026683530812651 -0.003518258424896 0.0168953849718116 0.0482666884215247 -0.04054116545371 -0.00229232521585557 0.000496543232376272 0.000263166650388876 -0.000655902867455915 -0.000695744092146883 0.000150187725397281 0.00693018757103703 0.0123161833907354 0.0267447350347697 -0.267833006058094 -0.520058334076645 0.724185693432094 -0.0870934239008992 -0.060408376943119 -0.199520761293154 0.14663121518278 0.00580788754178262 -0.0305648472246387 -8.97492909815633e-05 0.000106855906605438 0.000743950268070937 -0.00159422970710087 0.00369462360965587 0.000198248474832549 -0.00652741734628219 -0.00763714393613803 -0.00350038653949851
  54 2950.24456536759 ""  17.6985699580232 0 0 0.00801932304281043 0.0242467427547092 -0.018882861347043 -0.0586967702814046 0.00394327100698455 0.0287194345407718 0.000654724161373914 -0.0020468016406847 0.00088377735405213 -0.000328999357762619 -0.00173956952644079 0.00103211054611607 -0.114833344694275 -0.281831235241144 0.221124196302837 0.837464168757691 -0.0240308936948281 -0.12889692274239 -0.132088435132678 0.00822784424752952 -0.224442074953286 -0.014374071259035 -0.000324340243022977 0.00222915796311239 0.00823904759705778 0.0217826529406885 -0.0161093464019671 -0.000580345447751503 0.00381617910477426 0.00241893013363389 0.00244124144076677 -0.00520929362897453 0.00109695546705178 -8.38765153624846e-05 -0.000116350170645889 0.000116761094579354 -1.1360065405526e-06 1.798165155051e-05 -1.7034872959085e-05 -3.96553332316758e-05 9.78223562002171e-06 6.21050308794878e-05 2.34313681977375e-05 4.60788495907041e-05 2.20227700525579e-05 0.000888918235135372 -0.000238094447850394 -0.000625790557210988 -0.000327484580963288 0.000125928571351626 -0.000337262402656509 8.65270185805441e-05 -0.00011581689511622 -0.000125128399982593 -0.000220365656323968 -0.000189303427371031 0.000462059904070661 -0.000333764095094172 -0.000258646244018765 -0.000702495837959953 0.000198143765822487 2.04043803605246e-05 -6.66076635681343e-05 0.00104248465994313 -0.000501745327827267 -0.000102454966676756 -3.36356110631139e-05 -0.00206294767070489 -0.00299357209298272 0.00103211373748385 0.00401932167487865 0.00224413184235002
  55 2968.41268398819 ""  55.6403288023478 0 0 0.021414583684304 0.0560189310525677 -0.041904050235421 0.0301816911781506 -0.00114691073342215 -0.0076708461769538 -0.00495534822654194 -0.0063785561167447 0.00109205021899277 -0.000168639515299393 0.000134930737010954 -0.000164835730833851 -0.260613873243036 -0.66506213517749 0.499569390861113 -0.377231622809358 0.0151493038793348 0.0619427598790508 0.0182056845221065 -4.43924466101707e-05 0.0261549794525321 0.0602536966186942 -0.00349769151811875 -0.012708473341127 0.0127745186758714 0.0364458107583511 -0.0248988507184407 -0.0177118231445793 0.0441975221139064 0.0242212856785809 2.31568691386036e-05 0.0010885562207059 0.000108103811932371 -0.000322089762338385 -0.000303371261812714 0.000247847542382511 8.99441748472587e-05 3.56284248728772e-05 -7.01872989980701e-05 -0.000247928302066544 -2.67323195551143e-05 -1.66448351151889e-05 0.000354720647516795 0.000120208101948003 -0.000383248535085178 -0.000830363686929303 0.00100586369768956 0.000331135060798272 0.000301294773871811 0.000291466065724082 0.000653099751307488 0.000533951333104894 -4.84052444187222e-05 0.000600131372981136 -0.00139818342635925 -0.00223575060147798 0.00334190468823404 0.000658861132427825 0.000597829940074125 0.0011757045911808 -0.00275627272309839 0.00021665765595987 -6.48331543252705e-05 0.00072734469372045 -0.000915134064430173 0.000209337100536062 0.00237347845438908 -0.0017460245007212 -0.0045606927287198 0.00377845319137377 0.00874550365839377 0.00404306521872213
  56 3000.25614971265 ""  40.9214483956502 0 0 0.000138548027593992 0.000250350670081201 -0.000145478140523844 -0.0002848074295655 -4.92905755454819e-06 -0.000453102046088802 -0.000302943879365551 -0.000392139002814191 -0.000619959639407741 8.26179460448589e-06 1.54433472611571e-05 1.02092966451541e-05 -0.00059985936688117 -0.00196588620803546 0.0014191872155053 4.25900864681317e-05 0.00012305748166246 -4.13876021811327e-05 0.00290441156672661 -0.000102945704565716 0.0054285939287173 0.00772005290354485 -0.00026831600055652 -0.00129496982407715 -0.0015829564946349 -0.00473758585366204 0.00355105913031848 -0.00309778895059497 0.00960245863672308 0.0052989939942945 -0.000149815848936266 -6.2067532111408e-05 -0.000179945939219176 -0.00104321139681901 -0.000472772974521728 -0.00120117086596049 0.000224241169317051 -0.000188336229229823 -0.000795852487465305 0.000765531631421426 0.000155321260015445 0.00374557122635654 0.00051545757731499 0.0155356016358328 0.0756254997534786 0.000293099562577678 -0.00508767625064981 -0.00306268513876769 0.00544561750147084 0.00909127554099118 0.0178747100420598 -0.00868165964157828 -0.00263146666071791 -0.0182105935692951 0.0685038208811357 0.135613553403036 -0.173103695858461 -0.380103523508208 -0.295821509521216 -0.735696617952563 0.305088425338345 -0.0215606264571082 -0.00493950613465159 -9.33721784350677e-05 0.000187367601571361 -0.00015322691669164 0.00136003570566981 -0.00152747980117326 -0.00107048077593994 0.00298231209992713 2.28341672572663e-05 0.00237839051515046
  57 3008.57559020116 ""  8.47549680997344 0 0 0.000329233514336002 0.00205295082890647 -0.00194221944545084 0.00370035522254139 -0.000980590542501111 0.000215193359113511 0.0219120718391379 0.00796664998228559 0.0429035292948579 -7.12178379598009e-05 0.000110033058832415 -0.000252923427061602 -0.00673011880195834 -0.0212722421497333 0.0175701982780587 -0.0381155745277369 0.00192663391936433 0.00669526365240926 -0.00511000067896157 0.00144490938306587 -0.00875646260904021 -0.550752068691967 0.00494598752047425 0.0796802882987036 0.141317586894985 0.416413765025617 -0.308876835472532 0.153878706949535 -0.512324858728103 -0.274632165334286 0.00118656422813988 0.00108741739694594 0.000181929717209284 -0.00134118345203092 -0.000231374921713168 -0.00160628099958736 6.49777639632396e-05 1.62794386217368e-05 -4.71304202565184e-05 -6.3575760392111e-05 9.0342582270528e-06 -7.48237713397278e-05 2.61103691488682e-05 0.000193620930669868 0.00112358852900824 0.00156792504632857 -0.00832868953174732 -0.00277485242608314 0.0102813247597779 0.00982673802769831 0.0235558214155327 -0.000172210966353868 -3.04427395598476e-05 0.000158555030799337 0.00105565494096087 0.0020753239985366 -0.00271769303171602 -0.00547166840859629 -0.00414728652671223 -0.0106050584527191 0.00419275483885509 -0.000257268714882683 -0.000103114264526282 -0.000152898234958134 5.21764947540467e-05 9.63156780124611e-05 0.000738997521448492 -0.00121071263900637 -0.000519776618485948 0.00188801035257297 -0.00016288954212707 0.000924411201349705
  58 3016.80296723532 ""  24.0097174213896 0 0 6.80134638101285e-05 0.00496529093049551 -0.00416933462176179 -0.0544728130251451 0.00100723842091975 -0.0651081444538902 0.001587856183494 -0.00135931605965433 0.00104894209734313 0.00138560440656366 0.000861933759446993 0.0010160296850889 -0.0203366165217261 -0.0600429827161342 0.0414692986285372 0.221482226147636 -0.0116922108921797 -0.0475433870620191 0.421798217659911 -0.00464165610859945 0.818230744575481 -0.0198124703252892 0.000452601000744704 0.00330402967861518 0.00471728576063104 0.0136787261190442 -0.00914575979518464 -0.000677365531094121 0.00402077615202015 0.00206097047709813 -0.0116067133285295 -0.00639702353760206 -0.0127919203360348 0.000137461737385303 0.0001737100980418 5.53158830059919e-05 -4.29926110064753e-06 -2.58372799422005e-06 2.32207270020232e-05 -7.97215605637899e-05 -5.3722532617011e-05 -9.95322277466808e-05 0.000182886131218994 -4.11903022123441e-05 -0.000490185711010058 -0.000232492624750536 -0.000792360865004664 -0.000288938128282702 -0.000891891169095414 -0.000442666846240861 -0.000640224892507946 0.000599542687872463 0.00033038456764935 0.00132973696860788 -0.000705076991826704 -0.00134180966919618 0.00180554707639936 0.00205279234026198 0.00162074228008091 0.00393950045908053 -0.00336276128156484 0.000212473524913207 0.000152060331160879 0.000179244998437392 -0.000184690857555669 -4.44007808546499e-05 0.00687844461681587 -0.00278097221327465 -0.000709604911553533 0.00170127092996987 0.000876664189046539 0.00169974364603651
  59 3054.8475306683 ""  23.1215891409295 0 0 -0.000108744629367899 -0.00016951533510312 0.000131993556057064 4.63829059922604e-05 1.09833816807644e-05 0.000152769586675259 0.000617576128338417 -0.000708370592974708 -0.000270899225617107 2.63441737856581e-06 -1.23178529285671e-05 -1.90698268147492e-05 0.000891376294077782 0.00203838861683696 -0.00150598106788794 0.000307767830209609 -2.99333309739557e-05 -4.86364007006415e-05 -0.000861086047565847 -5.35277233805668e-06 -0.00159498072562811 -0.00598872697230639 -0.000162664094157829 0.000752753818667668 0.000673998335853823 0.00167042385523898 -0.00147626867339364 -0.00211118814172262 0.00691464889741606 0.00384471674314606 1.5488575604778e-05 0.00013002695502011 0.000115680453949543 -0.000585755482768505 -0.000201125983416486 -0.00110550366267021 -0.000472124073683488 -0.00010762665136777 3.72564225252179e-05 0.0021039031589675 0.000612493982257815 0.00140005969067277 0.0844185796899912 0.00462077043713985 0.0112443439793341 -0.00051270811557873 0.000927708431301782 0.000564398430631775 0.00233193982920274 0.00449389409302389 0.00777176781040742 -0.0067113040942725 -0.00502108902059309 -0.0130760142438936 -0.0020284700124253 -0.0299189609517638 0.0451152988667014 -0.116794931093339 -0.10606309181395 -0.268622196885955 -0.889560814737516 0.0776767800295814 0.0878515075889374 -4.68833639716469e-05 1.80298621272038e-05 0.00018266135925964 -0.000407429501095167 -0.000489470622647796 -0.00129550401048994 -0.000986089981864711 -0.000102965334426973 0.00122008203635972
  60 3066.82767545581 ""  14.7882543020042 0 0 0.000106210098285479 -0.00300462530181581 0.00147779654541643 0.00158176033631614 3.71165373006896e-05 0.0013060397886603 0.0462281513039994 -0.0730287097116589 -0.0167904490283664 -6.99590227419146e-05 7.17336899811617e-05 -0.000138830686886892 0.00887780492872131 0.0270675927421934 -0.021086828090124 -0.0119484708919916 0.0011522110894728 0.00313336096486766 -0.00726352271878095 5.04872665560245e-06 -0.0118819870026539 -0.470310110259279 -0.0128635822250079 0.0611137906400512 0.101769013904281 0.254340799314357 -0.211541856103635 -0.180909717896209 0.629058801908046 0.351245378528971 0.000991246785991534 0.00249081875873951 -0.000163993537698009 -0.00159998823084733 0.000438231557982026 -0.00177215248387467 4.91717560204912e-05 1.76883025660724e-05 2.4196401184658e-06 6.70400739955188e-06 -1.66368444062071e-06 -0.000124175416224486 -0.000960052688245898 -0.000148754366873155 -0.000358800620574985 0.00444206486505352 -0.0159068672624129 -0.00413581774035916 0.011044324802774 0.009897049736479 0.0263620228064676 0.00031673439340604 0.000215227572818246 0.000743108436381147 -4.64607190474495e-05 0.000176210889354767 -0.000467450601211663 0.00258410023246562 0.00229666334814947 0.00579798434221718 0.00886990508252309 -0.000626125314481395 -0.000860397045261171 -0.000286089643997565 0.000133357685780767 -6.05015598994429e-05 -0.000965360070099461 0.000768321926687422 0.000369811263890244 -0.00327352129669171 0.000102726428149604 -0.00199578793439914
  61 3075.10640116995 ""  16.7961835775129 0 0 0.00261428756208403 0.00477691533770827 -0.00409636331175275 0.0016548183104393 0.000283984813218895 -0.000509693411853072 0.0619225859252913 0.0463040198971384 -0.0370049044124405 8.40966095321297e-05 -8.29792176953477e-05 0.000347136347013648 -0.0209872496144283 -0.055201374739748 0.0456310638545333 -0.0205269281321789 0.00137914214041948 0.00402688906494119 -0.000877209389770932 -0.000201500138110507 -0.000813496148140891 -0.602336243111485 0.0122285267759484 0.0759983043331004 -0.16866158637149 -0.529349837646437 0.403916741783998 0.0284298514829594 -0.0369291516418868 -0.0354752789660638 -0.000411626675737032 -0.00182618424320902 -0.00179103352725361 0.00921392818281338 -0.00256858749520757 0.0120914173876281 -0.000113854456598381 4.26462110225512e-05 -0.000128203106544105 -0.000257025427486943 8.98133634943607e-05 0.000727773329551372 4.56207036286929e-05 0.000176457224966177 0.000366596827761191 -0.0232674217348165 0.0980572752503336 0.0277770622073298 -0.0796659587271164 -0.0686211387787308 -0.171131359201452 0.000510762716703993 -0.000728189883014904 -0.00229875331365383 0.000107237429031969 0.000448919005989283 -0.000335491856112998 -0.00219017548563095 -0.00239968566451586 -0.00474054284645435 0.00167903554612338 -0.000445007877118283 -0.00021801794431478 -0.000653533011014093 -9.3301996538042e-05 -0.000472141153124301 0.00151534788771178 0.000714270558043746 0.000579261163324931 0.000910220245974604 0.000630411167241187 0.000413788828603394
  62 3089.82203017475 ""  9.91994579622719 0 0 0.000557437539683638 0.00158172701679925 -0.00140229542940136 0.000268058092362578 -5.20231401106591e-06 -0.000181816664596213 0.0121561919687573 0.0136068356527504 -0.00952217187047211 -0.000284179312086068 0.000193834956575976 0.000256526903078461 -0.00322993840184415 -0.0137823051059281 0.0111290465269092 -0.00310743812910143 0.000289201207718293 0.000525478982720598 0.000340428037483979 8.4601974765567e-05 0.000976464162995487 -0.11105511302031 0.00260454517051734 0.015287589354556 -0.0485830206849258 -0.149029670262896 0.114011777084793 0.00909908460547504 -0.0166248100804977 -0.0136376294436168 0.00010715792476052 -0.0011794360504204 -0.000371473781602416 -0.0379519468964504 0.0146852923542597 -0.0478406147183221 0.000505997343728638 -0.000257745697604294 0.000554946552217971 0.00106443528696138 -0.000265982594336196 -0.00243883537488898 -0.00055097476356317 -0.000491978068595441 -0.00146524856510609 0.107204289763943 -0.449266408902378 -0.12593538728067 0.322970615913974 0.277396038910607 0.691343816246073 8.11240988328231e-05 0.00263217561669889 0.0084904206681939 -0.00142885442891434 -0.00306464568923686 0.00354080077019235 0.0074496656781957 0.00878675063005196 0.0169519339952412 0.00083853404263628 0.000955457544844553 0.000130755163322921 0.000998108707677748 -0.000289657642042481 0.000984842416741257 -0.00601971269200562 -0.00301001503127308 1.17789835666746e-05 -0.00085239467899608 0.00163141155342724 -0.000661906797768315
  63 3193.99041924707 ""  2.40753746030164 0 0 3.99616846498105e-05 0.000132579689258678 -0.000106026885245679 0.000258214668020675 -3.07017517964751e-05 1.47944484682916e-05 -0.00039477108789602 -0.000602463051071144 0.000690516336586316 -0.00056054982129018 0.000322352756977816 0.000340007855941829 0.000134000286442145 9.52612646105208e-05 -1.42991526928946e-05 -0.00127864398512743 0.000120933562551769 0.000351144443177016 -0.000521709088336324 3.45520527773498e-05 -0.000920139247648878 0.00378851493859694 -3.94490570092251e-05 -0.00130603009357398 0.0036991620291729 0.00989560923248121 -0.00698614269695491 6.22241524031446e-05 -0.00283193335744199 -0.000609707134086574 -0.000149411341671989 -0.000124121222048579 -0.000112232681823677 -0.0016592687799222 0.078384522909154 0.0495691644127784 -4.91307676196575e-05 -0.000548097416004434 -0.000268909647478571 0.00129790212036925 0.00129351524147649 0.00178068332193162 0.000544109759929202 -0.000199214120670112 0.000209827329550081 0.204269676709537 -0.772579170113315 -0.18918870542627 -0.190762889069534 -0.145887539344763 -0.395626050984833 -0.00629442750716263 -0.0053904885631737 -0.01194146198977 -0.000185036949218363 0.000290532962108388 -2.14496304089167e-05 -0.0015510682123564 -0.00426040509221032 -0.00627684119444935 -0.00310488439744778 0.000402503162962455 -0.000251664354761765 9.00433855353223e-06 -0.00252514663870192 -0.00179603553710466 0.00877603008270957 0.00639679334791149 0.00410255666690867 -0.0083563275246651 0.0121645640205117 0.0115796014146247
  64 3411.23924267696 ""  12.0153219348054 0 0 0.000476598932327403 0.000646431036052885 -0.000953923718309899 0.000291229924089268 -8.69552492174431e-05 0.000307327081551314 0.000178554182841636 -0.000138359491024258 0.000196561376665962 -3.50132287865944e-05 -5.18794295183973e-05 -5.84728624770125e-05 -0.003161782527811 -0.00760422400394705 0.00441480810483642 0.00153887319451316 -0.000826662104684609 -0.000321250274528832 -0.00113795972196587 0.00124662667206828 -0.0011064053866237 0.000937279263865061 3.16385490415048e-05 0.000162100654120775 0.000322209045965014 0.000428222574853963 3.33277515404536e-05 -0.000292580783133114 0.000366524468617169 -0.000187980528629021 0.000489733584840075 -4.28862477710822e-05 0.000463524438899119 0.00100075771849481 0.00100907448484333 -0.001273349317812 -0.000355682725412554 6.60113444069171e-05 -1.52012701879245e-05 0.000693217443658594 -5.65841471052299e-05 0.000743823164602268 -1.5754936212253e-05 -0.000264725837829568 0.000226205606697792 -0.000685827761333316 -0.00605329341698034 0.000454420516863526 -0.000750517199128153 -0.000139696544249526 0.00291407026643774 -0.000661559221769048 -0.00123347476356704 -0.00639392542939391 0.000282616164521333 0.00195147910299156 -0.00328594176079447 3.19305367039095e-06 -0.00047834217916485 0.000768647639821412 -0.00168241271725412 0.00109624612702365 0.000240285455376011 -0.0358820883007304 0.0294266528127028 -0.0321034888957533 0.345425274472544 0.187817748794136 0.623946217986721 0.132881691276745 -0.598851665878471 -0.16590543936596
  65 3473.19846605281 ""  23.1505689391728 0 0 0.000372806527316251 0.000267455487626055 0.000141548306514144 0.00014034180905083 -0.00021485618484086 -0.000431929543991108 -0.000214582143398295 -6.49591459724567e-06 -0.000376698048719631 -2.71724946951062e-05 -4.56047372188244e-05 3.00943036017083e-05 -0.00153123483017084 -0.00427336159140144 0.00228669729732808 6.9591233145096e-05 0.000165316941365588 -0.000532644201150861 0.00124558128355338 -0.00100481867771829 0.00100285949805166 -0.000611205653605359 -0.000364040477229948 -7.66098874734743e-05 -0.000108106663459689 -0.000167202132694833 0.000440475327570043 -0.00090500505744589 0.00051994720576144 -0.000145132992408913 5.32450735735577e-05 2.28011922115418e-05 0.000329546548769052 0.00018927212793277 0.00150348392634665 0.000988682091158008 2.63319845968754e-05 -6.9387725399624e-06 9.38930342030694e-05 -0.000103781299552935 -0.000107993906806263 -0.000718961476287504 -2.07609313047181e-05 -0.000363998564346174 0.000367920522061356 0.00201598071773784 -0.0161926763828436 -0.00212488263472149 -0.00316541268938833 -0.00322717399517094 -0.0106460041396623 -6.87970240613396e-05 0.00152477736335255 0.00534803142477412 0.000115740564302384 0.00289715277932057 -0.00421131623429626 0.000393562991802817 0.000389014440586431 0.00166309240643571 -0.000322030315220233 0.000836005282743114 -0.000304224172966147 0.00950383594611043 0.0593251238400765 0.0500346464457487 -0.294658126068853 -0.131032812964173 -0.52895873460154 0.161114226098054 -0.686373812962426 -0.160887310994334
  66 3775.72664545272 ""  33.351074810851 0 0 -0.00010995709632827 -8.31127872401036e-05 0.000144222587862458 -0.0018535544818702 -0.000781902398144046 -0.0016653472087313 4.81740222414698e-05 6.39344825000834e-05 3.8027327325981e-05 -0.0320690793773113 0.0116120399026472 -0.0498525458349369 9.19910533004386e-05 -0.00131905324019611 -0.000532361329816351 0.00146212012867444 -0.00288063858457621 0.00218541264218564 0.00827744713115343 -0.000141532814167639 0.0125296443442889 -0.000838657731997988 -0.000387230514099222 0.000263536951312179 0.000397731036938758 -0.00240263042638323 -0.000357556600850289 -9.1911222316506e-05 0.00060654631738218 -0.000267593478737275 0.522708071639011 -0.16799529716568 0.795330864999924 -2.26325837257792e-05 -5.02030079330386e-06 0.000104769092449265 3.79027225357642e-05 7.00687193616555e-06 -1.6733545925528e-05 -4.34044681633952e-05 -5.34796994352925e-06 -2.12649488691184e-05 8.73017367317261e-06 -5.536484841845e-06 7.53637646472716e-06 -0.000612610954402236 -8.36719344988189e-05 0.000158398707454535 -7.29270285042321e-05 -0.000151178541067253 -0.000273311314702214 3.32613010008215e-05 -8.93417817989588e-06 6.58735230595831e-05 -5.04529737508049e-06 3.04335869520312e-05 -7.05396836902798e-05 -4.58149867875898e-05 -1.51499613462558e-05 -5.93456125941186e-05 8.85670371151784e-05 -4.39685503549559e-05 -3.08516797902325e-05 5.10457185541957e-05 -3.11445038248555e-05 -6.94225641915903e-05 -0.000247413121602052 -3.02255315844697e-05 -0.000251790336516552 -8.0986679496035e-06 0.000580265986467256 0.000310835007671184
  :::
 } 
 m_exists[66] { 
  s_m_exists
  :::
  1 11111111111111111111111111111111111111111111111111111111111111111111111111111 
  2 11111111111111111111111111111111111111111111111111111111111111111111111111111 
  3 11111111111111111111111111111111111111111111111111111111111111111111111111111 
  4 11111111111111111111111111111111111111111111111111111111111111111111111111111 
  5 11111111111111111111111111111111111111111111111111111111111111111111111111111 
  6 11111111111111111111111111111111111111111111111111111111111111111111111111111 
  7 11111111111111111111111111111111111111111111111111111111111111111111111111111 
  8 11111111111111111111111111111111111111111111111111111111111111111111111111111 
  9 11111111111111111111111111111111111111111111111111111111111111111111111111111 
  10 11111111111111111111111111111111111111111111111111111111111111111111111111111 
  11 11111111111111111111111111111111111111111111111111111111111111111111111111111 
  12 11111111111111111111111111111111111111111111111111111111111111111111111111111 
  13 11111111111111111111111111111111111111111111111111111111111111111111111111111 
  14 11111111111111111111111111111111111111111111111111111111111111111111111111111 
  15 11111111111111111111111111111111111111111111111111111111111111111111111111111 
  16 11111111111111111111111111111111111111111111111111111111111111111111111111111 
  17 11111111111111111111111111111111111111111111111111111111111111111111111111111 
  18 11111111111111111111111111111111111111111111111111111111111111111111111111111 
  19 11111111111111111111111111111111111111111111111111111111111111111111111111111 
  20 11111111111111111111111111111111111111111111111111111111111111111111111111111 
  21 11111111111111111111111111111111111111111111111111111111111111111111111111111 
  22 11111111111111111111111111111111111111111111111111111111111111111111111111111 
  23 11111111111111111111111111111111111111111111111111111111111111111111111111111 
  24 11111111111111111111111111111111111111111111111111111111111111111111111111111 
  25 11111111111111111111111111111111111111111111111111111111111111111111111111111 
  26 11111111111111111111111111111111111111111111111111111111111111111111111111111 
  27 11111111111111111111111111111111111111111111111111111111111111111111111111111 
  28 11111111111111111111111111111111111111111111111111111111111111111111111111111 
  29 11111111111111111111111111111111111111111111111111111111111111111111111111111 
  30 11111111111111111111111111111111111111111111111111111111111111111111111111111 
  31 11111111111111111111111111111111111111111111111111111111111111111111111111111 
  32 11111111111111111111111111111111111111111111111111111111111111111111111111111 
  33 11111111111111111111111111111111111111111111111111111111111111111111111111111 
  34 11111111111111111111111111111111111111111111111111111111111111111111111111111 
  35 11111111111111111111111111111111111111111111111111111111111111111111111111111 
  36 11111111111111111111111111111111111111111111111111111111111111111111111111111 
  37 11111111111111111111111111111111111111111111111111111111111111111111111111111 
  38 11111111111111111111111111111111111111111111111111111111111111111111111111111 
  39 11111111111111111111111111111111111111111111111111111111111111111111111111111 
  40 11111111111111111111111111111111111111111111111111111111111111111111111111111 
  41 11111111111111111111111111111111111111111111111111111111111111111111111111111 
  42 11111111111111111111111111111111111111111111111111111111111111111111111111111 
  43 11111111111111111111111111111111111111111111111111111111111111111111111111111 
  44 11111111111111111111111111111111111111111111111111111111111111111111111111111 
  45 11111111111111111111111111111111111111111111111111111111111111111111111111111 
  46 11111111111111111111111111111111111111111111111111111111111111111111111111111 
  47 11111111111111111111111111111111111111111111111111111111111111111111111111111 
  48 11111111111111111111111111111111111111111111111111111111111111111111111111111 
  49 11111111111111111111111111111111111111111111111111111111111111111111111111111 
  50 11111111111111111111111111111111111111111111111111111111111111111111111111111 
  51 11111111111111111111111111111111111111111111111111111111111111111111111111111 
  52 11111111111111111111111111111111111111111111111111111111111111111111111111111 
  53 11111111111111111111111111111111111111111111111111111111111111111111111111111 
  54 11111111111111111111111111111111111111111111111111111111111111111111111111111 
  55 11111111111111111111111111111111111111111111111111111111111111111111111111111 
  56 11111111111111111111111111111111111111111111111111111111111111111111111111111 
  57 11111111111111111111111111111111111111111111111111111111111111111111111111111 
  58 11111111111111111111111111111111111111111111111111111111111111111111111111111 
  59 11111111111111111111111111111111111111111111111111111111111111111111111111111 
  60 11111111111111111111111111111111111111111111111111111111111111111111111111111 
  61 11111111111111111111111111111111111111111111111111111111111111111111111111111 
  62 11111111111111111111111111111111111111111111111111111111111111111111111111111 
  63 11111111111111111111111111111111111111111111111111111111111111111111111111111 
  64 11111111111111111111111111111111111111111111111111111111111111111111111111111 
  65 11111111111111111111111111111111111111111111111111111111111111111111111111111 
  66 11111111111111111111111111111111111111111111111111111111111111111111111111111 
  :::
 } 
} 
