# Supplementary material for: Cut-off Scale and Complex Formation in Density Functional Theory Computations of Epoxy-Amine Reactivity
Source: ACS Omega. 2021 Oct 25;6(44):29424–31. doi: 10.1021/acsomega.1c03229 (PMC8587129; doi:10.1021/acsomega.1c03229)
Supplement: Supplementary file 1 — ao1c03229_si_001.zip [file ao1c03229_si_001.zip › Final_structures/Primary/A3_E1_B3LYP-D3_CC-PVTZ-F_canonical/Amine_frag3_transition_state_1-2_isomer1.vib]

{ 
 s_m_m2io_version
 :::
 2.0.0 
} 

f_m_table { 
 i_j_atom_total
 :::
 24
 m_column[77] { 
  s_m_data_name
  s_m_column_name
  i_m_width
  b_m_visible
  s_m_units
  :::
  1 r_j_Frequency  "Frequency"  10 1 "" 
  2 s_j_Symmetry  "Symmetry"  10 0 "" 
  3 r_j_Intensity  "Intensity"  10 1 "" 
  4 r_j_Raman_Act  "Raman Act"  10 0 "" 
  5 r_j_Raman_Int  "Raman Int"  10 0 "" 
  6 r_j_x1  "x1"  10 0 "" 
  7 r_j_y1  "y1"  10 0 "" 
  8 r_j_z1  "z1"  10 0 "" 
  9 r_j_x2  "x2"  10 0 "" 
  10 r_j_y2  "y2"  10 0 "" 
  11 r_j_z2  "z2"  10 0 "" 
  12 r_j_x3  "x3"  10 0 "" 
  13 r_j_y3  "y3"  10 0 "" 
  14 r_j_z3  "z3"  10 0 "" 
  15 r_j_x4  "x4"  10 0 "" 
  16 r_j_y4  "y4"  10 0 "" 
  17 r_j_z4  "z4"  10 0 "" 
  18 r_j_x5  "x5"  10 0 "" 
  19 r_j_y5  "y5"  10 0 "" 
  20 r_j_z5  "z5"  10 0 "" 
  21 r_j_x6  "x6"  10 0 "" 
  22 r_j_y6  "y6"  10 0 "" 
  23 r_j_z6  "z6"  10 0 "" 
  24 r_j_x7  "x7"  10 0 "" 
  25 r_j_y7  "y7"  10 0 "" 
  26 r_j_z7  "z7"  10 0 "" 
  27 r_j_x8  "x8"  10 0 "" 
  28 r_j_y8  "y8"  10 0 "" 
  29 r_j_z8  "z8"  10 0 "" 
  30 r_j_x9  "x9"  10 0 "" 
  31 r_j_y9  "y9"  10 0 "" 
  32 r_j_z9  "z9"  10 0 "" 
  33 r_j_x10  "x10"  10 0 "" 
  34 r_j_y10  "y10"  10 0 "" 
  35 r_j_z10  "z10"  10 0 "" 
  36 r_j_x11  "x11"  10 0 "" 
  37 r_j_y11  "y11"  10 0 "" 
  38 r_j_z11  "z11"  10 0 "" 
  39 r_j_x12  "x12"  10 0 "" 
  40 r_j_y12  "y12"  10 0 "" 
  41 r_j_z12  "z12"  10 0 "" 
  42 r_j_x13  "x13"  10 0 "" 
  43 r_j_y13  "y13"  10 0 "" 
  44 r_j_z13  "z13"  10 0 "" 
  45 r_j_x14  "x14"  10 0 "" 
  46 r_j_y14  "y14"  10 0 "" 
  47 r_j_z14  "z14"  10 0 "" 
  48 r_j_x15  "x15"  10 0 "" 
  49 r_j_y15  "y15"  10 0 "" 
  50 r_j_z15  "z15"  10 0 "" 
  51 r_j_x16  "x16"  10 0 "" 
  52 r_j_y16  "y16"  10 0 "" 
  53 r_j_z16  "z16"  10 0 "" 
  54 r_j_x17  "x17"  10 0 "" 
  55 r_j_y17  "y17"  10 0 "" 
  56 r_j_z17  "z17"  10 0 "" 
  57 r_j_x18  "x18"  10 0 "" 
  58 r_j_y18  "y18"  10 0 "" 
  59 r_j_z18  "z18"  10 0 "" 
  60 r_j_x19  "x19"  10 0 "" 
  61 r_j_y19  "y19"  10 0 "" 
  62 r_j_z19  "z19"  10 0 "" 
  63 r_j_x20  "x20"  10 0 "" 
  64 r_j_y20  "y20"  10 0 "" 
  65 r_j_z20  "z20"  10 0 "" 
  66 r_j_x21  "x21"  10 0 "" 
  67 r_j_y21  "y21"  10 0 "" 
  68 r_j_z21  "z21"  10 0 "" 
  69 r_j_x22  "x22"  10 0 "" 
  70 r_j_y22  "y22"  10 0 "" 
  71 r_j_z22  "z22"  10 0 "" 
  72 r_j_x23  "x23"  10 0 "" 
  73 r_j_y23  "y23"  10 0 "" 
  74 r_j_z23  "z23"  10 0 "" 
  75 r_j_x24  "x24"  10 0 "" 
  76 r_j_y24  "y24"  10 0 "" 
  77 r_j_z24  "z24"  10 0 "" 
  :::
 } 
 m_row[66] { 
  r_j_Frequency
  s_j_Symmetry
  r_j_Intensity
  r_j_Raman_Act
  r_j_Raman_Int
  r_j_x1
  r_j_y1
  r_j_z1
  r_j_x2
  r_j_y2
  r_j_z2
  r_j_x3
  r_j_y3
  r_j_z3
  r_j_x4
  r_j_y4
  r_j_z4
  r_j_x5
  r_j_y5
  r_j_z5
  r_j_x6
  r_j_y6
  r_j_z6
  r_j_x7
  r_j_y7
  r_j_z7
  r_j_x8
  r_j_y8
  r_j_z8
  r_j_x9
  r_j_y9
  r_j_z9
  r_j_x10
  r_j_y10
  r_j_z10
  r_j_x11
  r_j_y11
  r_j_z11
  r_j_x12
  r_j_y12
  r_j_z12
  r_j_x13
  r_j_y13
  r_j_z13
  r_j_x14
  r_j_y14
  r_j_z14
  r_j_x15
  r_j_y15
  r_j_z15
  r_j_x16
  r_j_y16
  r_j_z16
  r_j_x17
  r_j_y17
  r_j_z17
  r_j_x18
  r_j_y18
  r_j_z18
  r_j_x19
  r_j_y19
  r_j_z19
  r_j_x20
  r_j_y20
  r_j_z20
  r_j_x21
  r_j_y21
  r_j_z21
  r_j_x22
  r_j_y22
  r_j_z22
  r_j_x23
  r_j_y23
  r_j_z23
  r_j_x24
  r_j_y24
  r_j_z24
  :::
  1 -355.626594722216 ""  547.351145106891 0 0 -0.0354683358283951 0.00445620941013023 -0.011527772112852 -0.00966029692113254 -0.00187988043832427 -0.00504078632990764 -0.0488008124839524 -0.00589630234448825 0.0226585113732872 -0.00377505981103436 0.00590008685182865 0.00680307466879697 -0.0302920314458397 0.00506450588704541 -0.00496955259689146 0.00174442306139201 0.00823554666406177 0.0106699759248809 0.000257384916094863 -0.013435271472935 -0.0234091995293186 -0.0512152630599732 -0.00510246168138658 0.021865339166109 -0.0464648144015316 -0.00708637870184046 0.0163591285264045 -0.0466285369836769 -0.00434259800543115 0.0208751345159941 -0.0183833614600757 -0.00192196357576789 0.0213607820646829 0.227375211644895 -0.0323236706853156 0.0259228237041631 -0.0258217671752066 0.00274933882596946 0.0496122118244472 0.00430153934069377 0.00310019683776345 -0.062500298637412 0.0202098754907281 0.00645859026224223 -0.018575935240655 0.0879120827588273 -0.0326193100262208 -0.00594417420201462 0.102923766382232 0.00919394746440062 -0.0128341810075225 0.0711472418540136 -0.00295403110648041 -0.0381697955440907 0.0226246489291973 0.00516589913572217 -0.0120511144255646 0.00567080909512377 -0.00569638992276237 -0.00202866717369127 0.0213748883222694 0.0314021202856858 -0.0189401617691393 -0.0990345024073447 0.0121928703255983 -0.0189098707410475 -0.0775476454203968 0.00711041557573266 -0.0105635618685375 -0.0781495016169509 0.0108892191738876 -0.0106409407979099
  2 60.0558584919354 ""  4.012895927289 0 0 0.0245380225588654 0.0203106335975823 -0.00807216713407016 -0.0316233021788521 -0.0144511804901844 0.0265189412874193 0.0340805256489437 -0.0181646661285299 -0.0257244697449555 -0.125373337194028 -0.00216436686230174 0.0762305378851938 0.0599977227960525 0.0174817830359941 -0.0359847505014632 -0.010138672386821 -0.092679134464735 0.0282700567247056 -0.0194683410728764 0.0300621558140062 0.0122742637270964 0.0355715770224447 -0.0526575485393614 -0.0387396548265248 0.00476190670975954 -0.0225634034126113 -0.0158442911250015 0.0685838400563628 -0.00889708475623129 -0.034810382832728 -0.164286303430671 -0.00672152443974199 0.0989827235222512 0.0212729631302277 0.068417993735199 0.0049183061892708 0.00965064161308049 -0.0450647752157406 -0.0176089927309767 0.00646742280318268 -0.0302281753797005 -0.00802594095596969 0.0538338807967712 -0.0705893693953403 -0.0715615377126264 -0.00246010800743044 0.0948670748777583 0.0498199499161291 0.0583319121929052 0.0935408332889646 -0.035395817986845 -0.0458569340903125 -0.0515719737895183 0.0354962180895448 0.0516170334104297 -0.0583866302080658 -0.0649261008137044 0.098402269500641 -0.0452653605522861 -0.114571981120717 0.0441398202556051 -0.139804387209182 -0.0810926731530213 0.0232851643866661 0.0929316947109676 0.0141728966622617 0.0378775409408554 0.129906279652164 -0.0127085630525052 0.00327907441498426 0.103316128594163 0.0576686698094453
  3 69.8586152619191 ""  6.1194645756927 0 0 -0.0208057652250511 -0.0135028524257974 -0.0355630449280183 0.0164365375230573 -0.0621128239912298 0.00615734594222497 -0.0231289681247523 0.0552271540684264 -0.0339450767078417 0.084476734043831 -0.0317169361132172 0.0546857093186332 -0.0481508236503025 -0.0369513900592949 -0.0755954276619601 1.51971602720956e-05 -0.0530519246355514 -0.0090237576257617 0.00703399603207865 -0.127047583855638 0.0119276457629435 -0.0317664343084564 0.0537698120399114 -0.0435357895004762 0.00790972140754726 0.0771862975059143 0.0017251875873739 -0.0474825298521648 0.0859604721433453 -0.0593311020292184 0.113379927186871 -0.0683423351931624 0.0816092999052521 -0.0199311625433111 0.0543536797599415 0.0121886474442219 -0.00664593521715273 0.0982521646143695 0.0679968781929026 0.00178848992687981 -0.00865490005101456 0.0314681013031035 -0.0296500625544076 -0.0834987668296649 -0.0842893141323784 -0.00816106482208944 0.090385211377606 0.0786972023947991 -0.046449420122786 0.104026960042932 -0.0465940072308193 0.0435712543837018 -0.0792220329619147 0.0999879330948694 -0.0295317724214054 -0.159049730612535 -0.102707283287104 -0.0592424998346107 -0.0225984691846566 -0.157071773176045 -0.0238347737835106 -0.120653643702404 -0.0766342720598497 -0.0142340960493308 -0.00563869842075191 -0.0256103132296486 0.00924379669118703 -0.0185332698203306 -0.019086226369523 -0.027516098972919 -0.0106540684766339 -0.0374788318090302
  4 109.306688385111 ""  4.33412850742869 0 0 -0.0156961076626069 0.00980903186189691 0.00658620501764413 -0.0528708425448401 0.00781723358427452 0.010011751075734 0.0258799126998422 0.0624368429492978 -0.0871017793349676 -0.0247802599461208 0.0102124788375432 0.00824619174454786 -0.0767101150879352 0.00156312411124028 0.0238108523063279 -0.0782219018236723 0.0108905291122499 -0.0164104730078096 -0.0691524135390146 0.00115311704346684 0.041539046471876 -0.0361723635528565 0.094050100912621 -0.137964787886373 0.0907233655365761 0.0721900038464065 -0.107310901077037 0.0547116291598148 0.0617935289751138 -0.0875476560368023 -0.0364119916878875 0.00650300611837065 0.0175820593391048 0.0754011849031696 -0.0602450422154678 0.0620705968863932 0.0591664824965027 0.028574540780266 -0.0658598563673612 -0.000348899416300043 -0.0177448570994314 0.00356575277445819 -0.116759406863573 -0.0192006576363747 0.00188372842938382 0.0815763482011531 -0.0720637004314165 0.041347082856267 0.0865720104218802 -0.0707429295283106 0.0726097739599097 -0.00640667989544518 -0.0297498420627095 0.0206209632096635 -0.146962915808489 -0.075447532070115 0.0379692179174867 -0.139582327529361 -0.0072914022559067 -0.00816473150178429 -0.145552381803996 0.0273802539347201 -0.0327190376993194 0.0517795489442609 -0.0280184040025973 0.0690321592059779 0.0654590163288632 -0.017560492227004 0.0604860218416103 0.0958200175984582 -0.0250147990353445 0.0648931787658813
  5 160.595460489991 ""  5.69093243590366 0 0 0.0146799248432946 0.0128046686319925 -0.00445019401787618 0.0722893649272186 0.00538088483348861 -0.00639807728852644 -0.00842961730319713 0.0917336577376404 0.0405987866450387 -0.123727753499262 -0.00225680790516213 0.029493837060278 -0.019630860817893 0.00207718354875581 -0.0104991582533703 0.17367366378236 -0.0778838043544931 0.0815259531641767 0.13593391531266 0.0826010177790641 -0.115180713310312 -0.00108710893728357 0.144277282067493 0.0703698273786034 0.0385211162736804 0.1051973494598 0.0457785283054586 -0.0807864028159085 0.0866581543150164 0.0477205825363712 -0.12618964666206 0.0162255605985686 0.0106999821227611 -0.0247353554752862 -0.0825112064588374 -0.055613716952999 0.0247519506806784 0.0503670937434229 0.0402446205622282 0.0509094221290459 -0.0159698593133893 -0.00632634112185321 0.00474227761640639 -0.0121425443788203 -0.000393954169702844 -0.0208257446095283 -0.1039695630037 -0.0913305906580676 -0.0289320211460045 -0.114945190845203 -0.0131894296520072 0.137873769860944 -0.0280685871340067 -0.0231896370204486 0.0224691400633817 -0.0686835645462119 -0.043853732311099 -0.0790983028797233 -0.00583270994836504 0.0106862761882729 0.0386408266887996 0.044398180907108 0.0375961468256965 0.00624828645403021 -0.0513758116629988 -0.0448068514917713 -0.0434375265609047 -0.0673164109444557 -0.0297768763814775 0.0336030781375911 -0.0560593668714606 -0.0736288848985766
  6 203.399607144854 ""  8.07205443151657 0 0 0.0519653069737276 0.0316668664428126 -0.0409934422347188 0.0322944003144354 0.0154308648227305 -0.0198497167806076 0.0418036473966087 -0.0765560938973044 -0.00494953987086651 0.0237911777223373 0.0340748351134831 0.0204228309701439 0.121441850899016 0.0425475481079121 -0.0544295729936 0.033405004399082 -0.0112742673452195 -0.0265517561751355 0.0315245531197659 0.0128647816814967 -0.018892751021605 0.0840298061099626 -0.148291924656266 0.00853417102989881 -0.0520555977539586 -0.0979510727754876 0.00418553370445644 0.0861414299981445 -0.074735576297493 -0.00859809061008783 0.0153693941868438 0.0154157008214366 0.0448359984647405 -0.00610070694961101 -0.0805983351938113 -0.0124833349307083 -0.0285613320475213 0.0133731310109927 0.0544868493074708 -0.0139719823964098 -0.0308726512630142 0.0102299942946862 -0.103521262622299 -0.0235146462387827 0.0241006013579638 -0.097559207264362 -0.112350168320555 -0.0789801199668361 0.024598418707998 -0.131099014428987 0.0424995419047777 0.0573113289320304 -0.0406048530313325 0.00263119581978914 -0.0974606421640997 -0.115210399249254 -0.0067593166168843 -0.21700524795552 -0.0120430807363125 0.0357242955201352 -0.0797513658979779 0.0726950442962096 0.0493519219906066 0.00801272835477788 0.104815281092899 -0.0451780880878564 -0.0318866765665792 0.205119807138083 -0.108083857946448 0.0568683525492052 0.143550071551023 0.0766328040986965
  7 231.785502707076 ""  27.3057145234882 0 0 0.0408888590564106 -0.0105148652725328 -0.0429974547987223 0.101283901946395 -0.0267002043535197 -0.0407929500752353 0.014415398606934 0.0429458315910245 0.0129170347683559 -0.0304413180907301 -0.0404459114521246 -0.039068384198432 0.0353636162041587 -0.0234531916851418 -0.0701838239787221 0.182093073870962 -0.0644952149955689 0.0359005289356222 0.154000119830474 0.024853403098982 -0.133482130652974 0.0348661790711964 0.0436031157406121 0.0347441736105538 0.0276763142745575 0.0604179692407131 0.0524146954521472 -0.0358596454968999 0.067817320466333 -0.0062247427230931 -0.0743717307214274 -0.0131394483836668 -0.049119359842097 0.0457546665821226 0.0792697283465848 0.0785605642610556 -0.0323069774009159 -0.054587755481519 -0.00280179770737218 -0.0650255846174032 0.00079040925262514 0.0382229509733704 -0.0745582044142583 0.00779783375790478 0.0487978424557435 0.0246373255092858 0.123843773185048 0.152730146582097 0.0104039152873803 0.149726327839172 -0.00602844439562996 -0.139920380784323 0.0117312566379896 0.0542217703319576 -0.122616166359865 0.0536995753982013 0.13927846241037 0.0188021254821159 -0.00691647153592577 0.0467182740093402 -0.1458235779647 -0.0120140458087923 -0.0332125035685401 0.0149761813713511 0.00303214109179603 -0.0415247517690326 0.0923215717044364 -0.0481437417135505 -0.0135319411646121 -0.0210571684631837 -0.0157520135431741 -0.0904272708629352
  8 285.377549428627 ""  26.1236914479592 0 0 -0.00941998878412126 -0.0162641938349611 -0.0045103790862429 -0.02999501553367 -0.0314739777502045 0.0018902181796966 -0.0530694644446349 0.0486693798321493 0.074107193917679 0.00462965293200045 -0.0664034850490712 -0.0909025089209533 0.00514489789814152 -0.0365527370023856 -0.0669176682809438 -0.0647991602923572 0.0116204113872329 -0.0259418215117869 -0.0486555460046609 -0.0130195985020137 0.0395200356360041 0.0399442418651531 -0.222455948802726 0.0569849125607997 -0.164652707217865 0.13122641176404 0.378546473083333 -0.0716471510509498 0.280155686993903 -0.122298540792853 -0.103086735108264 -0.0157647137163075 -0.0977525216491313 -0.00479235775181662 -0.0135881425188359 0.00448607234906334 0.059114958151729 0.0124461046809233 -0.0205260596766036 0.0393403274805745 -0.0103185536254433 0.0143513223657268 0.00185974383007297 -0.0173521929168749 0.00438764565786847 -0.0280027237289353 -0.0265590928969275 -0.0184062876063969 0.0342300822692967 -0.0438789832250509 0.036810968388507 0.0386597384125713 -0.0179170330561508 0.0216151582698668 -0.006828822868109 -0.0428300899593113 0.0118144461130087 -0.0108902962843411 -0.00862562846740066 -0.00358491974898473 -0.00377796891718921 -0.00491107075934089 -0.00244484919094579 0.00222974197431705 0.0759367002284285 0.0237670974200372 -0.00955579597175229 0.178496479377925 -0.0444382749286716 0.0189602119426069 0.112442364816584 0.146996326833435
  9 303.767036394646 ""  4.9346931405409 0 0 -0.0238800730808952 0.0191512696466047 -0.0358362768930545 -0.0131742330366903 0.0156400577324894 -0.0268862702442237 -0.0500174990012576 -0.0409646763704515 0.0125676531968337 -0.00569963386716305 0.0522526491309533 0.0503268088889961 -0.0107626586034961 0.030196357101811 -0.0159544523190208 -0.00774166511508687 -0.00881961384683275 -0.026834163840804 -0.0129100032788081 -0.0139771610943099 -0.0334539844700459 0.0109142039091318 -0.122579152069313 0.0414148286108099 -0.140318895846273 -0.0460991527433121 0.0625352499495737 -0.0444813194346997 -0.0140145772009001 -0.0107735028149038 0.113985738964845 0.000303723085424824 0.0531411318815102 -0.0100642766125733 -0.00805784095384954 -0.00289274287336299 0.0726327278460008 0.015771449767246 -0.0143153181528149 0.0485193036210619 -0.0163254546433786 0.0237392577437132 -0.0100115310224068 -0.0153402545736664 0.0291716072276128 -0.0111962935430547 0.000869123195403618 0.0161944192746518 -0.029119633227741 -0.000224807421380678 -0.00610056907765905 0.0470273632821585 -0.0228526388577734 0.0294331131333866 -0.200684699269233 0.166995649753676 0.380717026206299 0.387255514049761 -0.0670719706106419 0.00447964119962245 -0.28785199715686 -0.137780171188504 -0.291705698435851 -0.0125023538245232 -0.0164593543125557 -0.0474885933568846 -0.00639534393552025 -0.0444396048403402 -0.0298347440384356 0.00179223151370552 -0.0249192673849522 -0.0833351174595695
  10 314.50029081644 ""  1.85198569366975 0 0 0.0198661913408453 -0.0192600846429171 0.0333648341495256 0.00714234981205392 -0.0194000536203981 0.0276278315515416 0.044300712257177 0.0345654948492299 -0.0100346065092277 0.0046505838943142 -0.0582352008477497 -0.0563652537259282 0.0156039398874013 -0.0311908854003824 0.00530744967244786 -0.00185920287707937 0.00939383513464607 0.0243038924437135 0.00471418144328407 0.0099820861339382 0.0379152694990657 -0.0342144764542981 0.257911146019368 0.00261136012859618 0.189623721387797 0.00624665239409903 -0.1892338101028 -0.00162895564310524 -0.100986264194877 0.107699091641611 -0.0844391894695572 -0.00469612114887351 -0.074872729257283 -0.0092954971774191 -0.0440285742329141 -0.0262540424045296 -0.0555751990331596 0.0266249841422197 0.0505386403212792 -0.0148864897100052 0.015556907071298 -0.0201984091856151 0.0100465049539752 0.00701231791593307 -0.0336285681379577 -0.0256089835916658 -0.0853496627897282 -0.103807299586144 0.0166732605681484 -0.0996646233229699 0.0373185598651903 0.0300030027499698 0.0115638588361048 -0.0276100992291033 -0.117884832367274 0.175222702126486 0.214656676529499 0.340867714452859 -0.0250665509217857 -0.0691381715130913 -0.189206905621164 -0.141268547191196 -0.263377053225007 0.00151727916164031 0.0434858377729979 0.0428946654720923 -0.048148415909841 0.142223299838596 -0.0185235626756432 0.0118758286113807 0.0774157037077112 0.159991603958691
  11 325.371031779251 ""  15.7140297357664 0 0 0.0258604066016607 -0.00252025273825831 0.0286592893915028 0.00945160596027277 0.0255033804629928 0.012415209144232 0.0609615215768534 0.00708366336768954 -0.0357168894657856 -0.0113758654152291 0.0229411481978066 0.00997960634140321 0.00812239420891063 0.00383896784758773 0.0562086239513524 0.0112059967290143 0.0189000066326033 0.0134802997676457 0.00952668060707035 0.043638308782856 0.015026779558961 0.0695528702058135 -0.402469571788382 -0.200010023331303 -0.0771849714150701 0.102099347613846 0.317505309232528 0.225934203121873 0.319609606443214 -0.309812652418935 0.0307022330207761 0.0226156833749516 -0.00882539877647601 0.00571271212571191 -0.0237173583883391 -0.0125611340653193 -0.0796518721548389 0.00685060956067499 0.0423068247863993 -0.0410546599325481 0.0162804104843122 -0.0251168322243694 0.00986725611127704 0.0130408068834324 -0.0333439410614055 0.0273132955581642 -0.0406295280189133 -0.0435249365133959 -0.00780971625449189 -0.0346300928065323 0.00137691195355725 -0.0145540388460883 0.0179515859201323 -0.0342272587107008 -0.0157938216774896 0.0879183848424818 0.0269385176517472 0.126166305661111 0.00251276703894669 -0.0473342130674786 -0.0406312517129009 -0.0609137585560231 -0.0910546511909738 0.0165320314249732 -0.0569176294960861 0.0179779601376689 0.00741193645442009 -0.110696565545096 0.055836715045315 0.0120226137789549 -0.0764527956011693 -0.04934615362375
  12 332.961811348766 ""  107.893262524764 0 0 -0.00160123377738568 -0.0182688227215552 0.00284276294101491 0.00432202137111357 -0.0104567341900708 -0.00347584865572109 0.00101376793381882 0.00477031739270791 -0.00382469902943834 -0.0642687280478334 -0.0075039820200423 0.00238431457420523 -0.00369527577249752 -0.0243854541230572 -0.010725894509167 0.0421901749672187 -0.00668280689429724 0.0364262835162905 0.0245706771417849 0.0182470713305933 -0.0450636638574914 -0.00869735153963254 0.0182018174238896 -0.00846783388136659 0.0195128558943049 0.0101284259658471 -0.00429518764344078 -0.00641049296342007 0.00838363761240163 -0.00659762036635255 0.86496215366637 -0.0631131468190045 -0.360720558981667 0.00501906044331048 0.00132635768192163 0.004449089034089 -0.000665324582606941 -0.000542184527273611 0.00143206605382168 -0.00019790495623436 0.0016292139966592 0.00032572511698363 0.00147793762946328 0.000311680616596859 -0.00134239534310344 -0.00124957528907942 -0.000775595586828127 -0.00051024489616996 0.023912712592992 -0.00571480504173149 0.0098892022097864 -0.00166993363556709 0.00168328206144219 0.00282467650572376 0.0121294496035274 -0.0118593826951128 -0.0208007203014981 -0.0208164316353889 0.00466289916410147 -0.00113567129034411 0.0177049052664273 0.00803270748498929 0.0174760624505915 -0.00204988551401536 0.0222132187809735 0.0197657813499583 -0.000876656742284252 0.0702002713058065 -0.0124538601694159 -0.0220037827413979 0.0383796582488341 0.0811624682689741
  13 408.209109764482 ""  5.62853934787819 0 0 0.0414263462913691 -0.00694927328156205 0.0263758672480797 -0.0744746428371936 -0.00201790054814054 0.0337960144103915 0.0543359963766721 0.035584757537559 0.0244371477108689 -0.00181609808977465 -0.0128435644672772 -0.00381900897554356 0.0532070500584017 -0.00523134851274205 0.0212152704574827 -0.181086619470227 -0.000940951470460748 -0.0797457438815789 -0.146324650088251 0.00991639771395434 0.172230213209186 0.0305139181420038 0.0680709548744966 0.0128440617137078 0.107543363980947 0.0550227869730303 0.0362303161722763 0.023279128053709 0.0514564940256497 0.0125422460375514 0.0472195942356175 -0.00944797228965837 -0.0306347660887959 0.00786803693193377 0.0655093159894129 -0.0901064643177519 0.00572942853065608 -0.0639275792939386 0.0586350520329059 0.0783831446058735 -0.0306992275091978 -0.0378077441059402 -0.0630483485736838 0.0174730916043136 0.0161113129993782 0.0190624028723845 0.132224328575157 0.0283271022539173 -0.0127968264761287 0.146768112625153 -0.189939702216474 0.125433989499244 -0.0205188071971233 -0.0554502300942232 -0.143004980497322 -0.0905654441845402 0.121158762315052 -0.148223633450119 -0.000188117689740347 0.059798721017788 -0.139371812180879 0.207915879382622 -0.0773409934215609 -0.00779339515379185 -0.0111800161290173 -0.0353340786242488 -0.0436671477701079 -0.0746763746196451 0.0114007781505838 -0.0753481608711748 -0.0355109924371821 -0.0978696489182844
  14 422.617056710401 ""  10.1473331265374 0 0 0.0666478503184185 0.00440771280778116 -0.0606777351414353 -0.0901641456493785 -0.0172335545526658 -0.0332918616678551 0.00881382670378922 0.0256913669790438 0.0837864374056747 -0.00823841533626368 0.0164957820649456 0.0162117614464602 0.0730874899623245 0.00860876833322735 -0.0533686640120978 -0.224457915096735 -0.0641440336692262 -0.190087868130444 -0.188397233350041 -0.0169065274347417 0.150909531607449 0.110609946532837 0.107004205677033 0.224632742686956 -0.0010768712167287 0.0255216732504304 0.089312744541766 -0.167763525074306 -0.011276209409604 0.123753271493808 0.0816821461361827 -0.0372241613947722 0.0337338011973009 0.0249672338734638 -0.0362887362189341 0.0423477766624121 -0.0398831565265391 0.00179750048043086 0.004100776087531 -0.0509573790173378 0.0375787972946374 0.0170184527872 0.0108999436852957 0.0112024010624118 -0.0355696952864069 0.0195820110952414 -0.0867870776444614 -0.0498863077971117 0.00213665413314446 -0.0899338284301156 0.116261368786413 -0.0796906955565865 0.0432507402052326 0.0110561559431376 0.0398439125061312 0.0328095723970769 -0.0772629972746155 0.04972834141124 0.0460342097469415 -0.0901070280074756 0.0314652758568094 -0.0935737394888522 -0.00934890162763224 0.0819363631772047 -0.0249257301341056 -0.04625533257828 0.121121152823925 -0.0713536573409955 -0.0199920728510226 0.112137265403998 -0.0379639901840411 -0.101384816142676
  15 464.977785454627 ""  9.28596457785361 0 0 -0.0366922795621857 0.00068035664795868 -0.00691934901180804 0.0263411694780373 0.000785765445139973 -0.0148887086995398 -0.05107443893544 -0.0160220313977519 -0.0111751836518557 0.00193854978517366 0.00739084042840883 0.00309538955333335 -0.0550002980395007 -0.000977594090834798 -1.10268861960143e-05 0.080921156142337 0.0093536806356054 0.0458211150073204 0.0634678862485095 -0.0147165417333186 -0.0881963984282599 -0.029397231862289 -0.0291290523506782 0.00637329714413861 -0.083419773034679 -0.0271245711711628 -0.0161512443894752 -0.0466799698025412 -0.0289088671855353 -0.000363607895283322 -0.0186777322658949 0.00275457760195102 0.0180827523654952 -0.0121047306697149 0.00407868042388411 0.0130509314482373 0.0150073490511767 -0.106740915817321 0.0540109154850749 0.0693090864298896 0.0907786031952092 0.0383750429860129 -0.0284797890748711 0.0637509369747105 -0.0970486281440081 0.00421602729566208 -0.069085090981606 -0.117500741952447 -0.0022780534574207 -0.0944020215075363 0.141897225208645 0.0237599731258668 0.1291630135002 -0.00336150741609778 -0.0900327887665669 -0.169345697995072 -0.0495488542969045 -0.108181819491915 0.213133000038219 -0.270968991976181 -0.0976651171940006 0.0472501844199747 -0.178642803669682 0.0278879778558901 -0.00710409721419055 0.0348474480931632 0.0600777110126259 -0.000754723919859193 0.0262567941963811 0.0318259799929796 -0.00695187900169237 0.0317597672252319
  16 525.232877835086 ""  2.45516548432356 0 0 0.0303861746543247 0.00567275241011674 0.0334180451301183 -0.00690036889414537 0.00854480152002071 0.0457906597034913 0.0775828272219631 0.0149055855597212 -0.00251254849147138 -0.000967288700734857 -0.022847412617074 -0.00664311528034919 0.0747188558541364 0.00829036288466695 0.0122816822559491 -0.0515875342744895 0.00512126658219092 -0.00144400817670632 -0.0384971088796653 0.0338179304503563 0.108756610920373 -0.00757865860955502 0.0147618673129362 -0.093069935742283 0.141475975031624 0.029076413905538 -0.0132616095134029 0.148758921005574 0.0427749150741216 -0.029720506002996 0.0134478785046512 0.0132682554574917 -0.0538434495318829 -0.00878574258513594 -0.0257241868728747 0.0539324450366242 0.0605043506433108 -0.0184152052208362 -0.0371060059840318 -0.0074559971711144 0.0538552841890615 0.0695787758971028 0.00332360742062634 -0.0026308906263137 -0.0132690917258028 -0.116065110366341 -0.0954680457389157 -0.0814015467169302 -0.0963051506182494 -0.105653518065351 0.179313255791705 -0.0695558864300171 0.0636493059413445 0.0723761681226577 0.0147520730311172 -0.0698836615104698 -0.0446350278346581 0.00906605402412067 0.0861830747931402 -0.12997796353884 0.00973487082430381 -0.119689967415017 -0.0031594536575676 -0.123220164338552 0.0134701117124196 -0.0914543223543782 -0.141096810962597 -0.0770347678391222 -0.0267681922801912 -0.173693532419939 -0.0118950184952848 -0.156259473690085
  17 620.20924768121 ""  4.45437038690297 0 0 -0.0195865795487339 0.145532843407805 -0.00258895845596543 0.00500872731975949 0.00424742231904278 0.0979320020728438 -0.0418953908516061 -0.00321251966715268 -0.0195068697332829 0.00275527524041158 -0.0946341220231127 -0.0152758922931952 -0.0380085420889274 0.110800893260099 -0.0744470774338605 -0.00100154463622265 -0.00196535569027157 0.0956108116517704 0.00845593646924748 -0.0146334383675426 0.093858009164346 0.0214094780026894 -0.0978431302489181 0.00777454984748652 -0.231164909107009 -0.0913290758951889 -0.111933337480278 0.0879781878680965 -0.0953046434967864 0.0529495719436267 0.0322130622907718 0.0238806406990526 -0.160920272182905 0.00889793774183089 -0.00897596411441595 -0.00556707839546047 -0.0115866321652066 0.00783255209880925 0.00454546266948688 -0.00276916919730238 -0.0088828641026612 -0.0119132321002259 -0.00132462442994421 -0.00283522515519913 0.0022689537620791 -0.0271135699419244 -0.0292491760811413 -0.0441514640673798 0.0547792048519114 -0.0433180997424504 0.0254578139143972 0.0104535051758257 -0.0137900346600251 -0.0121747989253005 -0.000275084950942656 0.0205137915482767 0.00523492211865149 0.00759134768929771 -0.0226151396321031 0.0255838262196098 -0.00200119385591981 0.0105536114068268 0.0010797798464575 0.0491024725871416 0.0303446790070176 -0.0200482204274107 0.101869134175751 -0.237968754692211 0.156241485178963 0.0479431876893622 -0.0605042767128888 -0.333156429685111
  18 749.047336912978 ""  22.2601999676212 0 0 0.00320012157194519 0.0353377231917523 -0.00436595135003615 0.0112308275915916 0.0278531874453446 0.0706492711372383 -0.0192414106904716 0.00391453084266884 -0.0108394458973797 -0.00411915614319401 -0.0234596152950574 0.000423013897020966 -0.0573835762933641 0.0202648055885268 -0.00475005411529836 -0.0355669686044949 0.0134420318852618 0.0180165717828329 -0.0190357421633665 0.050186337578454 0.134377810807222 0.000779970066498438 -0.0550311312823872 -0.0143729790878719 -0.0998956793934025 -0.0351207206481854 -0.0527869806841815 0.0489109120139789 -0.0352455505220425 0.0180668349007027 -0.0112422953533446 0.0603077277798064 -0.0885643596276278 0.00684788515800097 -0.0341951293245962 0.0188111669382684 0.0116805480147409 -0.0148052590070639 0.00615042930649261 -0.0176166383072775 -0.0100523616217937 0.0261182282535964 -0.00901631323465668 0.0455651146770974 -0.0258674505276859 0.148544078405116 0.0974353350290075 0.267871750129585 -0.164830047646349 0.166947590610475 -0.196716428332665 0.000829388117116301 0.0206298551818039 -0.0103762376891841 0.0276485681977972 0.0786749906386888 -0.0787159521843892 0.0318136577131412 0.0786382734281307 -0.0762651675413172 0.0159517871208442 -0.0466938603295022 0.0050229265782731 0.0181461061229254 -0.0691406358983463 -0.0676012400967814 -0.257252432983688 0.276638188999014 -0.27667887663284 0.291449987348841 0.0621799470055682 0.303693118839527
  19 795.850479010102 ""  7.84491430328037 0 0 -0.0124131785897696 0.0665477520138722 -0.0160166087969178 -0.013119883941424 -0.036587964278275 -0.0840467417053793 0.0709584561709636 0.0180858890750974 0.0307034273441455 0.00193712688321343 -0.0159193973555567 0.000526213951193526 -0.0332747453487511 0.0715348480761651 0.0141663068254105 0.0104126300112589 -0.0778870483923673 -0.0699314111986565 0.00123593494358322 -0.0829071363204664 -0.119713535275416 0.120517935177457 -0.0312310732718609 0.0602338831193779 -0.0236959691702288 -0.021126831732828 -0.00341929919047393 0.118811045674397 -0.0254167789725225 0.0666157644795408 0.0237858910251307 -0.0817479787809617 0.0618392207741203 -0.0441495185591228 -0.0502446002264839 0.0633095755202173 0.0203044183085597 -0.00396662665146939 0.0116560226054155 0.0170099558462732 -0.0829055696954778 -0.00185532453514307 -0.00555436449649421 0.0895421527799354 -0.0783020164931487 -0.0587943733327761 0.0526518311080926 0.257703649888626 -0.00953730938521856 0.0616776723736091 -0.0899932679799005 0.0972285360082302 -0.0944432691811193 0.0029120894922936 0.0305180943941 0.234336332511952 -0.103621940336877 0.030827716314482 0.0159666048758586 0.0103616172614409 0.0290728564279348 0.131576360691021 -0.0410948755994229 -0.0575995555054757 0.0142086774437414 0.0523764501730924 -0.026405533061435 -0.0749298253323984 0.113055426260226 -0.0149751623697317 -0.0127068703635298 -0.0537311274893659
  20 821.277365797467 ""  5.84424966321928 0 0 -0.0221224425637628 0.098059267183588 -0.0100316990448988 -0.0125045915382695 -0.0318497206710226 -0.0815389579803362 0.0674597129077519 0.0305708229686374 0.0298527376790938 0.000828276000028898 -0.030426271102486 0.00263227339746899 -0.120128022080153 0.100072826167288 0.0599380555226987 0.000704202386244602 -0.0897469899755384 -0.0815693043904345 -0.00629440006599963 -0.0881202688790311 -0.101948868627895 0.153207007539721 -0.0798072572046599 0.0721548078888479 -0.121403709631365 -0.0501567707302519 -0.0429113420267773 0.174529076618912 -0.0588318891116385 0.101841859261702 0.0241751390040278 -0.0804576824959386 0.045461302734484 0.01126105583926 0.0233251180473961 -0.0434986391421938 -0.0173088555996741 -0.000125691557514112 -0.0178961025219121 0.00344493258607779 0.0787794176565322 -0.00415751469747019 0.0157328375479704 -0.0688653379673441 0.0712912016316828 0.116756271226731 -0.00175118053396239 -0.0852218503383741 -0.069963449178445 0.0211214528384248 -0.0197841194250174 -0.0403421944595681 0.11644841817849 -0.0473412513896292 -0.032230111632272 -0.267359499186216 0.102851446090636 -0.031416894230476 0.039878784280668 -0.0609994380420876 -0.0370784259923033 -0.127227354486524 0.0128170932201846 -0.0310839874341182 -0.0406337722114326 0.0443423012804598 -0.181121823019094 0.0680304078822892 -0.0138834373581742 0.11069493264753 -0.000752026829095866 0.138181853488788
  21 904.913148023856 ""  2.0469523810357 0 0 -0.0020551990276659 -0.0164891852467851 0.0134448936969018 -0.0174776945542036 -0.00800655416527573 -0.003947189505904 -0.00944765053945932 -0.0150581971850629 -0.00219642550931008 0.00354652143205995 0.00738939453797413 -0.00305738872072405 0.0822632785880842 -0.00596739595360375 -0.0131447721528314 0.0319234454332099 0.0239964646977536 0.05726151410834 0.021041154688844 -0.0164005736203325 -0.0776090396387675 -0.0492181246516978 0.0466666142910044 -0.0176669387482743 0.0837866816281568 0.0277278383297049 0.0401874555350183 -0.0664559360659768 0.0341978749435637 -0.0408469412765638 0.00701970648222406 -0.0211783987558516 0.0273543750400572 0.00445202286172103 -0.0789890572789559 -0.042181004811816 0.00419509655431866 -0.00287589680937136 -0.00345278037098323 -0.0128090239017562 0.0217876814572978 0.0146625101605535 -0.0275490836435219 0.0197431509175317 0.0636413223458577 0.0287602905209726 0.094800985169014 0.277728736669339 0.0293746693302221 0.139683981182215 -0.339113131041125 0.150342950468593 0.15773838291556 -0.205265638932333 0.0518270147098429 -0.106770183617575 -0.0962171532291346 0.0902879634185633 0.252199777359438 -0.270539169783355 -0.00448715166824202 -0.414962055884218 0.0974263834142228 0.0141854494115834 0.0534516963473219 0.0137708200063764 0.0656179154389214 -0.105316220445301 0.117515066945777 -0.0694525835055716 -0.00375555287426706 -0.162129631156836
  22 929.922819572429 ""  41.3749479138101 0 0 -0.0790856989153134 0.0125829373990898 0.0906386402775249 -0.0551751807490943 -0.00459126793593066 -0.0610304509284406 0.0058382440079373 -0.00419392958630133 0.0515553611752221 0.00941513608958135 -0.0268232957513504 0.00660054836147574 -0.0106920051499437 0.0729625687285933 0.187530268358642 0.0745124704015979 0.0268541594407815 0.0940182485082776 0.0291861721932988 -0.0798664716783564 -0.230763747937614 -0.174425427834625 0.00863833261957747 -0.131405406376186 0.139031555464998 0.013506669906096 -0.000207813581130908 0.168395077051202 0.0422928404042152 0.0075927764742634 0.0294673862461178 -0.103543157758534 0.0811331807811817 0.0342431653570176 0.0297781028460286 -0.0497045167796466 0.0388794523997709 -0.0133018529082913 0.0286961241390597 -0.0427733246171718 -0.00553043819714082 0.0275480685399538 -0.049201744602206 0.00754938520595054 -0.0158932810505791 -0.0172062517548252 -0.0198626597728218 -0.153486990548242 0.0577308214842433 -0.0369603082825147 0.0308405650276024 -0.0554318069466504 -0.0441503816921071 0.0959053876951302 0.0493373175033386 0.226093437218003 -0.121440251862832 0.0659260429861672 -0.0543569358228528 0.0408984621670283 0.0500320718470381 -0.0890967492035784 0.101274337572234 0.0724152904906671 0.0126816952535515 -0.0683894614555061 -0.039965647619888 0.0513070496897478 -0.0874056474441042 0.077978858063103 0.0229718544155416 -0.037788926868479
  23 959.354026122378 ""  7.27487640435476 0 0 -0.103506339010215 -0.0271677919043419 -0.0285010945958569 -0.0766485761166501 0.00692547166437581 0.0599004891355934 0.0914854812220412 -0.0127101431628071 0.0237406348476888 0.012093478236598 0.0107327089540793 -0.00815677088307661 -0.0629150507286186 -0.0433088776413102 -0.0932568506729751 0.146587001235628 0.152436636809781 0.339494771881736 0.087633915140289 -0.0832838302860283 -0.268234493352774 0.143785224924081 0.0326426559647679 0.0992228079731196 0.115934657851896 0.0222223427548379 0.100394926897145 -0.0309988936275934 0.00839921024299429 0.013534096872584 -0.0092656366289221 0.0325360564522923 -0.0203565485039705 -0.0112389939075905 -0.0198527121151345 0.0505520709114781 -0.0419331216724825 0.0141928711359119 -0.0229371376995028 0.0284759202736116 -0.00176947939149511 -0.0146104525214518 0.0495624187346374 -0.00523866749498708 0.0019080500898304 0.0325243099381809 0.00523117476644878 0.105594350532969 -0.0241539568625164 0.017357437146855 0.00782637236919369 -0.00907475200855338 0.0159256716300319 -0.0449748689967972 -0.051860678696405 -0.178539986466709 0.120606642013537 -0.0744857918402003 0.0168171804877579 0.000812672782292336 -0.0468704396060666 0.149787147595357 -0.112458998978037 0.0237142106644304 0.00968688905845626 -0.0538517202358492 0.0872068852928283 0.016137446561195 -0.06646509409911 0.100439852514126 0.0176466431390062 -0.047234631468513
  24 960.587616446659 ""  26.6404873806185 0 0 -0.0205855261019591 -0.0218417172683901 -0.065411165362218 -0.0171711392722226 -0.0048723439616121 0.0639031584635754 0.0672711893391889 0.0148023691137054 -0.0357258446420518 0.0015457080884494 0.0287751397713529 -0.0117552549326024 -0.146645349549274 -0.0900647838545076 -0.148948482186736 0.0493520421253671 0.073045806701963 0.15106105830347 0.0396918141354817 -0.028375261581495 -0.0508485361636469 0.33803966531896 -0.0273349601762192 0.231962348137193 -0.157793254719177 -0.0183275211633365 0.0471137605670848 -0.146137219503423 -0.0733428147168897 0.0479369149893069 -0.0269782395798284 0.0731797483312235 -0.0453107067743926 0.0219593050455667 0.0307557563694411 -0.068112931548011 0.0554646657456872 -0.0194823027015424 0.0331585036193932 -0.0398962977208071 0.00554279623678263 0.0196850167008427 -0.0663357678093286 0.00340249395741305 -0.00471546642260351 -0.0308664520454153 -0.0151717956979751 -0.165219245242289 0.0418562742866428 -0.0292251188545954 0.00170467767465067 -0.00330912026796979 -0.0254984994341773 0.0716565052619927 0.0674464886954442 0.247878018918784 -0.157337201992269 0.0963688342803188 -0.0399511837315614 0.0158586035264953 0.0642188815253557 -0.184654188281569 0.149867428076964 -0.0198979883715813 -0.0220919568443689 0.037181227685938 -0.0521463609572673 -0.00595450368199091 0.0279011124858831 -0.109427446704212 -0.0276167068772249 0.0424139017829563
  25 1009.83279627307 ""  43.8318123975788 0 0 -0.0421807586197442 -0.0369606851724659 0.0170461851970664 0.0377656722849902 -0.107836063134989 0.0381275626869046 0.003887513973852 0.0527446487104626 0.0595406205725343 -0.0191580560494353 0.0982705921026401 -0.0463691490306084 -0.197367166716229 -0.170187436328439 -0.207997286491858 -0.0638469099819441 -0.0587616337385488 -0.0697007021768277 -0.0234844118980253 -0.0442385985498624 0.150655593450114 -0.0856425501450036 -0.143887219832481 -0.117011240930606 -0.132979158489673 -0.081458150572003 -0.181166604311379 0.416739357705437 -0.0855613266976235 0.158034959085565 0.00500377054009401 0.0120853067784692 0.0451584665822832 0.000727406202936389 -0.00236052661163821 0.00419513711578476 -0.00682858572929696 0.00285476654881833 -0.00251670591942945 0.00590817647875736 -0.0071538759993374 -0.00393123499665794 -0.00166511589962634 0.00520967645863875 0.0069299862927517 -0.0412125041476671 0.00611676035586778 0.0160636700684946 0.0529549994646387 -0.00306738100131298 -0.00760660173597707 0.0293680488210759 0.00769634420007722 -0.0336791154183182 0.00434491760017738 -0.0146376013579407 -0.00793289021280985 0.00712493401329456 0.03093804882104 -0.0300344210203027 -0.00332136869015541 -0.0384707476429298 0.00515044417249783 0.0217732525026503 0.00862628462503467 -0.0252647827941211 0.140230510515364 3.60004748139294e-05 -0.0326328853045847 -0.0509115849447768 0.00591240474802604 -0.0119503800719484
  26 1060.87686976093 ""  14.7061432137503 0 0 -0.0425028363999615 -0.0484286745086608 -0.0092356561739538 0.0214497624516839 0.112933670892188 -0.0405161973890606 0.0261637667254522 0.0308344303557254 0.00703758222799873 0.00363307241424477 -0.0748218578006585 0.0500474785442956 -0.219301842857088 -0.042327305494149 0.102872891695297 -0.0717574024311436 0.110126245414799 -0.130341923921517 -0.0465111460963224 0.0918065134534022 0.0927944584768971 0.0976528749970616 -0.068810548063573 0.0414242309386013 -0.118434052705156 -0.0325261839717972 -0.0497883993822077 0.0967082012614683 -0.0515493985823756 0.0743890675045244 -0.0247199963473435 0.0170741251992632 -0.0458469197433906 0.000646570762067953 0.0243699981342347 0.0172492071568333 -0.0212847844054876 0.0119459520262941 -0.0103332947416406 0.0219147709347802 -0.0472896633547385 -0.012209187745876 -0.00362690784269201 0.0288038667673464 0.0275566250403009 -0.260392341472952 0.0264689947193417 -0.00987035721733758 0.26951653876995 -0.0499250378639295 0.0560733642604132 0.100545601984226 -0.000640073312238613 -0.098114786536355 0.0166305062196801 -0.0619290551475591 -0.0308186334861167 0.0243909601465849 0.136036530066698 -0.123163239305869 -0.0169098851030022 -0.129840806527839 0.0114244240313275 0.0069793893423296 -0.0176060184536094 -0.0273316984347036 0.246311254489889 0.090822469183937 -0.125754800659943 -0.196859075647462 0.00247157012505524 0.104652747895938
  27 1094.81267569299 ""  54.4341448726199 0 0 0.0502294525594268 -0.00866156379912879 0.0746453102892219 -0.0290980331067963 -0.0365214709301839 -0.00784136636765689 -0.0195123198835317 0.0319997791706966 -0.0556207984087687 0.00360221990520922 0.019466837404008 -0.0171413004122877 -0.0365444731101031 -0.0183102326325995 0.105964181793849 0.0542640227968949 -0.0309659281331595 0.0827834052067308 0.022238704092261 0.0190772114731171 -0.0944385746385898 0.146890326654795 -0.0438884943873501 0.0916994819578263 -0.239764865947063 -0.0202410666685667 -0.0287719126449655 -0.112008116255055 -0.0714396058014782 0.0350086739072045 0.0269703200021621 -0.0953474550653105 0.101844766114319 0.0314937580039403 -0.00495981475747294 -0.0268798275218369 0.00184197919450486 0.023376514743719 -0.00802697571521178 -0.054236434640289 -0.0765271957280995 0.0515358565091331 0.0619826531544455 0.0531363964405416 0.00832063213308782 -0.154993244886584 0.00313592448901816 -0.0372662913263485 0.0962518378857835 -0.00712073740944472 -0.0427480934627006 -0.197419547644115 -0.058430570770673 0.0749925098443862 -0.0424971989356368 -0.194908511430244 0.101878148058005 -0.100648581643372 0.186512230346889 -0.13210809601192 -0.0728952824003858 0.109610166824729 -0.14731257610093 0.0390773530154184 0.0031269313189585 -0.0158056000966224 -0.296082049006441 0.0106156801214301 0.00676280742863215 -0.209621691672934 -0.0171637093848076 -0.0250443320859227
  28 1111.04151846482 ""  19.016307019658 0 0 0.00572491592094617 0.0639991090086687 -0.0239163729774152 -0.000663110477069028 -0.0634050396322108 0.0385726232225668 -0.00140629787801618 -0.04393130072649 0.00768758925498681 -0.00266493894009081 0.0366257942506826 -0.0244491860176731 0.0991710730658297 0.112336663745008 0.0449357767811768 0.014317851568579 -0.127644662604723 0.0320451044128582 0.0189744884574442 -0.11473299311107 -0.0116179464821908 -0.0863552528745537 0.083310533910014 -0.0305599035601572 0.187509567015274 0.0394970563439823 0.0834562220626547 -0.0873648345750288 0.0734690631284897 -0.0873902848676427 -0.0105362670524283 0.0792722667154527 -0.0647748995979015 -0.00271452554109925 0.0740185925793536 0.0204492191369975 -0.0255428080899285 0.0131790467724775 -0.0120137640977271 0.0388623882639617 -0.0777114138853505 -0.0200672302271657 -0.0164392807398817 0.0411291882802301 0.0404401613356802 -0.258236784334393 0.0101438791638425 -0.129149718682786 0.292474394132 -0.0880675417715605 0.176775957810721 0.0997725260423588 -0.0500363009495736 -0.0660048891136207 0.037338621488508 -0.0492567894045636 -0.0743034423806669 0.05194266487225 0.178741844715559 -0.160954904285184 -0.0227673644055308 -0.184008934608001 0.0308833695633454 -0.022145806600328 -0.050167272984131 0.00300749797028004 -0.0979262495539025 0.0233404189400154 -0.0376684512920178 0.238872363755222 -0.00950122978719301 0.0791276397784759
  29 1134.15541959899 ""  6.04507283840037 0 0 -0.0723534119730345 0.0130731160026449 -0.0590732283650093 0.0552877694060237 0.0159279481955251 0.00105363808210168 0.0268327850358019 -0.0392005230428695 0.0383901454896571 -0.0111785655538472 -0.00719268592344197 0.0154845846859476 -0.0377881135730741 0.0172172085290378 -0.0714534164071674 -0.101167349398803 0.0401378852033979 -0.16321524286055 -0.0371897520127046 -0.117654338672988 0.15191117622185 -0.0809748996279725 0.0581152854827206 -0.0376109240126591 0.223480972066928 0.0274511054328128 0.0682145544916717 0.0313185464624131 0.064362627160021 -0.0477571990848026 -0.0419177510958052 0.141832763413219 -0.137625602031601 0.018862098331367 -0.0139139800841583 -0.0794462824262761 0.0430642247630863 0.011171150508441 0.0167535035562562 -0.0905272833623503 -0.0488493046431364 0.0524091836573355 0.0499393243519981 0.0385139326747325 0.00263749958958737 0.109359506555712 -0.0195170918656627 -0.0861931974643965 0.0122784440468572 0.0147254268228446 -0.127336062846425 -0.274458649699971 -0.059461078244309 0.133789716419192 -0.0331356317862347 -0.126634058883659 0.0797602825076252 -0.0972665462896195 0.134106831484868 -0.0909708804814264 -0.0621266393488886 0.111466564678274 -0.124170971119748 -0.0149229910432526 0.00605135650692868 0.0323770407498899 0.147973302388647 -0.0226729805415766 0.0361520057274841 0.0853016843358518 -0.000520847251298054 -0.0207477553250701
  30 1157.36558139326 ""  25.896580248974 0 0 0.0787424712614363 -0.0252684272519632 -0.0677796203003127 -0.077806511514083 0.0566464785097142 0.00406545799184463 -0.0354971569953853 0.0317565132888101 0.0481106374069578 0.0208586989658276 -0.027025797133573 0.00671254637902374 0.154199944511576 -0.105416737223808 -0.30745444743159 0.119258867193488 0.0358219739202443 0.21410918637794 0.045808466182827 0.279619560146856 -0.189532777559496 -0.160455858724988 -0.0780772778393295 -0.134688731174162 -0.0253362767591983 -0.0441423383469328 -0.160807023451209 0.252482036487369 -0.000443459920934792 0.0573136465627329 0.0395133431245935 -0.142561413892256 0.124666315031213 -0.00258760722252626 0.021048856971768 -0.0248923581611527 0.0102317679249493 0.00519568370562208 0.00402774139712136 -0.0142569924852913 -0.0406240531967593 0.00709748852528214 0.00578129890115616 0.0240977172161036 0.0148675607394063 0.0660126691408149 -0.0187954862474175 -0.090255856931245 0.00263498759252629 -0.0230949593107832 0.0289584019152723 -0.068559252025391 -0.0517838320716937 0.0440852410197437 0.00883278531645543 -0.0389976897734052 -0.0128865830575205 -0.00671643445729596 0.0931631715690551 -0.0755931501058825 -0.0260436700809736 -0.0293395299399256 -0.0217771467300497 -0.0429509415721585 -0.0208677240536068 0.0365521588769593 0.057114192077975 -0.0366541930796437 0.040078288391458 0.187844437722038 -0.00847590555126901 0.0261034409329021
  31 1196.02828284053 ""  19.0566302275144 0 0 -0.0340957855483285 -0.0221851830056565 0.0339592302993854 0.0352051392376608 0.0109792063474175 -0.0231413977650504 0.0132298218331009 0.00176277444206911 -0.0172465168937866 -0.0126924599541276 -0.0068713364355312 0.00366212535861226 0.00762576603171009 -0.0650258500212029 -0.0991390215934624 -0.0477295751404684 0.162912716988331 -0.0729711008575937 -0.0298532156314275 -0.0291937879926658 0.0951943554824665 0.0702495409037372 -0.00123115708492531 0.0440939487893995 -0.0310727186192361 0.0051465878247341 0.0281824588695825 -0.0536660087181848 -0.0264348368283303 0.0100712611969799 0.018717115878549 -0.0732676913168305 0.062943240748151 0.00943667989656706 0.0352012489308176 0.00955359197394944 -0.0503366505036487 0.0101538750309244 -0.0243991305104044 0.0704997932342257 -0.0855101384364111 0.00567959576877237 -0.0250059633014433 0.0397069754951293 0.0318089630113085 0.466824991703471 -0.100042956839614 -0.163596963936244 -0.380578387931579 -0.0392495565295867 0.186960050530507 0.0153296853152335 -0.139656465068862 0.0689320409236314 0.0494334553636309 0.00440130038176032 -0.0995835768631727 0.0658745317387948 0.134255674013606 -0.11708983295975 -0.0146552448671136 -0.145324709656641 0.0404621894313699 0.00863755238863511 0.0374459905333025 -0.00556220028545035 -0.136300957533541 -0.0325754485055459 0.0564670392331476 0.055323288918439 0.0115759672487623 -0.118109196298762
  32 1218.19028528588 ""  14.2958413250171 0 0 -0.0407572599223093 -0.0153272374223878 0.0232546923193819 0.0479898772169727 0.0250631267462987 -0.0246124619660184 0.0147978508621096 -0.0169364402770369 -0.00484799664350115 -0.0214459083441419 -0.0140380616418407 -0.00243826637970359 -0.00137032294829485 -0.16272795075443 -0.353346489448718 -0.0831404914694514 0.325705303487296 -0.0887788604274575 -0.0374439264774223 0.0495349143179504 0.147436975459709 0.0216108603745379 0.0163788301637099 0.017726437057949 0.0537001539105884 0.0109348822652539 0.0456885515059403 -0.0551552636335655 -0.00593592590861038 -0.0127974785617136 0.0604975051397369 -0.23494786762074 0.206461289500897 -0.00453662498149966 0.00784463370215252 0.016385098594071 0.0180797232537098 -0.00319009167487128 0.0125250652208862 -0.0192128615572418 0.0290983334618038 -0.0229082423499046 0.00430250978504009 -0.0168296283317163 -0.00655838662463118 -0.254652208625877 0.0586856107644213 0.0689115015558454 0.227913270487768 -0.00944863333751773 0.000996222863372982 0.00110169192891543 0.0792320468535196 -0.0700738236170673 -0.0111656279524507 -0.00788187538555601 0.0202471242877337 -0.00781172077508658 -0.0472352155828394 0.037411616285359 0.00170564664970422 0.0375833794221047 -0.00993235385182819 0.0151472280637059 0.00633959026630815 0.00788725629599526 -0.420207927567685 -0.0656482378262403 0.0965539858503749 0.316620079262164 -0.0126408063400826 -0.146527280312674
  33 1222.6178818804 ""  18.8852560488533 0 0 0.0040534572525649 0.00600367006726763 -0.0500113557341033 -0.00666286161632226 0.0104829791910794 -0.0047395724872335 -0.00375384724483141 -0.0120299091179581 0.0351864320637809 0.00315441920976865 -0.00537870868128055 0.0138290239727675 -0.0682888619268515 -0.0163077786629177 -0.0610130054118728 0.0155954170286961 0.0273316870931669 0.0213026306787139 0.00115670212463372 -0.0683588415906072 -0.0333682358645254 -0.107993349852259 0.00595559883999345 -0.0692396031633098 0.0828979152387595 -0.00720924259240384 -0.0212442126323404 0.0707665186940167 0.0388513717383557 -0.0147448221781133 -0.03477070489029 0.117714606579475 -0.107624311435239 0.0292678926883795 0.00603432757768898 0.0343977020945914 0.0285584140107303 0.00531267707017318 0.0210521678828116 -0.00164140203604739 -0.0232884041666267 -0.0741154737410564 -0.00399328298325072 0.00433082534978992 0.0110006196342087 -0.410480452301882 -0.00609139660909098 -0.0519386083076836 -0.564087012904567 0.0745065697241486 0.0571948741496916 -0.131962248325832 0.0815842906983471 -0.148780742505801 0.0068528458782405 -0.0458837130533256 -0.0162478503856263 0.0116425678978487 0.0180593096419603 -0.0182500262247675 -0.00866099374024349 -0.0535642354771907 0.00427563728994672 0.065627116196536 -0.00448079132034798 0.0336335591478124 -0.232604808705238 0.0367765641156487 0.0284168699850526 -0.250845758787073 -0.0392498395609936 -0.0147635597683488
  34 1231.3362442139 ""  4.17904448623244 0 0 0.00578557100297453 0.00567201565524411 -0.0514682862150212 -0.00643519683086332 0.0152940532557042 -0.00496842241678706 -0.00392261538464283 -0.0102592843454783 0.0359243290439477 0.00326765468525551 -0.00652353274994627 0.016925944774621 -0.0265731675652545 -0.0360026765868442 -0.1364400406032 -0.0120089114391895 0.0419548466175949 -0.00751480611048571 0.00415392959595894 -0.0817927403339447 -0.0418951222089225 -0.109687908001881 0.00165360749746163 -0.0738916142319679 0.0805955430764277 -0.00852830102185989 -0.0272689980346906 0.0753422334067805 0.0359010675706796 -0.011094937973639 -0.043554873515719 0.130320418226628 -0.116392942434228 0.0336057578517299 -0.0182398561832414 -0.0361201136513424 -0.0824692706335492 -0.00363949604674057 -0.065914752895036 0.0611696349522382 0.0316378718593095 0.122793462351683 -0.00519979999871527 -0.0011032250550491 -0.0216553748660859 -0.0793141584334765 0.0236849702299341 0.0206814326862857 0.128807764738372 0.0198104761189913 -0.10134447542067 0.223260586040648 -0.150092946163399 0.263231898175395 -0.0165332660170784 0.0703101097563509 0.0270929244485977 0.0140905340688001 -0.0514096791948162 0.0508697786761192 0.0470006977512639 0.0382422670358015 0.040438602014242 0.0374678920682906 -0.00895561941001293 0.025426136598686 -0.320395253632969 0.0179121870045641 0.0328300682168639 -0.240908990779831 -0.0401122668460955 -0.0250139659514708
  35 1251.93674586758 ""  142.241847166333 0 0 0.011232431057052 -0.0102034805109899 -0.021953068688045 -0.0133103222135014 0.00981592410330635 -0.0117070707188988 -0.00573886367483071 0.0110460578053683 0.019751366989393 0.0054704845644967 -0.00243079804328363 0.0231880119563698 0.0853007559931536 -0.0136510486904463 -0.0826441261348987 -0.0108012940888643 0.0123920951884283 -0.0128801021254434 0.00552688165950373 -0.171290690199399 -0.0810496941884206 -0.0624914534118747 -0.0280711696307193 -0.0582648316137311 -0.0129664238508653 -0.0149251527960892 -0.0476323294802775 0.0605205026888268 -0.00049996386502802 0.0219285792705743 -0.070302941085672 0.221689742898856 -0.194465262859813 -0.060790771317035 0.0124233004825336 0.0417067638929504 0.036397506618667 -0.000351152553693418 0.0361736031505472 -0.0321909568477478 -0.00971056018454171 -0.0613658577753268 0.00253197659624898 -0.00515670982396675 0.00677593068323643 0.46023747707201 -0.0181728801391257 0.0756180032638868 0.373131481552961 -0.110666505731832 0.123311650372886 -0.0476865751751582 0.0937233771605194 -0.158855441084872 0.00570142047859363 -0.0184985283861572 -0.00835046075670684 -0.0112515188563982 0.0106121484663929 -0.014519414475637 -0.0170886516490296 -0.0091787149099515 -0.0172319467329526 0.027275782483259 -0.000421639470003061 -0.00887880762861499 -0.34565658888779 0.0254476897281359 -0.000171296783205779 -0.285585294084775 -0.0267094415342818 -0.0445329856077595
  36 1279.67417735632 ""  38.1664388056875 0 0 -0.0432086798953958 0.0540064444244711 -0.0337160190014696 0.00576402142012596 0.00404121687062164 0.0280743375289772 0.0206231726532159 -0.0550397892263385 0.0149260150907726 0.0126354386288362 -0.000589023738868207 -0.0303069520842803 -0.27721814699691 -0.0074211645835749 -0.0577942868301599 0.0441474230888164 -0.333225591684124 -0.00568520614826043 0.00230090732298112 0.518687795446261 0.111626719930157 -0.0576354163629193 0.101242964275357 -0.00287256979503422 0.158968968067162 0.0188760320681826 0.0979063836810796 -0.0634922827858889 0.0726430192098022 -0.0875463019887867 0.0831638725056996 -0.271467528765128 0.24072053147826 -0.0122627291269967 -0.00126069316783148 0.00811676297748724 0.00281687663360574 0.000198354340839952 0.00456241694047331 -0.00313501228929799 -0.00505334506786946 -0.00760116926423267 0.000207632508848339 0.000913335159367681 0.000811000234783157 0.167750676055344 -0.0140597439697302 0.014198060128168 0.0595481896680062 -0.0275799825262702 0.0276565739550205 -0.000796563056412665 0.00469901822329116 -0.0186555529736762 -0.000306636266554677 0.00116041840791422 0.0015663720546451 -0.00584218655829666 0.00617536462601604 -0.00574942017658768 0.000149166770965531 -0.00886050488995384 0.000825395947403589 0.0308970404178069 -0.00522979571408835 6.1440491622232e-05 -0.0791387025143081 0.0699794045371781 -0.0478320370924309 -0.324976453170004 -0.0234936511574912 0.013023620574667
  37 1308.4409892791 ""  14.6742683090788 0 0 -0.0259530580657925 -0.038230018206502 0.0294701640256866 -0.0134230064091861 0.0151702296510494 -0.0192718852031645 0.0072997563879836 0.00776149838574953 -0.00926414295149026 0.0230611064814492 0.000318293515175733 0.0189596358833674 -0.0446206090454782 -0.0850529450153862 -0.0652350606859224 0.0331156997145273 -0.394230790138092 -0.0681401639397457 -0.0022471756841845 0.188731712022048 -0.0261578707323564 0.0418976457136113 -0.0285711691274355 0.0149983312137997 -0.0160646822013025 0.00744183174543618 0.0161380360998912 -0.0180862287407287 -0.0401249371317964 0.0324216545539584 -0.0479684515496755 0.213059454245097 -0.189555821047866 0.00745677680483134 -0.0218395405737285 -0.015769931730014 -0.025143208543076 0.0138876840736819 0.00665295474337915 0.100141203785228 0.000655090974878116 -0.000747796282220827 -0.0308205701373821 -0.0015632941598731 -0.00109352359640353 -0.0787711216008259 0.0427210911368209 0.0973603100153463 0.0981082987675919 -0.012410474137535 -0.0365507155460999 -0.577592473366443 0.109051381519245 0.0507793088104947 0.023378560543349 0.0276077087516272 -0.0680499483094549 0.0915851588466014 -0.037908113977328 0.0215251455696314 0.0281486029861247 -0.0247538608455751 0.0614486352005658 -0.0094455149415919 0.0223093115132725 -0.00144242302097731 -0.104785387048397 -0.0591482961965238 0.0633901289238314 0.205937558531714 0.0111624534143156 -0.092249279331973
  38 1310.06779848349 ""  27.6447912960707 0 0 0.0321505140164016 0.0441524246453214 -0.034761771024498 0.014264669771078 -0.0155158057820275 0.0249037850095653 -0.0078114199720113 -0.00938121214965612 0.0105072139572892 -0.0248176315537551 -0.000520442967464322 -0.0213253694635433 0.0461397660288764 0.0947973684394056 0.069104636333315 -0.0509966574528999 0.424579384450158 0.0604830784070113 0.010191373965825 -0.204258076554739 0.0157688903874926 -0.0483251139093577 0.033356189090952 -0.0183600516099255 0.018096993035641 -0.00876559637120021 -0.0179084021949765 0.0189713729048613 0.0454449178280474 -0.0373878469551876 0.0499531533800766 -0.236229571853959 0.211112629311943 -0.00665954582342131 -0.0264354786598075 -0.0116687513755025 -0.0178781702505174 0.0127517941473167 0.00894396138003335 0.0870443798582301 -0.001312094729492 -0.00438254136826674 -0.0262829007763343 0.00145141318013024 -0.00195413462965398 0.0270676199065486 0.0155097937569427 0.0827087631603876 0.121057240640964 -0.0136733351486632 -0.0496884862652131 -0.527287015917132 0.0877106354831596 0.0497248580848297 0.0155744704118942 0.0271415829446721 -0.0488052966992728 0.0685494268133802 -0.0280504919437059 0.0157598961484171 0.0304972342583951 -0.0363093975088785 0.0600531343994452 -0.00560465589578878 -0.0252060496544152 -0.00231407258703199 0.123311104177819 0.0496926091467386 -0.0689838537565549 -0.251145410863234 -0.0110117026085084 0.111729810857207
  39 1375.41890907867 ""  21.4057145532261 0 0 -0.0100401215265637 -0.00668281978445399 -0.00293659393539105 0.00202114069745525 -0.00099664005190472 0.00239417710130571 0.00213879672938799 0.00579342084432665 -0.00160629528695597 0.000462484876386188 9.63487970927504e-05 -0.000274457952414681 0.0519170204816202 0.0218286303481732 0.0304600091742401 -0.00312949854245262 -0.0101863687167837 -0.00443687841743224 0.000176943437626897 0.0192547191708091 0.00834560848185314 0.00737418030250257 -0.0119276911000673 -0.002694740730532 -0.0120446812822285 0.00122611140511886 -0.00230846235590684 -0.000707095062146576 -0.0114933052417377 0.0130350665571026 0.00105271437286797 -0.00219948441615073 0.00197994064087137 -0.0191692430420648 -0.0199404853115174 0.00461542899253653 0.0159209233215573 -0.0156274263418061 0.0140922891402421 -0.0106461498796735 0.0549161715938283 -0.105059251425317 0.00246121106840074 0.0803350381499158 0.00576097373225522 -0.0392304039985837 0.0519360866642031 0.14029716338906 0.0221099689332505 -0.0366455474488349 0.0261997528564029 -0.00542535173910467 -0.420397034860683 0.507591980860272 -0.0685476374186373 -0.337262216613775 0.0509649088317446 0.0468202190015192 -0.0707944332569161 0.162694016607373 0.0300888359079422 -0.31033886380918 0.0586459786331165 0.0093096046511309 0.00118110051956526 -0.00397789407143385 -0.0174730650987198 -0.0033990842034836 0.00141306718433015 -0.00663373265269944 -5.09690609350243e-05 -0.0032593605439537
  40 1385.7041607493 ""  32.8284565718849 0 0 0.0859830780013954 0.0303867233316139 0.0449454473547389 -0.0176489632668259 0.0057643623667932 -0.016602086588725 0.00416784199121403 -0.0375354228736957 0.00870660406379775 -0.000489426335040719 -0.00204356943566968 0.0082867511389618 -0.536695686347215 -0.194564224777163 -0.128929376420908 -0.000999173413973219 0.0560094991310731 0.00670468619360288 0.0123481252355586 -0.143365728610826 -0.0976382636353738 -0.0962283126412285 0.08446765815396 -0.0391258834672669 -0.00632653149313479 -0.0345778270608851 0.0134860809431209 -0.104600765382158 0.0765160078309031 -0.0882627487430358 -0.0219841065127695 0.0608893206084589 -0.0531059487264446 -0.0159813439253901 -0.0111209553538874 0.0107777241872362 0.00512661998784633 -0.00630245468418154 0.00487063148314723 0.00159485278471925 0.0335216551859914 -0.0525172017610849 -0.00029568838406352 -0.0450762705869224 0.0545158520403909 0.00717410132899001 -0.00141566099664369 0.0296508726674025 0.0164358618318008 0.0133270991593377 -0.0271809648287948 -0.00879628173961811 -0.179581692980289 0.227130907357838 0.129569750718515 0.175027012343917 -0.126307693594731 0.00388210432505556 0.173265250088152 -0.22422273151323 -0.110741289655524 0.183297979243973 -0.0919669551100637 -0.012748009058431 0.0110608636787413 -0.0166920706592559 0.0727998028474267 -0.0292647405097276 0.00837115780916715 0.0592418938699474 0.0252211954010754 0.0212314412167375
  41 1387.12493911406 ""  18.5939256136072 0 0 -0.0657580620922744 -0.0326290909147667 -0.0449502878255215 0.014903399787524 -0.00640389835666851 0.0170021252138423 -0.00210306412237493 0.0325489831557176 -0.00439857116434337 0.000328674908664679 0.00162839687860387 -0.00668376802000407 0.388324888569505 0.167140078882236 0.171612762523101 -0.00386025197845579 -0.0337958002366821 -0.00380610878179886 -0.00687407495757218 0.122541029504423 0.0797121586322135 0.0710498700679219 -0.0803070108418342 0.0204969724553509 0.00140126950680809 0.0234447954775579 -0.0221889976097778 0.0769683609389631 -0.061533592718811 0.0741977341329682 0.0172938073020991 -0.0492040999845271 0.0429940067311429 -0.00674280864633906 -0.0129876621745104 0.0140238922737105 0.00111450971271867 -0.00566202708368087 0.00165312838707069 0.0065600491715318 0.0366045240623903 -0.0476019344116114 -0.000491411796478594 -0.067457331863738 0.0641240565188809 -0.0688823996238653 -0.00796198580642462 0.0128079713727192 0.0167693747078657 0.0351009140047774 -0.0561178879334621 -0.0147438356978523 -0.162796438703782 0.222566126656379 0.159913709763328 0.269674999017364 -0.144500485205361 -0.00682708726889008 0.224270486576334 -0.301345645455287 -0.128360098326206 0.267856536132598 -0.109491165838718 0.0186611169604721 -0.0039321577596049 0.011691385296999 -0.0947822507923836 0.0265833244568791 -0.00346028728187633 -0.0509939469993428 -0.0231569045701573 -0.0446405978667329
  42 1418.04527494885 ""  13.3351833721691 0 0 -0.0347373614421398 0.0611084512759056 0.0978047989770181 -0.00462147198012895 0.0279918328451464 -0.0182708266038205 0.0147987204912774 -0.0129213921846249 -0.0271210101952629 0.00204291400116968 -0.00209110509391978 0.000358936305335327 0.391236143585313 -0.103357956994333 -0.570119154734184 -0.0191767685876566 -0.162582414539729 -0.0861163426184756 0.00647151100591229 -0.117984729163315 -0.0754652257783914 -0.0105288291686052 0.138744176098754 0.0194420032792904 -0.11170192439328 0.0146964272622281 0.127126565337779 -0.0318257206468008 -0.0234614465585211 -0.00422230169876867 -0.00417941905022988 0.0109930276354838 -0.0118906825211962 0.00647253984886544 -0.0058247672550043 0.00801980002994983 -0.000276922238637797 -0.000302396233916627 0.000610143752774249 0.00154703913834329 0.00395559791069941 -0.00848329720259398 0.000910263752619446 -0.00503029447407502 0.00395842150982565 -0.0531240012348031 -0.0289447376351774 -0.0411693448765552 -0.0297812925222218 0.0415374537891885 -0.0525602330733054 -0.00557865324407849 -0.0319171755110627 0.0331669536920706 -9.38075964411534e-05 0.0338174397339152 0.0158018429896344 -0.0173136290786027 0.0304496121033547 -0.036877939447407 0.00503883316639329 0.00766588870218587 0.00788980957177899 0.00391155251061204 -0.0483266817997304 -0.00054775490731167 0.215245093383005 0.107482952188856 -0.129878924975676 -0.230956637665212 -0.0325823517837855 0.131418042778397
  43 1431.36168218939 ""  4.39985015024723 0 0 -0.019778511503657 -0.0246784695449738 -0.0222385308583869 0.0104095281635012 0.0334528657647321 0.0281403386521557 0.106995172572907 0.0150078353422255 0.0508321413872293 -0.00514428106741311 0.0018898733908823 -0.0154793723833333 0.0671467859127247 0.0369514340212885 0.0767084210204409 -0.0271769546158249 -0.137007157067482 -0.0574093978818337 0.0246558202470031 -0.11626312381702 -0.0211748559522495 -0.305592947896325 0.0104838746782329 -0.360538743917498 -0.435256390826391 -0.203333502733984 -0.167351500051555 -0.455014472475429 0.107432271364032 -0.0284177636111514 0.0263082815034673 -0.0883603028425355 0.0745083688348957 4.36978728787875e-05 0.000699925260615062 0.00546592666088237 8.43863751588913e-05 0.000254882350283844 -0.000628172577845981 0.000551718435939215 -0.00160800665425555 0.00339902447763475 -0.00084072856924677 0.00111287541422914 -0.00222121892399329 -0.00925616790875586 -0.0249632992905631 -0.0458116818471344 0.00248300376205743 0.0327769895912787 -0.0391257069254937 -0.000199803151119648 0.0102460581622987 -0.00936818821555651 -0.00473816637333134 -0.00845686852933708 0.00317163042158582 0.00808506005843964 -0.00613275214393509 0.00591274920524209 0.00602936771686526 0.000709700809994313 0.00581147436122842 0.000152267594916106 0.00549009272063867 0.00507323904411941 -0.0272151482820916 -0.0108156086477327 0.0185890257312403 0.0484328544310127 0.000802780878985717 -0.0249819587029653
  44 1448.33963185351 ""  4.76331202971444 0 0 -0.00636393051565325 0.00531037046490893 0.0026520403160303 0.000192188958363252 -0.00214609287747573 -0.00466064608864735 0.0108951920313965 -0.00103476305836401 0.00313975581626035 -3.01486030262925e-05 0.000979660685255508 -0.000567792040829978 0.0438379131001778 0.00607137360548918 -0.0278370872428505 0.0232333204144769 0.000134363016185273 0.0219984629446012 -0.0151758751571825 -0.0084280941239565 0.025462986552608 -0.0306962589299443 0.0245633467415577 -0.0271513847385145 -0.053043621731614 -0.0195165267759648 -0.00402748760989458 -0.0343826582851579 0.0153478110394808 -0.00908630317721232 -0.00175880438231186 0.0014215314990657 -0.000166884550734043 0.0289237634170032 0.00585521155680156 -0.0962501150729302 -0.00470166859637773 0.000896586425871747 -0.00226547244036377 -0.010656166829282 -0.000646692710455993 0.0116688455251715 0.0136531596575268 -0.0152143285563886 0.0044189623833234 -0.0239694186841857 0.332278514968725 0.525750075308012 -0.133753094375078 -0.395448695891529 0.489257822586156 0.0236797903775651 0.0175814240012678 -0.0218824312826109 0.014370201994309 0.126597545720984 0.0234051766328589 -0.139901683484262 0.0370096062626005 -0.0323631103039954 -0.0356149006519857 -0.017565934358296 -0.0484512602982018 -0.00178325537797566 -0.00387786116009949 0.0032967856401918 0.0443634632161017 -0.00225694984963437 -0.000651886430347498 -0.0176301175006175 9.53395684420022e-05 0.0259130291147367
  45 1463.38027458664 ""  3.11005013116661 0 0 0.0110330543911606 -0.0305002646043803 -0.0133982473871367 0.0103185042969956 0.120712130616729 0.0627324693475636 -0.038154726748196 0.00829641833660737 -0.00228810159523052 -0.0148358776990841 0.00160728902274103 -0.0423198317834096 -0.063910034293816 -0.0376849866529163 0.0229984996634239 -0.029344720416575 -0.423039659407325 -0.115954254560866 0.0481165785525702 -0.524610184397008 -0.100035010775373 0.118397437139011 -0.120429658594632 0.0983438051976745 0.19414325057898 0.0481011205772554 -0.053236106915089 0.10684800320024 -0.0201997158455811 0.0139794809502052 0.0723052702254209 -0.246753868895977 0.20462354283682 0.00227844845992627 0.000667636140246031 -0.00404687366123889 -0.000477198021157997 -5.68934902228523e-05 -0.000451077965688493 -0.00195849043994406 0.000300905186106582 0.00153296517631282 -0.00101102093349052 0.00117124200799352 0.00243846917252778 0.00277061027505181 0.0194209839516836 0.0318901620120016 -0.0138164078916377 -0.0224332198207701 0.0327282572688251 0.00957043627438979 0.00371534505476895 -0.00420951146502406 0.018002221588964 -0.0230424933942289 -0.035907792712945 0.0221329293867508 -0.0141880340594715 0.0156315672242095 -0.0209898969323194 0.0116055415769664 -0.0223938409851559 0.00119910000967901 0.00848903717141242 0.00667845022585436 -0.055521933144372 0.0177080854985009 0.00309253089973704 0.0259659752437205 -0.00912411303627534 -0.0648105318716803
  46 1474.68696761047 ""  0.719009381112363 0 0 -0.00400786180701375 0.00574926251174816 0.00268411168343804 -0.000621861869054849 -0.00720081668373952 -0.00488409340296386 0.00375504320653267 -0.00199583544800877 -0.000752611578923683 0.000901430328971046 0.000261820806840975 0.00190640046342878 0.0343500825254398 0.00453141979727035 -0.0247710136309565 0.00730558505190992 0.0223067216554681 0.0115845750009106 -0.00712542395764926 0.0266056651388162 0.0126881654547486 -0.0132434357086221 0.0300236992806824 -0.00417443931506886 -0.0297136714733681 -0.00431906781409034 0.0147130045749217 0.00247281800028589 0.00381661255107795 -0.00420384493104984 -0.00446809002059344 0.0120560365935805 -0.00938545120295012 0.00872611405652256 0.000532414988454001 -0.0164837603012484 0.000626674008377406 -0.000619668490119478 -0.00475443675962837 -0.0206613160683562 0.00201533948478397 0.0315274470112017 -0.0288301890253634 0.0218117593620871 0.0331350149882322 -0.00692174828878438 0.0390388459901158 0.0522664077735794 -0.00889099886978636 -0.0435199344670168 0.0464788414588769 0.0605274579544799 0.0495307312020622 -0.053653185715828 0.242571344786853 -0.382352578583198 -0.504888223626118 0.452920787753974 -0.189373525872882 0.183494072246441 -0.241313652371646 0.247548694908194 -0.244916058750553 -0.000144119768836102 -0.00511928174823851 0.00276919288746053 0.0206951068807106 0.0171665181238459 -0.015032203528987 -0.0356146386292909 -0.00524852280835287 0.00802409626612136
  47 1502.56651191055 ""  4.4380256653727 0 0 -0.00166480898306026 -0.00111993500733797 0.000809630858814972 5.53131679879699e-05 0.00138592960877117 -0.00170233417263942 -0.00125532444010058 -0.00237562601572876 0.00293749204260148 -0.000114219643217292 0.000435673404353262 -0.000632472061613535 0.0051612019465869 0.00013208535713844 0.000154912204610974 0.0136719643192806 -0.00808090657058448 0.0120269843416271 -0.00945872636270007 -0.00999281857864351 0.0160137921843868 0.0152512953242124 0.018303698702855 0.0266926736130421 -0.00841698419299763 -0.0178443890773518 -0.0362547477655189 0.0138346089042151 0.040355571153584 -0.0343107256543304 -0.0006809625333989 -0.00215714783572205 0.00274527111799054 0.00131763271798495 0.00229750093175951 -0.0109610911931537 0.00591258252953246 0.000350265255340426 0.00231054326664722 -0.0239201755308677 -0.00808334367755266 -0.0100379543410222 -0.0435861258513677 -0.0164318493123543 -0.0231265704046782 0.00688879990553432 0.0401078532266082 0.0645445795134768 -0.0240697399870459 -0.0564091371949765 0.0704930263132268 0.0331471724170207 -0.0382457086273849 0.010090142903201 -0.192947792694878 -0.203062421388388 0.227720822278481 0.503612672144917 0.115718298521839 -0.288715649555264 0.347011240445401 0.39623024909142 0.406108750661494 0.00148138470180554 0.00123456761237994 -0.00302595589734051 0.00646394009650698 -0.023583823714238 0.0147362939102755 0.000132268174329018 0.00856293816169357 0.0244145577884922
  48 1506.04063920737 ""  5.70686375619286 0 0 0.017632976548475 0.0190350784265035 -0.0136919354425134 -0.0011974487044232 -0.00224570577244492 0.0145027881079416 0.0125685698587253 0.0292852543238242 -0.0330136215031013 -0.000601276947228379 -0.00250316454251428 0.00028855212887847 -0.08543281872051 2.878507296969e-06 -0.00847105231992609 -0.0770141215825243 0.0460917444179413 -0.0656622188268464 0.0593587326991366 0.0163784218279029 -0.104644879813391 -0.179633530093105 -0.257968056328466 -0.32747557317363 0.145538792110146 0.222623713883842 0.427158656726385 -0.179635608741623 -0.491877197837142 0.420414308206495 0.00551830850085986 -0.0154092318764784 0.0113802911796824 0.000236399557795746 0.000484770837912574 -0.00410839920262606 0.000831033576895134 0.000159760434966294 5.96705789615363e-06 -0.00303724097002704 -0.00170299809690536 0.00107170196618529 -0.00358563564875862 -0.00125356801650074 -0.00199415794347285 0.00532776888022818 0.00980109369485449 0.0142279176732994 -0.0117215598450545 -0.0139724145032725 0.0173509151673735 0.00529674785096928 0.000850865026390271 -0.00445403912843944 -0.013941257988396 -0.0186519870325822 0.0151301555154901 0.0433447418241703 0.00769120651916199 -0.0220176343361357 0.0263019203851197 0.0350828143296043 0.0306275260424446 -0.00160518559091174 -0.00227739818904157 0.00315180452482711 0.0248513007406037 0.0124520395155268 -0.00934468350636884 -0.0188069438495414 -0.00343284548187738 0.000648183803519283
  49 1516.55225912842 ""  4.61479272264878 0 0 -0.010086928496682 0.0341579831992642 0.0358917327299533 0.000607708266970975 -0.0211878281201319 -0.00712278099306526 -0.0103655048122823 0.0290386199258107 0.030782493488335 0.00215652330246448 -0.000512699311207248 0.00667049295698231 0.0326011810801492 -0.0175737612825113 -0.124503260431134 -0.0475535690487708 0.0517620596009886 -0.0468081818485369 0.0283314258978797 0.0929317954802262 -0.0514874723514034 0.182518301902982 -0.558775260469683 -0.0284055807195632 0.397859336229707 -0.0482982383132534 -0.44655113432329 -0.400726983088261 0.096107048942778 -0.0372689544655119 -0.0102176844761157 0.0338014863306513 -0.0280983274570501 0.00182896146750003 -0.00114607329626255 -0.00128689294832996 -0.000143832673380449 7.81568065121376e-05 1.05910917641627e-05 -0.000723013831174804 3.45522792383393e-05 0.000159763604109361 -0.000299402111084271 0.000229326938392425 0.00132549052731291 -0.00281590857741967 0.00249766166537784 0.00618413251298724 -0.012382003036776 -0.00404539306256739 0.00472917934167615 0.00176618558062442 -0.00165740082082716 -0.00073391634375712 0.00755968731895568 -0.0049500998828106 -0.0124103402455947 0.00621082514286165 -0.00241104322105408 0.00264927447029062 -0.00780316524429664 0.00464088837865884 -0.00811700823156663 0.00124354279722915 -0.00931717770460592 -0.00712559943699119 0.0684106805473155 -0.00268330377659906 -0.0158115131405679 -0.0662950483217364 0.00531904240272379 0.0681743166331309
  50 1540.84244662621 ""  6.53103901452341 0 0 -0.00392231572886043 -0.00748605681225832 0.000428389055070221 0.00960648936190171 -0.0216315065558918 0.0735817307541148 -0.00503344700756499 -0.00801611212888753 -0.00089580501322723 0.00229337792014624 -0.00373682287636338 0.00693356905805102 0.0146914346638059 0.00926389299170064 0.0424029129688954 -0.463321054074862 0.105403997836792 -0.442178499199966 0.327876763182414 0.207442420474081 -0.547397079528044 0.0250398992839951 0.103453915906471 0.0764938723753727 -0.0575226124888514 -0.0262325643143389 -0.0203736517000932 0.0885115891040362 0.0684272257298728 -0.0656002276655932 0.001243812018561 0.00698973735108431 -0.0055128518717693 0.00267535520304572 0.00209422280440601 -0.00272004326646208 4.54355668088086e-05 5.12334141464327e-05 -0.000356495949882118 -0.00224016601813687 -0.00187528981754225 0.000167535454466439 -6.82167509763552e-05 -0.00033255343332762 -6.94039576174145e-05 -0.00577050141178873 0.013187342127775 0.0177185055368 -0.032052498981445 -0.0174469455865913 0.0333618690731265 0.0116186610171188 0.00283695605928739 -0.00896664890927847 -0.000114657337399307 -0.00279370182828107 0.000169787948011439 0.00471943714831975 0.000682976225020161 -0.00261561943944989 0.000892575019911763 0.00632482416083688 0.000811694502642469 0.00241508529093026 0.00304028663106102 -0.00369471091893816 -0.0188882240087731 -0.0265369634271868 0.0198601074361685 0.0202831002678628 0.00874423002760543 0.00943754661615793
  51 1642.39105954272 ""  43.8711980657245 0 0 0.0174877728819919 -0.0012796529391567 0.0130172390413892 -0.00321227200380518 -0.0141652696359466 0.000127645379089341 -0.000839250662505757 0.000489907737936489 0.000540035584376493 0.00132695496520571 0.00184070294016121 0.000893975404726886 -0.0408018111555429 -0.00958830156231291 0.0284365703510762 -0.0153416317519525 0.0437562083843036 0.00198578894328195 0.0103661852547515 0.020779591736402 -0.0208983925405061 0.00791813462157902 -0.0120448969598226 0.00272540744445676 -0.0041920572596545 -0.0128465962357286 -0.0333918304056417 -0.024345753363091 0.0197853744775419 -0.0155239422151405 -0.00183760676786071 0.0199946834681766 -0.0192353689272402 -0.000487321087893147 -0.000836041254307657 -0.00200276291192761 0.000333118880987537 -0.000412454611093728 0.000483370023773374 0.000271905842712685 0.00121433432915445 -0.000360333867403376 -0.0010280183555656 -6.73627525646895e-06 -0.00260350203397362 0.00469222850361223 0.00903183396980881 0.0143562157769364 0.0072216375836976 -0.0109081634991319 0.0072411723170167 -0.00436633076444604 0.000554310969770757 0.00670473287067413 -0.0190356583976419 -0.00626971353757722 0.0158552797086296 0.0130190842157679 -0.00098353094476478 -0.00562307198954958 0.0203520952417591 0.0048431548254593 0.0226204005276132 -0.0177915515066924 -0.0198409849164837 0.0634979329565731 0.0686929460393836 0.555984128356518 -0.368549069667333 0.0533362312251504 -0.195435090286949 -0.644633442398075
  52 2583.02250877775 ""  269.637108366435 0 0 -0.000282339768273934 -0.000213347260371819 -0.00063533712866822 2.64296552215986e-05 -7.95162946646773e-06 8.25650776295361e-06 -0.000247164228205522 -0.000108635838994532 0.000334507781876156 -3.91330767464799e-05 7.4881777012869e-06 2.54593399971633e-05 -0.00024757231220959 0.0021909908267334 -0.000215529068319492 0.000476590630712822 -3.93683855584486e-05 -0.000911370815008401 0.000740966352704544 -8.57088258504643e-05 -5.62151788472935e-05 0.000161504495390513 0.000433081313444355 -0.00207992145311487 0.000209596592357148 -0.000192093223356448 3.18171284190526e-05 -7.77082622141035e-05 0.000721725745306812 0.000859179170395519 0.000516186047292177 -0.000140868397879899 7.62583352600406e-06 0.00353796666319776 -0.000997930375350397 0.000389044226061336 0.00547644247301822 -0.00205954007037703 0.00485319975096164 0.00742146265193524 0.0603083678568034 0.0416725265274786 -0.00195891076734864 0.000869338759443113 -0.0023570775338514 -0.00218356649961967 0.0136973546024798 -0.00506035346742179 0.00979501174436386 0.0135931516455307 0.00875489062649176 -0.173551234444805 -0.739439000197225 -0.588967919890915 0.0288487946612907 0.00452758881013877 0.0118525680000503 0.00194408102414203 0.017888891876814 0.0125274937491399 -0.0140310610953477 0.000907942972507078 0.00862675678974959 -0.00215745522358328 0.000532501892438815 0.00119059290071487 -0.0118105774845777 -0.00185800558417469 -0.00633250790274226 0.00171376879815643 0.000341292009616968 -0.00227787255938879
  53 2923.8395713093 ""  67.1710774047825 0 0 -0.000120036634166028 9.22054942753142e-05 -0.000146095944237403 -0.000204369055417381 -1.28600605932036e-06 -0.000259874651793106 -0.000177751150142162 -2.76653102776358e-05 1.03451169454114e-05 -4.10298860562065e-06 5.34038014617392e-05 -2.48427465630547e-05 0.000610215975655521 0.000542169716838103 -0.000647216759331796 -0.0016309677186303 -0.000325226012931308 0.00103135990197503 0.00448473752760831 -0.000338691993517834 0.00196249637835277 0.00124812218929444 0.00062617544757804 -0.00171562248967882 0.000309454841383088 -0.00148952747504753 0.00072629625130414 1.0916832726167e-05 0.00104897748268901 0.00145068794154604 5.99968663903634e-05 -0.000155498894797007 0.000113296536804172 0.00134533779072655 -0.000569941695618019 0.000571406979423121 -0.000360595541390258 -0.000625301897536484 0.000499219018253429 0.00158844255713745 0.00339358158758424 -8.39462203472952e-05 0.0454711889507156 -0.0259668380018166 0.0332657938505991 -0.00105054494235931 0.00327967112516367 7.57299342270726e-05 -0.00108511726875014 -0.00165032938401618 -0.000892824835134137 -0.0062759580162799 -0.0219906956509955 -0.0112576810472404 -0.771610024937269 0.0978808965260987 -0.461898407790523 0.0523311223570008 0.218497435761033 0.184614246367811 0.16844225883222 -0.0121088260701604 -0.118556265581796 -0.00045671299088064 1.93806258585409e-06 -0.00032288476629542 -0.000875804510012606 -0.0028972674865981 0.00166327065039966 -0.00320522888802621 0.00293918503691716 0.00310463752125175
  54 2962.93056226348 ""  37.5645127016339 0 0 0.00268586119252349 -0.00692074032147227 0.00306301621523219 0.0190511028960728 0.0112230246101151 -0.0627399850454787 -0.00251439642559406 1.09452311175363e-05 0.00104570358465801 -0.000419179361481312 0.00217682313156309 -0.000111911090002925 -0.0208428760601386 0.0801483263738167 -0.0401784062318565 -0.631145861866455 -0.140760998661606 0.553409426542788 0.408150836744096 -0.0318837579427591 0.188579296696844 0.0269306718187116 0.0114322624174509 -0.028408482469223 0.00460722463258476 -0.0196453369199383 0.00803951359869915 -0.00140195196076209 0.00809461483149879 0.0107084159647184 0.000399258151490472 0.00553545499713387 -0.00491889068445759 -0.000197907361143928 0.000536472734018751 0.000744423367975429 6.37655251673337e-05 -1.6595601862862e-05 -3.40960952389005e-07 -1.69883510648435e-06 3.49367223795167e-05 2.79364979855853e-05 -0.000122220404099819 6.60120598094059e-05 -0.000253521180348884 0.000157428676788925 0.00280844186421043 -0.00163468577913717 -0.00234949103231877 -0.00819137177549521 -0.00566550800227622 -7.86577767894446e-05 -0.000112663798137237 -0.000132645169760499 0.00328196983342561 -0.000360153780748867 0.00200844562713644 -0.000185619625966285 -0.000324613455882755 -0.000278950826218049 -0.00160480624560157 -8.65172996598186e-06 0.00130275663620397 -0.000360188648510744 0.000247945479298288 0.000429340045275308 -0.000425216494362877 -8.70820395034213e-06 0.000923043840826252 0.000104468108267918 -0.00339881785733324 0.00399749828197119
  55 2999.69919840209 ""  2.6379483643168 0 0 -0.00130601956766798 0.0108429508560237 -0.00466735053156981 0.0450342418001999 0.0012070239744653 0.00594709443386988 -0.0368741081009377 -0.0117598086727722 -0.0161333707663193 -0.000234035486901178 -0.000402897929899611 -0.000202746877556867 0.0293906807747351 -0.129211059450337 0.0537250204381658 -0.143299183982716 -0.0313815798665533 0.138454361656144 -0.393250692591937 0.0274274145890552 -0.204069275813623 0.340998974652672 0.139008816660004 -0.34542327360239 0.0860357714605812 -0.350389934782491 0.126260684260009 0.00256181036024454 0.347142785637643 0.406051664653234 -6.3302991608718e-05 -0.000409088747692491 0.00397488045699036 4.00194064003893e-05 -0.000707893007097218 -0.00113162752436977 -5.9766694976918e-05 2.05922889714664e-05 2.86859286557781e-06 -3.72099267118437e-05 -0.000107296099239609 -0.000144853085695835 0.00013511757113287 0.000211384169463716 0.000148505086674281 -6.16355054733617e-05 -0.00611430393511858 0.00314257064220541 0.00235448447465992 0.0141135505075761 0.0102246354214383 0.000459953725622468 0.000615231353242246 0.000473490629952322 -0.000413818696044397 2.8291093317733e-05 -0.000218058645671205 -0.000448114224215429 -0.00265214751819836 -0.00217452434262013 -0.000769986300594016 0.000109913835982601 0.000706177915895528 4.68527328926324e-05 -9.81119809799749e-05 8.97152553011626e-05 -0.00149452302803007 0.000156068169884413 0.00108793951237935 -0.00124158908952888 0.0027211558505429 -4.13205835596226e-07
  56 3001.46699261714 ""  43.2627809396791 0 0 -0.00120115107131734 0.00856764969294792 -0.00381916339107775 0.075051407305472 0.00158446194895727 0.00469150292370831 0.0213828856683906 0.00485882029502317 0.0132274016443068 -0.000591736266628017 -0.000450802746525553 -0.000502860093715736 0.0246938006211197 -0.0976543671035678 0.0421921386727536 -0.278680765041358 -0.0610220002405542 0.265598643663433 -0.612758014395669 0.0449541135585236 -0.317058170766073 -0.192700581550273 -0.0790161724158453 0.192518573016016 -0.0614637140156201 0.247438507010946 -0.089284552990914 -0.00350071858142191 -0.226096555853106 -0.26146587299505 -0.000749253002535668 0.000143358748135911 0.00550039224413857 -0.00017693529435996 -0.00113056800524193 -0.00220448272946998 5.70453482134482e-05 1.23061860419578e-05 -4.22022016522969e-05 -8.09353900050439e-05 -1.12872618693235e-05 0.000157966670399403 0.000131260070225005 -0.000379380024668845 -0.000151500110333508 -0.000869374362752331 -0.0105053754634941 0.00544766159668418 0.00402858787213747 0.0241183146287457 0.0173356681739336 -1.25673480294114e-06 -0.00103870729272006 -0.00125884696527916 -0.00262050715848819 0.000306460041399431 -0.00159073130222262 0.000752785471613271 0.00447431070791886 0.00350923115441145 0.000343044423941437 5.29738921919313e-06 -0.000358920814682099 -0.000105201176843995 -0.000166576276958719 0.000453823026558289 0.00126713068362577 0.000165591231938031 -0.000779997328514756 -0.00021070416738116 0.0023814458566598 0.000327942006337466
  57 3010.22595187548 ""  41.077803740795 0 0 5.13075432455992e-05 -0.000531490463298079 0.000187835080162169 0.000233304821606139 5.92178738669627e-05 9.66083171458296e-06 0.000279678981158902 0.000113061732046071 -6.54739976449451e-05 -1.96004060840982e-05 -2.60680556795859e-05 1.15292738985586e-05 -0.00136934044644693 0.00651222651740299 -0.00279198746340721 -0.000683601203408757 -0.000357759707842009 0.000617443384324351 -0.00171000499364961 0.00014057641206404 -0.000876049628166224 -0.00299024708149591 -0.00121355883887037 0.00294338710873714 -0.000324681599655254 0.00134221363538701 -0.000415157847457593 -1.77451453301851e-05 -0.00149130268984781 -0.00166312550031352 0.000212402888632395 -3.62301787362548e-05 -0.000242254034763647 0.000354781965307101 -0.00098336152729057 -0.000950363336986891 -0.000642337291051686 -0.000515902097631459 -0.000189934731725831 0.00176182185425245 0.00232292015425193 0.00246480604267113 0.0510921199943478 0.0489002929064306 0.0358993534517059 -0.000847419124682924 -0.00596224680963762 0.00122201229887915 0.00347972937445742 0.0155420887545174 0.00792489989478748 -0.00436536655800216 -0.0147643627487 -0.0151780114205183 -0.268389260974123 0.0439333546460468 -0.159890805961624 -0.100288994153005 -0.652439975558146 -0.512618438822331 -0.248591950827904 0.0227208688601725 0.236321454056116 -0.000162110986831816 0.000236082730791288 -0.000203786737877817 -0.00144538098079708 -0.00160881733131018 0.000660286130020591 -0.000176360088291935 -0.000916074687260116 0.00259763260492607
  58 3016.5110407049 ""  12.379341931337 0 0 0.0176823962978741 -0.0701480081656297 0.0278352286530786 0.0141792923315435 -0.00126869101801958 0.00810984422002313 -0.00273063907436315 0.0136730825626504 -0.00463992956904928 -8.84769425467468e-05 0.000465986969467426 -7.91294910900108e-05 -0.205068638759574 0.831384897896534 -0.3385994720674 0.00474629092545317 -0.000939210465009136 -0.00271001406822803 -0.171603656411914 0.0106139000989348 -0.0897536942436249 -0.00705054105269971 -0.000357014301756802 0.0111905438531405 0.0371202311613341 -0.153660597662024 0.0549320026173639 0.00222529831148177 -0.00846890224875129 -0.0144927390392961 8.98033163265438e-05 5.40840906599723e-05 0.00119998090382129 0.000762473189156013 4.70426668876098e-05 -0.00113178699238846 -0.000160668601852088 -2.63965027442846e-06 9.08306087529332e-05 -0.000261356800648733 2.14794596347195e-05 -0.000346234178168181 -0.000332199820137782 -0.000409931668819063 -0.000229243330499198 -0.00401534627155531 -0.0123509471594526 0.00644044946862854 0.00152778626228221 0.012037108183195 0.00781055909296583 0.000922793861355254 0.00129336167770304 0.00122444293688538 0.00173876747385878 -0.000408776176264107 0.00102328263077534 0.000728355483327298 0.00509431043143749 0.00395418207408986 0.00232366130643362 6.31514923659514e-05 -0.00243401026745088 -0.000956155424626199 0.00133776401703141 0.000277021074366678 -0.00302343992866538 -0.00204447021939032 0.00126886224422045 0.00770823620137253 -0.0166434600063539 0.00249401846355841
  59 3052.42798623111 ""  28.374995960624 0 0 -4.20000013159261e-05 -1.54671786463521e-05 3.67615785238901e-05 -0.000152075523998028 -4.0343160404808e-05 9.90879348911424e-05 -6.7008855647495e-05 0.000106809899585005 -3.80310323171762e-05 2.87663087093352e-05 2.19740819427472e-05 -7.75008547074964e-06 7.77905167653798e-05 0.000285869966689099 -0.000207856973503369 0.00145256034720467 0.000350967973036838 -0.00131906921991713 0.00032894526679062 -7.85712233489839e-06 0.000286021359659009 0.000442892342055269 0.000200082885124194 -0.000396626221683217 0.000412626597520181 -0.00170630166819479 0.000641875525085636 -4.85600024548082e-06 0.000196136748981969 0.000205356646035139 -0.000236020820884978 -9.0090973006023e-05 5.01314338295907e-05 0.000144128791517761 0.00088086720482898 0.000645582089120076 -0.000378821171799025 0.000184187512608467 0.000216448572251493 0.000768447229804931 -0.00183918629433287 -0.00214426296159373 0.0542595362910243 -0.0258104314926913 -0.0618981862037306 -0.000980883873485637 -0.00422575784492496 0.00218725437692695 -0.00126304908785023 -0.00563512648253227 -0.00174696748878781 0.00237271914975101 0.0146466213721931 0.011616669277825 -0.0485401670769075 0.00263227624019665 -0.0455440587083315 0.064103172082737 0.292542856705256 0.220424321358398 -0.664482129438243 0.0164486132088759 0.564411613003315 -8.36993792162533e-05 -8.29117717909961e-05 -9.07087502456012e-05 0.000253559621652405 0.000580325812331472 0.000917399394768159 -0.00103478889784306 -0.000214861486283961 0.000113006465456268
  60 3057.19058466468 ""  28.1036336165543 0 0 -0.000990913647273754 0.000846501540865215 0.00113281973259934 -0.00300465901404396 -0.000550003214277352 0.000898078685705797 -0.0380388710604313 0.0223746937399835 0.0763129883771115 6.17324830120483e-05 -5.81027209989397e-05 -1.66058895473022e-05 0.00228814690975903 -0.00734378732148866 0.0017610990691579 0.0215734056229173 0.00419989681744539 -0.021652128282743 0.0123732881251897 -0.000167485086195663 0.00555849790526522 0.47030471511645 0.202522581031905 -0.45398322453703 0.00314030741972864 -0.0372870211430529 0.0333268003176431 -0.0186849465209251 -0.431880897990398 -0.490542348188625 -3.77163171845704e-05 -5.64366767551598e-07 -3.06529468754631e-05 0.000336394616646463 1.60727499637802e-05 7.23143456926167e-05 -7.07641229053419e-05 4.06243729498064e-06 3.23164773492005e-05 -5.7979740665966e-05 -9.52954353971978e-06 -0.000141978205359766 7.62225650450415e-05 0.000108145612677602 9.98653120127026e-05 -0.000217445940649981 7.89604848685672e-05 0.000158518345972593 -0.000762357441471909 -0.000981121051960188 -0.000656940111370523 0.000313377201323049 0.000373389258091437 0.000431303727305959 -0.000121100073156037 -3.75570915064069e-05 -2.51575370129764e-05 -0.000287796614698172 -0.00146410680379417 -0.00121126670908179 -0.000294052223935944 7.13670372046358e-05 0.000205161872720536 0.00018508215251602 0.00018712086886158 -0.000523512747095985 0.00394917026109211 0.000783842353569161 -0.000571529661238866 0.000309059887870925 -0.00191734063568323 0.00106955571330685
  61 3076.53026958092 ""  14.2751149869154 0 0 0.00296029429199837 -0.0128422749846148 0.0053761932899142 -9.29014486772629e-05 -0.000467972465603891 0.00129588297769719 -0.00332509895891535 -0.0838125195475009 0.0227965568121871 -0.000161613539594452 7.96766158152905e-05 -0.000183241022745724 -0.0392560818988808 0.142123877905785 -0.0598150590926831 0.0107945234603362 0.00195942341436182 -0.0100422334896915 -0.0052195174279507 0.000380817733612071 -0.00291097223894167 0.236891812828996 0.080649279701718 -0.229511005319426 -0.201426673796468 0.743725596327795 -0.278324259461968 0.00362579055223218 0.181068804545302 0.234429300751681 -0.000892377535881369 0.000758881401862158 -0.000634230038520694 0.000249520170387624 8.51955225642716e-06 0.000131528384920494 -5.8735367961836e-05 2.29999050558266e-06 2.92551291006896e-05 -7.08385788511914e-05 -3.5207167388438e-05 -0.000164487938143511 9.32438609027833e-05 -4.20822787154192e-05 -6.49721592869411e-05 -0.000838229361961055 0.000839764196494548 -0.000422378745029318 -0.00019220213780311 -0.000647443588016596 -0.000530855904144925 0.000400273401215238 0.000824364503204909 0.000804023990747387 -0.000103926570994313 -6.58175175286206e-05 -7.30479994559707e-05 8.99988581460969e-05 0.00046969660189277 0.000325586910819228 -0.000825781567791566 8.63111459589049e-05 0.000612619356354389 -4.3854660371888e-05 0.000537260024345533 -0.000226026527217975 -0.00105245632188451 -0.000534344840550019 0.00184888332993369 0.00432333512688981 -0.00316213937393401 0.000116078042545176
  62 3084.08193497201 ""  16.4969187836939 0 0 -0.000571585854701797 0.000905934611455102 -0.000599300206146107 -0.0031305275822752 9.06190991582911e-05 -0.00116962735291663 -8.39308896357044e-05 -0.000376440831727057 0.000249191816634122 7.1742677389708e-05 -6.01802318771557e-06 7.25626665810971e-05 0.00116563201911579 -0.0110986156176108 0.00483676702803542 0.0055481237335763 0.00105243106429103 -0.0044274670092193 0.0329810256759072 -0.00161826968113003 0.0172612764558917 0.000449649589179438 0.000317565982875651 -0.00142241028597016 -0.000201605917448836 0.00257959441311307 -0.000833883646840942 0.000162008727924022 0.000894486475725853 0.00117333768162967 -0.000279656711439174 -3.75164764855921e-05 -0.000660535082877209 -0.000324143943107582 0.00677543970255914 -0.0618987411585552 -2.95022667060008e-05 -4.83963915298513e-05 0.000741191119511797 -0.00253796018095241 -0.000169709238099318 0.000234710661765587 -0.000430416726508612 -0.0011471318365936 -0.000317849558306822 -0.0507320594054106 -0.621243951560869 0.318894759555277 0.0803058964471481 0.542933915188749 0.390433952651725 0.0037748799330339 0.00104465607038253 -0.000155083909836144 0.0016136151693052 -0.000634508985051129 0.00109932594181369 0.00183613758921996 0.0126266030510317 0.00823191778656363 0.00380006475477894 0.00137967639761982 -0.00433718892661265 -7.79530665509571e-05 -5.56644607320476e-05 0.00121397289631862 0.00376375799324576 -0.000740308424258932 -0.00215119342229618 0.000508514539238994 0.00180308333236575 -0.00162294207951606
  63 3173.31304194791 ""  9.52981019370046 0 0 -9.038270942064e-05 0.000121707420532068 -9.1075879686636e-05 0.00123797624979975 6.68429347033742e-05 0.000642308128720067 2.164045658556e-05 -0.000110141735377112 1.48244903312546e-05 -5.13987714584332e-05 -0.00010687099590836 -2.27130969542387e-05 -0.00123468539968012 -0.0025700822425513 0.00156210924388435 -0.00252288534827173 -0.000419987686000931 0.00138468847492747 -0.0143604775144232 0.00130625212453822 -0.00736471094719162 -0.000609542240235114 -1.80720558213245e-05 0.00045054976142326 0.000248551120531437 0.000677680993756399 -8.77905343866174e-05 3.85590190210646e-05 8.37056583172544e-05 -9.05023066805322e-06 0.000512095672690657 -5.66347286397866e-06 0.000132058344926934 0.0110140479676549 0.0939065403747336 0.00785251807521961 4.58058892881532e-05 -0.000702634450054567 -0.000139782495146395 0.000401426988618522 0.00295187176958668 0.00141590192218876 2.36786332842944e-06 0.000160589128710335 0.000745999995363608 -0.043331095559515 -0.567589962353015 0.316036757950611 -0.0827167955269981 -0.53263374626091 -0.411490462526845 -0.0029503218505231 -0.0157417289119256 -0.0116852765535665 -0.00208979190694475 0.000592540135493247 -0.00139101269789101 -0.00215193126143452 -0.00979681232193172 -0.00398597727490254 0.00232983709169459 -0.000248432656540679 -0.00294615192168181 -0.000168008107596336 -0.00224555996451425 -0.000534078858067464 -0.00620404058056293 0.00480620493162409 0.00345330303865632 0.00759348358461622 0.00948391438418254 -3.93562845598708e-05
  64 3417.26001465694 ""  14.3514577274978 0 0 -0.000888356129170299 0.00109615659870293 -0.00130967878297236 3.60250336306357e-05 5.36284897229385e-05 0.000392783289762945 0.000138381021866794 4.46253203430518e-06 0.000160739916710441 -9.69360870869405e-05 0.000212071702296034 0.000107745375532388 0.00198679057986419 -0.0121284312816602 0.00673217087429612 0.000643255201670973 0.00145385190458822 -0.00122625680318663 -0.00100593194173997 0.000592787549969098 -0.000546493210928326 -0.00247013897933671 -0.000544024784105516 0.00133489111382406 0.00084854629206192 -0.000468499168237327 0.000169013575603902 0.00107697129656735 0.000550468052834347 0.000712135268326326 0.000162931175259175 0.000226285062065258 0.000252018826903354 -0.00170942404202364 0.000273785900710777 -0.000243578176145575 0.000277429425315658 1.92663628370436e-08 -0.000226691441149695 -2.29612565800101e-07 0.000317089681900471 0.00075906973011239 2.5176226307762e-05 -9.54168374877494e-05 -1.08103805022281e-05 0.0037690253401015 -0.00507730499423778 0.0028000409321116 0.00137062351395405 -0.000993860371570452 -0.000590318519556103 -0.00212046226583005 -0.00328830188563428 -0.00298560771139661 -0.000990978681586631 -0.000375029464222527 -0.000715699051994657 0.000640279363673439 0.000656490776100084 0.00102411329689679 0.00121333569673193 0.00056629729664161 -0.000859148342819458 -0.0048810625435398 0.0305611616304615 -0.0468431499177274 0.0355674096640879 0.336946514847759 0.453407589632616 0.0528206415308176 -0.765753536536154 0.196228705818201
  65 3491.11962379846 ""  28.9195456961831 0 0 0.000250873427729432 0.00113442476367452 -0.000467507625398818 0.000221568146672077 -0.000236259061652677 -0.000317776322088817 1.75320056063746e-05 -0.000212600646235594 -0.000200251415891931 -3.6980482786233e-05 3.0663517169744e-05 5.66104646001991e-05 0.000346148915547027 -0.00964872849860296 0.00608595035993899 0.000391736705822981 0.000903667403081469 -0.00158721547085899 -0.000322454495908944 0.000506092574864097 -0.000542145708156441 -9.21236621848225e-05 -0.000332393176270033 -4.93166279254988e-05 0.00030338862413203 0.000272932828968093 0.000191659476728884 -0.00102968614468383 0.000989297431029974 0.000549426221943289 0.000196625355611933 9.94578436085739e-05 -0.000241083397900016 0.000210715520479155 0.000730033921114673 0.000179699608808265 5.87809035660245e-06 3.66883257358354e-05 0.000105064331905339 -0.000175420994235523 -0.000518431784228707 -0.000532504557353799 3.33191513022876e-05 -5.68442407176683e-05 3.07518801620963e-05 0.00208428216361826 -0.00592041768474725 0.00381505555661347 -0.00331759393723725 -0.00648261296985365 -0.00496702349226656 0.0029836555596852 0.00427480995869345 0.0027320478668094 -0.000553291619716863 -0.000173691315994687 -0.000768654583607462 0.000419198244440525 0.0012007980152971 0.000926114859930435 -4.20337889852351e-05 0.000175787310298022 -5.53983871683219e-06 0.000643615820508329 0.0696790124391177 0.0350865015823261 -0.0620779004389434 -0.442211992133019 -0.638399251890552 0.0456100396270204 -0.522872116902595 0.157759169052298
  66 3796.39128348286 ""  57.9487668644643 0 0 -5.63993061944505e-05 -0.000179276077397616 -0.000191820712761653 0.000862694483109698 -0.000220828852173397 0.0015926324852886 -3.44471426205269e-05 -6.19489179311012e-05 -6.37462730015731e-05 0.0173486994267835 0.0443409706633059 0.0376922171842661 6.10512172098526e-05 -0.000355910554378005 0.000432884519500336 -0.000689327274802764 -0.00223514687142382 0.00237242689618602 -0.0031635805978685 -0.00414175485637261 -0.00150478631250548 0.000167658284682027 0.000196956309942462 2.69090909830019e-05 -0.000407783854514199 -0.000171667289570167 -0.000100114450986251 -0.000142440980476988 -8.50280204249241e-06 -0.000166446492786347 -0.281570361610884 -0.690828769211919 -0.614083166092479 -9.61476553460407e-05 3.68971042317904e-05 2.07649841218194e-07 4.15776883769028e-05 4.73910560697356e-06 -6.41855483279495e-06 -2.92958466840566e-05 -8.01774011195135e-06 3.51988125934348e-05 -5.97361860693554e-06 -4.94633609202252e-06 -1.39928779604477e-05 3.44110519510726e-05 0.000119770345167374 -5.50616325536131e-05 -0.000246702895956123 -0.000328428989639805 -0.000233819278552478 5.62874868279324e-05 -3.88675484526568e-06 -0.000100031162935176 2.59902369408936e-05 1.55745533247408e-06 6.84798649101869e-05 -3.44150203236675e-05 6.80171060603412e-06 3.67528607978491e-05 0.000109954040416359 -3.04486234575795e-06 -8.58095442737264e-05 0.000117220315422926 -5.63902673450609e-05 -0.000110982873593557 2.37811220996885e-05 -9.88851688110201e-05 0.000128567858919932 0.000524959808223944 5.24521294726156e-05 0.000529098778455619
  :::
 } 
 m_exists[66] { 
  s_m_exists
  :::
  1 11111111111111111111111111111111111111111111111111111111111111111111111111111 
  2 11111111111111111111111111111111111111111111111111111111111111111111111111111 
  3 11111111111111111111111111111111111111111111111111111111111111111111111111111 
  4 11111111111111111111111111111111111111111111111111111111111111111111111111111 
  5 11111111111111111111111111111111111111111111111111111111111111111111111111111 
  6 11111111111111111111111111111111111111111111111111111111111111111111111111111 
  7 11111111111111111111111111111111111111111111111111111111111111111111111111111 
  8 11111111111111111111111111111111111111111111111111111111111111111111111111111 
  9 11111111111111111111111111111111111111111111111111111111111111111111111111111 
  10 11111111111111111111111111111111111111111111111111111111111111111111111111111 
  11 11111111111111111111111111111111111111111111111111111111111111111111111111111 
  12 11111111111111111111111111111111111111111111111111111111111111111111111111111 
  13 11111111111111111111111111111111111111111111111111111111111111111111111111111 
  14 11111111111111111111111111111111111111111111111111111111111111111111111111111 
  15 11111111111111111111111111111111111111111111111111111111111111111111111111111 
  16 11111111111111111111111111111111111111111111111111111111111111111111111111111 
  17 11111111111111111111111111111111111111111111111111111111111111111111111111111 
  18 11111111111111111111111111111111111111111111111111111111111111111111111111111 
  19 11111111111111111111111111111111111111111111111111111111111111111111111111111 
  20 11111111111111111111111111111111111111111111111111111111111111111111111111111 
  21 11111111111111111111111111111111111111111111111111111111111111111111111111111 
  22 11111111111111111111111111111111111111111111111111111111111111111111111111111 
  23 11111111111111111111111111111111111111111111111111111111111111111111111111111 
  24 11111111111111111111111111111111111111111111111111111111111111111111111111111 
  25 11111111111111111111111111111111111111111111111111111111111111111111111111111 
  26 11111111111111111111111111111111111111111111111111111111111111111111111111111 
  27 11111111111111111111111111111111111111111111111111111111111111111111111111111 
  28 11111111111111111111111111111111111111111111111111111111111111111111111111111 
  29 11111111111111111111111111111111111111111111111111111111111111111111111111111 
  30 11111111111111111111111111111111111111111111111111111111111111111111111111111 
  31 11111111111111111111111111111111111111111111111111111111111111111111111111111 
  32 11111111111111111111111111111111111111111111111111111111111111111111111111111 
  33 11111111111111111111111111111111111111111111111111111111111111111111111111111 
  34 11111111111111111111111111111111111111111111111111111111111111111111111111111 
  35 11111111111111111111111111111111111111111111111111111111111111111111111111111 
  36 11111111111111111111111111111111111111111111111111111111111111111111111111111 
  37 11111111111111111111111111111111111111111111111111111111111111111111111111111 
  38 11111111111111111111111111111111111111111111111111111111111111111111111111111 
  39 11111111111111111111111111111111111111111111111111111111111111111111111111111 
  40 11111111111111111111111111111111111111111111111111111111111111111111111111111 
  41 11111111111111111111111111111111111111111111111111111111111111111111111111111 
  42 11111111111111111111111111111111111111111111111111111111111111111111111111111 
  43 11111111111111111111111111111111111111111111111111111111111111111111111111111 
  44 11111111111111111111111111111111111111111111111111111111111111111111111111111 
  45 11111111111111111111111111111111111111111111111111111111111111111111111111111 
  46 11111111111111111111111111111111111111111111111111111111111111111111111111111 
  47 11111111111111111111111111111111111111111111111111111111111111111111111111111 
  48 11111111111111111111111111111111111111111111111111111111111111111111111111111 
  49 11111111111111111111111111111111111111111111111111111111111111111111111111111 
  50 11111111111111111111111111111111111111111111111111111111111111111111111111111 
  51 11111111111111111111111111111111111111111111111111111111111111111111111111111 
  52 11111111111111111111111111111111111111111111111111111111111111111111111111111 
  53 11111111111111111111111111111111111111111111111111111111111111111111111111111 
  54 11111111111111111111111111111111111111111111111111111111111111111111111111111 
  55 11111111111111111111111111111111111111111111111111111111111111111111111111111 
  56 11111111111111111111111111111111111111111111111111111111111111111111111111111 
  57 11111111111111111111111111111111111111111111111111111111111111111111111111111 
  58 11111111111111111111111111111111111111111111111111111111111111111111111111111 
  59 11111111111111111111111111111111111111111111111111111111111111111111111111111 
  60 11111111111111111111111111111111111111111111111111111111111111111111111111111 
  61 11111111111111111111111111111111111111111111111111111111111111111111111111111 
  62 11111111111111111111111111111111111111111111111111111111111111111111111111111 
  63 11111111111111111111111111111111111111111111111111111111111111111111111111111 
  64 11111111111111111111111111111111111111111111111111111111111111111111111111111 
  65 11111111111111111111111111111111111111111111111111111111111111111111111111111 
  66 11111111111111111111111111111111111111111111111111111111111111111111111111111 
  :::
 } 
} 
