# Supplementary material for: Cut-off Scale and Complex Formation in Density Functional Theory Computations of Epoxy-Amine Reactivity
Source: ACS Omega. 2021 Oct 25;6(44):29424–31. doi: 10.1021/acsomega.1c03229 (PMC8587129; doi:10.1021/acsomega.1c03229)
Supplement: Supplementary file 1 — ao1c03229_si_001.zip [file ao1c03229_si_001.zip › Final_structures/Primary/A3_E1_B3LYP-D3_CC-PVTZ-F_canonical/Amine_frag3_transition_state_1-3_isomer11.vib]

{ 
 s_m_m2io_version
 :::
 2.0.0 
} 

f_m_table { 
 i_j_atom_total
 :::
 24
 m_column[77] { 
  s_m_data_name
  s_m_column_name
  i_m_width
  b_m_visible
  s_m_units
  :::
  1 r_j_Frequency  "Frequency"  10 1 "" 
  2 s_j_Symmetry  "Symmetry"  10 0 "" 
  3 r_j_Intensity  "Intensity"  10 1 "" 
  4 r_j_Raman_Act  "Raman Act"  10 0 "" 
  5 r_j_Raman_Int  "Raman Int"  10 0 "" 
  6 r_j_x1  "x1"  10 0 "" 
  7 r_j_y1  "y1"  10 0 "" 
  8 r_j_z1  "z1"  10 0 "" 
  9 r_j_x2  "x2"  10 0 "" 
  10 r_j_y2  "y2"  10 0 "" 
  11 r_j_z2  "z2"  10 0 "" 
  12 r_j_x3  "x3"  10 0 "" 
  13 r_j_y3  "y3"  10 0 "" 
  14 r_j_z3  "z3"  10 0 "" 
  15 r_j_x4  "x4"  10 0 "" 
  16 r_j_y4  "y4"  10 0 "" 
  17 r_j_z4  "z4"  10 0 "" 
  18 r_j_x5  "x5"  10 0 "" 
  19 r_j_y5  "y5"  10 0 "" 
  20 r_j_z5  "z5"  10 0 "" 
  21 r_j_x6  "x6"  10 0 "" 
  22 r_j_y6  "y6"  10 0 "" 
  23 r_j_z6  "z6"  10 0 "" 
  24 r_j_x7  "x7"  10 0 "" 
  25 r_j_y7  "y7"  10 0 "" 
  26 r_j_z7  "z7"  10 0 "" 
  27 r_j_x8  "x8"  10 0 "" 
  28 r_j_y8  "y8"  10 0 "" 
  29 r_j_z8  "z8"  10 0 "" 
  30 r_j_x9  "x9"  10 0 "" 
  31 r_j_y9  "y9"  10 0 "" 
  32 r_j_z9  "z9"  10 0 "" 
  33 r_j_x10  "x10"  10 0 "" 
  34 r_j_y10  "y10"  10 0 "" 
  35 r_j_z10  "z10"  10 0 "" 
  36 r_j_x11  "x11"  10 0 "" 
  37 r_j_y11  "y11"  10 0 "" 
  38 r_j_z11  "z11"  10 0 "" 
  39 r_j_x12  "x12"  10 0 "" 
  40 r_j_y12  "y12"  10 0 "" 
  41 r_j_z12  "z12"  10 0 "" 
  42 r_j_x13  "x13"  10 0 "" 
  43 r_j_y13  "y13"  10 0 "" 
  44 r_j_z13  "z13"  10 0 "" 
  45 r_j_x14  "x14"  10 0 "" 
  46 r_j_y14  "y14"  10 0 "" 
  47 r_j_z14  "z14"  10 0 "" 
  48 r_j_x15  "x15"  10 0 "" 
  49 r_j_y15  "y15"  10 0 "" 
  50 r_j_z15  "z15"  10 0 "" 
  51 r_j_x16  "x16"  10 0 "" 
  52 r_j_y16  "y16"  10 0 "" 
  53 r_j_z16  "z16"  10 0 "" 
  54 r_j_x17  "x17"  10 0 "" 
  55 r_j_y17  "y17"  10 0 "" 
  56 r_j_z17  "z17"  10 0 "" 
  57 r_j_x18  "x18"  10 0 "" 
  58 r_j_y18  "y18"  10 0 "" 
  59 r_j_z18  "z18"  10 0 "" 
  60 r_j_x19  "x19"  10 0 "" 
  61 r_j_y19  "y19"  10 0 "" 
  62 r_j_z19  "z19"  10 0 "" 
  63 r_j_x20  "x20"  10 0 "" 
  64 r_j_y20  "y20"  10 0 "" 
  65 r_j_z20  "z20"  10 0 "" 
  66 r_j_x21  "x21"  10 0 "" 
  67 r_j_y21  "y21"  10 0 "" 
  68 r_j_z21  "z21"  10 0 "" 
  69 r_j_x22  "x22"  10 0 "" 
  70 r_j_y22  "y22"  10 0 "" 
  71 r_j_z22  "z22"  10 0 "" 
  72 r_j_x23  "x23"  10 0 "" 
  73 r_j_y23  "y23"  10 0 "" 
  74 r_j_z23  "z23"  10 0 "" 
  75 r_j_x24  "x24"  10 0 "" 
  76 r_j_y24  "y24"  10 0 "" 
  77 r_j_z24  "z24"  10 0 "" 
  :::
 } 
 m_row[66] { 
  r_j_Frequency
  s_j_Symmetry
  r_j_Intensity
  r_j_Raman_Act
  r_j_Raman_Int
  r_j_x1
  r_j_y1
  r_j_z1
  r_j_x2
  r_j_y2
  r_j_z2
  r_j_x3
  r_j_y3
  r_j_z3
  r_j_x4
  r_j_y4
  r_j_z4
  r_j_x5
  r_j_y5
  r_j_z5
  r_j_x6
  r_j_y6
  r_j_z6
  r_j_x7
  r_j_y7
  r_j_z7
  r_j_x8
  r_j_y8
  r_j_z8
  r_j_x9
  r_j_y9
  r_j_z9
  r_j_x10
  r_j_y10
  r_j_z10
  r_j_x11
  r_j_y11
  r_j_z11
  r_j_x12
  r_j_y12
  r_j_z12
  r_j_x13
  r_j_y13
  r_j_z13
  r_j_x14
  r_j_y14
  r_j_z14
  r_j_x15
  r_j_y15
  r_j_z15
  r_j_x16
  r_j_y16
  r_j_z16
  r_j_x17
  r_j_y17
  r_j_z17
  r_j_x18
  r_j_y18
  r_j_z18
  r_j_x19
  r_j_y19
  r_j_z19
  r_j_x20
  r_j_y20
  r_j_z20
  r_j_x21
  r_j_y21
  r_j_z21
  r_j_x22
  r_j_y22
  r_j_z22
  r_j_x23
  r_j_y23
  r_j_z23
  r_j_x24
  r_j_y24
  r_j_z24
  :::
  1 -368.626445888586 ""  507.897642861941 0 0 0.0340838408594422 0.014141894965517 -0.0338118069160463 0.00571340097015483 0.00185798004600414 -0.00292560710635234 0.00643220616034281 -0.00326627964400662 -0.00541001623632604 0.0060768595850691 -0.00747452105043972 -0.0028777642929988 0.124605805631281 -0.0112638968260788 -0.0193677691530594 -0.0180308184775084 0.0232295744485461 0.00480861143510189 0.00348414990670412 -0.0305032015018929 0.0072247369570167 0.0109680317751858 -0.00831107442939436 0.0318534403798068 -0.0270320513450821 -0.00375290373898754 -0.0154964204416853 0.00764205266427299 -0.00210365788622458 -0.00756673080357926 0.0271672916543898 -0.00940881985908762 -0.00411570434048615 -0.142475211570182 -0.0776123677598202 0.156119302545343 0.0517767489052674 -0.00246849587197385 0.0139625641624436 -0.0419898257216735 0.0172868664989249 -0.0410202472442115 -0.025010719444926 0.00695857171486282 0.00121120884061407 -0.0673394054929882 -0.0486869457429774 0.0414204326393855 -0.0772055560430002 -0.0121063560657667 0.0630441056313312 -0.070908082968229 -0.00494426308000663 0.0153859373393264 -0.0220261624133631 0.00367891396544576 0.00730300122683092 -0.00383032732343313 -0.00570865467376336 -0.00042826135960712 -0.0255194546419584 0.0295537362304135 0.00921692589073978 0.0748219424395339 0.0452026878074013 -0.0789350510339515 0.0509074018214908 0.0520468974738656 -0.0609043558531406 0.0730819305061663 0.0418357171740567 -0.0345946777519448
  2 61.2159294866241 ""  1.85918215388029 0 0 0.0269332068725653 0.00589361427771673 0.0123818000998153 -0.0468142572690779 -0.00645619426671403 -0.000590999145694953 0.0674738496094823 -0.0351550039922385 0.00593565979280494 -0.111953766609111 0.0253344748953705 0.0319749705700842 0.0390915017547584 -0.00347170362577523 0.011044213480617 -0.0349646273181974 0.00505823383912684 0.0109413994495408 -0.0590447084018507 -0.0508426380867159 -0.0455968747589382 0.062262415239493 -0.0855239793658557 -0.00541398561019893 0.04821136550181 -0.0254176517139469 0.00617747730026227 0.119264737238334 -0.0248202066072325 0.0131068752263465 -0.162203013637121 0.0307220648854922 0.0417991839981016 0.031338830398292 0.0639375953074854 0.0344700926629895 0.0277907302773343 -0.0156724121547395 -0.0142450152463889 0.0346545969097373 -0.0349588662626346 -0.0218416504955702 -0.0500695036081137 -0.0775644782610803 -0.0882396997105495 0.0884645891884367 0.0879278313432053 0.0760061138198296 -0.0275302762234543 0.109338493836264 0.025137789234462 0.106558056545823 -0.083076689117447 -0.0147296731002731 -0.0408295067702334 -0.0949632316648834 -0.0927410829096485 -0.116490944901133 -0.0278708269503566 -0.0981815481313449 -0.0515821803371588 -0.1420683956758 -0.12367763981098 0.0377931217836446 0.0705156237434232 0.0368931852733137 0.00681818848327759 0.0945802062188449 0.0396109837568078 0.0763092559627264 0.0811011155218378 0.0517470308390511
  3 71.1152766791774 ""  7.06845229044247 0 0 -0.0104384616288012 -0.0194987831080112 0.0167610302080589 0.00680303576655792 -0.00484242535209751 -0.0402845863463377 -0.028119677493221 -0.0596671921256857 0.0434704456021139 0.0671146558640287 0.051471400400386 -0.0971146908011237 -0.00579106281943032 0.0151536890803516 0.0409393414291758 -0.0356073302558274 -0.048233012666198 -0.0839679176806119 0.0147458551089893 0.00566848033536066 0.00616490850176598 -0.0261658059611819 -0.0422669518937441 0.0489382901678333 -0.0290833865074367 -0.0956064559954021 0.0197357784844911 -0.0422402255283353 -0.06945403348956 0.0809627488997312 0.081488728806205 0.0517170046359232 -0.154816397693 -0.0022290029353768 0.0233165355759867 0.0374640945416536 0.00941205031979097 0.0912894469482008 0.0907104957343652 -0.00501433118143815 -0.011970563834716 0.0422013174349253 -0.0309931100030548 -0.0409174921148853 -0.0831012185711895 0.0184201359197121 0.0339058091986715 0.0994861014984497 -0.014465558062314 0.0768946335064428 -0.000134372132031113 0.000577350988766356 -0.0956340171905007 0.0964722388302451 -0.0367116870963273 -0.117903930958427 -0.117614034065846 -0.0450573816776526 0.0317566688807348 -0.136799434763764 -0.0309110663261481 -0.0549917284216358 -0.0838512703591885 -0.0143646193692833 -0.0361640034862832 0.00704626383496886 -0.00546074088312801 -0.0613972312105601 0.0166759809930912 -0.0253077690165164 -0.0404751782804821 -0.0250506319022013
  4 122.739244792541 ""  3.39943647813451 0 0 -0.00551026925156664 0.0192556900550954 -0.00838278384054482 0.027690825242943 0.0322708833471018 -0.0376878154538605 0.0501472358182122 0.0453716247477093 -0.0526380105532745 -0.0352363002497495 0.0226110410280187 0.00514168645204633 -0.0815015907357463 0.0369382470691113 -0.0271278034342059 0.0945398933089386 0.017288194531153 -0.0242114137715777 0.021911251908045 0.062495705449469 -0.104061866218146 0.0453998292446021 0.0541017540512858 -0.0991749651553193 0.0939037668376439 0.0559466709787705 -0.0306772728714951 0.0476350681786721 0.0459169898808676 -0.058664069780301 -0.0170762171590591 0.0206358741041897 0.00518392381370867 -0.013093117779862 -0.0910480066009999 0.0801343794657604 -0.100830281027666 0.0223881600182721 0.0015498565780594 0.000309787935878175 -0.0210751710569593 0.00344850833308336 0.0893789430043962 0.00273063512079109 -0.0711581541310045 -0.0327378096947515 -0.100668259478443 0.0557865291043432 -0.014085967945017 -0.115079831706712 0.0997530850161532 0.0182966423645593 -0.0280990377464039 0.00156454096282384 0.130200452470067 -0.0523832036572636 -0.0835993784045973 0.105558244907544 0.0174330412543143 -0.0904670237541978 0.0872476569325597 0.0646978612922547 -0.0955058007997826 -0.00352932626465945 -0.0410569420361783 0.0834499078732932 -0.0262983118706719 -0.0257172745494012 0.0870373739701255 -0.0376852970671538 -0.0484491555613511 0.125849579437457
  5 153.995824217154 ""  4.55013654686259 0 0 -0.00620659280673305 0.0310673610766274 0.0145206065694873 0.0104335845696321 0.0364456006718338 -0.0127580593945049 -0.0810919042473433 -0.0124201564556525 0.0779307795087911 -0.0856970395159549 0.0144140109767148 0.0549039147041382 0.0377902290871737 0.0675556191344539 0.054669634255441 0.0948263161124228 0.0310870503613476 0.0118725337544294 -0.000138362073448461 0.0586888511224852 -0.103403937489049 -0.0727369912096853 0.00953283799274953 0.132793454162582 -0.11824229293176 -0.055039503393245 0.0372794643151154 -0.106472661687314 -0.023771550241847 0.110722952007422 -0.082847608785823 0.0136076280521586 0.077439597788768 0.00791854961462399 -0.0803018116279189 -0.0672536967022353 0.0730381374810676 0.0355956481229232 0.0332928166667562 0.0163665665530265 -0.0223811113211862 -0.00996355164635776 0.076776130486849 -0.00651788892574196 -0.0489625269302429 -0.0017581032893377 -0.0877617975578797 -0.130585021354865 0.0410874820286668 -0.118550518553925 -0.0544011570422299 -0.0606732437215183 -0.0503185480921651 0.0402616111682484 0.0381270082412416 -0.0737143314981538 -0.0879167619295128 0.159628804826223 0.0167008447641559 -0.106763552259629 0.0801328383192668 0.0579830320453838 0.0171225772365338 -0.00703510604933196 -0.00015837521976952 -0.0538449207944347 0.0333346831205867 0.0125131905572383 -0.0824565289794412 -0.0315055144832409 -0.00574710028478877 -0.0147346262658981
  6 204.875602194311 ""  12.5125053306878 0 0 -0.0370452006948988 -0.0193614870782648 0.0113597961966386 -0.125687520809907 -0.046474360552724 0.0905740957865311 -0.0258393391790414 0.049598992242423 -0.0245656193445555 0.0368379388648172 0.0337817865343418 -0.0409163762232001 -0.001722231473133 -0.0996697909406087 -0.0268459021103661 -0.325598012434741 -0.0137258007553329 0.0430385086886769 -0.113459201966677 -0.150693032242047 0.269599760290296 -0.0274392025258267 0.0397911484623084 -0.0269758633388988 -0.0197147539815684 0.108821637251186 0.0156908278960559 -0.0225272999017309 0.0625377785368156 -0.0910581419300531 0.0102424032359346 0.0385491863852911 -0.102699552470306 0.0108038895194738 -0.0384775107147591 0.00812239298020292 0.0348693112520199 -0.0162934524243209 0.00200539257297233 0.0341027427623249 -0.0230212938533561 -0.00723397305856631 0.0845673728534507 -0.0083893317153464 -0.0324605110133197 0.0260638505278733 -0.0339332130211372 -0.0360351966796238 0.0134573130837747 -0.0553103077971143 0.0188725247959993 0.0207885714071129 -0.0262583793280683 0.00165942257636483 0.0843880654937713 -0.0507622779547174 -0.0501408052450515 0.12938663484975 0.00079383303263255 -0.0605297920943713 0.0853031780766466 0.0460960473969802 -0.0132991616444926 -0.0186785407363512 0.0504490751169503 0.00494872196456868 -0.0517158806787992 0.11778185041472 -0.0154633401859113 0.0176970805312926 0.0629471680466746 0.0776856946761808
  7 227.400928010013 ""  16.6517180825494 0 0 -0.0362642333758849 0.00314709466342601 -0.0168547724238449 -0.00321547418637409 0.00785387494511778 -0.0278652462580671 -0.103615009980697 -0.00771418411382609 0.0269558144971442 -0.0162289931782178 -0.0277901567591066 -0.010061872151069 -0.0173809377148097 0.02563248597382 0.00447476412470532 0.0286244748981812 0.00224580006575088 -0.0202452419104224 -0.0023080633503393 0.0359596989647202 -0.0466569869613682 -0.0929436583768069 0.0718193012878961 0.0682667791876343 -0.101507912502921 -0.0647913284150149 -0.00969771225617414 -0.184539141549363 -0.0321504930718614 0.0651204792444382 0.0161962410624328 -0.0319149635994092 0.00372373949768772 0.0299591306717438 0.0702896499775406 0.126720551178608 0.00663014543502882 -0.0438688227465999 -0.0518433904839852 0.0803336741185689 0.0160822281114166 -0.0201658294680857 0.0695747235832424 0.0149469563459979 -0.0040727061337273 0.0930802086521142 0.100465967533558 0.210804486056736 -0.00311310245618869 0.184643795587852 0.049740565236518 0.167045938960227 0.0422774409026059 -0.0679443492925841 0.167273425505744 0.0726191374459303 0.0475520403071716 -0.0242613598738407 -0.0203743174166269 0.0688940037262673 0.0624237532661144 -0.0032724508881272 -0.125463242333608 -0.0211845928335728 -0.0238290778066495 -0.0162984579378818 -0.0452483334238834 -0.122800568462309 0.0565041851246622 -0.054502259327769 -0.0375111415562773 -0.10485605130358
  8 285.659683990768 ""  18.0350629151176 0 0 0.0522804228665896 -0.0555767765533445 0.0341237203072226 0.00898190375537718 -0.0603812269662809 0.0206348718353174 -0.00321315690975896 0.0849126192710493 0.00634738845673304 -0.0675280913212154 0.109035439662169 0.00605632473016757 0.0544302982431312 -0.0937380249905568 0.00966467376976403 -0.0281975501036786 -0.0905785320152324 -0.0128497838608935 -0.00791110296782848 -0.130711413390435 -0.0200304737365626 0.00451293515213851 0.111686477161226 0.0517657433490412 -0.0134994605037816 0.179436930277689 0.0635748678690399 -0.0484272302831929 0.0989836943697272 -0.127619133505677 -0.0345341480025064 0.110976996214464 -0.164154213703228 0.000776617019062822 -0.000513094238757034 -0.0024960088969109 0.0124540941380642 0.00838676937544989 -0.00928370120061896 -0.000136693274053038 0.010749919107171 -0.0124420101127388 -0.0252547995606302 0.00393256340122627 0.015715981030981 -0.0237814489880112 -0.00574769973060889 0.0552431129344927 0.00914234956370166 0.0345217480471579 -0.034579290454261 -0.00312072228504247 0.013597669499057 -0.012686049492999 0.0201800337320414 0.0597662129211368 0.0518583379733057 -0.0892331820435645 -0.0263528538549441 0.0698500575541544 -0.0291367624091802 -0.0319073312664417 -0.0483298549993514 0.0405769970558234 -0.111471740511909 -0.0302024185523651 0.106809452426254 -0.21467111802386 -0.0054893619400556 -0.00505657941836152 -0.1290714234295 -0.142196345863118
  9 309.322082358792 ""  0.164721895393622 0 0 -0.00565376657037401 0.00862924027728959 -0.00653201701879061 0.0114222500922499 0.0123703985858813 -0.0134813019050356 -0.0173634099820989 -0.00271294623470599 0.00290433864701117 0.0108068542742546 -0.00592985029663545 -0.00676739895404751 0.00408291667862913 0.0104253701057677 -0.00171996066569247 0.0394918391237153 0.00189099979951259 -0.0109204755698081 0.0123057009942556 0.0389376920521124 -0.0296830957953801 -0.0288792767313836 -0.487254257884786 0.214107191237111 -0.405714546861716 0.308871943199596 0.0756894081231644 0.394529156825142 0.137298090056527 -0.276973295021107 -0.0163777499777006 -0.00386386878113116 0.0260469454773807 0.000632126990295144 -0.00109203647533423 -0.00699570738544899 -0.0102643163195388 0.000634443523958887 0.020796423443364 -0.00576656463040839 -0.0155427160192729 0.0161831982686403 0.0201729969616744 -0.00878799701937764 0.00328084032686024 0.0154191947735936 0.0040189833609397 -0.000883465778277459 -0.0108574524022435 0.0062245969022569 -0.00797942521551848 -0.0103505056410515 -0.0201418940301709 0.0214037143184038 0.216113010063924 0.0609807276169137 0.085409556922133 -0.12939036074206 -0.0709418392308514 0.124086844340388 0.00578807532710999 -0.0028348644128077 -0.220491476986161 -0.0086643346873612 0.0111310656836988 -0.0106433452572327 -0.00762198502979101 0.0189175941791032 -0.0160770503076823 -0.00776593298753879 0.0118215566865901 -0.00152843391971753
  10 310.625955433234 ""  0.365380516253366 0 0 0.000646847426534811 0.0052105648905005 -0.00578102013740644 -0.0105817711397894 0.00197046578945014 0.00815281513835079 0.00986670428233819 -0.00401465039534937 -0.00606340039251166 0.00144830368727566 -0.00748068662379304 0.00468179203962793 0.00359118008018455 0.00318812759275615 -0.0058921103184763 -0.0271313272899989 0.0166330482019743 0.0121807592270234 -0.00931337838161378 -0.0107543408014621 0.0259480395205326 0.0137425014013588 0.194764432707755 -0.0994567615536098 0.173631629822349 -0.143674733553741 -0.0421727346876092 -0.1563086161259 -0.0636450290867687 0.124652623509776 0.00173926693019563 -0.00777947220853479 0.0124456380902835 -0.0021858917836421 -0.0321663274959189 -0.033396285489182 0.00948022513246448 0.0247004042671176 0.0300414680756742 -0.0110408158893136 -0.00336964873291411 0.0133760073131154 -0.00378754561582 -0.00648793418528833 -0.00656872704318107 -0.0273585363117099 -0.0448571097021552 -0.0835615148771122 0.032012439445097 -0.0789298710918472 -0.0114379338868077 -0.0326496857654425 -0.0168187006549977 0.0304204092285031 0.421218532106092 0.172008450562493 0.183559390291191 -0.380076667601486 -0.135265992146086 0.274227250365765 -0.0363224199302731 -0.0521696154965456 -0.516614304982414 0.00245585365669667 0.0190092935881199 -0.00750874433160271 -0.00182918550721554 0.0668074208290597 -0.0331802858490334 0.0208861693472036 0.0257521406130827 0.0426733665540171
  11 331.912128453071 ""  104.654134898947 0 0 -0.0168741326007421 -0.0036803803196339 -0.00890231061846169 0.00138186037648429 0.00403130102246112 0.0118847167269376 0.00616370030821346 -0.0280510826362387 -0.0150838860582129 -0.0456428491650669 0.0078647981008288 0.0539847930267448 -0.0187450277590373 -0.00977499695621619 -0.0125485109922767 0.0404524273980484 0.00311334444105205 0.0298185140850828 0.00448669030231571 0.042681355669998 -0.0153949510917375 0.00186992829541073 -0.066536247371418 -0.0274678349564537 -0.00434300812472545 -0.0239508523393642 -0.0161223660356138 0.0461896491775223 -0.0209937704650059 -0.00653867237157923 0.795866548288696 -0.0702022664821604 -0.475232438996557 0.000241416498777943 0.00141030411621742 -0.00267892603780075 0.0116121188047616 0.00017081352919991 -0.00447940072843962 0.00511680169980226 0.00432980853521252 -0.0057075140774637 -0.000938943229135991 0.00335805558885134 -0.00525409945728073 -3.58950984495968e-05 0.00079232691405208 -0.0227825715693376 0.00124103202799799 -0.00646328323046048 0.0030691534625167 0.00473015408430133 0.00493045005548839 -0.00450939097168033 -0.00019817161028209 0.00603067895328409 -0.00420475489065831 -0.0071943768375679 0.00498506807900062 -0.00348543171211403 -0.00126125253477751 -0.00200064844647294 -0.00962538111313497 -0.0157213137727753 0.0132319643373101 0.00370833189800733 -0.0475238965775638 0.0287824832078739 0.0131666626855163 0.00144918335936461 0.018716574912076 0.0211524274802527
  12 368.528610521743 ""  16.3691906373564 0 0 -0.0379388420482756 -0.0225295151428631 0.0259211308184867 0.00647117743976673 -0.0118851278711725 -0.0267272201716112 -0.0306459442984796 0.0251851257857692 0.00266133102650288 0.00466927053664905 -0.031239878470056 -0.0239753664983687 -0.0859396040416337 -0.0038405600152624 0.0185691175566835 0.0614454123948393 -0.0534327115805198 -0.0364729345587649 0.0102377560505897 0.0482761805939681 -0.0574589076075896 -0.0305820083391612 -0.00608850200113547 0.0282502308910069 -0.0587172931182231 0.0919840916107476 0.0364169119729912 -0.0105372153715571 0.0437203817918498 -0.0730312764172869 -0.0216397536728181 -0.0295848561015723 0.0153399845191615 0.00610764035227607 -0.0618593843155483 0.0178772182573404 0.108577880225427 0.0301485046632971 -0.0428388272270818 0.0499329668738235 0.0666485156009846 -0.0505423541617844 -0.0740853625129354 0.0318027243539168 -0.0192868212551382 -0.0920456313346713 -0.102875344477744 -0.0884413894625017 0.0418652811465206 -0.170701248838352 0.0850421930644051 0.0400976250456963 0.0729733810727503 -0.0549453413942312 -0.134169334139708 0.0928002800010151 -0.00907100116981111 -0.161979204544115 0.0575561663750442 -0.000144470730818406 -0.0729234458098932 -0.116267684692739 -0.0167363773447682 -0.0187017365187619 -0.0207634837254699 0.109197079758466 -0.0732913047519637 0.0652446016462599 0.0887237868270161 0.00514464398774429 -0.00974684124834005 0.203619748757359
  13 376.00381744737 ""  20.4917121376144 0 0 0.0584104488628632 -0.0441848335492164 -0.0129535386631351 0.0301645195963524 -0.063188368285505 -0.0539500522427534 -0.0780548788476126 0.0653027992113953 0.0234341393465197 -0.0214286210040666 -0.0474653446683041 -0.0350190744787123 0.0821598218782794 -0.0533432209814019 -0.0102592673144902 0.071575504380892 -0.0867862889397712 -0.0562035835655308 0.0254426199997845 -0.053479357816065 -0.104647269737121 -0.0537794357396526 0.18811262146931 0.1636941151779 -0.126070765260367 0.096642554024974 0.0269288852146467 -0.22718743757176 0.0516775640938207 -0.0750330978096235 0.0721739966200461 -0.0563790183937017 -0.0951037431149743 0.0310396042542593 0.0075846763927069 -0.0132332961733857 -0.069781547003548 0.0138873004063148 0.0185272444955568 -0.0068558889820381 -0.0161705848007838 0.0304647922524208 -0.00236579079842484 -0.0224931838765866 0.0167941131090429 0.0435656896442952 0.00828017932622943 -0.043194784113353 0.015087180268306 -0.0300232560128043 0.0260248916210542 0.0131447251517084 -0.023733093767219 0.0271219439692698 -0.0251914867806932 -0.0358028679835475 0.00468720072334759 0.0158575476704075 -0.0129718534858231 0.000913203756324667 -0.000114822756315845 -0.0262734802559804 0.0494177518548308 0.0706741517266113 0.0780015575111075 0.022793319508485 -0.0207890628386969 0.236502690630606 -0.018698500305907 0.194682868720899 0.117682300235325 0.161837411543193
  14 424.766942935457 ""  7.86928411016902 0 0 -0.0133352272025773 -0.0381800787060734 0.0463457131524728 0.0334763718107007 -0.0281540670297532 -0.0282254916079852 0.0170313833892582 0.0284799960840756 0.00772717913589206 -0.00348511729543306 -0.0122054548659078 -0.0148239686103545 -0.0403695780500546 -0.0308436759421455 0.0401248634991102 0.118854707813677 -0.0979131427046941 -0.0466822987789536 0.0340373073999149 0.0489151455821881 -0.0985551727826432 0.0152794679040694 0.0707863257539854 -0.0353637759371219 0.0753488197749549 0.0644082116685106 0.0503744202542816 -0.0184684916749223 0.0295503035743722 -0.0398094709683321 -0.00694614908898996 -0.0115509781622644 -0.0213536645527846 -0.070403832146853 0.0727496185529439 -0.0310117738556976 0.0764849217644023 -0.0980441287682109 0.0228823215326373 -0.0867405354061721 -0.00482713378441569 0.0270537428744688 0.0292436109162882 0.0574209631814521 -0.0507228150813171 -0.0339267251449623 0.0909649592390847 0.0240441359785836 -0.12058990525985 0.111610791263656 -0.0391728329307244 -0.139053955103622 0.0132789848354907 0.0397871510341002 0.178335087814677 -0.0941633882768813 -0.0741230640154401 0.0877765764598283 0.0901729702827676 -0.1038031985627 0.0201489941354285 0.262000617349301 -0.150882169340529 -0.0198434643655889 0.00772486185436943 0.0451370293043886 -0.0167052229650767 0.0295822498959511 0.0300404497614854 0.0437167138675862 0.0238895014999199 0.0136479179031993
  15 478.135552344736 ""  4.18194052331545 0 0 0.0253546195017883 0.0102589997843469 -0.0417249915541921 -0.000118968661069489 0.00538936584731419 0.0162318914422941 -0.0239631347506398 -0.0195787148067562 -0.014188466899077 0.00341087826931979 0.0211205783821341 0.01595571477518 0.0369659935726983 -0.00117305840137321 -0.0437691435434118 -0.0485881460743536 0.0490447730866492 0.02946648850185 -0.00258298545919753 -0.0471052658700523 0.047574363114339 -0.0184280266036542 -0.035537664615355 0.0451501680077855 -0.0794735110432135 -0.0424486613306846 -0.0478471001833095 -0.0192535662375913 -0.0225318863091606 0.00654124761891677 -0.0175985370643059 0.0238598872867235 0.00661563940061928 0.054893646867818 -0.0261433011827733 0.0179858728003528 -0.0286477517013489 -0.0960405480331554 0.016102322903484 0.0196923694491778 0.0748880534320441 0.112124881253952 -0.0505844875324708 0.0677591139931886 -0.0541569473892272 -0.0596652795646883 -0.078707695257306 -0.147865007363186 0.196680744750515 -0.178859259669147 0.0791738304773519 0.0562792454839441 0.130240124740505 0.0484721728302373 -0.0233293526213877 -0.13289580014881 -0.130321338812287 -0.153729821089891 0.284351598757555 -0.183616145155086 -0.0563211476382287 -0.00504227075504049 -0.14436437905232 0.0200797492069335 -0.00383169462202849 -0.0325717698974397 0.00838826161961082 -0.0315762186622182 -0.00979898712058952 0.00125483208068129 -0.00973899107521684 -0.0435198944512405
  16 508.416175842491 ""  6.5950094177449 0 0 -0.0272896497527926 -0.0714295919678002 -0.0481918578953133 0.0810873369255319 -0.0282178272075805 0.0428407742289361 -0.0714496289403122 -0.0705957239237491 -0.0959090616603241 0.0324758759778956 0.103433990156148 0.0751890558041716 -0.0474836217841841 -0.128937123025336 -0.0929048525242023 0.153381675834068 -0.0737882136956551 0.0372935438354475 0.0860119109858344 0.0448215407471245 -0.0131129423117803 -0.0685821286504932 -0.0592199390390908 -0.0721737044020371 -0.0827059050644246 -0.096969298569261 -0.116026377948883 -0.0859031257031143 -0.0793212087058736 -0.0678281328459039 -0.160607597323338 0.128470800931839 0.0307962218853527 -0.0105658229094308 0.0119601320253921 0.00447919226051437 0.00771830734392784 0.0100575173563574 -0.00229432039646628 -0.00218683189599812 -0.0079795205186315 -0.0138695506206141 0.00595487891179601 -0.00710348476213429 0.00471574260456641 0.0134810574108938 0.0221592973696186 0.0245816135409322 -0.0382123307295767 0.0336419514215649 -0.000670797316059348 -0.00153728464005523 -0.0156881426629218 -0.0079252165986978 0.00326223277437945 0.0136954967961822 0.0129693050446731 0.0235016496681248 -0.0329877362985269 0.0179844222395108 0.00689924299504555 0.00633338854086518 0.0199142660243983 -0.0114773562021552 0.0194757149307387 0.014633675423843 -0.107505308939343 0.17024635638717 -0.0181083751486813 0.118677682324732 0.0599872978754216 0.146340316815336
  17 553.17954368778 ""  0.331160241694053 0 0 -0.0776034828504826 -0.0557168548798557 0.0958440403295378 0.0337984291150269 -0.041183615678119 -0.00618164980750475 0.0410846278394022 0.0187210123182198 0.0268876351658806 0.00442690418064943 0.00552617141810869 -0.00354585035911473 0.0183756293919923 -0.0876883742030265 0.110022942617012 0.20769028720295 -0.203666949431092 -0.0589088091012088 0.0424264575793936 0.146480788480477 -0.12596564006445 0.0195493801097106 0.00703406603576426 -0.1658205375341 0.207259925465375 0.103712463596153 0.135470097331852 0.0934217128564607 0.0424654230782232 -0.0412627042878289 -0.0485790634451104 0.0127964749757601 -0.0209296403895482 0.00138039668019602 -0.0220652911748288 0.0364313895463134 -0.0330641066694158 0.00127386300728479 -0.000366723378344535 0.0570991956569572 0.0234989795444879 0.0147826433907534 0.00503067789487304 -0.0108951386145059 -0.000845051992230795 0.0290837793202864 -0.020650070401327 -0.102788215294384 0.104460677422425 -0.0571044705069953 0.0180587506459629 0.0941368155424036 0.0314867828539048 -0.0077415133578621 -0.0394276318878486 -0.00710133711872595 -0.0102958790265627 -0.0498323764052187 0.0350511001085535 -0.0132200086545052 0.00669476183358214 -0.107914284023628 0.00587251594551431 -0.0660415430131126 0.0645262107087211 -0.101930895070428 -0.0324793297715503 0.0645733600579289 -0.119546969638509 -0.00449777141481972 0.0795790554100203 -0.112061461452158
  18 735.052637534066 ""  12.6868931481317 0 0 -0.0084544276541604 -0.000658239810901077 0.00295464322536189 -0.00968889923924124 0.0265470162612545 -0.00516813892504011 0.0123617197295487 0.0108682997037441 0.0247102714893895 -0.00502287884975214 -0.00399102883895651 0.000749211194164696 0.00669699122652022 0.0491954878174238 0.0388810767694156 -0.0449012320392046 0.0604042034637282 0.00628702954682072 -0.0107247040127751 -0.00853570767778439 0.0198337071248016 0.00326857813425837 -0.00669737432710577 -0.0465209996425425 0.0669004033590481 0.0301416960501303 0.0544025750466018 0.0548857261980162 0.0231094306579368 0.0137286442080816 0.026787542241789 -0.00831891539729365 0.0290403899836256 0.0240837324831577 -0.0328380315636476 -0.000873656069704175 -0.00604791124652622 -0.0179520023443033 0.00561252894343131 0.0140082198200212 -0.0161734849545222 0.00711903967555101 -0.0180111932283574 0.0532849112106024 -0.00956902510943131 0.0816205629841081 0.0110373977221901 0.349832684951052 -0.00204573043190987 0.257712022884145 -0.216071425564532 -0.0248115675419434 0.0141534516245418 0.00488229353530929 -0.057355443583276 0.0711943236504089 -0.0128306979140818 -0.0623969170248312 0.0835867901080588 -0.0121347651911767 -0.0171241791555358 -0.00975237900827705 -0.00364246337965825 -0.00427985231070876 -0.0756372065570131 -0.0548431478318784 -0.0445678895736387 0.373218955573137 -0.294754978303523 0.0886775469296888 -0.0298105004238578 0.501820176791623
  19 806.526580462196 ""  12.4718462957213 0 0 0.0139407787120619 -0.00238487436694664 -0.0123969976936774 0.00689571486086318 0.0110896660936563 -0.0081351654379465 0.0107614604776131 0.00718895992960769 0.0132529372788833 -0.00373633073511128 -0.000200013869800318 0.00164918910903976 -0.0203419770072229 0.0384937343138346 0.00109413853009008 -0.0517198097601964 0.0657605261008495 0.0104758895899914 0.00241050968870772 -0.0569073927669765 0.0228822833419993 0.012198001480973 0.00600478071536981 0.0236109090322043 0.00500477691396954 0.00557243428304302 0.0103417490931395 0.0132148109470389 0.00824320348148949 0.0123023984590743 0.0116062262433969 -0.00251362958940886 0.0160754977075543 -0.0776697202993411 0.0595528099966953 -0.0131312235150807 0.00455493455013377 0.0112984764885371 -0.0306956093723588 0.00707332446786848 0.111194485360589 0.0242895000898804 0.0581610541655761 -0.131364105371909 0.0506262335723567 -0.259650734869502 -0.00572182686559821 -0.0859842027242411 0.0636546964423493 -0.0239153946991915 -0.00914530101306874 0.046916788907264 0.16512470592505 -0.0457312481197029 0.125881682525166 -0.362086047511002 -0.0285219314576483 -0.000665629285754862 0.0315171723765452 -0.0581875455919414 0.0535945695753261 -0.166660090563305 -0.0542818084964412 -0.0192626435069455 -0.0474462191528097 -0.00536030606132367 -0.0385776880572598 0.140386871901158 -0.105853484671408 0.0629579128528458 -0.0183783893147334 0.177403311942468
  20 819.943483070753 ""  8.7253129716097 0 0 0.0642640923649675 0.0415918634215663 -0.077673801169125 0.0668290884544321 -0.101397559597037 -0.00588742057728453 0.0567470832987449 0.0450815084031465 0.0514900314988989 -0.00210715329236183 0.00699963980821229 0.00928452516017236 -0.0280157332648112 0.0138086363374851 -0.121075575073022 -0.0356904335682432 -0.0143369670846646 0.0195135506320904 0.0513805413608973 -0.261275230231549 0.0172304430156706 0.0737333027926029 0.00924275794113412 0.20926160024742 -0.0787014517725666 -0.0830182403844695 -0.0731050667442944 0.0542659703434635 0.0167791684131616 0.205348997965517 -0.0814698021162379 0.0197011723036182 -0.110553810056874 -0.0180630495629747 -0.00914584568070501 0.0124727593798201 0.00584325038863984 -0.00319475246381554 0.00726315220493056 0.0193217603950727 -0.0112628881267525 -0.00772473677400185 0.00206866896201823 0.0184268366582583 -0.0120776416722584 0.010050147702492 0.00135942828437333 0.0121325452577229 -0.0389728204512625 0.00441922852938716 0.0104868887175425 0.0176750891464975 -0.0134424926455339 -0.00567476319256113 -0.0410200529045296 0.0830275723584832 0.0031075979203904 -0.0155716692734504 -0.00372781738049564 0.0151713327480448 0.00405380491663971 -0.0242572397276034 0.0144986272891934 -0.137632088565566 0.0232624698768018 -0.00166982492715202 -0.157874255717193 0.0439447652202124 -0.00297336090810811 -0.157029148576028 0.0230885213059754 0.0363471629446181
  21 900.165600131401 ""  3.8204530534377 0 0 0.00132553672202824 0.0164705825969239 0.0133826498720696 -0.00530550415642641 -0.0171591595837079 0.0104423600883328 -0.00372941321141604 -0.00371910474051866 -0.0242095435905818 0.00189384938916447 -0.0022529737038689 -0.00414660869010448 -0.0129739181686495 -0.0336832911377569 -0.0240256738843784 0.0527132374963962 -0.0691742367373361 -0.00642826776445537 -0.0030382197656281 0.0437420895032681 -0.0305311375588891 0.00146410909097874 -0.00014017827612955 0.0273031240088737 -0.0557923938299799 -0.0372245387387335 -0.0616502130333525 -0.0305756355318217 -0.0171328360775589 0.0155456279794139 -0.0124735601591461 0.000321352629755864 -0.0315682606240148 -0.0381438808713598 -0.0668227702639924 -0.050829672102247 -0.00752478938142144 -0.00488954797346956 0.00244791938721023 0.0247851199175852 0.0221459691342349 0.00832104831388448 0.0652695165876646 0.0101691062452051 0.0298544914980926 0.169252807124277 0.0256708496371084 0.246549011203833 -0.24972622165956 0.210514075459798 -0.182811056560155 -0.237896966103549 0.169791161609043 0.00336845578541984 -0.108773511983837 -0.0902901132581313 -0.0607498112768266 -0.250001093677075 0.287063307014518 -0.0555426471115275 0.0626693140879696 -0.42209135874734 -0.0511183701280149 0.0147124022929131 0.0431629798891427 0.0338704016695063 0.102708880012006 -0.105855997504436 0.0718502523211118 -0.0689071933302509 0.0154838781238088 -0.148589664581628
  22 925.534648898835 ""  29.1155463112835 0 0 -0.0701505715510255 0.085192531732224 0.00257804415683214 0.0154406838072366 -0.0830260476961357 0.0415448038390466 -0.033389404434501 0.0572303787321645 0.000370392987242579 -0.0055130078678715 -0.0089570708761635 -0.0188270689470406 -0.0558501431067349 -0.0379359970009039 -0.073926936312582 0.115718980683352 -0.183669191699631 0.00421984117328416 0.0118451997134998 0.0247325523286008 -0.064478998774658 -0.0669515002698347 -0.18477440721814 -0.142251616422091 -0.000992068404338515 -0.161695062835085 -0.12782481708145 0.217028520093814 0.0513897371514272 0.336606873002075 -0.0779578533835571 0.00346351375125651 -0.145769499613576 0.0555329120209375 -0.0158594850350467 0.0118480893805956 0.0104684366361681 0.0238508843564626 -0.0394082931334854 -0.0481549605716268 0.00652790512785184 0.00945118425877609 -0.0306184123939256 -0.0247708887189179 0.0339929336176092 0.0368982625350395 -0.0204039333200741 0.0891804052617477 0.0590240575327053 0.0237464085093873 -0.0186848384145835 -0.0470474058844624 0.0299648633281563 -0.0195759490474791 0.12501909922639 -0.208823565350233 -0.00446830612566623 0.058487390133674 0.0170645665480972 -0.0433946404877572 -0.0382317159541966 0.170835784706991 -0.0660847102033208 0.0646748440118888 -0.000937863471315662 -0.00557474267869337 0.0604303329306045 -0.0189431291103036 0.00877223889352496 -0.0489789765984748 -0.029472782102425 0.0812476009736387
  23 960.111254113301 ""  30.3432200091886 0 0 0.0222518246184402 -0.054463711985797 -0.0301947582093542 -0.032187926294916 0.0331343770105239 -0.0123030168579203 0.0481325151260887 -0.0251177802694179 0.0241871099310407 0.0127689761067083 0.0104017618570369 0.0149166043520476 0.0616911749544177 -0.0783769643045387 -0.028336348717788 0.0301807137559758 0.00759114257976576 -0.00835706117163091 -0.019873695303136 0.106768955011868 -0.0166739163605738 0.0778699493960456 0.138807959847393 0.18429613146708 -0.0245635341486868 0.0915872688276926 0.0754580876502076 -0.139127771486561 -0.0330793021236005 -0.15583700760147 0.0216668371529036 0.0088560005561218 0.057814661177134 0.0756870002150013 -0.0571716362427803 0.0276176783091513 0.0225145257859553 0.0447601310502694 -0.0671794815073482 -0.0555646189228928 -0.0107978366781524 0.0120920023352782 -0.0459124337504798 -0.0171716475399892 0.0614521041621536 0.150142013343894 -0.0275133588676904 0.168696768045038 -0.000947249203636949 0.0488486690142119 -0.0206224778613845 -0.106071025607348 0.0640038255167923 -0.047977098580215 0.173375007290141 -0.325769330533812 -0.0159331528331895 0.0424202892466521 0.10445714966142 -0.0831113833493592 -0.0591290394356721 0.219303537453554 -0.121539142517863 -0.0508930144238171 0.0280534991910511 -0.012858891399205 -0.12516895957151 -0.0427818550995211 0.0728517193057638 -0.0830345363956802 0.0188504672269012 -0.0391081388349697
  24 974.314599027282 ""  0.894995220335362 0 0 -0.0249461970910051 -0.0405303239268712 -0.0421431564253915 -0.0735242061262916 0.0390470395115816 0.0581768734372221 0.0744870143937348 0.0385173923377309 0.0207131777327499 0.00433995452562627 0.000692791943660205 -0.0232517509911933 -0.0952401781829364 -0.298358471269978 -0.236107756389395 0.225332516191621 -0.167812251645372 0.0127011249232254 -0.0546747004903281 0.385467530030786 -0.125292498922467 0.108856489973055 0.0420841798651992 0.348533017170761 -0.184817847443913 -0.10458842483021 -0.150667522607017 -0.0553002474297254 -0.0201801294040628 0.18622367094833 0.00768834604441254 -0.00092520150555597 0.020213649352573 -0.0204633978082499 0.0192280749321986 -0.00793933047654391 -0.00705415942323211 -0.013902806346995 0.0196334059398591 0.0152606636301779 0.00764962417673865 -0.00215419184590518 0.0092911466608059 0.00148800212785585 -0.020172233048906 -0.063811655267253 0.00259567047846807 -0.0501600789840295 0.0250043342508903 -0.0118378916943721 -0.0043530164620831 0.0511014605728541 -0.0242394226363549 0.01384473803992 -0.0403381929803621 0.0963875606829322 0.00888706806828445 0.00580391810891274 -0.052792066413027 0.027517309582594 0.0135898452286621 -0.0380685103934145 0.0401762029998544 0.0198449434032195 -0.0277571465513337 -0.00822077147677628 0.004150517432607 0.0263459945698561 -0.032890618603728 0.0568852756257928 -0.017462857929084 0.0358529348154186
  25 1045.19061614663 ""  21.4814272799944 0 0 -0.0808693937113843 -0.0576730150700263 -0.085974768613798 -0.0174175910871545 0.00268077372538437 -0.0800665867269491 0.00633272876022077 0.0433055341038301 0.0895644215623363 0.0263619181815774 0.0200162765237101 0.0547854663057251 -0.114676621653498 -0.0320464508572612 -0.0870982697191324 -0.129263531587945 0.0952001987093252 -0.0509167046812282 -0.00483909736609677 -0.0716191841544972 0.0521830447380357 -0.0174340914508449 -0.0506913752063901 -0.0806074299336182 0.135583145586143 0.0284088076745501 0.123573484447438 0.157903197529328 0.0660152210845052 0.153847442089899 0.0124270646444169 0.0246150785013856 0.052278839542734 0.0133419473263145 0.0149270266937846 0.00342397065593001 0.00227753053438812 0.00475312920457951 -0.00519915717555173 -0.0287574424427854 -0.022612744497146 -0.00488232428604416 0.0290458588430666 0.0139338872221679 0.00603133789474421 0.130394495900115 0.0510248473462701 -0.123116730090199 -0.099284264851571 -0.0685354001507254 0.121768243482584 -0.14763382929728 0.00511316466716894 0.0209106181560311 -0.0582508368198022 0.0073338506966023 -0.0189439372114496 -0.0894454601144317 0.0890211340919042 -0.00387603192155627 0.0277867770292626 -0.158534278384219 -0.00162212773775332 0.0478266651985321 -0.0230487371280525 -0.0118126117942416 -0.246000755535968 -0.0190330870605334 0.153907041124156 0.256273702798257 0.025621994399965 -0.0789816177861991
  26 1064.52809124214 ""  80.8430585024499 0 0 -0.00849352052557155 0.0407615382985393 0.00245874790446205 -0.110859448239599 -0.0744939791845657 -0.122928653417647 0.00971599604232031 -0.00571200023397532 -0.00668137787991605 0.0818274396917218 0.020977068172643 0.111295402873382 -0.00569870794926773 0.0959659157495476 0.0360874396679936 0.0134920567295715 -0.125910486129941 -0.108144745502712 -0.093965507037775 0.0242505384609004 -0.169652402793265 0.0198312879375564 0.049359151581538 0.0578346774079693 -0.033574724375578 0.0274373039188505 -0.000438861414599056 -0.0569834173453255 -0.00957273208568468 -0.0536680031494253 -0.0362940520705877 0.0487685355106162 -0.069330287285453 -0.00990803109551828 -0.00880533322778574 -0.0132661727070581 -0.00484727230527282 -0.0135748031335047 0.0131545103456665 0.0118012023907131 0.0361247901897814 0.00498017624715193 -0.00904874633056381 -0.0175288085525065 -0.0206484263175737 -0.108056489337592 -0.038448901512719 0.100380069547433 0.0903294048762296 0.0587690857274164 -0.115240442280957 0.0668352333908099 0.00499618184109819 0.00692362299539582 0.0098450679200517 0.0559666729449273 0.0172862211413238 0.0618604073924773 -0.112223007818334 0.0271681509005917 -0.00491070828763056 0.0583447653863261 0.0330485203310521 0.020575312821353 0.0113555036801023 0.00799583879774882 0.120577193293181 -0.024907136901506 -0.0271500795018454 -0.160269910420145 -0.0349699205293472 0.037174464156136
  27 1097.38380874002 ""  25.4306500295041 0 0 -0.0219877042364424 -0.0311143598641052 0.0570131664071857 0.0148126997916405 0.0161731844051765 -0.0569467808795316 0.0142674206913746 0.0361003555941516 -0.0351396280255969 -0.000161619517318739 0.00384466954410323 0.019837702765389 -0.213116409685275 -0.0309253761799395 -0.016358058571169 -0.168550987081371 0.0435489037522049 -0.0976119579000072 0.0165132883701333 -0.136040971744729 0.0852131442075485 0.0214345654608448 -0.0641217294496968 0.116559266867346 -0.127635399455854 -0.112143656123197 -0.17177125570782 -0.00400930740377148 -0.00505914216433498 0.160973718847661 0.0816374924528916 -0.00876827880597081 0.121647132655662 -0.0521706154281777 -0.0199019018402673 -0.0170530093226221 -0.0128194756825714 0.015012415204017 0.0138027617760419 0.092924287899106 -0.0519119600190593 -0.0197793049294454 -0.0505304225641581 0.0292777216874395 0.0525209724087337 0.0286031281706524 0.00980767270785454 -0.0435004740681735 -0.0647754775564749 0.0394589714255751 -0.0662189692852802 0.244799621534264 -0.0350047898875467 -0.0908856148435779 0.1214334388526 -0.182712966797931 -0.000809381568761516 0.029995941409614 0.164060788174442 -0.0984381298382562 -0.058640327302503 0.204307229936619 -0.101163956453078 -0.00287983501140189 -0.0031411737710363 0.0149263359066915 0.15508880567059 0.062368417368619 -0.119134249429074 0.215216367191445 0.0501256781043353 -0.188982614043601
  28 1107.4755698316 ""  6.05954290455403 0 0 0.0517339115658436 0.0397872231965409 0.0320069210190193 -0.0581622939327464 -0.0205786891853953 -0.0044868693763015 -0.00768752847203796 -0.00602326707875557 -0.0312032451783298 0.023891146604232 0.000365296085242616 0.0166863413583866 0.115116171149629 0.0512220072367635 0.0639232600473913 0.0992754423454727 -0.105383094932176 -0.00792373015885467 -0.0644642004727711 0.0613131890234926 -0.138069366492035 -0.00581605479952984 -0.000776295591197299 -0.0165336570246035 -0.0333643149393851 -0.0271536405275338 -0.0545702995015658 -0.0237874248756616 -0.010167542813746 -0.0299757702620485 -0.00932685936262576 0.00759759064208881 -0.0259493978482957 -0.00511502533254809 0.0661339989429478 0.0308885353419274 0.00851150748685451 0.0267662328271478 -0.0177661464866698 -0.0121432771184423 -0.100782019446994 -0.0179965948131934 0.0275340827905601 0.0456902321038783 0.0491791958914461 0.106978670353259 0.0943536294596732 -0.295405497050939 -0.149521845626293 -0.180215754051534 0.304171122256199 -0.033778778522022 -0.0618340639531608 -0.0334579615699513 -0.0451581679255546 -0.106226472803642 -0.0428863020883212 -0.147538431688274 0.272340115945434 -0.0627822460797162 0.0167576381278869 -0.121689631746792 -0.0868134527636801 -0.0165852603641483 -0.0432319997842546 -0.0227981173123055 0.0473494064065702 0.0702685871695924 -0.126282226874184 -0.110809691944304 -0.0620375643448516 0.191242610649977
  29 1128.96560286439 ""  8.12706712525438 0 0 0.0517301635254718 -0.0369668116718693 0.0933519701892968 -0.00750538005720436 0.0276899024048463 -0.0513310126931586 -0.011225519579357 0.0465621674495814 -0.0588801070367114 -0.000527663169862168 0.007617185134687 0.0120949095501301 0.0344181615138351 -0.133412871561785 0.0254176037717459 -0.135943918135157 -0.0700245719086333 -0.160446881589372 -0.00883265812033608 -0.0956781265753536 0.0244006788319759 -0.0148219282522912 -0.128567308710918 0.0333243096213587 -0.111546638190127 -0.171255524528758 -0.228309646945175 0.0398637757761348 0.00767486124159728 0.194625888967104 0.172923579512549 -0.0219811854230863 0.270671688018112 0.0550210778266477 -0.003623928459531 0.0370096548427414 0.0170048271512054 -0.00088498680586849 -0.0324900429455962 -0.0818236387157559 0.0380463918238689 0.0292800782251167 0.0277328154613026 -0.0239186806889779 -0.0394710358498451 0.0823798381442137 0.00247821485408853 0.0272178130362662 0.0736403012072547 -0.0299059256728441 0.0577562407396523 -0.224497121140294 0.0381921497575134 0.0769415933201015 -0.0649104439423451 0.113811143120252 0.00351708939576341 -0.00559589364011412 -0.141447268882836 0.0755755592412803 0.0335882392734471 -0.120404288085108 0.0807182461030615 -0.0429162748541108 0.000592282962525932 -0.0126314277898868 0.013743326764808 0.0421288189399059 -0.0681099633350298 0.0463876210243916 0.0243017010649094 -0.0326957975890084
  30 1140.59890899048 ""  9.89833269722893 0 0 -0.115908093408501 0.0351442019774554 0.0265060663377216 0.0564314071378426 -0.0253267761656091 -0.00279652230279832 0.0714121845978406 -0.034158167375144 -0.0224239817003782 -0.0116223951355074 -0.00880679634091259 0.00408729162015808 -0.303077050287002 0.180453978515049 0.0483491860486612 -0.0939266983764741 0.0757377928806341 0.0166336596572138 0.0680999588005846 -0.0846897892306177 0.152375308780883 0.115306517636335 0.150852026843772 0.300604967913533 -0.171042846410622 0.077125999450259 -0.0261146066521108 -0.217331583165583 -0.074330002425432 -0.124594652041948 -0.101481162798876 0.00817247512467078 -0.169591520537642 0.0316890178354667 0.0162544930308427 0.0315363450572438 0.00851601407252503 0.00489621470799034 -0.0220545248758905 -0.0547740240260972 -0.00299826463410222 0.0119786238084055 0.0230906633875905 -0.0026532265209679 -0.0111645805280219 0.0991965717346591 0.0351269438344309 -0.101798725949782 0.0914688071530243 -0.0288133369205605 0.0458132350128108 -0.130995555930712 -0.00093889587817908 0.0398066065814896 -0.0512614830647958 0.0407918799618076 -0.00889589279439166 -0.0385278920905369 -0.0194617371241391 0.030969201049144 0.023835465350924 -0.0971368495165509 0.027470118047106 0.0276522398903241 -0.00595678059561714 -0.0147649264512545 0.203703661165988 0.0506966666617629 -0.150777132091364 0.0289426121145321 -0.00518487476331234 0.00955483483092066
  31 1196.07381189987 ""  34.787017797668 0 0 0.0197924437735056 0.0157302238005612 0.00174917231196618 -0.0268625209965517 -0.00182955724142007 0.0160163248839488 -0.000235201032735176 -0.00241097154487878 -0.00518954404537538 0.0106535121069695 -0.00502340208647079 -0.000963029790487412 -0.0340735202497847 0.111393141870229 0.0446413196457291 0.0965770178989024 0.0350015537019052 0.0850324398934243 -0.0457105789060615 -0.0110679848918653 -0.0894936887684035 -0.00137823499424537 0.00448148034744427 -0.021754209595081 -0.0083755717318755 0.00217822118869177 -0.00531593476636032 -0.00472881817742508 -0.0030792796729055 -0.00653099449447285 -0.0583859811201621 0.00728777184150393 -0.103290393525531 0.00764110640076003 -0.0359360667467061 -0.00571819942429995 -0.0134938570243742 -0.018893589712721 0.0268913384567857 0.0362780037463145 0.0994457042653913 -0.00668781228324203 -0.0400526962897569 -0.0384005752547692 -0.0252500670265598 0.513738334203258 0.153632489313561 -0.18168651778493 -0.407732570705634 0.00136660804830905 0.164414513708232 -0.087802201568282 0.147582828106099 0.0185170566102525 0.105462041542547 0.00276196496168545 0.0361851110703063 0.129926504263542 -0.17728715654277 0.0161782498762477 -0.0328361003982976 0.132247161588055 0.0466028804810017 -0.018880244031505 -0.0393152265564328 0.00148496922120055 0.0120731262816697 0.0741426455823075 -0.0884916097139647 0.171599581708194 0.0094229663514804 -0.0485172207610172
  32 1210.57274539561 ""  18.2817965393724 0 0 -0.0455628452646468 0.00716209253672017 0.0159377872644709 0.0467669430191464 -0.00386353088069682 -0.0221423893604782 0.0231258124747531 -0.00846552436894556 -0.00596925990692822 -0.0234923325298215 0.00848137167566232 0.00176274800929467 0.0891708524385312 -0.129591531582989 -0.0229268621518658 -0.180987079867836 -0.174159509113273 -0.220792864169341 0.0919516504312018 0.0183276463625005 0.232072086877896 0.0315630405549039 0.0412628128627812 0.0584926537869983 -0.0561266820330577 0.0144676092758314 -0.016021467825805 -0.0569839019310177 -0.022393621460842 -0.0223548823575468 0.114828416461624 -0.0168026820480769 0.211443195522302 0.00701188989337206 0.0119547927708626 -0.0342876303652876 -0.0130421566552328 -0.0168981124860189 0.0415832975273069 0.033574161697538 0.0344945924781224 -0.0330957329028724 -0.0125691066203959 -0.0128933437958329 0.00377028130540474 0.017896676975332 0.0236078365187266 0.0323221179434955 -0.30588558192462 -0.0758073708896044 0.188832138231532 0.0205450326459335 0.0554406343937454 -0.0272423257184342 0.0227129645279947 -0.016084396646326 0.00606911059413314 0.033312000773795 -0.0124305352029416 -0.0170975048717959 -0.0132573908007505 0.0747150293982692 -0.0252003416385262 0.0477194098602716 0.0174629174461319 -0.0473329557701456 -0.132390647620645 -0.13736987167238 0.156666997913773 -0.38283572700092 -0.0902620544227759 0.337847574679605
  33 1226.75960281771 ""  14.070463239676 0 0 -0.00575723315858248 -0.004367003578684 0.00724782875520752 -0.00130779969583318 -0.000706681611403913 -0.00103984065610845 0.0065511400313941 0.00301748362429404 -0.00191730708096248 0.00280781004408363 -0.00357625023714854 0.00166273430257043 -0.0299871117704471 0.0372474660286071 0.0251778547500165 0.0109211112044236 0.0543930350899193 0.0414946353244561 -0.00304211909090135 0.0138307965693707 -0.0176008602930325 0.00554352872399979 0.00148319382218588 -0.00533982997562264 -0.0236127949009928 -0.00396413536620055 -0.0154790392398635 -0.0101356419413395 -0.00342701982629863 0.0124677460600976 -0.0386068199849056 0.00440337796442538 -0.0702374153030779 -0.0251521706666916 -0.00248864527300318 -0.0355322666427105 0.0165087901550596 0.0223274625260351 -0.0971195267159777 0.0531854585870121 -0.0103613665635415 0.13322798867677 -0.00990404153993786 0.00375360223492358 -0.0164639233101324 -0.227100556782598 -0.0681586651151943 0.254389978813862 -0.392061784199171 -0.113754358930528 0.238016044691439 -0.00137786108265944 -0.263198264954879 0.310354098460121 0.019079009725105 0.0791438331799528 0.027924811999586 0.0180890941261621 -0.0462185368490283 0.0222489876670141 -0.00393932466729488 0.0289113907311618 0.0587859167507269 0.0083568138566821 0.00662396217534612 -0.0244055040625039 -0.00817297868256587 0.00407025853439857 -0.0163463252398841 0.0519802904965017 0.0183988625310682 -0.0300909302567949
  34 1247.20643403857 ""  78.3890718300815 0 0 -0.0021366086819059 0.0219034288403695 -0.0256326598832529 0.0100105436431161 -0.00363932865560286 0.000249737105604983 -0.00831693181708382 -0.0138545190210536 0.0147745389105149 -0.0104900312460087 0.00726940199404997 -0.00161906061562614 0.0616216891954168 -0.0962597815796417 -0.0810936275862646 -0.0504157304626737 -0.158614234637727 -0.129054398776545 0.0302422849394511 0.0143473609338401 0.0944304884645553 -0.0090761633163738 0.0272986698115165 -0.0273453648158793 0.043935975951784 0.0316656373578244 0.0595494121602165 0.0164602161056645 0.00348906525251038 -0.045552395269047 0.0815135733782671 -0.00976589793822037 0.146051736643609 -0.0816120762917991 -0.0171882435670953 0.0128231775766385 0.00506543916033505 0.0203000609240523 -0.0722290419955559 0.0229409868961314 -0.00761954715644817 0.0949408432272857 -0.00585418995631658 0.00587601759139149 -0.0103980781243319 0.356927290243321 0.140971163661262 -0.381447142714497 0.175570626154478 0.195961377153078 -0.289889382937142 0.0607857262078227 -0.166803010209416 0.175070401649777 0.0208308673136147 0.0273341808647241 0.0124708653912586 0.0121619893407551 -0.0417463778129583 0.025876974043639 -0.00138103616296698 0.00654314614692689 0.0427792172402111 0.0124395677022796 -0.0113081498121214 0.0287871747707367 0.0285899336652461 -0.0294870479366257 0.0339690569912897 -0.140948605726586 -0.0524489880590728 0.103220659060255
  35 1274.6162716743 ""  68.6672201189609 0 0 0.0150232286993755 0.0205412144094027 -0.059603310529525 0.0130045527997707 -0.00130409157937279 -0.00870537775335649 -0.0305463503314185 -0.026638252413205 0.0529602255995268 -0.0109023874750028 0.0034308214972449 0.00506149923930145 -0.11948658902446 -0.245163698693483 -0.288994141039019 -0.0895340654346748 -0.14322804194357 -0.149684220788997 0.0483091512261938 0.0906521054772546 0.113312326353213 -0.0426954259191027 0.044478701978824 -0.129125161919031 0.138090672808777 0.0681281328522664 0.165248263013838 0.0750357805604137 0.0227818342179658 -0.0929595251205238 0.0705813402213684 -0.00957674269388339 0.103633464014552 0.026727596563933 0.00808166539994353 0.00966340863577177 0.00359163924016212 -0.00137233653061775 0.00389461343623857 -0.012474143544942 0.00540341028417131 -0.00798593721415437 0.00181488795384601 -0.00477117278654354 -0.00243828225686598 -0.040473387739213 -0.0153840983350795 0.098691269190706 -0.108069171382329 -0.0959399446469294 0.168705019018919 -0.0242694469477941 0.0442826598710823 -0.020812147485508 -0.00537725424551779 0.00369262019819932 -0.00133001237906531 -0.00103579959046189 -0.0102109005009773 0.00385184976855721 0.00113999594382378 0.00210314750730705 0.00183292670977036 -0.0290777383317676 0.00462511989366691 0.0413061531974684 0.516647608940827 0.131424184554297 -0.358579053747394 -0.0601550637908454 -0.000603612873916528 -0.138042663867242
  36 1293.54201317198 ""  31.8656157823212 0 0 0.0326257418617539 -0.0484535434455811 0.0115508706531258 0.0104109842606722 0.0330276530592414 -0.0521219194898829 -0.013110376228999 0.0308276288068735 -0.0107145607003203 -0.00713484844335132 -0.0358774055276014 0.0339396558410035 0.195626935603479 -0.0725753441802722 0.0559492876909408 -0.124470457899791 0.111715959928198 -0.0556646636665173 0.1371140096637 0.403365416924466 0.423553627997456 -0.0180131699350178 -0.0729400772156944 -0.0085216143326917 0.0210735446474144 -0.0747639416337312 -0.066168356706133 0.0581740274187962 0.0253577944300287 0.0864246431526474 -0.323234348148893 0.0264780768293875 -0.500904503491929 -0.00701740792372991 -0.00195611420727514 0.0033159585585647 0.00260149626734971 0.00217990376855496 -0.00173577116184495 -0.00611338206611598 -0.00108450004303608 0.00755588699564713 0.00146444742771546 -0.000452467050070411 -0.00269512850166316 0.056653789925843 0.0212116615068967 -0.0416593660114508 0.00822880387213292 0.0119780888852875 -0.0147933615356342 0.0383223068182058 0.0266841361265125 -0.0328797461999712 -0.00450554884683439 0.00360944552674642 -0.00184208355690341 -0.00243751168164299 -0.00940213991286826 0.00695845696587389 0.00157329582449163 -0.00146060033231943 0.00525899974839681 -0.011629962259259 0.00111180777862602 0.0103001893297988 0.0560543008072181 -0.00370543545037588 -0.024088107291938 -0.0840403990678093 -0.0179914216238524 0.0274535266850122
  37 1309.49000130758 ""  10.850241433025 0 0 -0.0115830600992697 -0.0681351658334321 0.0325937016294933 0.00576131014712033 0.0340676245380911 -0.0240276514604296 -0.0115479373817989 0.0139768956677731 0.0112196664570009 0.0185588182439549 -0.00346446577309678 -0.00345248524743163 -0.135744703619403 -0.309590236171524 -0.166203600363555 0.0597133862002426 0.448556910304953 0.285684881246202 -0.0805738146129037 -0.269380682346669 -0.260878139955499 -0.0225184625917801 -0.0699128542410305 -0.0215284543620943 0.0435143821388871 -0.0233879760150317 0.0102762230270452 0.00868866451493528 0.00698095065097851 0.0495160028036688 -0.0501417255074383 0.00902392638202895 -0.11271053419096 -0.00676524220301718 0.00404023967979305 0.00335402975973712 0.000464794026265878 0.000813077798841334 -0.003469997949104 -0.00116275228640294 0.00364598287406235 0.00790361859435793 0.00240647859169799 -0.00582735483563138 -0.00114820226912425 0.0819867762011328 0.0379117243771701 -0.0759958588170125 -0.0153340016326967 0.0152090919996022 0.00181275249726348 0.0170917987288517 0.0141843329321103 -0.0039906456412897 -0.0210617154187725 0.0107560702212646 -0.00286731944437991 -0.00809644589978325 -0.00650036418144565 0.00592590145019612 0.000851564151116047 0.0279176550450765 -0.00874260905626571 0.0200485022094366 0.0373636703123769 -0.00818157774179767 0.200983072503852 -0.084721818504323 -0.0341924390675271 -0.387276583862063 -0.0670285457217641 0.201479797755481
  38 1311.86393183578 ""  30.0083704662714 0 0 0.00592103229349931 -0.00533034545480337 0.00127126105803903 0.000737753806318985 0.0030921915829763 -0.00430794626481428 -0.00439269245653535 0.00192846149811316 -0.00143908411629189 0.000176617767216479 -0.00211097461118961 0.0020572668663231 0.00162631600988522 -0.0203289033536526 -0.00937762498831994 -0.00792456944597635 0.0168076231156319 0.00154522184765186 0.00723660188374954 0.0225667368451555 0.0196795844604028 -0.00305113982130178 -0.00913552540335803 0.0141460887774214 0.0194716108810047 -0.0088635836906144 -7.5345027380984e-05 0.0105663784859681 0.00404114024223036 0.00256118808419221 -0.0208590175918461 0.00189933903641602 -0.0308273341542848 0.0144012578890125 0.0294695973883077 0.0237864023444426 -0.029474997241725 -0.020592421230415 0.00708889975461583 0.0980648771052831 0.0212510408238929 -0.0840678378809262 -0.0277288717915237 -0.00714113682720195 0.0269279553413312 -0.114415341350915 -0.0164141911461704 -0.073039281211307 0.156983975726473 0.0271476694251311 -0.0503455990440452 -0.632242870642795 -0.245736221610936 0.423022499039878 0.0770411011775517 -0.0467319925844038 0.0262515608137102 0.0657358003578841 0.0650775201605582 -0.0790861908623564 -0.0293061708044021 0.0642949459832221 -0.0709712861176802 -0.00687861998794949 -0.00103439068633068 0.00967196647219585 0.0246942648327699 0.0108693977956273 -0.0134653689502092 -0.030930505485218 -0.00600860387815699 0.0108662891340196
  39 1375.06055795213 ""  24.7764548728375 0 0 -0.0107773755268413 0.00349836435024117 0.0019518687157619 0.00298515959331673 0.00455282399360576 -0.002929433230914 0.00337340844926019 -0.000671022928488953 -0.0022086319666843 0.00170379395836458 -0.00125346620239553 0.00147956637208202 0.0800858282003822 -0.0500600770268415 0.00124456905715998 -0.00523253034328891 0.0199690787266749 0.00458127970634815 -0.00557412762959044 -0.0330871290809416 -0.0212758599192832 0.00404521468600842 0.00406737988171937 0.00421962124972329 -0.011446786581501 0.0103261012570169 0.00049703755411843 -0.00810014941005192 -0.00503092655020853 0.012435932346399 -0.0101866607559976 0.00124175946207904 -0.0188188029176473 0.0174363219444363 -0.0154581005843128 -0.0152221405761714 -0.00285404562694039 -0.0211057374815219 0.0164539588827026 -0.0582061313677607 0.0747933403177265 -0.0635663120659769 0.00108765054217219 0.0796615737312437 0.026240648354458 0.109543105011475 0.0210694781405974 0.0788741050606045 -0.0090875228683292 -0.0393805133606812 0.0233817372033591 0.326993226904342 -0.503199475343539 0.230032343855786 0.0897746978907751 -0.335266738844797 -0.108887968225161 0.0880022815768034 -0.126500218856053 0.131214569312286 0.0106298848930757 -0.328163115227715 -0.0196108559619186 -0.0107255302350993 -0.0021677664293578 0.00612213881286662 0.0180770953303179 0.00222640468488832 -0.0134428383672653 0.0148586970448382 0.00387887554407246 -0.0105108718484731
  40 1385.31178463523 ""  26.8325091062233 0 0 0.0323251010600298 0.0489784207036137 0.0451831946477894 0.00157658264942359 0.0179176969287918 -0.00607967576905888 -0.00293020398931523 -0.0211419960355931 0.0145007001479039 0.00383297253235537 -0.0124168968944397 0.00831859720168979 -0.199004143907054 -0.179323864703962 -0.190330015462075 -0.0329058682118419 -0.0424474749873619 -0.0621643498831405 -0.00445566227458527 -0.0333940417452675 -0.00872566354343947 -0.0135203970031606 0.0360229097668326 -0.0885737687088127 -0.0411914184946386 -0.00986480539371606 0.00424943664851313 -0.0252583996750649 -0.00377983879131124 -0.117975121654432 -0.0689002539214314 0.00259415508522434 -0.111945301579035 -0.0188029500160044 0.013578330504293 0.0026717710712107 0.000695979980135339 0.00907117866357634 -0.00269582272483045 0.0420603627391223 -0.0555578046831072 0.0267872049020104 -0.0471365733514002 0.079311937071484 -0.0299194624769911 -0.0636156370135378 -0.00522221898384326 0.0149524129831626 0.058210004044161 -0.0303002390648663 0.0022259361034168 -0.194336726294448 0.266624150669822 -0.135016872193479 0.226641721703249 -0.253569898895008 -0.0801309916746618 0.210143960151106 -0.294636681154399 0.14977368359791 -0.0234093857730988 -0.310245613500943 0.102554093793149 0.00650620648507147 -0.00438555384391059 -0.0234723549073654 -0.150907380868972 -0.0317522758152823 0.0862767168299441 0.075785284338128 0.0140314075121379 0.0389520953559803
  41 1388.42169385096 ""  27.8063148716784 0 0 0.0311117401815186 0.0885135365752346 0.0706261873062015 0.00587486174329424 0.0384598653993053 -0.0113531912096601 0.00378311561975404 -0.0344479809715818 0.0199968265633945 0.00853638358058483 -0.022208262170088 0.0161738543853533 -0.149094654558799 -0.346420297457585 -0.280961044743599 -0.0540040201807527 -0.0728817221169378 -0.112725833710832 -0.0172437969906779 -0.114301163430171 -0.0385871573393358 -0.0133901599506358 0.0686199965162095 -0.146059915957403 -0.101692190494165 0.0028895946180773 0.00187387106461972 -0.0580154595539645 -0.0150966369048919 -0.166393949329994 -0.128486695637964 0.00618167964298877 -0.208269789852783 0.0142067683689563 -0.0133222953009251 -0.000702198976344358 -0.00040673995160154 -0.0054903089169324 0.00324907548962379 -0.0273255015892838 0.0310553078668261 -0.0193665134495177 0.0285821885363874 -0.0480378831232754 0.0183530053159139 -0.00349282508188988 -0.0204978560015586 -0.0186914628744056 -0.0241822395216386 0.0498325279611992 -0.0383752884797065 0.11605517473791 -0.168204904613413 0.0740418105690592 -0.126036604603804 0.162117373027051 0.0568812927247133 -0.131745979681295 0.195045714099036 -0.101898711855758 0.0149543913064629 0.180740862190919 -0.0520317606119965 -0.00608309700360669 -0.0189508094915725 -0.0204619142201214 -0.238323481131135 -0.000787848397438921 0.104607032796121 0.200637122237512 0.0348188546274679 -0.0207836487303038
  42 1402.9432604461 ""  6.38021883173658 0 0 0.0984039215649402 -0.0511780492569344 0.00750858331617381 -0.023090694575769 -0.0207634635440002 0.0108095504327382 -0.0221578384373482 0.0122378710860421 0.0239587294322861 -0.00782218922868189 0.00544308524105513 -0.00710636821613625 -0.695486785958945 0.330497385235658 -0.0418986957043391 0.0461642436603132 -0.0604454216427707 0.00777343849040105 0.0312797504520226 0.204352492188972 0.139957682573791 -0.0378286839827399 -0.0710015003057002 -0.0845007954172263 0.0572831075724746 -0.108456226351633 -0.0319304850470904 0.0320759000903939 0.0368729681613971 -0.0979419812517392 0.0277012549397717 -0.0025139875448511 0.0568101407356016 -0.0029414024564332 -0.00671223949068755 0.00443723181949868 0.00163028755636643 -0.00292636991598739 0.000128409914304492 -0.0163808486167678 0.0187264245587663 -0.0123359010230314 0.00956007100881294 -0.0027848717786812 0.0084316205419612 0.0552782481066589 0.0139133920420496 0.00785976072273586 0.0271054447132677 -0.00621938894072736 -0.00755403510909262 0.0654202734477564 -0.10349156553111 0.0459015047189902 -0.0418670344158 -0.00797991224221517 -0.00917728522750181 -0.0266002369533558 0.022349293057513 0.00264267521405712 0.00548621659310274 0.016332628971027 -0.0293917127065613 0.015910500159152 0.0265882210885148 -0.036785738254314 -0.0495754837068326 -0.060299955843212 0.060084602778207 -0.135907803350581 -0.0122891751258969 0.0934952520109167
  43 1440.54427510605 ""  14.1180878174922 0 0 -0.0245726533030949 -0.028166058002889 -0.0332280657877544 0.00346297596573266 0.0146412951567857 0.00987949962505387 0.0622666865101994 0.0501909646306008 0.0907170609995736 0.000970077035426199 0.000183317537311082 0.00170250275784184 0.110070563830409 0.0733881871238647 0.0809846392091333 0.0161230206474349 -0.0553481387990732 -0.0309699008381847 -0.0100793849155561 -0.0691133130854284 -0.0135531475651372 -0.0307743952152048 -0.230089203571345 -0.424664564032318 -0.303432705267562 -0.261116102372241 -0.242024057057454 -0.318708309421898 0.023028689794158 -0.309618227385995 -0.00407179582653201 0.00127159145849446 -0.00634872725297844 0.0241351344234447 -0.00481131071725128 0.0150685283402439 -0.00103785107744057 -0.000375281116716139 0.000940841302689648 -0.0013406615870027 -0.00203804763225643 0.000393598977660346 0.000263332236014722 0.00621548211197529 -0.00262511349816912 -0.112780553640424 -0.0576932221240008 -0.13663336601872 -0.106987644052869 0.140667585069877 -0.0482130293350741 -0.00719929538767591 0.00694767386755815 -0.00148428794748134 -0.000341875685078231 -0.0347642106336603 -0.018498881416861 -0.0119984303481685 -0.0267880227910102 0.0311737305876967 0.000994845427649547 -0.00486612219854737 0.0133973782125281 -0.000137028973616474 0.00323927082349788 0.0138318548527696 0.0770594583983341 0.035296977819876 -0.0532748494770994 -0.059488738984254 -0.0118140590804192 -0.0294023854905243
  44 1449.3993814122 ""  1.28615862272015 0 0 -0.0098253719635757 -0.00765866037091441 -0.0144435144071382 0.00512383839102271 0.0260307398420455 0.014504240080786 0.0162256637269391 0.0178407335880746 0.0233266276638528 0.00290065775196154 -0.00651588708979598 0.00469373581183683 0.0464223815791031 0.0211700153296173 0.0248136255346204 -0.0219551270952398 -0.0801885596787928 -0.0701301504238615 -0.0216227724586023 -0.0848120567948363 -0.0589590878072305 -0.00868656192842422 -0.114592609103 -0.077059454091046 -0.035256359135082 -0.0838001329712173 -0.0615697589152184 -0.120268793956957 0.00383085822205055 -0.103267921834761 -0.0306735056851132 0.00118950952183963 -0.0596960019676497 -0.0791823204015259 0.0220823273883522 -0.0443248818707452 0.0017381115497956 0.001585993425657 -0.00369069457597992 0.0137135601721827 0.000265621953871365 -0.000236883767596559 -0.00528252029547783 -0.0157697704113799 0.00777435780561556 0.360892982670645 0.19252945147185 0.427965340072131 0.394121232464585 -0.452997241474755 0.144902280996648 -0.0311115197446192 0.0154343792330376 0.00761474690791777 -0.00590468431994404 0.0945560510472189 0.0470463995421853 0.0698730899121006 0.052014175304906 -0.0872598308827306 -0.00776960865550849 0.00476279830806855 -0.0656355750592927 0.00281045741563436 0.000971623489380681 0.00404663823327259 0.0136116513263031 -0.011218398366118 0.00499397032842513 -0.00913498689745517 -0.00264233800486393 0.0136491695050063
  45 1466.79560684045 ""  0.73867927832737 0 0 0.00129034347022346 0.0508778455328223 0.0350154874052319 -0.00999263395187115 -0.118392497544652 -0.0558609539446003 0.0190774373434435 -0.0103973938081306 0.0167727621722008 -0.013626796319119 0.0296593391093527 -0.0225187443488282 0.0623356820125091 -0.156127618537637 -0.078495509101105 0.0721532691581195 0.392520989927756 0.333733040025348 0.0950258635583284 0.343296777758933 0.195683791916769 -0.00477593241524951 0.0465245044621371 -0.176787123969461 -0.18798246242276 0.0141906658766634 -0.0382487397754696 -0.0620579696956439 -0.015020627558836 -0.0444974422497564 0.144673807034193 -0.00592102301017316 0.254687815444665 -0.0111804285941014 0.00165073443358526 -0.00536222450719113 0.000852860961759185 9.21687578406676e-05 -7.17664527699958e-05 -0.00458429826660166 0.00106861596516302 -0.0025670084735098 -0.0090021685101245 -0.00639302456344763 0.00123789666145263 0.0676914648685932 0.0308550547115475 0.0578699087422371 0.0718873844514311 -0.0662673530611246 0.014150148270574 0.00708794705416182 -0.00908669432546012 -0.000589466928421036 0.0892021052385395 0.0753117786367539 0.0614889268134092 0.0574136050234901 0.0643047340767946 -0.087862200012729 -0.00350983728048033 -0.0606603819377188 0.023071421775846 -0.0019154926124893 -0.0143567423943021 0.000942621624406665 -0.0702794858834486 0.0423501263704312 0.00691777364788703 0.0618407925454752 0.0024558450320521 -0.0475260711837113
  46 1475.50523848568 ""  1.34359554670284 0 0 0.000562403534423885 -0.0148001092436474 -0.00701339028485405 0.00183659030507737 0.0200829243854626 0.00984378528614739 -0.00378996079595627 0.00358677040265633 -0.00161919530451469 0.00223928110685132 -0.00464197774986584 0.00357432677877503 -0.0274373382825862 0.0395985683246498 0.0183628180510594 -0.0123142632368626 -0.064540246839625 -0.054876917148086 -0.0161480200448057 -0.0573463357715441 -0.0334778387015649 3.69787936695596e-05 -0.0118317195169341 0.0306583480498724 0.0364260865382948 -0.0120779502478959 0.00187808170990901 0.0133509469545775 0.00579663975477147 0.00313418424986839 -0.0223699599834465 0.000909996469824228 -0.0395718454060259 0.0170865310079434 -0.00296184652903677 0.00609576164752661 0.0039021486391802 -0.000247046354766975 0.0025019369994631 -0.0359432941385449 0.00120997824272227 -0.00631858301094439 -0.0446347924624864 -0.0178593097231328 -0.00683858565300567 -0.0454525759951685 -0.0283559512831271 -0.0514977752093417 -0.0459845949556896 0.059156184929825 -0.0168576459356336 0.0811293384559432 -0.0454771994257257 -0.0168987559229631 0.517802760303975 0.304399154903076 0.282232123263901 0.22612536385216 0.291163385706999 -0.37936364087913 -0.00942640627587535 -0.34250143482306 0.227685507716208 -0.000664895795712339 0.00648898776203435 -0.00158395491259744 0.0299581290237152 -0.0181045880930518 -0.00412785633077222 -0.0413820162692371 -0.00545811123393336 0.0279519375653767
  47 1502.65441704718 ""  4.15156130919991 0 0 -0.00036089263752908 -0.00289603085293343 0.000489158885589589 -0.001050688706507 0.00377841049675558 5.04607251480758e-05 -0.00138337094592204 -0.00327802009249113 0.000645430910118077 8.55545587025893e-05 -0.000566345252351122 0.000251987704485026 -0.00233853747792645 0.00502102475817999 0.00530925132884477 0.0138869023198084 -0.0100498407241581 -0.00345301981449477 -0.00215188182338595 -0.0163190631560678 0.00848032865273694 0.00207445502711223 0.0518589837608548 -0.00984057552758984 -0.0268710293505546 -0.00365102802122727 -0.00940785282024917 0.045040832237599 0.00775889921057591 0.00396786195767607 -0.00331109678638751 0.000218368981811878 -0.00534154425956713 0.00730093870620564 -0.00434425927919005 0.0056971208420216 0.00246790582158485 0.00117632684961705 -0.00564868852163934 -0.00842336110927603 0.00162781732975697 0.0249187989744099 -0.0122346520523225 0.00358688491115775 0.050649782370259 -0.0363582513279648 -0.020601545220409 -0.0558907193276454 -0.060183742301798 0.0617559739468222 -0.0160732057484071 0.0148152830165915 0.0452799678562023 -0.0164620330249825 -0.321470003642748 0.192838252793815 0.0164691988059051 0.5484060215955 -0.0947079883384162 -0.15794358373448 -0.0439532287482774 -0.213825976425366 -0.634447057664638 0.00328399743373201 -0.00155202233768496 0.000865677461903325 -0.0101949588692547 0.0295562519263955 -0.0109211667532886 -0.0112256283767442 -0.00508852477948272 -0.0225513370682706
  48 1509.68784916815 ""  7.491678629744 0 0 -0.0206509130837866 -0.0274894702768383 0.000419273343033023 -0.000273513506255086 0.00951168802859823 0.000470615540440994 -0.0199626146427872 -0.0228533713013328 0.0318033481200711 0.00170884986848624 -0.000210870094799069 0.000146639975116134 0.0509023344069527 0.0374872236268603 0.075059313237642 0.0213994314212906 0.00634855166106631 0.0100440366216455 -0.0132273498104787 -0.0544900853866346 -0.00906663813298523 0.0289580413402043 0.587345326797888 -0.0372974875790209 -0.228687587827322 -0.289261576238007 -0.232189576217713 0.56525215034416 0.157866920132342 -0.215048158621949 -0.00207141900170763 0.000609228956046595 -0.00776925973396876 -0.00373230402483047 0.00175335829963904 -0.00264120087346916 -0.000216788880991473 -2.68983866685421e-05 0.000356178541884703 0.00153645137851905 0.000236549178680743 -0.0020781356017078 0.000738825662022043 -0.000936168167546103 -0.00307611850542787 0.0239342178905045 0.0115809188321381 0.0237581538379036 0.0275706952795889 -0.0274037047874105 0.00753749367231979 -0.00431295587212467 -0.00168274036528833 0.0024833454559222 0.0184688798261199 -0.0116228152643296 -0.000838938793202759 -0.0358108251571365 0.00633475861023367 0.00946439704042666 0.00256672108643326 0.0179818509371691 0.0388743192092926 -0.00157064829360967 0.00524940252701317 5.49217151033522e-05 0.0508754622518823 -0.0399564419824105 -0.00204717148528958 -0.00349118320844011 0.00332196225514152 0.031839350017147
  49 1517.21570095566 ""  1.72396262741219 0 0 0.0236593956612668 -0.03804872083846 -0.0133510852162341 -0.011944511479451 0.0301214980417696 0.000567292598772973 0.0296161573103705 -0.0304865271222676 -0.0108193762131518 0.000749682376987192 -0.00446017235398113 0.00250437513220091 -0.0631624559994745 0.0727834731790136 0.0262284264550773 0.111716488708435 -0.0894164354360265 -0.0368126707130079 -0.0114573057547721 -0.09250879170619 0.0836148042495814 -0.0119728480054584 0.20458929270708 -0.403174421336964 -0.484801621471071 0.430740596815101 0.118973866973876 -0.00329780215698589 -0.103188754936818 0.46697912194923 -0.0228348613923224 0.00103303117808121 -0.0414746645145488 -0.00457755854789039 0.00252059316366227 0.00115290986679875 5.60709366451672e-05 0.00011153186721674 -0.000236283908671039 0.00121641920360941 -0.0016322746631987 -0.00256211147804619 -0.000270943529107338 -0.000282357954553247 -0.00131909588687373 0.0119895480517921 0.00902253472494197 0.0159492005388966 0.046194777366309 -0.0211606380246156 -0.000478519521490388 -0.0137987525348706 0.000720022875718607 0.00278412422162933 0.0143148952637574 -0.00370761322379028 0.00178101583685194 -0.0125354060246687 0.00543193397901655 0.000488146442682031 0.000928758378483179 0.00325088477299929 0.0187609853715545 -0.00169461291909817 0.0093729136002811 8.18267297301313e-05 0.0512711123009365 -0.0249556655978755 -0.0082065299134024 -0.0506719129308687 -0.00367746463848571 0.0309781896656667
  50 1533.88404432401 ""  7.70223431163447 0 0 0.00950152114871063 -0.0118306495275683 -0.00393327729438688 0.0470406202665366 -0.0340026714801615 0.0490748272839411 0.00651323198173598 -0.00549064802270253 0.00124782623957367 0.00510803421447902 -0.00440287181090112 0.00708510505576456 -0.0254036038328213 0.0482525238111505 0.0230802922234438 -0.649242820441863 0.126999618950203 -0.114690933634143 -0.0122153180190551 0.37275359470847 -0.538529138109891 -0.00176662691271863 0.0504888837680913 -0.0911337096515216 -0.107980679930802 0.0588524527390058 0.00443001828143044 0.0073363222753263 -0.0127959226260388 0.0645573025814146 -0.0130739256582171 -0.000226670702089275 -0.0144285502195855 -0.000197753499049401 -0.00238648063131507 0.00240629296173464 -0.000194256305080948 0.000187238505006106 -0.000447978553889709 -0.000239451742580624 0.0013561123751461 0.000163959378350567 -0.000388540384148131 -0.000527680017850196 0.000954537174915379 0.0229453839320621 0.00508729311352828 -0.0275613350332346 0.000571267956540594 0.0136153491557138 -0.011982933316038 0.000206250557357865 0.000132329577978533 0.00210916772984662 -0.00667192113218225 0.00254394843213543 0.00072109512565858 0.00755489130010175 -0.00157926936056708 -0.0021737734418753 -0.00102510346607095 0.00142411655528823 -0.0112361042106959 -0.00400618992041454 0.00360225371437445 -0.00112981244986919 0.00592812855266625 -0.025588678682981 0.00998359508183767 0.00955842256639625 0.00655173601823682 0.022897582012182
  51 1640.66005512217 ""  49.6662165267815 0 0 0.0013998568323732 -0.00768904387305308 0.015583777582872 0.00674927574589196 0.0087705997150735 0.00688259010433561 -0.001446285581021 -0.00418344559409488 -0.00489326357556598 -0.00157984200581014 -0.00230167028578228 0.00014563747969049 -0.0419395486866456 -0.00459005790614738 0.0101090309045784 -0.0263906310758151 -0.0049046930023955 -0.0150961323789334 -0.00320410853652519 -0.0188965286617169 -0.0335354518472374 0.00421991829750756 0.0467527872890714 0.0122341665197049 -0.0164537620340671 0.0030892303745768 -0.00580909002679459 0.0400641896147481 -0.000573570858819404 0.0119221577194705 -0.0157258617879435 0.00134044059692805 -0.0208221250982549 -0.0011518940191502 0.0010198830057528 -0.000833242744375373 0.000177499634228968 -0.000571620286242925 0.000732976651249426 -0.000611819473027914 0.000884854861071167 -0.000424999396211679 -0.00054771211336176 0.00103208250452873 -0.00275927926407521 0.00919859194450652 0.00706415373740722 0.0141989621538905 0.00117462521506675 -0.0173365428389133 0.0118015737756405 0.00355396178580257 -0.00197720881035485 -0.000307652729715346 0.0256759083937203 -0.00893157205143084 -0.00509798296769348 -0.0183483303345536 -0.00229158493399983 0.00688696103313959 0.00192395255236803 -0.00182581879249637 0.0344668106477171 0.0589213231484561 -0.02650332029654 0.0267731346742704 -0.358582714432009 0.572176609396647 -0.113389355994211 -0.453871404180349 -0.153282568711822 -0.454905427555287
  52 2593.01624688962 ""  253.738035386238 0 0 0.000146249061434539 -0.000225711268931885 0.000847816326465515 -0.000176083038081033 -0.000257018519627386 -0.000285950344278944 3.00775214229683e-05 7.26862899754281e-05 -9.39077398104119e-05 0.000259102388716634 8.07901237863793e-05 0.000189272142871284 -0.00354527582011559 0.00117766730416645 -0.00107138367844413 0.000813402087146713 0.000428991551157087 -0.00059649965910708 -0.000646478200536994 0.000535703975705215 0.00108769535726427 0.000488110407982309 1.1176270354707e-05 0.000384937327457103 0.000466333475762924 -0.000301757088462461 6.59406243480666e-05 0.000205202067811213 -9.08068713821374e-05 -0.000117157139321364 -0.00199499436777613 0.000534631346555555 -8.63236774408942e-05 0.0021302852785096 0.00161035461333294 -0.00211258376168278 0.000744375128434632 0.00392127931361883 -0.00625778520194374 -0.0243742778442256 -0.0473635310456647 -0.0511077964292673 0.000247281581224287 -0.00169176842929412 0.0028615900715556 0.00148604021512055 -0.0138704338396056 0.000992743562093655 0.000510316507992702 -0.00924258249448505 -0.0164838701565259 0.292548356133902 0.549439862078859 0.732147540624174 0.012479931038847 0.00381459418276045 -0.0301205230421324 -0.00812271043038528 -0.0144520125679966 -0.0155552128081719 -0.0157652718902238 -0.00149204427107393 0.00335632066081007 -0.00211964776829475 -0.000821978202469232 0.000405892647410171 -0.00503189554462368 0.00129537248992939 0.0120685036707074 0.00154231592279556 -8.21071184735468e-05 -0.00135903211224834
  53 2918.22102407757 ""  72.1384963688088 0 0 -8.88995921701869e-05 -0.000357478208389934 0.000350317902053132 3.69670218331612e-05 -0.000169403625416608 0.000217816934548843 -1.27441329467597e-06 -5.29657472783407e-05 1.50186869694057e-05 6.562184186936e-07 -7.08097382934823e-06 3.48118140893162e-05 -0.000304589002779177 0.001627558201502 -0.00206707226027187 0.00145472285574782 0.00215649403575596 -0.00320533705429426 -0.000935340155530887 -0.00035387601800664 0.000268164061355847 9.75867262719545e-05 -5.66870691522706e-05 0.00023381137130458 0.000431793707034105 0.000326110977614634 -0.00060050152147334 -0.000171283372474169 0.000498559519658533 3.54831852788024e-05 0.000122682272453706 -5.02730579974382e-05 -0.000181980303428781 0.000658882375866799 0.000906200302069551 -0.00115206220468407 -0.000619618116774016 0.00068415336745783 7.74007968436804e-05 0.00119876196260824 -0.00306217615991924 -0.00209542391528502 0.0106116226516809 0.0398232525059646 -0.0472874749487969 -0.00110220398194902 -0.00286159769148017 -0.000156804248828311 -0.000276296706787732 0.000828537803186193 0.00147522065455538 0.00394811305619443 0.0182198326383096 0.0190425299383321 -0.230470630288717 -0.33304108834185 0.815559195422626 -0.0919473826746904 -0.154228409868965 -0.21466868320709 0.188996420502819 0.0163156796646959 -0.029542443138456 -0.000120743054360484 1.6737248398093e-05 0.000537738509839624 -0.0014827601421679 0.00265250970371659 -0.000109462987520343 -0.00469571144133037 -0.00460519816798214 -0.000566927764801427
  54 2961.20506386987 ""  35.3659817406979 0 0 -0.00235584951777835 -0.00390660956611354 0.00526031277565974 -0.0475130460732204 0.0358043876215497 -0.0243087846046452 0.00229875054714599 0.000730267205218567 0.00120717024287797 -0.000567486724142436 -0.0011900905914982 -0.00171119662305482 0.0236214811821696 0.0403166337095973 -0.0625817724603148 -0.181035183062787 -0.309303494614957 0.455664550401974 0.755285738554672 -0.0916963053560508 -0.135041344541224 -0.0394481463878891 0.0044129310483738 0.0062780913880871 0.00626777910291093 0.0115497635147547 -0.0153277632435799 0.00720303758423124 -0.0201439814568536 -0.0012148166309286 -0.00622706789099611 0.000498890216604526 -0.00457184618661548 0.00111024743602643 -0.00126043395440267 5.20371503337506e-05 -6.00236271260909e-05 -1.42937092952728e-05 5.89093719563044e-05 -5.44175530102664e-06 -0.000109844165819253 -2.96842606504453e-05 -1.57958720960103e-05 0.000230885634288321 5.47583401192315e-05 -0.0061028806237433 0.018846874063765 -0.00115760952010258 -0.00216802829113066 -0.00396893897352579 -0.00368521070404753 0.00046327383300509 0.000771267773166777 0.00086091558829329 -0.000442280199738125 -0.000653990872163733 0.00166070033769065 -0.00123290337261998 -0.00199122042460058 -0.00248436711346299 0.00183298856142695 -1.11671894611538e-05 -2.64604798644928e-05 0.000149024255454741 -0.000181589571978444 -0.000191825201692534 0.00350331206545658 -0.000435560052917936 0.00219327486128087 -0.000189757300977225 -0.00148417350447758 -0.000162886146457455
  55 2969.59552129929 ""  11.0879603039495 0 0 0.0205323001257335 0.0386688494976824 -0.0588837357973622 -0.0280664350746657 -0.00790668229506266 0.0188296761793682 -0.00293776781020379 -0.00564860854438424 0.00388967880887851 5.85942477668797e-05 0.000210496129311966 -0.000104191027763721 -0.265075610485768 -0.45692910258812 0.703686861186312 0.0663202490234526 0.133571593039133 -0.19111223072893 0.265604069592185 -0.0359137977444209 -0.040349714896278 0.0282135128398526 -0.00576411508690843 -0.00555286743041403 0.0176603037060733 0.0326756392983852 -0.0470856037002345 -0.0121669431321977 0.0411822303328105 0.00631244731238977 0.00126602065323279 -0.00129448054481392 0.00188916256786092 -0.00075317952210391 0.000518806521676218 0.000241382815878652 6.21394577596542e-05 3.23726329005132e-05 -7.6072730717182e-05 -0.000184464458621038 -3.28659599726139e-05 -5.56924485298828e-05 0.000219731468195138 4.7522417477398e-05 -0.000152257906739045 0.00318695333298196 -0.00966419789906657 0.000136143880640011 0.000736381704699633 0.00191477064301509 0.00170373759949944 0.000465209298056439 0.000376170450874582 0.000856860995703474 -0.000676621343432255 -0.000697643676379591 0.00189030805414957 7.03194397641376e-05 0.000136617121755208 5.49126654677516e-05 -0.00174012266361225 -5.24812636689725e-06 -9.68457361247947e-05 0.00147946561700055 -0.00094184853824904 0.000183855601734796 0.00315446401879278 -0.00474881494349462 -0.00368198007625641 0.0037446824513828 0.00901755680715419 0.00186018303369356
  56 2998.96688611283 ""  43.0560508083382 0 0 -0.00967901061263246 -0.0157748120338141 0.0242056263235925 -0.0573288057943467 -0.0277540597207144 0.0541887656810242 0.00520269997420697 0.00472889198725271 -0.00311895133982256 0.000194282074171146 0.000758442242666312 -0.000640808586868249 0.105709716287005 0.186514650325119 -0.27907460021512 0.203687279842445 0.401947416075236 -0.563593208706974 0.48206833637391 -0.0768854346161592 -0.0757312926169123 -0.0580873844365662 0.00762121424187937 0.00890984057007803 -0.0128861616675184 -0.0251230814021224 0.0333871859872285 0.0125543792513171 -0.0388736750331535 -0.00817311766080848 0.00342847376352401 -0.00572575186629099 0.00108131358625426 -0.00129460794614213 0.00231806637621804 -0.000638822840868011 -4.8280483096018e-05 4.20616252273147e-07 -9.21923915196267e-06 0.000137061736949546 0.000129257623918164 4.12792580791085e-05 -0.000302169944003413 -6.35590997209791e-05 0.000484124484306403 0.0118064340644651 -0.0322522476251191 0.00059721856110523 0.00277732671310507 0.00652985184789036 0.00623835722582243 -0.000506906948276972 -0.000604875577512913 -0.000794921268019857 0.00132374448870112 0.00175436062364312 -0.0043713115185402 -0.000726522440074837 -0.00127858632334521 -0.00139434932148551 0.00243571636807584 0.000266961625755109 -2.25178457353954e-06 -5.25164578024873e-05 6.58001124278089e-05 -0.000210981019633352 -0.00110602929202309 0.000375092962777633 0.00206802638434095 -0.000782348153805579 -0.00362221757680117 -0.00084034609323369
  57 3007.85737099417 ""  5.21630450408746 0 0 -2.28509458231372e-05 -0.000948952328925112 0.00214473675831152 -0.00362771172151481 0.00126686718505756 0.000638016708721104 -0.0186063833836734 -0.0209082034543696 -0.0352562088991964 -1.11848381226775e-05 -0.00013628203111611 -7.60520351408739e-05 0.00492942478199476 0.0109979928145284 -0.0192395637568302 -0.001636305146023 -0.00247532299126392 0.00262196629852197 0.0440976129168472 -0.00623116136313494 -0.00741167850328046 0.481405130032253 -0.0425231396999304 -0.0644941766581787 -0.136058693173422 -0.265224957446412 0.391756689839187 -0.129070998684619 0.552282612811906 0.0871419125879855 -0.000246229483278658 -0.000239600784785433 -0.000675770478343142 0.000567797207536397 0.000195657092431629 0.000633237665646243 6.55072711565472e-05 -0.000153376580690086 -0.000229720901978047 0.000284386015879709 0.000591278392962029 0.00152682925376269 -0.00347071652128651 0.0123640984987771 0.0285249489729825 -0.00153588040418013 0.0042637569166386 -0.000342425386329513 -0.00432722835331227 -0.00672999431654692 -0.00832086784354141 -0.00312957653620754 -0.00433809854586404 -0.00768800842697388 0.0302279153769068 0.0467695025397649 -0.104367445637782 -0.120370596922809 -0.200243447196751 -0.241099712080931 0.131479459653519 0.0062231880414753 0.000376167724641798 9.97303118004269e-05 7.76298648032093e-06 -7.8865220934553e-05 -0.000810687475337788 0.00017880732344278 -0.000762685909027811 -0.0010130998476576 0.000357022844349526 -0.00025113914556062
  58 3008.23602443166 ""  45.8067060721346 0 0 -0.000161286331494536 -0.00061953370669811 0.0012080093840726 -0.00194701344776595 0.000525271881296003 0.000428151822822041 -0.00803708445805128 -0.00878641276235587 -0.0152874349016723 1.85708940295026e-05 -5.27994702739014e-05 -2.71696224371346e-05 0.00288971699181493 0.00644823344140336 -0.0108354995709211 -0.000297980402635074 -0.000133219789663695 -4.62960744440722e-05 0.023524853248738 -0.003457340391992 -0.00394902572657451 0.208015582463035 -0.0181658564616852 -0.0277312552313045 -0.0591093815093503 -0.115235607567191 0.170120636780707 -0.05503793056154 0.236105221752292 0.0371351446984887 -0.000259334497316136 -0.000156336766823861 -0.000292377856509056 0.00120157118450639 0.00101024344647546 0.00104174503221284 -0.000305707429852036 0.000313508256544471 0.000655150914914923 -0.000472307583625052 -0.00129935560632642 -0.00327893370599395 0.00803045367563644 -0.0286124159277239 -0.0661412845662517 -0.00159070835994226 0.00698522670912197 0.00141571265545251 -0.00518315809217177 -0.0161729196925491 -0.0165905211672596 0.00732199825688075 0.00975455609210894 0.0167995480551529 -0.0700219598197911 -0.108362493283857 0.241904815229986 0.278795802513147 0.463614990643931 0.558558831178573 -0.304637179950586 -0.0144295713316303 -0.000704175908816777 0.000114714838784618 -0.000186135424429493 0.00017938500295109 -0.0018637948512934 0.00164899969574062 0.000412647954849966 -0.00308444926982714 -0.000129075316161133 -0.0019429981223806
  59 3052.99461288713 ""  26.5411694572916 0 0 0.000100311105240144 0.000117595870253597 -0.000161801560164806 4.29393370791762e-05 1.95733522337696e-05 -9.22925222622843e-05 -0.000625998985718551 0.000518709596887734 0.000107213114830155 8.78428895775459e-06 -6.17598881663961e-07 1.79403901288506e-05 -0.000777887795467933 -0.00122869697723945 0.00184820960409173 -0.00022911879880404 -0.000588586609354601 0.000783664515168911 -0.000489962489957675 0.00013070661564616 0.00014362615902467 0.00641303507994626 -0.000372695573069389 -0.000784703234738185 -0.000208661818115096 -0.000200181821011281 0.000515899219146484 0.00128163296533921 -0.00557603667823547 -0.000935696443049169 -5.15648312516281e-05 0.000156825755229366 -5.3996143659502e-05 0.000273394830746203 0.000682061025959938 0.000708313938721695 0.000439687686424265 0.000187126374849836 -5.82585162561665e-05 -0.00206242486356614 -0.00141136211993178 -0.00144966911378465 -0.0826720780347658 -0.020296716935541 -0.011996457720174 0.00240614165525519 -0.0054460227180482 -0.000294229755220028 2.99627489474401e-05 -0.00377521181471606 -0.00259869539265267 0.00647375823876456 0.0110590510281186 0.0136286157943399 0.00202458332112161 0.0198451297390439 -0.0599585796951816 0.108230338848036 0.211930804486797 0.262923506634878 0.877590635072462 0.0138689230704516 -0.0592627543596141 1.51170527308519e-05 -6.32014631137194e-05 -0.000161196203826605 0.000519409462074993 0.000781241887585055 0.00124489162641245 0.000872029486836528 -0.000123378891469048 -0.00090432161362271
  60 3066.07616533121 ""  15.2026243801811 0 0 -0.000200209331574071 0.00226378163128871 -0.00193644547708296 -0.00130561523133493 5.69404651305144e-05 -0.000259791636899731 -0.0529526022566315 0.0701435419817982 -0.00237010382496541 6.19002192289909e-05 -0.000112528635784236 -2.73452573515165e-06 -0.00793578913318655 -0.0161828713825849 0.0248721552454487 -0.00172512232899638 -0.00357048882415103 0.00332152686649241 0.0157026678792671 -0.0029342751816195 -0.0031551231662146 0.568189659393696 -0.0306254932708952 -0.0725642552697738 -0.0847464414394165 -0.125486441672873 0.215492843561575 0.147059766118636 -0.68149881253907 -0.115650575705346 0.000119682902410509 0.000663337316677833 -7.67142197360432e-05 0.00141255583465577 -0.000298944685625141 0.00127262680786061 -4.70061306117077e-05 -1.59483533609931e-05 8.37669214497337e-06 -2.11570875531265e-05 -1.39550400536292e-06 8.99623503851983e-05 0.000721992403451464 0.000307054129797989 0.000251271046166747 -0.00689296531629723 0.0176440370808407 -0.000468690768428783 -0.00639416507127132 -0.0131829615860246 -0.0160655805822933 -0.000211186942699235 -0.000322765130899677 -0.000526825515783192 1.54983644079441e-05 -8.82204201507754e-05 0.000544579676070283 -0.0017456298520449 -0.00334958441246403 -0.00416130438637375 -0.00678855254433698 -0.000244151628991303 0.000492475952235319 0.000410349689427586 -4.94734083685707e-05 0.000201064787774683 -0.000501792348702646 -0.0015300405294982 -0.0016180653219493 0.00317982020183005 0.000535636233354715 0.00183502607098159
  61 3075.75152606361 ""  17.8624711252768 0 0 0.00305026715459668 0.00443991018733911 -0.00700281728095213 0.00286149364561339 0.000839884185959484 -0.00225836928553333 0.0571058511680062 0.0408239063125805 -0.0512029199572681 -6.50963977311192e-05 -5.01764445478724e-05 0.00012532253872177 -0.0270307092721492 -0.0474148368029116 0.078044470293964 -0.00760125186785311 -0.0177394565645772 0.0207800914363482 -0.0275501279086113 0.00515940431304429 0.00454935467936768 -0.542526826852553 0.052542060587891 0.0587694920981454 -0.192495828946657 -0.388614016654034 0.593724344593808 0.0490192228685497 -0.150731407268092 -0.0376769884390629 -3.01545019903494e-05 0.000515005231154475 -9.76696246947818e-05 0.00632520752994533 -0.000597125847124314 0.00732396687971763 -7.12922558731587e-05 5.34516079121746e-06 -5.69041700093716e-05 -0.000282588682524749 4.57411444184126e-05 0.000366182947763687 -0.000159216806541021 0.000156444549133634 9.96765044185307e-05 -0.0292704434522039 0.0806496295636052 -0.000923535109884634 -0.039596783494917 -0.0739265297046257 -0.0857004239296227 0.000697728627542941 -0.000340604028151281 -0.000813069463065366 -0.000161328966877632 1.00891426921214e-05 0.000265159944292048 -0.000833722665091936 -0.00171695087849168 -0.00175104860863116 0.00328664743237409 -0.000262193250403987 -0.000169248696825072 -0.000505587641685974 -0.000215464852351891 -0.000288462762084465 0.00151850985727927 0.000329738161620138 0.000931257383036299 0.00137189784030839 0.000998936247105198 0.000173597262320142
  62 3095.39004895594 ""  13.8125406024826 0 0 0.000485855457491072 0.0010749713890371 -0.00166372768007342 0.00129414043558515 0.00175629569608838 -0.00250004214218295 0.00644030878527438 0.0078138830811473 -0.00866124300435785 -5.84234531354544e-06 -7.449164435084e-05 5.05797898850087e-05 -0.00264985800655584 -0.00867270002857222 0.0133441855662818 -0.0122394280203435 -0.0217142018636096 0.0307046552682073 -0.00645137911639646 0.00105592575974301 0.00114770993650006 -0.0544772005540941 0.00582097581678439 0.00645414542193005 -0.0346376011661436 -0.068309356963287 0.105332508187597 0.00893788827157784 -0.0308186903648767 -0.00720400602544917 -0.000276365957184472 0.000591272115298991 -0.000286685868412196 -0.0410382835153274 0.0125478761661605 -0.0442770546358162 0.00057783029496243 -0.000189832522529856 0.000534327871307953 0.00184861060458375 0.000137688625621309 -0.00180652438498091 0.000111620096350932 -0.000850459744687555 -0.000796696207790179 0.21537269818593 -0.594513265522644 0.008558271857569 0.240243627816888 0.446117927703896 0.514442388468923 -0.00196381631329336 0.00171590790989151 0.00429541514528426 -0.000519505673418219 -0.00127908233942002 0.00206366898443041 0.00417991833877179 0.00952004640820558 0.00960774048729241 -0.00620437872729459 0.00159493582623334 4.81745844078871e-05 0.00100077499140534 -0.000261309159079267 0.000820061769739975 -0.00354790806091072 -0.00104407849479202 0.00173195321508225 -0.00133175248739265 9.15737567193097e-05 -1.66233097763536e-05
  63 3185.20257859677 ""  9.83174650413668 0 0 6.27047937051798e-05 -8.11189926660317e-05 6.75312731791891e-05 -0.000611243694859405 -0.00116044892037031 0.00140399494189705 0.000536904842002937 0.000535091437258896 -0.0011273275297758 4.61150279209773e-05 0.000108200957346684 -1.58737282372076e-05 -0.000510388183640995 5.30023066898488e-05 0.000515467738076319 0.00711056048491574 0.0124324009830615 -0.0183333480895463 0.00302075793598651 5.82696502589823e-05 -0.000938277744999305 -0.00448996070393411 0.000494270228024632 0.00126680103463797 -0.00477829078279618 -0.00936705916314844 0.0129515037957964 0.000187735409385157 0.00256419652892127 -0.000423192499623543 -0.000280923488368281 -0.000382848426322273 0.000492542336480788 0.0036519476838789 -0.0876071628260268 -0.0354125767103387 5.40908693778107e-05 0.00069900043297886 0.000219236499997024 -0.000812622592915622 -0.00257255652826389 -0.00184951208301395 -0.000502548181714846 7.32991875190753e-05 -0.000499954012663655 -0.254328868509815 0.66330747720299 -0.0305575613467537 0.215655412081161 0.36299793697275 0.447214865507166 0.00633094115998448 0.0118624261374691 0.0136523775864611 -0.000384296159049065 -0.00107930368407519 0.00192214058403913 0.00113163894138111 0.00754844511546785 0.00627219290902029 0.00409364526611099 -0.000203683620337223 0.000545176260144345 -0.000263258951932803 0.0023021251303702 0.000902806526280054 -0.00560195210513963 -0.00511854825593336 0.00275048368886277 0.00722638285229099 -0.00867078407206521 -0.00757473693715284
  64 3413.3397359804 ""  23.6436171218444 0 0 3.37001224698586e-05 -0.000692408858064888 0.00121703281194353 -0.000203584771674795 0.000185895640667257 -0.000323305356709763 -3.54397728699152e-05 0.000105424046536365 -0.000233639814362489 -2.282596615157e-05 0.000267604418257662 0.000220333294591884 0.00208628971617216 0.0042579022933785 -0.00600118434550786 7.97115784551135e-06 -0.000174539819437737 0.00169993090926427 0.00188585287057037 0.000272930086799936 0.00127361971676016 -0.0031490242182278 0.00035399477372071 0.000164800986096197 -0.000198297156027273 -0.000273951226579267 -6.7680942606668e-05 0.000358719231428478 0.000234184802712449 0.000586952313057815 3.06606663805439e-05 -0.000597606545149345 9.88431380887994e-05 -0.00112969771840376 -0.000720951407361641 0.00109610902897784 0.000368496219531655 2.34530872039664e-05 5.87133198267754e-06 -0.000620615833762768 -0.000264463774432627 -0.000793727941029378 -2.15551384760606e-05 6.17597405695122e-05 -7.18282745067486e-05 0.000819333424448124 0.0034113704068271 -0.00184754305937513 0.00207069058684412 0.0012275238950462 -0.0020307611721326 0.000986922105612264 0.00332761313724145 0.00616367327245652 -0.000138433005828201 -0.000288517811279919 0.00142488652007933 4.19338330652514e-06 0.000444816164394672 -0.000309089886222496 0.00170195153309609 -0.000457074106566089 -0.000273685572627404 0.0359315823913774 -0.0059084330793677 0.0442191692484527 -0.366587181893059 -0.402546613850444 -0.633240497856767 -0.121069577986275 0.484056019867025 0.00376637492796674
  65 3491.53897746958 ""  32.1093122606653 0 0 0.000964370865858115 0.000367628054075757 -0.000168662110769765 0.000272253996436196 -0.000343705896169286 -0.00013012606176309 -0.000124101403305318 -0.000154204240778811 -0.000273007962658646 -2.58570890022727e-05 0.000101968121848117 3.20926025033795e-05 -0.00212387021728018 -0.0034563333116606 0.00395285004706513 0.00038089440845543 -0.000616664413313433 0.000868190806573291 0.00140376965614265 -0.000382791240568743 0.000841707926641794 -0.00132370684214962 -0.000156891427937368 9.69266968661127e-05 -5.20060466568435e-05 4.01711449493178e-05 0.000400148218993186 -0.000996256886853161 0.0010368792559528 -0.000283261323973613 0.00034279004414925 -0.00069843817750302 0.00013981066056494 0.000131544649543098 0.000748496702983759 0.000291221893410954 1.46474076907945e-05 2.86430645693237e-05 3.7616638950566e-05 -4.90708536158821e-05 -0.000187401762752843 -0.000442929612582385 -1.51743577520733e-05 -0.000151779535287994 0.00020494593887747 0.00104991073502209 -0.00907723676126066 0.00258230525097799 -0.00124527345611739 -0.00392406882264424 -0.00728878770345245 -7.60895459147838e-05 0.00196004133223415 0.00308457417959254 -0.000360396590684989 0.000578094920353228 -0.00250879200692533 0.000262635118439299 0.000688361749372495 0.00132078302244404 -0.000324127157526061 0.000517387199155333 -0.000166752071893102 -8.88069332255026e-05 0.0730502088327723 0.0254443732820516 -0.215525200734972 -0.210161669167384 -0.374819953037014 0.205950798815048 -0.796727327338274 0.0233152585780737
  66 3794.54995351507 ""  57.602666762961 0 0 -4.11141773250519e-05 0.000193435196444078 3.86735745875111e-05 0.00039257238160021 -0.00121129398887924 0.00141152001944056 6.29155657825624e-05 -3.56716886486592e-05 3.86139063957144e-05 -0.00792490480236379 -0.0600709913797148 -0.00385290974865666 0.000246766412025605 0.0012574054283226 -0.000470376939151383 0.00303703386805307 0.00534592286933864 -8.69662867274455e-05 0.00346753666607374 -0.000325775674084881 0.00170749509080209 -0.000245595566969378 -6.72022391500652e-05 2.44109825770957e-05 5.53246123490654e-05 -8.5887031177245e-06 -0.000427049277515243 -0.000167070144316903 0.000606859213083125 -1.62220944256983e-06 0.115489330997857 0.958410152607705 0.0417587382640777 6.9988623294713e-05 -4.56834321899514e-06 -8.71704750596911e-05 -4.01666690850656e-05 -1.55515604575963e-05 1.71866373242229e-05 4.4561031956228e-05 7.25380575388989e-06 1.82451722514082e-05 -1.65822353572766e-06 3.50001214343205e-06 -3.93446386368964e-06 -3.38350583401662e-05 0.000455430444635753 -0.000134809109876242 -6.19166027988429e-05 -1.45349438212349e-05 1.20197912593061e-05 -6.68487487379084e-05 -1.06224313458682e-05 -0.000134868710145377 1.79858592535545e-05 -9.90297510289634e-06 4.87180864746469e-05 1.99888193473476e-05 -1.35878422929649e-05 -2.07462833131651e-06 -0.00012658022057144 1.76156347430511e-05 2.84642935913993e-05 -9.61163185513578e-05 0.000125836083870891 0.000132281041590558 -0.00029208400254294 -0.00124201989975937 -0.000380557268730883 0.000128844867001157 -6.19641478368268e-05 0.000236781009290614
  :::
 } 
 m_exists[66] { 
  s_m_exists
  :::
  1 11111111111111111111111111111111111111111111111111111111111111111111111111111 
  2 11111111111111111111111111111111111111111111111111111111111111111111111111111 
  3 11111111111111111111111111111111111111111111111111111111111111111111111111111 
  4 11111111111111111111111111111111111111111111111111111111111111111111111111111 
  5 11111111111111111111111111111111111111111111111111111111111111111111111111111 
  6 11111111111111111111111111111111111111111111111111111111111111111111111111111 
  7 11111111111111111111111111111111111111111111111111111111111111111111111111111 
  8 11111111111111111111111111111111111111111111111111111111111111111111111111111 
  9 11111111111111111111111111111111111111111111111111111111111111111111111111111 
  10 11111111111111111111111111111111111111111111111111111111111111111111111111111 
  11 11111111111111111111111111111111111111111111111111111111111111111111111111111 
  12 11111111111111111111111111111111111111111111111111111111111111111111111111111 
  13 11111111111111111111111111111111111111111111111111111111111111111111111111111 
  14 11111111111111111111111111111111111111111111111111111111111111111111111111111 
  15 11111111111111111111111111111111111111111111111111111111111111111111111111111 
  16 11111111111111111111111111111111111111111111111111111111111111111111111111111 
  17 11111111111111111111111111111111111111111111111111111111111111111111111111111 
  18 11111111111111111111111111111111111111111111111111111111111111111111111111111 
  19 11111111111111111111111111111111111111111111111111111111111111111111111111111 
  20 11111111111111111111111111111111111111111111111111111111111111111111111111111 
  21 11111111111111111111111111111111111111111111111111111111111111111111111111111 
  22 11111111111111111111111111111111111111111111111111111111111111111111111111111 
  23 11111111111111111111111111111111111111111111111111111111111111111111111111111 
  24 11111111111111111111111111111111111111111111111111111111111111111111111111111 
  25 11111111111111111111111111111111111111111111111111111111111111111111111111111 
  26 11111111111111111111111111111111111111111111111111111111111111111111111111111 
  27 11111111111111111111111111111111111111111111111111111111111111111111111111111 
  28 11111111111111111111111111111111111111111111111111111111111111111111111111111 
  29 11111111111111111111111111111111111111111111111111111111111111111111111111111 
  30 11111111111111111111111111111111111111111111111111111111111111111111111111111 
  31 11111111111111111111111111111111111111111111111111111111111111111111111111111 
  32 11111111111111111111111111111111111111111111111111111111111111111111111111111 
  33 11111111111111111111111111111111111111111111111111111111111111111111111111111 
  34 11111111111111111111111111111111111111111111111111111111111111111111111111111 
  35 11111111111111111111111111111111111111111111111111111111111111111111111111111 
  36 11111111111111111111111111111111111111111111111111111111111111111111111111111 
  37 11111111111111111111111111111111111111111111111111111111111111111111111111111 
  38 11111111111111111111111111111111111111111111111111111111111111111111111111111 
  39 11111111111111111111111111111111111111111111111111111111111111111111111111111 
  40 11111111111111111111111111111111111111111111111111111111111111111111111111111 
  41 11111111111111111111111111111111111111111111111111111111111111111111111111111 
  42 11111111111111111111111111111111111111111111111111111111111111111111111111111 
  43 11111111111111111111111111111111111111111111111111111111111111111111111111111 
  44 11111111111111111111111111111111111111111111111111111111111111111111111111111 
  45 11111111111111111111111111111111111111111111111111111111111111111111111111111 
  46 11111111111111111111111111111111111111111111111111111111111111111111111111111 
  47 11111111111111111111111111111111111111111111111111111111111111111111111111111 
  48 11111111111111111111111111111111111111111111111111111111111111111111111111111 
  49 11111111111111111111111111111111111111111111111111111111111111111111111111111 
  50 11111111111111111111111111111111111111111111111111111111111111111111111111111 
  51 11111111111111111111111111111111111111111111111111111111111111111111111111111 
  52 11111111111111111111111111111111111111111111111111111111111111111111111111111 
  53 11111111111111111111111111111111111111111111111111111111111111111111111111111 
  54 11111111111111111111111111111111111111111111111111111111111111111111111111111 
  55 11111111111111111111111111111111111111111111111111111111111111111111111111111 
  56 11111111111111111111111111111111111111111111111111111111111111111111111111111 
  57 11111111111111111111111111111111111111111111111111111111111111111111111111111 
  58 11111111111111111111111111111111111111111111111111111111111111111111111111111 
  59 11111111111111111111111111111111111111111111111111111111111111111111111111111 
  60 11111111111111111111111111111111111111111111111111111111111111111111111111111 
  61 11111111111111111111111111111111111111111111111111111111111111111111111111111 
  62 11111111111111111111111111111111111111111111111111111111111111111111111111111 
  63 11111111111111111111111111111111111111111111111111111111111111111111111111111 
  64 11111111111111111111111111111111111111111111111111111111111111111111111111111 
  65 11111111111111111111111111111111111111111111111111111111111111111111111111111 
  66 11111111111111111111111111111111111111111111111111111111111111111111111111111 
  :::
 } 
} 
