# Supplementary material for: Cut-off Scale and Complex Formation in Density Functional Theory Computations of Epoxy-Amine Reactivity
Source: ACS Omega. 2021 Oct 25;6(44):29424–31. doi: 10.1021/acsomega.1c03229 (PMC8587129; doi:10.1021/acsomega.1c03229)
Supplement: Supplementary file 1 — ao1c03229_si_001.zip [file ao1c03229_si_001.zip › Final_structures/Primary/A3_E1_B3LYP-D3_CC-PVTZ-F_canonical/Amine_frag3_transition_state_1-4_isomer10.vib]

{ 
 s_m_m2io_version
 :::
 2.0.0 
} 

f_m_table { 
 i_j_atom_total
 :::
 24
 m_column[77] { 
  s_m_data_name
  s_m_column_name
  i_m_width
  b_m_visible
  s_m_units
  :::
  1 r_j_Frequency  "Frequency"  10 1 "" 
  2 s_j_Symmetry  "Symmetry"  10 0 "" 
  3 r_j_Intensity  "Intensity"  10 1 "" 
  4 r_j_Raman_Act  "Raman Act"  10 0 "" 
  5 r_j_Raman_Int  "Raman Int"  10 0 "" 
  6 r_j_x1  "x1"  10 0 "" 
  7 r_j_y1  "y1"  10 0 "" 
  8 r_j_z1  "z1"  10 0 "" 
  9 r_j_x2  "x2"  10 0 "" 
  10 r_j_y2  "y2"  10 0 "" 
  11 r_j_z2  "z2"  10 0 "" 
  12 r_j_x3  "x3"  10 0 "" 
  13 r_j_y3  "y3"  10 0 "" 
  14 r_j_z3  "z3"  10 0 "" 
  15 r_j_x4  "x4"  10 0 "" 
  16 r_j_y4  "y4"  10 0 "" 
  17 r_j_z4  "z4"  10 0 "" 
  18 r_j_x5  "x5"  10 0 "" 
  19 r_j_y5  "y5"  10 0 "" 
  20 r_j_z5  "z5"  10 0 "" 
  21 r_j_x6  "x6"  10 0 "" 
  22 r_j_y6  "y6"  10 0 "" 
  23 r_j_z6  "z6"  10 0 "" 
  24 r_j_x7  "x7"  10 0 "" 
  25 r_j_y7  "y7"  10 0 "" 
  26 r_j_z7  "z7"  10 0 "" 
  27 r_j_x8  "x8"  10 0 "" 
  28 r_j_y8  "y8"  10 0 "" 
  29 r_j_z8  "z8"  10 0 "" 
  30 r_j_x9  "x9"  10 0 "" 
  31 r_j_y9  "y9"  10 0 "" 
  32 r_j_z9  "z9"  10 0 "" 
  33 r_j_x10  "x10"  10 0 "" 
  34 r_j_y10  "y10"  10 0 "" 
  35 r_j_z10  "z10"  10 0 "" 
  36 r_j_x11  "x11"  10 0 "" 
  37 r_j_y11  "y11"  10 0 "" 
  38 r_j_z11  "z11"  10 0 "" 
  39 r_j_x12  "x12"  10 0 "" 
  40 r_j_y12  "y12"  10 0 "" 
  41 r_j_z12  "z12"  10 0 "" 
  42 r_j_x13  "x13"  10 0 "" 
  43 r_j_y13  "y13"  10 0 "" 
  44 r_j_z13  "z13"  10 0 "" 
  45 r_j_x14  "x14"  10 0 "" 
  46 r_j_y14  "y14"  10 0 "" 
  47 r_j_z14  "z14"  10 0 "" 
  48 r_j_x15  "x15"  10 0 "" 
  49 r_j_y15  "y15"  10 0 "" 
  50 r_j_z15  "z15"  10 0 "" 
  51 r_j_x16  "x16"  10 0 "" 
  52 r_j_y16  "y16"  10 0 "" 
  53 r_j_z16  "z16"  10 0 "" 
  54 r_j_x17  "x17"  10 0 "" 
  55 r_j_y17  "y17"  10 0 "" 
  56 r_j_z17  "z17"  10 0 "" 
  57 r_j_x18  "x18"  10 0 "" 
  58 r_j_y18  "y18"  10 0 "" 
  59 r_j_z18  "z18"  10 0 "" 
  60 r_j_x19  "x19"  10 0 "" 
  61 r_j_y19  "y19"  10 0 "" 
  62 r_j_z19  "z19"  10 0 "" 
  63 r_j_x20  "x20"  10 0 "" 
  64 r_j_y20  "y20"  10 0 "" 
  65 r_j_z20  "z20"  10 0 "" 
  66 r_j_x21  "x21"  10 0 "" 
  67 r_j_y21  "y21"  10 0 "" 
  68 r_j_z21  "z21"  10 0 "" 
  69 r_j_x22  "x22"  10 0 "" 
  70 r_j_y22  "y22"  10 0 "" 
  71 r_j_z22  "z22"  10 0 "" 
  72 r_j_x23  "x23"  10 0 "" 
  73 r_j_y23  "y23"  10 0 "" 
  74 r_j_z23  "z23"  10 0 "" 
  75 r_j_x24  "x24"  10 0 "" 
  76 r_j_y24  "y24"  10 0 "" 
  77 r_j_z24  "z24"  10 0 "" 
  :::
 } 
 m_row[66] { 
  r_j_Frequency
  s_j_Symmetry
  r_j_Intensity
  r_j_Raman_Act
  r_j_Raman_Int
  r_j_x1
  r_j_y1
  r_j_z1
  r_j_x2
  r_j_y2
  r_j_z2
  r_j_x3
  r_j_y3
  r_j_z3
  r_j_x4
  r_j_y4
  r_j_z4
  r_j_x5
  r_j_y5
  r_j_z5
  r_j_x6
  r_j_y6
  r_j_z6
  r_j_x7
  r_j_y7
  r_j_z7
  r_j_x8
  r_j_y8
  r_j_z8
  r_j_x9
  r_j_y9
  r_j_z9
  r_j_x10
  r_j_y10
  r_j_z10
  r_j_x11
  r_j_y11
  r_j_z11
  r_j_x12
  r_j_y12
  r_j_z12
  r_j_x13
  r_j_y13
  r_j_z13
  r_j_x14
  r_j_y14
  r_j_z14
  r_j_x15
  r_j_y15
  r_j_z15
  r_j_x16
  r_j_y16
  r_j_z16
  r_j_x17
  r_j_y17
  r_j_z17
  r_j_x18
  r_j_y18
  r_j_z18
  r_j_x19
  r_j_y19
  r_j_z19
  r_j_x20
  r_j_y20
  r_j_z20
  r_j_x21
  r_j_y21
  r_j_z21
  r_j_x22
  r_j_y22
  r_j_z22
  r_j_x23
  r_j_y23
  r_j_z23
  r_j_x24
  r_j_y24
  r_j_z24
  :::
  1 -316.180467744462 ""  495.212867649427 0 0 0.0199147531053303 -0.00740909998890145 -0.030457796715563 0.0481987748106338 -0.0015573405775103 -0.018286745540626 0.00539889207208648 0.00184141939679567 -0.0106794071617679 0.0204755887140193 -0.00366899766801408 -0.0172918885185944 0.0235491188675118 -0.00527734996719162 -0.0296653134026383 0.0575402713920544 -0.0247185835306055 -0.0154477380572224 0.0577830944417344 0.00532537362587617 -0.0220333202557304 0.00919811706179212 0.000329278154961188 0.0141957591974537 0.00445317876000981 0.00151375584396374 -0.00427622905242308 -0.0185370518213327 0.00167057737670317 -0.0197131513351914 0.0316678190780864 -0.00696330789045459 -0.0110575165250728 -0.149890511379171 0.0350794441258336 0.173587480551169 0.0472512905166205 0.0153779265035461 0.0160201979307544 -0.0496039944849866 -0.0175376575218218 -0.0344168432221371 -0.0344269966485696 0.00525716730831734 0.00120185676799052 -0.0856676823181805 -0.0210847588416046 0.0770692607919038 -0.0766788077551481 0.0199900110302557 0.0615498990615215 -0.08075786040125 0.00208635432563352 0.0203084067873586 -0.0389987672918221 0.00218698516642019 0.00862085593119357 -0.00507179857606165 -0.00457115914640837 0.00330782234014578 -0.0368422340411094 0.0348757360245219 -0.00219254542040593 0.0635615235189394 -0.0246745572203924 -0.0664254206705262 0.0670551337510048 -0.0208365055218572 -0.0636503436863645 0.043250140664893 -0.0141454954864718 -0.0377355860564432
  2 69.802371146671 ""  1.9073833610583 0 0 0.0365969949497904 -0.0113483719426742 0.0425389626415886 0.00423755230249366 0.0333293143649772 0.0144615185589903 0.0345264410514773 -0.0922837757096354 0.0124094942194062 -0.0631402582346791 0.0365629405850244 -0.0614056925521569 0.0722393257024759 -0.00840673312811833 0.0916366894107592 0.0202715736145484 -0.00689505426752596 0.0232995762104891 0.015171734101683 0.103088597097441 0.0428498619260424 0.0449149242105581 -0.114555446961561 0.0238620118264672 0.00452609689889966 -0.0952939144456837 -0.0392196707397049 0.0521083490448494 -0.125252082848162 0.031793825581014 -0.0725019708044075 0.0649123078634958 -0.0758352411435035 0.00182541919043816 0.0644788886821158 0.0164805044255709 -0.0136790651608602 0.0763825389973764 -0.0170358079922226 0.0114555866156943 -0.008770186927591 0.019092446283397 -0.021796807752682 -0.131473743365587 -0.0474643340087951 0.0278768532301962 0.122808903666704 0.0500505389770952 -0.0415307774192601 0.0815883066722261 -0.0418429529938883 0.0613303340480648 -0.0346307810125984 0.103769830625891 -0.00361540717168627 -0.200268953085117 -0.0163257157818903 -0.0677788845672088 -0.112465679846074 -0.130426423468353 -0.0198388232514954 -0.170261049878189 -0.0445608847174205 0.0214485312244766 0.0274586958554812 0.0341842069566876 -0.00632454578969552 0.0262397327832864 0.0423617520897005 0.0384020391800192 0.0345495480718749 0.0236789720159509
  3 75.2825580192461 ""  8.14120248736188 0 0 -0.0479542817073657 -0.0279394944456726 0.0176644962786189 -0.0568829846076462 0.0450450878102179 -0.00845350810778948 0.0152039534669013 0.0119502404399875 -0.0146848950376058 0.0515908547499885 0.0431042782618688 -0.0437016685154096 -0.125533443270087 -0.0341854000899875 0.0412885218557058 -0.0885701599611452 0.124553249452705 -0.0280541954999496 -0.111064150294303 0.0208117014979979 0.0191793986311063 -0.0135964735646954 0.0765792907194434 -0.0336226704237245 0.0842454829005085 0.0167532113708074 -0.0333738704356871 0.0169835047618303 -0.0282390846668474 0.000729276920041079 0.067719622250112 0.0888160802210726 -0.0547495766329298 -0.00467837017109923 -0.0731180516059124 0.0373302919687004 -0.0161110483735052 0.0877155425863039 -0.0136405048737213 -0.0145921388793039 0.0182682917461826 0.0124794052317215 0.0643301795916068 0.0124110727553423 -0.0362338976589991 -0.0486127266340307 -0.0844995932523381 0.0552335740145123 0.0461385552585936 -0.0850182770622914 0.0274585890705354 -0.0797868929343669 0.025282063689435 0.0515644683070694 0.0676455858974041 -0.0360310155987686 -0.0175598373621525 0.119487036509198 -0.000859950224893633 -0.0644607193625377 0.0591694952165699 0.0747119493479041 -0.0640650221825856 -0.00399140965871475 -0.125908061671541 0.0551877548442302 0.0652833293615359 -0.127612715054305 0.098660636371268 -0.0364102732166173 -0.198508949105302 0.048567486316949
  4 100.434248443172 ""  6.31772577966926 0 0 0.0290304412183933 0.0248923473848722 0.000690308618407221 -0.0311694835044562 -0.0200811049180919 -0.0122078472122688 0.0764055082428946 0.0664827997896692 -0.0196633775472744 -0.122477017206599 -0.0190802123309578 0.00458637936868544 0.024002566849824 0.0245573342861497 -0.02903419084579 -0.0111021313866829 -0.084710711506011 -0.0471975186860546 -0.0305478671307905 0.00587855832325412 0.00133450299807005 0.0601677362122229 0.0990876899414173 -0.0458557649818833 0.110660618873898 0.0688550023648736 -0.0103206929191214 0.0852783928495877 0.0611472628473221 -0.0130250581778315 -0.146192657986146 -0.0497421416366528 0.00702099308518425 -0.0036483420958376 -0.00116603290946261 0.0767625385739878 -0.066361017343092 -0.0623749028247423 -0.0312671326635852 0.0128403326599279 -0.0173802163628104 -0.0337946756097538 0.0799714397519401 0.0215344030834787 -0.0445539912952494 -0.0227207753948063 -0.0219237415515859 0.0706027358164589 -0.00689303455392618 -0.00360870256464796 0.0989408486698178 0.0319291179031721 -0.0109545136712942 -0.0846761795327113 0.120462613884985 0.0449391496481844 -0.0427036644952136 0.0870625702279892 0.0165972616180095 -0.0050194870038495 0.0752050200818555 0.0301648274098718 -0.0967972930643782 0.0431768519391337 0.0156517076071246 0.0624071523061291 0.0540327542001729 0.0155224839162032 0.0709303071993916 0.0198056394948268 -0.00499366179346026 0.0722881301314511
  5 156.064721145631 ""  2.18035411725033 0 0 -0.0129248431743944 0.0177448081682585 0.0104200278652665 0.0538302282963174 0.00990275506191917 0.0396507719840039 -0.0615382711779698 0.0699220942858572 0.0676479862987791 -0.11758999337822 0.0136902629455723 -0.0153312620352498 -0.0473513518814647 0.0148256155829842 -0.00838774093474801 0.105545556394417 -0.104972048702533 0.129451418238491 0.161452513506849 0.10410904918176 0.0092086820616762 -0.0658028065726255 0.0906496176276897 0.106898641666688 -0.0382790357118254 0.0711762821609527 0.102633644033462 -0.114763258324411 0.0855290248164103 0.0388883075993657 -0.0810975888858624 0.00277747269425974 0.00331490458492657 0.0136163880670429 -0.0848983596009033 -0.0253856738149252 0.0855928601357987 0.0424910391132807 -0.00352478679706917 0.0121700955470075 -0.0176437881199878 -0.00166962331278917 0.0289606813715042 -0.0270359039670249 -0.0151668133437908 0.0105803363586129 -0.127238445957145 -0.0598648566322686 0.0459598304593217 -0.0975598782400772 0.00511633777374422 -0.0528919456199148 -0.0102373893322192 0.0501959917202418 -0.0143947334059027 -0.0837699443276456 -0.00430192538038768 0.0899800470771546 -0.040047011784983 -0.0648274043249625 0.0279616878657209 0.0392184730588009 0.00979453993977529 0.00248689184728457 -0.0304449468060357 -0.0550490292386788 0.0348787211899319 -0.0250638537195409 -0.106699724476297 0.00529313064915263 -0.00690377596590303 -0.0462171266294003
  6 188.556127037643 ""  12.8946406334667 0 0 -0.026968158592865 0.0287792529947451 -0.027963425677538 -0.0314146776456455 0.00314643090795585 -0.020085980749244 -0.0653038120790757 -0.0396334573390324 -0.0269296608087041 0.0361316906393049 -8.5651135743441e-05 0.0489997521779448 0.0316467955035375 0.0335565123488359 -0.0186778482493831 -0.0492354859710582 0.0424379395044365 -0.0516315208049055 -0.0628334658119655 -0.0588458805489813 -0.0290080909320464 -0.023781623421831 -0.142856980383526 -0.0350964887452405 -0.173266908528488 -0.0468658429151841 -0.0130185966213237 -0.029439546297043 0.012615462175117 -0.0307143874731476 -0.00352620732341565 -0.0233177355524201 0.0422867986160907 0.00604526658655344 -0.0434124883638609 0.079883667295796 -0.0083878609100381 0.0213111872535294 0.0074874637059311 0.0247859561681081 -0.020388593021487 0.0247738813986725 0.112112866438666 -0.0464609325143222 -0.0428718207626711 0.0291982839446768 -0.117244768455792 0.00357818831559352 0.0182078038892952 -0.0558156382887516 0.150518396997872 0.0034797428796054 -0.0187109616981298 0.054469613194248 0.102572977640346 -0.138877318291813 -0.0101238364140385 0.189573404190217 -0.0618486161125166 -0.112847443336304 0.106001206087057 0.0447513378987904 -0.0693238416746767 -0.0458375091764459 0.0920314839557945 -0.0361982465636763 -0.103517630477714 0.100433652376431 -0.156714228134136 -0.0678066988354915 0.219652550541288 0.0398521249865504
  7 246.551167929651 ""  18.9154421968123 0 0 -0.0480397351517815 -0.0317613937973581 -0.00911932602008963 -0.000909532916639659 -0.0129309120675968 0.00183504133862725 -0.105145896128145 0.0203246371571467 0.0526140106329463 0.0109019852710213 -0.00975615150839886 -0.0742434529975733 -0.0603097904112535 -0.0313227505340381 -0.0375906888541365 -0.000148014766354949 0.000861126880047286 0.0503919775003923 0.0240860709844726 0.0198190564659819 -0.000544724317631769 -0.0789807614685565 -0.0424782100749163 0.0625546811840954 -0.161673894344558 0.0157815401696526 0.143684952497761 -0.123954621950734 0.11438455271488 0.0106679821990459 0.0701759633835502 0.0408268051555887 -0.0702340338573876 0.0129754105870904 0.11826059670056 0.0437137600103751 0.0102695842248883 -0.0506051896510029 0.00580900654153986 0.0708021282579524 0.00266568855979756 -0.0110255001574308 0.0700167789553616 0.000249306112555989 -0.011285104202301 0.0538412551410695 0.191352501730548 0.0776711769124218 -0.00822991781282688 0.137200629879347 -0.0795397555262888 0.146235679622053 -0.0060029336301789 -0.0523651774872802 0.184046621266959 0.0832120634229195 -0.0132246908457101 -0.0337103231817573 0.0225213723793947 0.068096689707287 0.0671403370968114 -0.109551045178558 -0.106310249819376 -0.0245017709006885 -0.034671961927363 0.00925747065537231 -0.0256223884337267 -0.0425371843547074 0.115171792006741 -0.0448860733120801 -0.107020204395187 -0.00552913290394728
  8 269.394941189705 ""  34.1761890616422 0 0 0.0361838994989402 -0.0191009267039325 -0.0219167669743171 0.0762860836434901 -0.0464709330352698 -0.0130399838792408 0.0065955930888471 0.0573475410919029 0.0269354762171483 0.0409743737527074 -0.0422305623541729 -0.117352952095458 0.0581417545284808 -0.0168334694587645 -0.0825879502563518 0.0936990038904823 -0.0688799962977586 0.063277096329723 0.139328444493767 0.0174716057401484 -0.0264785878705119 0.00997697403914163 0.0462273947690751 0.0169471530684296 0.00292808384322125 0.0569297088802969 0.112606153645954 -0.0124130247483506 0.130996647784039 -0.00709257904136947 0.0523759764930846 0.0186593095742798 -0.136556469561045 0.0137032575575227 -0.0397617571996095 0.003017501438543 -0.119375370376716 0.029574993934056 0.0302295220245875 -0.0457467322740388 0.0108485601309831 0.0713927322629731 0.00168173713505189 -0.00753999637827372 0.0309564553399862 0.00451276621937292 -0.0621479919458621 -0.00557926511224696 0.010014899068695 -0.0445912229624749 0.0764908795149663 -0.0469572955183945 0.00589298480110488 0.0764139610244375 0.00101753862980882 -0.050438525268748 0.0455767831037946 0.0350763808187712 -0.0139747855073305 0.00174284682157679 -0.00072960181659593 0.0323692765546224 0.0206401721228414 -0.00732707676274166 0.0390881149943933 0.00624082563267502 -0.0546621947834664 0.0405898351909963 -0.0453153231530917 -0.00240543372702443 0.0974458043869602 0.0268397989533512
  9 305.920599714403 ""  1.51902594325814 0 0 -0.00567858332836659 0.00891493560523885 -0.0137584196631607 0.0229490041083477 0.00200681253708829 -0.000117074678282547 0.00185857263134229 -0.0101217214093229 -0.0284796561223199 -0.012337789807742 0.0014766029452937 0.0212467941663271 -0.0092156998853795 0.00798580698869222 -0.00372032005862662 0.0360413688637334 -0.0245028317804257 0.032392133957674 0.0598666450691317 0.00518818167791718 -0.0252639143686541 -0.042407081721311 0.118550203458028 0.0470623616990066 0.124228826058213 -0.00171849556346992 -0.142839269822524 -0.064586340760763 -0.155661892843436 -0.00564254190453734 0.0515024968831236 -0.0246052326477383 0.0564214691643264 0.00175505669207415 -0.0344520487354647 0.00415201650495821 -0.0104838527822537 0.0391480050296716 0.0121422683832191 -0.0111589180799195 0.0059174352626972 0.0250647678509225 0.0120569603351903 -0.0111448675479347 0.00575105704208697 -0.00607939132302369 -0.0672666350423652 -0.0179194316609677 0.0290816470098703 -0.0446878454164224 0.0350737833167448 -0.0250121565485144 0.00557832509544241 0.0462996145407676 0.433248375256848 0.283821054753477 0.000294347151408229 -0.361352069297996 0.0668444682280168 0.311136996975615 -0.000532657352197059 -0.406954621259018 -0.341829937698917 -0.00734434329892475 0.00144872980976354 -0.0259356631404588 -0.00718460450487659 0.00458383838444151 -0.0646764912873072 -0.0127140923154989 0.0309055088379869 -0.00837884099679518
  10 311.820144047336 ""  7.54539908231487 0 0 0.0251947488207822 0.0034914431967199 0.0113548006146831 -0.0294841203696097 0.00724607574847877 -0.00990518057383015 0.00942625707403206 0.0113079094255572 0.0287426929231335 0.0118313469393513 0.00711212574872821 -0.000549662834130192 0.0313185564874952 0.00441925380362341 0.0056723055806172 -0.0475793912239834 0.0362146018864035 -0.0797046098451695 -0.0938167359582716 -0.0117816807134355 0.0276454287889541 0.145890280714501 -0.382415705327754 -0.196473408597895 -0.370334293670339 -0.0146445782971743 0.324425693140124 0.225352119432688 0.412309104142228 -0.0203555747830336 -0.240861749748088 0.0210915152710991 -0.105417710208163 -0.00126939712814586 -0.0458414872370636 -0.00557209289672383 0.0218451674662115 0.019238855942114 -0.0169909707083321 -0.0126222731141333 -0.0025134712525546 -0.0166896955128921 -0.033084185974203 0.00271281171436497 -0.000633603073661146 -0.0249327645780813 -0.0752529704646929 -0.0153478205350722 0.0156534213829128 -0.0548438399561783 0.032370149826776 -0.0400721608550104 0.00153793132342319 -0.00280252760657141 0.0918422853126251 0.126051553471503 -0.0158879582289019 -0.174893526400313 0.0318490533855691 0.117997655306288 -0.0344146354353698 -0.150688429684672 -0.090682701708532 0.0290402638661222 -0.00555239304118297 0.0146526958924244 0.0485224272258281 -0.00321533499358036 -0.0107996991537098 0.0285293034166975 -0.000730698501626642 0.0172704782118004
  11 328.76762575607 ""  106.71046061029 0 0 -0.000238763428852361 0.00851926846870227 -0.0117935481941179 0.013360294355543 0.0137074161175451 -0.00475222729394163 0.01076961113452 -0.0136947978253487 -0.0303242288486458 -0.0607475069882132 0.0184408319047391 0.000834563851015794 -0.0127882667664408 0.0071017543387809 -0.000598953812483856 0.0320078278728435 -0.0276029529472197 0.0434155556185993 0.0642909900719249 0.0396898246594509 -0.0316666391158866 0.0705154225143224 -0.188498719240301 -0.140672826767534 -0.161867633695414 -0.0251728108254784 0.063505547372453 0.132153616671922 0.137440642728484 -0.0321722117806379 0.786504176798339 -0.0428004579375753 0.357884339562504 0.00304047525984097 -0.00388531232762316 -0.00383060219501884 -0.0206505254656387 0.00115999645533086 0.00432943707149764 -0.00689722668587026 -0.00146758101507437 0.0109273655572222 0.00233646601668953 0.000852764972960168 0.00809293828569719 0.00944362413749517 0.00740912911254002 0.00300920448078602 0.000162416666434362 -0.00182594276285015 -0.0118995189753353 -0.0063102441674178 -0.00170530177849237 0.0105855432717691 -0.00409169529316877 -0.00522277046325218 0.00889933151277365 0.0160184604060075 -0.00263670296513196 0.00494758047622786 0.00200919461670339 0.0155046693348699 0.0112027541305038 0.0056230306419388 -0.0149732428357713 -0.000692710966806521 0.0203435301359017 -0.0167780384291381 0.0279895739287936 -0.00103989053827925 -0.0459436687689212 -0.00954901638630824
  12 357.934054218581 ""  10.183124996086 0 0 0.020573504784952 -0.0225537677587284 0.0404328495530499 -0.0902013008141946 -0.0349818731342522 -0.00634550022456855 0.010987953101008 0.0292397910616424 0.0742461042069444 0.0129372096250836 -0.037759775342932 -0.0666636203581031 0.0664138263405859 -0.0169459379804753 0.00566500887382076 -0.131073484666906 0.0391163057534097 -0.124105051466301 -0.213245988757869 -0.0556512913365591 0.0715597254736954 -0.0317000392292794 0.152952078023961 0.143445694042571 0.132036207126248 0.0384545191917494 0.0606118721547039 -0.0861856023364194 -0.0302413901692119 0.0549988912151131 0.331971414718075 0.022918591266236 0.0353668723013066 -0.000665844430263987 -0.0332174309383591 0.0233513589509136 0.0762018154721502 0.00538267013426799 -0.0280521735165718 0.0157842232716512 0.00622957046724727 -0.0484394269659528 -0.0436805439921278 -0.000186037117196171 -0.0256907712091276 -0.0530209036100927 -0.118784629823186 -0.0186111603146877 0.0235244801667177 -0.0520140641431395 0.124364502634946 -0.00646458553244079 0.0099491079277028 -0.0431449671051596 -0.0433451534989792 0.039138991932565 -0.0401772727442479 -0.115223805059456 0.0178004533357223 -0.0070743167371026 -0.0386575511179229 -0.078419525249082 -0.00166428940578213 -0.00936927368555286 0.0685276206456077 0.0387658469427365 -0.0949026743550581 0.073106730726812 -0.0522258296424845 0.0136521861096624 0.180790231118139 0.0702795148777037
  13 407.967790903161 ""  6.9402823465096 0 0 0.00530994272799182 -0.0254656127766623 0.0392764846240145 -0.0309187415078293 -0.00568251509116789 0.0235865098307124 0.0654710881208901 0.0146436855660896 0.0216234457086945 0.00316326354723486 -0.00683117592074938 -0.0133920098905892 0.0159276287993898 -0.0240638538383523 0.0404991611873555 -0.0452458780358893 0.0198861185000581 -0.017425069474025 -0.0746170061556022 -0.00331417569350282 0.056257668162628 0.0506164339558502 0.0281165733936719 -0.0743472691309928 0.0873376016152972 0.0174717949327758 0.0733118892479529 0.127860869469165 0.0628542259716314 0.031821081149754 0.0275212874710022 0.0280219472368273 -0.0172521610493545 -0.076868397707989 0.0309201578514399 -0.0850962847366404 0.0473022546250482 -0.0324855394297722 0.078936431078592 -0.0857132798862439 -0.0164408115522069 0.0420158598714383 0.0626144405807919 0.00364524562701353 -0.0447535489679789 0.0039902963239231 0.134065287384148 -0.048646211704033 -0.15417232747238 0.0609348295375282 -0.181064425402577 -0.135326759025908 -0.000406008987462275 0.0562590675710498 0.229884643212749 -0.0731542165626024 0.0283664216592883 0.147656673756673 -0.0179459921603174 -0.0567294333437289 0.0384336495269201 0.104022572661222 -0.275206936524226 -0.0278764332956603 0.0145516882090537 -0.0351182168272968 -0.0663003004390187 0.0147793792367975 -0.0479632106220584 0.0484930350038456 0.0512392255646076 -0.0803147852653645
  14 429.736485733696 ""  10.992117624043 0 0 -0.0849113413900822 -0.0376527897349339 0.0291586350566791 0.0454704380397065 -0.0100439063353123 0.0833468225356327 0.0644849589818657 0.0196365291749578 -0.0645268068609025 0.0140465326891934 -0.00887505256831321 -0.0158002104099012 -0.0882158163040189 -0.0375186588867972 0.022452959694975 0.0771883161120249 -0.0383709057865723 0.271267205751099 0.19676041026891 0.0529448778096986 0.00594113390107766 0.0400287895962281 0.0206355952569237 -0.295234783528309 0.0858580957877355 0.0219707942488985 -0.0202332045133305 0.257351352634372 0.0743559228901029 -0.00215153346960665 -0.0353982020477498 0.0569740674483101 -0.0604890363039109 -0.00139428867694744 0.00439306264151096 0.0448409623963189 0.0377974963961088 -0.0105222399355146 -0.0134911114340267 0.0361216119625063 0.020576669430037 -0.0333448267704139 -0.0242217500579029 0.00147655799014899 -0.0278520082136219 -0.0205823710868346 -0.0527002134058041 0.00776499749168997 0.0389082313648864 -0.0106348932406127 0.0839495502570271 0.0461500303205639 0.0186371504832319 -0.0555211076658418 -0.0589552530905945 0.00340359115953047 -0.0376918443726076 -0.0783056440514592 0.0185242048592441 -0.0545530443746894 -0.0171951734586393 -0.0568124971673068 0.0254243800174744 -0.101223483250172 0.00892949816591116 0.0141594495126572 -0.187094123094676 0.0128577661155117 -0.0580421588440509 -0.0961498158475992 0.11872888631541 0.0587276668757928
  15 462.321238301061 ""  10.5493195236474 0 0 -0.00718624520475054 -0.035655787300767 0.0291496640029747 -0.0313753408351365 0.0037370101264008 0.0196502560464726 0.040545540443545 0.00929326930915114 0.0257625446014619 -0.00433377566173147 0.0027301548193435 0.0037087022895599 -0.00686395202187772 -0.0349422142983858 0.0452654730944237 -0.0452651011861447 0.0260737730251201 -0.0253298149207987 -0.0787558354159091 -0.000349788177354957 0.0518490501645624 0.0158546279714754 0.0544999826624407 -0.0419637424981886 0.0928434676248091 0.0146620028413733 0.0687372169469487 0.075001165247379 0.0376307904924802 0.030561778837637 0.0133215218375148 0.0194115095820117 0.00435596756348489 -0.0194631903133678 0.0159775614935402 0.00195539961747588 -0.0386325121387211 0.0598439736492833 -0.0835250412811887 0.0340531517206741 -0.100657023329536 -0.0187397070979953 0.0495555893625967 -0.00930605595145025 0.102457167141226 0.0890526253859894 0.128360186679343 0.0308179054461496 -0.100030260706978 0.0509909875992283 -0.146544709170532 0.0464893971927613 -0.107394185768119 0.0452179382677771 -0.0390673603377214 0.172845009265696 0.00877568332176864 0.117851115905536 -0.0447030516307265 0.305085332016195 0.0547774921131401 0.0552512624297544 0.185239086799804 -0.0196708615379475 -0.00700105426336107 -0.0711795215219906 -0.0837277310208173 0.000368742860166111 -0.171497342684839 0.0163461460398528 0.119940769857024 -0.0427279535599062
  16 500.878718643292 ""  0.996374723576916 0 0 0.0133918401129167 -0.0601743171237531 0.0156303595933484 -0.0318911511324773 0.0212043605683798 -0.00781917025446504 0.040243846969155 0.00442321484144438 0.047885028144352 -0.0159693917308846 0.0249331164439229 0.0257389224784688 -0.0142951729051274 -0.0622439479196486 0.0585422599398776 -0.053148395293196 0.0474275330159349 -0.102743529546283 -0.121642304213746 0.00418922820024055 0.0480668467190256 0.0142321189114099 0.0592919690220568 0.0028001727916169 0.101801807674483 0.0115482868483571 0.131308880609937 0.0373786794755965 0.0612656559542434 0.0269341429138782 -0.00883953128743997 -0.00713364410127778 0.0411281835404383 0.0442700915379609 0.0238699910412482 0.0364648881630068 -0.0643585602987712 -0.0302237330779733 0.040154976202789 0.0442040669384136 0.0904205893801186 0.0185775320755988 -0.0200749572980695 -0.00202909351193875 -0.026134789290827 0.0313044006493168 -0.0864000899015418 -0.0490511382856151 0.199685292100497 -0.0154002583834305 0.0602726209110668 0.108518892066984 0.0805499827862058 -0.0417559277742077 -0.0271686036420675 -0.106852912656461 0.0143209478653389 -0.113039168968042 0.0356237172574729 -0.17361852947131 -0.0121342134779203 -0.0968018669864603 0.0194728000869219 0.00530181248129183 -0.0572245651688617 -0.127233478630265 -0.0580369922155772 -0.0493502878457997 -0.226022561068132 0.0432548080341355 0.0780145551899449 -0.094976170781594
  17 646.949510742422 ""  9.90803403876593 0 0 -0.0337818350435855 0.115713442307823 0.0568759448279525 -0.0560494366918506 -0.0309375601991039 0.114578709271625 -0.0148006321294981 0.0108555783980364 -0.0263280239355943 0.0134547310489129 -0.073406371073119 -0.0448647754816828 -0.0280114645525665 0.116675229787254 -0.00880747471805257 -0.0672986861758563 -0.0249364127781077 0.0669163154178699 -0.0851801063208544 -0.04139483089825 0.133021881718802 0.0147271157473586 -0.0776849921969048 -0.0815142871582892 -0.0996038654423239 -4.98024061775443e-05 -0.211804864167805 0.114550402840055 -0.111754516865762 0.0701311216812979 0.060264036100898 0.133548517906465 -0.106474749215674 -0.000894999437714394 0.00356371144633062 -0.00254126949681293 -0.022692900143887 0.000463706386948465 0.00478234270738202 0.0151780954908999 0.0189110998589813 -0.000282393748617882 0.00919071156225908 -0.00781734204219478 0.0145544743921472 0.0177378519034688 -0.0688728897892049 -0.0747533945928619 0.0592229428811535 -0.0161863410380373 0.0375149142468193 0.0349689084844881 0.0158523454176082 -0.00392053049892396 0.00873492033453991 -0.0286900789388809 0.0237942808328958 -0.00936851870802626 -0.000784244152023645 -0.0133037326990504 0.0114668802889924 -0.0293564838955485 0.0296319366232556 0.0559385084861271 0.00933812644192558 -0.0695057966875082 0.228198650752958 0.00497516831180308 0.0321972232803658 0.075313697353681 -0.156626238664605 -0.158428142017402
  18 732.345952294548 ""  6.98987812601406 0 0 -0.00150695165086944 0.0297926459590911 0.0122713553743396 -0.00981858576509953 -0.00121791664875805 0.02722042602553 -0.0289893565464162 0.0166311646684033 -0.0322226841630412 0.0018732795036797 -0.0191556579769232 -0.00757130060717967 -0.0610712548854239 0.0248262731553348 -0.00779025761448346 -0.00884850955809094 -0.0102367879508397 0.0226602482169642 -0.0125075264651354 -0.00981136690377788 0.0272937429896237 -0.00479467051446134 -0.0331748635572764 0.0120932679493694 -0.0905593184422937 0.0107705576369663 -0.0996258385695479 -0.0366285315174282 -0.0331716294614294 -0.0193810009687388 0.0217118003213421 0.0311047195686705 -0.0192250739404373 0.0501339421047738 -0.0213794284668244 0.0204537213276488 -0.00243763175733725 -0.00707007033284156 0.0150825381500785 -0.00923566063418667 -0.0246761503796958 0.0289436537061226 -0.0351999671774865 0.0361714353284935 -0.0569399855646446 0.100019594115757 0.263463025641512 0.229449889477208 -0.0392613188978083 0.0407946485692762 -0.308084539330244 -0.0602952507797266 -0.00683753555913204 0.0263021512717612 -0.0616375601106727 0.061288149151331 -0.0744660506596808 -0.04759085084542 0.0398654777111319 -0.0463060329734768 -0.0344510045700136 0.0346022993387333 -0.0432599662784987 0.0576803764160061 -0.054123052829509 0.0265550651085605 -0.0162143011747752 -0.0189673025464712 -0.46467668604645 -0.0281722867034394 0.353140297212357 0.280098655760376
  19 806.228606098609 ""  19.0382479213668 0 0 -0.0185644654179509 0.0815004171681272 0.0140960691394941 0.02712557909787 0.00560171339758617 -0.0699356066083554 0.0526934247206394 -0.0135454298218312 0.0861417601293845 0.00315864151331656 -0.023439516730099 -0.00892091593607813 -0.0524664105481521 0.0764366964086172 0.032714537723673 0.0362049153794114 -0.0336671715564145 -0.112071429642943 0.0254580094169066 -0.0353237968411201 -0.0888086731354009 0.0732377598891788 -0.0677130724263266 0.0560453439926193 0.0105216256902105 -0.0192219327008801 -0.034064607331357 0.13921518600935 -0.0938752573982692 0.151783568274523 -0.00689824195823469 -0.0786256988329894 0.00711591469088095 0.0284958178828111 -0.0201940879454098 0.042213219230164 -0.00392769956725916 0.0105503303862666 0.028816242998471 0.0308151450734297 -0.0621445840417755 0.0400332980425284 -0.0333199806341591 0.0362244282741008 -0.0959179132496323 0.166712987102299 0.067965034138625 0.0380042214393553 -0.0616709844814244 0.00976076128741949 -0.0384681236424158 -0.000956296786839996 -0.0532506600385611 0.0899139116655132 -0.148477659809448 0.209856752379715 -0.192468225369651 -0.0337180077279197 0.0274762921643871 0.0326813447410018 -0.0265620320302183 0.0567952808753824 0.00785379883417223 -0.0788817553946623 -0.000101182221760781 -0.0350495223667105 0.0539051776255854 -0.00863626791282796 0.119120390019023 -0.10510724776873 -0.178762992090568 -0.0961353141533877
  20 812.750487643636 ""  7.1633587481032 0 0 -0.0105986637766829 0.0928495867620574 0.0263189368759685 0.0314036492524846 0.00900706094517739 -0.0761565454478022 0.0398059358812199 0.00454572436450735 0.0569583175890163 0.00420907504439665 -0.0304087524713162 -0.0102342784015376 -0.114352886977934 0.0823336912740225 0.0347759568509156 0.0459908201106575 -0.0435026512451401 -0.108027549954462 0.0406045021443356 -0.0385636826893422 -0.104763856159919 0.0903613303380772 -0.109817403226162 0.0862802430226924 -0.0783808330547239 -0.00756433371986284 -0.0980360258594787 0.085780074962647 -0.104686681433734 0.116430095834514 -0.00271835215681452 -0.0891742741245383 0.00819747160528522 -0.0621788645326877 -0.000136824826421367 -0.0242067505628133 0.00446595840245213 -0.0109974734515787 -0.0178738206236568 0.008104498197508 0.0708441969520653 -0.0452752880454187 0.0489970594935852 -0.0272702636802118 0.0824740295971313 -0.161022808318377 0.0174434084950429 0.0443100513995386 0.0121730742295425 -0.0100798855912098 -0.0984742604462639 -0.000963850960852374 0.0755212802250973 -0.128278820442573 0.085681270393887 -0.194786726774541 0.155140813996976 -0.0439152984141934 0.0101950136174052 -0.0836175158205669 0.055077262404692 -0.14451550893902 0.0800713364561322 -0.0521572221690233 -0.0465894034561231 0.029024524973582 -0.013504528115043 -0.0284688468737292 -0.215171399619579 -0.0750273731006166 0.106029920077108 0.114503998565539
  21 895.915179587895 ""  6.15887591432026 0 0 0.0416262457337555 -0.0136657365770402 -0.0260416131664534 -0.0100284716404561 -0.0130567528133488 0.0380733698392011 0.00181192676644689 -0.00740912680410871 -0.0202700865744879 -0.00176799068635747 0.0179323163374885 0.00255693959649641 0.130854188169397 -0.0068101026765241 -0.0494472743326072 -0.017474474031717 0.00906796025486267 0.0254442758857362 -0.0274621912374963 0.0114290110155594 0.0618967639498769 -0.00666533011483139 0.0277402000679214 0.0310075661220073 0.0268173509000362 -0.00366381749100405 0.0556561931855122 -0.0676621472320062 0.0503338326415747 -0.070566553625752 0.00467758475095263 0.0569131478716113 -0.00914986627647262 -0.041081139406166 -0.0829787582427283 0.0118632312726578 -0.0094460645062242 0.000206488795245994 0.0165874985381839 0.0371713937853528 0.019147510833398 -0.00764952909875604 0.0654730834038924 0.0325134543885836 -0.00271510187259094 0.132335700138815 0.1864462007073 0.136652636989806 -0.256558586676523 -0.0036978303289747 -0.259633370319239 -0.214099546336357 0.0927309746820268 -0.092822024819701 -0.13166220619365 -0.0672909201602059 -0.0151899617616592 -0.270726687233924 0.138696454588213 -0.210398367365148 0.10372395452737 -0.323180783458572 0.287123832780445 -0.0278824515096988 0.0302545757598963 -0.0104248661025402 0.0428616520874295 0.0216896975852141 0.122014133935736 -0.0144032208525214 -0.119352795660522 -0.0913285635159932
  22 928.147978950561 ""  19.0637503251488 0 0 0.115115841083669 0.0246909878888539 -0.0508258031755345 0.00273280219170871 -0.0239674850918648 0.0797146792686239 0.0391598723534215 0.0311055240901408 -0.0342208933242845 -0.00638798895485016 0.0237378631019593 0.00142799839062 0.0442275124110814 0.0168015316042939 -0.196604265010085 -0.0212580904402968 0.00892806634119065 -0.0641451954452763 -0.110618471129334 -0.0076783939350936 0.170422358671538 0.140399363476835 -0.143922485652248 0.254187717218945 -0.180441359013874 0.0117638041298361 -0.105641008619626 -0.166211583258541 -0.0360929157501252 -0.0986742655340344 0.0153002998788994 0.130220478269692 -0.0301826558358071 -0.0401154067198239 0.023874201217734 -0.015738661775505 -0.00247725318283906 0.00626888111383122 0.0292143787025056 0.0306921379260106 -0.00303012123520455 -0.00410086563542846 0.00186245273946735 -0.0200318641644491 -0.0279668475453159 -0.134653197953995 -0.0872785322532917 -0.0558335046011076 0.0710828814914486 -0.0140172239905041 0.0681628498944304 0.134347992179823 -0.0306069513838304 0.0453076529140643 -0.0592392677270513 0.128662249068421 -0.0991005218704023 0.0558880632599285 -0.0440186707008965 0.114195590368186 0.00365024018124643 0.0578605266578639 0.0273019861230049 -0.08970615830078 -0.0582323774974291 0.0118112937632918 -0.125702610935786 -0.055114570356589 -0.0613662938018534 -0.0591133176814647 0.00871164681846341 0.0142522739904977
  23 951.390750998579 ""  33.0009711538027 0 0 0.0044072486542481 -0.017639379481714 0.0852724144117995 0.0507157209720762 0.0208864921313488 -0.0408223561174106 -0.0655869235553866 0.0150830790584943 -0.0445717263798466 -0.00285572296585243 -0.0217099847913449 -0.00442518705683568 -0.0230375782993262 -0.0191099884904391 0.189757594018469 0.0365766514269759 0.00847025061605307 -0.182208673248971 -0.0631721540685307 0.000908371800201201 0.0355900209689612 -0.107802507808258 0.079857459291483 -0.193453680865631 0.0173816688278309 0.0229138903829908 -0.037922401914154 0.0382699728550018 0.0377130491560366 -0.00866817563087227 -0.00846841353340072 -0.109149788400661 0.0259435130260701 -0.0763750119584915 0.00958279737114654 -0.0533433423285991 -0.018915438864185 0.0128397766409554 0.0709062632623134 0.052586070480668 0.00272086632772937 -0.0120562329445899 0.0464132968997605 -0.0227943884660972 -0.0539035340134622 -0.121503466407007 -0.100482131497747 -0.125985007801275 -0.0205457463935311 -0.0178341663789183 0.0587135197856072 0.0896784150300676 -0.0011385430312301 0.0671355805453335 -0.190614691407599 0.207518244751242 -0.19700775433213 -0.0488264582617583 -0.0075343851428867 0.112983830084096 0.0721584722079565 -0.0738646447270642 0.234876934917096 0.0286880868957508 -0.00488470906227522 0.0337445125150236 -0.0103542519242258 0.00055977604105978 -0.0661264098012512 0.142390079815409 0.0864759147918683 -0.0156195251958043
  24 966.000291225344 ""  7.23331813100167 0 0 -0.0618399837361838 0.00656213193875306 -0.0592423115074012 -0.10047289290485 0.00399070777796445 -0.0147472922710023 0.0660869791357264 -0.0285006889690636 0.0346198793281106 0.0154123352334786 -0.00345471568895392 0.00721960292935089 -0.0236445553144009 0.0102884872991495 -0.0540936914218463 -0.035930427946978 -0.0359727015798091 0.435567709799943 0.263865383373655 0.0355269639686235 -0.267435533012179 0.0851216319002086 -0.0359082554523276 0.201898049213815 0.0131399870570708 -0.0309601117988502 0.143128002867329 -0.0995974270556713 0.0242190791280202 -0.05102253353114 0.000341564770719846 0.0414573558734692 -0.015908645111624 -0.0432337435135948 0.00882288330882225 -0.0382124484014303 -0.0132395474556534 0.00691580700356088 0.0453925697955192 0.0262669428020898 0.00589616113587743 -0.0105540534901475 0.0277453863205224 -0.019081449807647 -0.0295829156749234 -0.0923415659123584 -0.0624750105889832 -0.0746713571102304 0.0183555521274644 -0.0127164539369106 0.0138144069889114 0.0602177422030023 0.00118598258902835 0.0451790798071976 -0.110978555156437 0.125768051110892 -0.117270019379655 -0.0162292437858501 -0.0144011608163754 0.0829255981498302 0.0418303853773646 -0.0337741627567657 0.134425248850794 0.0533974383214661 0.00923623150342697 0.0113566976828046 0.0995361531023124 0.0180970966809389 -0.111051207534947 0.0373134492335727 0.0520477533862268 0.043389251754825
  25 1013.5731148267 ""  52.9592212201393 0 0 0.0465998555402465 0.0432852034581267 0.0171908234931195 -0.0108256610727899 0.121252907988656 0.00573639845399299 0.0109241737874747 -0.0354580539915972 -0.05900142493326 -0.000162433619749213 -0.114578642860147 0.00239358456738163 0.113955358219248 0.0487518966762393 0.351699318831634 0.0194282350953059 0.0278051330703159 0.0329326934746384 0.0465196495114592 0.0828576359340005 -0.0434558899755583 -0.0351918962484822 0.120529758668444 0.0959106836149113 0.0847372871327384 -0.0183197846916617 0.259511092725819 -0.217986801649694 0.215990765605052 -0.241667517348824 0.0275983349583517 0.0311607260485014 -0.0486507837513289 0.00466292959427071 -0.003794831511677 0.0141198357829496 0.0029668258353111 -0.00104773312592218 -0.0101822006131861 0.00834192921726437 0.00108369635411347 0.00281544751940635 -0.0197039329142518 0.00249094257268837 0.00781723567752547 -0.0231951077000857 0.0209491264666579 0.053403464452585 0.0231480593826547 -0.0024909784355771 -0.0317856172116892 0.0524302675143173 -0.0103863708005348 -0.013119304327097 0.0502014085748401 -0.0253520385958647 0.0346794357938309 0.0396193718699504 -0.0123392161162521 -0.00584200733893923 -0.0283371649840818 0.0527009158657744 -0.0806264114944027 -0.0502544283457603 -0.0108557956879084 -0.00294198665605954 0.0778593722278496 -0.00750721363694305 -0.0328483682569457 -0.0533062264142837 -0.0727539683374803 -0.030847455484358
  26 1056.65698260624 ""  25.8776274759639 0 0 0.010804714929031 0.0451248906663308 -0.0214259748484736 0.00035442209983103 -0.0767382449783007 0.0109951394037499 -0.0311292989267562 -0.054946041827527 0.0186386329462468 0.00285074194749141 0.0584283783654458 -0.00464800689573158 0.277059115546006 0.0641692193677314 -0.0285427081053249 0.000239736318645046 -0.078395166066216 -0.0364634699578156 -0.0171333758710033 -0.0667665385962549 0.023279378999803 -0.141348701063265 0.165611240715014 -0.220201220286785 0.22958001590475 -0.0291706012327934 0.171484501759541 0.112240039738 0.0947443004522358 0.0272224051729284 0.00869785256880016 0.0495038788482237 0.00409304125258533 -0.0190151796295491 -0.0307063315823554 0.000273355783616779 -0.00633537160774995 -0.000287614568974183 0.0242506892850647 0.0282863398482018 0.0417028792488362 -0.029043710503508 -0.0231137157082916 -0.0354649445449474 0.000584723465564066 -0.191026850642552 0.0575231372588797 0.178991992236403 0.139820319550922 -0.0495166510165636 -0.21835674774307 0.155492053190545 0.00884294322435548 -0.00894319566751422 0.0357781752447009 0.0652345090980683 -0.022420798508216 0.125040286366199 -0.0828066959002156 0.124634017890603 -0.0335078238951199 0.123782872712061 -0.0758955228635912 -0.0247904191256688 0.0113493960776653 0.00395726856121881 0.291355306483708 0.0251439830981256 -0.126782898598413 -0.189933548034385 -0.106340119095242 0.0796813979973246
  27 1093.06800849094 ""  41.6625692283072 0 0 0.0212876481412841 -0.00149864033702525 0.0786180905868814 -0.0362249888429882 -0.0693775171649027 -0.0417842591055101 -0.00447853936851021 0.0256223312175018 -0.0396943130720422 0.0158308732547161 0.0508757328425097 -0.00355081490915022 0.0271130746627828 -0.00215107805277961 0.106219760615847 0.0103741002319368 -0.141351169827803 0.108907034160084 0.116594252931242 0.00491169614740841 -0.121243609074298 0.0238801495204151 -0.021689908276228 0.0674420046183989 -0.0949120478506206 0.018339737257747 -0.0470217310904458 -0.0841715419406066 0.00540268222775257 -0.0651437439656624 -0.0175230315947155 -0.0613652996276678 0.0295839467065676 -0.0525620193803724 -0.0327266268260295 0.000989688734372339 -0.0146503862789972 0.0199105468933557 -0.0015532978058777 0.104452763324461 -0.0471721658331913 0.0245879226125832 -0.0566107002876101 0.0586595052362922 0.0165186693649366 0.0237668147747121 -0.0143298495881253 -0.0306990780460805 -0.0923125888366258 -0.020867191557644 -0.0607012316226557 0.251378682391926 -0.0727329070978593 -0.0426054567874693 0.143904834984934 -0.126624616665778 0.12961405593675 0.0127497055749212 0.0549697757113286 -0.198830211064766 -0.0731889413554329 0.0657837630860872 -0.216114946648966 -0.0164253882392664 -0.00180032113444526 0.0141323549909217 0.0102527574459494 7.99857111046419e-05 -0.0504689138653385 0.238959960937403 0.00493115861081773 -0.191465735917051
  28 1116.26026928601 ""  7.06207390264825 0 0 0.00168602106161773 0.0568773911846756 -0.0199378974798898 0.00680907103694898 -0.0464230529034309 0.0146158791808528 -0.0072865843962615 -0.0465939289085439 0.00369486708115444 -0.000665289964115277 0.0278043534016433 -0.00218068561699553 0.0632394092904509 0.0589517915716621 0.0515715622624663 0.0121804633377654 -0.0807100223061568 -0.0714316493840074 -0.0181953222587311 -0.0935649273771182 0.00602865254081086 -0.0737472689926481 0.105908132593022 -0.0669660177631646 0.140293984601409 -0.0298000685512142 0.163629298600829 0.0131810904483677 0.0924740096234079 -0.0354751616152893 0.0210894194646898 0.112324331104315 -0.0249520636835565 -0.0116524662479032 0.0766748139017749 -0.0276533019535687 0.00961041753143384 0.00466321288819868 -0.0328933523902589 -0.0189787967654006 -0.0854704642270302 0.0615418320781455 0.0310102487937458 0.0646182983338053 7.34114132763451e-05 0.0453783793752015 -0.141068296792495 -0.254940499792802 -0.0571108168515976 0.0564659647117979 0.310784918579154 -0.0384734836886629 -0.0737783856146391 0.0260722952317875 -0.0580418619849296 -0.0962163226022306 0.0306974374565246 -0.169925498432905 0.13100201039607 -0.213120449744833 0.0406066801148951 -0.157750490308543 0.0494840875714768 -0.00355667665617522 -0.0450754526910894 0.0153239038580126 0.119319321381905 -0.0305037138402873 -0.177886498550079 -0.151244463329781 0.0229134851468081 0.165234027602129
  29 1126.32045468255 ""  5.43432064595687 0 0 0.0207866478873877 0.0361834147612038 0.0860419233207877 -0.0324771047849847 -0.0925349724880131 -0.0329020474957365 0.00510233105225407 0.00752409678496367 -0.0479011160796249 0.0165567370571695 0.0586390127373045 -0.00357610760896922 0.000590100730758769 0.0319282007206392 0.256291021644356 0.0318528112362778 -0.238893070228943 0.0246862866992348 0.105321268213073 -0.0484857694613956 -0.118639762933024 0.0133672391220886 0.0213589954090561 0.0978963460014553 -0.0604501309366546 0.00571683171413323 0.0451517108660522 -0.126268044262554 0.0623480318009716 -0.120936589894387 -0.000831878021026421 0.0417579096277145 -0.000613459279933634 0.0601281318546722 0.0259303597928577 0.0339039374004654 0.0182973067092655 -0.0233351134518232 -0.0216152272780788 -0.0916702301195805 0.0460919352218218 -0.00961604415137649 0.0306341954451162 -0.0477216277751359 -0.0119428311508932 0.105999730593095 0.0356351555507554 0.0197518388528798 0.0914844251365799 0.0241412859820331 0.0293143490417662 -0.245857455567537 0.069202627755714 0.0275747357086524 -0.0723578889999287 0.0827775536120044 -0.0766372046082348 0.0101728198266647 -0.0542349429005059 0.171095561719971 0.0398908794147301 -0.0188547092674808 0.145094530156117 -0.0304211723228728 -0.0188323590254359 -0.0140993036711412 -0.0443084464355189 -0.0206375809568201 0.00391057863589064 0.110171955290868 -0.000359297056649805 -0.117602067511223
  30 1162.88407524754 ""  12.4140566357822 0 0 -0.113342426611229 0.0228570318993538 -0.00208489828099822 0.0866765800970281 -0.0472407610620552 0.0310069790193722 0.0646973826003842 -0.03554299209288 -0.0291001521546235 -0.0230521093804133 0.0241547604050007 -0.0103245131904854 -0.279901602834575 0.0085707234393262 0.122084198310268 -0.00583332917187873 0.123501769667965 -0.246160841702324 -0.142232385584239 -0.333360686983103 0.0473747966365128 0.0696908649209065 0.0116175801085193 0.237468378520352 -0.0162612580452578 -0.0381340593859764 0.221745934080936 -0.194019749103642 0.0830104726652262 -0.174984671946752 0.0179147552034895 0.127631793066975 -0.0330765436263993 -0.00637734746850491 -0.0264338805479315 -0.00901110220363177 -0.0101037804398678 0.00634942479421851 0.0195358490569119 0.0285355248444635 0.0123457291679371 -0.0209719783774032 -0.0148586995704656 -0.00537085547551268 0.0043968954180847 0.0230009950118015 0.0209046853171329 0.0115915422286062 -0.085057859804454 -0.00430932407033686 -0.0358880272411614 0.0521149429895652 0.0105979823429507 -0.0141994956852524 0.0329786580391492 0.00376830937581109 0.0121268095950039 0.039087480316094 -0.0197322930782804 0.00952299828530394 -0.0191289890095103 0.0416872398834178 -0.0456370849379014 0.0393503504380806 0.0261830404078806 -0.00503195880470287 -0.0556877458974738 0.0213116574366373 0.0865173902197574 0.00304708645208495 0.0402465247196463 0.0320104199756642
  31 1199.13737511721 ""  22.4292080767819 0 0 -0.0509816981782252 -0.0303763680319865 0.0339615568939693 0.032977615739205 0.000294724791582575 0.00621242803722458 0.0305777604041078 0.0139007203768423 -0.0232401186303465 -0.00414490267696804 0.00747550899945949 -0.0206460659239326 0.103945093528614 -0.0162992370111314 -0.0992766309345094 -0.0498587837855003 0.232456369972435 0.0404667693780406 -0.0741856530157321 -0.0318508414890086 0.0708413960643032 0.0644506421261873 -0.0408144999044605 0.11875403489497 -0.0836709132721936 0.00359032596160228 0.0204030398401295 -0.0988790495152009 -0.0229816978521187 -0.0625684805496644 -0.0490732715755943 -0.326288584644294 0.0933868793693716 -0.00790043638832235 0.0258121420021218 0.00608211840196197 0.0170159024133481 -0.0163256427963069 -0.0491527530291725 -0.0407293392556242 -0.0295000789897248 0.0752651589550919 0.0276838533554559 0.0258079830173461 -0.0125278717318366 -0.25419446793929 -0.0330193886554144 0.114947865138605 0.409738609667001 -0.0651705301656304 -0.180695382869029 0.0387353460511426 -0.0648789220367065 0.0911932544513694 -0.0736678101515737 -0.0115789096104677 -0.0226788573930878 -0.0931668857311465 0.059838674405811 -0.0513395349281154 0.0360864445014305 -0.0804165142289234 0.0750527163292123 -0.0224142416615659 0.0362564285409237 0.00931968220795944 0.26165907536663 0.0480250236153392 -0.126284573298943 0.0689277211643631 -0.0846288623314956 -0.124985033664974
  32 1209.95545437454 ""  50.0319546914909 0 0 0.018278276131771 0.00379458170951352 -0.0034096823297413 -0.0200636792711628 -0.00518931641068051 -0.0119041437576221 -0.00524119204427527 0.00788240382531356 0.00943861032206009 0.0022080147239695 -0.00389860289801369 0.0186353030589211 -0.121428768019801 -0.00741958357834797 0.169020296355171 0.0509857319745839 -0.213290390236923 -0.066179650597098 0.0581381456535853 0.00539215620917798 -0.0667922908468616 -0.00536110849778456 -0.00916862762130164 -0.057054593892985 -0.00799931366243817 0.00768667463673724 -0.0380771059062232 0.0148991098424623 -0.010492519240615 0.0239628785624548 0.0424925419893468 0.3001581020614 -0.0853062086406433 -0.00804106329194233 -0.0057659022901551 -0.0239364585632129 0.00629427331816385 -0.00392322983870744 -0.019052565822771 4.42352698797911e-05 -0.0345867569727199 0.0501222842899095 0.0174778699106916 0.0291763407643057 -0.00518252874010196 -0.479434980203117 0.0325321385181142 0.313424356454007 0.216306044147173 -0.0626931447842222 -0.0720861263536486 0.0910282008119151 -0.0712643103585825 0.0972411327281774 -0.0598148337063666 -0.0144971313026345 -0.0129672922189527 -0.0765401851112768 0.0589698644699642 -0.0850466572503304 0.0214688023252125 -0.061995101915534 0.0161144003691251 0.0356013894281206 0.0131577102741939 -0.0504877832467018 -0.297729306427979 -0.00911802496975099 0.304907814474035 -0.105830413559802 0.0523471694045495 0.0868287829615403
  33 1229.38090843953 ""  24.5945109102353 0 0 0.00134310742226187 0.00313899657923648 -0.00636943975514482 0.00135698715279517 0.000700354465518378 0.00327752671391042 -0.00198445330722479 -0.00570836704961658 0.00436257068726808 -0.0016208461987804 -0.000228707097686683 -0.00193035581607086 -0.0183473076184683 0.000594633009775162 -0.0327712852742074 -0.0122201638808108 0.0420131783786781 0.0175715407489559 -0.00329175054019423 -0.0169018332997395 -0.00208889548256033 -0.00929198751601581 0.00689135897405857 -0.0203833932714772 0.0176712109756457 -0.00403635073847284 0.00516869274385665 0.00993443429041177 0.00598039356726531 0.00507960237439633 -0.00264560404082857 -0.0205547640134997 0.00569370573167221 -0.0405714013401587 -0.0259909993839099 -0.0116517365991693 0.0187550388161785 -0.0603462767679368 -0.0988911776966306 0.0525484911484735 0.109525821446856 0.109375603307443 -0.0132153698093298 -0.0146460974525249 -0.0141874409579455 -0.0655810935112141 0.0595614979959775 0.0766273492909423 -0.36203529965416 0.0443620670485202 0.174947104608979 -0.0170359945589282 0.0517352366977766 0.450783602388803 0.0275044887036095 0.0817850586819455 -0.033636815387609 0.0355656504323768 -0.0254016561270581 0.0679604384869719 -0.012031878285916 0.0752657193087452 0.0232662490781574 0.00654495445043047 -0.00966876598169039 -0.00528919920083047 0.0214492973209544 -0.0078497544606629 -0.0527626521621766 0.0337090072353357 0.00427319969092584 -0.0216377691814951
  34 1247.79697518463 ""  34.8649710158739 0 0 -0.00951153131437567 0.0038103644363021 0.0396906829926134 -0.0117113613020316 -0.0236828146176662 0.00373923548156868 0.0204247719867533 0.0105234190607021 -0.0201030004760378 0.0175684883089802 0.0182895070580384 -0.0242746701050814 0.0489779291497627 0.00610667551232235 0.0597946772040201 -0.017121241147674 0.00614623559797751 0.0926692602562121 -0.0479829185451844 0.182118828404521 0.141559633474088 0.0368261092030123 -0.0139996836315972 0.0619497321682995 -0.0640914506968989 0.00444976828268118 0.00675097433070981 -0.081130326419223 0.000140331215001801 -0.0585238088558801 -0.0641989110941912 -0.429704375958788 0.12166516537716 0.0476182997853511 0.00295065779994868 -0.033331081050705 -0.00571350436081403 0.0166831522398642 0.0374070630044632 0.00897648980777518 -0.0207548568734809 -0.041868317033462 0.000704434772144823 -0.00190040996963317 0.0119716406749769 -0.265726682190123 0.098095142344588 0.249009047617632 -0.308011443137233 0.0632605001257262 0.344281149248199 -0.0451297422671999 0.00763733231178355 -0.063200733893765 -0.0184449675112511 0.00122302938759891 -0.00390419280894635 0.00190924801367399 0.000471077545220837 -0.0351986826172148 -0.00458049747533869 -0.00212555758091082 -0.0507370736929973 0.0143285140770057 -0.00678260798250248 -0.0599958250361368 0.0546263662741064 -0.0123139211370699 0.0583285368866884 -0.285903026499591 -0.0263702174913716 0.17583117700067
  35 1266.39905723995 ""  129.800273417932 0 0 0.0285214473474292 0.00397883558332634 -0.0156303983572968 0.0157697512237341 0.00642183139893972 0.00380840430883107 -0.0191156230849639 -0.00558378023975756 0.0164494493823188 -0.0243085711368953 -0.00599190734697611 0.00242560312435068 -0.00689077584751346 0.00103244700341444 -0.0456518083405114 -0.0760636859071089 0.29916534945719 0.0816469800658003 0.0543358334017218 -0.349923852699141 -0.207552224068608 -0.0350782228329804 0.0121608034573996 -0.0880910960827122 0.0460113674274865 -0.000434336028111088 -0.0255139144852618 0.0596734917234615 0.00121376335356286 0.0453662816992248 0.0191465409606919 0.169882054352851 -0.0507772499909362 0.0570754896960063 0.00900011267072204 -0.00860628140235405 0.00166343874481395 0.0139546148710307 0.0238145400047145 -0.0138592781450061 -0.0302074599666527 -0.0264840530265153 0.00290685349747091 0.00214516488284975 0.000340810117401798 -0.274644015794029 0.119768442930457 0.307989590257678 -0.151543253381847 0.0394013214660344 0.290222534590231 -0.0595785977199488 -0.00310392359845177 -0.0970531877075056 0.000898474351538795 -0.0128370622526169 0.00626088469186918 -0.0128898041724642 0.00650742192628297 -0.0126039571093119 0.00379820049966555 -0.0153135150084543 0.0144369931789304 -0.0316840600151556 -0.0150605773190781 0.0137163813480877 0.0425882745553845 -0.00796457041566299 -0.173537434542697 0.340919586571076 -0.00705505913166202 -0.293514397650449
  36 1286.57208064406 ""  26.3092047182699 0 0 0.0466042214731236 0.0155618906387111 0.0169599347044731 0.00622990316433639 -0.0214123128757372 0.00278268353964791 -0.0169263252503402 0.0255975140712793 0.00218015527790358 -0.0211538205947679 0.00883658348228254 -0.0184292532135277 0.246288311956389 0.0311433193756826 0.249233856314936 -0.131204391097199 0.460896994413094 0.272314422582619 0.0422936023229097 -0.394737693769389 -0.20234673470682 -0.00115909737270159 -0.0170794318971417 -0.0336056044193985 -0.0287140664225098 0.0246608532563391 -0.10398872541523 0.029963466420798 -0.0102855558251635 0.0331656924305151 -0.0321873316433409 -0.119745749708944 0.0289047034580449 -0.0244619186887064 -0.0016083088422699 0.00403714224303778 -0.000974023341262391 -0.00368815536408586 -0.00663078062854371 0.00733854471495498 0.00872901115610381 0.00697221234603504 -0.000969014520507787 -0.00158398437529126 0.00192240609231181 0.112742958635775 -0.0573919209018688 -0.135281013292305 0.0599378834227373 -0.0150779471567543 -0.113854242993971 0.00250322374558632 0.0037811196573921 0.0206460985878034 -0.00502347147475128 0.00652904250496788 -0.00423559880456765 0.00648479075891569 -0.00329420056684446 0.000627532589816033 -0.00249446397994382 0.00565835737497246 -0.0164887972461027 0.019063246181667 -0.0223122303529274 -0.0311886811381313 -0.196480439234813 -0.035108087396687 0.208882847357725 -0.228762500082235 0.0473055626252038 0.21208597887618
  37 1297.23236715695 ""  10.9597828386054 0 0 0.0363028153173677 0.10253598231827 -0.0136661357058188 -0.0137560283942367 -0.0148968242941719 0.0204470020268215 -0.015003294279214 -0.0767586359065762 0.00445135776043531 0.0108148372451955 0.006099676378971 -0.0241401932427497 -0.275356147481969 0.0873245240531805 -0.248973149516495 -0.0475659153242696 0.105841573697867 0.109227360524885 -0.0169380221361452 0.118123186469122 0.0915019027834822 -0.109715748910295 0.151215274247482 -0.0564278064022464 0.158752627724874 -0.05426994649093 0.149586722244431 0.0535493531968053 0.163639954657588 -0.050563375442338 -0.0613972660996599 -0.363298936716484 0.0935515046416358 -0.00796942424874268 -0.00503645193197772 0.0090404920227136 0.00123656407688049 -7.95249878658308e-05 -0.00356459447399825 -0.00140005213209458 -0.00574890216855512 0.00638494428956404 -0.00133165459283868 0.00419623979444523 -0.00620480232841863 -0.00139640225853198 0.00413962662622207 0.0182501696760384 0.109045494119229 -0.0300129216318582 -0.0686505803307221 -0.00474180239408692 -0.00821535751102421 -0.0110595213277131 0.0170040589554405 -0.0145947801384409 0.0104052367154124 -0.00308420160464921 0.00315488582881765 0.011578007603565 0.00215383197804598 -0.00665026850452946 0.0284992348103285 0.0115861305494131 -0.0283009027643733 0.00492958789956666 -0.379143584983619 -0.0408687177863107 0.158321717872572 0.244184943226702 0.131053330210706 -0.10757443587463
  38 1312.44409295558 ""  22.5462145755195 0 0 0.00286925356763409 -0.00113833560283334 -0.001720130084174 -0.00177210993470456 -0.00188366110061505 0.0009300504804512 -0.00064243707465181 0.000279191410623645 0.00185898613292911 0.000184444339628883 0.000681605769665881 -0.000685632089677757 -0.0274067921537388 -0.00501066652017482 0.0160265820373623 -0.00353512993837597 0.00477361982211097 0.00941569797248346 0.000919313984736759 0.000488285181018046 0.000311926558680671 1.08441451716384e-05 -0.00260389180409357 -0.00411446886055634 0.000893911042448407 0.000116965121575642 -0.0104920654598553 -0.000726116631953535 0.00201811663077075 0.000351381444266851 -0.00171430377848026 -0.00954117093268005 0.00282342168433199 -0.010538424224106 -0.0383276629118103 0.0036399356867977 0.028469809500328 0.0109143684507022 -0.022287120664808 -0.0976421377994033 0.0389472510816572 0.0786437824809102 0.0281700617717121 -0.0129667933813306 -0.0228243413485733 0.10541740738804 0.071855424020008 0.0359639962741303 -0.184278231048861 0.00677349215157116 0.070330487828837 0.631301723892266 -0.0717050527322247 -0.481245557089 -0.0838978997610581 0.00980773582728074 -0.0483682448265021 -0.0649409497457181 0.00551201443052534 0.101825035803626 0.0301827549871781 0.0138133895471012 0.080788612211016 0.00730351445159363 -0.00186370839994899 -0.0104078143887936 -0.00117174185270329 -0.00307677426936268 0.00969964451758492 -0.0100389745685964 -0.00168882515109553 0.00518772537519995
  39 1373.48775873678 ""  17.6034640604491 0 0 0.00204494155641229 0.00108369190625804 -0.02726609312954 -0.00227952327593807 -0.00721634074974772 0.00923833931533542 -0.00302809863841184 0.00714393078617347 0.00445286535627913 0.00207120811043818 0.00374379654230738 -0.00424041262031962 -0.00768711557508317 -0.00149251546022382 0.142619557415411 -0.00582457023056347 -0.000535052609008515 0.00894155121315898 -0.0113117153780076 0.0115338158778691 0.0263711426469266 0.0121478962846743 -0.0259736145665999 0.00528541955553543 0.0117181583878361 0.00734162362450425 -0.0133046355202593 0.0192990725761033 -0.0164573714490598 0.0217707527641618 -0.00798815839534852 -0.0508344449286697 0.0138872012997498 0.0162931536585577 -0.0179210223760513 0.000810393660295315 -0.00138629665934882 -0.0036738346992495 0.0241134238181135 -0.0561304545656197 0.00160347588510932 -0.0874674967683907 -0.00988668510847727 0.0764844006328099 -0.0452994051575028 0.0934618632623354 0.0711963998432526 0.0333285084956186 -0.00466178257892253 -0.0112521161365395 0.03635173985071 0.337950947902308 -0.15849865367834 0.484534424055357 0.136103794618835 -0.318159140182444 0.16284533003132 0.105197044956795 0.00660431241995464 0.206366341378467 0.037405084827715 -0.247660543954163 0.240092570659544 -0.00828642116568095 0.000822643113781031 0.00579030544535753 0.00515698486186561 0.00196056717056537 -0.0156238937847668 0.0142000499500837 -0.00875128835773484 -0.016500242347571
  40 1384.17986557981 ""  45.4330567141442 0 0 -0.00909084991040358 -0.00223764966191919 -0.00856909977669552 0.00223815330446514 -0.00191861932646192 -5.74580616378327e-05 0.00201306253413786 0.0054232990113649 0.000259202343851773 0.000436448388136306 -0.000354235309486183 0.000775607627618901 0.0382992399287054 0.000921592057172133 0.0453007426726649 0.00301883705400466 -0.00888365566511018 -0.00529797911232614 -0.0120745752655827 0.0190013363554658 0.0213433977999185 0.00943092682633597 -0.0126859434728059 0.0028835520894733 -0.00568878529614544 0.00431860322125039 0.0056949013370957 -0.00136838974039425 -0.0202722502141589 0.00849837863023088 0.00189240892964832 0.00429485962652838 -0.00055281169745877 -0.0251584852623958 0.0129278484931442 -0.0130712703823346 4.22532746906464e-05 0.00567688415187977 -0.0116461304955204 0.0577331828661225 -0.0164992128344436 0.0753224306582355 -0.0604298820394975 0.0271717975896652 -0.084388826199323 -0.0655151473666721 0.017811136819619 0.0188361657750554 0.0584345933133325 -0.0144186156703025 0.0581387128064801 -0.273564770014415 0.112794162150212 -0.384346852356076 0.277119784651323 -0.225536127955557 0.118061215856488 0.266864636290778 -0.103254743859885 0.352432984827846 -0.00551257071085269 -0.153339839925276 0.318303395461547 0.00817004907337898 -0.000573336000413374 -0.00428827838182308 0.00233205326945087 -0.00135246436750158 0.00739586027803934 -0.0254915053489216 0.00800115742288528 0.0286323280580515
  41 1385.83389160759 ""  19.72906834386 0 0 0.0175634446881888 -0.000595064806513305 -0.139374412546636 -0.00638247020696553 -0.03633375734199 0.0380343454153053 -0.017414831809948 0.0276062486161726 0.0225802368010635 0.00858283626746193 0.013185381504198 -0.0145692080095544 -0.225196152905252 -0.0282395843020137 0.649748047626455 -0.0243509271846664 -0.00557499630604204 0.0463605863513504 -0.069498039565003 0.0877762041439481 0.153339679015845 0.0494767590832646 -0.12698412416947 -0.00863186378543284 0.0891060311600884 0.0311020491570296 -0.0356500636432256 0.0861347211537246 -0.0733401639913997 0.100429556639613 -0.0253543868170239 -0.182954330615717 0.051550526565843 -0.00522853465167428 0.00378365118640032 0.00386123968291701 0.000169522322983119 9.91907708093541e-06 -0.00544461157322345 0.00977516988229493 -0.00175541264864452 0.0154592370280104 0.00352495562066306 -0.0163668425431876 0.0115460193416174 -0.0239965096540946 -0.0154464518200173 -0.00262513821418878 0.0295515358658224 -0.00224832247884241 -0.03165937475019 -0.061644956967881 0.025989019713592 -0.0701717535707155 -0.0219486652301582 0.0806401990967502 -0.0345409629294053 -0.0355999913240677 0.00498984308056681 -0.0676333530724057 -0.00687631405308578 0.0601443539268896 -0.0459232885144351 -0.00599843137414653 0.0164806378573829 0.0283350788003371 0.049191478490664 0.0238058699214302 -0.108574866059479 0.113561864015464 -0.0363367288611848 -0.101823674530188
  42 1419.91660111374 ""  3.38073144660831 0 0 0.0951138012054166 -0.0343322257863127 0.0341591878042596 -0.0147113064726488 0.000767993250616123 0.00350193218658477 0.0132205277956723 -0.0243128424163952 0.0335427476463261 -0.00198949834959424 0.00592859595051256 -0.00492472574170978 -0.632016283710824 -0.097506878021787 -0.0559095096723812 -0.0145212251156748 0.0303460477904369 0.0796455068552211 0.0374305075987923 -0.130897048016209 -0.0916035224479847 -0.0624842252418718 0.0835931410627613 -0.21451847352393 -0.0684318692791188 -0.0292699454770848 -0.208465847285915 -0.176317192918672 0.156763322675301 -0.122951988262196 -0.00630669344489862 -0.0200009373109967 0.00467774992389196 0.00141644021238103 0.00782698815366562 0.00982498459929604 -7.70915653914663e-05 -0.000807488055988588 -0.000494629584707678 0.00161766727843493 -0.000292893172992871 0.000253753998590892 -0.00359310029151678 0.00562566773970581 -0.00563402353267075 -0.0168673703160859 -0.0741340762148887 -0.056306432219102 -0.0202253224085036 0.0226529942487886 -0.0843240415128733 -0.0133229654531635 0.00555193703602739 0.00241689103072633 0.00784022819320673 -0.033548835804524 0.0112976285643689 0.0296929476558371 -0.00835267717626632 0.038549664699562 0.000613354954758803 -0.0287570342916541 0.0132044654268167 -0.0126099356919509 0.045901515830974 -0.00930531192863176 0.259313832624305 0.0561559034904002 -0.0848667294036946 -0.224490036772255 -0.119201975473021 0.0837202884452325
  43 1437.1672443333 ""  14.3642858686434 0 0 -0.0484163034289748 0.00658814345555668 -0.0428265024150357 -0.0125486100030504 0.0325681590658992 0.0568486004036595 0.059970882088749 -0.017395133940122 0.0799334088437936 0.00959778099790116 0.0106888746522005 -0.018253609247534 0.290814608520758 0.0353805463426463 0.0772078554579864 0.0368585755638232 -0.1861318349327 -0.206419857591719 0.0656071804466085 -0.112206562453497 -0.0810916207220774 -0.0637571783059257 0.152539242513571 -0.324137982577229 -0.239772825713886 -0.0370497071662207 -0.321746576951781 -0.308339904419137 0.143992373166062 -0.143264832169327 -0.0234563549589189 -0.174132642443046 0.0444714272583077 0.0220305511570807 0.00440772853109391 0.0108523050146436 -0.00103283796340715 0.000790922418224079 0.000962632082307102 -0.0030029992923422 -0.00103096304711063 0.00192190800550291 -0.00039268409647912 -0.0016669899684755 -0.00336588916421528 -0.0798337557858985 -0.122045757827181 -0.0388773131594353 -0.109502250064625 0.0444282053910857 -0.103366480896891 0.00539134033800204 -0.00246968589651181 -0.00848452824384236 0.024814830663153 0.0013789976482129 0.00574217178977346 -0.0207335394312366 0.005431719071576 -0.000436723431188304 0.000756748886093643 0.0238246022294558 0.0268089049496628 0.00566595720682513 -0.0173027790317949 0.012327997214324 -0.125169548953675 -0.0214809856346535 0.00850393033148679 0.121619000593462 0.0272951418383401 -0.0625129542175604
  44 1449.02721271736 ""  2.12372282615839 0 0 -0.000551974383978062 -0.00733155330358448 -0.00852430256297816 -0.00443938980471584 0.00982071437821562 0.0143461052777225 0.0170148578528461 -0.00833457654965927 0.0218581379469317 0.00191744429784938 0.00316907184601867 -0.00475827216710132 0.00128680981710531 -0.00857486877375678 0.0225712876283552 0.0105649196987173 -0.04837183385118 -0.0410437176196404 0.0161546993470683 -0.0486443517234682 -0.030070684146817 -0.0321541760717063 0.0789434111182758 -0.0723877651197983 -0.0991267974688152 -0.0148562006566494 -0.118371730419346 -0.0702913451209918 0.0668151813241428 -0.0449593062826367 -0.00578152283519255 -0.040626665666837 0.0103097922015619 -0.0785010005376055 -0.0249926921709009 -0.0448945933727442 0.00211570450998134 -0.0014141840077288 -0.00306427143618977 0.00986076129521847 0.00226497161265922 -0.00418113636668042 -0.0048177363273701 -0.0056825747251782 0.0183590484888372 0.343209633485073 0.490946180195532 0.162645162898651 0.412782815896405 -0.179521398125734 0.423095068183798 -0.0186702585293149 0.00865071726687553 0.00606240896211831 -0.0080105678974456 0.111270423342817 -0.0353427726139847 0.0773612024284176 -0.0211727583551993 -0.117147885051675 -0.00511604303657347 -0.0530547084957704 -0.0433925686072626 0.00371033477409779 0.00270943747026388 0.0018731381319842 0.0125555491715854 0.00334399610188581 -0.00546995041193807 -0.0188367568587136 -0.00276746096924263 0.0177840167329787
  45 1461.42143498796 ""  8.5199719489963 0 0 -0.020450327054174 0.0219328485176923 -0.00350176709641971 0.0402080663285492 -0.0810571640253102 -0.0919024908060139 0.0404106848810196 -0.0168016794837092 0.0355079327346685 -0.0138696363980517 -0.019472759495736 0.0349634477705928 0.0550222081159855 0.0305002345008939 0.0884567317378124 -0.0735320027174645 0.34375352313733 0.244373622725227 -0.132362446502137 0.405461900985231 0.279521711130785 -0.0620296781515347 0.166259379970124 -0.162143650695431 -0.20743818383564 -0.0332652474664354 -0.140705411009898 -0.156040071638963 0.0732181617245616 -0.0813968132296798 0.0425598500636753 0.301940961995557 -0.0750565820700485 0.00278458220317946 0.00113302972068985 0.00179177790542842 0.000459634247573808 0.000170044715950483 0.000297893966091033 -0.00335283206890703 -0.000390511576596393 -0.00294997642811809 0.000158896828627764 -0.000863905896117707 0.000889967672514923 0.00723540985580934 0.000350311463493181 -0.000597067872552407 -0.00310648198389007 0.00280221305636832 0.00445887683002653 0.0045501074219266 -0.00471201833518218 0.00949609387196681 0.009467874930881 0.00906938311106478 6.41471704539462e-05 -0.0044120919802545 0.00176712955305177 -0.013365923386268 0.000512885142276319 0.00429854266903061 0.00781618741283318 0.000672327974743623 -0.00574871501947707 0.00355426936430375 -0.0257154240522562 -0.00444796260964976 -0.0261317755990243 0.0372319283767761 -0.00529060418531828 -0.0274284311406951
  46 1470.77828261454 ""  0.776657852992467 0 0 0.00254748134377877 0.000181756289363937 0.00615182468411693 -0.000591194833147109 0.000344763690202601 -0.00136827378651164 -0.00268701551584816 0.00128104181572928 -0.00474871446298569 -0.00015593256799391 -0.000263479455042448 0.000161843989507549 -0.00951876541567345 -0.000567778097366141 -0.0161612913197117 -0.000661945841746587 0.00295721344811051 0.00504399741680877 0.00190524617112223 -0.00376679868529163 -0.00525662525224315 0.00450149911066116 -0.0109604464273835 0.0125206885115993 0.0136668041215876 0.00231531533486271 0.0223148328126852 0.0101985947244422 -0.0123950568874386 0.00591309691782637 0.000189561086734387 0.00211895288577665 -0.000716823161495698 0.0159966454909308 0.00322789700912725 0.00576949080332657 0.00422534880848754 0.00166945234765399 0.00138228478068719 -0.0373158702446885 -0.00535563910573939 -0.00339001599064936 -0.0438754726341565 -0.0187945874488271 0.0119282512848437 -0.0381855374255472 -0.0585663279783387 -0.0147785057730643 -0.0436654116406902 0.0227471065660024 -0.051562623137496 0.091377835255959 -0.0382514074347899 0.0175914277220208 0.467829280073709 0.466690825179546 -0.0433585307692718 0.251084060467863 -0.0557812995915392 -0.494669909454236 0.0105497552329571 -0.118207636212747 0.393585251158461 -0.00048852471779297 0.00129428234630588 -0.00231676390278716 -0.0084781033472338 0.00132415591420404 -0.00605114190041814 -0.0236269698661227 -0.0123575754354939 0.0124952062832806
  47 1502.00497856267 ""  4.93100363838635 0 0 0.00356590729726876 -0.00311025769675668 0.00325445077169926 -0.000238641912110606 0.0014655600461262 -0.000757539727707265 0.000506113906527029 0.00027362452080305 -0.000980564763533593 -0.00011576577826761 0.000252593476006133 -0.00014500419168482 -0.0150006116680708 -0.00515213132054973 -0.00463908518414255 0.00300371657216605 -0.00507724724504781 0.00799505622204451 -0.00470293126606092 -0.0116958344469252 -0.00296077854868459 -0.00128324810131461 0.00488493432744556 0.0025150675630272 -0.00783218392640582 -0.000316864944612072 -0.00114048313752697 0.000622017121378288 -0.000577641536343481 -0.000682075700833125 -6.23165620871918e-05 0.000621038104516569 -0.000231620130408644 -0.00798021907397025 -0.00139809348349088 -0.00764855627872333 -0.00227519698138549 0.00293378654560856 0.00479907132559185 0.00768020514764799 -0.0182014451028463 -0.0159830479515929 0.0117839873246253 -0.0387647431411939 -0.0338740341919766 0.034502726562184 0.0607292240029211 0.0235688447392832 0.067003496650454 -0.0271678882582219 0.0564010410443216 -0.00822576069702592 -0.0226825126944751 0.043782006291852 0.365425434070132 -0.0933664827234685 0.110294012378211 -0.54484280373216 0.130457012581344 0.0373485375725645 0.00545167550126088 0.597048297191427 0.319582657102556 -0.00235065655879721 0.0017143247801555 -0.00334542144719114 0.0286699467581743 0.0015241358175918 0.0178128549076544 -0.0345030919884374 0.00764100561580642 0.0296279091623508
  48 1513.51877985306 ""  6.30422320220706 0 0 0.0252661503406144 0.0146826043892407 -0.00266071400109635 -0.0116848928477051 -0.00846495446219303 0.0175343042253633 0.0302021252512865 0.0328706674255987 -0.0128415872526922 0.00015223807981631 -0.00208940578697237 -0.00179092791282391 -0.0733375974454941 0.00981183013472521 -0.0201128864501278 -0.0534453864306776 0.0931349006415904 -0.108847842084443 0.142124861115715 0.0577216258746138 -0.0693112296408935 -0.0310065737018989 0.0299293384287349 -0.404201409695213 -0.201570408151367 0.00893294524016074 0.500884823085964 -0.272503412670487 -0.592616338117726 0.0835293949558603 -0.00267770735363544 -0.0255993620018128 0.00635734952466772 -0.00395982476358445 -0.00149952512749605 0.00123872648256931 2.41205681437796e-05 -0.000165758806827883 -0.000252590350802159 0.000181039052852235 0.00131962109041118 -0.00155968593659704 0.000168738177210096 -0.000136913297007832 0.000824830579299839 0.0356707673910291 0.0135217022720888 -0.0085347954073186 0.0128880744258087 -0.0061603125508081 0.00242777335244238 0.00282911184223174 7.31807703593269e-05 0.00362217591501517 -0.00489588041633971 -0.00099909849567809 0.000155354053472262 -0.00110754573573951 2.36750815144178e-05 0.000971868733697293 -0.000685654243058238 0.00158038393671463 -0.00744581732723991 -0.00101199940726182 -0.000937305386799961 0.000880808626162438 -0.0149015050274697 -0.000893844944920823 0.00647480935177448 -0.00445602912512972 -0.00129188683464061 0.00403006741896343
  49 1514.34020388892 ""  5.70002367501478 0 0 0.0180188066936784 -0.0170590334560616 -0.0236223565535963 -0.00449154088769921 0.016549566934647 0.00640627332917072 0.0216100477628203 -0.024615192183899 -0.0307660189439155 0.00213696754200981 0.00293248895360073 -0.00405251536945137 -0.0310184132720053 -0.0249642075751823 0.0659767144783818 0.0309761676298225 -0.0814616094553305 0.0529548820248407 -0.0588567899383882 -0.0963985981852693 -0.00453333579376891 -0.190967133902408 0.55488337549549 0.246166692466439 -0.557891338971252 -0.0552427406812235 0.0922336961859818 0.39081564731155 -0.0592088197322382 0.158412222299331 -0.006177026697806 -0.0312725592688817 0.00725825306351892 0.00326517910073553 0.00142848427466944 0.00192776258802785 3.40416837471807e-05 8.21110129448734e-05 -6.82061624004965e-05 -0.000175624494449957 8.40782147445126e-05 0.00182892412825317 0.000214360514725054 0.000622751983267687 -0.000858189942093854 -0.033557199350055 -0.0300626497436245 -0.0047824327695179 -0.026848873865904 0.009642752261463 -0.0233123432777296 0.00294061945460744 -0.00062507028795999 -0.00296748289876899 -0.00200160990184445 -0.00278245892428879 -0.000453713477780905 0.00190244709247879 -0.000274522564587797 0.00418334074647128 0.000515255711378944 -0.00385408374644404 0.00145285024979632 0.00133320194639864 0.00693593510260652 0.00452325491254766 -0.00928211152895311 0.00749576018020036 -0.0436262760161021 -0.0212422309097069 -0.0563585853078914 -0.00960914842648579
  50 1539.1497804964 ""  3.42397711626534 0 0 -0.00114375084341779 -0.00965592388167744 0.00253564042798025 -0.0243896433665513 -0.0513253499570341 0.0507834663176704 -0.00727585473606149 -0.00867348435224812 -0.00719303679870657 -0.00159333709579199 -0.00548478160479069 0.00420022909220424 -0.0213415277847919 -0.0170767383087107 0.0358750990764299 -0.205135399555107 0.348568030967162 -0.498720834807571 0.524526957783849 0.342499373927497 -0.190150083407625 -0.0136728758495452 0.0561739011112557 0.157198256088851 -0.0182689981817184 -0.00647529592714554 -0.0962205525738484 0.134211207210599 0.126685459994887 0.00781508834785008 0.000580963461539384 0.00954429859973384 -0.000970391808317631 -0.000660796528281823 0.00103698304695696 -0.000768351734052321 -0.000116674574960557 4.66043100740568e-05 9.64292673780038e-05 0.00092338356737459 -0.000563913917042245 0.000548909706278483 -9.36981286958389e-05 -0.000182855508886488 -0.000689237746477842 -0.00754925707166578 -0.00529954296846811 -0.00374973981148953 -0.00212379561275322 0.0016593097707515 -0.00157656009757842 -0.0021357178900557 0.000479006792506807 -0.00101377481724478 0.00545412591599054 -0.00198381676485908 0.00165225375475875 -0.00415562829882615 0.000994653289986733 0.0013591723340543 0.000152341592934468 0.00505689964727692 0.00492778222816812 0.00210861989489822 0.00388492835111979 -0.00281698145813423 0.0342245440149039 0.00580243666937319 -0.00901350502498446 -0.0382825418490749 -0.00838696303506349 0.0251411130631654
  51 1669.01851982476 ""  22.3059096176432 0 0 -0.00343239213966775 0.00748090598945064 0.0200798791057575 -0.000734609388500487 -0.00107224726648186 -0.00227235184778154 -0.00303722369205754 0.00250207882180824 -0.00407101363100161 0.000693514263231271 0.000477712359549965 0.000106095057021125 0.0310419065692889 0.0104545191947458 -0.0214973830000831 -0.00294919911013665 0.00375504903795012 -0.00297552171567862 0.00822566806258814 -0.00421708174866331 -0.0102051300678737 0.01772621197304 -0.04379337842702 0.00546242760542641 0.0451891987976334 0.00945170897965503 0.00952915046846395 -0.016348037162606 0.00251006356640285 -0.0104015732584454 -0.00205388290882791 -0.00618990254829203 0.00111238336497608 -0.00104893962922461 -4.36899664394778e-05 -0.000433985509613534 -1.15853759861278e-05 0.000463922299311836 0.000784324692865076 0.000516711037658321 -0.000553236739391124 0.000103098765547859 0.00153904891770352 0.000135733732061496 -0.001825002578404 0.000400824731106137 0.0100114234461249 0.00581557866181547 0.00589415466644062 -0.0044673204529353 0.00990519096679524 -0.00308887162135414 -0.00571717042975848 -0.00179798481090092 0.000253896855558499 -0.0132870854631381 0.000921400960290451 -0.0185631435976882 0.0027646246415523 0.0130812948494553 0.000614253630837227 0.0159467123651618 0.00403650971125012 0.0513951888618355 0.0358187571933895 0.0286115947475762 -0.515155017381756 0.036109659738238 -0.448496275941469 -0.202321987662726 -0.626561885600074 -0.104049704235566
  52 2599.83174409397 ""  267.843473091332 0 0 -2.33983257630284e-05 -0.000382869821426077 -0.000544264225138586 0.000325552700761099 0.000353999934552959 0.000143568311401835 6.29773920058965e-05 -4.29463375870279e-06 2.87887440100219e-06 -8.25623859847789e-06 -0.000106701510704418 -3.4880738233151e-05 -0.00143836916560081 -0.00175732396787605 0.000444922581365554 -0.000799437580366227 -0.00157663415814573 -0.000906757323848458 -0.000321928070821734 0.000161483249388669 -5.70762721406362e-05 -0.000387474070903391 -0.000461015126115233 -5.15466619117639e-05 0.000172952162616134 0.000468179987150248 -6.8597836140117e-05 -0.000544293594117327 -3.72496280547974e-05 0.00011707708371894 0.000487352049737952 0.000566227950628799 -0.000203211742299233 -0.00193411662853988 -0.000221301683853082 0.00235664535147966 -0.000787100806187642 0.00159916511595893 0.00712073613506364 0.0188054663755773 0.0714976179395851 0.00234532834618346 -0.000288692601093844 -0.0010331079576985 -0.00358534881117796 -0.00225055948930564 0.00859650243500752 -0.00985338435200299 -0.00290593598665839 0.0186649402076415 0.00486163137177513 -0.220242154467602 -0.927131477802851 -0.122474918640842 -0.0138763797144021 0.0193762581332599 0.028275674892244 0.00668467139617241 0.0218961701796389 0.000471511826081711 0.0157360637107393 -0.000118255636836539 -0.004122353044454 0.00156229022892418 -5.56450486844186e-05 -0.00125467031431137 0.00818081563088912 -0.00134391457237899 -0.00203856989366259 0.000626143838286305 0.0038038168813956 0.00202203768757492
  53 2899.7179627989 ""  84.3390624375547 0 0 -7.56574873702197e-05 -1.34087378299736e-05 -0.000328612400520444 -0.000321186338124489 0.000539001547147847 -0.000878969304438998 -3.67442835141007e-05 -3.71490473813286e-05 -6.28619039691684e-05 -2.56445806899008e-05 3.61180576578655e-05 -2.15382902676571e-05 -8.95604988539411e-06 0.000784387962101875 0.000247964427800619 -0.00355098016073405 -0.00127476041731295 -0.000424276724394323 0.00852466650414939 -0.00531020767364353 0.0107658764561773 0.000116294504818192 0.000197934788096998 -0.000516976340420618 6.18718350051342e-05 -0.00079476870204063 6.3329571987229e-05 -0.000937306408684157 0.000448480024218997 0.00143058651594629 0.000273664723735901 0.000132102175471872 0.000158548876632632 -0.000842712281412722 0.000151265697855554 0.00164009540142579 0.000780593775431652 -0.000597373495705853 0.000439050679898602 -0.00157718426640294 0.00416931986852565 -0.000475761762987755 -0.0106561666511123 0.00884898631870002 0.0635489615367074 0.00158477603362561 0.00140944174024922 -0.00140659160261309 0.000296722202467802 -0.0010858199195225 -0.000738739866354705 -0.00290217438737021 -0.0315852011971707 -0.00131939755775687 0.229785602626786 -0.332079056025055 -0.835995315238724 0.0571296779800252 0.220767172302702 0.0361725094237191 -0.152904595322261 -0.00208951064929953 0.0377656896126065 0.000886419977320837 -0.000512664164845138 0.000264648677299276 0.000692856665632657 -0.00202400978466628 0.000545674029528001 -0.00160283826318113 0.00591082947009221 -0.0124553924677858
  54 2931.77206786249 ""  48.4627412835302 0 0 -0.000438872817156391 -0.00618299370566273 0.000110692677414962 -0.00754722653371479 0.0348592755310117 -0.0566585176627922 -0.000433010694398327 8.40402692770943e-05 0.000308122261002936 -0.000107640451310987 0.00224296950964978 0.000842564635021144 -0.00191623256186901 0.071064880674196 -0.00564625501782858 -0.402229015593909 -0.134387999362719 0.0215648018297798 0.495267971406663 -0.31850022621368 0.636883609160777 0.00965876693816308 0.0044402710095922 -0.000875456663631347 0.000280178911916342 -0.00925490080232509 0.00109188338241934 -0.00220526354640606 0.0014665471831877 0.00263080969598118 0.00247271958556889 0.00814583723189489 -0.00169315664122526 9.6691654112012e-05 3.32408927204109e-05 0.000124508991299752 4.42688267364395e-05 1.56505670007016e-06 -1.48248233744392e-05 -9.34978542033948e-05 -4.84621248166314e-05 -4.46976511659925e-05 0.000168272781655931 -0.000149559354713163 -0.000969715582044539 -0.000320711121507288 0.000575052427440843 -0.000255030040799489 -0.000443267562422715 -0.000860444441528189 -1.70519125980732e-05 0.000257589758354794 0.00057523767590822 0.000168821355241065 -0.00352369857082604 0.00515125764474283 0.0128276772141489 -0.000926768531355018 -0.00356002933885904 -0.000637811940981415 0.00244934672588982 -2.54409624150322e-05 -0.000473274151443672 -0.000202048795588183 0.000134589758552998 0.00010250329892281 -0.00125378833443515 -0.00305197560741681 0.000775489801655676 0.0044485406768665 0.000247289364664967 -0.000673661338437622
  55 2967.16001858643 ""  50.2692079023489 0 0 -0.00197153070070136 0.000605013044532956 -0.000697246302393338 -0.0858971502137343 -0.0101384983278907 -0.017895474600551 0.00306088278922716 0.000595223567964107 0.000346274547762208 0.000433995001685535 -0.000587211673456339 -7.26792214413368e-05 0.000673429611845834 -0.00753013389645843 0.00231734090208654 0.804736881233469 0.281941867199671 -0.0885195818300428 0.213082991753076 -0.151357470632477 0.30663150407462 -0.0363433286236431 -0.0156294835959033 0.0066524302166712 0.000122808491185803 0.00979307182845931 0.000131663796246627 0.00478371178609799 -0.00118054175161015 -0.00650059930764872 0.00234415138151557 -0.0025590843735568 0.0018278755963364 0.00024097247900352 -3.70452942140512e-05 -0.0002646519679802 -7.97264787760726e-05 9.16092824412978e-06 4.17687325780782e-05 6.88309849396283e-05 0.0001327407885502 0.000150418990042305 -4.77099367000486e-05 0.000142738807818179 -0.000163426837670261 -0.000461110601261336 -0.000315869672981008 0.00069558889993023 -0.00040855386226026 4.17884257489222e-05 0.000115691635751759 -0.000238201926239957 -0.00129047300401703 -0.000434547865485768 -0.000589692006784151 0.000926006969336069 0.00193027473967002 -0.000898240647461793 -0.00315987859571194 -0.000271366744434873 0.00198815909877035 9.31477758817401e-05 -6.75137565750622e-05 0.000611594250930436 0.000194044657870576 5.39188024221688e-05 0.000802759189731947 0.000117219711385593 -0.00179214618203171 0.00295525249098752 0.000175148571872009 -0.00241185030294902
  56 3006.12799620222 ""  39.7858637818269 0 0 -0.000254015922088253 0.00225655554751259 0.000126445890097163 -0.000246883121502034 6.61363459187528e-05 -0.000210470907020134 0.000334384709319837 -0.000398390848822793 0.000135312712491544 1.46789249002696e-05 -2.98541879079889e-06 8.68091660944073e-07 0.00253650738777561 -0.0275467033250434 -0.000317950535292853 0.00116694480642252 0.000443005804866036 -3.74195966405575e-05 0.00162655653974091 -0.00120899375044868 0.00242895733792223 -0.00382248796917588 -0.00179566019178042 0.000468049435832765 -0.000513840016363467 0.00766220848268913 2.02497129181176e-05 0.000804318332071587 -0.000865147446685173 -0.00217321694565708 -6.62045234176919e-05 -1.89875716156002e-05 -6.89710080301038e-05 0.000958572368169466 0.001535863761207 0.000120428900817395 -0.000338238832553085 0.000696414637267165 0.000258131184307963 -0.000354580084111188 -0.00346881590507622 -0.00157263179287052 0.0140660423696018 -0.0712546611831204 -0.0249381110661575 -0.00233976764877307 0.00596770703579388 -0.00410608058637533 -0.00265887183487106 -0.0230022218873898 -0.000522193655157128 0.00641767386316826 0.0204430195641712 0.00546513112890869 -0.0589573298129679 0.0774502329660575 0.219828313734698 0.244304440106671 0.819715217803839 0.061610050612551 -0.352633610602146 -0.039876360665382 0.0245151454517144 -0.000177118789182546 0.000186643010409984 -0.000120894470448345 -0.00115595241606108 0.00101910383726135 -0.000154752444532736 0.000196773055873136 -0.00346487808905499 0.00422820443999969
  57 3015.66979078077 ""  8.17923775059155 0 0 -0.00206566341933358 0.0204050435549457 -0.000367713806997735 0.00311341668047937 0.00129254166516832 -0.00161531423854113 0.0329286488483418 -0.0213065181551393 0.0272863547722719 -7.0137692160521e-05 -1.85332569305513e-05 -0.000205293022699136 0.0208849427807468 -0.240949953528888 -0.00158432726108194 -0.0418794369070773 -0.0139497603894372 0.00533138104657257 0.00667778910051622 -0.00411500735713705 0.0115328220237424 -0.520571806970558 -0.221565491537405 0.0632425270626367 -0.0383550049550681 0.617038861579136 -1.303675008662e-05 0.171346959128514 -0.140631126298513 -0.378462067132146 -4.09313052199028e-05 0.000546270760380626 -0.000666637596153493 -0.000923205822186196 0.00031250176977557 -0.000554692650788395 8.82084474161507e-05 -1.53910848162177e-05 -4.23824274887109e-05 -5.04583573477001e-05 -3.41380870672774e-05 -9.46507877788501e-05 -0.000249426766262359 0.00112375009751699 0.000502574368935389 0.00509694572620776 -0.00919019292946069 0.00916281783309843 0.00155591525452282 0.0058597998639174 -0.000353630438627031 -8.39039438732974e-05 0.000310569039993969 0.000205571669111054 0.00121264770666463 -0.00167958946334435 -0.00448782444543725 -0.00373145586329516 -0.012471957441963 -0.000970409651569191 0.00551694294057613 0.000599717952864927 -0.000479988725523056 1.12152406090002e-05 -0.000618616998878549 3.25774649438088e-05 -7.92464881515016e-05 0.0060211748543004 0.00205687545228343 0.00201895443750782 0.00195927295841381 -0.00057074898212292
  58 3019.62930173709 ""  13.8077264535077 0 0 0.00681338819425324 -0.0763222628537911 -0.000952188800238246 0.00090963210826225 -0.0031523223494845 0.00413690007387223 0.0130089597227555 0.00848063329308875 0.00992799906161206 -0.000109650556152374 0.000537238475917025 0.000216780542722977 -0.0747727837832788 0.905927607629178 0.00951734958480838 0.0237619702010812 0.00660957378758174 -0.00418234114837833 -0.0322102717934522 0.0211287946008028 -0.0457569003083508 -0.217007815229737 -0.0898231191257827 0.0306974312636594 -0.00233837418355514 0.0428546363065142 -0.00276357992119054 0.0696296777986214 -0.0505966459886315 -0.144186786654084 -7.44172121192196e-05 0.000320556457719824 -0.000215983670321889 9.29535589064254e-05 0.000353892932650148 -0.000587672530362201 -0.000122557884719794 1.0253438325547e-05 4.03207339375952e-05 8.39476341412232e-05 0.000164095942371388 0.000143950672041427 0.000855144702543842 -0.00166058947150539 -0.000679465057773211 0.00102725016565318 -0.00107787562944386 0.00215200420679935 -0.00264859831667033 -0.00377017284474255 0.00143881190089455 0.000354647833568758 -0.000530404878843216 -0.000293704521137033 -0.0013857012626685 0.00188687171446507 0.00524682515135454 0.00574939199143801 0.0191265786078836 0.00157489506357651 -0.0146232278953964 -0.00112553463991417 0.00119057142593204 -0.00101424174382403 0.001466645518708 -8.06409318735903e-05 0.00626113338582926 -0.017753972551926 -0.00432825439486661 -0.00308586331095143 -0.00332650139989219 0.0041925301785627
  59 3053.91245077962 ""  24.9644946229371 0 0 7.07874036354669e-05 -0.00044103850117292 -2.50948390464588e-06 4.2290957177002e-05 -3.61486742672707e-05 2.23726886170389e-05 8.5763840202685e-05 0.00023424946087577 0.000123646919182079 1.05417676438808e-06 2.08472264000151e-05 2.99704124741349e-07 -0.000361204931147012 0.00535605490737137 6.52754857630551e-05 -0.000210859482419925 -2.81922975981928e-05 5.67044197456652e-05 -0.000266438320108393 0.000205125684271601 -0.0004454191023371 -0.00201314059439513 -0.00076334538745821 0.000257861053519367 0.000114795741668429 -0.00144225134262837 -1.73028924571167e-05 0.000832810454333084 -0.000562687878390493 -0.0016325189428297 -4.81805921162878e-05 -8.63052819419184e-06 0.000117098658185295 0.00046673304486977 0.00142030126820747 0.000235413079420924 0.00041548056760541 0.000142152909011211 -0.000171958132302495 -0.001890845323723 -0.00224072962539489 -1.18900546388463e-05 -0.079983430562677 -0.0306103060921818 0.00738307391107277 0.00137846384656504 -0.00155463980445305 0.00131810212324213 -0.00127775266826066 -0.0115885297151244 0.000221560713202449 0.0052615181466403 0.0184766477116686 0.00174918619050658 -0.00200218628475446 -0.0221694769348762 -0.0409276892228034 0.0844727683305965 0.35166091615144 0.0314448078831845 0.872726840264212 0.0387793999124213 -0.0802985964713941 9.25968464530521e-05 -0.000118033301916036 -4.1615669688026e-05 -0.000319581232223469 0.000883750325646135 -0.000238983811221434 0.000752951855998346 -0.0010580869338718 -0.000646716614885339
  60 3075.66373382422 ""  21.2195220813622 0 0 3.44079810148603e-05 0.0115935393336191 -0.000387042091011864 0.00186142498417562 0.00101751815544903 -0.000237335407100552 0.0543890687853121 0.0650380875383939 -0.0179733935310065 1.67072459691335e-05 -0.00011101855779588 0.000173821802330412 0.0119722502321015 -0.127582463362281 0.00171042279635524 -0.0249016961632071 -0.00832081310346481 0.00417713144349647 -0.00077419761111341 -0.000585581806685853 0.000256644717485253 -0.651988077977838 -0.261985905793328 0.0740740535366485 0.054917111870691 -0.585364511148337 -5.44979251439883e-05 -0.0516137948889415 0.0660677744692531 0.140873665303359 0.000399138112837786 -0.000646655037580095 0.000591491410660611 0.00431960004980949 0.00309848727710753 0.00455930074445492 -5.15105017898587e-07 -4.33893576904326e-05 -5.95229501085504e-05 -0.000237489700613679 7.26077066229971e-05 0.000105078597219088 0.000164462647592125 0.000383725889780571 1.94631602421622e-05 -0.0294327542808133 0.0435337794650148 -0.046390501522739 -0.0190642915833635 -0.0794015060420432 -0.00594069566210186 0.000213958861397786 -0.000379653077750468 -0.000129961166071535 6.91641980405281e-05 -3.12723833591594e-05 -0.00024195801550159 -0.00120289250524645 -0.00460432983544189 -0.000258268440876011 -0.000423332859980534 -0.000146278856558233 0.000224632079757795 -0.000465803698966333 -0.000505919133995807 -0.000270707727115893 -0.00353672134731311 0.00283238463211794 -0.0013022027385777 0.000843294828083198 -0.000786695280290422 2.81097367943301e-05
  61 3079.47737112339 ""  13.7658892160731 0 0 -0.000192634336493279 0.00209097985792192 -0.000412834198956804 0.000252623107765547 0.000252700439461993 -0.000217125250676146 -0.00184132384762423 0.0162516230303307 0.00820889154599866 -7.54876082230377e-06 4.56394225809838e-06 9.37887051356373e-05 0.00402888884262227 -0.0239827373920402 -0.000455475878643019 -0.00201855789541142 -0.000950326102519499 -0.000447339591439524 0.000788070992864759 -0.000462451504135942 0.00128178504986176 -0.0358281301670421 -0.0111031368696525 0.00665178396665849 0.0103383478416612 -0.147867832570729 0.00267980220987261 0.0478796775299473 -0.0361909610309199 -0.10578656707625 -1.14366840859618e-05 -0.000156477644261289 5.08930718401763e-05 -0.0375748641933671 -0.0347425936857847 -0.0353396988994691 0.000514232924017714 0.000338788008338288 0.000428586561194661 0.00164428559449905 -0.00148607703172287 -0.00126905292032055 -0.000334972845107311 -0.00184824471872133 -0.000102572636984524 0.226338222128381 -0.340943844640247 0.363869508061409 0.186314381563698 0.7514939982095 0.0565041802106748 -0.00149661043402059 0.00698601341769907 0.00207404749985002 -0.000790310785877039 0.000804328153385384 0.00317947517121348 0.00527533217665451 0.0226794770567646 0.000391939429546754 -0.00166832127891072 0.000754411945942081 -0.00116925007734021 0.000901556869094973 0.000553466299396348 0.000675653138942363 -0.00273516909727353 -0.00224650671522269 0.000950334602126566 -0.00396461724653887 1.09643131495199e-05 -0.000578947573690911
  62 3092.53468848737 ""  8.08890893570872 0 0 0.00126271473658767 -0.00703003477856879 -0.000444301930749335 0.000631609075271297 -0.000188320666952714 0.000728603187553033 0.0415032217138258 -0.0479032625043258 -0.0591142383820807 -6.79086387371681e-05 0.000138683321468564 -6.99013414711007e-05 -0.00880379997178131 0.0781452439153265 -0.00117457793815343 -0.00350797359176484 -0.00145646395009311 0.000994643480529798 -0.00262247651861956 0.00109488309616674 -0.00278037481829804 -0.17443794579191 -0.0860710311594459 0.0108025027294904 -0.0213949620461003 0.410831393036976 -0.0139482511900838 -0.306578913753345 0.249438326393415 0.707653823467378 -0.000109619400872837 0.000413339959682008 -0.000438618806601161 -0.0058700476516647 -0.00888565927281916 -0.0050697735528155 8.3208298276058e-05 9.06320376040915e-05 8.37962301246566e-05 0.000232209890937814 -0.00039668880359253 -0.000141941806886464 -0.000160327334619688 -0.00040627191773315 -0.000104537692793567 0.031208827078228 -0.0461379625331507 0.0483303090882951 0.0373241907885026 0.151342639179461 0.0119769054199134 0.000213026433566864 0.00234047458958826 0.000431281053647276 -0.000432803767016772 0.000506425404257799 0.00144824105481581 0.00102087066923793 0.00477437778261472 7.20857977825572e-05 0.00137237955751893 0.000127924470257104 -0.000232795812454276 -0.000176672058376053 0.000287777664540563 -6.32268702589376e-05 0.00192300084972687 -0.00111856526256173 0.000435977210748197 -0.000651255201403461 -0.000184489550290768 0.00086452079026236
  63 3173.87521870945 ""  8.03337346788812 0 0 2.55755944975097e-05 5.64994387942877e-06 -2.86841778890672e-05 3.43326009581985e-06 -6.05294365079255e-06 6.32942640920626e-05 0.00130764250119675 -0.000789198184175172 -0.00235215440258998 2.91821375999602e-05 -3.03120930387382e-05 -4.12026726857882e-05 -0.00113971646282641 -0.0010856562098524 0.000965845736987641 -0.00067049254432021 -0.00015002239367812 -5.25027655586192e-05 5.52507147136679e-05 2.87670299019985e-05 -3.53082715684214e-05 -0.00718327479933335 -0.0032167677318652 0.00162408837759949 0.000684943400993637 0.0013171829507742 -0.000924499913912911 -0.0123662206192722 0.0107121175343936 0.0276613647513367 3.0076929495006e-05 4.82183337761295e-05 0.00016733695369752 -0.017299289635188 0.0828019320354604 -0.0407704271894546 7.29673407562161e-05 -0.00056875386696547 0.000383120393721331 0.000803510764219325 0.00293282583732403 -0.000615037881575362 0.000620938385260718 0.000359706172284708 0.000337031822025356 0.334414253449451 -0.460784956164116 0.528907219656806 -0.137766311835108 -0.509104735850125 -0.0543775727275879 -0.00517270576398244 -0.0179175726599333 -0.000952038726133824 0.000111145283642004 -0.00029680454041312 -0.00124339808572145 -0.000529317548335408 -0.0100321147976115 0.000791728407941747 -0.00508751274526606 -0.000534186577320604 -0.00035146381128019 0.00088294831995875 -0.00225455149435199 0.00122065598410015 0.00416494552960893 0.0106347885569087 -0.00670075888419507 -0.0103305152136188 0.00550449415690572 -0.00151547924962671
  64 3411.51895775549 ""  12.1503554167427 0 0 0.000152875952530566 -0.00122547433927759 -0.000590086129176565 -3.59425777307389e-05 -3.0028240519344e-05 0.000179722042554545 9.65811748101204e-05 8.13359604903e-05 0.00016678919097457 0.000113340566731254 -1.19044794164204e-05 -4.89550746554271e-05 0.000376638137835838 0.0105465638025528 0.000148324887393527 0.000933822653091456 -0.00111669710986319 -0.00022717234178663 -0.000792652363085187 8.89403755012645e-05 0.000894946629247651 0.00207079713807697 0.000654806235379331 0.000222558560267213 -0.00018950206346369 -0.000866895571281886 -0.000359221419417089 0.000191341497223878 -0.000163514951118591 -0.00028129217129333 0.000717565246613501 -0.000330289991089975 -0.000918057722550159 0.000964258924178485 -0.000237393982741024 -0.00130527702151921 -0.000310150228661649 5.62574822128409e-05 5.37569816345662e-05 0.000426788921544898 7.34814733790918e-05 0.00017692096676764 -3.21129414867497e-05 0.000437164901660188 0.00094745967582967 -0.00073432783158687 -0.00085719305088405 0.00336102832963937 -0.00133614909167419 0.0041369758859902 0.00247605297915812 -0.000551971098540331 -0.00090362922956103 -0.000684100760439108 0.00116812864970592 -0.00389910213513683 -0.0096650197267239 -0.000248809800765692 -0.000830508718533114 0.000142605357259367 -0.00121556502962509 -0.000345752280469458 -0.00113862285141421 -0.0304180967404121 -0.0276409777468783 -0.0379663493382366 -0.0203734652310659 0.653299388650351 0.0208508072560963 0.427024465725499 -0.265336548284929 0.517672816154414
  65 3474.6779404959 ""  36.4028903007577 0 0 5.47886024464399e-05 0.00166187692246946 -0.000351493335701464 0.000145236229730371 -0.000142056388818696 0.000272165071723079 0.00031140385282392 -0.000307701017228601 0.000204857772902236 -0.000110396147843789 8.13402687882994e-05 7.98819208058732e-06 -0.00152449947311882 -0.0163892335052172 0.00104341523700472 0.000727737923428672 0.000911791526431722 -0.00010119266139769 -0.00150736767006433 0.00122892943125205 -0.000552576140043786 0.000164466047682519 -1.07202703090271e-05 -0.000165354481148125 0.000862076638000873 0.000598205750973335 0.000658340281324359 9.21290454320444e-06 0.000356848425363635 0.000117490721640463 -0.000374501012389558 0.000194658199938991 0.000742756302316531 -0.000183942074381788 0.000868342619064618 -0.000667066168928189 -1.90505991061315e-05 1.70324229383759e-05 -5.19494437176864e-05 0.000105382327742133 -0.00015189868582282 2.82817087766493e-05 -2.5354080221386e-05 0.000377636248461138 0.000743105611822004 0.00339206885901374 -0.0070466202158059 0.0104352219718394 -0.000420089448086581 -0.00872222223003116 -0.00320157342981077 1.72681597567898e-05 0.000683458907358997 -3.75248317996855e-05 0.000298259127736316 -0.00270544112781821 -0.00715179135809535 -0.000205482772527414 -0.000562689270850907 -4.27309563978562e-05 0.000357646731946303 -0.000522976232084606 -0.00123125956890107 -0.028171357377407 0.0662151146043512 -0.0303210997258193 0.0103277901675053 -0.705439136565931 -0.0503427730378825 0.376500324995615 -0.211611618995885 0.469082436625794
  66 3792.97596358895 ""  55.6111411732229 0 0 1.45241833455229e-05 -3.57494675615972e-05 -0.000242376342736026 -0.000541546603784667 -0.000951048860821929 0.00133014578117614 9.05390095858052e-07 -3.38692697691307e-06 -0.000101582759720691 -0.0206490330670406 0.022200433620947 0.0525720696341966 -6.55784994314579e-05 -0.000610020291833303 0.000338824980737033 0.00069906752021757 -0.00267090959062691 -0.000601729070430541 -0.000100326433642385 -0.00283569591544698 -0.00108116483655375 0.000202799053233657 0.000161023697059828 0.000201225183723176 -0.000263944853584729 -0.000278396654994216 -0.000250691613247104 -5.7646587482142e-05 1.75871640398205e-05 -0.000130432165094031 0.33162760908292 -0.334396646295689 -0.843757918922314 -6.23686625257481e-05 4.78370812960072e-05 9.70161418007661e-05 2.95772505100426e-05 -1.24153900593689e-05 -1.92378847653173e-05 -3.67194622012137e-05 -6.63287307814226e-06 -7.5201380551654e-06 1.19176028215382e-06 4.31722297695538e-06 1.11268931774293e-05 0.000107098113880991 -0.000109714389060032 2.61105680838289e-06 -7.28558601306879e-05 -0.000188149724681513 -8.88273986927228e-05 5.28900809600646e-05 6.52847708682361e-05 2.9676180663575e-05 -9.03268812774358e-06 -4.23634263507292e-05 -9.93010869225892e-05 -1.19605116940635e-05 2.38650612789132e-05 7.92790939692396e-06 0.000102773641948706 -4.81743457826145e-06 -3.51432063769002e-05 0.000172616002416105 6.56231118368136e-05 -0.000130362568524437 0.000562198799603466 -0.0012168058171368 0.000132423929823833 -0.000495730418306916 0.000281967813778585 0.000151790118554487
  :::
 } 
 m_exists[66] { 
  s_m_exists
  :::
  1 11111111111111111111111111111111111111111111111111111111111111111111111111111 
  2 11111111111111111111111111111111111111111111111111111111111111111111111111111 
  3 11111111111111111111111111111111111111111111111111111111111111111111111111111 
  4 11111111111111111111111111111111111111111111111111111111111111111111111111111 
  5 11111111111111111111111111111111111111111111111111111111111111111111111111111 
  6 11111111111111111111111111111111111111111111111111111111111111111111111111111 
  7 11111111111111111111111111111111111111111111111111111111111111111111111111111 
  8 11111111111111111111111111111111111111111111111111111111111111111111111111111 
  9 11111111111111111111111111111111111111111111111111111111111111111111111111111 
  10 11111111111111111111111111111111111111111111111111111111111111111111111111111 
  11 11111111111111111111111111111111111111111111111111111111111111111111111111111 
  12 11111111111111111111111111111111111111111111111111111111111111111111111111111 
  13 11111111111111111111111111111111111111111111111111111111111111111111111111111 
  14 11111111111111111111111111111111111111111111111111111111111111111111111111111 
  15 11111111111111111111111111111111111111111111111111111111111111111111111111111 
  16 11111111111111111111111111111111111111111111111111111111111111111111111111111 
  17 11111111111111111111111111111111111111111111111111111111111111111111111111111 
  18 11111111111111111111111111111111111111111111111111111111111111111111111111111 
  19 11111111111111111111111111111111111111111111111111111111111111111111111111111 
  20 11111111111111111111111111111111111111111111111111111111111111111111111111111 
  21 11111111111111111111111111111111111111111111111111111111111111111111111111111 
  22 11111111111111111111111111111111111111111111111111111111111111111111111111111 
  23 11111111111111111111111111111111111111111111111111111111111111111111111111111 
  24 11111111111111111111111111111111111111111111111111111111111111111111111111111 
  25 11111111111111111111111111111111111111111111111111111111111111111111111111111 
  26 11111111111111111111111111111111111111111111111111111111111111111111111111111 
  27 11111111111111111111111111111111111111111111111111111111111111111111111111111 
  28 11111111111111111111111111111111111111111111111111111111111111111111111111111 
  29 11111111111111111111111111111111111111111111111111111111111111111111111111111 
  30 11111111111111111111111111111111111111111111111111111111111111111111111111111 
  31 11111111111111111111111111111111111111111111111111111111111111111111111111111 
  32 11111111111111111111111111111111111111111111111111111111111111111111111111111 
  33 11111111111111111111111111111111111111111111111111111111111111111111111111111 
  34 11111111111111111111111111111111111111111111111111111111111111111111111111111 
  35 11111111111111111111111111111111111111111111111111111111111111111111111111111 
  36 11111111111111111111111111111111111111111111111111111111111111111111111111111 
  37 11111111111111111111111111111111111111111111111111111111111111111111111111111 
  38 11111111111111111111111111111111111111111111111111111111111111111111111111111 
  39 11111111111111111111111111111111111111111111111111111111111111111111111111111 
  40 11111111111111111111111111111111111111111111111111111111111111111111111111111 
  41 11111111111111111111111111111111111111111111111111111111111111111111111111111 
  42 11111111111111111111111111111111111111111111111111111111111111111111111111111 
  43 11111111111111111111111111111111111111111111111111111111111111111111111111111 
  44 11111111111111111111111111111111111111111111111111111111111111111111111111111 
  45 11111111111111111111111111111111111111111111111111111111111111111111111111111 
  46 11111111111111111111111111111111111111111111111111111111111111111111111111111 
  47 11111111111111111111111111111111111111111111111111111111111111111111111111111 
  48 11111111111111111111111111111111111111111111111111111111111111111111111111111 
  49 11111111111111111111111111111111111111111111111111111111111111111111111111111 
  50 11111111111111111111111111111111111111111111111111111111111111111111111111111 
  51 11111111111111111111111111111111111111111111111111111111111111111111111111111 
  52 11111111111111111111111111111111111111111111111111111111111111111111111111111 
  53 11111111111111111111111111111111111111111111111111111111111111111111111111111 
  54 11111111111111111111111111111111111111111111111111111111111111111111111111111 
  55 11111111111111111111111111111111111111111111111111111111111111111111111111111 
  56 11111111111111111111111111111111111111111111111111111111111111111111111111111 
  57 11111111111111111111111111111111111111111111111111111111111111111111111111111 
  58 11111111111111111111111111111111111111111111111111111111111111111111111111111 
  59 11111111111111111111111111111111111111111111111111111111111111111111111111111 
  60 11111111111111111111111111111111111111111111111111111111111111111111111111111 
  61 11111111111111111111111111111111111111111111111111111111111111111111111111111 
  62 11111111111111111111111111111111111111111111111111111111111111111111111111111 
  63 11111111111111111111111111111111111111111111111111111111111111111111111111111 
  64 11111111111111111111111111111111111111111111111111111111111111111111111111111 
  65 11111111111111111111111111111111111111111111111111111111111111111111111111111 
  66 11111111111111111111111111111111111111111111111111111111111111111111111111111 
  :::
 } 
} 
