# Supplementary material for: Cut-off Scale and Complex Formation in Density Functional Theory Computations of Epoxy-Amine Reactivity
Source: ACS Omega. 2021 Oct 25;6(44):29424–31. doi: 10.1021/acsomega.1c03229 (PMC8587129; doi:10.1021/acsomega.1c03229)
Supplement: Supplementary file 1 — ao1c03229_si_001.zip [file ao1c03229_si_001.zip › Final_structures/Primary/A3_E1_B3LYP-D3_CC-PVTZ-F_canonical/Amine_frag3_transition_state_1-5_isomer13.vib]

{ 
 s_m_m2io_version
 :::
 2.0.0 
} 

f_m_table { 
 i_j_atom_total
 :::
 24
 m_column[77] { 
  s_m_data_name
  s_m_column_name
  i_m_width
  b_m_visible
  s_m_units
  :::
  1 r_j_Frequency  "Frequency"  10 1 "" 
  2 s_j_Symmetry  "Symmetry"  10 0 "" 
  3 r_j_Intensity  "Intensity"  10 1 "" 
  4 r_j_Raman_Act  "Raman Act"  10 0 "" 
  5 r_j_Raman_Int  "Raman Int"  10 0 "" 
  6 r_j_x1  "x1"  10 0 "" 
  7 r_j_y1  "y1"  10 0 "" 
  8 r_j_z1  "z1"  10 0 "" 
  9 r_j_x2  "x2"  10 0 "" 
  10 r_j_y2  "y2"  10 0 "" 
  11 r_j_z2  "z2"  10 0 "" 
  12 r_j_x3  "x3"  10 0 "" 
  13 r_j_y3  "y3"  10 0 "" 
  14 r_j_z3  "z3"  10 0 "" 
  15 r_j_x4  "x4"  10 0 "" 
  16 r_j_y4  "y4"  10 0 "" 
  17 r_j_z4  "z4"  10 0 "" 
  18 r_j_x5  "x5"  10 0 "" 
  19 r_j_y5  "y5"  10 0 "" 
  20 r_j_z5  "z5"  10 0 "" 
  21 r_j_x6  "x6"  10 0 "" 
  22 r_j_y6  "y6"  10 0 "" 
  23 r_j_z6  "z6"  10 0 "" 
  24 r_j_x7  "x7"  10 0 "" 
  25 r_j_y7  "y7"  10 0 "" 
  26 r_j_z7  "z7"  10 0 "" 
  27 r_j_x8  "x8"  10 0 "" 
  28 r_j_y8  "y8"  10 0 "" 
  29 r_j_z8  "z8"  10 0 "" 
  30 r_j_x9  "x9"  10 0 "" 
  31 r_j_y9  "y9"  10 0 "" 
  32 r_j_z9  "z9"  10 0 "" 
  33 r_j_x10  "x10"  10 0 "" 
  34 r_j_y10  "y10"  10 0 "" 
  35 r_j_z10  "z10"  10 0 "" 
  36 r_j_x11  "x11"  10 0 "" 
  37 r_j_y11  "y11"  10 0 "" 
  38 r_j_z11  "z11"  10 0 "" 
  39 r_j_x12  "x12"  10 0 "" 
  40 r_j_y12  "y12"  10 0 "" 
  41 r_j_z12  "z12"  10 0 "" 
  42 r_j_x13  "x13"  10 0 "" 
  43 r_j_y13  "y13"  10 0 "" 
  44 r_j_z13  "z13"  10 0 "" 
  45 r_j_x14  "x14"  10 0 "" 
  46 r_j_y14  "y14"  10 0 "" 
  47 r_j_z14  "z14"  10 0 "" 
  48 r_j_x15  "x15"  10 0 "" 
  49 r_j_y15  "y15"  10 0 "" 
  50 r_j_z15  "z15"  10 0 "" 
  51 r_j_x16  "x16"  10 0 "" 
  52 r_j_y16  "y16"  10 0 "" 
  53 r_j_z16  "z16"  10 0 "" 
  54 r_j_x17  "x17"  10 0 "" 
  55 r_j_y17  "y17"  10 0 "" 
  56 r_j_z17  "z17"  10 0 "" 
  57 r_j_x18  "x18"  10 0 "" 
  58 r_j_y18  "y18"  10 0 "" 
  59 r_j_z18  "z18"  10 0 "" 
  60 r_j_x19  "x19"  10 0 "" 
  61 r_j_y19  "y19"  10 0 "" 
  62 r_j_z19  "z19"  10 0 "" 
  63 r_j_x20  "x20"  10 0 "" 
  64 r_j_y20  "y20"  10 0 "" 
  65 r_j_z20  "z20"  10 0 "" 
  66 r_j_x21  "x21"  10 0 "" 
  67 r_j_y21  "y21"  10 0 "" 
  68 r_j_z21  "z21"  10 0 "" 
  69 r_j_x22  "x22"  10 0 "" 
  70 r_j_y22  "y22"  10 0 "" 
  71 r_j_z22  "z22"  10 0 "" 
  72 r_j_x23  "x23"  10 0 "" 
  73 r_j_y23  "y23"  10 0 "" 
  74 r_j_z23  "z23"  10 0 "" 
  75 r_j_x24  "x24"  10 0 "" 
  76 r_j_y24  "y24"  10 0 "" 
  77 r_j_z24  "z24"  10 0 "" 
  :::
 } 
 m_row[66] { 
  r_j_Frequency
  s_j_Symmetry
  r_j_Intensity
  r_j_Raman_Act
  r_j_Raman_Int
  r_j_x1
  r_j_y1
  r_j_z1
  r_j_x2
  r_j_y2
  r_j_z2
  r_j_x3
  r_j_y3
  r_j_z3
  r_j_x4
  r_j_y4
  r_j_z4
  r_j_x5
  r_j_y5
  r_j_z5
  r_j_x6
  r_j_y6
  r_j_z6
  r_j_x7
  r_j_y7
  r_j_z7
  r_j_x8
  r_j_y8
  r_j_z8
  r_j_x9
  r_j_y9
  r_j_z9
  r_j_x10
  r_j_y10
  r_j_z10
  r_j_x11
  r_j_y11
  r_j_z11
  r_j_x12
  r_j_y12
  r_j_z12
  r_j_x13
  r_j_y13
  r_j_z13
  r_j_x14
  r_j_y14
  r_j_z14
  r_j_x15
  r_j_y15
  r_j_z15
  r_j_x16
  r_j_y16
  r_j_z16
  r_j_x17
  r_j_y17
  r_j_z17
  r_j_x18
  r_j_y18
  r_j_z18
  r_j_x19
  r_j_y19
  r_j_z19
  r_j_x20
  r_j_y20
  r_j_z20
  r_j_x21
  r_j_y21
  r_j_z21
  r_j_x22
  r_j_y22
  r_j_z22
  r_j_x23
  r_j_y23
  r_j_z23
  r_j_x24
  r_j_y24
  r_j_z24
  :::
  1 -341.531460209246 ""  456.23145749695 0 0 -0.0371751246788012 -0.0188813124980971 0.0308642220025481 -0.0106184608106786 -0.0117237400908719 0.00529922403408571 -0.0098956660605387 0.00102719980517804 0.00268784507812497 -0.00828820926053466 0.0164788257390825 0.000928141602568779 -0.120682578147007 0.0206749125754621 0.0262527797678846 -0.00962663080467805 -0.0124704112464985 0.00478878552310517 0.00175379581926273 -0.0255218668849614 -0.00316357376018589 -0.014408677334366 0.0118661650082602 -0.0326965570800162 0.0269765374123794 -0.00460164920025784 0.012177456442602 -0.0152915272690822 0.00113064422807971 0.000192017193773044 0.0077019898488214 0.0185461637273006 -0.000621834150333934 0.15799394410943 0.0870804656742396 -0.127030902853167 -0.0512422545414156 0.022324378078681 -0.0103169292209298 0.0407251151597835 -0.0409175719858356 0.0257329777456702 0.0256613715348473 -0.0122658976509713 -0.00862440840773775 0.0859993722880269 0.0425025675575784 -0.0252119260752124 0.0851375459212564 0.0206882020746182 -0.0618373129019391 0.0833400193686372 -0.00862884064671446 -0.0292921708750954 0.0290897526317015 -0.00710390015889788 -0.0112575398659924 0.00416555940473725 0.00412968385706257 0.00289160937835992 0.0185799438922009 -0.0280720029954051 -0.0308795522787168 -0.0786811014333513 -0.0458745478201283 0.0751637249309047 -0.0664535625004557 -0.0342479952483158 0.0587453932592451 -0.063030411283974 -0.0287569390795032 0.0407989027754208
  2 62.0488970605307 ""  1.47529779663678 0 0 -0.0234263138855398 -0.00343953800718604 -0.0310579995749211 0.0235501818158538 -0.0120768776295511 0.00978562324085897 -0.0546389179135116 0.0510920236225787 -0.0224287929484014 0.0488490843669052 0.00149740062233088 0.0710636734590218 -0.022592906533906 -0.0146813297629724 -0.038108720967765 0.0588350747599259 -0.0468442722036664 -0.0157427142146303 -9.77489032975231e-05 0.00714908751880294 0.0176405832210346 -0.0422504989381326 0.0748101717917576 0.00236733582473549 -0.053184783625519 0.0617129325927963 -0.0155752468577114 -0.0892760522581125 0.0563495917114334 -0.0472859265397473 0.0668264641000826 0.00227647490670312 0.0872656693132071 -0.0389086568685312 -0.0456331408283093 -0.0771047551671107 -0.0171800775577711 -0.00251659311676894 -0.0206574617019647 -0.00729698973757766 0.0317065869701669 0.0136985724349022 0.100154055760211 0.0157644124920418 0.112754072356242 -0.107656278620645 -0.0316923324425989 -0.13369168407927 0.00601141755700926 -0.12429417850378 -0.0886932167758262 -0.0594545775453998 0.122472284611585 0.0289046011772458 0.105146870688653 0.0459738436572375 0.13986223550606 0.149041465294062 -0.0740442192603191 0.10175645448748 0.122585273746269 0.0651096734011574 0.169858688883861 -0.0392901689525502 -0.035320072670783 -0.0668438398564581 -0.018167968798956 -0.0464506666930142 -0.0796683157782647 -0.0657176058736546 -0.0363980131265654 -0.0673557102601423
  3 81.13516213833 ""  9.37628012615853 0 0 0.0116570913210629 0.0212844683681201 -0.0146307354639452 -0.0435402246313578 -0.00359425800556964 0.0674152178737126 0.0628271687799671 0.066671664622291 -0.0640686865814593 -0.0670889297189246 -0.0753068275732231 0.0402005879805756 -0.00660981771846931 -0.0335372606555559 -0.0582075357482668 -0.0750027724585805 -0.0232970252191238 0.104297838291848 -0.0343930243015285 0.0521971547732133 0.108904309087551 0.0482537576930889 0.0315483958577084 -0.0824330619263176 0.0805577265733927 0.121064381636335 -0.0234863270178425 0.0949565040428835 0.0787815266122218 -0.121195864891555 -0.108999525886262 -0.0845818937822232 0.0705994634508843 0.0267656054830547 0.035086029559504 -0.0116516650149672 0.00568066814370671 -0.069926535862478 -0.0862839260495278 0.0136969778924736 -0.00213467402725971 -0.0220610970325867 -0.0288697854904315 -0.027218416653173 0.0653779943651535 0.0413346997933909 0.044867013400678 -0.0360406654041813 0.0137652971560305 0.0172535871317371 0.00034882573426511 0.0459758032194554 0.048052151878732 -0.0443525930192113 -0.015298667436382 0.0237014306655122 0.114541720930594 -0.0589127904950656 -0.069994989132719 0.0929288798279539 -0.0392318199470687 -0.0575878604000407 0.0482576277292681 0.0292009812747539 0.0662724920016401 0.0177022253832188 0.0132004116493937 0.102570797663091 0.0251073618058168 0.0627904428265901 0.0603647299157585 0.0434717077489909
  4 116.940756860127 ""  10.2906983815444 0 0 0.00570404799424032 -0.0136235404728995 0.0123678027624204 0.0412178417164839 -0.0219769949625067 0.0538916059106895 0.0580820916146054 0.0644847264870817 -0.0471841936289168 0.000835440420421923 0.0347909049613531 -0.0821155416851113 -0.0597289715639849 -0.0314082399101618 -0.0265621650181017 -0.0266980883527276 -0.0820290543815196 0.138710385834535 0.160495035975859 -0.00845126849484257 0.0952187028411601 0.0523435764956044 0.0634762887719742 -0.0742397896884083 0.0998182949167829 0.110163199906476 -0.00200642892101464 0.0567711123915747 0.0770218121073145 -0.106680541272321 0.0298902145326414 0.0407697077100449 -0.0998975565653307 -0.0350846440895458 -0.0669546223436183 0.0612107213051087 -0.112635757023928 0.0268533635866296 -0.0310328108177825 -0.0127741272880319 0.00614110272356482 -0.00941831916149694 0.0487513690983612 0.0126493233325516 -0.0132143591056681 -0.0499525472498546 -0.0635481257947398 0.046519976609869 -0.0498811585567669 -0.0853650010263571 0.0742573861084323 0.0321096804715986 0.0340299253835783 -0.0348685341084487 0.0936975944241033 -0.0014617180484065 -0.00507387881746826 0.0354177855934251 -0.0097724927905838 -8.44169229940584e-05 0.0545182458702969 0.0565297453842971 -0.0377493763693777 0.0069917344586359 -0.0538844246711774 0.0697705969164648 -0.0114061559007816 -0.0390223428773722 0.080786688747042 -0.0010804952043395 -0.0610189223244583 0.0915314327393448
  5 150.216653743883 ""  1.37573483268551 0 0 0.00940626637401093 -0.00111809729054119 0.0541352989384435 -0.00343800086832679 -0.0164162217096143 0.10630188641153 -0.0444241157574043 0.034258474504912 0.0859410243309045 -0.0734767447509592 0.00612379769273331 -0.0868559269920239 0.0635438013124897 -0.0462012095936853 0.0469109676233335 -0.108648864369089 -0.0665273594895549 0.224759511551562 0.138793181331164 0.00622727594092951 0.158522844747882 -0.0401909096454976 0.00146960509790561 0.145450976292535 -0.0960190075879538 0.0823564203005664 0.0947338947500176 -0.0268837616225206 0.0443372349178984 0.0381093184781303 -0.054379851600673 0.00566331564354905 -0.0589052404038697 -0.0116306263713701 -0.0251736559027936 -0.0820941878037973 0.0696037867983195 -0.00624865866977378 0.0169194028130196 0.00605037564994126 -0.0111073295427728 -0.0184630389387716 0.042570745705229 -0.00572838061937822 -0.0328226616203014 -0.0229382643428651 -0.00903906479702261 -0.134684043567982 0.00168523586542258 -0.0727728980360888 -0.0821253669326524 -0.0579302195008349 -0.0234208302378346 0.0175876769058947 -0.00480113088515474 -0.0223663694996576 -0.0675018172037922 0.10493573768427 0.00455420651778232 -0.0730855751416628 0.0583972679474877 0.00933141926244023 0.0324317505763553 0.00545132674213217 0.0239428838131011 -0.0357386848578181 0.0536937792193636 0.0407320325429408 -0.0686556360247108 -0.00608524959880012 0.016033711975788 -0.0124917189841215
  6 169.028661314098 ""  5.21971304748469 0 0 -0.0161143252838471 0.0547149731626176 -0.00337786761876521 -0.0609292978321606 0.0636432050805402 -0.0319497249090201 0.0193469933577921 0.0165185931379713 -0.0189600785424131 -0.038945534319427 -0.0137838053831858 0.0730922856253607 -0.0366902925122067 0.0781513285176541 0.00341259235609811 -0.0174823528290115 0.121942478526764 -0.0921629969149501 -0.163488257078726 0.0637445477052004 -0.0584299930502856 0.0106448248454659 0.0101192657218932 -0.0477392164074567 0.0336687072112366 0.00113878494048569 -0.0222622834446877 0.0338706474191173 0.0118785580104984 0.00325558711068361 -0.0940114091079017 -0.0203309218120529 0.0635752121433059 -0.0141093615185546 -0.0971869543120165 -0.0139897878662521 0.00276925406058205 0.00406853780051093 0.0307548401291938 0.017947393270599 -0.0468257605013854 -0.0127986413039532 0.101825341420959 -0.0211492045522394 -0.0908244111091823 -0.0173556707884962 -0.0718926335886737 -0.0910508307944806 -0.0171172374489664 -0.159143552225096 -0.00104434810801084 -0.00812594414591287 -0.0732013381675694 0.00464005420640501 0.0717237092681966 -0.0811089175640031 -0.154359749833403 0.169962543096309 0.0134518951088047 -0.139269499562451 0.125560843677175 0.0352099889352454 -0.0363987813014925 -0.00473987790545953 0.0330879445788822 0.0537435347164521 -0.0177176972612626 0.126106276844545 0.0542557394304049 -0.00457286657111591 -0.0010128371268407 0.165507711426176
  7 228.458426406461 ""  28.6977096661081 0 0 0.0266444424699761 -0.013184626566893 0.00715635740199542 0.0290754041053302 -0.0140233996598275 0.0081260905563814 0.0946610742704121 -0.027360971576448 -0.0384354487660392 0.0361594815905016 0.00739362280616434 0.00676281608466084 -0.00636779066555186 -0.0134853517931883 -0.00547481473888935 0.0315586071494967 -0.0245556267908268 0.00998752638097332 0.0399094436881123 -0.0141655792087672 0.0107363967534799 0.0652742016257417 -0.0914508221730688 -0.085035309706119 0.10782532112062 0.0104477775782022 -0.009399616754899 0.168239084240048 -0.0224853501940254 -0.0641736224803087 0.0470066719687258 0.0100617214647338 -0.00451465393330473 -0.0480154132669079 -0.00242123860703211 -0.133286506324455 -0.00759347093453998 0.0255365178510116 0.0684182517352233 -0.0840291419399469 -0.00190177572941358 0.0284807496855606 -0.0762601194493818 0.00281812959510848 0.0125998986436834 -0.112945049339871 0.0170310954921115 -0.213413620879167 -0.0514320284808774 -0.142806990411225 -0.102435939488143 -0.165128361455943 -0.0192869765450766 0.0689366065183509 -0.182767239996582 -0.00209605034782348 -0.0391766663238551 0.0145419358216617 0.0354392666840183 -0.0496448109986819 -0.0631257622593043 -0.0297739171932737 0.123747595324804 0.0158333635894858 0.0203956555939489 0.0306496760071331 0.0553901711470735 0.151784827171945 -0.00891094428718148 0.068351390112128 -0.00300552255873747 0.123294605407286
  8 290.781285172379 ""  5.93068728205184 0 0 0.071934134188963 0.0476600968504273 0.0156462920995519 0.0333663118489515 0.0571283489236157 -0.0530289440960473 0.00573785932222702 0.089050010563594 0.0576357975628398 -0.00112485315909071 -0.124283350968509 -0.0484619268047976 0.054459444306506 0.103810668601247 0.0455092772494206 0.0198420222850385 0.164700667134181 -0.0722242443538469 -0.0609074075228379 0.0519678375195166 -0.0807604896208185 0.0569026860234397 0.249787138674245 0.0624143918699438 0.0663243972382049 -0.0108554620724515 0.019363807008081 -0.153711522318245 0.0768026427765123 0.119723641738958 -0.130912006785235 -0.147811091538041 -0.00418597201164259 0.0114308596199573 -0.00595211374662522 -0.0303728256689452 -0.049507953442903 0.0244731456534369 0.0340536101100579 -0.0254723968319922 -0.0140531697605713 0.0242369365634841 -0.0278148522593764 -0.0136826335873459 0.0169573053599815 -0.0179140070875547 -0.0154923103578747 -0.0107148203838101 0.0130061168305577 -0.0251067589819484 -0.0256537859419008 -0.0260623224841106 -0.0185058869368611 0.0219704658849372 0.0198713785314721 -0.00804065579178064 0.0409383410230555 -0.0775941589612672 -0.0274041391583716 0.0500953606088832 -0.0376382266628256 -0.0103451496587895 -0.0388123407377379 0.0178013352232772 -0.041737412938445 -0.0133489958020827 0.054981443984355 -0.09238852106146 -0.0347400571617245 -0.0481436605145871 -0.0340293897559668 -0.0487769939448779
  9 307.996323983622 ""  0.669474362598535 0 0 -0.000957313463530604 0.00293546019877431 -0.00553272959201325 -0.00288550364396691 0.00258630027022464 0.00113537987782527 0.00225298010415951 -0.00508047595075669 -0.00547826420151563 -0.000219439977039874 0.0112771941002904 0.00315030707059985 0.00643691345378854 -0.0042114952664731 -0.0070565708670703 -0.00128950971697202 -0.00341755807052665 0.0015593465383746 0.000869392362331787 0.00457741681033799 0.00339211842434764 -0.0322800305490209 -0.15985450542155 0.0505106287674878 -0.095710790549848 0.116585755903868 0.0309781292037384 0.13838157438327 0.0141933201073345 -0.0997948584718518 0.0140169960709 0.0113866877020522 0.0212354583401516 -0.0078004229583719 -0.0154763189920346 -0.0307039677352005 0.0104046536013089 0.0073272070567047 0.0376999762842203 -0.00804655745519797 -0.0110211475743687 0.0139421085070559 0.000513359370288778 -0.0090524997320373 -0.00651212080299329 -0.0253769748398877 -0.00677363295899814 -0.0625996251647809 0.00692383163299798 -0.0536838557158448 -0.032188269999075 -0.0261432069967203 -0.0238933144481808 0.0248044315861373 0.492553115941057 -0.0295866952023045 0.18939849870478 -0.412101865270161 -0.139339012536488 0.272092213718332 -0.0581572439653685 0.159344104741675 -0.520078116235391 0.000846535087295037 0.013209570311042 -0.00945766837218299 0.00844264760312192 0.0501639823166097 -0.0179086202189325 0.0115310796525791 0.00373811721492141 0.0234462875511771
  10 316.863757792973 ""  1.46219161791661 0 0 -0.0163385088313529 -0.0123769909580234 0.00489326295625709 -0.010928271506698 -0.0173513047799676 0.0404125218408925 0.0209281381251511 -0.0230647061148281 -0.0199450230892446 -0.0136319982348192 0.027354235489187 0.0167781559023967 -0.0201936090777047 -0.0258412343207994 -0.00578973338426496 -0.0243152999182827 -0.0599858586032142 0.0658184038982513 0.0316991178841204 -0.00123809195185713 0.0632894897352391 0.109681160194082 0.434685038294456 -0.244971215455236 0.349198270078896 -0.414454898268386 -0.131770917194075 -0.363509886735192 -0.0888491592327574 0.298688793429586 -0.0109759173178725 0.0377380842573446 -0.0750395320049855 -0.018226856371469 -0.00897848555683264 -0.0176717596904663 0.0355420375663151 -0.000854936838105816 -0.00230641555396896 0.00177558545997898 0.0135717063561613 -0.00957193009885012 -0.00416671467649244 0.0125614243290856 -0.00832920674947294 -0.0361856503786301 0.00105002619762248 -0.0506235430279311 -0.00083525543215039 -0.0372066860920694 -0.0227012828539743 -0.0171025599089846 0.0115851241184633 0.00121113699771322 0.124539609017771 0.0100489459439181 0.0458157688545451 -0.116411477942557 -0.0210548230741074 0.0669404409014989 -0.021452133292622 0.0524844666203803 -0.146818549717445 -0.00305659930194235 0.00562923322438412 0.00113125944861315 0.00313487544770936 0.0255329476041101 -0.00434047762207154 0.00843794386191078 0.00106828870061718 0.0164902210892565
  11 326.714548359971 ""  108.577131264631 0 0 0.000710774574396272 -0.0130561899558044 0.00366853905906966 -0.00183761589746455 -0.012158271674248 0.00322715878211661 -0.00721012871471988 0.0227301399719209 0.000908880594377612 0.0185197378500422 -0.00240827129301169 0.057887226222187 -0.00176293793784481 -0.0246964817671722 -0.00415565075123759 0.0208778536007522 0.0212833618352609 -0.0283066345523774 -0.0383086824799233 -0.0303702908141678 -0.0151865814771251 -0.00899614234277657 -0.010532803557064 0.0380752632282843 -0.0328816503180039 0.0766931975368084 0.0234467184818887 0.0104101546559772 0.0355717778890206 -0.0585035403958427 -0.320428343620874 0.0514976232067519 -0.889291666137289 0.000909409384753235 -0.000449286868339464 -0.00346047846047118 0.0138911999250358 0.00191730728765586 -0.000198943941159157 0.00448850904734352 0.0044839111758851 -0.00224630636460928 -0.00806957392453825 0.00352736487422097 -0.00115522550355744 -0.00635552966087019 -0.00122996928586795 -0.0014540561236272 0.00139301129485924 -0.00452464083913105 -0.00327640640005078 0.000919832743732347 0.00215972693237041 -0.000971897397619916 -0.0128988041973626 0.00832246401972645 0.000695542879003743 -0.0123754929124579 0.00753369194001619 0.000540415190296662 -0.0111750097306817 -0.00790286115976715 -0.00303027933618872 0.00140887300357016 -0.0114516223375665 0.00088538311038381 0.00206498154664401 -0.00602734295036982 0.000126697522642472 0.00663409995965899 -0.0113315633443431 0.00221235187986759
  12 368.629642427595 ""  11.3653327584697 0 0 0.0256449201859823 0.0375295659050803 -0.011717858876781 0.00493730094416309 0.0299531098647169 0.0468404223066677 0.0520838570438822 -0.0525663492004334 -0.00379845020245908 -0.0130512628484088 0.017157279592547 0.0156246879459066 0.0660707050634532 0.0154625810016123 -0.00909185844300471 -0.0213820294122656 -0.0152658147934125 0.0859711284991056 0.0403705434658601 0.0738537817905859 0.0878104898301606 0.0306512068887746 -0.0831713257248786 -0.0649276626647929 0.0613500919929702 -0.114339283008528 -0.0380652135052088 0.106782015888134 -0.0723786464831968 0.082828348988353 -0.0603554865888731 0.0218440705424324 -0.0901786302545059 0.00690459981587048 0.0616600107579866 0.00862785916177296 -0.0945561843996785 -0.0183563005948701 0.0359459679152254 -0.0609753638178014 -0.0590700747614878 0.023603140769717 0.0632379766359834 -0.0495276294391607 -0.00425313367968755 0.115019697273417 0.032928608644322 0.113677318068813 0.00506892416913076 0.204610008106887 -0.0157715244885383 -0.0562609138446877 -0.0684951551074574 0.0264545378381731 0.109720254272831 -0.111852124071161 -0.0371823576835898 0.131745879420923 -0.0909090168818071 -0.0370147953614628 0.103091302464617 0.0849584261775755 0.0358776866649139 3.84459324289884e-06 0.0390710733421981 -0.0968374461883024 0.0380589190301366 -0.0891243283648968 -0.110577930838758 -0.0556195123905006 0.0693133027731229 -0.208878383016775
  13 384.301159405246 ""  3.91544432595332 0 0 -0.00750902557460874 -0.0354670934353713 -0.046592437520114 0.0306582829470291 -0.0644853720662949 -0.0217010240232881 -0.0961199854662726 0.0224963156489279 -0.00884547659967921 0.0517814152280886 -0.036258815612676 -0.0236232460807415 0.011030998084417 -0.062316988635589 -0.0562723132398834 0.0376735786920426 -0.104652375347294 -0.0145070738842733 0.0623058457301629 -0.0565882923684149 -0.00904321893693483 -0.0440076440918417 0.13262410922237 0.0865816865250107 -0.121399748169843 -0.00974155498282119 -0.0384012751224276 -0.229253525252628 0.0232363943460749 -0.00234061319180385 0.0572230036332755 -0.0340092047586057 -0.0420840816079836 0.00683407276589111 0.042419566725572 0.00819620912722653 -0.0466146058732114 -0.0202519382892163 0.0226514878419085 -0.0331170161377593 -0.0296359500038114 0.026060126503209 0.0315842972710504 -0.0167321610426792 -0.011858586319657 0.0742816908898209 0.0527926263603367 -0.0137799168180759 -0.0212483333742952 0.0454592352989349 0.0253304303139721 -0.0261362354416008 -0.0381074685702081 0.0261074008503097 0.0696370582433194 -0.0763421655626727 -0.0448459162024271 0.0621096988846894 -0.017319546809979 -0.0295464166523047 0.0530429094261041 0.069839564630142 -0.00692914486908376 0.0400027422131419 0.111456598606474 0.0385319794667877 -0.0293616639475772 0.315539501480367 0.0672230509766242 0.212016886426828 0.077107565917392 0.184347048424495
  14 422.248671135978 ""  5.3052062005661 0 0 -0.00764047945753692 -0.0412502848443317 0.0647388187790129 -0.0133082373029299 -0.0202578746646409 -0.0426773262380465 0.0426736525517793 0.0440189438129431 0.0166957247029774 0.00477211406524259 -0.00231959036199317 -0.00929109982777231 -0.0314941806961014 -0.0258583550315867 0.0640188645888802 0.0218113243488841 0.0823748553562953 -0.107544999543889 -0.0763562081745202 -0.107790572595064 -0.122054446602059 0.0401302431115592 0.0666570629963083 -0.0292823089741179 0.118151707003349 0.106613100059331 0.0841470774516813 0.0220047086811994 0.0641663277097265 -0.0753841078040891 0.0345314418724118 -0.00211891898925716 0.0288708321578167 -0.0522127036129553 0.0849831114135838 -0.00532220220413663 0.0539258635511798 -0.102804746181008 -0.0210851438706989 -0.0820280540350605 0.00801725470148004 0.0183634342877823 0.0436860700020978 0.053253333736059 -0.0263826949738321 -0.020824402104801 0.063476921824451 0.070865341786941 -0.0919630718311041 0.148223112556357 0.00586266853460497 -0.136704300134796 0.0301032737706658 0.0495192273125696 0.146361395849103 -0.0853263018297598 -0.0974306040531817 0.0984738429977726 0.0595700709442452 -0.0604233032812162 0.089099440276618 0.26509878482702 -0.0468867689022842 -0.023382949594617 -0.0318699492687681 0.0330573145844247 0.0168176829443868 -0.0823436430215197 0.0102350382414685 -0.0171841694630936 -0.00481062569147496 -0.0543504205982671
  15 457.748098198166 ""  9.66787411358751 0 0 -0.0156287486491888 0.082169426022266 -0.0480448351570541 0.0709317495969514 0.0554354727613369 0.0424606439745566 -0.026678514261429 -0.0513379586622766 -0.0204520542871053 0.0376967935341383 -0.0620427421471632 -0.0197540778721147 -0.0761738816298638 0.135858622218308 -0.0344867110760307 0.0213448090190913 -0.0704728268754643 0.129978895158213 0.138284587471684 0.17244379171658 0.144842405312636 -0.0531545404110189 -0.142905010257159 -0.020517681994839 -0.106317193429733 -0.124731654145885 -0.0956250649551216 0.0768185676579952 -0.0802528360500602 0.106167134210614 -0.0940666891293446 -0.0787013760165131 -0.0476352459084064 -0.000407913194774539 -0.00226235706112585 0.00335573628921354 0.0147180425767796 -0.0750998311593399 -0.0250457724387153 0.0016604352575481 0.023018419837293 0.0618841212483509 -0.00837170909845649 0.0782220526754895 -0.0192791699222719 -0.0694029560434396 0.0123637015950511 -0.0526210893891416 0.0225172802960194 -0.0894624159671811 0.00720647046973926 0.00675311687435154 0.0659530232926726 0.0481691227172718 0.00141011165646246 -0.0321060922517553 -0.106761560840624 -0.018055304384126 0.213358543371134 -0.0410687035093596 -0.0118167267987682 0.117807684137658 -0.0831994049716616 -0.0549551984646081 -0.00759913637637596 0.0310131553966381 -0.0819606508893672 -0.0120222152724739 0.0481706510834452 -0.080535158185778 -0.0106748575273289 0.0402423554270087
  16 486.186290275937 ""  9.90416578103286 0 0 0.0304856072663264 -0.0364377862895466 0.00154195719956697 -0.0430107681957798 -0.0244928880066016 -0.011264950993058 0.00833987220490317 0.0158174034059199 0.0127506162260593 -0.0319312500540122 0.0452206342386251 0.0179216556339461 0.092613418037153 -0.0830198444269669 -0.00525776790133328 -0.0254869818740969 0.025716116786406 -0.0448783464610864 -0.0702936764080904 -0.0653669409932858 -0.0481545171290813 0.0267449733172485 0.059226159699342 0.0410927079144819 0.0204204363483484 0.0445215624831044 0.0339390464571513 -0.0463044205058579 0.0275158402993608 -0.0379463981884538 0.0460117092604962 0.0570653295029195 0.0171973114494332 0.0487140088837619 -0.0426127346965025 0.000455940607468006 -0.0711921312297134 -0.0634534943481959 -0.00510543189432899 0.0432253562572734 0.0102824450113112 0.117325749314626 -0.0257974231499778 0.0694898061133868 -0.0144219164952032 -0.0532449295883429 -0.000410258070395486 -0.151408163220533 0.159376632652297 -0.212037581763193 -0.0295157659250108 0.0969359932292694 0.0618542889445399 0.0743946738515727 -0.0640602907496136 -0.0662459688151604 -0.142223903951678 -0.0609713617571673 0.309537398054772 -0.0427910131296411 -0.0534163896719911 0.0293902702977353 -0.106263026994851 0.0524402695319438 0.014426700920369 -0.0631333282407696 0.0564552103454471 -0.0246040119072223 -0.0616722323624199 0.0455318440794779 0.0204807171287732 -0.0894552961392725
  17 574.43422191414 ""  3.85558333825396 0 0 0.0795588330781649 0.00291587514271329 -0.0890326329496548 -0.0270141851821367 0.0358238312508797 0.014417020065088 -0.0438140120053609 -0.0124431529791256 -0.0291381007896409 -0.0560532440076357 0.0500537358199751 0.0304595363428512 0.0184263956037598 0.0163055752546901 -0.105141609993004 -0.0580260746592588 -0.00711027055438808 0.0540733458530847 -0.0255990117660696 0.120244043907409 0.0769763324068896 0.00356383854334815 0.0174896247638184 0.163717899172495 -0.210335224214737 -0.0413547832698835 -0.110245617497651 -0.126811281562518 -0.020113282757637 0.0103661818195139 -0.0113613319102872 0.0574662901308459 0.0311958365129591 0.0207638861082171 0.0302882790244136 -0.0321690762243652 0.0140180856901392 -0.00882864630248276 0.000272802845997666 -0.0625613370170244 -0.00187049305454824 -0.00319698614260393 -0.00655806199860986 0.0115295520416953 0.00654443962076398 -0.00322848856114192 -0.00614693689846671 0.0752781776519841 -0.065330988146004 0.0590850346417997 0.0137348335297799 -0.0926803342235135 -0.00840055576719603 0.0167272523597429 0.0335473372229786 -0.0211659190899774 -0.00388282344888748 0.0347959216628612 -0.0310331403055317 -0.00968325639906844 0.0188166843933046 0.100306524785853 0.0319936998379791 0.104604387041103 -0.107608516937836 0.0504710822684505 0.0703686196014026 -0.0683376667552138 0.0697003757920844 0.0993790338316825 -0.115110865472388 0.07473377048906
  18 733.064587771928 ""  6.38984330609541 0 0 0.00527322489565613 0.00848540525145722 -0.00340061144043358 -0.00384874875935439 -0.018059282834933 -0.00396697776944054 -0.0133778589416142 -0.0051894903618394 -0.0204101189524333 0.0060271157585445 -0.00252912601659246 -0.00230168889579997 -0.0303150938879737 -0.0119714059903963 -0.0319797692020112 0.00735559804922576 -0.0260827007178305 -0.0143882162785397 0.000498580585828607 -0.0249711727418955 -0.0081406332101389 0.000770247858393633 0.00170362092948183 0.0411927708795157 -0.074826580952678 -0.0113743138059059 -0.0475287499482698 -0.0451463808696691 -0.00977581928216051 -0.00107265912071925 0.0173095478401569 -0.0001564087703414 -0.0119803344091225 -0.0141761436642646 0.0387352256651344 0.0125443349607611 0.00817397836546051 0.0162014067116839 -9.265014417553e-05 -0.00524014864019726 0.0238940304490089 0.0042170134794533 0.00275315684062765 -0.0604577133089005 -0.0121894517408249 -0.100960214669732 0.141946916640519 -0.328629163730369 -0.0579381695878987 -0.321188303994752 0.104830381447606 0.0242058427749107 -0.0114058513659049 -0.010884689823129 0.0338644571000344 -0.0946862525518657 -0.0269568552977477 0.0347964297395074 -0.0885776209320266 -0.0274092545929537 0.0183108065775812 -0.00455967671967517 -0.000841471706948642 0.0291252864940848 0.0481016038931146 0.0696412101124766 -0.0285341587174894 -0.472352903858892 0.155643787010953 -0.0887175327890055 0.198051048504298 -0.445166988837994
  19 802.970007123363 ""  14.1342555566901 0 0 -0.00154582581725163 -0.0187580527671098 0.00649229452501131 0.0117411707265852 0.0350258487945023 0.00955100912279498 -0.00748670019243528 -0.00491775153700894 -0.00476351253175276 -0.00332278588667628 0.0022100851456373 -0.000720356973868507 -0.00350795132058497 0.00991387780156348 0.0238708978766563 0.00284362753639008 0.054288414058512 0.013521449092056 -0.00939875297405377 0.0409815166244507 0.00983212869335433 -0.0119229016976248 -0.00123368073414319 -0.0327296228793412 0.0277792958578832 0.00859631082664615 0.0167528604971457 -0.000353054022423773 0.000941805085441834 -0.0317276243799738 -0.0392062961546117 -0.00464400544593147 0.0167048965201879 -0.0542834010385124 0.073978083628202 0.0123292713111779 0.00555953605123857 0.0203611763969628 -0.0252482626710768 0.0364867468082324 0.0897576089334923 0.0624698570120811 0.0169103192832846 -0.149503165992479 -0.00426430869065835 -0.240304128785641 0.0784212545582195 -0.0192760451555482 0.0570537311555746 -0.0116864834316697 -0.0360450476400347 0.079855082901432 0.158768315461236 0.0141442523091287 0.0152083585420275 -0.35475061170982 -0.176222303082395 0.00746828650595634 0.0593132534140179 -0.0440524672147393 0.001415033903384 -0.132725008206172 -0.115538549878582 -0.00510688786612575 -0.0473880433978229 -0.0206867216831628 0.0226146696115251 0.182134330056711 -0.0614487235684454 0.104215109210421 -0.0927228060403409 0.147630740548994
  20 831.864293663296 ""  6.25892230908313 0 0 -0.0560327712853845 -0.0387630577251637 0.104047427615797 0.0396306361181291 0.0958851334407026 0.0435308453515284 -0.101037253706121 -0.0395051692396539 -0.0850551087554973 0.0122501932296728 -0.0105365069566431 -0.0123685791939525 0.0205112270884885 -0.0297233196086667 0.13350122489678 0.0418110133933751 0.226457630593919 0.00442141884329408 -0.00948796972351687 -0.00729650381135494 -0.0436743478388182 -0.143245226379484 -0.031619915153954 -0.295613908835719 0.101912245085591 0.0275158366791092 0.0316801178300299 -0.0450783655868889 -0.0138565937915704 -0.210488665327443 -0.144530924816523 -0.039818845950625 0.0469019762350216 0.0209316646849348 -0.00617128288923863 -0.00402402895612886 -0.00680779755955318 -0.00205640586931234 0.00558150909127723 -0.0109848562834667 -0.0138897645878195 -0.00688612340630261 -0.00715941520772995 0.0204781617267816 0.00133725898674354 0.0507882127667787 0.00386961830628551 -0.0321221822956911 0.0192041380772666 -0.0168587529258472 -0.000653246876510603 -0.00910806616905257 -0.0374721819846571 0.000720222780792654 0.00485404095724543 0.0386874062775992 0.0225096014551979 0.00783195614289758 -0.0193056612079306 0.000713050477018358 0.00192026332942388 0.0391429983115766 0.0272837956462518 0.0822654494800885 -0.0088469854415737 -0.00859440668723841 0.121120287100107 -0.0382668523188276 -0.0298167767523813 0.117239100721426 0.00659892091053657 -0.0587026592029295
  21 898.041402898936 ""  6.6927797572718 0 0 0.022764903884131 0.00192001097467633 0.0164034659849202 0.000614721824900646 -0.00344801379876325 0.00713851817759812 -0.00901222954542019 -0.00913687172686722 -0.0342759466410491 0.00132622199405919 -0.000547778469811054 -0.00206246957755906 -0.0210922435430895 -0.0180379616067544 -0.0143074663254785 0.00630587235398325 0.0385686216901331 -0.010435454730775 -0.0104291358597766 -0.0364569567004899 -0.0201723222496709 0.0118771488771826 0.00917460702718895 0.0444250323995399 -0.0817085295482955 -0.0126895475977049 -0.063426798187461 -0.0620500578729509 -0.0117348599149385 -0.0231583127152141 0.00567406321580604 -0.000101329697473891 -0.00101958519105782 -0.0661171603279917 -0.0213686660387113 -0.0631734474375016 -0.0139920305683496 -0.0117831623421486 0.00990706442971271 0.0419769476234798 0.00012658821479059 0.00577158052300654 0.0730109697146916 -0.00679900425953799 0.0164592224409353 0.174376927582731 -0.0859868881709477 0.17716002581173 -0.209704336519196 0.298354892986259 -0.0448718507085984 -0.160485772617919 0.187199769142987 0.0890360192304292 -0.144435961410529 0.0345840289013285 -0.0442998686117112 -0.168772448275841 0.330465608430882 0.0902998187546302 -0.063558719119677 -0.405811368513436 -0.195568108305238 0.0111960469911236 0.0277354807711825 0.0450258864502858 0.0828929824806195 -0.135249387109944 0.0124397158468591 -0.0664018709683565 0.0789204601936818 -0.130901189591453
  22 933.035957822254 ""  40.4624195264597 0 0 0.0682021195896668 -0.0791447346452301 -0.0183870536966415 0.0256660579342222 0.066531399258429 0.0225596018578571 0.0251775565695459 -0.0347688602083158 -0.0191338796679243 -0.0078399794870212 0.00891325967224445 -7.18086226329608e-05 0.0267414151322775 -0.0729552551511323 -0.0280233853782721 0.0110296623928921 0.141063325440117 0.0165375003138399 -0.0217461170102488 0.0586561159389363 0.00489158451694304 0.102416935582154 0.0864273970279849 0.178506905606745 -0.0659497031317353 0.0507856303429097 -0.00192059644278031 -0.165774952093831 -0.00839306018815176 -0.138971553248727 -0.0915059416979131 -0.00725869125253281 0.0398147415667666 -0.057940226974388 0.0656612122874722 0.0186065747217937 -0.0232867690011907 -0.0466768607310395 0.0396810406927228 0.0596449569825739 -0.0185468838811761 -0.0183561034716624 0.0309646979697457 0.0356678794006248 -0.0481347355782191 -0.136504604007813 0.115146156869064 -0.136065483030381 -0.0112879334444506 -0.0929349153279004 0.0207942353120877 0.118303298023728 -0.127192382828266 -0.018850600800358 -0.04266383305932 0.303375358407415 0.14933759382188 -0.0375353571453125 -0.13042737412267 0.0317719996985412 0.00360554772366464 -0.161489484871695 0.0531747562742031 -0.0740308033012919 -0.00612953083285262 -0.000258419766722953 -0.0461520871401303 0.100146388279498 -0.0327338089690014 0.073191224792068 0.00805051228619883 -0.0150088281077569
  23 963.295800310017 ""  3.13342664204918 0 0 0.0522945535644666 0.0202952158917084 0.0267693151654589 0.0179827794199795 -0.0331460225996596 0.0902504808281386 -0.0109031076462015 0.0430716949166509 -0.057340134021567 -0.00277122303263452 0.00227261284215096 -0.0200315364390629 -0.0293534623799885 -0.216831447817263 -0.161660513966342 0.0975453601535571 0.411695984053041 -0.11599931349085 -0.212046597485708 -0.335347422165161 -0.190332785304674 -0.0433497439459067 -0.130482068765997 0.0336144191952345 -0.209961098867261 -0.177787270374456 -0.265002030580653 0.102113138834163 -0.0307402250683293 0.265894388783367 0.0786690538646077 0.0139094987795413 -0.0121532726638615 0.00681818695573815 -0.00561474893234476 0.00706631836415331 0.00505016668356523 0.00507923341255397 -0.00489316614992807 -0.00114264836523421 0.00181783291045457 0.0029660033211413 -0.0145244714684618 -0.00282396556404915 0.00135908539750101 -0.0391721889800372 -0.0141373320749902 0.0251305827811401 0.031170454644075 -0.00819226210787614 -0.0060093505439012 0.0340181638874794 -0.0132055616312899 -0.0160863987618289 0.025058687848719 -0.033527656248501 -0.00814985592848919 0.0282347056031252 -0.0344337393524405 -0.0175391537855162 0.00860402685430438 0.0757161882705847 0.022039177332019 -0.0317003650577976 0.00485943361613599 -0.00251914716120192 0.00691038974506486 0.0449829875927579 -0.0323461836874852 -0.0757494050885724 -0.0168187168660388 0.0629442775843903
  24 972.085566828249 ""  21.0320588749468 0 0 0.0590038892086218 -0.0682743566686237 -0.00699938010553458 0.0103766401403656 0.0567757488335696 0.0209100458982331 0.0244417279571173 -0.0567126707295788 -0.0206605991237813 0.00692399643098509 0.00480601136789336 -0.00387394647811886 0.102503748028783 -0.0916178175914748 -0.00139283879704137 0.00367673354986664 0.101909913932115 0.017267831415361 0.00320802861865042 0.0390468991078778 0.00448310986862832 0.121210089236498 0.129257445770498 0.18073138617165 -0.0344215947602975 0.09836803147009 0.0503754444220075 -0.229378274889229 -0.00873645343987527 -0.235966631318229 -0.0946394757555588 -0.0148372975713313 0.0371962924390343 0.0403622095999584 -0.0711056401582513 0.00125965399495193 0.0287349129475566 0.0472043190035115 -0.0380133650736044 -0.0384073736561302 -0.00516090642427691 0.00509761689038878 -0.040588607736142 -0.016171473255383 0.0487965711350277 0.124049276707392 -0.101844986712113 0.0967571549521409 0.000212172605007422 0.0429445231683935 0.00415961874575024 -0.0485486522378086 0.0796278387363581 -0.0215604214600123 0.060187843473302 -0.262084015011135 -0.120358670884482 0.0596303066351102 0.0952569274164727 -0.0379652581286356 0.0033863770263469 0.222471867248368 -0.0203235759719259 -0.0776167821827241 0.0517612209952349 0.00920224560722968 -0.115253020479723 -0.0265385799437492 0.0407914715347476 -0.100441410685658 0.0649691567574094 -0.0336091538001162
  25 1037.31481910313 ""  21.5054758912572 0 0 0.105447314816354 0.0787720149521045 0.0618908008163626 -0.018528790355965 -0.0704021823321181 -0.0221010220694453 -0.0516290160144623 -0.0404932635670069 -0.0666885429983596 -0.00946885727346414 -0.00313656394923581 0.00780938624544673 0.185388432801199 0.207244348368785 0.182938810851806 -0.0448884613633049 -0.109281382509281 0.0189117259974557 0.00387951640557197 0.00104183120662927 0.036924566100442 -0.0272713596845544 0.0482435908893227 -0.0783554537826683 -0.00487798931677496 0.0470658843736725 -0.000425089416168474 -0.122748036491449 -0.00702882243420191 -0.218818386762174 0.189308845452498 0.0352944490126171 -0.0705224551125775 -0.0156072408507507 0.00501350782024149 -0.0046624259078422 -0.00526954760771468 -0.0127678646956857 0.00561850007171192 0.0262333147576977 0.0187100125006816 0.0125336232776252 -0.0178041441525202 -0.00453306529852447 -0.0198815195083631 -0.157078114401743 -0.0375644058657081 0.102587490297417 0.10056695319287 0.0518898040330775 -0.0829889341111381 0.103716168118295 -0.0353521911967685 -0.0180480368509946 0.0315605804625292 0.0310972834429276 0.0309025791631113 0.0382030228909247 -0.12334650979826 -0.0264052058693789 0.0172537242239556 0.0762139805368225 0.0547516683346859 -0.0222716017974664 0.0182394015205637 0.024217517517614 0.211718714324865 -0.0125746967385651 -0.128452648755697 -0.316091457991606 -0.0199622438281832 0.110686224507572
  26 1071.52614990463 ""  66.2945088214169 0 0 -0.0733977965508912 0.000849400165429082 0.0279086303444926 -0.123223994410923 0.0371435083686233 0.0263021869448965 0.0524586241384018 -0.00367764682743306 -0.016514640592548 0.104262239332768 -0.0117668869651319 -0.03483679518594 -0.209915331981921 -0.0589610329768477 -0.0665479056803127 -0.0965443256140491 -0.063224394815042 0.0393783650603079 -0.0418918422677349 0.047865881298956 0.0480780685216409 0.111286769965567 0.0267885940563285 0.251616697997131 -0.175361677866501 0.0113446836927031 -0.0900853512882505 -0.135676302985834 -0.0139871450593368 0.0409401342919756 -0.0719165032584618 -0.0500142099405583 0.0224619381305297 -0.0194838722061262 -0.011491591156087 -0.0247817912263354 -0.0112766152924462 -0.0111730979191108 0.00909067735314936 0.0384115361384165 0.0156419152494835 0.0120748687293597 -0.0283633673128371 -0.000670844075343065 -0.0113158827822644 -0.102272817389439 -0.0637580068063342 0.117089909017634 0.118843540619265 0.121585532211457 -0.137254840393718 0.11403934603877 -0.0329847427465592 -0.0197541141711366 0.0480714208004703 -0.00488257344778033 0.0187692132993885 0.0505790437274258 -0.105597555622587 -0.0350718527265413 0.0141610795816887 0.110072025261024 0.0606160563417267 0.0394003022423338 0.00030235152496506 0.011181605313467 0.222409504865082 -0.0310426475730735 -0.108302596995951 -0.0401274025118041 0.0166533069144085 -0.0514917796199886
  27 1085.32803497161 ""  61.145347206735 0 0 0.0418888814885039 0.0137478923787325 -0.0352952214232804 -0.125237030173276 0.0127026066989687 0.0630967461290263 -0.0283457561949289 -0.0120228198744325 0.0261311718809279 0.0939956371012715 -0.00749999842693121 -0.0381468751987774 0.224000908489972 -0.0762247524869407 -0.0197206964898098 -0.0796588567111082 0.0826109213691224 0.012726892414514 -0.174971370769161 0.0181208271948456 0.0434862529466357 -0.0570613452494993 0.013817400324473 -0.157641001493079 0.144500959250053 0.0269158533592998 0.111866402107589 0.0404774112711871 0.0120357743601316 -0.0871845890385045 0.0759283620613475 -0.0162528630661226 -0.0283934784349359 0.0467754733619537 0.00675064212665171 0.017418470943795 0.00904195386985584 -0.00393582449611517 -0.013140438775578 -0.0653856886859916 0.0275114283383897 0.0189874725932966 0.0414481489855275 -0.0101080425277828 -0.0330402923208926 -0.0196606590028375 0.0100187310148661 -0.00779140209996612 -0.0100871952354958 -0.104274090879751 0.0776834735796891 -0.182050486870774 0.0449581823986633 0.0787825575533564 -0.0703795566194101 0.129289162319227 0.042257590127475 -0.0752475774030256 -0.0414855420353426 0.0443214909156732 -0.00809736013804048 -0.210067986645403 -0.0267322028374874 -0.00701751482652243 -0.00564516718867028 -0.0136796544703558 -0.197817905707945 -0.0353696974566322 0.119318694362394 -0.0896600330642842 -0.0535469581985188 0.118815207209095
  28 1108.00031652234 ""  3.55074482561289 0 0 -0.0355633456411982 -0.0119823573574662 -0.00245013981047 0.0691784599407749 0.00124636391689053 -0.0131614896359846 0.0176387639711564 -0.00653477795300086 0.00182495754303916 -0.0431685723495723 0.00482179989515438 0.0136609333124241 -0.050264682337745 -0.0420167391914993 -0.0297616849012805 0.0793131055864112 0.00625202465073795 -0.0320591374384116 0.0656226782086991 -0.0501299737190104 -0.0474488046778889 0.041291456301454 0.0191742600677629 0.0827840734693787 -0.0280827455618764 0.0170610992259473 -0.00021225573544525 -0.037494150612457 -0.00496295077982229 -0.000725589743022681 -0.0829612123502809 -0.000520012322660463 0.0305991377004097 0.0450138594556228 -0.0517562546975784 -0.0117809364976492 0.000213247416524601 -0.0237215522217479 -0.0167180037394078 -0.0454475645770078 0.113140909338579 0.0797760957355498 0.00258227783205458 -0.0280363619070328 -0.0951012352077372 -0.00210824071724311 -0.116208659540646 0.163171277228526 0.186273149691668 0.0967624894433319 -0.124828101198893 -0.170300459325084 0.0981252374726045 0.143765532798056 0.000333941402317648 0.197383738577156 0.111533167915151 -0.0181652634187887 -0.35982611451453 -0.00700714365658882 0.0136039997863498 -0.136592616025602 0.101269023666275 0.00965926964982891 0.0303088580336301 0.00719429905280955 -0.0466611649561569 -0.0701367814190773 0.0573739779641753 -0.0387313439788444 0.0330336007170359 -0.0129927148592173
  29 1126.37076694362 ""  10.2254003212695 0 0 -0.0367988538077039 0.0300437159365262 0.0673928958360455 0.00601191357845397 -0.0128030205682957 -0.0160173339570044 0.0435562944915055 -0.016411279514825 -0.0502693573192575 -0.00598694083051279 -0.00316757067072436 0.00550788377273726 -0.125850344919573 0.0812218990871376 0.0662049689113107 -0.00721863983083505 -0.0664362268276179 0.0100096496714452 0.0682015437087269 -0.0419318578238934 -0.018579981776159 0.113988225232649 0.0386582572333688 0.232590673815833 -0.195449884591454 0.0226570267953368 -0.114357637498641 -0.173251262004205 -0.0208560995386689 -0.0177931840707582 -0.0163278571399222 -0.00437499805424193 0.00527531121118383 0.0581883856063723 0.0244662772599537 0.0663079006182436 0.0199552384217718 0.0200987095005221 -0.024247712480351 -0.0942385351648043 -0.0199621629411586 -0.00767081281318143 0.0519781478367061 -0.00209462303762388 0.00495731226031308 0.100396460274957 0.116450847356578 -0.196288092439762 0.0242459606734928 -0.222737737319711 0.145383176652714 -0.17402894613922 0.0145152493535403 0.0343820749984508 -0.0957892179140691 0.0534233168914319 -0.0123094257787548 -0.0902655249079934 0.112956619021241 0.0639773907481903 -0.014253148428123 -0.18954047093092 -0.0808441735327494 -0.00403671176264426 -0.016625384508544 -0.0388225192242471 0.19984782225134 0.105840628897277 -0.184567867658567 -0.121539178864352 -0.0761221107034799 0.133366462950779
  30 1172.7771502418 ""  12.1005554961327 0 0 0.0812069778251424 -0.0737858977390981 0.0595753239751787 -0.0500108446194498 0.0313683166515528 -0.0825339246852493 -0.0289946804288269 0.069957583664575 -0.0333708493953375 0.0259245433354757 0.00311339859633766 0.0218336710368985 0.0810328783139703 -0.0917407809836297 0.0480779786916882 -0.283533338629317 -0.101085319293389 0.188363615576736 0.279946593485115 0.100944989864685 0.050067906876544 -0.10637755923648 -0.155684227801566 -0.0928232154594011 -0.0653692841544127 -0.160641748695351 -0.185264123997705 0.158487276586521 0.00835339067938586 0.218663832419564 -0.0899871143563163 -0.0172898208513319 0.035668856872024 0.00974379810530698 -0.0231310594442063 0.0112431335291076 0.00652802883629602 0.00489141355136358 -0.0136034675233451 -0.00940495670476214 0.019045974347597 0.0247327301315321 -0.00617169386799992 -0.00391073961201686 -0.0178662823966149 0.135219281851982 -0.00342338019675364 -0.0278850212430567 -0.0395283863518358 -0.0171694285563356 0.0437929626566119 -0.0547824132564891 0.0413246640352942 0.0409711066188166 0.0172298102340538 0.0163161677012056 0.0151887465787909 0.00319574563856379 -0.0790178191340644 -0.00581924302465308 0.000568615391900896 -0.0137872474125317 0.0305027416310294 -0.0511342669767219 -0.0014926695302693 0.0118887163638992 0.071368220322457 0.0839482725494736 -0.0820172840282066 0.131199673579146 0.049940605964846 -0.118216721245075
  31 1202.89496096436 ""  24.5557877764166 0 0 -0.00688160455392421 0.0322938266271133 0.00798186609436466 -0.0141695898009067 -0.0112046609112258 0.0237084442648316 0.0141743768819386 -0.0185786919116874 -0.0061556903379635 0.00374326380989616 -0.00729600505593698 -0.00621294745933348 -0.0464505519633874 0.12675628965026 0.0568198628366625 0.0108090807896661 0.0468779068342768 -0.015392096005803 -0.076957912900838 -0.0163213330837672 0.00321303209158479 0.0384970792403145 0.0463113638277278 0.024007251395077 -0.0366752919717108 0.0402247212734668 0.00993734258459429 -0.0662798487844475 -0.00508927694955054 -0.0570783370986735 0.129741529785221 0.0159077962241997 -0.0464789164167615 0.00251021525256566 -0.0180472559913105 -0.020372364161624 -0.0183402167590713 -0.0221704098926589 0.0184340268901581 0.0681698489297034 0.0698676354775629 0.024648516718977 -0.0472840100359806 -0.0120665163253747 -0.0288298828494203 0.482295883265869 0.0744689701818388 -0.17424957348066 -0.474591974696321 -0.00325206489041869 0.275397592009001 -0.0416640912510405 0.126408938048036 0.0854768186085224 0.0975658910770422 -0.0304549859622496 0.0230877290070058 0.0683091739714146 -0.174688200695776 -0.0594481256484678 0.00799507246457598 0.10864975321098 0.0890955828637173 -0.00984070047056721 -0.0310385724699356 -0.028415181367034 -0.0134256827780245 0.0796518703566805 -0.0395714453775794 0.0925342980205725 -0.0397717813821048 0.0143570803246385
  32 1214.35883063787 ""  63.924791915394 0 0 -0.0173745970784795 -0.000360373142813101 0.0209868549707751 0.00546579670027236 0.00965194941720604 -0.0354403103634195 0.0104318125921603 0.00496230815112932 -0.00630129318639639 0.00602674948092455 0.0130333174009734 0.0127178852956526 0.170162497331306 -0.234639051968174 -0.062612808345244 -0.0501882339903869 -0.0830369311103531 0.0391465565752711 0.264970772613182 -0.152956933393724 -0.0870617694925498 0.0079948062319316 -0.00834485246328703 0.00993026581580678 -0.0427519368257797 -0.0169782864243697 -0.0391651243440459 -0.0181177694022856 -0.00191034745894872 0.0196069593269222 -0.336893321401092 -0.0513927855294805 0.123314306356211 0.00309546891073543 0.0317967886656803 -0.0272065332523027 -0.0140627221812399 -0.0207442871669755 0.0271944823555618 0.0360805303927956 0.0147936818271971 -0.0207876704455483 -0.00765623917479408 -0.00650890591454687 0.00519427673508219 -0.0817460489756094 0.00128077959384364 0.0557424895705618 -0.246253551649854 -0.054375417219555 0.14478788128231 0.0509555686667316 0.0067098377965854 -0.017032919315919 0.000484394233330365 -0.00806586326771451 -0.00172593818658657 0.0171015811158592 0.0185343487079956 -0.0149291122128449 0.00797865316346901 0.0645339233176839 -0.00844901102907989 0.0453406067978949 0.0207586945033725 -0.0384011553337478 -0.184171713769143 -0.161335516713467 0.142396656127294 -0.419681394772822 -0.131035673293976 0.352907066153104
  33 1232.68834031424 ""  36.045965465759 0 0 0.00843451513113905 0.00273102686861689 -0.00931014843349987 -0.0052815307671882 0.00151020708868733 8.13659589865498e-05 -0.00660572404470328 -0.0013250506443192 0.00281011492641483 0.00317499895920218 0.000842283329293414 0.00169271576795781 0.0136024914268149 -0.0256537526631287 -0.0263225493127049 -0.0236406829528416 0.0142692784259844 0.0132583364076347 0.036058959824819 -0.0356893908698277 -0.0176351119983412 -0.00683588443738848 -0.00210720232880619 -8.9831851040325e-05 0.0273128277947473 5.33639628707984e-05 0.0158779621530577 0.0112189829460146 0.000591232823511856 -0.00730918915441539 -0.0233600412739527 -0.00432054544344535 0.0100281169043956 0.0322279976900418 -0.0154747790352743 0.0210332296852732 -0.024580322035721 -0.0640654520705162 0.100976802950875 -0.038017868726282 0.0834868434992732 -0.128054138241002 0.00294227785316353 -0.0128960140945132 0.0118861623213374 0.187350728001867 0.0608220275178606 -0.168019031299621 0.286802854915521 0.0422243283979526 -0.153634978402606 0.109807287245226 0.408457828696964 -0.220501828708676 -0.0333161336424631 -0.0589445321974195 -0.0499976406369193 0.00634357743797955 0.0481427117069157 -0.0121324942569204 -0.00461401722591889 0.0176773185564893 -0.0606443677091846 -0.0124481754588331 -0.0108406485084564 0.0187021895837387 0.0230859447570023 0.0036857731706708 -0.00596524685321741 -0.0221225899507675 -0.00616696879954315 0.00297241420791995
  34 1257.69117862375 ""  67.2291383862801 0 0 -0.00984913880598963 -0.0343555082903957 0.0389849850300026 0.0112078352968234 0.0048501040261243 -0.00615795094470585 0.0163826763333184 0.0155617333704265 -0.0226452074852326 -0.00938056712455154 -0.0106049979140472 -0.00246733446625443 -0.056462150951815 0.124608723821844 0.131328681109252 0.00214459140231592 0.00859573761457521 0.00785348999064277 -0.13121907779757 0.185242296144766 0.0899593332416117 0.0144084699545903 -0.0331576819694875 0.0440093658610853 -0.0879656773627086 -0.0237192758915233 -0.0840006400861136 -0.0250949450293992 -0.00312546321504889 0.061669419079946 0.21728995513847 0.0335527861714584 -0.0829340352795075 0.0744618124940874 -0.000511495946275217 -0.0228638449650004 -0.00811861446122015 -0.0318616873088954 0.0430798756425354 -0.00802855736491407 0.028436462294934 -0.0595510791972464 0.00253085010446987 -0.00694382004599978 0.00529936598261314 -0.424168569546063 -0.17589950982624 0.365410740802862 -0.246647460474108 -0.199925076227591 0.219559431678478 -0.0292851558893605 0.145708114103921 -0.0524301914394253 -0.0197359265452775 -0.00108093321910325 -0.00676435862610067 -0.000241971534238365 0.0449000662492917 -0.00652570620443187 0.000132405189715525 0.0134243313748002 -0.0281415824457059 -8.67714589209402e-05 0.0294005309446776 -0.0344738363244066 -0.114453864151073 0.0121374821521148 0.0433740071208077 0.147842448067252 0.0504202255486779 -0.0709584230497963
  35 1272.05140722332 ""  24.7702695127995 0 0 -0.022921747535692 0.00207216485591446 0.0507519420292207 -0.00274511886410039 0.00761321178222351 -0.019294957925369 0.0279214837807592 0.000592879032344238 -0.0379242622202569 -0.00363691630934922 -0.0236183213592317 0.0149667572891661 0.0496451556125612 0.12674519631373 0.166049032072163 -0.242806721288312 0.192674581190185 0.164529258989599 0.0932680172809368 0.00974302431292027 0.00399161742117977 0.0521328610247469 -0.0121045284666415 0.111698848088761 -0.124720837625415 0.00677061438864956 -0.0904969688478321 -0.0891274275557047 -0.012547255315599 0.0317980712932037 0.349312953255833 0.0468869092230512 -0.121042137554357 -0.0400171153456839 0.00299220333570551 -0.00525892907650855 -0.000709135613322813 0.00725766191877907 -0.00654922588824886 0.00455266941995879 -0.0147941846798777 0.008720153819391 0.00191040807702376 0.00601315533631243 0.00421722655307784 0.091261195974869 0.0536849551194686 -0.123077728597112 0.197459465124445 0.136868735692971 -0.187942849536897 0.0277597319713081 -0.0595612562128528 -0.0107587578161433 0.00261142456261676 -0.00811544158326929 -0.00433837816200112 4.16592428148911e-06 0.00613227253743459 0.00469713924294118 -0.00318430456166677 -0.0135254618596119 -0.00217486515333571 0.0306791424588932 -0.00635787134324664 -0.0377087887001261 -0.4724742545792 -0.120100106196395 0.31850530717921 0.0842436589008162 -0.0590130796007783 0.114487966449033
  36 1298.72446574562 ""  24.5357849711938 0 0 -0.0028291771609738 0.05803357504954 -0.0391660559175313 -0.000359133483761385 -0.00228314391945535 -0.0174002320718853 -0.00851276707452562 -0.0439738723033425 0.0327506940470264 0.00607171578699878 -0.0132562544393431 0.0289439945668253 -0.205935269595515 -0.032470022022603 -0.18830173737587 -0.39942863388646 0.338596331293327 0.262742732533138 0.352596307358127 -0.329737556295052 -0.175506612536087 0.0201971339539366 0.10585067889662 -0.0432517338677922 0.0751280495835238 0.0783007414287995 0.134323872152457 -0.0179271040734322 -0.00410329285751634 -0.134520242347884 0.114034541101607 0.0107027555116823 -0.0264822257827556 0.0182562020185335 0.00210727929907846 -0.00363739866616612 -0.000105413441201751 -0.00337111444565665 0.00268741284204957 -0.00209281297153518 0.00270183432191894 -0.00854797494283752 0.00174617234412749 -0.000861682144809687 0.00172868416753585 -0.139144433062406 -0.0584422781220941 0.129876558903859 -0.0700584172662876 -0.0854674862694326 0.0714654445039669 -0.0227949246674712 -0.00969408267864727 0.00763427290371697 -0.00185895578234259 0.00225201804517401 0.0016391384601338 -0.000415672347397307 0.0152140663831469 -0.000863537462614822 -0.000943130036265952 -0.00492898063901239 -0.00581512725539265 -0.00519886196329013 -0.00531787134108005 0.00568511293758094 0.104201581516465 0.0795268509960455 -0.0817459731125081 0.0959708369654239 0.0449541751045444 -0.124124963350996
  37 1309.01176109254 ""  17.6408842804039 0 0 0.021286509458531 0.0586356654076758 0.0082488333629457 -0.0329069067773258 -0.0476607026335274 0.0319807235309529 0.0125759473251228 -0.00595690834823938 -0.0262832865757291 0.021976436792545 0.0294362832140037 -0.00688784798216579 0.141710810681252 0.322762364328842 0.234366959354427 0.0768453414464244 -0.120071015856028 -0.0571478238407143 0.0948883182112699 -0.322612123895483 -0.126983039761333 0.0341177596899823 0.0270304387151703 0.0333650515368707 -0.0816498109170581 0.0215473242183284 -0.0495398860843609 -0.0475318406713078 -0.00400660684320814 -0.014493259172858 -0.461005879726229 -0.0670463601077039 0.168219788953374 0.00196705721270999 -0.00678215610554429 -0.00643485908977591 0.000708081791008196 -0.000776192926601271 0.00249451387520025 -0.0041465442436588 -0.00296467322974502 -0.00555537006517034 0.000661330070692612 0.00712670801401426 0.00245662348027376 -0.0809823497891797 -0.0428562253421035 0.0680693811894298 0.0249931112455143 -0.00246212319087844 -0.0247989306839587 0.00174406861084149 -0.000241813281431924 -0.0146422624505387 0.0159513129106199 -0.0180551787392376 -0.00690002294903921 0.00400835024813844 0.000136883894855208 0.000731171062867254 -0.00882541457407414 -0.0348769391899576 0.00174074374636647 -0.0162179139001113 -0.0262248191864833 -0.00943678294462504 -0.214308301761204 0.074317022170101 0.110103220929837 0.372060993630724 0.0474029668995532 -0.173788565675633
  38 1314.00808763853 ""  31.8954532844496 0 0 -0.00488104362966262 0.00329549420214118 -5.41199168080197e-05 0.000510592462437603 0.000216162042247137 0.000209583415680977 0.00310649215831772 -0.00204095704878493 0.00345347401334202 -0.000820188075211182 -0.00119780989362368 0.00037807399542092 0.00325518168807254 -0.00561095206120007 -0.00400940939881337 -0.00316992670297721 0.00754921598110663 0.00154431388168359 0.00317356633434958 -0.00289487804367774 -0.00199999357193444 0.0012927527998941 0.0105844248793292 -0.02132540526839 -0.0158907468180975 0.00667933368692518 0.000769921704708615 -0.00589035737143993 0.000883122283075991 -0.00765593068429955 0.0143085344295663 0.00193453786161687 -0.00519787612585269 -0.0210867297054091 -0.013048980770648 -0.0298277349558837 0.0349144698918804 0.0145654610540785 -0.00476250711508103 -0.0978935293722598 -0.0279224773078189 0.0844683635417332 0.0288772475891533 0.0086808630960823 -0.0253452578017326 0.0895414750131754 -0.0425369779709895 0.0603478164014731 -0.179749924359748 -0.00206027324473938 0.0729268045904742 0.668859696516717 0.20049572190875 -0.384316092860286 -0.0655376897155013 0.0720625696882126 0.00242476049478315 -0.0836791109243792 -0.0648508887273726 0.0617305170131539 0.0133220854472864 -0.0849797207444942 0.0392095162934563 0.00695885249525206 0.00438851986572689 -0.00900953393869265 -0.00538170852709574 -0.0072288922164121 -0.00196772879976681 0.0156473091225951 0.00381091911983307 -0.00950141989908039
  39 1371.24321625794 ""  37.7187258122463 0 0 0.0275660002113958 -0.0237839766556133 -0.00603023682409104 -0.00190556626957643 -0.0131315653844846 0.00535869866792922 -0.00974039528847703 0.00368555468535613 0.00729895030159384 0.00671304803144121 0.00780921294302146 -0.00107352859918074 -0.237453846712672 0.158107823684121 0.0128752639573413 -0.0309984201854513 0.0400526029204554 0.0192710325558487 -0.0223978494749859 -0.0116800840482383 0.00286623477751701 -0.0179930753131653 -0.014880163551496 -0.012290985494952 0.0331345085953319 -0.028281843211577 0.00362747913785742 0.0235644861547043 0.00733806560253708 -0.0232817772362958 -0.0833179325964025 -0.0108353446041521 0.0323078703545342 -0.0165639540326495 0.0162583720587598 0.0234010369359585 0.00975035275430029 0.0263423858267277 -0.0102750347750707 0.0342619675197653 -0.111428771999021 0.026635446282445 -0.02583582138063 -0.0396903205479802 -0.0473080794045022 -0.0899033552920535 0.0375003536512951 -0.0506127957893275 0.0465322652553581 0.0121509014748004 -0.0181475493934038 -0.184296672378344 0.631995278541864 0.00730714204389416 0.028260245651308 0.214412367255624 0.172643406963781 -0.0273957854038177 0.0945084029298713 -0.0566469078639196 0.0590537668445075 0.212097291891623 0.118026339394268 0.0182666227829121 0.0121403559324494 -0.0161781145645658 -0.0337658314298776 -0.0343791942372796 0.0254635293556203 -0.0707731650655237 -0.0173722100755697 0.0600879461049544
  40 1381.61516855517 ""  4.67847890588675 0 0 0.066683069764962 -0.0636796716651949 -0.00843545666237333 -0.00224572529603009 -0.0272038065862256 0.00986484882396498 -0.0210067305149414 0.010014960628159 0.0197484710007076 0.0129519532170251 0.0167614434824201 -0.00335254466934978 -0.560247978170199 0.346046497543078 0.0227084823980005 -0.0578687508401851 0.0840610769824156 0.0347149460013214 -0.0757101564117315 0.0144139591730183 0.0245518733980407 -0.0443393420227534 -0.034195328475496 -0.0447328953010551 0.062289378401637 -0.0774275887978863 -0.00342737153096034 0.0564091816237034 0.0200037802990923 -0.0593900219596705 -0.162604185732321 -0.0198633101890116 0.0614769348180994 -0.00585296123416792 -0.000946273682783222 0.000479698145066499 -0.000643046976935388 -0.00569560884594917 0.00203478232246146 -0.00683290163358565 0.0186348028142206 -0.00784083684421857 0.00292694330368221 0.0586208098123399 0.0228625099900824 0.065673158406746 -0.00236381794903569 0.0142048756607227 0.0178490615572395 -0.0325179415966761 -0.00344153725697096 0.0338606412501478 -0.118106429836891 -0.00844395852875379 0.0276218321361103 -0.206184616481056 -0.173030484631143 0.0602012941595472 -0.229683287976315 0.0370394505306175 -0.0721974941407783 -0.218271273177776 -0.0669575020823156 0.0194221860595727 0.0341301687858811 -0.0305932538573155 -0.0529195020946312 -0.0887507196412213 0.0351404134267671 -0.164150165279316 -0.0327149862645704 0.138840663847446
  41 1384.27897355067 ""  34.0566921992828 0 0 0.0237195998532009 -0.0336239389533188 -0.0110549477681621 -0.00155874269322997 -0.0125187331246515 0.00769188509454345 -0.00702552919126845 0.00749996254280466 0.006404666443287 0.00628519318772716 0.00761107302575501 -0.00146552052172069 -0.199852231904498 0.191613793991935 0.053301754545006 -0.0337912157730619 0.053472044806945 0.020629448132807 -0.0317698218027042 -0.00734267321635851 0.00525042542148305 -0.0164716261504881 -0.0179933747754071 -0.0111659239894683 0.0244311393063506 -0.0346451510676811 -0.00758508656860548 0.029463116829751 0.00866790290561622 -0.0109029972192544 -0.0715008792224907 -0.00862518263418543 0.0270132223345041 0.0120146762787094 -0.0223484523998842 -0.0073215029220761 -0.00295275741525407 -0.0102327696714407 -2.41840925710904e-05 -0.0271357737322267 0.0776970544052519 -0.00268065055247569 0.0252954411257178 -0.103238297663285 -0.00607391355959277 0.0629615578407201 -0.00157319455389969 -0.0510378945013414 -0.0360995222673001 0.0789696834238611 -0.000265475122585714 0.121603446421621 -0.370839888743085 0.000587184138676999 -0.15538093152535 0.280405844859977 0.212537190214302 -0.135080609227868 0.418133729190659 -0.00927902906722706 0.120715789900261 0.340445186903687 0.0146215485378673 0.00211442807963985 0.011561893236008 -0.00703899610982208 -0.0151089933132417 -0.017812498341123 0.00849584281669183 -0.0477439217697004 -0.00158646456224396 0.0244438821937343
  42 1411.05912129348 ""  1.20540410781555 0 0 0.0699211693032753 0.0705042245707822 0.0913977767267148 -0.0173492241450266 0.0115037158848513 -0.0215546367142625 0.0128067203463776 -0.0231785005206706 0.0433732871748629 -0.00934627165923655 -0.00389989858708671 -0.00143763325749172 -0.345214864276954 -0.302582264406283 -0.323621204770331 0.158014801145498 -0.239598460780365 -0.113251833906875 0.0320685896900708 0.0647731367760184 0.0313467783870378 -0.0529292470270821 0.00759973056515713 -0.277522342612887 -0.193757745298529 -0.0406120593356925 -0.0581057943764903 -0.156629969444211 0.0320493147976393 -0.239379656639411 0.0256143152829965 0.00377308009251361 -0.014474898715088 0.000383934952548086 -0.00649350553617093 0.00139741926368381 3.97911399848759e-05 -0.000692212825787672 0.000405414252699453 -0.00400931538801647 0.00462536662393902 -0.00386763432472186 0.00132368619715472 -0.00695104257870432 -0.000651927812050301 -0.0182490893689922 -0.00279820798356069 -0.0151008164241978 0.0297629201431025 0.0297574309594959 -0.0263524208356156 -0.00387261495988352 -0.0254213747598762 -0.00367872159352364 0.00721329508887213 0.017636383721615 0.0232865220396482 -0.0102447179879664 0.0472640287693584 -0.00390448625625837 0.00743559417880144 0.0121709680044178 0.0122921513606562 -0.00429334082557465 -0.011288733934581 -0.0262012995865257 -0.205229964333612 0.0312472174512471 0.106758870599256 0.182325787038025 -0.000992739695371064 -0.028733830086382
  43 1437.64823819732 ""  15.745565530523 0 0 0.0327411892299058 0.0439592375714984 0.0576897612473443 -0.00344108728387987 -0.0236353601405072 -0.0202032945286646 -0.0744382180393313 -0.0402498248407898 -0.0842512743818541 0.0040495042008154 0.00683786623439534 -0.00239598629750292 -0.159032197784199 -0.158287020407734 -0.151264691049951 0.0199193118040515 -0.0271149212713015 -0.0367066477172051 -0.029998063381536 0.122043357016472 0.0768977233052616 0.117169806446388 0.226663537989123 0.404119652285451 0.32747506260925 0.181742465196336 0.216980637588299 0.318855290232855 -0.0994163307923026 0.250885787524181 -0.0671497948437103 -0.00819405951075549 0.0244970517926516 -0.00602765675615529 0.00298069227664575 -0.00529162370947916 0.000560092716437286 -0.000377482749015076 0.0001682332193547 -0.00172333181342011 0.00291489299648666 0.000430675648477693 -0.000558229943098851 -0.00368970465147056 -0.000609287092000678 0.0382860268464282 -0.0124339627371252 0.0422990025671546 0.00362327615017202 -0.0478592372800601 0.000188969317566556 0.013348101718 -0.0145437109876198 -0.00805010170910713 0.0152571705130873 0.0107604629147058 0.0191316972531022 0.00259204894099856 0.0290258330188499 -0.00907193131755543 0.00153368133853177 -0.000781987646013205 0.00674499133022266 -0.00231423805844275 -0.00519912868366984 -0.0177609563123365 -0.112105521292819 -0.0120733556479832 0.0596780887194272 0.105611243496332 -0.00883372942322846 0.00775648237546809
  44 1448.44196234103 ""  3.61000631994398 0 0 -0.00140311646981593 0.00376977708922158 0.00530083301164123 0.00480931179103157 -0.0134001874877161 -0.00674954685760224 -0.0059202580514366 -0.00409835689539944 -0.0044229207438143 0.00287668260701273 0.00382034464444652 0.000343188750065544 -0.00783655502949934 -0.0144163206345552 -0.0096310171616734 -0.0351849529819705 0.0427064400889558 0.0138024482361377 -0.0124442742099929 0.0353342288248976 0.0238845107899929 0.0165737504054691 0.0411530486995277 0.0326398888654954 0.0168524837567195 0.000658758742066775 0.00791900301839614 0.0462778650343634 -0.00353700245453444 0.000976998493806041 -0.0368285632355073 -0.00425723799740564 0.013174868274357 0.0702538567653617 -0.0573356182440064 0.027580975776497 -0.00238040061578994 -0.00127785593680929 0.00264066747717188 -0.00928783115714069 -0.00273460997698785 0.00199961784923308 0.0074464261202839 0.0171950343763332 -0.00338751605627982 -0.435655091837387 0.0928560158866747 -0.462191977251957 -0.240457572080878 0.59705386367896 0.061371946146287 0.0109579454812984 0.000135343643942518 -0.0103415793240032 -0.0110859716845432 -0.0713160796849551 -0.0758335835453135 -0.076203855465042 -0.0635098532279003 0.0689381009334622 0.00589414851999196 -0.0355467533551613 0.0645359475745956 -0.00276596094713938 -0.000559223027360872 0.000434202400281794 0.00330007000742809 0.0178515370329481 -0.00673967471225355 0.00175461981674065 0.00622657868199864 -0.0178587444239384
  45 1472.14809419857 ""  0.587721588552204 0 0 -0.00503396861395724 -0.00129469454678819 -0.00116211533539147 0.00854923173196363 -0.015531504715238 -0.00534713797853658 0.00377204740884167 0.000585672545133006 0.00392520525679333 0.00335362507568298 0.00472984198338129 -0.000607608087888681 0.00807912972612572 -0.00211741225402531 0.00327246822015 -0.0418218105034737 0.0550451503523177 0.0225744543562365 -0.0407549276160994 0.0473766437556095 0.0282888545139925 -0.00226936651198067 -0.0011059854160049 -0.0202679648034419 -0.021029493550512 -0.0044858461372156 -0.00900262989814293 -0.010209832159913 0.00375928928491319 -0.0103968284479602 -0.0414704516744408 -0.00477031919076979 0.0158034267464378 0.0107220867490931 -0.00623736237853339 0.00152133329851508 0.00412584851371252 -0.00178219627844508 0.0013518410293532 -0.0332220647912756 0.0112507685004449 9.841259924697e-05 -0.0494644023733215 -0.00293707836065322 -0.00528829091472798 -0.0280775907133412 0.00355543855625538 -0.0346953206400998 -0.0120841718781917 0.0438983183474903 0.00437049046162858 0.0650718809688768 -0.047324872123584 -0.0422693378566969 0.588593972394005 0.0434132372290833 0.310292321662358 0.314057565382438 0.342015425368807 -0.293996145383487 -0.107627565660995 -0.387524849232258 0.0706791847393946 0.000151912688133677 0.0025941396246151 0.000936866707676691 0.0113652535935945 -0.00166523381342848 -0.00614840629223419 -0.0325392025244565 -0.00424345530288236 0.0111153161367103
  46 1478.88934940196 ""  6.63548524979487 0 0 -0.0209079768014405 0.0334353268371023 0.0132884865586508 0.0510284961817588 -0.115701039006931 -0.0423584124878203 0.0276496956634895 -0.0149294545586529 0.008437563252043 0.0231958650199051 0.0342780492300815 -0.00515348485905739 0.0874017674958789 -0.117190769878424 -0.0478538814090656 -0.252943560953555 0.349860599057486 0.11812276094675 -0.265837625576331 0.35166968229588 0.220153587077761 -0.0137101045680723 0.0121455537068518 -0.193780555556293 -0.180608734545008 0.147961256815892 0.0278575245918653 -0.131927260285613 -0.0215776130916233 0.0664576379682537 -0.305815509938698 -0.0353960308546119 0.116268470856817 -0.0074855749609342 0.00418959414817239 -0.00173294196206026 -0.000698012892797075 0.000259028630119302 -0.000310192987929484 0.0056232217561301 -0.00100949679587263 -0.000443972328831855 0.00494993566996085 -0.00125954131570546 0.00157813721304587 0.0558722115987352 -0.00242588230475167 0.0281652308005299 0.0310264844286094 -0.0453765932651509 -0.0137892536642658 -0.0136296057630632 0.00825940040092943 0.00875175211902398 -0.07634996488614 0.0020032042173201 -0.0316984237095756 -0.0275443880434603 -0.0409405977220534 0.02825317753022 0.0118526114818758 0.0544602875128024 -0.0212115137743982 -0.000473729839934351 -0.00947387605302598 0.0056690789484489 -0.00757318098226474 0.044073099738745 0.00305919300366213 0.0146884201839507 0.010397734451543 -0.048015799212663
  47 1502.0738763782 ""  4.32613213050429 0 0 0.00151543756721443 -0.00207488001215837 -0.00329979242763179 0.000192880439345848 0.000255106476873853 0.000551996344758686 0.0032680127609091 0.000891861183521133 -0.00240034275282123 -7.76059797139728e-05 1.1357560707926e-05 8.36868429329178e-05 -0.00294518461389635 0.00511052703949977 -0.00053351713827855 -0.00058367762237748 0.0041826374937992 9.41966754424552e-05 0.00201414905777598 -0.00121704265976768 -0.000605846672297309 -0.0131973965696371 -0.0398189552385587 -0.0170915360373627 0.00654386965894926 0.037504117300499 0.0229438700526518 -0.0474011134402992 -0.00791194818071266 0.0395739602066572 0.000205847270044423 5.29154326160139e-05 -0.000132051250224178 -0.00503686202964405 0.00779752287574631 -0.00285794551881461 -0.00258837757664051 -0.00271813011852179 0.00533702466096343 0.00599185018030121 0.00591045610439879 -0.024907231315443 0.00819538511186573 0.0130546280433614 -0.0499893321082764 0.0404841333678009 -0.0117361393557864 0.0552587010095796 0.0380383799435116 -0.0759893560665646 -0.0122667950607323 -0.0242533540976492 -0.0432967751444666 -0.000200261735908706 0.270450460472999 -0.249058509578378 -0.115908524555361 -0.48397978010062 0.175007722121295 0.241302830623648 0.11430881438666 -0.0698606338344151 0.659178268761478 -0.00246052442902896 0.0037844892675305 0.0004679878702373 0.0123174502615476 -0.0339643311252144 -0.00445078213112476 -0.00370836076792656 -0.00623808649311739 0.0274120991503873
  48 1507.22546140739 ""  4.97442672603895 0 0 0.0310590422909508 -0.00836465975817117 -0.011909213244923 -0.0223134289099776 0.0110164501301984 0.0095757417772939 0.0237570764072002 0.00279287655882601 -0.0382480681100587 -0.0060259868559738 -0.0049294951257931 0.00207794333101897 -0.0948432133456724 0.0393865798024478 -0.032608872139276 0.101830951246363 0.0149674909179643 -0.10318939085562 0.166812863185815 -0.0333454651385943 0.0144223725285895 -0.124734256819027 -0.388516239439037 -0.131907170267124 0.112250859538096 0.420513634432004 0.272099432682779 -0.462722572220238 -0.0965062106294444 0.443431457131516 0.0378093249066165 0.00473886867070178 -0.01543155125337 0.00403133755106802 -0.00422877308077204 0.00232384533509661 0.000491604662424016 9.30712176913183e-06 -0.000561442132329985 -0.0026663943248198 0.000336390545080202 0.00246505210468116 -0.00131759399895125 -0.000312691043645646 0.00418739841552701 -0.0314641846838019 0.004849960689733 -0.0274119238649456 -0.020332156129416 0.0392368259109765 0.00762694517195491 0.00745683908067127 -0.00174438351661259 -0.00282978218108795 -0.00824791723648383 0.0190540070767961 0.0137685573191766 0.0466704902468263 -0.00882899082023375 -0.0248013668579313 -0.0128120225358933 -0.00808416659204224 -0.0527911222985493 0.00192221141157186 0.00209906519358813 -0.000225016524361421 -0.00845627676603313 0.0247376392109666 0.00333840947415737 -0.035659683710733 0.00370263084479943 -0.00833928817563108
  49 1519.54186194555 ""  5.37640816117688 0 0 -0.00875590259975959 0.0442064190847488 0.0125654741577595 0.0168109255889143 -0.0254853710092485 -0.011113056125716 -0.00455616704634933 0.0431800099061402 -0.00231955693493866 0.00364925560485508 0.00693457760884065 -0.00133198549067511 0.0205034867405058 -0.0832489058748346 -0.0660290701428034 -0.0694116845395879 0.0360629774941477 0.0518952784311464 -0.0874663999594008 0.0474025166045559 0.0194322660457961 -0.0801203630222779 -0.487985686004865 0.362863030655286 0.465199145317362 -0.342379887275694 -0.0428151255902201 -0.293155498001059 0.0827961790843246 -0.280684972702919 -0.0567017055691204 -0.00660635424757457 0.0252934128757725 -0.000517100609330346 8.49732670008836e-05 -0.00331370258144444 4.40539547262076e-05 -0.000147980090649558 0.000176586728254721 0.000429875371893594 0.000226801857816847 0.00182527126574652 0.000763237764039123 -0.000199529624785119 -0.000220832642849559 0.00374066169203359 -0.00493253184855086 0.0104957055130171 -0.0239965496233674 -0.00709363520759788 0.0119623663411637 0.0092355354441848 -0.00175636199471192 -0.00370915190637061 -0.00766392081963944 0.00141792086582182 -0.00242769186567165 -0.00531992660787578 -0.00321582565041145 0.00389889774502985 0.00188895402923447 0.00542435258123438 0.000652905096489965 0.0014956030390514 -0.0103885214477862 -0.00047074861148113 -0.0418331577085313 0.051299767347956 0.0198798307795901 0.0359960436008449 0.0110672216363366 -0.0551531308690716
  50 1541.86423817703 ""  2.35785589492279 0 0 -0.0117666867654622 -0.00314783088127639 -0.00417010491692311 -0.0608791401598653 -0.0481139836700553 0.00722908379968606 -0.00131989848921692 0.00611056758517432 0.0104836485233217 -0.0055847752076663 -0.00337988220459545 0.00214259789154124 0.0199386572962496 0.0333106072017813 0.0342629743580356 0.269662260369877 0.425677575640387 -0.409006173741693 0.557638724061315 0.204810524308728 0.313541566379155 0.0170633747308211 0.0320977135381928 0.0465717013225998 0.000837226008539597 -0.116999365480405 -0.0645989973625587 0.0619087193797242 0.0287507593197231 -0.109547396079365 0.00882432673956825 -0.00069590951559903 0.000370710067851498 -0.000587205838186126 0.00220493228794388 -0.000501470525556125 1.69058281196744e-05 -0.000154247552381784 0.000144859325993901 0.000257601150635921 -0.000483021585877082 -0.000854674979770877 0.000248119001493062 0.000273055055627035 -0.000618106379540279 -0.00260551938281575 -0.00388582074889924 0.0148266932411632 0.00440460179287348 -0.0168893294843155 0.00142177929589259 -0.00242190426931796 0.000774640582936186 0.000218377085106943 0.00306996572926753 -0.00325361467463403 -0.00232901804076636 -0.00656741601924041 0.00167707854145999 0.00334571146393862 0.001412434401584 -0.00147223627378993 0.00845107011011705 0.00328406954321697 -0.00284134703169369 0.000912944815655244 0.00612558593091216 0.0220208471032814 -0.00480170347927354 -0.0148874645942617 0.00349885175759986 -0.0194583411722061
  51 1660.37278378959 ""  38.5843492566002 0 0 -0.000645875140212246 0.0150340460877599 -0.0103514897732144 -0.00155747747716708 -0.00911690157622076 -0.00116491313244331 0.00364200228925136 0.00147987345585355 0.00359400512276574 0.0015303440780785 0.00168977232935426 0.000488624787020839 0.0369635087949691 -0.0114917937959234 -0.0219531548291389 -0.0164146273709784 0.037015820842771 -0.00978477795168263 0.0168767966416537 0.00851561979216599 0.0140216499912046 -0.0128656166000117 -0.0430089581896662 -0.00799271868966611 0.0141706350148319 -0.00244407671152277 0.00669681330804878 -0.0482560774610814 0.00863105508708384 -0.0111662492560606 -0.013422261205755 -0.00188888268108112 0.00600992006126868 0.00233401717936896 -0.000839689142334268 -6.47230260474436e-05 -0.00019187204009879 0.000864658016745225 -0.000511797665027496 0.000353821421063277 -0.00107001627699508 4.29530852185763e-05 -0.000351545882206778 -0.00195413076270227 0.00178694013426536 -0.0101063936996036 0.000917253081582046 -0.0122352390652542 -0.0012748540541926 0.014986616301012 0.000760417314121236 -0.00145840182321863 0.00468151265535309 0.00366444961177945 -0.0157996651542091 0.0101901383474669 0.0125707647985403 0.0190037175312514 0.00139951606830057 -0.00901702733683388 -0.00263147499974635 0.0119117738421744 -0.0283957759029424 -0.0549629169505854 0.0426398475379254 -0.0142926383063715 0.238117482400678 -0.619239565115533 -0.115434639975732 0.494581137045954 -0.0952386601907398 0.444523315296126
  52 2545.27091795579 ""  291.53349352472 0 0 -0.000143766183662775 0.000363675528749477 -0.000848022303768415 -6.82950322806808e-05 0.000103506384992491 -0.00010512416875928 -9.28491199515809e-05 -5.71516197431201e-05 0.00012463957926026 1.01085583493458e-05 -2.09046957027224e-05 -8.55231552352921e-05 0.0040704202740401 -0.00110985116497208 -0.000393749682041467 0.00219098877136718 0.000509758405382117 0.00173803428634262 -0.000794215929939666 -0.00084417368739259 0.000734038360086716 -0.000325335842313178 -0.000159379939233868 -0.000357713350802843 -0.000321297480887359 0.000212408456204908 9.07359747803305e-05 -0.000117389864706092 0.000214012898835182 0.00015482459448871 6.86904506426051e-05 -7.92418238802595e-05 0.000379282803164266 -0.00211403257327714 -0.0016988271518405 0.00217090778908222 -0.00198300285459283 -0.00614936999702207 0.00510976324321512 0.0375836756547761 0.0169478070731847 0.0599515203759541 0.00056855050630551 0.00281764010683146 -0.0017115053958075 0.00277321031196768 0.0129210387126658 0.00344501692261192 0.00205119084281157 0.00159039631623519 0.0183550549826629 -0.454743618844882 -0.136822618707433 -0.836487796498381 -0.0122116560916413 -0.0111844302751137 0.0285384125722538 0.0110738922902148 0.00528225816509815 0.0166163953034468 0.0140882974531007 -0.00141789487149361 -0.00446180382388189 0.00225807768644836 0.000657402653758268 -0.000490469229209284 0.00767324892823904 0.000416967689810819 -0.0131007799283338 -0.00100976541295561 -0.000735005910827531 0.00238884409030437
  53 2906.4357220542 ""  80.8784275325465 0 0 0.000140514811327136 0.000400534625460376 -0.000176954225916936 0.00103452103715259 0.000765695758030413 0.000400223078850436 -4.66064452396599e-06 0.000150963055745234 1.24228144419563e-05 6.55528841418014e-05 2.38803690082216e-05 -4.29080232087914e-05 0.000549875005591262 -0.00127770033478402 0.00105464080970123 -0.0124638733083318 -0.00339157267584655 -0.0132275772672168 -0.00200925973586176 -0.00603391475094562 0.00910968977773647 -0.000125611411665323 0.000170451108694585 -0.00012128762831285 -0.000292758223410678 -0.000174115540531536 0.000371675429790177 0.00016900938487887 -0.00200868771803991 -0.000421658249501023 -3.35814202333177e-05 -2.05766183216567e-05 0.000113488769740026 -0.000946308510940243 -0.00111567940586832 0.000862958324224231 0.000413294273679245 -0.000816011088594014 -0.000461508501132584 -0.000261218426529334 0.00229961933426971 0.0034614800736235 -0.0210002077304358 -0.0499944316533707 0.0345824610375087 0.00196784864226775 0.00184972677473532 0.000678011486176675 0.000220355810750764 5.83314061550394e-05 -0.00117590640055269 -0.00961520839952923 -0.00792681177668921 -0.0249076407507019 0.299317619204885 0.549317284308 -0.67906384867265 0.118624047488405 0.0277025853612915 0.213423768102308 -0.162183932628809 0.017400002716053 0.0433568629300578 0.000105730989541774 -4.02380579254699e-05 -0.000643010774393805 0.000571570401723259 -0.00297079141407299 -0.000658294767332015 0.00672341901119398 0.0059311265342773 0.00234362311774604
  54 2919.52525909583 ""  55.8267965447522 0 0 -0.00192791364808861 -0.00104179528513789 0.00178425981304968 -0.0524544855461115 -0.0274179533493826 -0.0391422698988791 0.000467424025002007 -0.000164363742497764 -9.86780745189908e-05 -0.00190679031083108 0.000843246010202907 0.0011991317791147 0.0137762058178708 0.0207409956045501 -0.0317320694016974 0.624624412047911 0.175056919877731 0.665411005897377 0.0342064599742322 0.134161835640258 -0.216698481146472 0.00153810134700069 0.000661782615692898 0.000428020788789689 -0.00276798420978163 -0.00395004568374525 0.00599164249323064 -0.000186332657903144 0.00813887202740147 0.000998274374744897 -0.00630675532624541 0.00048484376022423 0.00223383265485555 2.56656631883865e-05 0.000519165050923377 0.000401894038680966 4.95538940676003e-06 9.39461968541541e-06 -2.91793164170104e-06 -8.34883008906453e-05 4.66037523365199e-05 -8.66023252277983e-05 -0.000421696416874165 -0.00107264514246875 0.000827435526868952 0.000346091348231079 -0.00696742482939836 -0.00409028997878583 -0.00103245593689257 0.000752096824996013 -0.000937737996749233 0.000816784933156271 9.37445461539994e-06 0.00143197831882865 0.00646799343706199 0.0118690464156771 -0.0147136619441228 0.00203739207132252 0.000456228751899613 0.00379715119690193 -0.00354023672054002 0.000512716814222846 0.000934457058807128 7.57250928245593e-05 -0.000166565355154055 -4.38930608991909e-05 0.00391132779984418 -0.00546551483409014 -0.000680565289397039 0.00290626955201552 -0.000821743543202407 0.00163563823289914
  55 2969.9281139683 ""  1.70955701930015 0 0 0.0147515388982692 0.0263987206212857 -0.0378996362841627 -0.000633813259210981 -0.0325349326768897 0.0573681809508101 -0.00231807581370903 -0.00353927840194664 0.00160702521249117 -0.000663683053659762 0.000733436123999294 0.000139812093807185 -0.182907828464028 -0.308497590838047 0.462019784665125 -0.111738415256977 -0.0413246628299063 -0.106780858708238 0.137931166183781 0.42110074292367 -0.5868228188856 0.0184921783354106 -0.00839574730873499 -0.00544856131031279 0.00994986738235047 0.0135771618311602 -0.0253579703196411 -0.00216538653604314 0.0369593020365118 0.0057342199316618 -0.00576830590371081 -0.00217290910167785 -0.000264521889721741 -0.00117610417352027 0.00187007564918662 0.000513918302642835 5.40373272457649e-05 2.40705811729036e-05 -6.44707689687497e-05 7.90367395219071e-05 0.000137798144904144 0.000155898296209008 -8.36833791111589e-05 -0.000267069502714263 -4.70324247454693e-05 0.00148900056409595 -0.0253580386120353 -0.00904105031931381 0.00489433404141134 0.0021337265502152 0.00777615833478302 -0.000743547291315574 -0.000392222980991124 -0.00143881489378682 0.000965071253438194 0.00199401174167995 -0.00237901022250587 0.00169053084587238 0.00045512942690021 0.00270767486106532 -0.00193681467779568 0.000671136121019575 0.00030818007335818 0.000796334491270119 -0.000807071012893716 0.000215405863356062 -0.00118707679124799 -0.00139399854967796 -0.00491727007630539 0.00320878469368198 0.00431245465871579 0.00135762829639263
  56 2989.23353263246 ""  41.4762347067706 0 0 0.0181768407170216 0.033778390940773 -0.0501633154324195 -0.00140842799409937 0.0242766514862774 -0.0475103282559668 -0.00347843455512717 -0.00732330030529123 0.00653396129739903 0.000164367028177401 -0.000604157848220663 0.000234294144357052 -0.233027595557216 -0.400108371626407 0.585953515345547 0.116754622562949 0.0441612662296954 0.119077675522408 -0.102301134544983 -0.321301188831704 0.441553678927317 0.00810514086668314 -0.00647135100953155 -0.00317358709277446 0.0361457375468573 0.0523460021122111 -0.0800594874714522 -0.00363578950031968 0.0420233678519027 0.00986819206248252 0.00200335071003872 0.0032520533806659 0.00251087370645672 0.000448658398628176 -0.00198637227464378 -0.000283293161773794 8.93905396667161e-06 2.39505138342513e-05 -3.05350338875985e-05 -0.000267898493112541 -0.000128900215270478 -2.66120194034083e-05 0.000374613075985638 0.000196814703243498 -0.000231646825166067 -0.00161852553515328 0.0239668480268745 0.00812339519454983 -0.0034041648494069 -0.00123759310486664 -0.00404247636088999 0.00107270720922401 5.69272178372062e-05 0.00120806678687165 -0.00148009030949159 -0.00244518723145462 0.00326085963668178 -0.000408030761883267 -3.31277379722854e-05 -0.000706209312572811 -0.00179505534006171 0.000232524159214808 0.000130105929985969 0.000791968423875478 -0.000401984676021594 0.000744124342635066 0.00152803005139375 -0.00520199470545833 -0.00829146162408634 0.00345219326651553 0.00434203849855567 0.00264668109541501
  57 3006.16110814477 ""  7.66721930412542 0 0 -0.00105407284911263 -0.00014603278456128 0.00016971814372149 -0.000328423654107871 -0.00195745957219027 0.00158798862671791 0.0149820828088219 0.0242022455895145 0.0419649286130995 -7.14502760071279e-05 -3.65839421382788e-05 -8.6957557591189e-05 0.00513599644928364 0.00503769561746775 -0.00577907111968839 0.00165102354644815 0.00170602386156194 0.0021454656042722 0.0049779877712948 0.0171303748233776 -0.0221527591584746 -0.354013682285222 0.112573699473366 0.0844245420870762 0.180364148591405 0.286569957423106 -0.44652015029588 0.00181981355082887 -0.683354789278964 -0.132912052697359 -0.000395452914426007 -8.62721052037363e-05 -6.85572230896392e-05 -0.00125103267074127 0.000188918142776705 -0.00142561470654438 2.09617869528927e-05 1.30148012863475e-05 7.81210766524117e-05 -0.000161051891450567 8.06183855027562e-05 -0.000539440365813616 -0.000549743357186758 -0.000666623840187633 -0.00987804360771313 0.000200232947944027 -0.0078186138406708 -0.00314915067874077 0.0119796840084248 0.00493424668188781 0.0209366200401293 0.0012008999532288 -9.06119333247248e-05 0.00249988662935413 -0.0112794425249274 -0.0207321312458915 0.0238788911204697 0.0583231913434191 0.0189787148105421 0.0909736908910819 -0.04047543209829 0.00897873271796832 0.00440773823304136 -8.06923581646731e-05 0.000104129983076035 0.000101213916390461 0.00108503659852356 -0.00108535719575844 3.95446554852377e-06 0.00277965653389004 -0.00221244718718804 0.000460709790567211
  58 3007.54630831912 ""  43.1643100340028 0 0 1.75778003708272e-05 0.000170665590833135 -0.000155481383779137 -1.5332734174952e-05 -0.000292382538322027 0.000303570806680349 0.00191754049698576 0.00292119073683184 0.0054254596515495 -2.64625728701506e-05 7.33518666916163e-06 -1.01512123069916e-05 6.03567433157618e-05 -0.000651785160687191 0.00102362464582657 -0.000445524403476326 -2.57546575844123e-05 -0.00045052866063303 0.000765652979375021 0.00259271405007496 -0.00340296689753423 -0.0458854544962868 0.0144391784540811 0.0107636625180577 0.0234055912950048 0.037376595321489 -0.0580052332430124 0.00011516025962733 -0.086068317772757 -0.0165781968812155 -7.95612927405775e-05 5.52461945320011e-05 5.08254954794131e-05 -0.00125862428398203 -0.000176816516816029 -0.00106943049402039 0.000176025436470971 -0.000112597257672204 -0.000795834212329526 0.000896481001272335 -0.000306363983323913 0.00351485521868873 0.00319746815796132 0.005498590657077 0.0767486654943797 -0.000594383627685627 -0.00556485184084575 -0.00372332283409533 0.00842537044180652 0.00641009032780879 0.0181627176041795 -0.009796350389799 0.000143519806719411 -0.0173229990284268 0.0860563414036438 0.158220889043153 -0.181878583019779 -0.452248327367344 -0.146152750988179 -0.7064808970785 0.327641425880997 -0.0728043019058192 -0.0374140142393795 -5.96862033149213e-05 0.000168757854683804 -0.000144492768434586 0.00109244526086127 -0.00152487481065262 -0.00105063930000868 0.0033246017804255 -0.000170275688851735 0.00179199857681342
  59 3055.46609779974 ""  24.0306409857221 0 0 -0.000100657856360878 -0.000110926230612559 0.000170908288891213 2.5468221607179e-05 -3.05792128173581e-05 0.000134444444010423 0.000202047804392253 -0.000332778237506275 8.68731800273743e-05 6.62448921688906e-06 -3.53839674715268e-07 -1.30524084247036e-05 0.000817415306792489 0.00130527007353314 -0.00191757327687882 -0.00048964074091517 -0.000158042449420469 -0.00051874021201561 0.000217931447906789 0.000729769567982858 -0.000947032074176338 -0.00316006990070212 0.000872407361664763 0.000669231048889301 0.000798697389718706 0.00139130995395013 -0.00220458179898056 -9.71563198296073e-05 0.00172509177230757 0.000443153422952122 5.24183560759881e-07 -0.000112337188313877 2.96202518471974e-06 -0.000500223929803188 -0.000300893756626779 -0.000885303709744579 -0.000464079079304987 -5.67516115594114e-05 3.37271891139356e-05 0.00229704720211215 0.000128934369407864 0.00144184680389408 0.0851163914131772 -0.00824598693206104 0.00804714706724237 -0.00067975539283512 0.00547171609284629 0.0023270175648839 0.00143102773863331 0.00251555283666502 0.00429002498642931 -0.0087583169875543 -0.00270575970490771 -0.0140307294956558 -0.00347324066427963 -0.0341098532366934 0.0422086163775075 -0.169697721553017 -0.0631125082134037 -0.302170440855127 -0.844550302707987 0.193104726735213 0.162199569686592 -2.82330252556761e-05 1.72618379499665e-05 0.000156829201095824 -0.000401930325338066 -0.000313883551980848 -0.0011415944200538 -0.000676281793706717 -5.87378845544945e-05 0.00117012183769927
  60 3064.26926480002 ""  15.7283901301852 0 0 -0.00241620643182935 -0.00575831555021594 0.00737272375031505 0.000381621528499574 -0.000579198267189569 0.00221668998702211 -0.0066425994633552 -0.0802856784746145 0.0321572138734658 -3.96213225991364e-05 1.9214822820823e-05 -7.17395352823676e-05 0.030961194505604 0.0559833175726174 -0.0855294100825634 -0.00621536518025099 -0.00159908401664869 -0.00782299006183266 0.00434088835113854 0.0152063327191677 -0.0161998957335335 -0.135792857504096 0.0218697613178384 0.0364210702466358 0.222298771360167 0.329354052029335 -0.554966044294729 -0.00371845847947283 0.607907793781821 0.132864962999611 0.000266998734775245 -0.00050650626606025 -1.81051874235467e-05 -0.0052482964814058 0.00351074778873897 -0.00526563205782209 7.84330474692584e-05 -2.49423581659329e-05 2.79134304093407e-05 0.000155601572435352 2.50174786462494e-05 -0.000362946015269395 -0.000442626092060789 -0.000130758604743223 -0.000232220881564005 0.00346319441190953 -0.0620087923195799 -0.0236297638521681 0.0525374304857633 0.0203390379442523 0.0874418731369413 -0.000239004446530159 0.000203954313328768 0.00113768073155836 0.000336611377858503 0.000679593433311622 -0.00107713393767562 0.00271090243747461 0.00112432191359712 0.00465736535640953 0.00202941717741817 -0.000163504181329227 -0.000321221720399701 2.93344645547692e-05 9.06852682401455e-06 -4.74683685976228e-05 -0.000466456968885167 0.00138923667625081 0.00169140943080665 -0.00431095323587735 0.00105006366230333 -0.000581116814277111
  61 3090.09209246894 ""  18.4461046687659 0 0 0.00066273161739098 -0.00036192265261274 -0.000122259714989673 0.000115902857358981 -0.00141686901169901 0.00226265585471258 0.0314484014899234 -0.0172816737147671 -0.0118587136611945 -5.24785962734262e-05 4.70387116572978e-05 -0.000143287213062605 -0.00310495737845697 -0.00148827409471041 0.00481256017492183 -0.00309118127494403 -0.00103784355899977 -0.00288827218126354 0.00664141045818479 0.0168185279398617 -0.0237552532656748 -0.367702412515998 0.109291635008496 0.0782082121838868 -0.0111577872647758 -0.0305526737099742 0.0404756220332638 0.00499098968734754 0.129754777499655 0.0242514276894623 -0.000598956141827803 -0.000677289329930073 -3.04794937358537e-05 0.032656611013123 -0.0353136885175679 0.0289248547723622 -0.000410723319568291 0.000470733136577357 -0.00034669453077768 -0.00145400034523829 -0.000340057769628724 0.00165930630444148 3.15473323967038e-05 0.00043499363260244 0.0009810242025134 -0.0292628770778464 0.541172357341183 0.200973322192947 -0.335096559805054 -0.1316080167516 -0.546968869880159 0.0014225476857428 -0.000321549265804567 -0.00375823590498324 0.000808592079956349 0.00176857196379429 -0.00163231707738874 -0.0062840751705254 -0.00343173362245159 -0.0104401489865584 0.00605053659794631 -0.00286947288233351 -0.00144294044101819 -0.00122070386567276 0.000875426873160854 -0.00059628581407138 0.00383526214974136 0.000827005033385011 0.000110783741244911 0.00124014094278368 -0.00173357389577446 -0.001980952662167
  62 3093.90761779834 ""  2.23760891676619 0 0 0.00217937326921889 0.00208344778028958 -0.00364215493373547 0.000488046704530144 0.0010341849441978 -0.00131669803215673 0.0680261905370486 -0.0148549228334319 -0.0375857087427207 -0.000173869286847718 -0.000241440427075085 -0.000149048655413994 -0.0126491709722161 -0.0233329458977955 0.0376006005502505 0.00147083635923326 0.00104519640702347 0.00145755114675742 -0.00430193305348562 -0.012600708760407 0.0162922852456364 -0.725971039889747 0.220078022626998 0.153604436568219 -0.102607126481541 -0.180277088410241 0.27962654465347 0.0116077222513287 0.14036496000672 0.0211839187941519 -0.000419106815316129 0.000115061107606457 -0.000323829856937219 -0.014852012355207 0.0176376761883701 -0.0123120643514306 0.000200904488240144 -0.000228364736728622 0.000159834419051084 0.000718060224593996 0.000174609603056439 -0.000703393208645233 -0.000225411659022723 -0.000191058287583976 -0.00052303082106607 0.0146616098707151 -0.264191696180824 -0.0976273263003147 0.150571901909008 0.0591636285125649 0.245583712190029 -0.000531737342779345 8.50735700887493e-05 0.00150191312243566 -0.000443555530626143 -0.000779968099569316 0.000702785509087114 0.00347749457569683 0.00173804172060524 0.00593187057151693 -0.00079393500633446 0.000918361269952741 0.0002997785572238 -0.000180403616601572 -0.000465162769929523 5.09465133957807e-06 -0.000852603197049607 0.000218959699038137 0.00188782892836437 -0.00190405868373366 0.00131535121488744 -0.000192764921748178
  63 3179.05181955796 ""  9.18126087811652 0 0 2.35953197091193e-05 0.000116626735239445 -8.58334253912747e-05 0.000216409120526524 0.00112679550525803 -0.00118262041126374 -0.000992078870754438 -0.00116691516160869 0.00190440452348058 -7.51063606833443e-05 -0.000143921751895669 3.95798387324874e-05 -6.05384941798077e-05 -0.000692234738905659 0.000336372666041068 -0.00055148869527692 0.000207668559147928 -0.00181467453849587 -0.00476225735242237 -0.0110033100948027 0.0170426753121057 0.00602571410962982 -0.00171041280939487 -0.00179075034703983 0.00934920902550599 0.0142483785131635 -0.0224119442080558 -0.00046908728175112 0.00175885877744725 0.000807452742014764 0.000393206738237479 0.000598247637912448 -4.90406502900027e-05 0.0232505913825044 0.0657080200841183 0.063707751757943 -0.0002514451421821 -0.000481692218436911 -0.000417289137418501 0.0014599222076736 0.00133906931358723 0.00243872043749949 0.000510300580307113 -0.000352691147570383 0.000368612701264229 0.0498885010462951 -0.664771991327047 -0.225480075931605 -0.325094052025365 -0.104032790456361 -0.5213870253413 -0.00914823859327205 -0.00363144748417961 -0.0153288289993742 0.000538243491620227 0.00135251515588086 -0.00122349380155273 -0.00358469266395405 -0.00419297488926892 -0.0086115032022845 -0.00414522857729486 0.00148467489845066 0.000169803423368185 -0.00069867121120176 -0.0020466406473027 -0.00199586802112237 0.0104778294076219 0.00549032823492094 0.00285720126859181 -0.00531202048952191 0.00823044889742766 0.0110537649718857
  64 3416.57866696994 ""  10.4518920696525 0 0 0.000623569856532115 0.000628843003824429 -0.00118382279843028 0.000212196330300304 -0.000117798173565798 9.36825645553079e-05 -3.20269810986093e-05 -0.000199161118806463 0.000195560430952698 6.49982312566661e-05 -7.72828417955251e-05 -2.96895843833196e-05 -0.00319710334018301 -0.00504252322396539 0.00857479965706906 -0.000369393881887755 0.000595006154252884 -0.000251955369415643 3.66757275533761e-05 -0.000438882394284089 -0.000185161385345585 0.00249621527951307 -0.00106295942422357 -0.000402611494121726 0.000458254200783896 0.000164281333859936 0.0002569340231826 -0.000459814453278824 0.00105292680598354 -0.000609395834487961 -8.54338827737964e-05 0.000345899425562616 5.75937219767924e-05 0.00102644964369019 0.000688384769537657 -0.00114764024746325 -0.000316917905269483 9.50127840759613e-05 4.52627285681967e-05 0.000629550793442919 -0.000219719146455693 0.000537818878268946 -4.54919237002806e-05 -0.000265772317352199 0.000215031720331619 -0.00175533541402212 -0.00384799298292591 0.000611606053402245 -0.000623403215304126 -0.000167007053933354 0.00289935112236626 -0.00111529695309507 -0.000268012562865045 -0.00517805407732683 0.00043676548149306 0.00229813525994479 -0.00310758169471457 -8.83195881105651e-05 -0.000494950620382226 0.000527576739831106 -0.00130986912677542 0.00112466124809995 0.000405830390649685 -0.031810086093136 0.0379092986308013 -0.0268861282323304 0.401375204002068 0.0847346779234662 0.598930854364595 0.0214334474926458 -0.612129082341518 -0.213859359092342
  65 3478.95845531691 ""  19.8529127293758 0 0 0.000160436612077321 0.000294757014874849 0.000375509051652357 0.00011270591517308 -0.000405464395793292 -0.000107547081263132 -0.000132505144420279 -0.000362685540238423 -0.000379389141216631 3.47464440924139e-05 -9.92879733498528e-05 -3.25519493614566e-05 -0.000126246234038145 9.35202656917811e-06 -0.00106916622282728 0.000568674127603111 -0.00108197421162088 -0.000147344533368193 0.000137252125039761 0.000402176483495684 -0.000219202878802705 -0.00111928657456341 0.000379534025819785 0.000715004043790466 -0.000356551652706745 0.000195144956630443 -0.000116150434421547 -0.0007725598154191 0.00205488602308625 -0.000309575747628729 -0.000431445506424558 0.00132791950623569 -4.69113006882086e-05 0.000476629095446951 0.00102078452970878 0.000789527392658053 1.35881062300465e-05 -1.09439769078396e-05 7.17142955273652e-05 -0.000128875420386434 -1.21263152752914e-05 -0.000576838289696445 -4.87308566392285e-05 -0.000338513016262449 0.00031540571085295 -0.00122641303036851 -0.0129528725130531 -0.00212926304527647 -0.00369722069068588 -0.00118803716502938 -0.00942033440965372 0.000435794116953029 0.00083044429509034 0.00442019792466288 0.00022538606305223 0.00293334528139074 -0.00341445833762968 0.000343708992675871 8.49463335976261e-05 0.00116369328552119 -0.000116461787017049 0.000739660380770306 -0.000216635242953253 0.0226899259289458 0.0527355676474914 0.053070113355895 -0.349962415594763 -0.0471497492923351 -0.525337808922859 0.0348339439293744 -0.679904459298317 -0.206829513084535
  66 3790.12275756777 ""  54.4105940919809 0 0 4.29326415680992e-05 0.000148343987539191 0.000151546564259231 -0.00116141229543496 -0.00137206405820708 0.000580132022473597 -1.02640448776075e-05 4.42110205104439e-05 4.27533069791986e-05 0.0106024945105671 -0.0592609201438371 -0.00721556661633854 0.000157732081957224 0.00160244189240421 -0.000972908934209394 -0.00329739483026706 0.000131286796049047 0.000113523937717957 -0.00239888220645709 0.00369382050719467 -0.000898836191318814 -0.000107793503709476 -0.000158925409578436 6.14767333709333e-05 5.40382632988965e-05 -5.42863684717641e-05 -0.000170266046831804 -7.89452873511108e-06 0.000338739168812519 0.000192042812648256 -0.148550592096453 0.948813944756591 0.107206924749505 3.83434912411903e-05 -3.48732550361481e-05 -6.94134046643899e-05 -2.50906208051195e-05 -4.05352109858015e-06 1.32325844501132e-05 2.63873753580856e-05 -1.13041395689063e-06 -8.80064040919531e-07 -8.8192055557178e-06 -6.1781091698676e-07 -3.25348386652931e-07 0.000168010638275066 0.000730508810415302 0.000165940443086917 6.22171321118831e-06 1.67276320547538e-06 -1.9676210299647e-05 -3.64852953308249e-05 1.61860018954386e-05 2.96021608811904e-06 2.38846757392551e-05 -2.61316922958119e-05 9.51438150271369e-06 2.45164817668001e-05 -1.26441597697405e-06 6.03565550623156e-06 -0.000103150844452945 3.73176343871632e-05 3.85177338482758e-05 -0.000111081248574161 -7.83669652859267e-05 -4.02991212964036e-05 0.00043126154681343 -0.000252856076145984 0.00043079796078782 8.28813598789011e-05 0.00127480137955373 0.000319968852698465
  :::
 } 
 m_exists[66] { 
  s_m_exists
  :::
  1 11111111111111111111111111111111111111111111111111111111111111111111111111111 
  2 11111111111111111111111111111111111111111111111111111111111111111111111111111 
  3 11111111111111111111111111111111111111111111111111111111111111111111111111111 
  4 11111111111111111111111111111111111111111111111111111111111111111111111111111 
  5 11111111111111111111111111111111111111111111111111111111111111111111111111111 
  6 11111111111111111111111111111111111111111111111111111111111111111111111111111 
  7 11111111111111111111111111111111111111111111111111111111111111111111111111111 
  8 11111111111111111111111111111111111111111111111111111111111111111111111111111 
  9 11111111111111111111111111111111111111111111111111111111111111111111111111111 
  10 11111111111111111111111111111111111111111111111111111111111111111111111111111 
  11 11111111111111111111111111111111111111111111111111111111111111111111111111111 
  12 11111111111111111111111111111111111111111111111111111111111111111111111111111 
  13 11111111111111111111111111111111111111111111111111111111111111111111111111111 
  14 11111111111111111111111111111111111111111111111111111111111111111111111111111 
  15 11111111111111111111111111111111111111111111111111111111111111111111111111111 
  16 11111111111111111111111111111111111111111111111111111111111111111111111111111 
  17 11111111111111111111111111111111111111111111111111111111111111111111111111111 
  18 11111111111111111111111111111111111111111111111111111111111111111111111111111 
  19 11111111111111111111111111111111111111111111111111111111111111111111111111111 
  20 11111111111111111111111111111111111111111111111111111111111111111111111111111 
  21 11111111111111111111111111111111111111111111111111111111111111111111111111111 
  22 11111111111111111111111111111111111111111111111111111111111111111111111111111 
  23 11111111111111111111111111111111111111111111111111111111111111111111111111111 
  24 11111111111111111111111111111111111111111111111111111111111111111111111111111 
  25 11111111111111111111111111111111111111111111111111111111111111111111111111111 
  26 11111111111111111111111111111111111111111111111111111111111111111111111111111 
  27 11111111111111111111111111111111111111111111111111111111111111111111111111111 
  28 11111111111111111111111111111111111111111111111111111111111111111111111111111 
  29 11111111111111111111111111111111111111111111111111111111111111111111111111111 
  30 11111111111111111111111111111111111111111111111111111111111111111111111111111 
  31 11111111111111111111111111111111111111111111111111111111111111111111111111111 
  32 11111111111111111111111111111111111111111111111111111111111111111111111111111 
  33 11111111111111111111111111111111111111111111111111111111111111111111111111111 
  34 11111111111111111111111111111111111111111111111111111111111111111111111111111 
  35 11111111111111111111111111111111111111111111111111111111111111111111111111111 
  36 11111111111111111111111111111111111111111111111111111111111111111111111111111 
  37 11111111111111111111111111111111111111111111111111111111111111111111111111111 
  38 11111111111111111111111111111111111111111111111111111111111111111111111111111 
  39 11111111111111111111111111111111111111111111111111111111111111111111111111111 
  40 11111111111111111111111111111111111111111111111111111111111111111111111111111 
  41 11111111111111111111111111111111111111111111111111111111111111111111111111111 
  42 11111111111111111111111111111111111111111111111111111111111111111111111111111 
  43 11111111111111111111111111111111111111111111111111111111111111111111111111111 
  44 11111111111111111111111111111111111111111111111111111111111111111111111111111 
  45 11111111111111111111111111111111111111111111111111111111111111111111111111111 
  46 11111111111111111111111111111111111111111111111111111111111111111111111111111 
  47 11111111111111111111111111111111111111111111111111111111111111111111111111111 
  48 11111111111111111111111111111111111111111111111111111111111111111111111111111 
  49 11111111111111111111111111111111111111111111111111111111111111111111111111111 
  50 11111111111111111111111111111111111111111111111111111111111111111111111111111 
  51 11111111111111111111111111111111111111111111111111111111111111111111111111111 
  52 11111111111111111111111111111111111111111111111111111111111111111111111111111 
  53 11111111111111111111111111111111111111111111111111111111111111111111111111111 
  54 11111111111111111111111111111111111111111111111111111111111111111111111111111 
  55 11111111111111111111111111111111111111111111111111111111111111111111111111111 
  56 11111111111111111111111111111111111111111111111111111111111111111111111111111 
  57 11111111111111111111111111111111111111111111111111111111111111111111111111111 
  58 11111111111111111111111111111111111111111111111111111111111111111111111111111 
  59 11111111111111111111111111111111111111111111111111111111111111111111111111111 
  60 11111111111111111111111111111111111111111111111111111111111111111111111111111 
  61 11111111111111111111111111111111111111111111111111111111111111111111111111111 
  62 11111111111111111111111111111111111111111111111111111111111111111111111111111 
  63 11111111111111111111111111111111111111111111111111111111111111111111111111111 
  64 11111111111111111111111111111111111111111111111111111111111111111111111111111 
  65 11111111111111111111111111111111111111111111111111111111111111111111111111111 
  66 11111111111111111111111111111111111111111111111111111111111111111111111111111 
  :::
 } 
} 
