# Supplementary material for: Cut-off Scale and Complex Formation in Density Functional Theory Computations of Epoxy-Amine Reactivity
Source: ACS Omega. 2021 Oct 25;6(44):29424–31. doi: 10.1021/acsomega.1c03229 (PMC8587129; doi:10.1021/acsomega.1c03229)
Supplement: Supplementary file 1 — ao1c03229_si_001.zip [file ao1c03229_si_001.zip › Final_structures/Primary/A3_E1_B3LYP-D3_CC-PVTZ-F_canonical/Amine_frag3_transition_state_1-6_isomer16.vib]

{ 
 s_m_m2io_version
 :::
 2.0.0 
} 

f_m_table { 
 i_j_atom_total
 :::
 24
 m_column[77] { 
  s_m_data_name
  s_m_column_name
  i_m_width
  b_m_visible
  s_m_units
  :::
  1 r_j_Frequency  "Frequency"  10 1 "" 
  2 s_j_Symmetry  "Symmetry"  10 0 "" 
  3 r_j_Intensity  "Intensity"  10 1 "" 
  4 r_j_Raman_Act  "Raman Act"  10 0 "" 
  5 r_j_Raman_Int  "Raman Int"  10 0 "" 
  6 r_j_x1  "x1"  10 0 "" 
  7 r_j_y1  "y1"  10 0 "" 
  8 r_j_z1  "z1"  10 0 "" 
  9 r_j_x2  "x2"  10 0 "" 
  10 r_j_y2  "y2"  10 0 "" 
  11 r_j_z2  "z2"  10 0 "" 
  12 r_j_x3  "x3"  10 0 "" 
  13 r_j_y3  "y3"  10 0 "" 
  14 r_j_z3  "z3"  10 0 "" 
  15 r_j_x4  "x4"  10 0 "" 
  16 r_j_y4  "y4"  10 0 "" 
  17 r_j_z4  "z4"  10 0 "" 
  18 r_j_x5  "x5"  10 0 "" 
  19 r_j_y5  "y5"  10 0 "" 
  20 r_j_z5  "z5"  10 0 "" 
  21 r_j_x6  "x6"  10 0 "" 
  22 r_j_y6  "y6"  10 0 "" 
  23 r_j_z6  "z6"  10 0 "" 
  24 r_j_x7  "x7"  10 0 "" 
  25 r_j_y7  "y7"  10 0 "" 
  26 r_j_z7  "z7"  10 0 "" 
  27 r_j_x8  "x8"  10 0 "" 
  28 r_j_y8  "y8"  10 0 "" 
  29 r_j_z8  "z8"  10 0 "" 
  30 r_j_x9  "x9"  10 0 "" 
  31 r_j_y9  "y9"  10 0 "" 
  32 r_j_z9  "z9"  10 0 "" 
  33 r_j_x10  "x10"  10 0 "" 
  34 r_j_y10  "y10"  10 0 "" 
  35 r_j_z10  "z10"  10 0 "" 
  36 r_j_x11  "x11"  10 0 "" 
  37 r_j_y11  "y11"  10 0 "" 
  38 r_j_z11  "z11"  10 0 "" 
  39 r_j_x12  "x12"  10 0 "" 
  40 r_j_y12  "y12"  10 0 "" 
  41 r_j_z12  "z12"  10 0 "" 
  42 r_j_x13  "x13"  10 0 "" 
  43 r_j_y13  "y13"  10 0 "" 
  44 r_j_z13  "z13"  10 0 "" 
  45 r_j_x14  "x14"  10 0 "" 
  46 r_j_y14  "y14"  10 0 "" 
  47 r_j_z14  "z14"  10 0 "" 
  48 r_j_x15  "x15"  10 0 "" 
  49 r_j_y15  "y15"  10 0 "" 
  50 r_j_z15  "z15"  10 0 "" 
  51 r_j_x16  "x16"  10 0 "" 
  52 r_j_y16  "y16"  10 0 "" 
  53 r_j_z16  "z16"  10 0 "" 
  54 r_j_x17  "x17"  10 0 "" 
  55 r_j_y17  "y17"  10 0 "" 
  56 r_j_z17  "z17"  10 0 "" 
  57 r_j_x18  "x18"  10 0 "" 
  58 r_j_y18  "y18"  10 0 "" 
  59 r_j_z18  "z18"  10 0 "" 
  60 r_j_x19  "x19"  10 0 "" 
  61 r_j_y19  "y19"  10 0 "" 
  62 r_j_z19  "z19"  10 0 "" 
  63 r_j_x20  "x20"  10 0 "" 
  64 r_j_y20  "y20"  10 0 "" 
  65 r_j_z20  "z20"  10 0 "" 
  66 r_j_x21  "x21"  10 0 "" 
  67 r_j_y21  "y21"  10 0 "" 
  68 r_j_z21  "z21"  10 0 "" 
  69 r_j_x22  "x22"  10 0 "" 
  70 r_j_y22  "y22"  10 0 "" 
  71 r_j_z22  "z22"  10 0 "" 
  72 r_j_x23  "x23"  10 0 "" 
  73 r_j_y23  "y23"  10 0 "" 
  74 r_j_z23  "z23"  10 0 "" 
  75 r_j_x24  "x24"  10 0 "" 
  76 r_j_y24  "y24"  10 0 "" 
  77 r_j_z24  "z24"  10 0 "" 
  :::
 } 
 m_row[66] { 
  r_j_Frequency
  s_j_Symmetry
  r_j_Intensity
  r_j_Raman_Act
  r_j_Raman_Int
  r_j_x1
  r_j_y1
  r_j_z1
  r_j_x2
  r_j_y2
  r_j_z2
  r_j_x3
  r_j_y3
  r_j_z3
  r_j_x4
  r_j_y4
  r_j_z4
  r_j_x5
  r_j_y5
  r_j_z5
  r_j_x6
  r_j_y6
  r_j_z6
  r_j_x7
  r_j_y7
  r_j_z7
  r_j_x8
  r_j_y8
  r_j_z8
  r_j_x9
  r_j_y9
  r_j_z9
  r_j_x10
  r_j_y10
  r_j_z10
  r_j_x11
  r_j_y11
  r_j_z11
  r_j_x12
  r_j_y12
  r_j_z12
  r_j_x13
  r_j_y13
  r_j_z13
  r_j_x14
  r_j_y14
  r_j_z14
  r_j_x15
  r_j_y15
  r_j_z15
  r_j_x16
  r_j_y16
  r_j_z16
  r_j_x17
  r_j_y17
  r_j_z17
  r_j_x18
  r_j_y18
  r_j_z18
  r_j_x19
  r_j_y19
  r_j_z19
  r_j_x20
  r_j_y20
  r_j_z20
  r_j_x21
  r_j_y21
  r_j_z21
  r_j_x22
  r_j_y22
  r_j_z22
  r_j_x23
  r_j_y23
  r_j_z23
  r_j_x24
  r_j_y24
  r_j_z24
  :::
  1 -336.117854282798 ""  482.371032686073 0 0 -0.0368243725617472 -0.0191147018085657 0.000917863953104588 -0.0102824205304112 -0.012788100728002 0.00447429229048186 -0.0519927290353601 0.0028254668401041 0.0261797571630983 -0.00278443324355197 0.010361798084251 0.0042321732948892 -0.0335850048779276 -0.0160847195539455 0.00206481444369621 0.00326599621514655 -0.0299414436456896 0.00215382389356147 -0.00920815074139499 -0.00388128646735763 0.00478455542971809 -0.0532049253601315 -0.0014733787937565 0.0274840702611433 -0.0493165658975733 0.000934794728377604 0.0243792276161441 -0.0490035631150453 0.00163911680468386 0.0191460504570093 -0.00344504726376125 0.00857825089300534 -0.014699478919536 0.217383187685722 0.063697607832123 -0.0163174363877052 -0.028952248670545 0.0416266334228759 0.0252801103337497 0.0141227801800571 -0.0527165441653512 -0.032104725728549 0.0225762093104749 -0.0090674589788123 -0.0200712710280062 0.0993188245766307 0.00102958248877293 0.00292742114568407 0.109463869533468 0.0210313297461406 -0.0361123133410544 0.080708337355201 -0.0167531919533358 -0.0359182460087519 0.0260379129197873 -0.00482017628895964 -0.0161617098319849 0.00853804865145302 -0.00282660785618431 0.00169090207529718 0.016479184818064 0.00305731950205931 -0.0430346201320153 -0.0960121594102058 -0.0312001218706576 0.00233311299691895 -0.069234432988932 -0.0181565944727708 -0.00382765886206938 -0.0844556607532841 -0.0104878171342026 0.00394292503610694
  2 65.0646537543869 ""  2.03088010261157 0 0 0.00701611056338724 -0.000779871808659399 0.0358225576134687 0.0165113559703912 -0.00983726796708853 -0.0287666361648705 0.00606214593598481 7.3586344769584e-05 0.0350993737341302 -0.0389291985109635 0.0200376467084489 -0.0985606626284018 -0.0176295549442216 0.0308628444816865 0.0492201657738623 0.00881313907363426 -0.00297259405256578 7.7638644451489e-05 0.0730089353655556 -0.0453500656773935 -0.0526369335767293 -0.00436663580452067 0.0140547651890349 0.0175109906396279 0.0208157447152299 -0.0177358560946285 0.0278469385731519 0.00173844730956707 0.00396028534533572 0.0580308846490973 -0.0297794774107186 0.0190767528626727 -0.132034268392556 0.0387965802272598 -0.051900898262728 0.0736332272155792 0.0185239576542068 -0.0386450074883603 -0.00388669562842779 -0.00270662012648643 -0.00832758026306444 -0.0334490925208204 -0.0692541330593807 0.122713152100807 -0.0410948035245156 0.0799086788559764 -0.131009907311227 0.0733172916231745 0.0293002753793418 -0.015747969044285 0.150026694913328 0.00724270911546587 -0.0487557193426802 -0.122525258906988 -0.0791063310833251 0.139712331987452 -0.0661409304854788 -0.0816528479365557 0.165822974011779 0.0478206065696411 -0.0926753004522796 0.157874506997069 -0.112717634378566 0.0279025991008311 -0.0363136490189943 0.0742927342351303 0.0112282657243076 -0.0360866615417704 0.099909593982166 0.0518731263059353 -0.0522928293419133 0.0648661683981597
  3 86.9341523786657 ""  13.3488068992703 0 0 0.0151900561821368 0.0393777182595994 -0.00738639201731093 -0.0806031262769786 0.0139844598905468 -0.0238132731867272 0.0621242761926648 -0.0316311251549785 0.0915228316406749 -0.0556542070111797 -0.0169295198674867 0.0142387969977655 0.077011693720641 0.0868057811104761 -0.0324853640152122 -0.10623113783368 0.0627741957340009 -0.082161823057562 -0.136164215924872 -0.0289968037796074 -0.00830130862581349 0.0850994175242193 -0.0519464955425397 0.12492410314576 0.00228851235462455 -0.0865058191449756 0.116677200453454 0.133207277363389 -0.0105053119999068 0.107744040598141 -0.0906078641960628 -0.0223252194766276 0.0179735514368346 0.0151023708962463 0.0256603781186325 -0.0331309761558857 0.0433153644766422 -0.10351718933369 0.0524955312349806 -0.00874158445231525 -0.0288614821361751 -0.0101190969957355 0.0344134613702572 0.0318182391996677 -0.0301159185785393 -0.00253463478045821 0.00796171023581122 -0.028755802939798 0.0593539913270347 0.0378562233793952 -0.0294548918002843 -0.0978041572408831 -0.0491750051363737 -0.031099974256894 0.00117840169841004 0.0828386528051158 -0.078748345910656 0.104138472278159 0.0567732133314646 -0.0131899251847487 0.0294082585377844 -0.00280625172000783 -0.00870346177154336 -0.0175262607569011 0.075025116256222 -0.0577839603486934 -0.025230572715473 0.0643062288607628 -0.107954168309967 -0.0401039289890829 0.122609087334773 -0.0474167755820079
  4 98.4060020093327 ""  7.26649561254847 0 0 0.000782247613042843 -0.0200198675082027 -0.011246192012732 0.0194513206252833 -0.0227492689476862 -0.0538109484750647 -0.0177734659119704 -0.000328747117008761 0.0848674371971019 0.0941435643049953 0.0440204876757524 -0.00404082273375375 0.0433337643141503 0.0125184047294677 -0.0286526072500079 0.038452984766975 -0.040696560676148 -0.13508779959593 -0.0437764094780687 -0.0564768748556108 -0.0347143598008958 0.0231034859952352 0.0453310838915831 0.105879791433546 -0.0646206706123382 -0.0355111654579154 0.104890397805397 -0.026579748102083 0.00483567948211992 0.118468741305868 0.130151011590592 0.048710625138175 -0.0192149458698598 -0.0751787644974436 -0.0516484456546763 -0.0287691444485081 -0.0530668753532339 0.0373739521676023 0.0764260845481657 -0.0102744587526634 0.0117520035964371 -0.00434329539761242 0.0696946225875784 0.0606595272005857 -0.0302420689946667 -0.0901719633192944 -0.0494038391999685 -0.0260843701797275 -0.0866707816001267 -0.051670045965242 -0.0239354890911934 -2.88857935120185e-05 -0.00336219160938993 -0.037940689442955 0.0817578002934155 0.0587273216726101 -0.0935448234630612 0.0833635860683847 0.076378243794093 -0.00565888518227747 0.0972708522569454 0.0866359298131119 -0.00456347226061536 -0.0409869905821906 -0.0699190789053061 -0.0360550293534093 -0.0476045245074407 -0.0688695436622759 -0.019867483827702 -0.0620668192080712 -0.0815191027366857 -0.0293459576542662
  5 144.982507968586 ""  2.03632621981694 0 0 -0.0280741238652261 0.00624210927655269 -0.0493715867203237 -0.0865959071707296 -0.018820289244726 -0.0998976949310722 0.0115023077686658 -0.0489815430650859 -0.0394060022840556 0.0935372237727146 0.0325833143145461 0.0673863110329093 -0.0525651256533193 0.0739483270562209 -0.0336242893863427 -0.0746169305223565 -0.00648528320404357 -0.298120376608095 -0.274505148188304 -0.0874721681016692 -0.0387849726124573 -0.0253562684843088 -0.0314593380039267 -0.0842756694702743 0.0464906208353758 -0.12746787986698 -0.0580524445314658 0.0393917141079254 -0.0259093160697085 0.0341934728882681 0.0624142892503108 0.0249296688224039 0.0313464388794936 0.0378980877056649 -0.000536130660760783 0.0665792045961588 0.0150625901017555 0.00254427393546095 -0.0149130652163737 0.00366261800711577 0.00306289301127696 0.0232285280184896 -0.0728181430635248 0.0105079655909806 0.0383113331589521 0.0280854655969316 -0.0449548977174715 0.0724292811359318 0.053200816709488 0.0179993316767469 0.09858574633928 0.0276884583713829 0.00193837189877611 0.0121814788655471 -0.064380873808631 -0.00766551988241547 0.0758583610317025 -0.119060962241485 0.00995794899487101 0.0573107587275721 -0.0912773965661501 0.0328138071501373 -0.0133190447210437 0.0177602011154866 0.0116712123354287 0.00298513261033492 0.0037695843114809 0.00881460761822916 0.00647265003861062 0.0709748039806134 0.019126913731294 -0.0154338434193055
  6 202.535306853683 ""  12.6897821195097 0 0 0.0495908120597816 -0.0156402316361863 -0.0365389307129731 0.0691286250933053 -0.00410636841750237 0.00404303672554477 0.0398286952894029 -0.00386672411215194 0.0423991460921997 0.0120395243593763 -0.0256850271683477 -0.0533834677835783 0.117954748481866 -0.0481998276337711 -0.0694101179249005 0.0673451877197662 -0.0122212208781708 0.0750914086007675 0.133076556626804 0.0308028584038149 -0.0166950338965163 0.106393148362442 -0.0323241829508824 0.124193334487316 -0.0530171562717997 0.0307748241860716 0.0859340587435526 0.0649385873306968 -0.0114815323091357 -0.0191389083895799 0.0386403777567105 -0.019133154191423 -0.0204348743123665 0.0224611578234755 -0.00479849205223169 0.0507320602782057 -0.0346787239679149 0.0327019221997583 0.0216422026985925 -0.0212419559872511 7.61396215501175e-05 0.0392172182043877 -0.101291290039376 -0.0130738583945208 0.0594123692614802 -0.0510774230931317 -0.082672709899249 0.0707117305244044 0.0622505199573979 0.0226609361599816 0.0919636150280669 0.0223227486052529 0.00901163605849097 0.0373974930029895 -0.0738967078828817 -0.057870591266304 0.119951595448254 -0.188366518141915 -0.0257852717487863 0.0725632477449955 -0.117162101983538 0.0309454499271487 -0.00659962557385457 -0.0265599668484339 0.0264319132421998 -0.114050351025921 -0.0694347644559313 -0.00579923729311218 -0.248736148780284 -0.0278974346494775 0.185730785390268 -0.104719216065994
  7 215.77723758325 ""  24.1189096869186 0 0 -0.00558374281349161 0.0473508331746235 -0.0125316477657157 -0.0498819007924807 0.0430701458161011 0.000213155049318417 -0.00743343019298146 0.0484493062223316 0.0220183453248077 -0.0518177307500604 -0.0184586762149895 0.030326079065964 0.0128103063343242 0.0577969315427028 -0.0208295778795621 -0.0716051553564311 0.076770176283046 -0.00699940658620464 -0.0776393707385699 0.0442704577122163 0.0110762706362418 0.0134548869343316 0.0538529321525807 0.0400249974811183 -0.0344331491834429 0.0455507049266206 0.0342195944326103 -0.00584079005138094 0.0486678104425406 0.0214353825926464 -0.0693189561456601 -0.0178903861995757 0.0757214510029195 -0.00137217111477771 -0.145532374136911 0.0604039862237044 0.00144711026884344 0.0594013788415917 -0.0465756658665064 0.0779276147394808 -0.0215036705713871 -0.0227927699223501 0.0585082865544774 -0.0286225127043309 -0.0170843516279726 0.017465912191482 -0.248889609867679 0.0682668142719932 0.0544712629009277 -0.0786095144669036 0.168127707634924 0.189493953142191 -0.0199104895643575 -0.0476591097116246 0.136797267951914 -0.127522778876492 -0.00590979044262577 -0.06562704077691 -0.0452407396577612 0.00576704650316636 0.0987233916116211 0.0863097176991119 -0.0472858827964872 -0.0104651908272505 0.00654578784650412 -0.0217199272975618 -0.12962208653827 -0.0323235340770381 -0.0682765748250884 0.0164426943913559 0.0925966789763921 -0.0279062543665276
  8 291.104478601786 ""  1.56883001111136 0 0 -0.0241604649971392 -0.0227922003306028 0.0429425377471288 0.00804224790238488 -0.00202476064295118 0.0623879345588411 0.0541837915770279 -0.123121484526126 -0.0370662912241181 -0.0144327441963854 0.124259788228965 -0.0158845633992236 -0.0201600730861319 -0.0614051151343254 0.0386090291567434 0.047068769990298 -0.063405658101284 0.0923397433781758 0.0738035035011245 0.00896208770507072 0.0388123106575543 -0.067209075467188 -0.140141379904821 -0.151612595364785 0.174482422849905 -0.242775066576432 -0.0955576852556553 0.123668873998637 -0.0825472665828733 0.072244433140714 0.10798058248639 0.14209526374988 -0.0478468769183217 -0.010169515947478 -0.0293010258772391 0.0147095126741209 -0.0364902770740317 0.011210395126633 -0.00166438169490473 -0.00969937564955141 -0.0136466867372888 -0.0174652749436659 0.0305840833659847 -0.0186045241644936 -0.0256965190594887 0.00908490483043714 -0.0797033984821971 0.0157003591293676 0.0283598961840685 0.000414544614026266 0.0581116453016218 0.0114188671590654 -0.0137207774132522 -0.0230256474835401 0.0818500294438388 -0.0755623268841222 -0.0507328014710381 -0.0204801563588994 -0.0307954652717611 -0.0264210020131266 0.0762613242758052 0.0469833858261447 -0.0032292433385211 -0.0216527496055677 0.054276276344951 -0.0015300232256933 -0.0569105114246181 0.0283433390246313 -0.101377825756311 -0.04100739625086 0.153483784845105 0.00972585915447281
  9 305.343246249514 ""  14.1859472293185 0 0 -0.0462295115013329 -0.0514818027820319 0.0115695034544046 -0.0139698376132828 -0.0421146869270115 0.0154167127144889 -0.0713522948652208 -0.0317532292665206 0.0357046481600477 -0.00701736237944483 0.0503479384612304 -0.0187343088218725 -0.0261106698422547 -0.0818500302454376 -0.000266477954532388 0.0122195077784389 -0.0809166266823969 0.00722496740315287 0.00440941601774268 -0.0493536217953414 0.00687002933517593 0.0271776167803736 -0.0880489381928256 0.166501740182486 -0.196552096820013 0.0942229955335628 0.0978284051080128 -0.0728661303896382 -0.0633104708965598 -0.106893794212904 0.135806093763399 0.0759460492823057 0.01491412373318 -0.0187057246803452 -0.00631652617339151 0.0229367097743894 0.0922392923904096 0.00440915213020163 -0.0684443719264962 0.0621922414025338 0.0378369321693204 0.0116389345611961 0.0157460682024793 0.012876765621857 0.0291596191438784 -0.0247014096495551 -0.0168709294349814 0.0274576277174665 0.0023156760421641 0.0138986946043838 0.0486743978070688 0.057012229081644 0.0422722757614225 0.0300971961664147 -0.177237426932324 0.238144689552226 0.0622342105138966 0.286173982454174 0.0468562239086601 -0.0245823925977618 -0.104685249614308 -0.266666648167846 0.0610467815825897 -0.0254634392145862 0.0102889331811479 -0.0271341053215236 -0.0386803882237439 -0.00798531039411112 -0.11127261575198 -0.0219264337414319 0.0955569544926282 -0.024568752713534
  10 314.056419731821 ""  5.07599310817676 0 0 -0.0263509699822754 -0.0266796499135511 0.0100739894432674 -0.0104602990022016 -0.0242597093317902 0.00578722173887454 -0.0409067463246703 -0.0141465859360411 0.0127360912669281 0.00330744977213145 0.0330801670700956 -0.0054597139605343 -0.0225395300377835 -0.0427027187032313 0.00712200140956373 0.00429388215692903 -0.0434544571674571 -0.0128959377880553 -0.0101264812755142 -0.0389001727696758 0.0036827601922242 0.0687910794179266 -0.13627685376551 0.185290188305509 -0.190583527573346 0.176061307425857 0.0879063359201225 -0.0191766399643049 -0.0585496944933504 -0.213565994543165 0.0291332633228475 0.0347599756831646 -0.0414818332505267 -0.0147166484136521 0.0336764398173527 -0.0186920847393228 0.0586010261965984 -0.0395117479799688 -0.0178652619519153 0.0162927356055528 0.0135486885965073 0.00975944684899799 0.0084596565976545 0.0134063010452941 0.0111220972131566 -0.0191210796365459 0.0835631735233534 -0.0215034147173918 -0.0118232229040778 0.0168260199329019 -0.0566554022812687 -0.0219186263666252 0.0115381839555977 0.0214495588401905 0.292911479384974 -0.331191845004263 0.00796811890466195 -0.41942344174519 -0.0446448917455874 0.0864499544536343 0.172479969343293 0.431803898336047 -0.0635747934735199 -0.00381984665661935 0.00651466018433981 0.000690117450262127 0.0308424688067055 0.0153885415518833 0.00328792697262373 -0.00731653325924298 -0.00962442532510158 0.000543393635803546
  11 320.896164080808 ""  28.3393264765605 0 0 0.0112807862003697 0.0153778801452683 0.0140265878999528 -0.00513169185387655 0.00871656346466967 -0.00518982633104753 0.0409027232331946 -0.0146141562630747 -0.0329748527926435 0.029012536032849 0.0254378269603062 0.0211484476419469 0.000728539020967381 0.0144990130431247 0.0194428255667753 -0.00785728983328877 0.0239379043396778 -0.056677121557723 -0.0413256125386852 -0.0344604730933451 0.00398775774908633 0.156863946999442 -0.292952139875027 0.218129708096295 -0.150348673082935 0.288767630140667 0.0645094784619686 0.140080188345693 -0.0771993552681646 -0.42519359252887 -0.37275236535257 -0.0671681400165387 -0.369228236218302 0.00599200716118609 -0.0211340725698441 0.0145803720134531 -0.0566619341125025 0.0168308569946972 0.0186258774510609 -0.0256938684703001 -0.0178409531636649 -0.0111648208832008 0.0104119377780396 -0.0161809294041445 -0.0203108249265386 0.0272499019298878 -0.0529567496158962 0.0128295919665686 0.0104332107813914 -0.00872453769878312 0.0404785384301369 -0.00404547222839176 -0.0191073611639071 -0.02089570997428 -0.0541787844204625 0.0670949026195831 -0.0433369927004575 0.129157964828137 -0.00239322817401274 -0.0452871008659869 -0.0143056133966861 -0.117885860867241 0.0239006547841525 0.0112389495059352 0.0101652926290234 0.026749452386333 0.000107713440474154 0.00944935626635951 0.0374734760849075 0.0132260534654781 0.000876566276736511 0.0255303064922846
  12 328.956551625544 ""  98.1546643375155 0 0 -0.011254827359484 -0.0242827875275762 0.00354973990005588 0.0206769286582876 -0.0138006290643561 0.0253711303322723 -0.0405093564587299 0.00803251835127578 0.0179990360756609 0.0350981520862297 0.00457452171894875 0.0289320324736416 0.00621180992112348 -0.0551878537674676 -0.00633253326589796 0.0334600206109099 -0.029497817592064 0.0270831175036976 0.0242622689130254 -0.00971432787671454 0.0252352989105423 -0.111432941039741 0.191990968028245 -0.142916170580738 0.0859262499576373 -0.169309032976242 -0.0458798027265904 -0.11943213107909 0.0420071885515242 0.257838106644331 -0.552519617168922 -0.131038643335232 -0.543518486910536 -0.0148182959912958 0.00305750306360985 -0.00165251287625699 0.0432744390637057 -0.0104843581333665 -0.0204931983247306 0.02246233003547 0.0152590943887469 0.0076235688759474 0.00171783395843496 0.0132799968761838 0.0135585164898325 -0.030144887553572 0.00803426983714127 0.00156171932153192 -0.00154652554714442 0.00789484841140196 -0.000164751431379329 0.00995076506407908 0.0147283499296751 0.0131650465144837 0.0222854717865738 -0.0148466461271883 0.024856570456259 -0.0399821476743437 0.00934695261591161 0.0236852731128161 0.00810917187390902 0.0482797235031172 -0.00519315238527264 -0.0191839806342169 0.00744388352843123 -0.0318076751212883 -0.0247021423437517 -0.0035882317404961 -0.0870239635220477 -0.029045851651965 0.0628613814923174 -0.0255822743488637
  13 396.707036713127 ""  8.15079225821266 0 0 -0.00813132021009993 0.0279908890717284 -0.0222437038581789 -0.00891820898069161 0.0573023409042206 0.024524085402914 0.0402980726375819 -0.0329079488259368 -0.0178379567221875 -0.0309945845171384 0.0417931932968853 0.0252376592700001 0.00206935875858734 0.0273698743978743 -0.0267029444398746 -0.000928902180961013 0.0397094953576881 0.0723457652532325 0.0138486419751113 0.111998510338421 0.0240289516575172 0.0212297433542499 -0.111563621369364 -0.00067844872076739 0.0266800867045789 -0.0512748888392058 -0.0124360955524447 0.125867696356953 -0.0187120911917283 -0.0448251319563887 -0.0697805438697938 0.0336612173574125 -0.00817718417872052 -0.00964143632751546 -0.0491813280424544 -0.0941985516174422 0.0466216703927115 0.0219180099079183 0.0494535556368843 0.094759279908358 -0.0213351114388655 0.00800028729669564 -0.0660143427646332 0.0231424356830892 0.0316562481839618 -0.0605372753970401 0.102187615770395 -0.0990552039839283 -0.0481884235480726 -0.120652143587881 -0.220558055654568 0.135579244631898 -0.0160520104504909 -0.0101245690085054 -0.130019504772972 0.0721575088275306 0.170995737579895 -0.12324447559972 0.0476877615180585 0.103341426927227 -0.191038911128249 -0.0114369946635254 -0.156681561441759 -0.0260888314629315 -0.0676468345839904 -0.0167162051042338 -0.035729067325324 -0.0497293348318037 0.10211399089348 -0.0556120341669816 -0.186253534383236 -0.0120658267600139
  14 440.303905373428 ""  4.57429523783853 0 0 0.0595270454968591 -0.0382576300024411 0.0955889713926996 -0.0435680009652317 -0.0923731789801808 0.00682781807859748 0.00284766742632099 0.0663758673411341 -0.0239965727300491 -0.0136121199034078 0.0181675388559277 -0.00870495800862333 0.0793849030464457 -0.0625631475776654 0.0825577937620525 -0.0821858429412828 -0.0120666492102344 -0.161215549969489 -0.126399803179705 -0.283734266441934 0.0145268995355881 -0.03396356151136 0.132230028409236 -0.0925070721255904 0.111091645207146 0.192220827413305 -0.0697019228074461 -0.163970783880775 0.019147792190627 -0.0603491898063157 0.0824350113635236 0.0311693163083743 -0.0426966249133502 -0.00725963145170849 -0.0233466541803215 -0.0465246187533492 0.00430790300147615 0.0224058658265518 0.0765135384372702 0.0455520420080358 0.00810627262844425 -0.0320180845968668 -0.036505912193142 -0.0247058936714806 -0.0321631671963418 0.0166439488851838 -0.00335327629392494 -0.0536115100655497 0.0137967539656445 -0.021571580995092 -0.053851802592283 0.0521435129182806 -0.00232065196263276 -0.057234656486285 -0.0557718031663076 -0.0292423601891636 0.107138076266657 -0.103591996463581 -0.0539744893503055 -0.0608376333808275 -0.104301358275796 -0.063464215679807 -0.117961921678505 0.0202977772701336 0.0417787724819311 -0.00140377289094936 -0.00534321395843669 0.0116365202993647 -0.138697641376538 -0.0595269922807554 0.162173916465647 0.0321956375951251
  15 467.946335662323 ""  5.89425979684599 0 0 -0.0394742339424776 -0.0021554154857107 -0.0497447130979981 0.0119989302658425 0.0261251767280257 0.00161608496706176 -0.0403327994009431 -0.0321724512702427 0.0245803820253887 0.00329093171847194 0.00150246295231474 0.00486508459279357 -0.058880826617982 0.00107744776274118 -0.0398174473847643 0.0369961651478304 -0.0231930991693875 0.0816791347486115 0.0540711900458855 0.120372792042354 -0.00268651905983952 0.0135922931642841 -0.00984193626830159 0.070935978833461 -0.121091356919784 -0.092560611611159 0.0601385720118355 -0.00230418518630479 -0.0143785959024422 0.0642862978788059 -0.0285998566352948 -0.00382489741490502 0.000571426406944303 -0.00617077483697495 0.0172850387637928 0.0248351808558758 0.0401521724735041 0.00529286053898414 0.0975953242443957 0.0132007373135742 0.0898025115465443 -0.072808210541988 -0.030095635492428 -0.0665141672163781 -0.0869357829772914 0.046472772614609 -0.148858787187094 0.0302589761447026 -0.00235883938136175 0.101361954075683 0.186218960565172 -0.0432204378792996 0.0543722023862957 -0.110377256140576 -0.0121714884875464 -0.128477901495921 0.11944148852851 -0.109397544627371 -0.183484902834543 -0.280601766487986 -0.0610931710142224 -0.163128686433055 -0.0592650353291571 0.0371219346311192 0.00361318997502417 0.00541018169151903 0.0818741337252843 0.0262760040766102 0.0797795138913173 0.0828708839004739 -0.0791929209424076 -0.0151332737293671
  16 512.156653854255 ""  19.2906146523428 0 0 -0.065663373870844 0.0511435972948114 0.0492109493679035 0.0533040283331652 0.0111825745792273 -0.0494859564769939 -0.0249267917881018 -0.0312656283406106 0.00238064866143994 0.0749013519735733 -0.0939019236267193 -0.0412334627634837 -0.11979454922434 0.0961274767642193 0.0768154024730282 0.0761723926754442 -0.0234381126116196 -0.0188736869934107 0.0817792352168361 0.0315460836927332 -0.0604364968745786 -0.0764672342435101 -0.13643234827995 -0.00367795686836505 0.00130145892833872 -0.0578569519699445 -0.0103325468533632 0.0849131372335457 -0.0106018485519357 -0.0212752845829379 0.00297685875821304 -0.0993631783510051 0.0646782761519614 -0.033413759040955 -0.0241203798440954 -0.0265824901446638 0.0110976554571537 0.00890630475061126 0.0137661904053676 0.0498878946843938 -0.0157739991429752 -0.00976050488789481 -0.00232182903663041 -5.19729488256687e-05 -0.00785283513151009 0.00380233268675768 0.0559895249896619 -0.0403262825472785 0.00357087577712276 -0.0424889650100057 -0.0816676922220828 0.072780044138617 -0.0115156817459518 -0.017779782998324 -0.0213744331637778 0.010507599403891 0.0528472236667195 -0.0393853215805158 0.00710767487143169 0.0218430959415009 -0.0462401616515126 -0.00088021728283458 -0.0845127613132594 -0.0646732473672089 0.098801737361267 0.0722399905384639 -0.121293600434747 0.0681490388615203 -0.0308985230271386 -0.093564380112388 0.195107909121232 0.0869554940668709
  17 535.059042125694 ""  2.0051160842895 0 0 0.0278129461581444 0.029702590122382 0.0560226538185546 0.00513461689364998 0.01077524558627 -0.0115125766298269 0.0711947374890157 0.0255396898427347 -0.0294068952569422 0.00780223364126276 -0.0130624277858046 -0.00563691258187601 0.060849394205021 0.0474480271557045 0.0412845201342332 -0.0250504641137736 0.0616462778548987 -0.0634784883976083 -0.0254489045731514 -0.0637920534190278 -0.00893945731749796 -0.0392131765062506 -0.087943352939258 -0.0939005391777709 0.191424667553327 0.0733565511388273 -0.0841761577021608 0.115354576072436 0.0198975144865019 -0.101328998875358 -0.0017441310394655 -0.0128924184332794 0.0223909628953397 -0.0128296831337367 0.0332530627266977 0.0390627883347742 0.0687667780263496 -0.0233312501543762 -0.0133482193686439 -0.0240367535996686 0.0772463495121 -0.0152363520571949 0.0058903552491273 -0.00898296028640533 -0.00307383707622191 -0.0735693529283824 -0.116851953706335 0.0639203123386101 -0.0847432255202129 0.082573536939189 0.165582817656149 -0.0807647258823882 0.0706505462361617 -0.0078373654183447 0.0405219244374534 -0.0589365675610035 0.0501027999443545 -0.0129247748221826 -0.0764211835479272 -0.125471267087116 0.0422623888435634 -0.0390391462460508 0.0863731679513916 -0.132506833983772 -0.0840743037102504 -0.0059976287373093 -0.147876760950078 -0.086711936628866 -0.00907396905302114 -0.204364486298325 -0.062030306607368 0.0222639945618833
  18 732.288632085708 ""  12.1855430862393 0 0 0.00929787403095429 -0.0113961441408113 -0.00275089130511225 -0.000493763817733416 0.0509245199329742 -0.020618644731036 -0.0113167226156213 -0.0120957501942804 -0.000566108907780945 -0.0101348984604773 0.00699434767618823 0.00886874458440832 -0.0431323866062502 0.0208012828348134 0.0225748485050394 -0.0157457016427758 0.072245003603349 -0.0106113645583053 -0.0219731592972735 0.0698549299813563 -0.0103251797530483 0.00330243187444233 -0.0189665543387362 0.0177275093682963 -0.0291777499549659 -0.0226717608545209 0.00806962986453363 -0.00193520655018758 -0.0103304907688544 0.00225082372294347 -0.0462976167227548 0.00387632652864894 0.0399932523595325 0.0136837090010537 0.00800996483442529 0.0270991522077486 0.0140324847281775 0.000230145115294594 0.011719464517791 -0.0170924544761634 0.0182230273591201 0.0181846514851297 -0.016016493736523 -0.00601475662710627 -0.0403794959354901 0.0822413854244671 0.304715946965585 -0.013974645637814 -0.190318004583913 -0.143966487715826 -0.194075042737853 -0.0163847787368025 0.00322171413137675 -0.0220283602761512 0.0121224994110271 -0.0320156979813739 -0.082488647742368 0.00825999977472101 -0.0310453838348275 -0.102340902034925 0.0277674899961997 -0.00952519912179522 0.0391287213732047 0.0391922218695435 -0.0811701930234634 0.0397754001010093 -0.282484638009815 -0.232689530190263 -0.370986782679141 0.168557695511649 0.472274410208535 0.0242858516100845
  19 795.661242645068 ""  5.69040432336586 0 0 -0.0115837711535226 -0.00128120745331575 -0.0337263673286642 -0.0055523955790397 -0.0453676105917922 0.0170915509550341 0.0410224049366749 0.0312253368352852 -0.00479327405414348 -6.99414522181525e-05 0.00183293692863843 0.000427747649393763 0.00610997238866803 -0.0233324951650061 -0.0413702753657212 0.0129034425606938 -0.0762749949976427 0.0341427886531174 0.0159264417930768 -0.0192610950416411 0.0115350758473511 0.0651685336285705 0.048020704930697 0.0118856617385941 0.010309078244879 0.00612588739521134 0.00826931601997093 0.0534798992151341 0.0399847929131006 0.0189425281254916 0.0431160821074983 0.00528345764136597 -0.0496283957643111 -0.0306533837415385 0.0343113534281843 0.0927403832292345 0.022574757229367 0.0203618704190185 0.0050411032664053 0.0468293695036247 -0.0356558179395277 0.0901047667981772 -0.0350237871796106 -0.0484290110747615 -0.136286653776571 -0.148479013126876 0.247067311008831 0.100813959454798 -0.00294295083279597 -0.0537572993930091 -0.0926499063224797 0.135737999906763 -0.0061036749834401 0.0924626872174521 -0.0457387974164302 0.00714862313609075 -0.347741207519463 0.0350673085158797 0.0349037166264735 -0.00841022293669023 -0.00646853097442365 0.0345108014991176 -0.161994941334393 -0.0444085068503799 0.0166853566174779 -0.00378507688199352 0.0256874032598465 0.0566784687920015 0.116281663026762 -9.08160570108716e-06 -0.108785097316215 -0.0259656164531907
  20 833.631424320122 ""  14.9643979929748 0 0 -0.0489978262029084 -0.00116062187537774 -0.093130838240592 -0.0228497458591795 -0.107700611247844 0.0265953271377913 0.0951445042975165 0.0761526812816004 -0.0231909994712069 -0.0032976331220783 0.00608332931290077 0.00802852233391161 -0.1273534125152 -0.00697494253548113 -0.0534373283810978 0.0438119123638629 -0.22395011632422 0.130067553235023 0.0489962101978196 0.034837018171692 0.0148302575803086 0.225600609213955 0.145118050170643 0.080372520156002 -0.0736336000388051 -0.0413886092200774 0.0511323849007835 0.150011219859118 0.115168146092347 0.0901217056290889 0.101902951142792 0.014037651248218 -0.126030657098768 0.000214972140016605 -0.0193444162898822 -0.00667563797812211 -0.00698540988793613 -0.0141871450192123 -0.00248811650684558 -0.00835144496013963 0.0161257033063178 -0.0445163271496981 0.0171924259809553 0.0284790235140633 0.0453681163044688 0.084079321795886 0.0556703429919352 -0.0300246300143414 -0.0845394240027101 -0.0613949768752214 -0.0546327232030448 -0.0223271845313227 -0.0154237061835334 -0.0962473652714272 0.0335615483849997 -0.0201547414346517 0.184102778101058 -0.023945395734897 -0.0412668034805146 -0.069626986680754 0.00499101357211784 -0.0399369075006894 0.0844655055960542 -0.0357901504425119 0.0160997282165565 0.0569523866726172 -0.164736041232388 -0.0200699783136773 0.0326613504797404 0.0788402489342071 0.0993326794827323 0.0207007248774109
  21 902.849009122124 ""  4.05057729360501 0 0 0.00228301787593736 0.0296744458233356 0.0176513704268242 0.00833141261356633 -0.00729243961863778 0.0189027663788341 -0.0298169105996187 -0.0114919113814274 0.00910899626039563 0.00392301206409896 -0.00573977027787629 -0.00717555060114023 0.0712320797745453 -0.012814603549487 -0.016980553468483 -0.00226925397819682 0.0205669833784607 -0.0458523016079398 -0.0129824465372581 -0.0824859812731059 0.0178760818814011 -0.0910836732459918 -0.070096200394504 -0.0274560425589656 0.0307794141431744 -0.00220356792095059 -0.018860302620171 0.00399723086557977 -0.0110204215707989 -0.0263177114499647 0.0113168045901439 -0.00477430123800129 -0.00467918064136457 0.0384100755669149 -0.0709943013064848 0.0401967359136905 0.0117576179539573 0.00136967830867272 0.00174238014448445 -0.0262402128048078 0.0196665407253128 -0.00211854732091917 -0.047424996824029 0.0540544731160309 0.0148054703290092 -0.0543008294172476 0.268978798006658 0.0282014136931794 0.0461651123331572 -0.233269563910975 -0.275271896857273 0.106999130458598 -0.0786522225633839 -0.248494850324882 0.0940203716379614 -0.11499608057794 -0.0017846076319102 0.0457293384954839 -0.119278265921304 -0.356528775008865 0.127045403363058 -0.062575135650328 0.416389634392754 0.000250907944758126 0.0362694375593147 -0.0441217822331567 0.0370394367627888 0.076590438922475 0.136025250906774 -0.0176198171959537 -0.170686606843631 -0.0503740735289709
  22 938.855063174603 ""  47.742130571204 0 0 0.0739667151678913 -0.0671974984548285 -0.0333714109588996 0.00813065268495052 0.0609536227548385 -0.0205154375103944 0.013623699521906 -0.0474959167811063 -0.0114670373863388 -0.00468424176489053 0.00674791480859246 -0.000106876974851368 0.0938195832814201 -0.0831205849310716 -0.0424965925404141 -0.0257150318944191 0.116412583804695 -0.0519983677916033 -0.0306961997013416 0.0406416118744254 -0.0093985102224083 0.118743582805851 0.165964394624034 -0.00169812374951699 -0.0441982927305887 0.0646780098016044 0.0174284479882708 -0.231513142656476 -0.103041337131551 0.00682236801448557 -0.0657407555993963 0.00196916571774511 0.0739183583620239 -0.0311519392474217 0.0348736557862982 0.0778115201180605 -0.0517830013275513 -0.0370664521785099 -0.0188766494344756 0.051834486966135 -0.0184478200871528 -0.0312474449233954 0.0599595423049663 0.0332337542948713 -0.00169097665360645 -0.0370731736616099 0.207613621117215 0.0687400081124142 -0.0506537888983664 -0.0382794183289362 -0.0595120379359568 0.0582622797256818 -0.0816363933249489 -0.129109566856011 0.0185684873578235 0.00822690897833057 0.341367843746384 -0.097849905016032 -0.0466561328641157 -0.0811134483810797 -0.082080741148598 -0.0954407690036866 -0.137513833887381 -0.0616059662918105 0.0234307022977738 0.0340242606171436 0.0822974566397453 0.0648631275816405 0.045733718805462 -0.0539452602130652 -0.017989710901715 0.0312283077267283
  23 961.306956476347 ""  18.8696437084892 0 0 -0.0309849135768307 0.0641377689401722 0.0133295943272842 0.030253581826426 -0.0326760506045058 0.0482655487720037 -0.0501516304847767 0.0501742062326132 0.0097642054629665 -0.00436216660079398 -0.00618416104269908 -0.00636000056221679 0.00989354081789494 -0.0763201355888493 -0.0152186039538646 -0.0326450757520276 0.082799420075681 -0.116336651700773 -0.0605544819087709 -0.234038946993929 0.0577253746877423 -0.195912534924579 -0.272015809835353 0.00658042800333895 0.0288443789304872 -0.162357847778716 -0.0317876101649766 0.341428803956266 0.139758164485219 -0.00741091925574104 0.0597571160194986 0.000628125512205734 -0.0554462943439291 -0.013537195279641 0.0427085122557127 0.0525476975184001 -0.0483625323277474 -0.0300922117473158 -0.0145253387757348 0.0329683785438684 -0.00906166480409765 -0.0139435073987419 0.0600097838682734 0.0132859184895023 -0.00934254156944101 0.0176083584468564 0.130919875821398 0.0420494789690191 -0.0644676925509966 0.00513815764532532 -0.00432982292211063 -0.0216896156300257 -0.0416938373559176 -0.0296442081849503 -0.0093311483452662 0.0341504687827768 0.268893142900296 -0.0929130064143526 -0.0108380350428888 0.01324537204009 -0.101605315054804 -0.0675741762679049 -0.218756824375595 0.0313300961381812 -0.0321249376450366 -0.0483953482944046 0.0198308671012882 -0.0283764935421597 -0.00990550629761911 0.163188437255826 -0.00893680455873811 -0.0938469179829828
  24 967.927896006303 ""  3.8580532374486 0 0 0.0589307338567709 0.00104060559402902 -0.0350217165682563 0.0556553812401453 0.0294945147336667 0.0517380265725939 -0.0277518762234203 -0.00700697551935096 -0.0651329839448145 -0.0112774903994739 -0.00175718252175454 -0.014085003670101 -0.0647470569805905 -0.293045644155396 0.00391482149896163 -0.0808419354046059 0.278201388849698 -0.266372286509496 -0.149242673155824 -0.323035307376607 0.0836684195320011 0.180746345008116 0.0496873640906781 0.126616758682473 -0.318397441850553 -0.272452345980576 0.0627475961571704 0.119400151724724 0.0741229638680517 0.156769981482165 -0.00559172907838845 0.00115076664158082 0.0239255363306791 0.00390252488646056 -0.0169465144863236 -0.0276398073272715 0.0255886949411377 0.0141637393283598 0.00767873271149872 -0.0175208115031448 0.00546828812088254 0.00356439253648073 -0.0223647240810788 -0.0124856455385055 0.00461767441278337 0.00856726237432968 -0.0799544294696738 -0.024695846622358 -0.0109620103771799 0.00577401196009521 0.0253879471678515 -0.009510129137737 0.0334612279427903 0.0405449064889921 -0.00554160535381639 -0.00286173069843463 -0.125256071150124 0.039673838576481 0.0179987056182952 0.0345976641964824 0.0357310265512476 0.0397348082971792 0.0603898369120429 -0.0300504697523773 0.0194068157018654 0.0425325620737699 -0.0875294202738814 0.00856634699817958 0.0615944597120126 -0.0668289339171979 0.00129384653588194 0.0550451532125801
  25 1036.48084043377 ""  15.5311099807679 0 0 0.0947806243442186 0.074678760985957 -0.0776840231464638 -0.00259869475507372 -0.0498241821323819 0.0374910731327788 -0.0586056714705831 -0.0570896470597905 0.027398924633458 0.000625311438692382 -0.00136081202500248 -0.000612900498464542 0.282886730761474 0.159861176788901 -0.155654893057646 -0.0355559821501616 0.00153904959180968 0.0481196385484812 0.00520418368118168 -0.02490095377059 0.0347894441115467 -0.160479833705709 -0.0596342107512206 -0.0806821220385646 0.0792673086890353 0.0720123163654841 -0.0365322206565293 -0.167705373860992 -0.111361331346096 -0.0965517182582209 0.127122840645505 0.0101753318446776 -0.141441412396276 0.00334897956002406 -0.0169737182331513 0.00155824468337675 0.0198594099212482 0.00753028621030937 0.00698292054953605 -0.0258785608281022 0.0167288087793101 -0.0180429641545017 0.0091692105461548 -0.0259655924307879 0.00767907638584269 0.177439866268015 0.02325691337858 -0.0329646658447778 -0.213729004755711 -0.0578784829501308 0.0179926415845599 -0.0773505449108165 0.0552629552924726 0.0674061426984484 -0.029296187242002 0.0330808193400564 -0.0409777416427483 0.00773307486429925 0.0406776151819779 0.132463561378799 -0.0178144240357477 0.0353285492460704 -0.0886203365239962 -0.031678495232435 0.0304657734008626 0.0272786075296456 -0.26984426288905 -1.66127925386488e-05 0.193708239160798 0.166459216023562 -0.00271790426151203 -0.0439863737268549
  26 1077.38079054328 ""  113.812813830426 0 0 0.0626247299459169 0.0169191667012099 -0.024100223298586 0.110104538523469 -0.0689472186722794 -0.114260818507085 -0.0445997299503003 0.000805668342963242 -0.00465529038263657 -0.0945477187965714 0.0277791127917472 0.100501516764731 0.00145718102737308 0.159144679556864 0.0120437235875069 0.0788442470013931 -0.0496270115361514 -0.0220838644146351 0.118555694478851 0.00487760175960005 -0.0964870491459091 -0.06880150405681 -0.0899266582259905 0.00838531721738584 -0.0361799580452471 -0.0860762969365888 -0.011980319551594 0.0879820794435543 0.028581207828726 -0.0157038015452644 0.056331491258368 0.048111549613426 -0.077008036825714 -0.0154392303439812 0.0159569238042267 -0.0143458874618078 -0.00890026496144071 -0.00480375385294478 -0.00479864073825198 0.0240464970602246 -0.0143694493350798 0.0155499222981277 -0.0122242258029895 0.0182998296225954 -0.00555322687125112 -0.143402437810831 -0.0650698460233009 0.0153150964466073 0.138608130449649 0.0696319110561918 0.0188300395153627 0.0582885420156065 -0.0246020845530992 -0.0209537106618073 0.0229345928803488 -0.027628357857114 0.0057241465987539 0.00328086666814929 -0.0260087829628837 -0.0945301093882038 0.0183628411424215 -0.0172137536690322 0.0751648244694499 -0.00753322976406147 0.00147849673158123 0.0311404442300669 0.0347326983013737 -0.00307594717438737 -0.0646133262207848 -0.107080511164096 0.0668048422712574 0.0710027884254273
  27 1094.97625012833 ""  41.5813215834732 0 0 -0.0296934623900155 -0.0678906382160503 -0.0206847066082164 0.0397768535745071 0.0208998331806457 -0.0311150464079712 0.0129535771685335 0.0358853680728056 0.037867150047699 -0.0226874165407049 0.00902808753772648 0.0161498694045677 0.0624871043173795 -0.148634616837505 -0.0693188661276959 0.0308802147861934 0.036626379124172 -0.0931500509261052 -0.0211455826082837 -0.0339786240227573 -0.013765620958306 -0.105925340653308 -0.0848492128184156 -0.0343885821072696 0.175497223718778 0.0477051304072232 -0.0366587714180246 0.115045725605803 0.0371819723443631 -0.0695482204526822 -0.0706654255171235 0.00643319795341496 0.0761389562696635 -0.0343183880531707 0.0161389272856898 0.0276621385344543 0.00928163887953471 0.000260558530063408 0.0272342129572668 0.0265000756692465 -0.000627364338049893 -0.117822356296343 -0.037191915422688 -0.052346448212175 0.0629845772322179 0.168062207366537 0.100853725167965 -0.0135027471722516 -0.146602682839257 -0.010392400339668 0.0213312574776441 0.160297416491408 0.0102937913616088 -0.137450130697025 -0.018761398102181 0.00441046273363655 -0.2371218675093 0.14582145030443 0.0852101187074664 0.240479365368186 0.0836647858119419 0.119741805315384 0.122081510469992 -0.036787488241039 0.00947392040176558 0.00846467028930913 0.217289587562948 0.0759768370317186 -0.00580028705762433 0.189584216729327 0.0451871154901544 -0.0660050965087286
  28 1110.84972545161 ""  12.1562720814861 0 0 0.0466807308672834 0.00842451535004552 -0.0460856236498172 -0.0663605188843963 0.0073624502263814 0.0653273670110832 -0.0247027807030035 0.00581529589592356 0.0128043771007516 0.0420454789071747 -0.011559850313611 -0.0408681382779011 0.0622160113209877 0.0447455276282102 -0.0488918231697431 -0.0943790866804746 0.0540508445539026 0.0894439714812752 -0.0634319860690526 0.0679679087221907 0.0631829930249681 -0.0875475430288364 -0.0820860369148452 -0.0135557371283015 0.0400465102853923 -0.0241546147810103 -0.0194851053430089 0.0401778179937391 0.00931908236803294 -0.0370554161307278 0.0921834276227006 -0.0100495664460381 -0.0988983307286259 -0.0433693843647134 0.0689870895451042 -0.0379188480532446 -0.0307854955698075 -0.0159344063516852 -0.000624825965441627 0.0881371941039166 -0.048363724040264 -0.00341132612016897 -0.0496015506954776 0.0290503128981255 0.0131001411549905 -0.224675276458725 -0.139502437663075 0.0113765672114622 0.176129958017955 0.206920940142537 0.120853982575159 0.213941094384878 -0.0724867787542108 -0.100589990077185 0.0577342835102991 -0.0784487345914668 -0.082642009492601 0.0722890980846377 -0.0305693925150941 -0.149050352401582 0.0742903964056743 -0.00164438380242735 0.24339041470171 -0.0043556764991931 -0.0325753275833287 0.0483149046049435 0.0074490828092521 -0.0453786500727263 -0.0619052001392811 0.1014015677711 0.14161270375498 0.0256077817512539
  29 1134.73676053336 ""  9.00703240700417 0 0 -0.056550632726462 -0.0540959761080149 -0.0514286673860552 0.0540160201547835 0.0248362688828775 0.00583729903719809 0.0300091595629079 0.0123838994231656 0.0567120849474692 -0.0203552058657818 0.00453486003216933 -7.57161444321646e-05 0.0775842349951533 -0.167323479300786 -0.119549164479503 0.0712700222205617 0.0254844412235067 -0.191615179622011 -0.099895019680121 -0.108602190184632 0.0472825961974265 -0.0990690925367633 -0.0183318472157925 -0.0686604896376612 0.241162960604985 0.149749688874536 -0.0372853873939789 -0.00799905013250697 -0.0303581558056994 -0.102388372150463 -0.092853865455795 -0.000200007535545396 0.102959869634593 0.00169091464194043 -0.026799911986896 -0.0578782393193861 0.00932621516593819 0.0123792695477325 -0.0139062387267547 -0.0152518766603351 -0.0127527964912039 0.0919539580521824 0.0033767396366993 0.0467532058351806 -0.0376380020723847 0.0658318544209988 -0.145996262436511 -0.0627459166944736 0.145703011089824 0.0436438438564873 0.017560537920397 -0.118347448373492 0.0103137459407058 0.153076873216303 0.0347849726989825 -0.0339977658819881 0.0950357845664584 -0.0765158550456334 -0.0694238823966895 -0.219732415862164 -0.0403838042224656 -0.0830899163975457 -0.00216415948161379 -0.0328999052606931 0.0125774611675137 0.0382280664777575 -0.0140728288811918 0.0257392284394228 0.0753419338238815 0.339087868784829 0.0743996610206004 -0.0863638554346331
  30 1158.68047237549 ""  11.5688242566297 0 0 0.0830344913678395 -0.0802579061155551 -0.0243583866642501 -0.0767600638883216 0.0128983275703256 -0.0222447522083589 -0.0489360673751741 0.0626880875874762 0.00894659338521086 0.0267572161249299 0.00286323055248512 -0.00662534598404623 0.0697827125482705 -0.124136974822126 -0.0226669203163313 -0.113377726470924 0.037854672163738 0.200423298167049 0.0677961604366292 0.20914902014186 -0.0587268707103625 -0.14263477264469 -0.212902281683204 0.0336799167287434 0.0420868408456471 -0.165016811047021 -0.0399429949062183 0.286129668843878 0.12960521798178 -0.0353032300848596 0.0444761300895671 0.00207614729148048 -0.050976986582143 0.0148253532234651 -0.0533598004209046 -0.00447106368619671 0.027042636642451 0.0181729057755108 -0.00434294610731331 -0.0475430969033603 0.00695402089211585 0.0340771867211207 0.0172057854054194 0.00694741049743649 -0.018341546462692 0.0868613319097947 -0.00456666465281325 -0.0220626346869734 -0.0540929090478915 -0.101464565127857 -0.0511311964276973 -0.11324259703637 0.0192065376339324 0.0791954501595658 -0.00878418924276972 0.017001924272614 0.057475323235768 -0.0573923800159307 -0.0184345567872271 -0.0322466056538747 -0.0318300350976386 -0.0291207732841563 -0.0671908220497632 -0.0288988448596311 0.0222195908631722 0.0363384844535502 0.302434083620252 0.0861481257167594 -0.0855174811434425 -0.137861283698658 0.0374621375187264 0.0784115305515534
  31 1198.00299001724 ""  13.1277405822563 0 0 0.0047685558886236 0.0025651007560274 0.0463527385935787 -0.0158952813655881 -0.00547801384654499 -0.0390438361772296 -0.00283538436736119 0.00166214036275176 -0.0246821311518718 0.00562886201512949 0.00679311696803602 0.012500766661889 0.0718836568096183 -0.0881483027106036 0.00801446720933281 -0.0366034932330036 -0.00297082710470144 0.105829714983461 0.154166474440729 -0.0323915244747748 -0.103224716541475 0.0534796001873264 0.00891836664884566 0.0330690178289477 -0.0817089455430871 -0.0540651599589964 0.0120085415065432 0.017306228528685 0.0224095370707316 0.0524259420099479 -0.0602652095248624 -0.000349912368950292 0.0684581795946923 -0.00238930745644272 0.0231928640360959 -0.0221946881825248 -0.0417842527579774 -0.024021712174085 -0.00728062370849905 0.0891777533351956 -0.0211210925525035 0.0562058002979228 -0.0383808979920946 0.038862376884557 -0.0133781273138487 0.491110282442575 -0.0570417349349122 -0.0929460430509585 -0.441552454067471 0.032882055925044 0.208593638109893 0.037839278485373 -0.00349980090948918 0.136298135241349 0.0601855078426079 -0.0759152619970142 -0.0483952054445992 0.028263814580973 -0.0380950687919352 -0.183391098935373 0.0258801595238093 -0.0283411300156835 0.146768946354176 -0.0076949865340456 0.013386040840801 -0.0343647336042367 -0.0669747332840701 0.0155426324706531 0.0632826220975273 0.0175830298377087 -0.0839970559218783 -0.0509773092320259
  32 1227.31290826567 ""  46.1001666978374 0 0 -0.00559319575384811 0.0140978376297008 -0.0207185261544669 0.0267491100172024 0.00360992785303684 0.0410504569960498 0.00381433494185375 -0.0113622553565584 -0.00117055345884225 -0.0116886811289717 -0.0140609613763868 -0.00924027930262207 -0.0827022491458851 0.236683360796161 0.0277115121544467 0.0427002591717993 0.0107821078509418 -0.115234555273928 -0.221621915486095 0.0886371990436277 0.142064048781356 0.0132861602676591 0.0362089424332018 -0.0140758376984842 -0.0116818221532681 0.0266694338433602 0.00540814231329401 -0.0340416378233085 -0.0190721019792439 -0.0076846782938146 0.150491666153119 0.00319911708248083 -0.167049869642185 0.0043172758337354 -0.0400461485321993 -0.0028155955085041 -0.0529457793177894 -0.0597245126250722 -0.00341017785800047 0.0278630743900674 0.102363414688531 0.0281740984394358 -0.00599123898880661 -0.00526797011891367 -0.00907933127676523 0.378078127912023 0.070177759929426 -0.0722468636287426 0.203090216015356 -0.0192826804670518 -0.0564269014149013 0.20935759350035 0.183544544681707 0.193419967645251 -0.0185012830150251 0.0225211933025014 -0.0511354024730377 0.00841772679955073 0.0064289779580683 -0.00295122564117213 0.0148499020198331 0.031001965907837 -0.00236149773053488 -0.029811858790065 -0.0252277364955708 -0.000651602722437048 0.305437391825981 0.0403353512420545 -0.130688560890849 -0.126293676608463 0.0488857567355297 0.0390927077817133
  33 1232.26249406513 ""  11.2618937104076 0 0 0.0242922612654635 0.0121826334669388 0.0478075746385586 -0.0464634708874936 -0.00624911224458331 -0.039777353046945 -0.0120355155817236 0.00299043785059608 -0.0297220144503415 0.0164916452828743 0.0127008348521309 0.00851383784619645 0.198495499359231 -0.185237726470482 -0.043212238810029 -0.0340630562392837 -0.0578784919823206 0.152917005645621 0.262927538689275 -0.0824796865584552 -0.160566753115899 0.0511108256479893 -0.0127525258561115 0.0454235185886066 -0.0850939114570247 -0.0768011599152547 0.00559785674415654 0.0285992646626315 0.0303232096959199 0.0607060291116948 -0.143403885812039 -0.00501227033487602 0.157964236106708 -0.010503010994287 -0.0175750275859153 -0.00651963722320939 -0.0269939190081875 -0.0370621177364297 0.001507019292098 -0.00919819450983532 0.0779986585369059 -0.00508720747680721 0.00791261333227136 -0.0167226395800463 0.00336545382119936 0.0481300837712169 0.0850324512439736 -0.0259890376339473 0.498654763611003 0.0656983547735797 -0.102019864566548 0.185439576493064 0.133646138407175 0.0567170778366733 -0.0284335655008828 0.0340487895421181 -0.0248798107724875 0.00683211722528521 0.0180310766893664 0.0586442354742477 -0.00334674575460998 0.0296621185347762 -0.0535254234857578 -0.029275807054399 -0.0152228093840478 0.00326272592287922 -0.16337153941746 -0.0270255438189669 0.130294967967398 0.298628422010062 0.0222912802577353 -0.106034239927934
  34 1239.25800067188 ""  7.21513481995109 0 0 0.00121469754813423 -0.0449574222491535 -0.0440879324415031 0.000420573093783996 0.00552626381643579 -0.00436350436345535 -0.00159090419074926 0.0229302634725431 0.0403554734979217 0.000279754938436498 0.00745896321342945 -0.00619158900725951 -0.0524535807682285 -0.177681367555653 -0.0290099441097089 0.035831228027087 -0.0412914673514855 -0.0436101687303066 -0.024405907550282 0.024032494228684 0.00475903263591242 -0.111582382026085 -0.0772161236643568 -0.0313645979654163 0.130148426449486 0.0232988119765855 -0.0238486093731239 0.0548239899704822 0.00785918548277194 -0.0760706009562051 -0.0974337839361448 -0.0022151968846993 0.104166021175729 0.0572884597440609 -0.0103997066292041 -0.0109941663222902 -0.0588687091433988 -0.0660838209800948 -0.00660197632418172 0.0445716011973416 0.0941155328557714 0.00322038184685128 -0.00642235180735207 -0.0133531672503707 -0.006207211912895 -0.314726042604417 -0.0770203136560858 0.053844378448678 -0.198411448352151 -0.080445845909112 -0.0277830467779951 0.154244097471139 0.160216820583347 0.145282471363427 -0.026623238644564 0.027755370709992 -0.0232354832197108 0.0285315045113753 0.0253827683709871 0.0443960843988881 0.0340918140749132 0.0506270970432833 0.0102084716894967 0.0554488445668192 0.0423785418415975 0.0141113062383397 -0.330984140929372 -0.0578895265769048 0.0535533273559128 -0.258515700185108 -0.105138771866392 0.108554975313093
  35 1266.51032522183 ""  139.020929648318 0 0 -0.0135950257053542 0.0271892292672239 0.0282981991026913 0.000350250371159871 -0.00147309463678588 -0.00906878350307549 0.00869078682495366 -0.0210009304666275 -0.0161414647500134 0.00369001267180844 -0.00590611625775637 0.0152128508889649 -0.0552715683889759 0.0713046850979589 0.0532612039625521 -0.127375041334167 0.168154055123159 0.101916971547505 0.128565372479427 -0.10751180419321 -0.0692016509261431 0.0788732761658702 0.0810705410540167 0.0121781012382374 -0.0416240822599365 0.0281239536737518 0.0123724658684631 -0.0519831530130552 -0.0201538343511625 0.0364173615388739 0.110452218971627 0.00462014032101243 -0.108695980732762 0.0607140897199311 -0.0268605430841887 -0.0248807048268079 -0.0190590310316178 -0.0268518881472227 -0.00517444716974235 0.0105755974769006 0.0449148262188568 0.00530814202560037 -0.00158148934098464 -0.00196764123417782 -0.00424488547751868 -0.42988183856413 -0.149738447691181 0.0590512365092646 -0.338074559140468 -0.134346692253945 -0.03807489771333 0.0213234846801654 0.0784165723747505 0.0996681664122925 -0.00439973306648397 0.00407296094781439 -0.00032305427520589 0.0103435284830373 0.0104092108956623 0.0111781845001153 0.00244926680207587 0.0103585690738981 -0.0062968340953741 -0.0415870045454734 -0.00183766338071569 0.00448602970943695 0.355310368493304 0.10728815228159 -0.013116889613305 0.387254333187185 0.145674360846155 -0.125159029468254
  36 1284.1154689309 ""  11.2214112476185 0 0 -0.0452496181052734 -0.0141757473106996 -0.00572543731193082 0.00590603579902459 0.0242824659917862 -0.0369000168965044 0.027477706692684 -0.00834392722758719 0.0337065542962296 -0.00205621029121804 -0.0250305787541268 0.0366556501173742 -0.162700510529439 -0.279089519517515 0.0257118340085615 -0.29259586172423 0.433825526832386 0.155894582025511 0.138101561831956 -0.0230715418756003 -0.10086661394093 -0.0321206241146471 0.0303666219603836 -0.0456196670890646 0.0989044862255936 0.105696785237608 0.00332646124364788 -0.0557364775425107 -0.043407789253885 -0.0374296083118772 0.395775551692353 0.0164429940132337 -0.407767046375467 -0.0124788177381937 0.00458607621749134 0.0021117537519362 0.00270450558263373 0.000894105865177132 0.00149036392060435 -0.011735653787975 -0.00223191385140564 0.00133636113481999 0.00381306945947799 -0.000893491608972209 0.000803160963086788 0.10705755322738 0.0529835979276879 -0.0211907447125784 0.133678690134785 0.0453593564237428 0.00709386838245782 0.0640371210367649 0.00144380599148562 -0.0270838270053152 -0.00474185672676518 0.00698289440524717 0.00262139528842676 -0.0095356184425661 -0.00297058050476871 0.00184419657740789 -0.00356074824432688 -0.0026738890659216 -0.009927443959383 0.0184011183733475 0.00882287935535583 -0.0097904842565664 -0.183438490023401 -0.0409421904548259 0.0278424105945637 -0.0748843301097192 -0.0788521203415472 0.0117542961197485
  37 1311.86222736303 ""  37.2522513045094 0 0 0.00219333943410541 -0.00588847823583592 0.016480808503005 -0.00117248655730311 0.00896585046875571 -0.00863295781653846 -0.000450347882616995 0.00218782446205443 -0.0057707967950426 -0.00428054936674748 -0.0078291645772879 0.00268196508962713 0.0435647207293593 -0.0597365666670345 -0.00520194577638605 0.0156955967338516 -0.0117473183114752 -0.0154638654038157 -0.0528540186424135 0.0946389971285985 0.0203758405479578 0.0106296586432582 -0.00855078174113605 0.0111395300465033 -0.011841757350618 -0.0103577268101639 0.000480159490705142 0.00611122632242227 0.00804598001623542 0.0176319049888309 0.0801926565815601 0.00134003373808736 -0.0872325839510282 0.0139671156739177 -0.0283574483322352 0.0181763828020719 -0.0375037103245133 0.00690918910323569 -0.00405089374167381 0.12310277235515 0.0327164378369142 -0.031482135372064 -0.0366720929736387 -0.0112432104576299 0.00923530369823649 -0.0598644126835159 0.107189953033512 0.0258877284152186 0.179309914436401 -0.017108165969351 -0.0538023624042532 -0.762754360877429 -0.0669706238625617 0.107632672594536 0.0258457995600224 -0.0518735671075032 -0.0764363370682854 0.117809951902272 0.0330923979239995 0.0210108673075034 0.0373633647584361 0.0680944984504417 0.0581567805971535 -0.0118268534348172 -0.00288911099702995 -0.00023774912523441 -0.034460709963413 -0.00511907825088394 0.0379470820285518 0.0305130863387865 -0.006917588548479 -0.0133611981396553
  38 1322.1994474973 ""  18.4995917156562 0 0 -0.00549378519030876 0.0340274866174764 -0.0890991435668413 -0.0149256457067001 -0.0260193059158523 0.0342979403809636 0.00780224401543131 -0.0142151095528591 0.0368515018021081 0.0234200972120149 0.0258611060313916 -0.00137999918690462 -0.221798030808418 0.139484062033711 0.00913462919926124 -0.152797858189996 0.150130786270338 0.119232114680166 0.351748354830196 -0.464668712054882 -0.157043762576316 -0.0677362068228005 0.0457893976804573 -0.0728842439868432 0.0691771763588552 0.067511539396224 0.00232236428198426 -0.0393416953736178 -0.051462736184625 -0.0979482465280583 -0.236765378337213 -0.00381616836340835 0.263987931719094 -0.00546508060111802 -0.0122190415191701 0.00929725868846559 -0.00504293226836687 0.00425268268004441 -0.000842498096313322 0.022425170212422 0.00607833666358308 -0.00232021627147886 -0.00666945984438578 -0.00281942854323484 0.000279506209194769 0.0910375361845089 0.0487700575173761 -0.009155630497599 0.0802735199768956 -0.00477164481215064 -0.0160314830333634 -0.155676057060071 -0.0239560142577301 0.0140619641811755 -0.000342405342476359 -0.00350479235191014 -0.016598136732478 0.0145519765170418 0.00355851676507488 0.00274617846462209 0.0116567578874019 0.014549302020731 0.0157396988201944 0.00272265239444447 -0.0178942905710381 0.0111612673153095 0.172169625983978 -0.000528462185705721 -0.138446905004108 -0.217943828546354 0.0342083414093369 0.0883991521826932
  39 1371.95110655347 ""  31.8044813307214 0 0 0.00381185863982706 0.0029757226435448 -0.00292332835830113 0.000365759483722287 -0.00134239952568773 -0.00190685684469756 -0.00197229266380616 -0.00138348748974792 0.00348862643757017 -0.000952214776679504 0.000319416404105656 -0.000269646537296779 -0.0134922038892415 -0.0343521024870586 0.00227128183646026 0.00865830259500089 -0.0127689617878147 -0.00325978786385997 -0.0118791746962776 0.0124537432751782 0.00458231458601211 -0.000904949068431102 0.00722610217003634 -0.000529714031376216 0.0129578949003556 0.00451789699236615 -0.00308607774206049 0.00711434987268245 -0.00148883434128009 -0.00849962204149086 -0.00172365302633032 0.000392504746367482 0.00164757501278021 0.0144172574007152 0.00689016810806986 -0.0293246741410668 -0.0209448608679044 -0.0127050472345955 -0.01746605454194 0.0180671356842656 0.0817000147593493 0.100841820178353 0.0221493388812744 -0.0423934345475542 0.0517386583339267 0.0654340821506441 -0.11999600597356 -0.0304675006256625 -0.0454629895840365 -0.00169898087452809 -0.0084214013341296 -0.063873397698422 -0.314857782942854 -0.637054145926146 -0.0541778483014584 0.0967707817513544 -0.267934211888203 -0.0391387403910168 -0.0935654336949983 -0.0566675650122778 -0.0844299929247232 0.0629803056097367 -0.237833241198223 -0.00931099647707 0.00201457593494238 0.00568503876660562 0.00990083676445049 0.00570505825151024 -0.0025595688720998 0.0111372912192957 0.00422791692535898 -0.00131184477874654
  40 1383.48021473123 ""  33.5533222854876 0 0 -0.0135236632698972 0.00210895249690329 0.000158110247056024 0.00137361410603937 0.00113612593429652 -0.000706796264813033 -0.000590629518234441 -0.00212572653555235 -0.00339358641859829 -0.000665558737437945 -0.000917843395513624 0.00111763755373251 0.093737741816333 -0.00799054375783577 -0.0506558186689483 -0.000921679089943058 0.00382133333827724 -0.00032787289151994 0.0041036611988417 -0.0114855270039083 -0.0034701721488955 0.0110693237616644 0.0142877635322376 0.000650444302480225 -0.00349842803081758 0.010343670686868 -0.00125404592974784 0.0134323176194102 0.00543819275075908 0.00873566786400321 0.00922978209642868 0.000357871482896003 -0.00864603533319174 0.0083463997331781 -0.00622236063616778 -0.0221254553913181 -0.00354259314680818 -0.000410055925689419 -0.00584971575232239 0.00118294404577249 0.0300963827131635 0.0593144722377399 -0.0192568783328902 -0.037586057073981 -0.114364437714007 0.0361849818206429 0.0150807648598876 -0.0262781537535611 -0.0115566599505926 0.0389297148962506 0.071981154484294 -0.0133370492339596 -0.141075692343438 -0.260477981106021 -0.101331671428618 -0.021149093563067 0.450617302058341 0.0562573338348544 0.245387546513664 0.424492321223822 0.257458435339923 0.0321965461243128 0.340411258802034 -0.00219031098650739 -0.00244712342687924 0.00660950523122586 0.02646968608796 0.0022769346650711 -0.00854610243947523 -0.0125532377491949 0.0185953540949521 0.0118892452122163
  41 1391.88905946278 ""  7.4932667274691 0 0 0.0696363289183594 0.11499308567575 -0.0130017199322104 -0.0258105556130685 -0.00668509827829623 -0.0172538369664368 0.0183141585113171 -0.0172814700599326 0.0380461848664095 -0.00681695753144479 -0.00327852604631367 0.0013474216324593 -0.386067050957322 -0.580612601626377 0.148577205371676 0.162085714716933 -0.275089851220945 -0.0519961704787557 -0.0368294379810363 0.104137708517194 0.00251791420487615 -0.125311506717037 -0.0216594098219265 -0.102642242118726 -0.0249387708013377 0.0252759022861321 0.0522923055052071 -0.143128830074556 -0.0824787299417423 -0.0700467458228848 -0.000575943255074186 -0.00173329448409352 -0.00409897603086164 -0.00459964607638027 0.00104302592700851 0.00202475145797716 0.00245438673431396 0.00225017175226241 0.000507634358685373 -0.00191558818376981 -0.0059553333237499 -0.000433890141016265 -0.00246166683679627 0.00139212868133945 -0.0086646042080269 0.0309380432600613 -0.00722159061546627 -0.00360353940590815 -0.0218654959095104 -0.00456051791878349 -0.000503106788869732 0.0121278220935191 0.000292793951305437 0.0132785685945599 0.0040539659328406 -0.0141753270739944 0.0367483754144632 0.00723823687414538 0.0188117621581396 0.0244450793682227 0.0129408497110612 -0.00804972563865681 0.0285640701996058 -0.0172097686361983 -0.0205321694330967 -0.00623299309555181 0.151623971972538 0.0281095728286803 -0.0118183267844428 0.0330610498998676 0.0786322086220771 -0.0130879344927417
  42 1407.27120183055 ""  6.37706160016613 0 0 -0.078152702162279 0.0702978332522885 -0.00485356165137138 -0.0137743408658834 0.0211124892419244 -0.00438401755123435 0.0165625456466147 -0.0190082374978927 -0.0137958324347995 -0.0054856618552865 -0.0128885781195406 0.0113732256961061 0.562125110270375 -0.282723981246753 -0.327979505929906 0.0831680549487175 -0.11996590458984 -0.0398302944722059 0.0840458921328755 -0.105560988712136 -0.0582598650703625 -0.016950891842595 0.0547972771337087 -0.0774313988601916 -0.111225411583782 0.0850669268565762 0.0445108589742096 -0.00552033307805482 0.000876585560495708 0.0590287054875715 0.090587607556142 -0.00101167755287276 -0.0898032428651572 0.00733290992564703 0.00545090050050305 0.00633439852929457 0.000141695355193064 0.000359308367660164 0.000371488205922007 -4.75174482844886e-05 -0.00556297520916709 -0.0063707257751227 0.00402428456236513 0.00213749161084302 0.0110362809919003 -0.0382896045203119 -0.0612899686346379 0.020044975257313 -0.0433535522838325 -0.038598557796158 -0.0469270799190394 0.00635222787595794 0.0127655134587275 0.0375330669003395 -0.0153589232623331 0.0375747383382268 -0.0454977556791526 -0.0308357688197129 -0.0405592747392291 -0.0593624712743241 -0.00772534324477792 0.0143237729888682 -0.0217773682797113 0.0250852812473558 -0.0196668139550802 0.0440036578725571 0.200886611114185 -0.0182108510098661 -0.196488443052436 -0.258946960898731 0.0484270804732617 0.147720772160605
  43 1431.78807204036 ""  5.91937553612811 0 0 -0.0087557720980008 -0.0356799961210961 -0.00298142929777496 -0.00118164718804322 0.0271160352260868 0.00338258718946891 0.0953420118338293 0.0772822105657122 -0.00276114096029829 -0.00314054232962914 -0.00524421118177567 0.00586489125144199 0.0247574364856452 0.127089570861801 -0.00880185990824264 0.030616097223757 -0.0199074369971695 0.00042282345577869 0.0349641489723277 -0.112385970915375 -0.0233510101974594 -0.279241796881755 -0.425517858965221 -0.140361901109577 -0.337201442462511 -0.300408589834992 0.167007155420203 -0.474065233647681 -0.0801227499447429 -0.00898092716742501 0.0436987218936984 0.000750739658537611 -0.0454933971012588 -0.000961669726086069 0.00394491605853718 0.00116986163765013 9.05194887459299e-05 -0.000549468438786528 -0.00064583111300564 0.000749647127805711 0.00350218757152013 0.00359326047796463 -0.000556720946538804 -0.00201582768544538 -0.0017840510351887 0.00535913408518725 -0.0512111647276624 0.00287298129197155 -0.00209782423320504 -0.0211488888916435 -0.044110119639314 -0.0041992372844519 -0.00568412919283024 -0.015709479423988 -0.00434615770156262 0.00165536914693564 0.00798948685259673 0.00544947590384397 0.00402835681792903 0.00615879228163036 0.00567767449013129 0.00723126069999217 0.00138731407290041 -0.00147727521463182 0.00619086986495108 0.000574781435950925 -0.0164029539143814 0.00422050801483802 0.0132506266038671 0.0282192575424981 -0.00554292867894864 -0.0104683467226229
  44 1448.54578565093 ""  5.04390184615887 0 0 -0.0077291868465985 0.00608152430605603 -0.00166385275032051 0.00548679882838566 -0.00981370307286027 -0.000593031694720629 0.0113100681315341 0.00380944883921506 0.00053568067390066 -0.000228822016364615 0.00215425051302522 -0.00163441170522375 0.0348615982044139 -0.0216440726049809 -0.0244238560438591 -0.0105025674518961 0.0144191480125839 -0.00808793104611726 -0.0162095719749756 0.0303317895352013 0.0129578340166154 -0.0367489114646704 -0.0279037645125346 -0.0322960566572955 -0.0468995701103492 -0.0102141842554157 0.0248703855044294 -0.0391908927482962 -0.00807976955669877 0.00139194386364532 -0.0179140219058201 0.000362625979228442 0.0202612014580511 0.0328561459880147 -0.0755951618872606 -0.0518398603564475 -0.00368876177399346 -0.00172097395341021 2.08143233607192e-05 -0.0103285653527425 0.00383011713068223 0.00408418990231767 0.0158906269503059 0.0030522653443713 0.0115597956194962 -0.174729894106107 0.603486962361232 -0.0536544708050299 -0.0323978992933368 0.255906647986688 0.591456611388695 0.0144798865718618 -0.00190627804238984 -0.0155069913282006 -0.0239457346808228 0.0629134402839082 -0.0980705994216177 -0.131301036589079 -0.046452063467831 -0.0120864287905318 -0.023237388661004 -0.0606902797667122 0.00418811162210602 -0.00204669606776232 -0.000855967629973312 0.00440037097417301 0.0454072212889643 0.0108536047732655 -0.00710961955111195 -0.0164651370942212 0.0208641453050802 0.0120506907504752
  45 1473.00548254517 ""  0.767987582845697 0 0 0.004777728114135 -0.000993374306138014 0.00272219820582304 0.00172617400411365 -0.00422802989236436 -0.0012248294636579 -0.00108830821825194 0.000536462339913956 -0.000100578688746041 0.000687039073587062 0.00130229112819971 -0.000956230438935986 -0.0318104105136592 0.00575314420186595 0.0204764940260662 -0.0118415854874374 0.0139615857977787 0.00815007377216617 -0.0105516957566582 0.0171243194009561 0.00563160135509042 0.0071266434720103 -0.00403033116298078 0.0103975945743572 0.0101555906900742 -0.00601955794221249 -0.00487696084687663 -0.00548079140149372 -0.00138377315013753 -0.000529025659383923 -0.00918412306630592 5.7773813637795e-06 0.00865855061654245 -0.00897424919504179 0.0114574675770522 0.00905669416047289 -0.00189799987115889 0.00409661152704084 0.00166099169468763 0.0243997857798784 -0.0217352023290989 -0.016102605243297 0.039225234848468 -0.0299417271358408 -0.00380670080715271 0.0237118647886829 -0.0611415698608229 0.00882030532517684 0.000523933842305804 -0.0234830429145422 -0.0615169925395593 -0.0512580322571017 0.012234232668588 0.0763043126833936 -0.414816020374545 0.532485291075029 -0.0554310898468512 -0.478073770223847 -0.201039124402241 -0.12093884766909 0.274290774364432 0.167800876271652 0.272074746133447 -0.00159796993291811 -0.000941793682123999 -0.00546194889687125 -0.0118382298522827 0.00254206244985285 0.0261880488544087 0.0352675106525735 0.00726026103210609 -0.0161148015361518
  46 1481.20288340382 ""  4.61684957282803 0 0 -0.0212021695731409 0.0297879009060065 0.00826118635366734 0.0486617988231218 -0.121227987973954 -0.0157294217797563 0.0326941053461637 -0.0116647302214766 -0.00368057862509695 0.014930509428076 0.0309431559140849 -0.0232369288851627 0.0718858836137976 -0.106785192432887 -0.0456823541166429 -0.296724146262471 0.363136970690088 0.0901004511140691 -0.182086866294884 0.393711111241993 0.126272480665096 -0.159435231791581 -0.0395112039025087 -0.180140616027354 -0.21552939280639 0.155081435414018 0.113016471964354 0.00434412165858618 0.0151406720215048 0.114447159892907 -0.227551004588088 0.000692946924883894 0.234263375124323 -0.00193956115389356 0.00433365630220786 0.00424375206453222 0.000478025902442867 0.000274480575877682 -5.97590855406741e-05 1.73370387736999e-05 0.000717674301697315 -0.000354191344288293 -0.00332450452982772 -0.00103137200456156 0.00023029318852655 0.00974671921433796 -0.0518661391570885 0.00503585621784097 0.0191589522535868 -0.0258314379583175 -0.0597428322273223 -0.00589526928801313 0.00187970428490924 0.00699353949318873 0.00529294289250897 -0.0121451209698641 0.0174036473447143 0.036160278136378 0.00313581863900077 -0.0113988483465938 0.000781331577954351 0.0227782738811072 -0.0154835952764724 0.00124528685802403 -0.00492492693906897 0.00347353235667312 0.0385075528250176 0.00477567964334775 -0.00292871881209351 -0.0142712738215188 0.0285750339897767 0.0130094761670839
  47 1501.68170072394 ""  5.47697027116527 0 0 -0.0226970259068364 0.0198489859068203 0.023425481879172 0.0164759460234251 -0.0202192349180692 -0.0146524949897889 -0.00115760785976381 0.0222009011732745 0.0382421837641855 0.00361343799618441 0.00431272492264216 -0.0055506850524796 0.101116690774403 -0.0342847309900759 -0.0347567145070258 -0.0555152435307656 0.0562861213573321 0.121742392815235 -0.125114002355243 0.0346888364872164 0.0524187104854958 0.100017009289315 0.338858273599223 -0.0241160763266482 0.0224131978100264 -0.537774317423076 -0.00856732643720941 -0.0314320921067456 -0.133570279645684 -0.614566040736225 -0.0291952894473641 -0.000268913801495337 0.0334449713667068 0.00123073369288032 -0.000640174945667682 -0.000614341606985817 0.00113922140529259 0.00106352347355665 8.78387857266595e-06 -0.00467763565810591 -0.0056045417257667 0.000841852082147925 -0.00896216911005887 -0.00991412920376361 0.00411446914443178 -0.00734891074454955 0.0128179063661908 0.0008785429929608 -0.000693427372048174 0.00545086182258967 0.0128853390061082 0.0104522313836255 0.00217511712290634 0.0131417445879721 -0.0381876235868674 0.0208389076320171 0.0861318055586103 0.126994765786819 -0.0234601316603039 -0.0943799100472346 0.0388697616651483 0.16061852528881 -0.0665821311678936 0.00303087404063897 -0.00635761450723867 -0.00183889387242256 0.0193362586251966 0.00207693124261584 0.016150138369998 -0.0136440510704423 0.0310236261408676 0.00817799289114736
  48 1502.89982936925 ""  3.44499720760681 0 0 -0.00651695613351726 0.00587587308445089 0.00711516988614712 0.00591164667984772 -0.00872354951686554 -0.00500387583798146 0.000973103231892462 0.00493856999647521 0.0107127556232303 0.00157915093880311 0.00202569170732841 -0.00219940816923259 0.03407041485201 -0.0119033485456488 -0.0119034385751573 -0.0248540854377577 0.0267959615401452 0.0410678063534741 -0.0422318223021275 0.019554906017885 0.0184034689758445 0.016875301599484 0.0995379868856443 -0.0220713058453084 -0.0101959591213279 -0.139607290584049 0.00573696378808137 0.000607055150555549 -0.0351414247427465 -0.168135154125146 -0.0138626132664681 -0.000104408659760874 0.0149958368397212 -0.00101386067227905 0.00868359509092508 0.00709742644317854 -0.00512510357619633 -0.00372448230491988 0.000765104187527759 0.0172254259385965 0.0175059166057645 -0.00867838479211821 0.0307129416761733 0.0379077069840333 -0.0132866727711782 0.00957668042070299 -0.0752722742096942 0.0092511595778074 0.0133157423372999 -0.0352280009039738 -0.0864873061301272 -0.0386204035350077 -0.00109746082305609 -0.0265704258262439 0.152147057259811 -0.091341480630342 -0.311747636417304 -0.442306467355694 0.0876240789883409 0.336153703677005 -0.149698444973304 -0.583517433345625 0.231355082487657 -0.00024827768127917 0.00015585290898148 0.00275531782397538 -0.00834035171237519 -0.0072559690830193 -0.0226222670359645 0.000143071975779607 -0.0163387906910359 0.001386180561764
  49 1518.0012514802 ""  6.63377143972077 0 0 -0.0239395982850495 0.0445247525854546 -0.0108342853895249 0.0141077774202873 -0.0410931817784756 0.000252931936761514 -0.0160529511810743 0.0308724250200165 -0.0222188472460951 0.00243313528667354 0.00805077560771812 -0.00466665973215032 0.0370008534719782 -0.1150812071514 -0.0553420186229549 -0.0836041749372456 0.105620781117243 -0.0230360229544302 -0.000961931784439591 0.113549560447829 0.0191511078686453 0.291139245550725 -0.32346627756329 0.458772130646322 0.42534518473223 -0.167113692085801 -0.213391894129358 -0.411250811661456 -0.0509175083981967 0.13082733710363 -0.0602355006544119 2.54464674637156e-05 0.0616920536920027 0.000912056348329107 -0.000577493641889795 0.00145563955175502 -8.93594347825078e-05 0.00011566522812979 -2.47779015097389e-05 7.25974511315871e-05 0.000445336799212519 -0.000271675195123115 -0.000114852909821234 0.00153372836115642 0.000137597034737127 0.00336996182133983 -0.00390540752760675 0.00158012081992439 -0.00303192313314454 -0.00655278956722223 -0.00623186123289915 -0.00135616724592918 -0.000473385862937968 0.00258864609443459 0.0111054515733046 -0.0108439388505231 -0.00765588650793123 -0.0015564398377306 0.00386338850763964 0.00649077670611547 -0.00852840725654142 -0.0152703508363038 -0.000379886445661008 0.00422908152495908 -0.0089061745249894 0.00502219654986319 0.0736220862328378 0.00469818764750028 -0.0295925035625787 -0.0691662144064944 0.034865286267155 0.0340150277499283
  50 1540.3937431589 ""  2.85101010429366 0 0 0.00288470292009415 0.00689948139710258 -0.00695921584691854 0.0354610419299325 0.0313956844490607 -0.0601858585600711 -0.00297472554758145 -0.00546685661439101 -0.00660543561766957 0.00567915567812712 0.00477809443109083 -0.00625705726848491 -0.00560732340337329 -0.0353794212213417 -0.00876726763898776 0.0257010359119453 -0.112123903930178 0.671535751302625 -0.520983489488507 -0.364747724576587 0.134164529865737 0.00427458341296916 -0.072086562270462 0.0349990041410376 0.0324369091036073 0.0886991875893348 -0.0179575207502852 -0.0172613150903701 0.0170510138642242 0.111573490502159 -0.0180779721373212 0.00195216339338156 0.0216460846763848 0.000493725646781877 -0.0018570194845218 0.000324308717877786 -5.71834388035547e-05 2.47479391776985e-05 -1.25241954933312e-05 -0.00031536299812307 0.000653186750784947 -0.000854252305613895 -6.79449869810474e-05 -0.000160783261368876 0.000334660550974174 -0.00330013460778472 0.0109877316720772 0.00118732009527153 0.0102674869743947 0.000852678650575531 0.00108010738101888 -0.00339924276917918 0.00212610584520273 0.00296497003206754 0.000512030634859951 -0.000672983031263183 0.000273857203742951 0.00301272071891382 -0.000403881480054103 -0.00136294334696484 -0.000704513411196776 0.00223464141751227 -0.00307279357764794 -0.000496460190586591 0.00181589530134021 0.00300919618052655 0.0011152899139933 -0.00170745139296361 -0.0157358816180104 -0.0127842446152803 -0.0128696788204288 0.00562316347220808
  51 1661.40486982261 ""  30.436381755206 0 0 0.0121988308314211 0.0182328961944252 0.0039262644017745 -0.000358696079755134 -0.00846473682537719 0.00236682669453036 -0.000590595513463986 -0.000794762183535592 -1.37647580712447e-05 0.000278266549253215 0.00163227090625013 -0.0020263039338235 -0.0238710808325946 -0.00725420117710734 0.0190203131296174 -0.00366089728294791 -0.000727995144516681 -0.00858057264959705 -0.00242767955411216 0.0278095873208468 0.0156520531558748 0.00885305496582559 0.00334490353729195 0.0064707890023006 0.00101163971556765 -0.0253343972263904 -0.00164714061587576 -0.021582802123378 -0.0101627746915443 -0.0178549836680303 -0.0113279269389987 -0.000298827655366934 0.0105272908883176 0.00109876774567099 -0.00122176139172515 -0.000891124208648744 0.000119295775441822 0.00033307516540039 0.000598186586862166 0.000140953644735157 4.93756818763163e-05 -0.00139159443130433 -0.00080613414679997 -0.00249799645547874 -0.000918949634829993 -0.00600373335135995 0.0130352526174908 -0.00245196462520018 0.00736607422893049 0.00383933302899552 0.00926117560465817 -0.00478650391161317 0.00530004029383497 0.00442063504610343 -0.0183245131354305 0.00567103618697739 0.0172304393587047 0.0138176042758154 -0.00177302639177309 -0.0040966705081565 0.0148451354132622 0.0270479039348807 0.00112069153895277 -0.0194454795814398 0.0434077883364378 0.0509526983884772 -0.0601720107851908 -0.116724697923079 -0.666192897839995 0.231027355662872 -0.621228712019603 -0.104813685054997
  52 2551.78148545288 ""  282.08982864403 0 0 0.000146656991740316 0.000821445194649128 8.02218899184487e-05 -0.000118168907183539 4.4885373876659e-05 9.69088835418037e-05 0.000234015828640735 -0.000201767967226909 -0.000293059721834244 6.79601334797144e-05 2.10506196079213e-05 -8.50066908861374e-05 0.000791265391987261 -0.000919833456448296 0.00130442865816767 -0.00132954194036277 -0.000525844813402031 -4.41042556607837e-06 0.000277023057911916 2.82432325649373e-05 0.000351988279915108 0.000127845878550833 0.00151288726663281 0.00103549673207534 -0.000193337372541345 2.83192401354564e-06 2.17880825353903e-05 0.000351401194038582 -0.000996351924111409 0.0002265153839376 -0.000365942012738912 -0.000171528995782888 0.000210105044791875 -0.00343405004093556 -0.0013306884658177 -6.94315959318573e-05 -0.00568375288510746 -0.00522561717890938 -0.00260888815176175 0.0177171425253877 -0.0611336731293536 0.0354951121071705 0.00207924928002209 0.00208563603024864 0.00148976863979414 0.0061333969985301 0.000207793776303925 0.0130746472449927 -0.00420455744874037 -0.0161054280078932 0.00974187856241542 -0.149161153937869 0.85082084722184 -0.422834788233837 -0.0245465194766317 -0.0201804968300311 0.0058410571895214 0.00535871797198526 -0.017422261882986 0.0102333536582782 0.0134626209698994 -0.00405453331493868 -0.00604602093381487 0.00256113110033015 -0.000888587355841099 -0.00051922111714624 0.011084583070461 0.0124758979245452 -0.00275222420863887 -0.0021935380608103 0.00128067846986035 0.0013989083820548
  53 2903.54282231716 ""  46.1489659103451 0 0 -0.00182439581842757 0.00110068868014022 -0.0039974229926551 0.0187261286109363 -0.0160286379696698 0.0683178145932424 -0.000384794745970074 -0.000428582810869542 -0.000975668948472262 -0.00181011445020709 0.00102045387063942 0.00118189606363596 0.027743895355658 -0.00172949059225957 0.0620772502899518 0.145873923234054 0.0843041827967792 0.0363772225002612 -0.343826206130238 0.0890173453980413 -0.876236127263552 0.00221175546007661 -8.44084590925289e-05 -0.00239044814774292 0.00379358816754657 -0.00357913242792267 0.0133023369786371 -0.00327380945070817 0.00721147352104836 -0.00343387846198024 -0.00546418534294218 0.00111804832520109 0.00392374557576019 -0.000125188357286294 0.000107339185559918 -0.000276388059258788 1.02349718648225e-05 5.64393916127495e-07 -3.68690819612554e-05 -4.14072137122512e-05 5.72983225271346e-06 0.00012087675283378 -0.000956632493633045 -0.000425446063748386 -0.00055590371108944 -7.08165813670586e-05 0.000791551556117753 0.00161765252003602 0.00112545727742298 -0.00221499379084041 0.00210149278694787 -0.00014909897400994 0.000695349564405297 -0.000537203303144124 0.013153265134773 0.010701991645542 0.00193355901381113 0.00153569158294538 -0.00701315066824417 0.00337898728980947 -0.00300941880633033 0.00122329223503456 0.00114148565218358 0.000161388482813906 -0.00025652601455561 5.71237990416742e-05 0.000569893206871582 -0.000591329897381865 -0.0041808350160252 0.00281880365072729 -0.00592375082494706 -0.00380541156673345
  54 2911.8621230403 ""  78.2194617692486 0 0 -0.00021532004381154 -0.000129396647647811 -0.000231125748805431 3.90700372453592e-05 -0.000498388830443967 0.00121413908096599 -0.00018215527680572 -8.08511631418258e-05 -6.76608986201294e-05 -5.50795946033815e-05 2.4201678258499e-06 2.65149911208485e-05 0.00119999351477748 -0.000247924057035187 0.000238046512299523 0.00711638775510851 0.00429990265943342 0.00113868026904238 -0.00651085974304452 0.00152621504902474 -0.0162800649683047 0.000934049399727908 -0.000817954584955615 -0.00133453314366065 0.00117360723963795 -5.69687372843703e-06 0.0030271015829219 -0.000598931453135667 0.00220025283158023 -0.000391908090694617 5.37925924812956e-05 3.59636601816736e-05 0.000155726319498623 0.0014702445428827 0.000665441973833021 0.00039690851129986 -0.000210293114181213 0.000109618047533206 0.000953624413508818 0.000525539067482169 0.0018108574655035 -0.00355136276909636 0.0486306827034005 0.0330362047158682 0.0241312833691756 -0.00211097523464402 0.000935706899250619 -0.00188742944376945 -0.000498509620152453 -0.00151065748736427 0.000994568793248173 0.00240337844874885 -0.0213243579954104 0.0162224330468882 -0.705732183315056 -0.577486981234342 -0.1022030159259 -0.0377189472257666 0.234796244589893 -0.108170239062661 0.156162791909629 -0.0557604896502229 -0.0703206877583643 -0.000370762528901251 -0.000502962355985568 -7.27237846612736e-05 0.000115374696506256 0.000714000983673177 0.00385096496008807 -0.00515899804801772 0.00345229452643514 -0.000251172164071182
  55 2987.32774081387 ""  26.0308173551141 0 0 -0.00521775144032922 0.000841067790255772 -0.0123018760827243 0.0660162270890979 0.0430672640187327 0.0192113799600341 0.00237777624437093 0.00146330248917463 0.00362818431193586 0.000345798200329099 -0.00107828626908537 -0.000518535227019693 0.0696856390465609 -0.0080905630879104 0.155133984850447 -0.760671873690925 -0.518310056835144 -0.0931561526720034 -0.0393738228387341 0.0261032539343339 -0.124880390252547 -0.0123415704692637 0.00487231371090209 0.0132310981433087 -0.0291030095004779 0.00236507209229164 -0.0653862832405642 0.0079436041304944 -0.0315021840144336 0.00768863724849526 0.00126845059992173 0.0022456074731595 -0.00619140087531923 0.00101162612058238 -0.00325854735236606 0.000120546607709208 -1.19842367821843e-05 -8.07999736040101e-07 -4.35459968694424e-06 -0.000147285005685137 -1.33758659047418e-05 0.000126192388209341 0.000374054204577021 0.000198974958892476 9.39691616034434e-05 0.00237694065690873 0.000809270886778654 0.0145576192332806 -0.00781113621975094 0.0348892038197672 -0.019198270826577 0.000674959902952737 -0.00119960670584781 0.000115737681222972 -0.00412637513934776 -0.00340390993718205 -0.000559538361367889 -0.000195804737911901 0.00118580231950288 -0.000607486200062082 9.1804458304519e-05 3.37918285380196e-05 -0.000218914518569511 1.41345475866211e-05 0.000256962538921481 0.000199597886565037 -0.000117207662426973 0.000440040311481314 -0.000608068436491242 -0.000769027871579732 -0.000525562433062073 -0.00392241538209379
  56 2992.40674576093 ""  11.3688285284677 0 0 -0.00403665483984712 0.000459062280572349 -0.00618123466329192 -0.00618310106608814 -0.00488946184661882 -0.0014354197322372 0.0328285150766051 0.0300426710263658 0.0274996712714897 -0.000119630973237062 -5.89997586261825e-06 7.69461370931129e-05 0.0394022620918703 -0.0054437011060935 0.0809633072022704 0.0766196953369934 0.0547740789568596 0.00886438688527124 0.00119111995450421 -0.000215282320901852 0.00477868175135014 -0.221524795602167 0.109958337942777 0.227999660119838 -0.299796799862988 0.0342532960976734 -0.677251747684576 0.133073300106117 -0.496134607076764 0.119528276349978 -0.000390990173416653 -0.000152154943733405 0.000797988698229256 -0.00017573928589006 0.000303392317681645 7.24834320044752e-05 6.99349646765803e-05 -1.89556801355338e-06 -2.67899683038267e-05 -3.90523999546819e-05 0.000155649629995448 3.66841844251052e-05 0.0001064358533526 -0.000231623105978101 0.000248927861070119 -0.000952509119741225 -0.000227249766404333 -0.00426442911732608 0.00111130704321358 -0.00490887034449234 0.00282702787847599 3.70964799845686e-06 -0.000839352455687448 0.000326200961117593 -0.00150288445261528 -0.00126128108055934 -0.000187733931960661 -0.00106524429183655 0.00462761691902289 -0.00226140826560606 0.00125813592810872 -0.000687676859717696 -0.000641761420677723 0.000125475042142556 -0.000120071873040147 5.74289511769857e-05 0.00252247023494279 -0.000272598053347307 -0.000893707601742708 0.00118809281254214 0.000652720004019178 -0.00318615176107825
  57 3007.31960371617 ""  40.7958533727462 0 0 2.98486426483487e-05 5.950274668386e-05 -0.000137635688125138 0.000145134022738322 2.57121584567226e-06 0.000232842153905944 -0.000226637295078707 -6.19558124871645e-05 -0.000178957075674878 -1.10231153319197e-05 1.56740807347631e-05 -4.70715577012598e-06 0.000545365248119779 -2.18741928253288e-05 0.00181176092349184 -0.000857137641793904 -0.000660832168021975 3.70420805871146e-05 -0.00104088920835421 0.000216046465120377 -0.00242250488488673 0.00136681812340531 -0.000623350082113153 -0.00137254559747199 0.00177029370750611 -0.000271729772960046 0.00393561801923108 -0.000395816580506505 0.00150223073468809 -0.000476766166922237 -7.33064063211072e-05 7.78193699626917e-05 4.78584369610168e-05 -0.000742814786669058 0.00126527020308258 -0.000371025562371988 0.000389199856770942 0.000538053202057107 -0.000516362945989046 -0.000577259295529301 -0.00351026654697402 0.00126590777794998 -0.0236504988352086 -0.0633867063979554 0.0395319843478462 -0.00109605317122155 0.00147557428224438 -0.00610404174094638 0.00285208243798677 -0.015135307308281 0.0114801637857729 -0.00240980157545662 0.0195212820277025 -0.00642999841561996 0.215336849205344 0.168944736266408 0.0385300895406378 -0.185203843397975 0.748049630557713 -0.374411795183242 0.257503758729075 -0.150582614603176 -0.13632348247401 0.000168286709636787 0.000130291071853885 0.000243125986663918 0.000758693523407218 0.000624620661613771 -0.0021847033042207 0.000538189901826792 -0.00225056180872015 -0.00158358224829501
  58 3023.48175015625 ""  7.82405388419758 0 0 0.0308355188402415 -0.00474175283781245 0.066209748652382 0.0120645502958288 0.00590633640459813 0.00838467723253993 -0.00399364169638419 0.0210790464315006 -0.0222071339551457 -2.05929834155676e-06 -0.00030389531163697 -0.000240990440078971 -0.361434220219657 0.0562306836351954 -0.789126918120451 -0.114323940084509 -0.0827822668502512 -0.0142799854042651 -0.0306437502134049 0.0125906880237868 -0.0777203925423934 -0.082477883041012 0.0462807162888245 0.0750975031303054 0.0533749986427151 -0.00334341965793308 0.126888337914257 0.0782847677131055 -0.293173833229291 0.0604051460276099 -5.64728693367701e-05 0.000480964529065806 -0.00207607052001583 0.000631206093263399 -0.000967919538221599 -0.000764880301869053 -0.000101855416704781 2.53375551834375e-05 5.55558863707602e-05 -0.00018013483060487 -0.000212562469704092 -8.15813859633832e-05 0.000100836122684097 -9.21547152798702e-05 9.037011294674e-05 0.000214605766776959 0.000143489312381704 0.0160051286309122 -0.00354891796945794 0.0129845172773425 -0.00788658304078154 0.000304949643361034 0.000754431013277708 -0.000403591409377863 -0.000361509815325055 -0.000358243191239209 2.49310338138852e-05 -0.000444899277029537 0.00172372821352306 -0.000876380341994254 0.000319306214959736 -0.000291554599204641 -0.000451553975653698 -0.00133506690012047 0.000611195739647441 -0.00123682859153992 -0.0012883769843131 -0.00260664424310603 0.00265740017780754 0.0124567986356026 -0.00240253474270327 0.0171070816469132
  59 3052.75998596476 ""  26.6116734985999 0 0 -0.0127057265152723 0.00248130405389056 -0.0264094251545346 -0.00350014649374726 -0.0019209608715252 -0.00270990476866376 -0.0272105301541764 0.052459410736185 -0.057034968104716 6.2002381870045e-05 -1.58005710902102e-05 6.63178989110753e-05 0.142830489833496 -0.0197777449262338 0.303809790510384 0.029973399005202 0.0225368120455758 0.004708156568914 0.0114783268229436 -0.00706081739638636 0.0296270551975611 -0.0619150743763074 0.0367188951897779 0.038950875811973 0.226325638322125 -0.00946054473907423 0.509847082498007 0.163409798822365 -0.649845929311175 0.134608327302919 -0.000352445849042661 4.65833020968874e-05 0.000688468955552052 -0.000217607656691094 0.000343651730014837 0.000203204940037703 4.05045012906533e-05 -1.39845814743654e-05 -2.14926878358937e-05 8.45014002204628e-05 0.000134409933172596 1.77335034570279e-05 0.00150055881367431 -0.00100512737338141 -0.000512592943149079 0.000350801457249817 0.000184232030236936 -0.00497345159024764 0.00114102729471732 -0.00550912229535696 0.00329563496179419 -8.89590419333984e-05 -0.000920492570534188 0.000390097177666231 -0.00106883032551327 -0.00120737745445512 -0.000333844600745689 -0.00090636875537913 0.00511348509871022 -0.00278107031904739 -0.0162496356365971 0.00805814256263931 0.00926176554911548 0.000528400840991244 -0.000277830460251449 0.000659739492230716 0.00426767566512664 -0.000623408281597442 -0.00279736275340565 -0.00749483699982142 0.00105882677482176 -0.00488243827455763
  60 3054.79149560878 ""  25.4809425015401 0 0 0.000226750491552762 -4.1617112072084e-05 0.000589390057905763 4.32989461809683e-05 1.26724467318165e-05 0.000133336327694359 0.000599750715401777 -0.00121035114058822 0.00123541147712698 1.08950893302786e-05 5.21169378972883e-06 -1.85190244247885e-05 -0.00295744310388803 0.000380256218063403 -0.00660099646291456 -6.47878509300218e-05 -4.25936699846354e-05 3.39299638628513e-05 -0.000631323557505422 0.000220521330985707 -0.0014930785578771 0.00142356611759214 -0.000811999296513404 -0.000896311793042318 -0.00481260950217387 0.000191386215782305 -0.0107829493717946 -0.00377992670069104 0.0149834765246006 -0.0031150790258277 -1.0793137470911e-05 -9.99192187511592e-05 5.12244702673605e-05 -0.000214884350025201 0.000856551605245361 -0.000593129751196851 -0.00044025412752923 0.000168183295048485 4.86513172303498e-05 0.00153305670215236 -0.00224199406234393 0.000380756163397003 0.0669925940419373 -0.050073755058142 -0.019342755050205 0.000494714367760551 0.0001526454363711 0.00618646262270978 0.000617894871629241 -0.00319919988517081 0.00381738318268081 -0.00364470519358235 0.0149260708026949 -0.00732252048528076 -0.0369542608539649 -0.0481681522429773 -0.0100377101197002 -0.0569604747619429 0.299935771002148 -0.16078651121201 -0.707805251010753 0.347206533526378 0.398931980589599 -7.03661134196878e-05 -0.000141202289711137 1.48393240331197e-05 -0.000310464669376618 0.00142241769263538 -0.000267315586847848 -0.000533358247729979 -0.000415272759527922 0.00112144219129968
  61 3080.0043665057 ""  15.973693468276 0 0 -0.000848492387802148 -0.00027064516315079 -0.00132043717397205 -0.00302020856538688 -0.00206740545806882 -0.000885400464940389 -0.00042700417682723 0.000554671588644 0.00066301821943274 9.67483388977096e-05 0.000151268419628101 -3.80216283524289e-05 0.00546178796405069 -0.00108786985454384 0.0148368630425377 0.0340963315830694 0.0240656025994731 0.00374264411606201 0.00205285981978187 -0.000964828019354519 0.00611222376484046 0.00448443137797462 -0.00278226936883908 -0.00491028878066178 -0.000622618926803297 0.000448482441439606 -0.00223760093786499 0.000825567351366287 -0.00285298566468619 0.000816526892396376 -0.000355296519662614 -0.000697042384439063 0.000458221050353716 0.00502228112470552 -0.0537771928123174 -0.0312175889533054 -6.75303492445457e-05 0.0006605393322974 0.000361264084473981 -0.00224549044780724 -0.00068368099119704 0.000855244740812084 -0.000109049024367674 -0.000869492484463152 0.00102061692304794 0.114261125104214 0.0335802206031667 0.674617389861466 -0.148793056360255 0.590131196661109 -0.321536717494744 0.00305094221456337 0.0015983805861173 -0.00220354798931886 0.00194553117116132 0.00144443465640546 0.000705804725427709 -0.0035677104753421 0.0133748351602945 -0.00827900922371181 0.0046954021134373 -0.00289645764558281 -0.00452308197932278 -0.000254472531613887 0.00113177147876606 0.000641724268802286 0.00483368096373381 -0.00123509832049334 -0.00123156868251144 8.69246391400374e-05 -0.000692227877965442 -0.00267728582081433
  62 3088.05896638396 ""  9.57185969844486 0 0 0.00100223110446359 0.000240022997768796 0.0047548956754826 -0.000201407655478736 -0.000228088657832133 0.000667495861319794 -0.0485820265862338 0.0431756342784292 0.0569662435939653 0.000119084640801239 0.000429323535039666 -5.71482596543136e-05 -0.0214032376580088 0.00125576239692259 -0.045447596934438 -0.000312577336418474 -0.000954170682606957 0.000108408972992076 -0.00236713848918497 0.00108369855868238 -0.00592275283561218 0.60530629850388 -0.275474414890265 -0.58630244616004 -0.0875370056924677 0.0163120101263111 -0.167985046771325 0.0627761393968645 -0.263033446738954 0.0710507001574701 0.0013063092884026 -0.000231996335609896 -0.000302016996453649 0.000226454730867171 0.000503675465622714 0.00024593607645384 -6.14537408136013e-05 5.84858558315957e-06 2.17916947772708e-05 6.1583745783968e-08 -0.000171178239841898 -4.11255305264943e-05 3.62702675757232e-05 3.23028775685488e-05 -3.2139515261169e-05 -0.00134210809246554 -0.000264802298575695 -0.00536266974371509 0.000890240575491601 -0.00437036320863888 0.00245044957234992 3.93836753026043e-05 0.00100352786642434 -0.000363849238514612 0.000164887860119178 0.000114946918842002 0.000105546834042692 8.15930495666543e-05 -0.000467680083560431 0.000192319816842702 -0.000428906561260214 0.00016400603358997 0.00017150694867771 0.000270398999893011 -9.20616773445214e-05 -0.000599753052598097 0.0015648364701943 0.00031427090503687 -0.000109710691351993 0.00238326766922526 0.000350698096649723 0.00170471565512287
  63 3167.45030274542 ""  8.61174085583314 0 0 -0.000109863171631139 -5.29896156493112e-05 -0.000119958725483622 0.00112490983698266 0.00100533855183074 0.000210147612145674 1.18249656930124e-05 -3.77239522696644e-05 0.000205850533689348 -6.19118769014579e-05 -9.66011307988951e-05 4.15395071682946e-05 -0.00052273257203369 -0.000369962454845299 0.00301047805376606 -0.015649723986084 -0.00970344838883383 -0.00230419162802326 0.00102911092727143 0.000273137248680331 0.000491573245377274 6.40337968577496e-05 -0.000143156619487228 -0.00040831584964447 -0.000227614722382249 0.000273111111816405 -0.00123841392203348 -6.17314155729913e-05 0.000452398116643673 -0.000158206472444754 0.000202685117942065 0.000345978872540369 -0.000321318076966934 -0.0208453121841412 0.0444744206255138 -0.0809745437073632 0.000269092887552293 -0.0003634377310759 0.000513149045590565 -0.000780166634193323 0.00248285063878481 -0.00198703639564655 -0.000171567774690078 0.000757036438572227 0.000176606869057652 0.108189062464999 0.0560607021762099 0.655636708971292 0.140132939674023 -0.579273554968323 0.289866053131046 0.0035945620542837 -0.0166556096204826 0.00911833261504399 -0.00180065761414598 -0.00138702461993849 -0.000582657683876161 0.00175405732080144 -0.00835173902574874 0.00757993526005592 0.00284370973377574 -0.00221948970203524 -0.00181325986986737 0.000725947330762579 -0.00145753405037816 0.00222132413053241 -0.00851231939312252 0.00342249077629435 -0.0013192417026853 0.00289685415514149 0.00581243569194861 -0.0150430381769299
  64 3408.9822819215 ""  7.2355457018686 0 0 -0.00122127663061569 -0.000452459388370577 -0.0013305824577426 -9.29998493160255e-05 0.000150704043214573 0.000169536008106651 0.000116635007884166 0.000286483882901207 0.000156279461007757 -6.09332902214098e-05 8.94515805316288e-05 4.55169753922666e-05 0.0054205998367019 -0.000282126177913335 0.013742929015697 -9.27281793458603e-05 0.000436261522586032 6.27791425945449e-05 0.000206626958063324 -0.00119842054827135 -0.00042153511954677 -0.00150536024071268 8.00919404044895e-05 0.000916828272905888 0.00132005840368348 0.000596531614429773 -0.000304776707406248 0.00113437776858934 -0.000402712718466042 -2.92860484996208e-05 6.9155931570174e-05 -3.22033105115217e-05 8.64166170980582e-05 -0.00165538198167123 -0.000475945569536499 -0.000213012291437766 0.000248028996471333 -0.000187975029405348 -0.000150876483619828 -0.000258202825703027 0.0010027388918491 -7.01235495777322e-05 5.01131773513001e-05 2.32002312977802e-05 5.80312720317993e-05 0.00459869957486785 0.00143092878258309 0.00670138944243359 0.00182843076790525 -0.00167677826127515 0.000728705659942731 -0.000941632962485479 -0.00609722396940393 0.00325558843129265 -0.000431127059935935 -0.000848693573576061 0.000309401288007825 0.000363052909880392 0.000587915102887133 0.000236713683553638 0.00130780155976529 -0.000433133789944773 -0.00142334441827689 -0.0036459642117332 -0.0380805038501397 -0.0411038559347771 -0.169785645971593 0.600028958200829 -0.129187800545333 0.240644799190462 -0.0678887415855667 0.692753364865201
  65 3471.10969974625 ""  18.1009246495822 0 0 -0.000605389400582718 0.00038121672845847 -0.00145424243649261 0.000300823282322244 -0.000337661428377843 0.000150794695055416 0.000147156782553317 -0.00030803692485031 0.000173624511592347 3.67788685474825e-05 -9.23234516018523e-05 -1.49462713772241e-05 0.00475437258293231 -0.00058528308002711 0.0159688604959541 1.74657065667575e-05 0.000144572559218888 -0.000308168716343536 0.000360956702837912 -0.00148076794843571 -0.000567115155980452 -0.00011909023255449 -1.58728989828858e-05 0.000530576351275815 0.000627285498373971 0.000768488448676867 -0.000753232017177174 -0.00145882002352773 0.00121074980606999 -0.000503120223585659 -0.000257431865273849 0.00123892996404161 9.61073556105045e-05 -1.22084342714202e-05 0.000837281314945709 -0.000978022403594945 -4.84092239435556e-05 0.000146548855085518 3.88780815013936e-05 5.58939953431769e-06 -0.000970033087529995 0.000283640699333058 8.09444597433675e-05 7.75530699879325e-05 7.75242321753022e-05 0.00407634673555727 0.00183269191942424 0.00946406430386608 0.000257235352709419 -0.00984981186757641 0.00537134605747218 0.00155217387303125 0.00615619835367152 -0.00408935332866452 -0.000597240581864152 -0.00123491108055368 -0.000109788584635294 -0.000149241877763369 0.00140968129161357 -0.000744040085106125 9.04778055257973e-05 -6.51414911010856e-05 -0.000329554741304932 -0.028000812864625 0.0521809546438823 -0.0508126435952661 0.175873212329056 -0.690887452764668 0.117755853151442 0.205199247838097 -0.0307167500436239 0.584643846060998
  66 3790.67027801097 ""  55.1498829264715 0 0 6.92667197581036e-05 -0.000266328260834776 8.99957542726634e-05 0.000934006696970978 0.00123287399246386 -0.00103024271650882 5.2730060076079e-05 -9.66213916799727e-05 -7.63681494846728e-05 -0.0111348711283169 0.0595555275055396 -0.00260856755097028 0.00024026340739274 -0.000290869862909229 -9.75917278446549e-05 8.53450043573551e-05 -0.00363635881269469 -0.00201351769994146 0.00159409372125786 -0.000781264479567121 -0.00268591524329418 -0.000787586570329443 -2.67271802420635e-05 0.000420374961335091 -8.29086622716111e-06 0.000220771945673325 0.000223282735656613 -0.000107448842714084 -0.000234999161898559 0.000165553544714189 0.16281468107828 -0.950761970369716 0.0577758004849959 -6.80673157106826e-05 1.38652443689945e-05 -2.03140109240027e-05 3.0688476260542e-05 -2.13624184347631e-07 -8.96397984562813e-06 -2.19081845076446e-05 1.94516343805265e-05 1.98170449609323e-05 -3.08420742122477e-07 3.8625325535054e-07 -3.26308738742029e-06 -6.10678293223682e-05 3.46174172195062e-05 -0.000190915031000786 3.48715685339786e-05 -0.000541460242195466 0.000404350329668679 7.22322191243865e-05 -0.000136818398221973 -2.36404249181273e-05 -8.25926342279239e-06 3.19344324028434e-05 8.48963799312041e-07 -2.78475219888533e-05 1.95553233508664e-05 1.38116253083009e-05 9.03502198596373e-05 -3.35153215129681e-05 -5.72990830559876e-05 3.77272299519452e-05 6.43662810849505e-05 -9.11606621983825e-05 0.000196630548343506 -0.00101033830743508 0.000275431138771666 8.06173045677374e-05 0.000307728126049094 0.000747600780749652
  :::
 } 
 m_exists[66] { 
  s_m_exists
  :::
  1 11111111111111111111111111111111111111111111111111111111111111111111111111111 
  2 11111111111111111111111111111111111111111111111111111111111111111111111111111 
  3 11111111111111111111111111111111111111111111111111111111111111111111111111111 
  4 11111111111111111111111111111111111111111111111111111111111111111111111111111 
  5 11111111111111111111111111111111111111111111111111111111111111111111111111111 
  6 11111111111111111111111111111111111111111111111111111111111111111111111111111 
  7 11111111111111111111111111111111111111111111111111111111111111111111111111111 
  8 11111111111111111111111111111111111111111111111111111111111111111111111111111 
  9 11111111111111111111111111111111111111111111111111111111111111111111111111111 
  10 11111111111111111111111111111111111111111111111111111111111111111111111111111 
  11 11111111111111111111111111111111111111111111111111111111111111111111111111111 
  12 11111111111111111111111111111111111111111111111111111111111111111111111111111 
  13 11111111111111111111111111111111111111111111111111111111111111111111111111111 
  14 11111111111111111111111111111111111111111111111111111111111111111111111111111 
  15 11111111111111111111111111111111111111111111111111111111111111111111111111111 
  16 11111111111111111111111111111111111111111111111111111111111111111111111111111 
  17 11111111111111111111111111111111111111111111111111111111111111111111111111111 
  18 11111111111111111111111111111111111111111111111111111111111111111111111111111 
  19 11111111111111111111111111111111111111111111111111111111111111111111111111111 
  20 11111111111111111111111111111111111111111111111111111111111111111111111111111 
  21 11111111111111111111111111111111111111111111111111111111111111111111111111111 
  22 11111111111111111111111111111111111111111111111111111111111111111111111111111 
  23 11111111111111111111111111111111111111111111111111111111111111111111111111111 
  24 11111111111111111111111111111111111111111111111111111111111111111111111111111 
  25 11111111111111111111111111111111111111111111111111111111111111111111111111111 
  26 11111111111111111111111111111111111111111111111111111111111111111111111111111 
  27 11111111111111111111111111111111111111111111111111111111111111111111111111111 
  28 11111111111111111111111111111111111111111111111111111111111111111111111111111 
  29 11111111111111111111111111111111111111111111111111111111111111111111111111111 
  30 11111111111111111111111111111111111111111111111111111111111111111111111111111 
  31 11111111111111111111111111111111111111111111111111111111111111111111111111111 
  32 11111111111111111111111111111111111111111111111111111111111111111111111111111 
  33 11111111111111111111111111111111111111111111111111111111111111111111111111111 
  34 11111111111111111111111111111111111111111111111111111111111111111111111111111 
  35 11111111111111111111111111111111111111111111111111111111111111111111111111111 
  36 11111111111111111111111111111111111111111111111111111111111111111111111111111 
  37 11111111111111111111111111111111111111111111111111111111111111111111111111111 
  38 11111111111111111111111111111111111111111111111111111111111111111111111111111 
  39 11111111111111111111111111111111111111111111111111111111111111111111111111111 
  40 11111111111111111111111111111111111111111111111111111111111111111111111111111 
  41 11111111111111111111111111111111111111111111111111111111111111111111111111111 
  42 11111111111111111111111111111111111111111111111111111111111111111111111111111 
  43 11111111111111111111111111111111111111111111111111111111111111111111111111111 
  44 11111111111111111111111111111111111111111111111111111111111111111111111111111 
  45 11111111111111111111111111111111111111111111111111111111111111111111111111111 
  46 11111111111111111111111111111111111111111111111111111111111111111111111111111 
  47 11111111111111111111111111111111111111111111111111111111111111111111111111111 
  48 11111111111111111111111111111111111111111111111111111111111111111111111111111 
  49 11111111111111111111111111111111111111111111111111111111111111111111111111111 
  50 11111111111111111111111111111111111111111111111111111111111111111111111111111 
  51 11111111111111111111111111111111111111111111111111111111111111111111111111111 
  52 11111111111111111111111111111111111111111111111111111111111111111111111111111 
  53 11111111111111111111111111111111111111111111111111111111111111111111111111111 
  54 11111111111111111111111111111111111111111111111111111111111111111111111111111 
  55 11111111111111111111111111111111111111111111111111111111111111111111111111111 
  56 11111111111111111111111111111111111111111111111111111111111111111111111111111 
  57 11111111111111111111111111111111111111111111111111111111111111111111111111111 
  58 11111111111111111111111111111111111111111111111111111111111111111111111111111 
  59 11111111111111111111111111111111111111111111111111111111111111111111111111111 
  60 11111111111111111111111111111111111111111111111111111111111111111111111111111 
  61 11111111111111111111111111111111111111111111111111111111111111111111111111111 
  62 11111111111111111111111111111111111111111111111111111111111111111111111111111 
  63 11111111111111111111111111111111111111111111111111111111111111111111111111111 
  64 11111111111111111111111111111111111111111111111111111111111111111111111111111 
  65 11111111111111111111111111111111111111111111111111111111111111111111111111111 
  66 11111111111111111111111111111111111111111111111111111111111111111111111111111 
  :::
 } 
} 
