# Supplementary material for: Cut-off Scale and Complex Formation in Density Functional Theory Computations of Epoxy-Amine Reactivity
Source: ACS Omega. 2021 Oct 25;6(44):29424–31. doi: 10.1021/acsomega.1c03229 (PMC8587129; doi:10.1021/acsomega.1c03229)
Supplement: Supplementary file 1 — ao1c03229_si_001.zip [file ao1c03229_si_001.zip › Final_structures/Primary/A3_E1_B3LYP-D3_CC-PVTZ-F_canonical/Amine_frag3_transition_state_1-7_isomer15.vib]

{ 
 s_m_m2io_version
 :::
 2.0.0 
} 

f_m_table { 
 i_j_atom_total
 :::
 24
 m_column[77] { 
  s_m_data_name
  s_m_column_name
  i_m_width
  b_m_visible
  s_m_units
  :::
  1 r_j_Frequency  "Frequency"  10 1 "" 
  2 s_j_Symmetry  "Symmetry"  10 0 "" 
  3 r_j_Intensity  "Intensity"  10 1 "" 
  4 r_j_Raman_Act  "Raman Act"  10 0 "" 
  5 r_j_Raman_Int  "Raman Int"  10 0 "" 
  6 r_j_x1  "x1"  10 0 "" 
  7 r_j_y1  "y1"  10 0 "" 
  8 r_j_z1  "z1"  10 0 "" 
  9 r_j_x2  "x2"  10 0 "" 
  10 r_j_y2  "y2"  10 0 "" 
  11 r_j_z2  "z2"  10 0 "" 
  12 r_j_x3  "x3"  10 0 "" 
  13 r_j_y3  "y3"  10 0 "" 
  14 r_j_z3  "z3"  10 0 "" 
  15 r_j_x4  "x4"  10 0 "" 
  16 r_j_y4  "y4"  10 0 "" 
  17 r_j_z4  "z4"  10 0 "" 
  18 r_j_x5  "x5"  10 0 "" 
  19 r_j_y5  "y5"  10 0 "" 
  20 r_j_z5  "z5"  10 0 "" 
  21 r_j_x6  "x6"  10 0 "" 
  22 r_j_y6  "y6"  10 0 "" 
  23 r_j_z6  "z6"  10 0 "" 
  24 r_j_x7  "x7"  10 0 "" 
  25 r_j_y7  "y7"  10 0 "" 
  26 r_j_z7  "z7"  10 0 "" 
  27 r_j_x8  "x8"  10 0 "" 
  28 r_j_y8  "y8"  10 0 "" 
  29 r_j_z8  "z8"  10 0 "" 
  30 r_j_x9  "x9"  10 0 "" 
  31 r_j_y9  "y9"  10 0 "" 
  32 r_j_z9  "z9"  10 0 "" 
  33 r_j_x10  "x10"  10 0 "" 
  34 r_j_y10  "y10"  10 0 "" 
  35 r_j_z10  "z10"  10 0 "" 
  36 r_j_x11  "x11"  10 0 "" 
  37 r_j_y11  "y11"  10 0 "" 
  38 r_j_z11  "z11"  10 0 "" 
  39 r_j_x12  "x12"  10 0 "" 
  40 r_j_y12  "y12"  10 0 "" 
  41 r_j_z12  "z12"  10 0 "" 
  42 r_j_x13  "x13"  10 0 "" 
  43 r_j_y13  "y13"  10 0 "" 
  44 r_j_z13  "z13"  10 0 "" 
  45 r_j_x14  "x14"  10 0 "" 
  46 r_j_y14  "y14"  10 0 "" 
  47 r_j_z14  "z14"  10 0 "" 
  48 r_j_x15  "x15"  10 0 "" 
  49 r_j_y15  "y15"  10 0 "" 
  50 r_j_z15  "z15"  10 0 "" 
  51 r_j_x16  "x16"  10 0 "" 
  52 r_j_y16  "y16"  10 0 "" 
  53 r_j_z16  "z16"  10 0 "" 
  54 r_j_x17  "x17"  10 0 "" 
  55 r_j_y17  "y17"  10 0 "" 
  56 r_j_z17  "z17"  10 0 "" 
  57 r_j_x18  "x18"  10 0 "" 
  58 r_j_y18  "y18"  10 0 "" 
  59 r_j_z18  "z18"  10 0 "" 
  60 r_j_x19  "x19"  10 0 "" 
  61 r_j_y19  "y19"  10 0 "" 
  62 r_j_z19  "z19"  10 0 "" 
  63 r_j_x20  "x20"  10 0 "" 
  64 r_j_y20  "y20"  10 0 "" 
  65 r_j_z20  "z20"  10 0 "" 
  66 r_j_x21  "x21"  10 0 "" 
  67 r_j_y21  "y21"  10 0 "" 
  68 r_j_z21  "z21"  10 0 "" 
  69 r_j_x22  "x22"  10 0 "" 
  70 r_j_y22  "y22"  10 0 "" 
  71 r_j_z22  "z22"  10 0 "" 
  72 r_j_x23  "x23"  10 0 "" 
  73 r_j_y23  "y23"  10 0 "" 
  74 r_j_z23  "z23"  10 0 "" 
  75 r_j_x24  "x24"  10 0 "" 
  76 r_j_y24  "y24"  10 0 "" 
  77 r_j_z24  "z24"  10 0 "" 
  :::
 } 
 m_row[66] { 
  r_j_Frequency
  s_j_Symmetry
  r_j_Intensity
  r_j_Raman_Act
  r_j_Raman_Int
  r_j_x1
  r_j_y1
  r_j_z1
  r_j_x2
  r_j_y2
  r_j_z2
  r_j_x3
  r_j_y3
  r_j_z3
  r_j_x4
  r_j_y4
  r_j_z4
  r_j_x5
  r_j_y5
  r_j_z5
  r_j_x6
  r_j_y6
  r_j_z6
  r_j_x7
  r_j_y7
  r_j_z7
  r_j_x8
  r_j_y8
  r_j_z8
  r_j_x9
  r_j_y9
  r_j_z9
  r_j_x10
  r_j_y10
  r_j_z10
  r_j_x11
  r_j_y11
  r_j_z11
  r_j_x12
  r_j_y12
  r_j_z12
  r_j_x13
  r_j_y13
  r_j_z13
  r_j_x14
  r_j_y14
  r_j_z14
  r_j_x15
  r_j_y15
  r_j_z15
  r_j_x16
  r_j_y16
  r_j_z16
  r_j_x17
  r_j_y17
  r_j_z17
  r_j_x18
  r_j_y18
  r_j_z18
  r_j_x19
  r_j_y19
  r_j_z19
  r_j_x20
  r_j_y20
  r_j_z20
  r_j_x21
  r_j_y21
  r_j_z21
  r_j_x22
  r_j_y22
  r_j_z22
  r_j_x23
  r_j_y23
  r_j_z23
  r_j_x24
  r_j_y24
  r_j_z24
  :::
  1 -281.051840303546 ""  429.950260220784 0 0 0.0146673770087901 -0.0145944870190519 -0.030523766011077 0.0420175599714531 -0.00336653347066058 -0.0197371416610797 0.00837375111405308 -0.00014735886137398 -0.0129960400515752 0.038796012696015 0.00291306905728052 -0.0156795387786759 0.0108661695307452 -0.0119852533080029 -0.0251710638949458 0.0410144352877051 -0.00793075301194438 -0.0220364815039228 0.0451385677244924 -0.00428321755868737 -0.0206029523961314 0.0126606303714138 0.00356878598431188 0.0106615378041913 0.0132202118131616 -0.00125305643322811 -0.00882623637028045 -0.0167945589591416 0.00237038731052109 -0.019041623422192 0.0442713449507946 0.00275622911663617 -0.0132199266741443 -0.140047792143917 0.0556759406411669 0.163567323687153 0.0521300833756092 0.023331013388284 0.0130560213977937 -0.0591399233084614 -0.0204002839170743 -0.0252300038723116 -0.0404941759810534 0.00798886005396366 0.00446428206202053 -0.0889009702154889 -0.0114003814663992 0.0830094422799466 -0.0822554121790733 0.0240921294246648 0.0642155204259239 -0.100225715746778 0.0143456716211881 0.0337433030577851 -0.0493991660927149 0.00368541748150013 0.0127952265890784 -0.00670874594757611 -0.0042443564222444 0.00450978087141967 -0.0418085502622188 0.0425727673051291 -0.00131236724259069 0.0546212653395773 -0.0494397188638844 -0.0661727555912 0.0624961821806056 -0.0454471617514478 -0.0483715788869004 0.0336440228340601 -0.0359568892428476 -0.0364125812412266
  2 63.7196125609505 ""  13.2595183035083 0 0 0.0126943306045633 0.047983906128184 -0.0290111353805122 0.022974986343681 -0.00684735908465452 -0.007559087880974 -0.0347459123868411 0.039767640763515 0.00151437064410958 0.0575363233647113 -0.11591416638881 0.0269246351148227 0.0524881618899538 0.043437845772114 -0.0488241643182123 0.0796347801693018 0.0241731557024329 -0.0375977775624488 -0.0553425362291982 0.0020086435119792 0.0118090209135183 -0.0255464472542133 -0.0021676425172395 0.0189479605718419 -0.073590907048936 0.0472085549390077 0.0178702095039014 -0.0376629606273889 0.0660476367278429 -0.0111277346386635 0.052869746804217 -0.140136229358989 0.0345251274313721 -0.00229312389392083 0.0568366650027024 -0.0329854080748017 0.00451646838098839 -0.0818255952544076 0.0377373260456258 0.00422066975756246 -0.0217094675190476 0.00488954325576498 -0.0646562857392364 -0.00709192111704098 0.0511323601503337 0.0370810370333096 0.0616663254812106 -0.0531679180394522 -0.0479593974562551 0.0716826679180437 -0.020930843824504 0.0616495520154067 -0.0360425407875331 -0.0330134983417209 -0.0664150008459646 0.0342401746605992 0.0278673826361219 -0.112921138716251 0.0107760219788816 0.0772943621241193 -0.0605310957535987 -0.0597160328106527 0.0839337027808595 -0.00244116070246496 0.104924620000665 -0.0578394710217221 -0.0423652323315942 0.111173537925647 -0.0921113733898599 0.0236124837670124 0.148938435957052 -0.0549524058382245
  3 74.124013604055 ""  0.592443316403368 0 0 -0.0126858156868721 0.0237730022583822 -0.0168793688254692 -0.00991901352029263 -0.0475498741378559 0.00885648125765068 0.0295550519982177 0.134018303369466 0.0165191142359588 -0.0174364249664271 -0.0381352259546411 -0.0232261625704675 -0.0645176152959113 0.0320085091265618 -0.0845004905044847 -0.0231687369440825 -0.101092133602966 -0.0118543917610017 0.00714288860878541 -0.0530825828409492 0.071112582056971 0.0206551625355402 0.172272682803647 -0.000801668226664875 0.0821072470580622 0.127061245921438 0.0843831166327174 0.0146720510244441 0.182579897531349 -0.00818495241330727 -0.0296672013509123 -0.0526798382997539 -0.0219695537078962 -0.0092410826008673 -0.0690666550448355 0.0277149133891017 -0.0236359988953676 -0.0763277277543845 0.00950515150786329 -0.015137754204769 -0.00433291526060386 -0.0291643300327735 0.0575108564226391 0.11712895567176 -0.00564282059547743 -0.0549972365062867 -0.131364993997175 0.0136850083213187 0.0369543455236048 -0.0795080968413781 0.0887102394095457 -0.0661773075145228 0.0111835073507862 -0.114677458121386 0.0581488879705015 0.172262261245757 -0.037152531965922 0.111950582260634 0.10719611359017 0.0748358653406564 0.053337419289194 0.159176588756475 -0.0382295267646214 0.000963073770387357 -0.0338883676919944 0.0111976615037014 0.0408489084402518 -0.0421940443642747 0.00730211595521031 -0.0260739006894376 -0.0496562648450651 0.0228027557155401
  4 106.374645279704 ""  12.5840840349503 0 0 0.04419858050119 0.0259384235318327 0.0277392622424593 -0.045127390848021 0.0384940051605761 -0.00446122579240992 0.0621110555050388 -0.0363840887457487 -0.0231065310329812 -0.0266103592948754 -0.0639019507791391 -0.0628483361091854 0.0855242297440804 0.0202948785575328 0.0512974768699531 -0.0465618332882544 0.104574218839991 0.0364337111425947 -0.129942759694601 0.0500358234242199 -0.0249219299368298 0.0604432842388581 -0.0452223086387756 -0.0384073164590238 0.0455324834368167 -0.0348319006046366 -0.0653121331576834 0.087030024384938 -0.0743503078756814 0.000464995519247904 -0.0906809613064201 -0.0770632016536044 -0.0802687026505549 -0.0119063920660968 0.052553048078746 0.089751728687268 -0.0983850878216843 -0.0283651481591422 -0.018151546750604 -0.00324312792166394 -0.0128011220628175 -0.013589733645823 0.0472436891159185 -0.0279801562634243 -0.049879046639851 -0.0189721164115632 0.0496824362413938 0.0920935010990597 -0.0348146166685127 0.0592954151809192 0.0994145120329022 0.0391909799160952 -0.0217583280627861 -0.0369073835711911 0.0960861805221113 -0.0289906400510053 -0.0389824099547213 0.0344301319659411 -0.0229407862559207 -0.0404550991390886 0.0402804501253326 -0.0442791613755014 -0.0981419692103221 0.0460072251768979 0.0653256780435478 0.0698249300739897 0.0264057428374433 0.0691320241427753 0.0627569428229554 0.0399504465878738 0.0789785784729919 0.0813020404757557
  5 150.594686958837 ""  2.08867073359908 0 0 -0.037757579197407 0.0511813757815414 -0.0130391310341758 -0.0341082754634242 0.109897936975574 -0.0323030222687103 -0.00495995257867406 0.044063710276356 -0.0426100611968103 0.0338011673188789 -0.0894517860990033 0.0676481556576014 -0.0895045283514266 0.0562340610892303 0.0337999276125123 0.0691299981649393 0.261497875472391 -0.0294245671856873 -0.190714667206654 0.133440496845053 -0.120271134831928 -0.0120585372906085 0.102465435673234 -0.0297966615968707 0.0484467512382557 0.0328765511942563 -0.0909032768622638 -0.0328428036011713 -0.00921989918673388 -0.0261891170292525 0.0134983771054047 -0.0342308920401481 0.0394778918308749 0.000859193854847341 -0.0867165241896727 0.0212761228815602 0.0265994612092766 0.0615671910048444 -0.00801511287851941 -0.005043633816082 -0.0101273674872212 0.025982621737753 0.0378438999299958 -0.0435534391547398 -0.0158486697685299 -0.0124130951791469 -0.127983731904369 0.00299146422002573 0.0302048762599506 -0.0937209537086369 0.0601904113182486 -0.0623297475139554 0.00487560432359612 0.0850080330762454 0.00817626417171732 -0.111632210353687 0.0163326567551323 0.0972869321584852 -0.0676823490986259 -0.0764811717035514 0.0376927568830068 0.028450398691312 -0.0221058599711204 -0.0233010674683618 -0.0311311818928756 -0.00665315507730418 0.0299693100069763 -0.0436492493253992 -0.0411832812549797 -0.0554161985080445 -0.0275406976613432 0.0178138591729216
  6 186.097321887582 ""  8.83761576932621 0 0 0.0170182329438745 -0.0121801770757322 0.0215160617104016 -0.00820309451404935 0.0498726826140274 -0.00805688181886395 0.0909457784553009 -0.00744239197471138 -0.0294826581517081 0.0176346543334354 -0.0333693858570629 0.0181942645673863 -0.03760488082747 -0.00658415791411922 0.0557983579930435 0.0231365112467068 0.138498345444973 0.0183197791771376 -0.0790709142979509 0.0619348357475116 -0.0742188017685446 0.0739010663624262 0.110106622104065 -0.0283097038901299 0.200244945815788 -0.0289906300528143 -0.101707933990447 0.0547384235934637 -0.0942818559825667 0.000484801714216972 -0.0101782673545526 0.016922029597796 -0.0107771416603504 -0.00962662634443046 0.0433700758814295 -0.077869495950934 -0.0114926975021363 -0.0201008537383885 -0.00187685055849762 -0.0247235118472129 0.0220708908983754 -0.0212317146505326 -0.097355200702065 0.0568340678809464 0.0370451115954939 -0.0167548030406928 0.140902952599781 -0.0103216389325965 -0.0288707117383847 0.0455983912761356 -0.164227556870272 0.00154071048180266 0.0125593689052137 -0.0556251453610251 -0.0757044405198473 0.141478531177999 -0.00750109276314395 -0.172981753084574 0.0865308953724897 0.108398780790574 -0.0945526945831199 -0.0340593547342453 0.0642740888593256 0.0245523221914461 -0.0884571254324111 0.0507366058329112 0.096153854526574 -0.0970880710456083 0.17966564035646 0.00774383720137925 -0.231952922927452 -0.00849365794945907
  7 246.053766440044 ""  18.9533726513723 0 0 0.0680706811404235 0.0238531358774396 0.0530149742467967 0.0167046721527894 0.0166565524322668 0.0362137315085876 0.0433075892875956 -0.0091456378244695 0.0545628382606566 0.00404367236328374 -0.0127384735397872 -0.0864100734588943 0.081276010583006 0.0209756725116528 0.0707384794938673 -0.0295713080984471 0.0114614320710116 0.0719440060230134 -0.00400287064423288 0.0176339706618183 0.0593765268552792 0.0478745865268752 -0.0438003285601039 0.0444880458039696 0.00830856400579137 -0.00230713125243302 0.057967576422288 0.0640542013206653 0.00230914742091633 0.0547914726340172 -0.0656363822341168 -0.0761029854163211 -0.0869382116497468 -0.0125062558978119 -0.122168334714663 -0.0478903497154962 0.00906856135391222 0.0492033653243618 -0.0169443190789109 -0.0642365550757932 0.00371299073955749 0.00754024890298586 -0.086682549532541 0.00551606197703411 0.0204414722561071 -0.0684943395839243 -0.192852373534932 -0.0588597389353016 0.0107258964867061 -0.12061504619058 0.0847301201684537 -0.131758492090607 0.0192008420295137 0.0498889575005147 -0.191709036649787 -0.0512180108937351 0.0313467518425524 -0.017025254049862 -0.0221057946766005 -0.044082634272894 -0.0743618648178684 0.096105323675522 0.103142439345919 0.0337094784584625 0.041273714839328 -0.00870856126464328 0.0227353186046689 0.0359102104627785 -0.140533129273741 0.0919291206185615 0.12451163264357 -0.0117443003469036
  8 264.417975069776 ""  56.8260369320244 0 0 -0.00813273503277947 0.0205400525041956 0.0608684269485764 -0.056647679011945 0.0614956875377408 0.0426033316387221 -0.0565570316028212 0.00628913809727198 0.0922737297779416 -0.0551029990850365 -0.0204690312357005 -0.0363202221748981 -0.0198957853354533 0.0221226771563506 0.0963219787450941 -0.076169009939832 0.125376081545761 0.0955610150964645 -0.13062971264789 0.0713853258504704 0.0082363668747048 -0.0438587417519409 -0.0203268880581742 0.13422084909863 -0.0836068820789712 0.011162525241203 0.0969573134059962 -0.0856806820109785 0.0209401873611095 0.0790150350343407 -0.128149760941226 -0.0294602225695252 -0.0583155622381868 -0.0131862107211443 0.0408594846369092 -0.00737658424957607 0.128471716497583 -0.0450008623772883 -0.0279412861367015 0.0468987603048612 -0.0286171744631634 -0.0715714139488718 0.011243163212628 -0.00318915196124807 -0.0371042335803888 0.000961302314553735 0.0612144753652531 -0.0068846151643016 -0.0211294819680525 0.0369479038838947 -0.072793030626086 0.0444215842745452 -0.0223713606984484 -0.0759182548504014 0.0037151090306621 0.0204208489058222 -0.0499882914093383 -0.000740752904122378 0.00161874825930877 -0.021819058538592 0.0129526603028654 -0.0183725302917679 -0.0224461258832599 0.0150003728970618 -0.0228527773171615 -0.00925971629797172 0.0416464637492827 -0.0251483158514338 0.027614983893616 0.0227926744255026 -0.058393837698828 -0.0301220447251167
  9 306.742565232308 ""  0.908991956359624 0 0 0.00481991824038186 0.00283380441988386 -0.000675188397734073 0.00814941048758838 0.0127979001443097 -0.00771864357356368 -0.0196229766174926 0.00383407204637199 0.018059555774423 0.0124586401509097 -0.00821360084911916 -0.0238294333312569 -0.001604005653913 0.00337614994748193 0.00514183894816376 0.0079977527458498 0.0292432844017134 0.0023978969478929 -0.00756842231154901 0.0152522918796799 -0.0193544121082831 -0.0111981742946759 -0.0968491592820884 -0.0136825478482455 -0.109703376836944 0.0220156288892621 0.0926502877338429 0.0356885144330674 0.084620653874081 -0.00396687946996229 -0.0147860896471468 0.0117064135838505 -0.0411249642973626 0.00269388695896356 -0.0404966918200514 0.00916911180134249 -0.00149070462760987 0.040343339666078 -0.00246277124924135 -0.00800567907768184 0.00743534142613151 0.015109356780189 -2.42245633725072e-05 -0.008053980399984 0.00793612025658295 -0.0167429453963442 -0.0751480625022474 -0.00121526923589324 0.0343369737350739 -0.0480932647355481 0.0414701428863768 -0.0235095079722511 0.0115053194651528 0.0366796418652805 0.437004039615858 0.286827464733928 -0.0751198449803661 -0.375651328144383 0.13847737860695 0.334672751532648 -0.0451152252317134 -0.47735612807824 -0.269514110788065 0.00343016505745308 -0.0108904956131599 -0.00949082163578485 0.0122333060956859 -0.0143166390509103 -0.040940435681024 -0.000351639916199536 0.00791029056683449 0.00238936334252231
  10 317.288880447151 ""  35.8727160840093 0 0 0.00349434916346228 -0.00864158501654955 -0.00687027765848696 0.00367032548074655 0.0130879798351395 -0.017350708772443 0.00104924394473219 0.00671649794410879 0.00718952832270588 0.0219351999504994 -0.0271995827125523 0.0180488012251012 -0.000474435133804972 -0.00843433013058362 -0.0160612627848624 0.0277472735443085 0.0711038015431816 -0.00075165228349649 -0.0311743428694319 0.0186854303704792 -0.0702703551447578 0.0124731349237476 -0.368456250522543 -0.209341119231368 -0.328274865127034 0.0743124372974929 0.310064559105131 0.296283726071567 0.316104899922183 -0.0568290681276701 -0.145249310179356 0.482647736582599 -0.235771096202486 0.00270611749970136 0.00796297435009149 -0.00371785458992138 -0.0187624181454008 -0.00577863270467836 -0.00200924085133023 -0.00219112974883118 -0.000582393104413477 0.000177640328765193 -0.00709836973810917 0.00416824003004355 0.00434749721427373 0.0119588787618357 0.0303783238517529 0.00639681855545044 -0.00464721054352863 0.00918579742638739 -0.0274328409226954 0.00539456431284875 -0.00310839340423617 -0.00608718714220888 -0.0938462534795743 -0.0456581211243697 0.0155467797154414 0.0610528357109684 -0.0222657527602611 -0.0526101017488282 0.00248437597381496 0.0898573204746245 0.0642036634061109 0.00709685690758705 -0.0223367858134635 0.0118618431489408 0.0261049415899872 -0.0244315954675836 0.0465390833011524 -0.00820839891248113 -0.056602455769961 0.00621018726067957
  11 321.038603396859 ""  75.7447131920973 0 0 0.00551117169937094 -0.00696223141069346 -0.000608390448198639 0.00785752607955254 -0.0346626857206925 0.0110490105528883 -0.00824159539029674 0.00555447066765457 0.0157781752781937 0.00757107702138713 -0.0387203291824921 0.00585247925761342 0.0185189555542879 -0.00865738005534919 -0.0173226887255341 0.0044377418434957 -0.0453214296472189 0.00994614807962035 0.00948691897204586 -0.0381254107762306 0.023255649037782 -0.0112104848902166 0.273516387692299 0.192526118740558 0.233473525124566 -0.0426014175107034 -0.182044535559739 -0.241410697336714 -0.193576308806999 0.0467481609119752 -0.239385034951434 0.659249422453387 -0.348025200394045 0.00155598585489127 -0.000626533546905796 0.00227811828760767 0.00195339273329381 0.00763703922276138 0.00234890770723519 0.000986427499466852 0.00311277062096533 0.00478566145049288 0.0033691952033073 -0.00755693199581094 -0.00149215577038767 -0.00372134876124227 -0.0170691920512479 -0.0060202338899637 0.00501971284172195 -0.000580059395471454 0.0221685148238912 0.00203794380182865 0.00302503013062156 0.0109631097242229 0.0396117380154126 0.00535488730257046 -0.00171706461680756 -0.0248241568456684 0.00283084096593745 0.0143182193067924 -0.000634514047436641 -0.0415946823438624 -0.0267683688489099 -0.00374959453154643 0.0239842139838601 -0.0138266102850368 -0.0352649207134933 0.0285450359847935 -0.0488170399912397 0.0133665142695746 0.0649340967476126 -0.00578406203579006
  12 339.956178600937 ""  6.27085516301869 0 0 0.0119663375696996 -0.0061432785272683 -0.00740086993026673 0.053252154485679 0.044881358678511 -0.0392906318460365 -0.0894923499076968 0.00526836772835353 0.0724717987382199 0.0661594977891462 -0.00784437230160713 -0.104170203257967 -0.027588694193738 -0.0022394360385138 0.0247738785269711 0.0480793919214146 0.0952351603267581 -0.00525434820480864 0.0152684272478534 0.0528616275063209 -0.0845195156695413 -0.0651062605531413 0.0306819259977716 0.212283862373012 -0.0686157224373005 0.00060359238150602 0.0463627479232485 -0.224851918999478 -0.00381660057505154 0.0437522040513759 0.0193252068714659 -0.0967195716661495 -0.0872458304193377 0.0118806335150852 0.0222743356142692 -0.0245356450062983 -0.0823982845577154 0.00493049765213281 0.0352730305118865 -0.0101009889471566 0.00874747471874235 0.0556395357312653 0.044110001484568 0.000898113522024947 0.0266722720385184 0.0478372989727235 0.0994064405661516 0.00546941948686114 -0.011070346323011 0.0266500394955236 -0.102510721552183 0.0152109241968552 0.000871610141204048 0.0479096589523888 0.0213313395480021 -0.0539354983969546 0.0526097195117812 0.122937257942801 -0.0273260329755185 -0.014642720590103 0.0431770455095591 0.0891496761253173 0.00943604271790199 0.00253897532876446 -0.0612481819952816 -0.00717817141788141 0.0571669282262009 -0.0684649506981729 0.0784456690739007 -0.0280324471825575 -0.149751283814025 -0.0285783604728204
  13 403.134501909967 ""  7.09315289651815 0 0 0.00449323736081576 0.0013998043611765 0.0348762570157389 -0.00597385429057736 0.00361371742666736 0.0412379345618036 0.0634973143446025 -0.00834864371672548 -0.00516491622336679 -0.0145365781486807 -0.00396926896209451 0.0036029449381049 -0.000819654540550226 0.00133499440821223 0.050373320705006 -0.0194826710451983 -0.00620699095238987 0.0466014349402147 -0.0103830400991203 0.00256522483351054 0.0562073648715879 0.0460249427710324 -0.00961218938081318 -0.10229990053918 0.0675825085612403 -0.00787399382892474 0.0100283450633958 0.152887841097998 -0.00507939699752885 0.0147734931980237 -0.0441590167304557 0.00389302755857574 -0.00967124663882376 -0.074393691542161 0.0231576691619989 -0.0898878438477402 0.020576427397639 -0.0120875626915521 0.0804621226429709 -0.0802548852186345 -0.00965680218327008 0.0615800635784153 0.0734607600998002 -0.00668508482737758 -0.0317095147593114 0.0345394574109337 0.134883102128739 -0.0805173032494032 -0.163196457047423 0.044326046080182 -0.195172189571395 -0.120042075580722 0.00937880659005979 0.0812536958784751 0.243794724615753 -0.0659052986420822 0.0365117541516334 0.160681285504803 -0.0329531191846275 -0.0274933563870044 0.0395237162507686 0.0616520032010637 -0.275925615683799 -0.0199192492650465 0.00459298657863097 -0.0628979826554907 -0.0315269835235569 0.00627223801438557 -0.0834085738512749 0.0537508906906473 0.0128989274425737 -0.111673464869132
  14 447.868283726097 ""  0.66290522402892 0 0 -0.0132584683689693 0.13392553267858 -0.00367328824981979 0.0370388512611904 -0.0162605507671217 0.0658399799949132 -0.0668692543387199 -0.0212416848878928 -0.0846219690505346 0.0301147426469226 -0.0107974723714256 -0.0222676447050863 -0.0420384015628079 0.134960351933712 -0.00123836156791652 0.0186521864686306 -0.205182910126144 -0.0289415211459718 0.0946945726968773 -0.0356513296730824 0.283287269838537 -0.0471416186058347 -0.146944137761542 -0.0693632244098144 -0.210790109723728 -0.00434755506421756 -0.253557070829775 -0.00954162760462969 -0.149292813186411 -0.0164881198876409 -0.0532975573578177 0.0212011108051726 -0.0643024454754727 -0.0124846517873219 -0.0185356039244666 -0.0162532926707945 0.0321357692650685 -0.00609012299588923 0.00803790191642911 -0.0223105645808698 -0.0048065161903486 0.000213178176154929 -0.003161217338266 0.00376789033175763 -0.0166316614538612 -0.0307447076678365 0.0142061814110785 0.015625319228894 -0.0399966165296147 -0.0102713449699986 -0.0123114526145865 -0.0512798398512237 0.00340575972017449 0.00229427502084491 0.0208852177743529 -0.00598597658151602 -0.00709120525490239 0.0100089644822007 -0.000715252061493634 -0.0187054447344504 -0.00867863818159719 0.0121877773129513 -0.0548534073294153 0.0156423785261948 -0.00412915367400617 0.0637439277675107 0.183620112088186 -0.0332104142686693 0.182239343692913 -0.0746608569215134 -0.183997824660096 0.0399503088653223
  15 462.733102424462 ""  9.47549193157925 0 0 -0.00467768966582677 0.0298838045887164 0.0156663054423736 -0.0086100141819355 0.00266995917338039 0.0445058379879129 0.00659373673874862 -0.00493221631194698 -0.0130838618585492 -0.0201865911358158 -0.00506630660601461 0.00863663607580298 -0.0155341319731045 0.0308464832068295 0.0290108006682383 -0.0227622742539411 -0.0403801573086 0.0304909216424908 -0.00693363614272571 -0.00174602144971959 0.09998236597288 0.00288653022732937 -0.0165304114829697 -0.0422808772283872 -0.00810989339424461 -0.00378886159890037 -0.0508059028166059 0.0463299904791183 -0.0400285941552534 0.0110826146285803 -0.0459442516810103 -0.000869531960764542 -0.00172643413209595 -0.0155846163743198 0.00791412032767357 -0.00179908705345182 -0.0450213044256167 0.0539750163722922 -0.0968323200746209 0.0266526659333273 -0.111844093447501 -0.00330677367516711 0.0562256207938815 0.00416692953500015 0.110288296977889 0.100093801963108 0.120035309418623 0.00455001926018142 -0.119061812319768 0.0298759400623593 -0.133440997030901 0.0376700716564634 -0.106980321122426 0.0696130018405029 -0.03787634780025 0.185581212171683 -0.0138736797887427 0.143770655497179 -0.00519692182471291 0.326799157577771 0.0691787138762195 0.0883554196278522 0.187439796430923 0.00901046596077014 -0.0111511909415715 -0.0567769175969187 0.0234933078145866 -0.0147965029501855 -0.0886485959596882 0.0209510440364005 0.0133212314121295 -0.0526456541109586
  16 503.39970351328 ""  14.4024912566718 0 0 0.0698324508966015 -0.00687729757656998 -0.0625549163924904 -0.041169974078572 -0.0294784496627781 -0.0867155351219219 -0.0341639792901008 0.00419451443686521 0.0166320738095605 -0.0457023383845178 0.0123960878221116 0.0519494036494131 0.146082163755326 -0.0145437005602766 -0.125782704197378 -0.0222655502082901 0.0297852620468339 -0.0696190062945715 -0.0489316703028598 -0.0245828737825696 -0.14889871936805 0.00121622897788922 -0.0296015716986199 0.188678058647075 -0.0782928749136056 0.0117458758123693 0.036906449190027 -0.18929287228307 0.0479529857300447 -0.0385015027117139 0.0894569171334679 0.0500203067979652 0.0856315252084351 -0.0244364832944428 -0.0276695528691224 -0.0491578092647182 0.0311561816646527 0.0127445052885905 -0.0110497918856107 -0.0634906429725722 -0.0524429825645877 0.017179666170816 0.0112856762476731 0.00485238480086485 0.0120589074645145 -0.0184036878622824 0.0746454262718734 0.013258369996378 -0.143650048458588 0.00715892099320936 -0.0588449329103597 -0.112251330742994 -0.0335379136902892 0.0623743825115757 0.0571849033210783 0.0396950823801821 3.56965305401011e-05 0.0979955193122378 -0.0155746135004493 0.0929107587883071 -0.00120184396800813 0.0800805654199426 -0.0804526302912359 0.0890793168962332 0.0478569622652581 0.0739182594649494 0.141131810206473 0.0389705350308382 0.129771895881459 0.0524432313449581 -0.0471071310151055 0.0528570182381659
  17 530.978444780686 ""  4.99389566602342 0 0 -0.0516557431760398 -0.0487376167103691 0.0195620557303717 0.0443094625776103 3.82160518017252e-05 -0.0293391529456982 0.012877086106579 0.00341738764180642 0.0037650378113684 0.0781391478122741 0.00211623401555064 -0.0510610166952402 -0.0499785673703915 -0.048741867369391 0.0246228704190056 0.0641054815211217 0.0270743105721462 -0.0264236969508986 0.0657597046165699 0.00316709362305732 -0.0850539006399303 -0.00938499529257369 0.0659164575650254 -0.0728987119902595 0.0872911121796694 -0.00673194077026517 0.0546797924843987 0.0558675132995765 0.0288961860488402 0.00352470239363207 0.0336826238423203 -0.0192962414879531 -0.0598558561083208 -0.0424809603109731 -0.00355417357002343 -0.00570955837446142 0.0645973781879296 0.00665540180124122 -0.0373704645391846 -0.0199199538364639 -0.0632338051743668 -0.0145700549365423 0.00902191237292716 0.00324915267391915 0.00166514214176546 -0.0318753553316759 0.0915836507676584 0.0491119059359105 -0.160349171896624 0.0296414692519139 -0.0271619981458112 -0.0567544485859771 -0.0530183967497822 0.0150447882230644 0.00034346638892661 0.0792477396632201 -0.0459543243610403 0.0661038461790549 -0.00554291147460592 0.105085927576324 0.00636371292743764 0.0538630335404506 -0.0226911277200442 -0.106035189266509 0.0526299412440727 0.112905225793931 -0.199058223235157 0.0688763826828837 0.0865025201387157 -0.0944386123426751 0.110305058282552 0.129418015581135
  18 742.050291046121 ""  3.06944599470109 0 0 0.00233557783312037 -0.00025010635065564 -0.00120211651460657 0.000440683857828091 0.00825498295949351 0.0112581161181057 -0.0229420719638735 0.0179552152397413 -0.0287006334158879 -0.000900734410873791 -0.00210843360200623 0.001150250133818 -0.0631236809869473 0.00799010330582685 0.00966253547359562 -0.00745929335877883 -0.0186304380945461 0.00265140692441952 0.00705464931033461 0.00466888220437737 0.0410050297424036 -0.0111273188829996 -0.0119823070522043 0.0171404840516537 -0.0633110497650765 0.0247442029043631 -0.0397966694799055 -0.0582871878097977 0.0138617022823601 -0.0363805126400422 -0.0139950605628032 -0.00896842207485701 -0.00081497551307987 0.052541100039509 -0.023099395507292 0.0284531534303376 -0.00149627802045522 -0.00222576364941238 0.0176293174268902 -0.00175558383305139 -0.0252383807764408 0.0361168349550227 -0.0398696908732603 0.0308968913310848 -0.0689461188842941 0.147789470180634 0.308567111743522 0.186504540907266 -0.0695335219071014 -0.00313470884462732 -0.321755804161307 -0.0541266570917331 -0.00387860279486932 0.0366479017468441 -0.0806023323408932 0.0711594975921028 -0.100550591396971 -0.0553542290888181 0.0391555713429784 -0.0467266351794822 -0.0358271838663742 0.0315663665961314 -0.0361827814429067 0.0392471615472193 -0.0585865095742547 0.0332805163299507 -0.0949606651742734 -0.0550935931687167 -0.43535834213535 0.0557305644975448 0.381346237758412 0.237602193654659
  19 806.179217956102 ""  19.0734446158842 0 0 -0.00658715377564829 0.00845177068331902 -0.00636333481580907 0.000150500028746318 -0.0021197040965234 -0.004653829964836 0.0158854783662834 -0.0170151795659686 0.0325658478092766 -0.00362918031595543 8.53809047736679e-05 0.000661122179028667 0.0353903440373365 0.0025428518865668 -0.00525203580016019 0.00357880603044445 0.00501244512904567 -0.00397163360929304 -0.00637622876913214 -0.00075340319880283 -0.0100691078391837 0.00481631103314912 0.0143631189387427 -0.00822215094050774 0.0576234002319657 -0.0243951477212134 0.0293286525474296 0.0571588789789668 -0.0259020586327876 0.0459092314104318 0.00584602864143429 0.00457693806569328 0.00243130875675049 0.0643609097634736 -0.00706865177617221 0.042133569904503 -0.00281554697239548 0.0195869357611045 0.0281396250663063 0.0138703450591175 -0.0837017993355409 0.0722156599399258 -0.0618647527881884 0.0268500255766007 -0.123762898658228 0.22575176889813 -0.00727519231785053 -0.0436751306410506 -0.0411401683628568 0.0248722822016618 0.0707681247177181 0.00783652100038083 -0.0663998026181463 0.165372834143461 -0.163841240214478 0.246432289814486 -0.269963767160504 0.0164484458859304 0.0217311403913146 0.0811332090307706 -0.0547289548827993 0.133709949552001 -0.0704828095561261 -0.024364842964697 0.0318382718385504 -0.0505640978164538 0.0760188625631086 0.0275576534662011 0.244876250703638 -0.0909452856476262 -0.222367554914342 -0.127205984051833
  20 837.242681889628 ""  20.0911985607078 0 0 0.0175176906451002 0.108954227496283 -0.0142700289843632 -0.0149308088088521 -0.0146951332274918 -0.106295205553056 0.0862625566917769 -0.034523656148546 0.102047694226065 -0.0117182464601812 -0.00693238284737359 0.008697359727772 -0.055210453602351 0.114204783586202 -0.0262065973906734 0.00907784716514109 -0.150070777344232 -0.208015992683793 0.0244314711743314 -0.0285907677899897 0.0560708769544243 0.120915938253342 -0.166817597107747 0.184216733113065 -0.0594595563137619 -0.0150012202060116 -0.0371114524132146 0.067406641534358 -0.15006503558646 0.150050316149112 0.134043387419734 0.0673387482227272 0.0319359183431602 -0.0373800020457135 -0.0188188298321689 0.0132519525402754 -0.00244121256122255 0.000559080693052153 0.00970398450598697 0.0337646800255621 0.0136228495976897 -0.0125339213343288 0.0236864099148561 0.00449070887388793 -0.00252197262066808 0.00988160587150276 0.0824694487866741 0.0500512201990448 -0.0694854615153753 -0.0177821137988223 -0.120562296455017 -0.0199251260144277 0.0273498129230894 -0.0493362461154964 -0.0490917377434191 -0.0145758875536894 -0.00698358489586538 -0.0861521189072636 0.0336546896014206 -0.0630871833073667 0.0390956247069237 -0.0928829946720811 0.114259229989703 -0.0755353489619546 -0.018121540550995 -0.00348605210194689 0.0240037496620344 -0.0439072258273109 -0.108966532698108 -0.11219437384069 0.00475001598194095 0.0320437351202265
  21 901.310737001278 ""  5.94932572054774 0 0 -0.014099052421562 0.0295546664408307 0.000717019822119209 -0.00602168722159944 0.00682913391455188 -0.0350284454474401 0.0261590219701983 -8.77097788332274e-06 0.0258845656461265 -0.00290107815698432 -0.00521973894067679 0.00174120010186117 -0.122067117104731 0.0423497107735623 0.011102279935911 -8.75915710874468e-05 -0.0829330528229045 -0.0939315883958546 0.0219025281827965 -0.00299947602425576 0.0639936556065415 0.044529009654663 -0.0801733321576365 0.0684427479299484 -0.0638856527294481 0.0121244393661423 -0.0443759057413164 0.00570399946269406 -0.0613500832300004 0.0486561760693474 0.0390824641188728 0.0189005193583328 0.00742323816702059 0.0410022391521266 0.0763312224232121 -0.0192229686631156 0.00996310323632225 -0.00424303971908398 -0.0174943100619002 -0.0342759511156565 -0.0112172202690924 0.00730674939968106 -0.0670056653950924 -0.0303126931219423 0.0141705093041673 -0.170087974474977 -0.168545386821636 -0.0581557777034078 0.294305039845863 0.0160035311773941 0.189810703536797 0.226084841537582 -0.0860703723034994 0.0859916067856961 0.142153235082472 0.0580243100485724 0.00556105853008749 0.280267401801711 -0.119282083354176 0.215579415458523 -0.11035488046165 0.281340324225639 -0.331470748382996 0.00121973414037292 -0.0450621311014464 0.014607926721634 -0.0975821087899957 -0.032348085759217 -0.133744637002378 0.0268493554460057 0.133764767435545 0.0856591442963068
  22 933.783945344109 ""  10.3340857823663 0 0 0.112893759945605 -0.0177100325425577 -0.0648976906723922 0.00390073216824883 0.0299527877643472 0.0719769752797178 0.0425510742797636 0.00461577222017468 -0.0576505944269818 -0.00543297813922348 0.00309568193384311 0.00700084703108121 0.0632900647246994 -0.012814331543978 -0.0647695864241438 -0.0203173378525324 0.0422161393536302 0.101745860830255 -0.0188850057965182 0.0327666427800162 0.0825531224138215 0.123098468518792 -0.119530041406201 0.283628101665039 -0.135911494508708 0.0393625498725661 0.0351783813413202 -0.26088731775187 0.126093521233284 -0.182344194633251 -0.112327381339172 -0.050694664740334 -0.0101223102082702 -0.0540611684020964 0.0131259710275501 -0.0225649894194548 -0.004069901170778 0.0131855622462655 0.0371421799251094 0.0400857219659194 -0.00358100126929397 -0.00473806255329098 0.0159087285390635 -0.0229979894966793 -0.0339831818522425 -0.132555507474112 -0.0780816331461733 -0.039611084435102 0.0188539607091217 -0.00561760445558749 0.058897334605544 0.105698413418265 -0.0145432656129969 0.0449720831117102 -0.107601823691066 0.129990456011254 -0.143481957994695 0.0104781648050958 -0.00773357541470623 0.0975520083265551 0.0353740458890117 0.0115978540872643 0.100779389760718 -0.0838076965945392 -0.0273570098355166 0.0208888782113462 -0.135587309388405 -0.0221669330953207 -0.0275298113324259 -0.0377684772287798 0.0103188060452756 0.00360200985986297
  23 951.034712028886 ""  54.243865460449 0 0 -0.021286447055848 0.00382371358880544 0.0741722451071983 0.00614510187619535 -0.0528776011408748 -0.0399193589530823 -0.0395643997381763 0.0404800219958135 -0.000320800084584256 0.00132342370502788 0.00374415860273313 -0.00713722628321788 -0.0398877269691663 0.00937409666951068 -0.0339340579907113 0.0114837500180229 0.0840725642703123 0.0360911802828638 -0.0259169501543208 -0.0393631921766673 -0.197949410766345 -0.0654147904139938 0.00470504049424466 -0.162283632148873 -0.0514007759795835 0.0345834481619283 -0.172577433145969 0.119831202560246 -0.11927290741424 0.10606938971201 0.1017822855756 0.0394958669011405 0.0147009406748609 -0.0796802574173834 0.0110351997627753 -0.0530224880845162 -0.0165964876042351 0.0233420129700801 0.0690889893032952 0.0554660777400002 0.00111520340937974 -0.0136966620471604 0.0333508303997922 -0.0376600852012196 -0.0519323250544959 -0.162157977987034 -0.123500343481872 -0.0984560397935547 0.031475939175549 -0.0169477602279475 0.0581874592411658 0.13233742841861 -0.00178864001048566 0.0775429074164508 -0.178900060402472 0.196153701423449 -0.221026957746631 -0.00759407361530807 -0.00462022580208011 0.142957262063035 0.0693237393822252 -0.00491634810349951 0.203151940122935 0.0459266139877589 -0.00922004670534473 0.0302289876522496 0.0375957464711397 -0.0164549215951395 -0.120946875139284 0.17429980789897 0.0625359424695457 -0.0260189996797363
  24 970.775344576667 ""  1.83600019391743 0 0 -0.0448151903892747 -0.00434795261100842 -0.00126413213392415 -0.0218182672613514 0.071032969445273 -0.0454565607705572 -0.0115814167815041 -0.0598096676978235 -0.014761063702678 0.00527624081513699 -0.0176565653975963 0.0062720167092738 0.0262145804248957 -0.020802149250676 0.318692740661471 -0.015691053925771 -0.309261959715549 -0.276790382365447 0.121681388289425 0.0273644303223316 0.354345022212538 -0.0432867840011859 0.174518850780643 -0.00987726189316082 0.2035990339841 -0.079855306044896 0.328480195427917 -0.082504730436516 0.227356301943268 -0.153149335258912 -0.00178994672963089 0.0132838419908641 -0.00806848627622576 -0.0277268364133692 0.00199914903316459 -0.0272984672830165 -0.00740154407523871 0.0086506126290181 0.0297217235908564 0.0158082655269906 0.00318767264724828 -0.00792792234855162 0.0187738941833047 -0.0160646457789653 -0.0193699023398408 -0.0733812805448326 -0.0445790084915732 -0.0339962311180069 0.00421143009308924 -0.00455287240487386 0.0224507213392629 0.0344379554454956 0.00712315780427271 0.0318645240536994 -0.0792562576205333 0.0780461237448699 -0.0896751464633844 -0.011316932185215 0.0012169935158832 0.0574967765372377 0.0352901470266627 -0.012560581474806 0.0997714561928243 0.0467266845314457 0.00789344643567095 0.0131511244873097 0.0637048680243339 0.00267999367565871 -0.0299566591590332 0.0522467157536988 0.020935663609619 0.0165603957996784
  25 1057.37671910061 ""  41.3337684427923 0 0 -0.0673313130831259 -0.0426112543875777 -0.00805737718456153 -0.0121409603553813 0.0334973155065058 -0.00193300702522497 0.0495440317617259 0.0294791436711306 0.00672033798532571 0.0103446675487043 -0.00334163821909149 0.00110395048461142 -0.321587278332516 -0.00749615324842549 -0.0478597812565171 -0.00313018457992657 -0.0849658088029747 -0.0826498959704959 0.0539461331715105 0.0189171719551856 0.0862192573354611 0.107870336402677 -0.183935224802376 0.184844459971893 -0.198448524229255 0.0621225156876718 -0.127565761175856 -0.0910145929594137 -0.0997635054227554 0.02935560653111 -0.0693323732550655 -0.0312489560520079 -0.0173542406823983 0.0265356772174743 0.0352187526237236 -0.0207233621300698 0.00543043284810888 -0.00355542353242773 -0.0121020154536579 -0.0507316554453063 -0.0271127907442146 0.024718513386947 0.0426656190428199 0.0165574525934997 -0.0126130691824893 0.140487913995819 -0.107526705922651 -0.178679909544268 -0.0963095138132723 0.0904897212842226 0.230096669596607 -0.201484937411455 0.0185839619066424 0.0298657718856444 -0.0868573275842504 -0.0200526929365733 -0.0145737353941124 -0.135769148148869 0.0642931178608769 -0.0752744541074338 0.0632076278571631 -0.129485654874718 0.171587947857497 0.0576162620382851 -0.0120097284577176 0.00240320119657487 -0.275207329633006 0.0647226669520248 0.140644998851776 0.199161978903745 0.0855262398785051 -0.0459526283529012
  26 1068.25274050675 ""  121.675273428054 0 0 -0.0819876361695721 0.0036864673428563 -0.0902420612497614 -0.107291800222658 -0.0171042786146192 0.068105322915213 0.0340489377999398 -0.038604419547914 0.0511343529016035 0.0947382535488246 0.0350614315260105 -0.00509255647228426 -0.00947172355983148 -0.000515713678888934 -0.279443067556286 -0.0407740979967337 0.0479511788577685 0.0585332618908118 -0.101542418372538 -0.00556899005641133 -0.0177925291246328 0.025427466852301 -0.023330007857044 0.0230882232558085 0.0688447015032788 -0.0462819020687706 0.0690625863900598 0.0380660248719605 -0.044669541566691 0.0552705658651421 -0.155547018194508 -0.0862129554306511 -0.0538447085436203 0.00670952630490404 -0.00453952249642716 -0.0128874949457377 -0.00140233042090587 -0.00176944184783859 0.0225922782669861 -0.0267930949275591 0.0311476825777862 -0.0300227870282461 0.0175914073492345 -0.0399605944451621 -0.00430817842426358 -0.0816520514293119 0.0330611528346839 0.0600310120745269 0.0926221507216515 -0.0349500296846049 -0.0877513766401117 -0.0271041203056229 0.0377845417835569 0.0172878859367601 -0.0632385706719473 0.0780763527644335 -0.0837375938513538 0.0379516672967727 -0.0323598326638575 0.133906690076048 0.0294734760298071 0.0191364440290846 0.0761458524326099 0.0423314331654506 0.0204030553415802 -0.00926509020982329 0.155233608509713 -0.00280045225112352 -0.0410332071207609 -0.159788996957767 0.0272294604403996 0.13822801918931
  27 1084.4634918984 ""  14.1593267606248 0 0 0.0247911664903133 0.00501942512518725 0.0658509461192029 -0.15530049328448 -0.0510788279182372 -0.0117447607333812 0.00123403069962171 0.0134477583943029 -0.0363228258000519 0.112297744375944 0.0322272274052315 -0.0106289146901264 0.0408710845168264 0.000331462664780928 0.0909943041080023 -0.134093692305666 -0.0619441231570519 -0.0212393371390048 -0.137442686667384 -0.0473103565404157 0.0427591960028598 0.0209584265478674 -0.00844768495666101 0.0659921362436275 -0.0708746594495196 0.0282488641374039 -0.00218768347967452 -0.107610793878534 0.0530867999988007 -0.0783174094600564 0.136755699680503 0.0423568404772426 -0.0122912258495376 -0.0271117764553744 -0.00509977536816295 0.00497173055384696 -0.00675075370466686 0.0084650283381275 -0.014212382738225 0.0560895710650031 -0.0384005483076643 0.0315307352318147 -0.0285805031146504 0.0491729569422803 0.00504828157490045 0.0601272039241388 -0.0455915786714395 -0.0715116123722982 -0.0703000713087172 0.00763831487140251 0.0289825970514017 0.114209653944462 -0.0572185371098582 -0.0142057620064495 0.0844180288687596 -0.0871734224247263 0.0982740360851154 -0.0273993773203907 0.032013776267737 -0.161926128052077 -0.0459467778992331 -0.00306984707540797 -0.122834817384063 -0.010633385232084 -0.00912581241186972 0.00106445484909438 -0.0105098165840514 -0.0133834092068489 -0.0380622122188535 0.154002742977408 -0.0377973030807801 -0.131447619446743
  28 1114.48069575548 ""  1.1370224817821 0 0 -0.0733656072169236 -0.014908294468681 -0.0588675582244367 0.0518383373076814 0.0278418290502573 0.0254881670204992 0.0236296795919083 -0.0179112450592087 0.024923751637488 -0.0273510938125651 -0.00601062840086251 0.00522816471086039 -0.0850537748248663 -0.00902193131213648 -0.173510346750395 0.0875357069714826 0.0300245775217403 -0.0114034022115611 0.0856799349457533 0.0241008457108796 -0.0466193907737168 0.0283412668436851 -0.0383511784336294 0.0399361886618194 0.0164903318600824 -0.0192816503927808 0.0306589238590538 0.0116614875296612 -0.0372836920087044 0.0312336313601421 -0.19316831511492 -0.0808389041824814 -0.0242532782907199 -0.0754607644347922 -0.0259361767881656 -0.0288794803296754 -0.0192430228045458 0.0265619049265104 0.00833639129597609 0.114772918097726 -0.0596940997465587 0.0319251860133231 -0.039332555138092 0.0693912445381532 0.00632269720554782 -0.0864053826685074 -0.0560388878993783 -0.0472079193364076 -0.127956464955197 -0.0118138992150919 0.0161319148413056 0.283506955295338 -0.101051947257576 -0.0139284719764387 0.105379957409568 -0.104301833039322 0.11975482865134 -0.030321456300922 0.0422665693027924 -0.237169121157435 -0.0642146963338051 -0.000533557574989721 -0.186201561555935 0.0415346269083619 0.0196089292548189 0.0214186971979855 0.0955314797089976 0.00286381977825577 -0.058413324902093 0.0105886434035874 0.013268783181296 0.0372449844498585
  29 1132.11970181914 ""  6.00534467713023 0 0 -0.0427327913808835 -0.0423305774295211 0.0345801481834764 0.00229623930221143 0.0171983558344672 -0.0132567859448758 0.0347576171369457 0.0298117286795699 -0.0195570773180706 -0.000630900240976546 -0.00516541615654065 0.000305152839414255 -0.133653077113209 -0.0293681869007669 0.0383459879148906 0.00765819782250116 -0.0578646640071475 -0.0663299992542299 0.0681179009458939 0.00578870959301441 0.0174375522051523 0.0805608251022859 -0.11319856880122 0.139467062101724 -0.15812186256287 0.0576685544191794 -0.0780015706764926 -0.108787566288999 -0.0369942550886536 -0.0238388977884968 -0.0335712242930787 -0.0129434388183894 -0.00859319817975354 -0.002849870405778 -0.0856302342687998 0.0372925859373712 -0.0126466367600729 0.00571165906233985 0.0352678974479221 0.0455451715966622 0.0690783135435163 -0.0723845275274804 -0.0440558348238983 -0.0498232603487533 0.0130515329643056 0.0452668446678628 0.166326589874198 0.178002887406784 -0.0847981563111438 -0.0839444540954369 -0.258836588492464 0.0662410346236725 0.0606183516633541 -0.04946485751904 0.0907960224693998 0.0681880843106377 -0.0210179117459359 0.17463307391407 -0.0989401651981843 0.174740175582824 -0.0535780991559635 0.153377441818979 -0.107345594459734 0.0182285569526356 0.0465050433854141 -0.0180337526829981 -0.105761791970894 0.082870164378555 0.194882685980738 0.186265816816836 -0.0818109757905095 -0.202050061848921
  30 1170.30381826154 ""  1.7512426675519 0 0 0.0951925291237352 -0.0662714732409947 -0.0520962094263891 -0.0523949193764085 0.0838389405768613 -0.0152969502496561 -0.0556283034710927 0.0472850739334259 0.0542048072349457 0.0227995855218356 -0.0132920044448058 0.0166196262274905 0.0957415727658855 -0.0642784148445738 -0.101593096455142 -0.235656883115183 -0.194394175854193 -0.0212829927659439 0.179922972925468 0.0457616020813886 0.220184009885464 -0.104874258749729 -0.00722360258761473 -0.265912434398327 0.0355210943539405 0.019101862115857 -0.23855086497239 0.231194822642785 -0.1492408226208 0.201088905919093 -0.0502319032478092 -0.0203757562474998 -0.0078599054511152 -0.0131070057650204 -0.0158803769787026 -0.00629237539098719 -0.00469403601245776 0.00820144476696601 0.0125886195508938 0.0237561989180907 -0.00242092626128633 -0.011922416919225 -0.00758891593297572 0.00228652621857881 0.00301576650463149 -0.0414870816430859 0.0183137188676645 0.0321867955571353 -0.0824090700312803 0.00487279343948542 0.0188852085400946 0.0367154318662653 -0.00485350006346871 -0.0134690070759447 0.0174559696777587 -0.00174798690009786 0.0076643740561319 0.0144441108346434 -0.00585970283120504 -0.0126561252447885 -0.0115323436391516 0.0114233101539323 -0.0334428348318844 0.000421867862796869 -0.016348797864511 -0.00880860849803734 -0.193002827652486 0.0314119255395367 0.138130651866052 -0.0686767210067351 0.0435326577653598 0.0734648003087362
  31 1205.92961226897 ""  13.4031636074802 0 0 -0.0192189835275984 -0.0428000496392328 0.0352701008300278 -0.00761138390134327 0.03011424595467 -0.0163771552009643 0.0185026378865084 0.0321762205090275 -0.00840502845275639 0.00357030044585008 -0.00934716400143659 0.00771543666613009 0.101295342200917 -0.0554816288616234 -0.0118477642088443 -0.0668772684804202 -0.0877100076002815 -0.0407254847361931 0.194352648373257 0.00547716909014376 -0.0328745565924942 0.0374643472130206 -0.0740537978183114 0.0263738928997471 -0.104019985966811 0.0472625114643278 -0.0843147851713007 -0.0556673440533151 -0.0518907831413404 0.0108033272451208 -0.092060975086331 -0.0399750264705313 -0.0153816836056023 -0.00943056527130272 0.0164341633525405 0.00600189539881667 0.0132622867226711 -0.017068240489041 -0.0400832068737103 -0.0387894222822611 -0.031778414213674 0.0772822033235396 0.0298676010827539 0.0293050008798716 -0.017145821043795 -0.336969588141352 0.0445927885785288 0.22566945092635 0.485379745535464 -0.161318707246312 -0.276513120557424 0.0667659022117378 -0.0750897028232917 0.0839819095266138 -0.0810081803045844 -0.02373999679822 -0.0088591432457286 -0.104005058478761 0.0624181634856913 -0.0766203372232033 0.0387857909685649 -0.0851653740493269 0.0807353679256246 -0.0153507666257166 0.0436367233059543 -0.00995881379838683 0.138511270358625 0.0112194362241991 -0.0139363781627287 0.0418724791749881 -0.101914636616499 -0.126794420699609
  32 1218.98105943854 ""  27.2012223032175 0 0 0.00308137858163504 0.0197705930992423 -0.00593135974217199 0.0102924086128028 -0.0353778319175853 0.0111866465337113 0.00665022715174072 -0.00999086731828717 1.08307906655577e-05 -0.00708949070696333 0.00637764628074416 -0.0170612862979907 -0.157165813062756 0.0360786380432941 0.156498194697507 0.0489600120134538 0.0896654525012574 0.0615934991503282 -0.282326988731791 -0.00336369811347787 0.102474723980612 0.00139524566124124 0.0114843454374869 -0.0118748681299614 0.00521772999728467 -0.00703746376656267 0.0274075652138129 -0.0222664916755561 0.0276556114116836 -0.0227704740033725 0.255587419720982 0.111163838592526 0.0389983651072494 -0.00371969328596894 -0.0220861344624937 -0.0302041851726855 -0.00200959055870254 0.00461077813244601 0.0039063604278566 0.0165511111373739 -0.0216687757336092 0.0192941937044981 0.00886098708088426 0.018682344796221 -0.00178007175978855 -0.378932838896765 0.107515099674135 0.280144376473916 0.0212366121768344 -0.0310256469664718 0.00270362320585769 0.0746547678509887 -0.0400862129615842 0.0673288344559266 -0.0379876895786398 -0.0086032751260612 -0.00255929735445217 -0.0448288003771675 0.0278223523558729 -0.0719196365379181 0.00613259259226421 -0.0353358840598133 -0.0138606154115657 0.0487626216122136 -0.00635173959354782 -0.0632833168725173 -0.314980477130073 0.100720305979782 0.368948305448919 -0.204521460222297 0.130532567467362 0.193341843414376
  33 1231.76782743879 ""  35.2966185324512 0 0 0.000987073273550974 0.00271706246138056 -0.00641301948412543 -0.00245886330727584 0.000671754518343614 0.00097876098458289 -0.00347350031793143 -0.00453128135753794 0.00451078569171185 0.00198904786422631 0.0019773791426272 0.0022523244238132 -0.0153092562541338 0.00455870287110195 -0.0293332282230537 0.0133371174683736 -0.00120415475045052 -0.0143777106147223 0.00760146586514585 -0.000288407864657732 -0.00816968893873441 -0.00938090231007283 0.00844209751428695 -0.0188585353360648 0.0175657991895966 -0.00790358283474823 0.00513824171426114 0.013489285580011 0.00171083985468824 0.00574818367981639 -0.0436531764740161 -0.0184802231239728 -0.00672906087122459 -0.0415353237769422 -0.0180416044964437 -0.000990109429850937 0.0140596091555858 -0.0826832801556451 -0.101170302408531 0.0472447846935991 0.123122588512716 0.102417565080308 -0.00815941516830844 -0.0131220711047606 -0.0136312254348765 -0.0622918172013223 0.0487760808942198 0.0548350678447613 -0.245163721930681 0.0587163978247357 0.119409156046901 -0.00720969904585628 0.112168619349967 0.476298753649908 0.0148733363663353 0.0697242655908776 -0.0477161762201691 0.0218691913500964 -0.00675338394281177 0.0671154669254825 0.000721475675436585 0.0635563190436135 0.0347388145208296 0.00521246737232148 -0.00813960764899671 -0.00248332624812788 0.0116954812059861 -0.0127532438767717 -0.0386389052831095 0.0427816504628932 -0.00765044505561508 -0.029435120002003
  34 1264.70163735844 ""  1.43282633162657 0 0 -0.0345676495476883 -0.0163449119816145 0.0574912193392134 -0.00695248157573881 0.0139992677377411 -0.0162372438632815 0.0338883445353933 0.0200624468815214 -0.0266629767596302 0.00580519627104017 -0.0238705302954508 0.004451464653887 0.0727476626470406 -0.0339562231731282 0.109289540585834 -0.317678883856588 -0.0693045409652831 0.192822920412152 0.366369577751137 -0.0176983052862304 -0.20288973851928 0.0626861680690233 -0.0579930732052923 0.0884876481431427 -0.11862722999791 0.0445397974829632 -0.0140081007747553 -0.127722875975201 -0.00997173131269145 -0.0505795835975492 0.0611015070204331 0.0171616044806974 0.00937794857722628 0.035060700631679 0.00430801013785755 -0.0295222567531951 -0.0038002256921422 0.00762319632382054 0.0173693862764754 0.0107500962342807 -0.00570785100354047 -0.0242822284538314 -6.03242620718401e-05 -0.00425724133611955 0.0116147037812681 -0.138762960847365 0.0721598489109008 0.115282595748811 -0.257503084139058 0.123053116864134 0.274774280707043 -0.0595064174726146 0.0274171523005707 0.0123194187520359 -0.0193479825418757 0.0121976568620635 -0.0112224887608353 0.00419218037392601 -0.00759191910757307 -0.0187283183777629 -0.0090162093328989 0.00599449370976214 -0.0526420084806178 0.00586765637070991 0.0027741242519827 -0.044011194280296 0.251701882082324 -0.0474105357467093 -0.0683345019347124 -0.337853608791663 0.0171219595115447 0.209858574909441
  35 1274.62908427326 ""  54.0501569786423 0 0 0.0303608881005283 0.0157923692647728 0.00621628504598067 -0.0156320340576462 -0.0235489474824626 -0.00995260224791896 -0.0132004666023215 -0.00262383606570037 0.0092546973167997 0.00939143634157959 0.0247366885377161 0.0172823049803629 -0.00774493864431287 0.0184721418109638 0.0197762791803874 0.262384860903726 0.00184112046640986 -0.232697977037051 -0.0436916293581507 -0.0220500978688329 -0.0669771535168849 -0.0301019233222055 0.0232180613863197 -0.0687732246639647 0.0304993253003834 -0.00899348247738454 -0.0138093476298267 0.0326320907691924 0.00962862504020647 0.0137581563696455 -0.38395400370582 -0.15836787606179 -0.0583804068325945 0.0659833331106162 0.00225306674256426 -0.0194898504324917 0.000394419855659734 0.0157165211693769 0.0225601118221039 -0.00551229278770496 -0.0322368357270287 -0.0221065653454497 0.00223797453348478 0.00183628160137648 0.00330806031852467 -0.334880922359927 0.191263173165512 0.3519618260809 -0.189173952471059 0.110304871129096 0.31387018188082 -0.090943677931976 -0.0006790829661988 -0.0468493574769856 -0.00564321861617293 -0.00162106086179538 0.000819458492385141 -0.0123225631468068 0.00298129128518133 -0.0274569485938121 0.000262292553632512 -0.0113475076754193 -0.00355600641583428 -0.0252496972736777 -0.0169360350922011 -0.00824754756030112 -0.00114599414254938 -0.0314577396161505 -0.102166266405238 0.204480008697563 -0.0711539026563874 -0.207066484065997
  36 1290.43235601327 ""  129.025330690793 0 0 0.0138528891849364 0.0112999417288335 0.0422513338018369 -0.0129598804373165 -0.0393761223517938 -0.0279694454274121 0.00455428688968451 0.0288048584558783 -0.00895918724287914 0.0103322552618003 0.025745944795859 0.0245557067735829 0.217889550285177 -0.021437011889173 0.283252793190562 0.234626386827793 -0.00916366789062056 -0.216597754417551 0.0324377598430173 -0.0425646580560203 -0.156551492806017 0.0171668924161353 -0.024203870114581 0.0211552878231514 -0.071083209749103 0.0408750985682003 -0.0692795258043002 -0.0225995808332119 -0.0148959081927312 0.00448979075763142 -0.475648972400165 -0.197359540703979 -0.0695079987266992 -0.0322466360318453 -0.00106819101530258 0.00244641910756899 -0.00121178219282581 -0.00466416674625415 -0.00653511941692049 0.0048948182496619 0.0141684748073026 0.00640658176816723 0.000452830535438928 -0.00237099347471451 0.00227670544977349 0.158834772050888 -0.102896169976044 -0.184010603231069 0.0550239505440719 -0.0396858867427297 -0.127837152866575 0.0398921380258473 0.000174341637483039 0.00720991300800419 -0.0129232640928311 0.0039570858104535 -0.00630748971644557 0.00354050985522008 -0.00244373097856898 0.00739629101207133 -0.00245425537526578 0.00495319272449808 -0.0206521429732967 0.023426122717357 -0.0163584704749573 -0.0311842247936529 -0.101962687469927 0.0298418446089043 0.201082497482973 -0.287557653633561 0.131128019619417 0.277546333763099
  37 1303.59698438576 ""  7.19647236816682 0 0 0.0284011784037391 0.0979212701779772 0.0241554741396059 -0.0124567103025527 -0.00728149445477394 -0.0179086503168249 -0.0195401853527844 -0.066892355386058 -0.0114087859411605 0.0112562848014377 -0.01118206898901 0.0193820431938365 -0.199548783987655 0.143142367988347 -0.230889646752426 -0.256111387525229 -0.0224786124153229 0.165290891328103 0.3871271425007 -0.0282425822406124 -0.310253029586266 -0.0428754119245217 0.151098018282541 0.0157405354958225 0.11640096210855 -0.0742257652159192 0.159366216731301 0.0367269248692511 0.139425445103366 -0.0851015993007317 -0.17350405642713 -0.0817054510153804 -0.0217773137971313 -0.00877823284845602 -0.00822973860774658 0.00727091164965698 0.00212976319718364 0.000888001488475277 -0.00320863293167275 -0.00558604427963246 -0.000618598424354311 0.0104352188903666 0.000605119550658361 0.00172963913473619 -0.00608214428110336 0.00179996193548987 0.0069516444270751 0.0152107302886686 0.0732039342979445 -0.0412975009755338 -0.0697178458982213 0.0336115674422312 -0.0209804584960972 -0.0432428891649907 0.0054948812826774 -0.00828854410237042 0.0045750252044413 -0.003641531805376 0.00453312825388715 0.0122841723832458 0.00472940878445242 -0.00263451224612849 0.0242773858955501 0.0123459683991954 -0.0237355971098562 -0.00753766027028228 -0.309569177232687 0.0587404167978954 0.189243601269831 0.14881158195603 0.0711320781123742 -0.053901314158142
  38 1315.00093849119 ""  25.0289097162389 0 0 0.00106051572779711 0.00768028547069738 0.00284945850466636 0.0012569914880893 0.000211879074647673 -0.00109387879737099 -0.00131739673397111 -0.00371585141338682 -0.0019928409011766 -0.000585026144375253 -0.00040669808477431 0.000518192011909059 0.0272435450838343 0.0076548271517653 -0.0293106005374391 -0.00241153639252758 0.00116229490227478 0.00227459668412985 0.013362106384179 9.61517464096459e-05 -0.00976249737380177 -0.0018210683206376 0.0106808816582847 0.00493473982834613 0.00685568216054228 -0.00381270243954401 0.0130776464939894 0.00493631015021725 0.00733845338304356 -0.00449618268147012 -0.00650603929382043 -0.00290054749171325 -0.000668670830345144 0.00606841975936768 0.0345280738257881 -0.00741541879649875 -0.0278698835036972 -0.00584991278265009 0.025599792666599 0.0905287686362809 -0.0538048413579657 -0.0793385581013577 -0.0269979896518809 0.0174238959395401 0.0216223617753736 -0.0678561299289055 -0.0723403892803234 -0.0428572604752936 0.209675271348445 -0.0429031052581668 -0.107148716589862 -0.589806469594463 0.169802909482613 0.493479328002417 0.0897933160793658 -0.00869268433261076 0.0468084933531851 0.063173892466738 -0.0248598801011086 -0.0995522321204578 -0.0350172180262241 -0.0262420803745064 -0.0723727015787265 -0.00512286462748516 0.00238557408882897 0.0105048379121252 -0.0374037570534414 0.0108039935698954 0.0178245075953715 0.00794715569271499 0.01269800983113 0.00563629405867199
  39 1370.15789745961 ""  31.2948145782563 0 0 0.0105177519569614 0.00132254890432909 -0.0237144610374348 -0.000859329281036822 -0.0107436981645187 -0.000791030192512338 -0.00396510275020627 0.00461385244606707 0.0032199269392422 0.00299815191408555 0.00168183888323733 0.00421923029654895 -0.0928364414837057 0.0080368210128589 0.165645418616974 -0.046415700117051 0.00443882335450809 0.0455934444357191 0.0154152462856542 -0.0105112626629344 -0.0448434495886339 0.00171816962996744 -0.0208699355678906 0.00683677389555945 0.0194214137269921 -0.000522193624529843 -0.0115998019807086 0.0245077827913325 -0.00796374043916049 0.0149306500916826 -0.0358488829954508 -0.0151203523201239 -0.00422486872648465 0.0208604221184688 -0.0202556715791274 0.00747583664804216 2.06698906004494e-05 0.000467349526623729 0.0281282802957499 -0.0705771840934702 -0.00767853202859337 -0.0980899143741048 0.00310468406647151 0.0632936514544054 -0.0363996204197988 0.102644861676844 0.0484688931430195 0.00637934525875659 -0.0307879433740855 5.77818273688536e-05 0.0117035024970244 0.416195391778009 -0.111447926554135 0.536285260897868 0.078034379631772 -0.237979349111103 0.166820632099556 0.0561634210927868 0.0432630650185344 0.114860345558434 0.0392821156596427 -0.181305942650574 0.195564091965011 -0.0103562644338762 0.00781307849043826 0.00687378497769789 0.0286289822634692 -0.00273420804782306 -0.0259231198776541 0.00707251749075051 -0.022256530595559 -0.0211395566509185
  40 1379.9737448734 ""  6.9638336286546 0 0 0.0368567495378241 -0.00656517349049808 -0.0971673525254482 0.003397615836885 -0.0393366067132163 -0.00489679376847424 -0.0146373337786942 0.0152840696990406 0.0160182505328357 0.0124421773614187 0.00770393522751317 0.014792288107411 -0.448160816477456 0.0321019926023925 0.591145193350079 -0.187575858162171 0.0243947064056206 0.193010276790667 0.00340634754584689 -0.0343574234072703 -0.109706187988661 0.000328734735365615 -0.0832817456694264 -0.00323275947849509 0.0858765404880962 -0.00666623312626211 -0.0421665048056024 0.0798457275135983 -0.023866696665161 0.0534923204309585 -0.125227385324833 -0.0528500389964271 -0.0148939198163765 -0.00841501774176329 0.00741276924807869 0.00703620496908275 -0.000172535100348893 -0.0021350285358788 -0.00750794089427819 0.011843658839046 0.00158568372776071 0.0161814776842841 0.00860327164230502 -0.0202588718185777 0.024179594817894 -0.0142532477692313 -0.0354160364980795 -0.0204327991384222 0.0491627811110066 -0.0164243653246932 -0.0687183277930884 -0.0763364703692134 0.0245074209604054 -0.0723079488654084 -0.0549517175078945 0.10986064737916 -0.0699973864940674 -0.0619224073245302 -0.00335850593960375 -0.102068351221807 -0.0119398672428896 0.0701640570385213 -0.102741427237969 -0.00113443712815995 0.0345435700178632 0.0201908447779643 0.107585169834556 0.00296049704712017 -0.103610444236826 0.0269170788234568 -0.0774756158981157 -0.0637358026256351
  41 1381.62615755036 ""  36.5326914138818 0 0 0.00242977277794133 0.0018301647568952 0.0211354724177986 -0.00194992947365972 0.00738252597569173 -0.000404436265293673 -0.00163501216784297 -0.00647323631317117 -0.00382188608986278 -0.00232246518451149 -0.000991232197807469 -0.00180784531026688 0.0306202211074293 0.00320983714894627 -0.131048610183537 0.0400004688274695 -0.00673414984831439 -0.044338311468885 0.000795149650840863 0.00598774860386837 0.0187194572103577 -0.0046578853146258 0.023852938746761 0.00478396898757536 -0.00480197569042218 -0.00448685815561558 0.00798235508769117 -0.00176549331524343 0.0167021294359326 -0.0137974183866677 0.0138459839075747 0.0063699481210717 0.00164746412701873 0.0208654247038967 -0.00943658905282665 0.0127978521541249 0.000615091618788182 -0.00321321960816383 0.00840033846676058 -0.0474356327525278 0.00879128637533418 -0.0572932364058837 0.0636128970579725 -0.0288296044240812 0.0923034403703663 0.0480113187896671 -0.0385621088202215 -0.0254828051854036 -0.0649031660910388 0.00923078816399524 -0.0622565917381867 0.221672191773656 -0.0480189050451275 0.278688703114702 -0.289354948213984 0.267286248375932 -0.171116845503417 -0.296347475738453 0.0522307063704601 -0.38073094484041 -0.014808951475639 0.140825355311333 -0.376519205272943 -0.00563965325871978 -0.00276116503565113 0.00246218145371284 -0.0249646912027596 0.00139191758715418 0.00556689046609942 0.0248092739771093 -0.00585884567811166 -0.0215128553714405
  42 1418.35066740556 ""  0.530284503880008 0 0 0.080617043013337 -0.0483300227255926 0.0738015163984539 -0.00698645080543455 0.00697696425342244 -0.016624250805625 0.0116835642971298 -0.0371828484992459 0.021803892738127 -0.00164228343364021 0.00567871222953093 0.00375856859577673 -0.578693549413474 0.0388603454126342 -0.255786016478855 0.10838327379062 -0.0243180892459086 -0.123094783149535 -0.0613568525252162 0.00182353276707144 0.0818720615012515 -0.0627287863972747 0.14471913045817 -0.209719016405312 -0.116920079121871 -0.0136065464356674 -0.149706399139092 -0.166498203305214 0.194443352270677 -0.132174661253061 -0.0615320827070607 -0.0210564279050131 -0.00854054969909618 -0.00506592757605817 0.00657304514257535 0.00509886812836433 -5.58669130146471e-05 -0.00132996647136251 -0.000684843456579232 0.00225162651111114 0.00106333171911009 -0.00120783794809239 -0.00247502556489361 0.00421806719482351 -0.00427319132405302 0.0236329437108045 -0.0423409809728441 -0.0479254947542525 0.00945811074397102 -0.000398125314633638 -0.0476738706644779 -0.0069463869393264 0.00803669221340083 0.004647283668549 -0.00476206873327882 -0.0320675742748252 0.0141725434156689 0.0257958261759669 -0.00231478664830505 0.0384313209514554 -0.00103984942911645 -0.0233246174677704 0.00276655888044663 -0.00166949137681294 0.0390165081090905 -0.0150076976590404 0.225496346662602 -0.00879552801318342 -0.0574816465707055 -0.234983206058173 -0.0368224024483412 0.114087834910369
  43 1437.74935949341 ""  12.8877518613832 0 0 -0.0293468406279687 0.0273694567768424 -0.0580057778561174 -0.0124424937963325 0.000399586330359154 0.0424587554478269 0.062241646032689 -0.0357526282413372 0.0868372753660959 -0.00619189120167137 -0.00920165814523509 -0.0105263641548945 0.199917437831301 -0.00479720077781473 0.191126340847713 0.0364734821419276 -0.0177529860792066 -0.0156671880800526 0.114542319093051 -0.00228752069095619 -0.172328949950918 -0.0685765382478949 0.188591670069375 -0.393561600656197 -0.275848871379279 0.0198207167764067 -0.312492206605872 -0.305686426857984 0.222647047997999 -0.124589826804686 0.112480266375825 0.045526242084186 0.0141170261387717 0.0200124348701829 0.00584777970706914 0.0112881310852188 -0.000622459344969249 0.000809627536494497 0.000595279799478665 -0.00339074031712366 -0.000572495577502735 0.000981756602920867 -0.00111607120140678 -0.00217329492853465 -0.00193128319974655 -0.0727103863880428 -0.127581121884403 -0.0270761227353293 -0.103059251914546 0.0294582479056366 -0.115524312412233 0.00515497560492295 -0.0045685020281991 -0.000753745585547368 0.0305152634696079 0.00948628821423914 0.00146845715671202 -0.0161654383084338 0.0033827460400763 -0.0113060499664502 0.00302668099696242 0.024269564551358 0.0254987424551501 0.00168946185926141 -0.013154589936273 0.0144572758395182 -0.110867004795561 0.00632702457281849 -0.00762983657914871 0.107333234371642 -0.0184357943055996 -0.0664824874388552
  44 1449.95422480421 ""  3.68469190708262 0 0 -0.00346746726143318 0.00148803782320339 -0.0143778787204129 -0.00187774533536936 7.77932537855547e-05 0.00809483604239386 0.0171098717931492 -0.0106103013418963 0.0199740283131456 -0.00122462342335368 -0.00155297692664203 -0.00193041390612492 0.0216340359509318 -0.00325586541659444 0.047893916995707 0.00782874669231139 -0.00148518164899845 -0.00111480502572827 0.017665945759837 -0.000229405683403412 -0.0267814705574588 -0.0208797309593142 0.0835459916035085 -0.0961578193398493 -0.105137699475708 0.0115656033103917 -0.0671416328159623 -0.0733513754574564 0.0446803070491116 -0.028265118326035 0.0192783587758048 0.00816348708006727 0.00225620245542553 -0.0775086267983806 -0.0295383454402821 -0.0375358215411668 0.00228985587080667 -0.00148379288817505 -0.00194454415146483 0.0051486124554116 0.00139190138339109 -0.00750609942064522 -0.00243315634731704 -0.00205920061018882 0.0187477741504679 0.365923830540303 0.511364056524847 0.0847701512848397 0.412094843346332 -0.1272315552692 0.454133730654467 -0.00151189502897249 0.00476802353592038 0.011016700669316 -0.011408804883354 0.0981856699387087 -0.0486389065247725 0.0635010173038853 -0.0381856374635836 -0.111122985421287 -0.00812574208094345 -0.0578381125127642 -0.0347265219388208 0.00360129661957221 -0.00191965206338548 0.0013141265124002 -0.010495634841089 0.0010409194375113 0.00334340649359574 0.00651010433463078 0.00712415272326928 0.00383829471888406
  45 1469.60302672374 ""  0.778698662040684 0 0 -0.0025679491366755 0.00195530280121411 -0.0086185727769957 -0.00105568961230334 -5.14681281507159e-05 0.00426498839207144 0.00199809027326357 -0.0014855194757906 0.00479226042071422 -0.000492578573009158 -0.000791432618534995 -0.00104542151602655 0.0133198536159659 -0.000618410422601652 0.0231969641485532 0.00260386076182571 0.000115182025840788 0.00106746414404558 0.00971488910208633 -0.000147896345437523 -0.0135513022290439 -0.00309482880072596 0.00800164304226798 -0.0143099551917547 -0.00976938912045242 0.000384507347252441 -0.0168489049762012 -0.00674030496161098 0.0107353340614283 -0.00298594535494607 0.0111767017544043 0.00433743050449518 0.00149170392367388 -0.0141543172695224 -0.00319147745466058 -0.00370987438716161 -0.00449545249573089 -0.00163888481540527 -0.00051654057061626 0.0358148086617425 0.00401229643789193 -0.000685293458809427 0.0442749176516494 0.0154208505491341 -0.0167531753809197 0.036987173976678 0.0538022640887376 0.00506183905171111 0.0409066190161633 -0.0152310700836539 0.0484296619379348 -0.0867560303904731 0.0373505413840277 -0.0113413317749939 -0.483423101380661 -0.434985740106591 0.137340721916173 -0.221536896379441 0.140228138329025 0.492037594665343 -0.0279180556482868 0.0552499325306634 -0.405860214422936 0.000670008096356649 -0.00150578759949896 0.00326364851587157 -0.00527861881894551 -0.000406843571404758 0.00406570283164456 0.0339359803920246 0.00231024481539329 -0.0217643431388734
  46 1475.50084174169 ""  4.52015020650458 0 0 0.0313766028187547 -0.0073670366111244 -0.0125881132077504 -0.0764235237093549 0.0220379250632329 0.107082771009579 -0.031974625063599 0.0168741650708418 -0.00922842789780932 -0.0188241882390492 -0.0213776847411737 -0.0325138495385719 -0.129677479010246 0.00877496828708095 0.0601920579736668 0.372218905032418 -0.0700436338606479 -0.320929814127652 0.328607970344426 0.00135470928249419 -0.344749096685455 0.0240969194596179 -0.187708844562348 0.105351679298889 0.222604349824701 -0.0298980736450123 -0.0287946210763819 0.0986574102374643 0.0284516080096559 0.0134913612707567 0.306782923795176 0.12517676844722 0.0364377882100191 -0.00563450919435952 -0.000191512833888282 -0.000893709504763423 -8.82839247820883e-05 -0.000161292115013548 -0.000521223457993571 0.00231152095443384 0.000274435180108808 0.00202953899327934 -0.00146132359986823 0.000140300314010471 0.000432488885902989 0.00883197950341942 0.00837336076780935 -0.00416638283688814 0.0201792212300664 -0.00698174528050699 0.000836366809523487 -0.00391169811659672 0.00302493471070066 -0.00587816557223279 0.00369963885178401 0.00765217091181825 -0.00349965929071589 0.0130796623437993 -0.0052517984242678 -0.00640574994258354 -0.000645716911353152 -0.00918364344365231 0.00293741515263357 0.00136514240313915 0.00499331081815513 -0.00464344845426947 0.0276260182911122 0.00291754800851223 0.019505518324898 -0.0369148796994937 0.0175426323973236 0.0305554930579229
  47 1501.47103850497 ""  4.22322136810505 0 0 -0.00389081310337231 0.00245851191790167 -0.00187289879081095 0.00184769001487465 -0.000231941332459901 -0.000708584437019757 -0.00165741100936069 -0.00166237733759123 0.00172641336826341 0.000462521939728762 0.000214914290548492 0.000380972093786397 0.0166430287307705 2.67843423010416e-05 0.00308675584204201 -0.0110998700420195 -0.00419587927791436 0.00667428486725106 -0.00824244307802032 0.000778032054710292 -0.00220151261209052 0.00202827650421672 -0.00199195110396358 0.0168633179808839 0.00895560279308111 -0.00351821758262469 -0.0251965039862879 0.0186696042552878 0.0256455490002863 -0.00537078083069835 -0.00265056422526435 -0.0013374202801946 -0.000241273987084437 0.00782159997254532 0.00223520395335549 0.00680583834707794 0.00200268955091448 -0.00381653595488393 -0.00449508740825598 -0.00630261514309164 0.0208467495007638 0.013369655032595 -0.00873397288579561 0.0436083817745995 0.0283837215620173 -0.0369839058721653 -0.0620000520595119 -0.0132970903753458 -0.066233835064484 0.020781502924347 -0.0566197807707525 0.00577195543606147 0.0152032380124425 -0.0457708995726762 -0.365826678815403 0.0930287088617198 -0.105883987211053 0.538014459430579 -0.157744841778767 -0.0474083547449494 -0.0430614875968182 -0.636691067497313 -0.222519997897712 0.00336704141953594 -0.000741082094137383 0.00317657880981269 -0.0313423276770724 0.00363782047206592 -0.0250500832598878 0.0194198893333275 -0.0249531512640413 -0.0239116795234214
  48 1506.79415947025 ""  6.78065058310861 0 0 -0.0342271629482605 0.000842949086583038 0.0222187707786112 0.0307521471484285 0.00391676397440352 -0.0151327814379661 -0.0284216367244054 -0.0100473940656416 0.0329512695390536 0.00506581260842776 0.00501820427305893 0.0055728879037881 0.0916276612885603 -0.0136032750245433 -0.0439294029617918 -0.131239764850876 -0.114222311150308 0.0399053452742102 -0.175688546591342 0.0190844882558971 -0.0208599451612409 0.056199642484873 -0.300723217025582 0.194049809353531 0.34861492774739 -0.0875899663706299 -0.518206813523554 0.125655055816232 0.523337580670567 -0.175946564155163 -0.0475168354642637 -0.0226337471837867 -0.00467543455501144 -0.000725073117077987 -0.0014302575706881 -0.00356991128573594 -9.21570632935201e-06 0.000190997482297069 0.000421621152080668 -3.21087296711456e-05 -0.00138115551852434 -0.00091674291073939 0.000153480387053057 -0.00186847715171693 -0.000800363706672446 0.00536822064187221 0.0268796701466117 0.0127603256488523 0.0136574306274071 -0.00205931472921239 0.0287631177750831 -0.00158026560780769 -0.000408834274119857 0.00170968496612672 0.0171947588665398 -0.001095090926484 0.00332538006237983 -0.0201711259020057 0.00533969994710236 -0.00166367910427826 0.00190597565404523 0.024882983350889 0.0110252036377654 -0.00132368323170866 -0.0035109325450128 -0.00437854792145223 0.0260305325762989 -0.00643496397045308 0.0211910056568406 0.0150583359173528 0.034036775958652 0.00448667067922149
  49 1517.45391787757 ""  9.82993779355462 0 0 -0.00097185269144842 -0.0213310550380056 -0.0149379358750124 -0.00183530185914097 0.0104796537278281 0.01962466771803 -0.00657611457813907 -0.0415408781184116 -0.0183714530520614 0.000741902618977922 -0.00130576821089516 -0.00338376008805551 0.00381668581081893 -0.029341205626887 0.0575816375614353 0.00188896846810687 -0.10313062053019 -0.0564828873091723 -0.0577093507716489 0.0162612607972191 -0.0884224277143927 0.00145176196873174 0.516858672681115 0.415861144494505 -0.399509641784211 0.0436782701308919 -0.155298272146694 0.517414038079719 0.138724505187264 0.0435898181543053 0.0340457137272964 0.0139244155311345 0.00363572178686195 0.00201504543884641 0.0014279255966798 -0.00124033305922514 -1.36577060870942e-05 0.000240499937410537 0.00010378266815523 0.000708580811703493 -0.000996936279643674 0.00206766494640382 0.000117840984883937 -0.000868135010299403 -0.00184873542680131 -0.0360237208937297 -0.0107058130400011 0.0115277119462713 -0.0126793624619339 0.00519034679214797 -0.00550648447780899 -0.00157265625763821 -0.000808356062758062 -0.00313904906880166 0.0114037968663612 -0.00382483523923098 0.00227490121865283 -0.0116960543351349 0.0038444675297916 0.00339639371843557 0.00197660495146931 0.0141737609247624 0.011545190861827 0.00317803099500009 0.0057463724928922 0.00145232404755438 0.00443855975582022 0.000664919280772242 -0.038047620460332 -0.0350676797488529 -0.0394144055734816 0.00446405229531468
  50 1535.11442717664 ""  2.35239631501505 0 0 0.0111869561651339 0.00222241066198661 0.00468333832309015 0.049824176071531 0.0379976000325244 0.0444679030514716 0.00450625039106909 0.00891433661822479 -0.00908089610325109 0.00557970070414401 0.00336389770690926 0.00350575112014663 -0.014860918160106 0.00867477765595549 -0.0399324638813027 -0.224689809402288 -0.594751013484981 -0.144565213393061 -0.457876076011979 0.0973925016546351 -0.451221922537927 -0.0131473949068418 -0.0150069413041458 -0.100147451699034 -0.00562810310490407 0.0133553920250447 0.151235791009513 -0.100597873425278 -0.141992797169464 0.0324229852285144 -0.0116024009880129 -0.00338964613651231 -0.00041902295037804 -0.000594246528836278 -0.000105844346986327 0.000364928427181457 -2.66329282965746e-05 -3.97933996545242e-05 -7.29369006022596e-05 0.000217327930391647 0.000295148975680311 -0.000139521342963667 5.16069357481219e-06 0.000202940664373637 0.000278227805220387 0.00550370297091422 -0.0021443180272699 -0.00447017833255304 0.000612527421177138 -0.000973976775506955 -0.00281393036578272 7.76552757380365e-05 0.000412242388726749 1.28616961493021e-05 -0.00294018484593134 0.000148103254679728 -0.000198528830971588 0.00225325013420779 -0.0006158495927673 0.000374710222181738 -0.000464913765717083 -0.00280367097517678 -0.00295674621483322 -0.00484524114691671 -0.00181398919710902 -0.00046697269599823 0.0176463898802899 -0.00346710788193042 0.0257202847919824 0.00922661805850801 0.0279059045619914 0.00585842383047465
  51 1661.7201318284 ""  25.7027614378619 0 0 -0.00261405886766113 0.00845837433427688 0.019955927935622 0.00115043459523334 0.000473973334230592 -0.000287450103447023 -0.00288932195571099 0.00380282965397523 -0.00417140901803187 0.000350507452563546 0.000394818625848178 0.000169768337592022 0.0340232870367919 0.00507039710478712 -0.0209892420354333 -0.00170638813150895 -0.0293634202964686 -0.0163492470602218 -0.0167997244568441 0.00262129173851734 -0.0274349713876492 0.00730581343227827 -0.0528709993423016 0.00477678583700778 0.0490791082197995 -0.000294511068494261 0.00581553951665798 -0.0171123895795427 0.00432025812017829 -0.00865753287566769 -0.00330470933735246 -0.00181414970861688 -0.000241736718555384 -0.0023473247650395 -0.000344755538228235 0.000147158977862919 0.00029476611010237 0.000502458420477456 0.00086496453690724 -7.84148924950951e-05 -0.000221915373534656 -0.000420735617659465 0.00082540916452178 -0.000813076506338069 -0.00240100430861007 0.00608665514807311 0.0134487863123686 0.0028170588768313 0.00832318865423515 -0.00482033142292294 0.0116249227081623 -0.000776875002427391 -0.00592640752363873 0.00158274510843672 0.0100412156125327 -0.0135961187596169 0.00157783538468299 -0.0211593290676267 0.00562603750093569 0.0134521467671766 0.00234396697760293 0.0242610723716236 0.0105741947733668 0.06048118024272 0.0286395380923552 0.0227942337853229 -0.50045561500245 0.0930016096765929 -0.432965541982355 -0.335591221184941 -0.587038884892306 -0.0313911531869079
  52 2551.03901023068 ""  296.379521894256 0 0 3.19055658860805e-05 0.000595784525033137 0.000600106658234191 -7.6187705249187e-05 -4.33369338330317e-05 -0.000197449023863196 -2.56313559367071e-05 5.17517110025749e-05 -5.76403446668312e-06 -0.00012181176358255 1.45705020412519e-05 0.000118139009041108 0.00258397347237456 0.00182185525108019 -0.000707310880994259 -0.000176143267971249 1.57285646449017e-05 -0.000324783094113527 -0.000257539503489007 -0.00167840870863196 -0.000239806597183214 0.000151114227101182 0.000493447255175101 -8.21016572514041e-05 -0.000467288088432397 -0.0010901185711447 0.00037626401897655 0.000470020872325817 -7.67128115606598e-05 2.36868189437035e-05 -0.000487283744932193 -0.000426427673458797 1.53569083982765e-05 0.00153577600586381 -0.000924213125409592 -0.00257204997629548 0.000492121835456708 -0.00311001521667583 -0.00758937409162893 -0.0211384618820841 -0.0689783218651099 0.0100106329550015 0.000291200943582805 0.00104005870126343 0.00345761679798102 0.00233514095769815 -0.00647657359779576 0.0112646368138619 0.00152441718208856 -0.0188315044314524 -0.00330670058012936 0.262147603866182 0.924864680439109 -0.0296226870062671 0.0113339896452867 -0.0235473759814191 -0.0243466302055793 -0.00639327497564547 -0.0194888515846215 0.00351699236063703 -0.0142614169705351 0.00144234977809995 0.00442968707569086 -0.00166281604068563 0.000141371369697918 0.00150493139212112 -0.0104550460370289 0.0060810633414159 0.00428490437844465 -5.06179533304913e-05 -0.0032008502713504 -0.002082557871852
  53 2892.42948992768 ""  90.5005571468502 0 0 7.41010284942835e-05 -1.79715821385177e-05 0.000379208538729484 0.00131583112474965 0.00031833167723795 0.00167646594172674 4.67832070165143e-05 2.11867745925165e-05 5.78824693662057e-05 0.0001011418949703 2.70900468715643e-05 2.14921513052949e-05 9.62702550808444e-05 -0.000435128614873006 -0.000332435188519527 -0.0168119893392472 0.0127781111923407 -0.0198920580160523 -0.00151366417652496 -0.0173011976330307 -0.000193879922702775 -2.29155528604052e-05 -0.000187538306757199 0.000508415217733743 0.000182071425735951 0.00107566551455935 -1.1943162515286e-05 0.000690724268818966 -0.000714653288154997 -0.00151687854120259 4.77902377135153e-05 -5.41757311798484e-06 -0.000215585326628471 0.000722222170524449 -0.000447630042163309 -0.00165018766389296 -0.000813831345578633 0.000594688660964868 -0.00053298791311297 0.00156848819876938 -0.00414879001396774 0.00100045211671185 0.00716854181062239 -0.0198269051471055 -0.0620575478911037 -0.00165217420546876 -0.000743715319707813 0.00147049376244168 -0.000237249971916376 0.000790969337758774 0.000628902872532516 0.00367769767128567 0.0306090735063621 -0.00317642967212494 -0.171526855718296 0.464920582126138 0.789471530301928 -0.0620391927130369 -0.208765638478424 -0.000934379870896233 0.141574215701226 -0.0104660420131198 -0.0444532942187716 -0.000620889222961144 0.000751754410230434 -0.000134169307464617 -0.00128617422044645 0.00173761352295361 -0.00180121776565268 -0.000977221403041362 -0.00663015676466101 0.0119098844638739
  54 2909.80132399954 ""  53.3549384895242 0 0 -0.00051455212845007 0.00232788596901458 0.000475270024633407 -0.0318774998913254 -0.0386629913486116 -0.0383678615036566 0.000342076055913332 0.0010769932818479 -3.86351949105619e-05 -0.00247691151046587 -0.000360236673229701 0.00104266284108242 -0.00346470341698287 -0.0305077546089743 0.000341668707222656 0.351518893281384 -0.279650686081662 0.416290949401751 0.0705129521130693 0.749414279871944 0.0223907001266776 0.00366807737234858 0.000784532508998957 0.000550183123283869 -0.00386002836431575 -0.016383464499797 -0.00162396855558596 -0.00157980307762033 0.00397814201895524 0.00404432628473713 -0.00831914565941508 -0.00232374211793295 -0.0011212183269752 0.000203501767586025 -4.94645756236847e-05 -2.2629518984339e-05 1.50332325765758e-05 -3.52981639025242e-06 -3.18112000085445e-05 -0.000124258960709611 -0.000236833759226146 1.46532255355403e-06 0.000257064924016508 -0.000520545196220379 -0.00201575797491277 -0.000170434497439919 -0.000179599656055081 0.000598350876429522 -9.50431287248287e-05 0.00159778538914758 0.000249604363484557 0.000545020237521755 0.00223251830992067 -3.44182222310443e-05 -0.00550307424770299 0.014975463051711 0.0253472434117901 -0.00254651199945063 -0.00827944288432749 0.000122981462866888 0.00497356426161047 -0.000314198265489797 -0.00132888268732958 0.000388006737318719 0.000112014977115442 -0.00012286269394017 0.00235788776570893 -0.000574149399538492 -0.00244683376971404 0.00325225727243156 -0.00113357260663597 -0.00182263685779854
  55 2933.45578663633 ""  43.6504660614878 0 0 -0.00187049797477658 -0.00726587393271656 -0.000844270316112846 -0.0297351380585865 0.0746708912971476 -0.0401768481689938 0.000331035330524685 -0.000895679540922407 0.000443819843392379 -0.000208538507201364 -0.000390968367212314 0.000201475908268482 0.0154370680581686 0.105145878942241 -8.65548949207584e-05 0.423725112731039 -0.306528636643314 0.515740492956737 -0.0647658707631749 -0.581688444209476 -0.0419570999197485 -0.00401904564268497 -0.000566475464566461 0.00162623765639442 0.00216912129765203 0.00673045726405769 0.00239243804163899 0.000109911169305716 -0.00218903264491375 -0.00177795232829344 0.00047234544754133 -0.00324695526797362 0.00206863853255224 0.000200804869114313 2.03384058395169e-05 -4.50886210717632e-05 -1.95777152271917e-05 2.89332664283849e-06 1.65917768179749e-05 -1.49633480906549e-05 8.32370287422905e-05 1.25382506774775e-05 3.24762683976089e-05 -0.000247925778878254 -0.00075584711413219 -0.000510119060321456 0.000380535529515266 0.000358242457460621 -0.000648804329329434 -0.00201748290293202 3.53735840905825e-05 -3.63551253351236e-05 -0.000640373267583755 -5.92740576126239e-05 -0.00207221374537571 0.00583671452399901 0.00961881591031866 -0.000660958722642318 -0.00242648483646672 -7.434315472212e-05 0.00244410046615675 -0.00013102938109921 -0.00048803339463578 -4.6145699198634e-05 -1.68433195445774e-05 0.000144296976916574 -0.00287014781854675 -0.00204532684123379 0.00156888824904861 0.00526923076445719 -0.000416821870105976 -0.00189741759806045
  56 2995.38210749669 ""  9.63724770448953 0 0 -0.00101274257455589 -0.0154727649876557 0.000137018931319696 0.000410589573804319 -0.000608739093909672 0.00121337857226919 -0.00529740005731221 0.0537472883512553 -0.0213489484091957 8.76594502208937e-05 -8.93723857240598e-06 7.13694784937047e-05 0.0225981346929067 0.190220890132465 0.00559030378294715 -0.00888979189820165 0.00566487598600933 -0.0134299609066409 -0.000195605846045123 -0.000958397442651046 -0.00161342220705865 0.28031354180066 0.053006449361427 -0.0559689421853763 -0.151576766899107 -0.835732911056489 0.0202388206098877 -0.0683462815744227 0.140684749175369 0.284761833555032 0.000318108430790347 0.000400624127679507 -0.000115480318444731 0.000612609369680127 -0.00041707384675266 0.000554980093305717 -4.58710358029177e-05 -4.69763991048023e-06 2.47225710073033e-05 6.72420741787644e-05 0.000147647548734565 6.80494837888752e-05 -8.30648418722505e-05 0.00030584422341284 -1.65693456494444e-05 -0.00445518418892532 0.00678450554303188 -0.00871239496320341 -0.000671662056308294 -0.00240581354624996 0.000892307850056563 -0.000224948817583036 -0.00121583059581853 -0.000156226418970277 3.85308111614089e-06 4.01739633893788e-05 -6.25801654440735e-05 -0.00132662684311577 -0.00395447186550982 0.000393847904578659 0.00224293472560618 0.000117472538217694 -0.000257875127376215 9.49011891672219e-06 0.000492343906766906 -2.82530916058837e-05 -0.00465001282563509 -0.00631912873229539 -0.00196470207128927 -0.00279563153357389 -0.00187125343229991 0.000170279946087924
  57 3005.35229177918 ""  38.9853341211927 0 0 5.34789839143787e-05 0.000800494089799889 0.000135123847020866 -9.69082551005876e-05 5.10229656925137e-05 -9.17106620480604e-05 -1.18975702720772e-05 0.000316115063680985 -0.00023655844124116 1.19216673452976e-05 7.04647620134189e-06 4.73038645841751e-06 -0.000991161355223194 -0.00991147658480867 -0.000344258440980765 0.000931411476840457 -0.00085327452697457 0.00116462703527313 -1.20845052307637e-05 0.000198068448062232 -0.000109325929424751 0.00240635291259102 0.000317099379528094 -0.000399659134502073 -0.000994260156725034 -0.00532420951515738 0.000126202639460707 -0.000815557561894117 0.00141131729996528 0.00288698632200481 -4.58544982145197e-05 -0.000106052218342187 -5.96644911008204e-05 0.00102325985479943 0.00150409756850209 -0.000135953889694066 -0.00029724426202397 0.000744591928356384 0.000161202455207034 -0.000531831889559688 -0.00347185860167203 -0.00102665739975215 0.00893302557197892 -0.074793618776682 -0.013237311994645 -0.00230028119327441 0.00543157679653398 -0.00496055348339193 -0.00368315194445599 -0.0229169730514455 0.00314108646001071 0.00700569968369183 0.0185078771606503 0.00220282284990896 -0.0410679014192857 0.104155765433673 0.194640399954165 0.276998625772303 0.81801403431045 -0.0761776194037006 -0.341265463334666 -0.0211918370899778 0.0467387693326265 -3.59136709690807e-05 0.000201224892825118 1.40793970708117e-07 -0.00135849190353541 0.000966958799128108 -0.000555412210696772 -0.00133719470697945 -0.00334200734455394 0.00282733473888426
  58 3026.33650127103 ""  13.6636336029602 0 0 0.00881509862273736 0.076506283489343 0.00207961208408952 -0.00178560338972173 0.00991922694836191 -0.00293726604160756 -0.00769203285041341 -0.00113714883954948 -0.0122976385432413 -0.000111127791691205 -0.000183059893041721 0.000160682787406482 -0.111998044906976 -0.90577647223851 -0.028979183813253 0.0312779220927099 -0.0238894300554754 0.0434025998718218 -0.00662812798467317 -0.0878322426768577 -0.00823677216343417 0.149281795244589 0.021976147129935 -0.0349826546405546 -0.0141404000006542 -0.090675383246641 0.00405669585819362 -0.0483922086686747 0.0796214293438855 0.175237273476606 -0.00081146251712697 -0.00150462474412169 0.000741103542424601 -0.000191105417813106 -0.000657452301220415 0.000826534118790637 0.000125867699571162 7.14388558991099e-06 -2.67589949209931e-05 -5.28809490601912e-05 -0.000301213904232854 -0.000154587317768405 -0.00051545209168101 0.00075488155944875 0.000249019675958187 -0.00190356046347715 0.0020118289129413 -0.00389453093349453 0.00396947029579841 0.0061012372716422 -0.00237358750882762 -0.000467935125225335 0.000935666559753436 0.000250084410329069 0.000428488154133316 -0.00119118066455772 -0.00210937506088084 -0.0026887688264659 -0.00773077844814811 0.000601918782948831 0.00846269873918968 9.61739682228625e-05 -0.00126801510065036 0.000674831305247871 -0.00189016848472138 0.000158112155383659 -0.00293711657138674 0.0219506666257865 0.0021052430197164 0.00386820050554711 0.00187405849070582 -0.00320110914727039
  59 3055.65185660783 ""  22.759285708404 0 0 -9.29264387882548e-07 0.000303384514227427 1.09599277093598e-05 -3.61160944719935e-05 0.000110898822466356 -1.89037823646347e-05 -0.000152464544834827 -0.000238516114220628 -0.000263564829688895 1.06635951716814e-05 -3.04227686243516e-06 8.42119517091533e-07 -0.00051764606207089 -0.00373648038415948 -0.000145301613726935 0.000342613521134468 -0.00022142660202735 0.000475130247047426 -4.93071880364371e-05 -0.00100525929975402 -5.5766663067643e-05 0.00269227494768321 0.00028846478860823 -0.000577061617923122 0.000165446040374022 0.000926071975185323 -4.73837083475728e-05 -0.00101493176123359 0.00160013264843359 0.00362003262481243 7.79305472612835e-06 -1.47138050944677e-05 -8.83326294571275e-05 -0.00043973708087367 -0.00135538768152138 0.000103054510213293 -0.00041455033300447 -8.94805871154554e-05 0.000195541679588148 0.00189114779796584 0.00192236480000958 -0.000416894780078073 0.0805920763102756 0.02474718403114 -0.0159364317676821 -0.00198962639694477 0.00216984865271411 -0.0027177069490884 0.00138552146231202 0.00999083089218401 -0.00187491988437619 -0.00543025666693278 -0.0160760991344526 0.0012302352520105 0.00464838968444093 0.0278014423846 0.0371673207063275 -0.093364212974487 -0.335594315379338 0.0253901703470305 -0.873426662315028 0.00973922096415008 0.129918424837717 -7.94329507233514e-05 0.000141120642312081 3.36565953709548e-05 0.000198077619941386 -0.00106853830857785 0.000303898993089025 -0.000755110859981967 0.00120423565940276 0.000538882747130105
  60 3071.59271588277 ""  7.3029381338038 0 0 0.00164565772516476 0.0138715226445057 0.00020697728312722 -1.13548054117344e-05 0.00164579312116724 -0.000699771617295857 0.026626899401765 0.055383492142081 0.038581714710688 -2.08438968877967e-05 -3.77940449596251e-05 -0.000217387918789953 -0.0158303427310757 -0.155209723203861 -0.00287188072594311 0.00421534580406336 -0.00374154344959227 0.00663027708778809 -0.00153784914272395 -0.0171443002930666 -0.00274005986185785 -0.391401046090771 -0.0436761488044108 0.0852921170832175 -0.0673121666289231 -0.383874510037598 0.0178371195942574 0.144569197338301 -0.238227483853471 -0.555690274768425 -0.000616499932458898 0.00016093868471164 3.28124690255871e-05 -0.0193212258933366 -0.0157450182935573 -0.0138133552441608 0.000265966846655309 0.000149439954288692 0.00015615469572756 0.00065631449847984 -0.000700716911537408 -0.000633298278861119 0.000148567185971156 -0.000645537962260307 0.000102411168299031 0.113003964109445 -0.141509098590457 0.1983751166628 0.0989436310980115 0.329641517862379 -0.0316544970011664 -0.000949335513443821 0.00222085763461692 0.000612583577993211 -6.71406066725255e-05 0.000234385475546621 0.000783655704266987 0.00220049349295343 0.00805889342191123 -0.00129963321689873 -0.00451429996979748 0.000355469074030411 -7.88223927930999e-05 0.000371362273147768 -0.00011835778283604 0.000211606486579184 -0.00485602142977342 0.00225059223507928 0.000526178011860657 -0.000928402494270354 -0.000368155012786542 -0.000446824556626698
  61 3077.34609247828 ""  20.2725666302247 0 0 -0.000975344021363137 -0.00759350388021391 -0.000600891157228963 0.000128608169067274 -0.000535938001085264 0.000378731616524474 -0.0190373680131893 -0.0268818066323491 -0.0156008551713849 3.75265888242009e-05 -1.45981777902184e-05 7.24845024178074e-05 0.0105469231640706 0.0833588048745691 0.00045805840367398 -0.0018715340938902 0.00166710016834454 -0.00294830808809023 0.000131740131771911 0.00680458447265127 0.00173764707290215 0.256889498670528 0.031201832268201 -0.0533586814747536 0.0320453849136549 0.189099819481833 -0.00802483883956652 -0.0649983827811282 0.103307434278596 0.244875830593623 0.000609923590747114 0.000104797378632649 0.000181290378651381 -0.0364330224259383 -0.0366634803437682 -0.0241265440145344 0.000441340872171162 0.000368117984952675 0.000352900810694263 0.00124432492128264 -0.0015691848075234 -0.000966996742832425 -0.000418347468317523 -0.00175465669473554 0.000115450575974683 0.202524119617095 -0.253336873631988 0.351825793976857 0.20534287246351 0.687285457339721 -0.063931228325013 -0.000742616977715769 0.00647340720034851 0.00082986569078372 -0.000690462964735473 0.00154381244986228 0.00335498618147519 0.00568101451750547 0.021083493921869 -0.00309604858627235 -0.00084131174112661 0.000516007939627851 -0.00103731731923227 0.00100208608747744 0.000913179389498477 0.000470545078867571 -0.00184153200845156 -0.00508700372978222 0.00257437424734491 -0.00358534298769532 0.000673804263951527 -0.000918749564849996
  62 3101.29690784618 ""  3.16321566594531 0 0 -0.00114360483142887 -0.000118760431106677 0.000335617212524733 -0.000487169015743235 4.95760303628676e-05 -0.000505182305035761 -0.070691351927267 0.00608881337993232 0.0522154776887642 0.000102691302276083 -1.80299180198173e-05 0.000329509544580571 0.000834094335376296 0.00137953560100879 -0.000742769196705377 0.000824929607582523 -0.00111572565944195 0.000602745611908945 -4.76344848191218e-05 0.000335554307796411 -0.000400956216771572 0.740678470571069 0.109991695883434 -0.138278133887769 -0.00476000533416698 0.0435886843872119 0.00859065921382177 0.114157257771598 -0.225499968960009 -0.497790685873473 0.00062630637585324 -0.000231324133388939 0.000327150400364444 0.00208504306963521 0.00582262993610308 -0.000250582582704513 -5.10399096899366e-05 -4.87548959263938e-05 -2.17512444655968e-05 -4.91805062676019e-05 0.00026462864305976 1.2499550864854e-05 3.65869396340949e-05 0.000137097504648335 5.24704812456842e-05 -0.00235378539516259 0.00372489952300107 -0.00397214443550141 -0.0221655885937263 -0.0725082011711475 0.00608777359151351 -0.000244159081554251 -0.001339837668954 3.94767155193267e-05 0.000204684630903557 -0.000478994497586338 -0.000829896780282752 -0.000296475133495884 -0.00155966829469403 0.000300362182053443 -0.00048419652460203 -7.20562342415309e-07 4.73602842503856e-05 0.000633516412226094 -0.00015354413147131 0.000375633087878443 0.000767825674957934 -0.000519293365296461 0.00039706956440333 -0.000912907928437787 0.00163965145598611 -0.00197324459947551
  63 3168.49975255763 ""  8.18778441810984 0 0 1.29562364849597e-05 -6.83648676891876e-05 -0.000148441343220512 -1.96861807520449e-06 -0.000115349270635053 7.56222978664591e-05 0.00145129568093701 -0.00165876824819753 -0.00364197742666591 1.68040123146237e-06 1.1089624469507e-06 -6.85034222209898e-06 -0.00142043545187919 -0.00056777937315441 0.000744550000010949 -0.000172176454003394 0.000196361273646331 -0.000202400060690352 0.000287576144725062 0.000682358680180671 -0.000204282632616973 -0.0121151067451409 -0.00196167331759591 0.00290865437202109 0.00134134523808812 0.00318163861670296 -0.000923257688547417 -0.0109449630962492 0.0194032006105014 0.0429612499618354 -1.47762171982776e-05 7.97249121344615e-05 4.05048682287124e-05 -0.0162385858489119 0.0754511140552328 -0.0526647287771159 8.60003714514894e-05 -0.000472545288934237 0.000442355396721941 0.000773991686993312 0.00267699800310333 -0.001120230626 0.000678239546169069 0.000366451398939097 0.000231966729096281 0.346282473399221 -0.39022889704131 0.584070250056045 -0.16019886353108 -0.494415618788811 0.0312883681223927 -0.0054623129066395 -0.0168442953013365 0.00198730978394158 2.89136900064573e-05 -0.000394079427505706 -0.00101845573199978 -0.000806398963499244 -0.00985591695899426 0.00233153584838758 -0.0055675205507938 -0.000328083267741197 2.10618152370027e-05 0.000765090247856393 -0.00241658863674262 0.00160668076349998 0.00658241615055295 0.0104478955062641 -0.00823380275372599 -0.0111947255439767 0.00898093184740773 -0.00312909801117146
  64 3404.11820778259 ""  9.0530652912921 0 0 1.4275038116879e-05 -0.00152590546992265 -0.000692195822574702 0.000151508307393399 3.05567941454419e-05 0.000299473590214262 3.40258329493366e-05 0.000167411170525867 0.000186728350576174 5.72452826297083e-05 6.37024074061906e-06 -3.16793887723106e-05 0.00203206019346994 0.0126004113807891 0.000538646650479339 -0.0007355953354317 0.000635750466812583 0.000681372886861643 -0.00054430148602685 0.000774296111004341 0.000676608183812329 0.00348899331296696 0.000390445679102496 -0.00054753415966592 -0.000941285298972032 -0.00142318548881058 -0.000755825681269892 9.5281804489147e-05 -0.00022138420882472 -0.000312551352273519 0.000495779489849028 -0.000301826549387514 -0.000488255903990068 0.000819987181776998 -0.000734422144431147 -0.00144966723262556 -0.000332607247627069 6.29359642341752e-05 4.80015714298208e-05 0.000549262182393095 0.000237703262035713 0.000142783958093547 5.19823059119487e-05 0.000453090567742365 0.000753479856701239 -0.000214351680948206 -0.000887967612945392 0.00521768437288065 -0.00048137383112806 0.00414948285708512 0.00116761208849105 -0.000458825061326512 -0.00241323717133616 -0.0006351050592969 0.000453856908529866 -0.00493843840818233 -0.00770640175916766 -0.00017641284524798 -4.20305593074359e-05 0.00055966000514947 -0.00168475423150072 -9.26928638234964e-05 -0.00101543107464365 -0.0378207893243622 -0.0227041373050094 -0.0343795989703645 0.116325916475099 0.622520475928665 -0.0581807802544414 0.392909044465187 -0.300059803798039 0.547265459943468
  65 3469.47434678979 ""  22.7491029802816 0 0 9.29816661760522e-05 0.00180654003119139 -8.04372769261417e-05 0.000151528662409467 -0.000163871716536771 0.000152932835514733 0.000111800275512691 -0.000532075900056084 0.000188039083730189 -4.23074682397193e-05 -7.96449447901086e-06 2.23535919978244e-05 -0.0046201233017531 -0.0172518534062426 0.000107682410792066 -0.00105489698499717 0.00102663800602506 0.000161919046435803 0.00037290944780402 -0.000340667883855282 -0.00126817814012658 0.00111153308710565 -4.70575537008596e-07 -0.00065494425413757 0.00173140276446021 0.0011719988936512 0.00117356721193617 -4.75189702956458e-05 0.000276231923066652 -0.000101339339134559 0.000114983403826567 -0.000173630869019144 8.51189153320531e-06 -0.000129348809298203 0.00125263438123184 -0.00100181080055349 -1.45913220703974e-05 2.96072922432921e-05 -1.19901484273773e-05 3.94111236829423e-05 -0.000361309878409793 -2.40117959172051e-05 4.52524906064132e-05 0.000402569468937522 0.000597701991533382 0.00441944542175013 -0.00627266748250541 0.0126094197728412 -0.00204282070920626 -0.0116678143267253 -0.000953040712734546 -0.000259908331989098 0.002549552695208 6.18130386677039e-05 -0.000156730376992178 -0.00349420849178079 -0.00578200081560759 -9.46578349273069e-05 0.00027836905291363 0.000117388650880868 -5.61177047330225e-05 -0.00044160735478214 -0.00101192861961713 -0.0138621829093034 0.0677094416306699 -0.0366937314494213 -0.144084057307234 -0.70761706114899 0.0385774098562398 0.334465136972306 -0.227794801984722 0.468620219432824
  66 3784.0828091562 ""  45.8632721399535 0 0 4.77519499847876e-06 0.000112259091272203 0.000261268626269953 -0.000925287881273247 -0.000960828695546935 -0.00116937603275905 -6.414124840924e-05 -7.75988460095851e-06 8.30759054504484e-05 0.0208589392861927 -0.0197014697973983 -0.0534317204751705 -0.000443687980664728 0.000466307897812932 0.000476922300291227 -0.00286499392087107 -0.000497925349714745 0.000859959172392176 -0.00297189704288141 7.55253545339743e-05 0.00123172423364733 0.000358499323197136 -0.000181578022035573 1.38328512559134e-05 0.000149621415424945 9.22977497187494e-05 -0.000181624017370199 3.33504529049459e-05 2.10387805305317e-05 0.000273787139258485 -0.313271889032692 0.322823731502269 0.855245799654442 6.80297995016078e-05 -3.80325218141331e-05 -6.1367677879041e-05 -1.735682882939e-05 -3.99129192755225e-07 4.76878586518345e-06 -1.49117951460756e-05 -1.26817165424123e-05 -1.14315730680568e-06 3.97680913691123e-06 -5.85535971465041e-06 -1.40271902432147e-05 -0.000104691187020211 0.000124455235735654 -5.97390128635336e-05 -3.6006117491642e-05 -0.000105178690191574 6.14092772508245e-05 -7.63890299505882e-06 0.000110594972972952 2.60168893762584e-05 -8.1818866410592e-06 0.000109494911921409 0.000178720004146365 1.11431017234741e-05 -1.92191131159201e-05 -1.72292031777427e-05 -6.71560032857846e-05 3.132381692361e-06 3.55550215181971e-05 -0.000110583461224332 3.99523414195702e-05 5.16365573083972e-05 0.000385547910075658 0.000240686063245908 -0.000310794136187934 0.000647714730683621 -0.000265785238119564 0.000107531792164165
  :::
 } 
 m_exists[66] { 
  s_m_exists
  :::
  1 11111111111111111111111111111111111111111111111111111111111111111111111111111 
  2 11111111111111111111111111111111111111111111111111111111111111111111111111111 
  3 11111111111111111111111111111111111111111111111111111111111111111111111111111 
  4 11111111111111111111111111111111111111111111111111111111111111111111111111111 
  5 11111111111111111111111111111111111111111111111111111111111111111111111111111 
  6 11111111111111111111111111111111111111111111111111111111111111111111111111111 
  7 11111111111111111111111111111111111111111111111111111111111111111111111111111 
  8 11111111111111111111111111111111111111111111111111111111111111111111111111111 
  9 11111111111111111111111111111111111111111111111111111111111111111111111111111 
  10 11111111111111111111111111111111111111111111111111111111111111111111111111111 
  11 11111111111111111111111111111111111111111111111111111111111111111111111111111 
  12 11111111111111111111111111111111111111111111111111111111111111111111111111111 
  13 11111111111111111111111111111111111111111111111111111111111111111111111111111 
  14 11111111111111111111111111111111111111111111111111111111111111111111111111111 
  15 11111111111111111111111111111111111111111111111111111111111111111111111111111 
  16 11111111111111111111111111111111111111111111111111111111111111111111111111111 
  17 11111111111111111111111111111111111111111111111111111111111111111111111111111 
  18 11111111111111111111111111111111111111111111111111111111111111111111111111111 
  19 11111111111111111111111111111111111111111111111111111111111111111111111111111 
  20 11111111111111111111111111111111111111111111111111111111111111111111111111111 
  21 11111111111111111111111111111111111111111111111111111111111111111111111111111 
  22 11111111111111111111111111111111111111111111111111111111111111111111111111111 
  23 11111111111111111111111111111111111111111111111111111111111111111111111111111 
  24 11111111111111111111111111111111111111111111111111111111111111111111111111111 
  25 11111111111111111111111111111111111111111111111111111111111111111111111111111 
  26 11111111111111111111111111111111111111111111111111111111111111111111111111111 
  27 11111111111111111111111111111111111111111111111111111111111111111111111111111 
  28 11111111111111111111111111111111111111111111111111111111111111111111111111111 
  29 11111111111111111111111111111111111111111111111111111111111111111111111111111 
  30 11111111111111111111111111111111111111111111111111111111111111111111111111111 
  31 11111111111111111111111111111111111111111111111111111111111111111111111111111 
  32 11111111111111111111111111111111111111111111111111111111111111111111111111111 
  33 11111111111111111111111111111111111111111111111111111111111111111111111111111 
  34 11111111111111111111111111111111111111111111111111111111111111111111111111111 
  35 11111111111111111111111111111111111111111111111111111111111111111111111111111 
  36 11111111111111111111111111111111111111111111111111111111111111111111111111111 
  37 11111111111111111111111111111111111111111111111111111111111111111111111111111 
  38 11111111111111111111111111111111111111111111111111111111111111111111111111111 
  39 11111111111111111111111111111111111111111111111111111111111111111111111111111 
  40 11111111111111111111111111111111111111111111111111111111111111111111111111111 
  41 11111111111111111111111111111111111111111111111111111111111111111111111111111 
  42 11111111111111111111111111111111111111111111111111111111111111111111111111111 
  43 11111111111111111111111111111111111111111111111111111111111111111111111111111 
  44 11111111111111111111111111111111111111111111111111111111111111111111111111111 
  45 11111111111111111111111111111111111111111111111111111111111111111111111111111 
  46 11111111111111111111111111111111111111111111111111111111111111111111111111111 
  47 11111111111111111111111111111111111111111111111111111111111111111111111111111 
  48 11111111111111111111111111111111111111111111111111111111111111111111111111111 
  49 11111111111111111111111111111111111111111111111111111111111111111111111111111 
  50 11111111111111111111111111111111111111111111111111111111111111111111111111111 
  51 11111111111111111111111111111111111111111111111111111111111111111111111111111 
  52 11111111111111111111111111111111111111111111111111111111111111111111111111111 
  53 11111111111111111111111111111111111111111111111111111111111111111111111111111 
  54 11111111111111111111111111111111111111111111111111111111111111111111111111111 
  55 11111111111111111111111111111111111111111111111111111111111111111111111111111 
  56 11111111111111111111111111111111111111111111111111111111111111111111111111111 
  57 11111111111111111111111111111111111111111111111111111111111111111111111111111 
  58 11111111111111111111111111111111111111111111111111111111111111111111111111111 
  59 11111111111111111111111111111111111111111111111111111111111111111111111111111 
  60 11111111111111111111111111111111111111111111111111111111111111111111111111111 
  61 11111111111111111111111111111111111111111111111111111111111111111111111111111 
  62 11111111111111111111111111111111111111111111111111111111111111111111111111111 
  63 11111111111111111111111111111111111111111111111111111111111111111111111111111 
  64 11111111111111111111111111111111111111111111111111111111111111111111111111111 
  65 11111111111111111111111111111111111111111111111111111111111111111111111111111 
  66 11111111111111111111111111111111111111111111111111111111111111111111111111111 
  :::
 } 
} 
