# Supplementary material for: Cut-off Scale and Complex Formation in Density Functional Theory Computations of Epoxy-Amine Reactivity
Source: ACS Omega. 2021 Oct 25;6(44):29424–31. doi: 10.1021/acsomega.1c03229 (PMC8587129; doi:10.1021/acsomega.1c03229)
Supplement: Supplementary file 1 — ao1c03229_si_001.zip [file ao1c03229_si_001.zip › Final_structures/Primary/A3_E1_B3LYP-D3_CC-PVTZ-F_canonical/Amine_frag3_transition_state_1-8_isomer17.vib]

{ 
 s_m_m2io_version
 :::
 2.0.0 
} 

f_m_table { 
 i_j_atom_total
 :::
 24
 m_column[77] { 
  s_m_data_name
  s_m_column_name
  i_m_width
  b_m_visible
  s_m_units
  :::
  1 r_j_Frequency  "Frequency"  10 1 "" 
  2 s_j_Symmetry  "Symmetry"  10 0 "" 
  3 r_j_Intensity  "Intensity"  10 1 "" 
  4 r_j_Raman_Act  "Raman Act"  10 0 "" 
  5 r_j_Raman_Int  "Raman Int"  10 0 "" 
  6 r_j_x1  "x1"  10 0 "" 
  7 r_j_y1  "y1"  10 0 "" 
  8 r_j_z1  "z1"  10 0 "" 
  9 r_j_x2  "x2"  10 0 "" 
  10 r_j_y2  "y2"  10 0 "" 
  11 r_j_z2  "z2"  10 0 "" 
  12 r_j_x3  "x3"  10 0 "" 
  13 r_j_y3  "y3"  10 0 "" 
  14 r_j_z3  "z3"  10 0 "" 
  15 r_j_x4  "x4"  10 0 "" 
  16 r_j_y4  "y4"  10 0 "" 
  17 r_j_z4  "z4"  10 0 "" 
  18 r_j_x5  "x5"  10 0 "" 
  19 r_j_y5  "y5"  10 0 "" 
  20 r_j_z5  "z5"  10 0 "" 
  21 r_j_x6  "x6"  10 0 "" 
  22 r_j_y6  "y6"  10 0 "" 
  23 r_j_z6  "z6"  10 0 "" 
  24 r_j_x7  "x7"  10 0 "" 
  25 r_j_y7  "y7"  10 0 "" 
  26 r_j_z7  "z7"  10 0 "" 
  27 r_j_x8  "x8"  10 0 "" 
  28 r_j_y8  "y8"  10 0 "" 
  29 r_j_z8  "z8"  10 0 "" 
  30 r_j_x9  "x9"  10 0 "" 
  31 r_j_y9  "y9"  10 0 "" 
  32 r_j_z9  "z9"  10 0 "" 
  33 r_j_x10  "x10"  10 0 "" 
  34 r_j_y10  "y10"  10 0 "" 
  35 r_j_z10  "z10"  10 0 "" 
  36 r_j_x11  "x11"  10 0 "" 
  37 r_j_y11  "y11"  10 0 "" 
  38 r_j_z11  "z11"  10 0 "" 
  39 r_j_x12  "x12"  10 0 "" 
  40 r_j_y12  "y12"  10 0 "" 
  41 r_j_z12  "z12"  10 0 "" 
  42 r_j_x13  "x13"  10 0 "" 
  43 r_j_y13  "y13"  10 0 "" 
  44 r_j_z13  "z13"  10 0 "" 
  45 r_j_x14  "x14"  10 0 "" 
  46 r_j_y14  "y14"  10 0 "" 
  47 r_j_z14  "z14"  10 0 "" 
  48 r_j_x15  "x15"  10 0 "" 
  49 r_j_y15  "y15"  10 0 "" 
  50 r_j_z15  "z15"  10 0 "" 
  51 r_j_x16  "x16"  10 0 "" 
  52 r_j_y16  "y16"  10 0 "" 
  53 r_j_z16  "z16"  10 0 "" 
  54 r_j_x17  "x17"  10 0 "" 
  55 r_j_y17  "y17"  10 0 "" 
  56 r_j_z17  "z17"  10 0 "" 
  57 r_j_x18  "x18"  10 0 "" 
  58 r_j_y18  "y18"  10 0 "" 
  59 r_j_z18  "z18"  10 0 "" 
  60 r_j_x19  "x19"  10 0 "" 
  61 r_j_y19  "y19"  10 0 "" 
  62 r_j_z19  "z19"  10 0 "" 
  63 r_j_x20  "x20"  10 0 "" 
  64 r_j_y20  "y20"  10 0 "" 
  65 r_j_z20  "z20"  10 0 "" 
  66 r_j_x21  "x21"  10 0 "" 
  67 r_j_y21  "y21"  10 0 "" 
  68 r_j_z21  "z21"  10 0 "" 
  69 r_j_x22  "x22"  10 0 "" 
  70 r_j_y22  "y22"  10 0 "" 
  71 r_j_z22  "z22"  10 0 "" 
  72 r_j_x23  "x23"  10 0 "" 
  73 r_j_y23  "y23"  10 0 "" 
  74 r_j_z23  "z23"  10 0 "" 
  75 r_j_x24  "x24"  10 0 "" 
  76 r_j_y24  "y24"  10 0 "" 
  77 r_j_z24  "z24"  10 0 "" 
  :::
 } 
 m_row[66] { 
  r_j_Frequency
  s_j_Symmetry
  r_j_Intensity
  r_j_Raman_Act
  r_j_Raman_Int
  r_j_x1
  r_j_y1
  r_j_z1
  r_j_x2
  r_j_y2
  r_j_z2
  r_j_x3
  r_j_y3
  r_j_z3
  r_j_x4
  r_j_y4
  r_j_z4
  r_j_x5
  r_j_y5
  r_j_z5
  r_j_x6
  r_j_y6
  r_j_z6
  r_j_x7
  r_j_y7
  r_j_z7
  r_j_x8
  r_j_y8
  r_j_z8
  r_j_x9
  r_j_y9
  r_j_z9
  r_j_x10
  r_j_y10
  r_j_z10
  r_j_x11
  r_j_y11
  r_j_z11
  r_j_x12
  r_j_y12
  r_j_z12
  r_j_x13
  r_j_y13
  r_j_z13
  r_j_x14
  r_j_y14
  r_j_z14
  r_j_x15
  r_j_y15
  r_j_z15
  r_j_x16
  r_j_y16
  r_j_z16
  r_j_x17
  r_j_y17
  r_j_z17
  r_j_x18
  r_j_y18
  r_j_z18
  r_j_x19
  r_j_y19
  r_j_z19
  r_j_x20
  r_j_y20
  r_j_z20
  r_j_x21
  r_j_y21
  r_j_z21
  r_j_x22
  r_j_y22
  r_j_z22
  r_j_x23
  r_j_y23
  r_j_z23
  r_j_x24
  r_j_y24
  r_j_z24
  :::
  1 -320.739680187763 ""  422.736995298722 0 0 0.0424499333166204 0.0182862075222236 -0.0259071590862709 0.0195550226322981 0.00439419424628057 -0.00478254664741408 0.015822073667065 -0.00109836340798637 -0.00333906452442859 -0.0119487333639584 0.00602481681479739 0.00314138548246131 0.125405960574642 -0.0157001742029132 -0.024266556670953 0.02203314448683 -0.029706356871591 0.0043602800900888 0.0201068039665661 0.0108508113433815 -0.00694066253350152 0.0205651425170766 -0.0143481637707759 0.0314033161796797 -0.0193471470690194 0.00389659748821026 -0.0112647957853247 0.0178337510643468 0.00019036548322753 -0.0052142603301209 -0.0176355300430145 0.0207410209101769 -0.0108059951022447 -0.160224434112279 -0.111688241763797 0.0990766453596672 0.0487428920012512 -0.0265964934605335 -0.00184010802991208 -0.0376220496157069 0.0507185966726171 -0.00568383140396144 -0.0268416699084734 0.0111634153428786 0.0163174557790528 -0.0924104617869245 -0.0389785508372831 0.00906799496098317 -0.0782151127870798 -0.0400564550946864 0.0501869958710892 -0.0794612768815244 0.00642677688069088 0.0356927453071111 -0.0333986847838296 0.00642894958157631 0.01705100867288 -0.00517542985628675 -0.000821532759900563 -0.00285944706834518 -0.0173973159657923 0.0146364155531097 0.0443077362663399 0.0841494256742206 0.0495178572239185 -0.0676657492649035 0.0722852492579252 0.0196027035287028 -0.0591123733695093 0.0603095575713728 0.031367188454658 -0.0532132312987508
  2 75.3547036258567 ""  0.272394805829924 0 0 0.00903547455874456 0.00277611965272643 0.0237836628964625 0.00186573973606692 0.0290220066409092 -0.0449475670456055 0.030508526026679 -0.0530756860253211 0.0209584855816669 0.0269262349916732 -0.0174968253256608 -0.0917752206263101 -0.004494607366583 0.037271057770996 0.0483975406294183 -0.00744937896273068 0.0521882445513377 -0.0671288677486294 -0.0135666553765765 0.0620519804146039 -0.0389854468325822 0.0270283496819284 -0.0474480238005332 -0.00190799786457978 0.0410399687569684 -0.0838364840362037 -0.00313820185539426 0.03854542369493 -0.0678128447980953 0.064673666057492 0.0363612868575583 -0.0132109596324746 -0.0590904176508872 0.019721072894023 0.00129495595405196 0.0836313152437162 0.00765526018198451 0.0148657142517589 0.0704632431839197 -0.0113197126315565 -0.0212800700572281 -0.00278611562492004 -0.0980789469595122 0.0510080670965829 -0.108931786785411 0.0677456888703221 -0.0346457540176757 0.126004378127058 -0.00403969111941794 0.0644989628588282 0.111739831319763 0.0140683962572855 -0.119511333494288 -0.0448254878352951 -0.116975157742667 0.0216057128254228 -0.16795998518091 -0.122139977467073 0.149968666616065 -0.0738634805438043 -0.120050152651213 0.0344606855779897 -0.162264410099044 0.0128073043128399 -0.00796105760599135 0.0589315910158866 -0.00710689917551116 -0.0139290760100211 0.0691638000726313 0.0189677876757766 -0.00531619785980902 0.05547352511234
  3 77.7655276727117 ""  5.34805387032169 0 0 0.0123315205460262 -0.00407492264890368 -0.0247346090819488 -0.0703436849988793 -0.0305980082444765 0.0132828165532936 0.108069586621677 0.00830503359438767 -0.0869717329908351 -0.0371311945285381 0.00880111967699499 0.0542439576518694 -0.0167838477827156 -0.0403477448259155 -0.069383690446135 -0.100433112433271 -0.0758936644617055 -0.0469393285733448 -0.125877790221291 -0.0372387217488039 0.0670029584493912 0.0900570134331997 -0.0348873794967247 -0.151532652303208 0.132880174023478 0.0411474012639433 -0.0471233121548985 0.168222394362213 0.0246002038172178 -0.10923368328954 -0.0279265985932239 0.0183595738014405 0.0885431398250724 0.032769692589263 0.0397768570769726 0.0363933312919023 0.00144678975161383 -0.0382831174347966 -0.0686903488027106 0.000544896933612429 -0.00813790471094993 -0.0170089130039309 -0.0814932188411311 -0.0298143347742179 0.0179517105719584 0.0697066001236352 0.0420355049258603 0.0309965778322197 0.00871522938181936 0.048400130078015 0.0547106496709412 0.0418731218057401 0.000788652166317487 -0.0390646077163985 -0.076062559497468 -0.00908927574506073 0.0556011303957944 -0.119911020934906 -0.0342724735070586 0.0441290350619288 -0.104480428564913 -0.0657567455287732 -0.0253184472399677 0.0367884182145522 0.0530265222067454 0.0651939785011568 -0.00389609096372249 0.106859107735359 0.0941666025806229 0.0967326821912827 0.0386596843192886 0.104249533058271
  4 112.506880429669 ""  10.014558938584 0 0 0.00720606667702227 0.00413356465463363 0.0154420504023023 -0.0350259154982659 -0.0063895217247383 0.0206639589113837 -0.0394178782982133 -0.0341810696922455 0.0525325329419722 -0.102233705463425 -0.0101812653780471 0.014015075865502 0.0718505117548858 -0.00946356261848079 0.0319706199954755 -0.0245011435080574 -0.0439791764624689 0.0472779019002034 -0.0202838120483537 0.0263139757631138 -0.00105065652738996 -0.0352221469633041 -0.0527426124457512 0.0891194534571312 -0.0809260600026611 -0.0400808614350545 0.0306403052316782 -0.031323555483403 -0.0369522346685385 0.0633771058785365 -0.113834469167036 0.0280196784572458 -0.00172124376269995 0.0368320888647394 0.0622698204465422 -0.0609696087535268 0.140660156245687 -0.0463402090892114 0.0393773700298893 0.0195582510352541 -0.0243834234877937 -0.00119380305918699 -0.0294656185551143 -0.00498923806982293 -0.0311744752818398 0.0453201520881085 0.0648852017566175 -0.0651957933653495 0.0530648291039746 0.0675271008882392 -0.0718192447466472 -0.0490524114642472 -0.0847519353215747 0.0233392258374986 -0.0940253190221858 0.00142751104951769 -0.0640461449268912 0.00787039481842636 0.0481290060186492 -0.0476349214660424 -0.0307931905889531 -0.0514296261151564 -0.00324961977975183 0.00839545105214677 0.0640054009646304 -0.0498819364122489 0.0413816765144576 0.0621927215308016 -0.0687019945596806 0.0139696004570953 0.0707767704118625 -0.0606504650971124
  5 164.329296284031 ""  0.0855503157633632 0 0 0.0108017538786149 0.0289520400645072 0.0123819096253948 0.0165643638406749 0.0364555447974511 0.012985644408902 0.0474638001913679 0.0609126768155914 -0.0160645508194353 -0.141717608678401 0.0323491858904732 0.00457193965172892 -0.036936850432139 0.0364668480318679 -0.00229339616991591 0.061404606851303 -0.00124262947210914 0.112401123396969 0.0883367008934625 0.0787154916147663 -0.0638091108283211 0.0464710936067087 0.101389597845835 -0.0532400083937043 0.0956986609548013 0.0506256278241195 -0.00596999602346629 0.0238518390026669 0.0564678833133507 -0.0123982922197627 -0.179670956995181 0.0593051463499949 -0.105977819281506 0.00020583593184778 -0.0862626092424322 0.00225468642293238 -0.019740170676073 -0.00517430205619025 0.0217674663931877 0.0217295929675751 -0.0419248734228817 -0.0168711856950196 0.0785994831118832 -0.00542644700005491 -0.0740088585457683 -0.00898461208087594 -0.0615301083921623 -0.0303147690073816 -0.0132653539065331 -0.119617693681797 0.00399174881820654 0.028915574918337 -0.0575665172012697 -0.02572171421981 0.0790618861798452 -0.0366445344391765 -0.124171799115188 0.102047005779523 0.0214977330676248 -0.0850610148182585 0.0952679044856921 0.0359635596918028 -0.053627555816731 0.00795908634544615 -0.0325976159367116 0.0569278207109066 -0.00617412383507445 0.0105002785519227 0.0696326070009486 -0.0121965701545874 -0.0658486609891216 0.112037114689147
  6 183.505922059603 ""  9.60945364900362 0 0 0.024679459909154 -0.0121631487728813 -0.0184517890018669 0.0855328239583807 -0.00730225433780205 -0.00568036416668849 -0.0144356601297217 0.0432465082887592 -0.00548505539979952 -0.0796679170520593 -0.0266408188944419 -0.0308982851807053 0.011204353654614 -0.0106102482954752 -0.0236827260269461 0.151100295754696 -0.0120501534589851 0.134749025653566 0.197507802211698 0.0193900273292931 -0.116852222001482 0.0014529305704354 0.143105114757312 0.0043438188656751 0.0367755779327404 0.00699013329236352 -0.0189498705955136 -0.108377763992616 0.0258722362288258 0.00771771135187717 -0.117377199911574 0.0205068660593848 -0.125748886110586 0.0600731431733659 0.0496682334054327 0.0779729977103842 -0.0118879602306912 0.00585130460500274 -0.0311560561910352 0.021226384369068 0.0184710301851022 0.0204892392596424 -0.0681495163851456 -0.00840005552678046 0.0650383884195508 0.0536690607979069 -0.0166616012986253 0.165213336294292 0.0653391896921747 0.127234698584027 0.0907333098976812 0.0824909623079068 0.0416937843155049 -0.0129480686591217 -0.00181748284807153 0.00935403084214768 0.136914799141219 -0.165958601947717 -0.0429111554513013 0.126532561393459 -0.1065171419827 -0.0204758957463214 -0.0395127210424173 0.0058834185037496 -0.0556713653771483 -0.0505406355911985 0.00127794698862514 -0.190803727488342 -0.0637292920598127 -0.0264287743159704 0.00836595783995991 -0.171830960628158
  7 240.634075861802 ""  43.230784421217 0 0 0.0409293868794671 -0.0161951420981604 0.00664828092333616 0.0847769827443528 -0.00995136747909836 0.00959062654372044 0.0817694052639491 0.0178552192844927 -0.0252643864503026 0.0021141627195971 -0.027659264845838 -0.0117550128274755 0.00291477225541893 -0.0152122083297476 -0.00808335525872862 0.126325176860157 0.00754173973675137 0.0952104500478212 0.156531718682175 -0.000144721001259617 -0.0588082977105466 0.0757022064601928 0.0354413007846695 -0.0744817837400115 0.128163969933993 0.019054904215387 -0.00529094029748636 0.082786578677734 0.0194558551271064 -0.0299787987972134 -0.0202765688229022 -0.0101427025959423 -0.0699303625674884 -0.0451118376796438 0.0468568371963632 -0.124234823714829 -0.0260982733629345 0.0105221543357196 0.0723369687867171 -0.0874872041108236 -0.00790310855364176 0.0345302933130997 -0.0669313277770286 -0.00349140820571584 0.0294366495328358 -0.105642099099816 0.0770053404840293 -0.16284494337044 -0.0627325982090322 -0.0708876059556233 -0.133643673134172 -0.161043210229502 -0.0215918649475705 0.0708878127123984 -0.174942966397476 0.0202851950428881 -0.00643010567273479 0.0266001508717378 0.0301461878756677 -0.0294623826484982 -0.0488031149615974 -0.0718332957018876 0.129621384752873 0.0113733376723268 -0.00908313526719412 0.0075737456543173 0.0597275722676706 0.0836944686524721 -0.0105931391643917 0.0427039352153413 -0.0281507515979525 0.0521804200807521
  8 287.808956829521 ""  13.5619186818933 0 0 -0.0185518529152889 -0.0162523987093009 0.0399345356508204 -0.0290326559847366 -0.035197084302167 0.0350049752209672 -0.0224738869525498 0.134731986107579 0.0134912110905408 0.0150643647616402 -0.142549004921974 -0.071367874703288 -0.0151382678914234 -0.075126956635809 -0.0129759814272828 -0.0430888098081125 -0.000750615704646199 0.00138867726521003 -0.0465107458404451 0.0177953043237344 0.0369245689752732 -0.0110577239978174 0.1990864471669 0.0303954308336813 0.022372638768835 0.186655800396888 0.0815576525941491 -0.0971376335075867 0.158861030352963 -0.0775655482946028 0.032258053410146 -0.142652724299853 -0.0143557501669177 -0.0145068459856573 -0.00404394189492153 0.0125394933960753 0.0315214266404302 -0.00628551612205022 -0.0301657062418845 0.0139802132394092 0.0192805975195174 -0.0141747312001398 0.0125682360960575 0.0160808564237396 -0.0070473924829796 0.00580589760354153 0.020841013032315 -0.0193653842642222 -0.0143077572265641 -0.0147998428420206 0.00942646498514449 0.00875426839541765 0.0212956470087631 -0.00781886822138358 -0.0872777296808311 0.036805826694037 -0.0385285026846274 0.0971087292407843 0.0557214805236741 -0.0584111972257264 0.0281024876853108 -0.0454759893023735 0.0800629238037317 0.00335570241567678 0.0352371488363397 0.0385561209152488 -0.00312086544642133 0.069004026210505 0.0470046543644211 0.0280578464965647 0.0207313731189314 0.0684133559995024
  9 299.498632354904 ""  1.05062894951537 0 0 0.00905351586020027 -0.00384433754692387 -0.00541110258495343 0.0202966392656515 0.00386879023411008 -0.00777622924558188 -0.0152966051061512 0.0258406686081006 0.00187568334274682 -0.00881486031566432 -0.00551354442500494 -0.0207841199266725 0.0107050604355968 -0.00841817696585899 -0.00924903153095331 0.0352404397895704 0.0119190417409504 0.0226443654909519 0.0465276199713772 0.0131453806601094 -0.0353320805830208 -0.0588863297698431 -0.495186047049006 0.163807290646494 -0.394466085512539 0.378558876148312 0.181442208340509 0.374404769818949 0.192682344012469 -0.314363267594309 -0.0143110932349807 0.0083498125853238 -0.031409507185111 0.00932577900947353 -0.00133369556404437 -0.00348103131634267 -0.00847483007115999 -0.00082464571777245 0.0173643266412007 -0.00114691834856247 -0.0117184663413115 0.0094482777447994 -0.00755605372090291 -0.0080276657588109 0.00215668149506099 0.00292806822813789 0.000751291480888788 -0.00635701225633707 0.00304196661492113 -0.0172202332677268 -0.00256055092929771 0.00317378485752776 -0.0155803888072179 0.00482513394465982 0.122673785742905 -0.0371253557679145 0.0411262366087658 -0.12006456026776 -0.0543265393570496 0.0718802539444621 -0.0288897645135257 0.0741472345763343 -0.115599823570255 0.00712546188527937 -0.00139155910664619 0.00619186232118027 0.000408723383803938 0.0200244360301605 0.0122202556196563 0.0181610164765281 -0.00877286074271235 0.0231238689308742
  10 308.265734116946 ""  1.55784929738256 0 0 -0.00155878222709644 -0.00206179653454863 -0.0114548171960096 0.0146198935690265 0.00607602216072634 -0.0114677706817794 -0.0135541935689266 -0.0245903938771923 -0.00154121425406181 -0.0093471182464693 0.0281558236587505 0.00948209782625368 -0.00802492192714998 0.013229905745928 -0.000525813880553599 0.0268973524509816 0.00566605710001288 0.0146420586075862 0.0348855054580609 -0.00665832151416288 -0.0270953491958763 -0.025602434225809 -0.171117436498497 0.0450485001483322 -0.125794756827042 0.0554733255561981 0.0284252504930654 0.0982200073443509 0.01326237048455 -0.0651437989735392 -0.0175665772191007 0.0215309235754312 -0.0219328368864316 0.0233755421030683 0.000976627155547225 0.0407378792498312 -0.0167211183501631 0.00739072634084816 -0.034067697399 0.0171609379907823 0.00880579643627733 -0.00781763916892421 -0.00164992927454283 0.00255737574718875 0.00917009948564368 0.035113089643531 -0.0252107654945187 0.074288767812393 0.00933653020700211 0.0371796750836473 0.0569103843984472 0.0455979686332002 0.0237576766636767 -0.022072688038872 -0.493152311792332 0.120615750930844 -0.12628303286667 0.392076795470335 0.193259509709383 -0.22910796781133 0.059531366442815 -0.335610923201429 0.415068116295694 -0.00313043459413249 -0.0244736910006079 0.0037365316503791 -0.0220749522409889 -0.0618588090930213 0.0100456420791183 -0.00936992767081168 -0.00955341439452579 -0.02386876662504
  11 365.423689654999 ""  24.7574290401726 0 0 -0.0664019656958471 -0.0141636461003649 -0.0274620425531354 0.0565815019731355 -0.00906155597213014 0.00172118677191002 -0.0496928155763508 -0.0382279828966189 -0.044049522380649 0.0126516534152939 0.0162781699243567 0.0355164097065297 -0.0980390914323807 -0.00492970134018112 -0.0330290730785253 0.122098262478295 0.072829362358034 0.12945119231182 0.175056559248705 -0.0854143263751859 -0.0839994752543855 -0.0519039230784597 -0.0413185695625024 -0.0516999661582649 -0.0527388525605777 -0.0592759111173296 -0.0646486925851485 -0.0396293013054304 -0.0473582682724502 -0.0150877883983914 -0.0443964259141204 -0.285949392626527 -0.319399684979358 -0.0208243377975193 -0.0325912458406018 -0.00917660189800009 0.0821757136047501 0.00639821770164797 -0.0323403227302726 0.0504027206306458 0.0467951476278479 -0.00640094412074302 -0.0310547835373877 0.0453618680839467 0.0119297023818819 -0.0768815534870209 0.0301284021689306 -0.0829550208092954 -0.0130791599400503 -0.136940434403391 -0.0389132033356567 0.0396940071147948 0.0548612671319254 -0.00102493508642665 -0.028139968777786 0.0669428030606378 0.0487802964240314 -0.0935028368784804 0.0618012352494904 0.0582694734935009 -0.0679610994363137 0.000508646638301639 -0.0646255705863724 -0.0356488233347069 -0.00308513887781724 0.0732937319451409 -0.0961038338445721 0.143511637748183 0.124204206523554 0.0420589977784244 -0.0639483497856276 0.200318978012479
  12 391.240500700211 ""  1.79394261794462 0 0 -0.0275999263641269 0.00795573940686366 -0.0223831932542644 0.0519473028293319 -0.0104219412831186 0.0210484913226646 -0.0137167278846245 -0.0313751775592342 -0.0313587514244677 0.0100750714391235 -0.0268587967912658 0.0122912487045022 0.00537511932255092 -0.0226192050437801 -0.0356860807975956 0.110581790201475 0.0551050851105846 0.136849961565863 0.158965586717683 -0.0560072752584534 -0.0634175872424649 -0.0196490427065781 -0.0479204864166353 -0.051745888515151 -0.015655662744115 -0.0570302034450171 -0.0556641512987728 0.0146998314689626 -0.0429364990995239 0.00991219135119899 -0.0241927503246622 -0.182554841852537 -0.184028521646217 -0.00394088421193871 0.0762813244025819 0.0634380814875082 -0.0531134805522499 -0.0602347585252731 -0.0026900141284833 -0.0646202423065807 -0.0439170413884657 0.0181812735126497 0.0694677893137195 -0.0115922922736164 -0.0334341833676609 0.115082718869919 0.0333333263881049 0.109522251121435 0.00308183457410813 0.185346094481245 0.0802679626667642 -0.0657507790243608 -0.0493191216031598 0.0230801367392231 0.131867636549378 -0.102661721845127 -0.136429393456913 0.139486207181901 -0.0141607538305785 -0.0818627284420573 0.133925081255015 0.154901125799216 0.0423618658355506 -0.0113693318585745 0.105041271197693 -0.00856829220458086 -0.0397180476780663 0.106284164862818 0.00805981773930914 0.055547950459868 0.118612994595458 -0.0190047782640251
  13 410.226173447551 ""  15.2378107732954 0 0 0.0566053143785546 -0.00828607005372049 -0.0709130496692111 -0.00281953103865874 -0.0401095226021518 -0.0409488018231288 -0.0852851179831518 0.0207047046712062 0.00534708149851367 -0.0038942162124591 0.0164345714757075 0.0173706358804092 0.0886332833318593 -0.0232288251035159 -0.0701713331174351 -0.0251694140399298 -0.0926827557958663 -0.0847472240382606 -0.046464584595101 -0.0438861845439105 0.00270834857801296 -0.0406996018181563 0.130453518038821 0.174174438477607 -0.146597407096969 -0.0173185223818109 -0.0527498875178507 -0.242831122416563 0.0007631890491657 0.00657495540143105 -0.0228251952518203 -0.106457572431194 -0.1155126873103 0.0489544871478413 -0.0289543955898603 -0.00831915520699073 -0.07326738447486 0.047445580559235 0.0566003884963187 0.0238598071180751 -0.0299255958060696 0.00428308303038594 -0.02226319643547 -0.0448304712801486 -0.000350503847592566 0.054049307682541 0.00795956610372302 -0.0592132088025054 0.0567668780960358 -0.0825941891164219 -0.0234672736913205 0.0655992812141501 -0.0450391163937306 -0.0275767653021496 -0.0625464593769512 -0.00693071099058063 0.0335261084010075 -0.0353843644624865 -0.0416457508460775 0.00939777581662779 -0.0444904119068451 -0.126900435922506 -0.0111436187748692 0.0867149309684434 0.0575714970929902 0.0109130677396321 0.0170542321976736 0.205347625846703 0.0675517838763499 0.177822471535431 -0.00700938013485207 0.145528093664715
  14 423.179013932899 ""  92.9966501449745 0 0 0.0018865465112059 0.0244289916579359 0.0431536427638282 -0.0548102562227315 0.0235469425173602 0.0268825637163061 0.0617778384309573 0.00963759381233077 0.0205023903244869 0.00805968238840124 0.00736502772069054 0.0202461057868023 0.0387669979510145 0.00586468480211641 0.0406533063051779 -0.0974921157164822 0.0256021583671477 -0.0677767382031914 -0.121661986461004 0.0397101296253627 0.0900101367881057 0.0430141812520711 -0.0370442861095592 -0.0549323953562303 0.0823327490593559 0.0254076222909311 0.0421721714377211 0.132197816449924 0.0210293961629485 0.0131576282348328 -0.0498024749276773 -0.567963124669789 -0.494510668319914 0.0116507105660997 -0.0226430146785103 -0.00195976867548949 -0.0238889642962152 0.0288720408611669 0.0232656778651887 0.024288229310156 -0.0061795118360608 -0.0101801533280865 -0.0109086430986059 -0.0239591639448046 0.000744903717164427 0.0102428018401175 -0.0234959178953587 0.000357687571325333 0.0619577062075358 -0.0244891704722337 -0.0382919379028148 0.0382086690127967 -0.0104445263708534 -0.022508855164296 -0.0363725818191572 0.0107739706128688 0.0382324192315395 -0.0219162146412416 -0.0326074891617081 0.00623174586624448 -0.0273369104440655 -0.0828848884369922 -0.00816023708029102 -0.0104121192014485 0.00654641897020776 -0.0651292663606769 0.0484100686566649 -0.120097098429303 -0.11245716082456 -0.108112933694522 0.0470398647063506 -0.160160876301962
  15 458.371099572241 ""  10.5534538378353 0 0 -0.0554378691942926 0.0310457303421934 0.00905620859672878 0.0250520061891852 0.0161882477352675 0.0498752821289414 0.0114484622106371 -0.029409105723257 -0.0276003615730412 0.00122768715353983 -0.0524149092817014 -0.0107612465608341 -0.0204018798658623 -0.00262718604234245 -0.00560728128784782 0.0803330705105551 0.0801560785620372 0.163542529982361 0.126108055344962 -0.0090489662526316 -0.0383702949094417 -0.0128124010365778 -0.0825508464131377 -0.12225695517755 0.0460932075110964 -0.0528164837887804 -0.0352987319921136 0.0985929569593419 -0.0406162080662739 0.0322424565243208 0.0273498404126191 0.156813710660814 0.191321746617159 -0.00337950506826162 -0.0439090478056249 0.0115804820185961 -9.6071831345339e-05 0.0905062574316316 0.0519061373578139 0.0468594245476134 0.00626024562662813 -0.0833525829216765 -0.0037412316608646 -0.0892051198990043 -0.0096946819088922 0.0657126963780091 -0.0543776279227585 0.0182636830701428 0.0101224212251041 0.0462455093471992 0.0202419594093425 0.0650358139242829 -0.0360984423786651 -0.103392549814543 -0.0323480636406898 0.0337424351979004 0.164963397883655 -0.0390345386034577 -0.225095036645164 -0.0112307064244574 -0.0309042462079328 -0.228772996699476 0.00179348656318732 -0.0396265545578713 0.0708310600712146 -0.0230738316394975 -0.0444076070004977 0.0730868927107832 -0.019435375648047 -0.054491014282412 0.0514604883533175 0.00777589796672626
  16 491.856593826912 ""  11.3485440260207 0 0 -0.0164677918202095 0.0346600828218982 -0.00142442586627507 0.00565406808382497 0.0111266962014458 0.0368324983524985 0.00941133384335442 -0.0161478425607852 -0.0105784635021077 0.00126058494682349 -0.0385908509112205 -0.00594072850220331 0.031042104174565 0.00124466825487839 -0.0102933381535376 0.0272075441756174 0.0335434827327949 0.0825951405262564 0.0463573730188523 0.00454980763491528 0.000235206875158303 -0.00442151138138386 -0.0524991196432931 -0.0609777660891603 0.0219507735257778 -0.0406113673326235 -0.0280873029029149 0.0647231240623827 -0.0279573951451782 0.039839740061363 0.0218010958301027 0.0991143824030657 0.138082133729797 0.0378961047626962 -0.0719450550078125 -0.0143577788766491 -0.0697554614159858 -0.0403997197272552 -0.0223154983566851 0.0801227344049814 -0.0274990302789071 0.101203881978705 -0.022618399696126 0.0716377568055522 0.0127834553981721 -0.0562363522170809 0.0402231976096602 -0.15308939393194 0.145620806890593 -0.215174075826147 -0.110280439917603 0.147549353561375 0.0382493718945859 0.0667714182503955 -0.0957451779180498 0.0168694893149601 -0.11901420654811 -0.0622775562860934 0.311001840465756 0.0854143742361125 -0.0771059633467513 0.0213796152828825 -0.111503048957468 -0.0131082761065722 0.0656084219416155 -0.0534230895270938 -0.0122085470213653 0.0300958670201408 -0.0575333125666814 -0.0482813651108539 0.0602009693218308 -0.0533472463080905
  17 675.340802987982 ""  2.19453034728481 0 0 -0.0523887483460105 -0.136957859375015 0.0666640359071399 0.0104439049067684 -0.0537407980305576 -0.0869167111011821 0.0312689295012796 0.00564239682800626 0.0573564189224596 0.00064801984964933 0.07615242625329 -0.00547543855006906 0.0322117060750434 -0.0994661892560726 0.13579173868012 0.0498297889221687 0.0139778083735779 -0.0155108969607663 0.0736229478714926 -0.0874746559878279 -0.140306608701975 0.0254074353032499 0.11873873747258 -0.0668521732117651 0.219653021391412 0.143964089824313 0.251979189900997 -0.0213738127448046 0.0770918854920338 -0.151590703244534 -0.00510252942336717 0.0883428409764412 -0.021693130643097 -0.0219624683040032 -0.00524014621491345 0.0186757074112568 -0.0123878525698939 -0.00203520518300565 0.00210131084698024 0.0392610471694836 -0.00184191426857114 0.00510359603108748 0.00651237338059363 -0.0104172735741301 -0.00786739252951357 -0.0050439791377022 0.00663803809092041 0.00267543754385767 0.0557605994246398 0.0363984991745453 -0.0232508872036445 0.0576763501075523 0.0102637018929762 -0.00442128944953872 -0.0175371888452071 -0.00217193049662742 -0.00933054688595754 -0.0143771536653246 0.0264309187111557 0.0137830139952296 -0.0145512435972056 -0.0524838148658458 -0.0421912895565673 -0.0350772206390941 0.0545275771849746 -0.0346661147703296 0.00786463664818382 0.162188970928584 -0.046885793561195 0.0732576255097561 0.0354365231371182 0.0217686181940221
  18 738.672771028764 ""  4.29171789759565 0 0 -0.0234400739463245 -0.0335779229530944 0.0207906207093854 -0.0106746988926407 0.00472456193589767 0.000884712108047932 -0.0265881995872057 -0.0135641840815959 -0.0343926485716963 0.00483508144946464 0.0185320999396046 -0.00726572727985464 -0.0289386238214892 -0.0500182123487125 -0.000521124528043799 0.0175436275350187 0.0665094274224044 0.0533721956945959 0.0471020014279449 -0.0195706636066404 -0.0499559018432339 -0.0205140152618596 0.0217880053670017 -0.0208828899599103 -0.0204914767775498 0.0185490128323515 -0.00345913851156091 -0.0714971518077733 -0.00323691435433 -0.0794519733329554 0.0114387797603441 0.0186054012692731 0.0162412130264699 -0.0147530748231986 0.035972219547722 0.0206586982457775 0.00295500827052157 0.0141477648204702 0.00538383166456781 0.0121639023780317 0.0209301766846254 0.020029531698241 -0.00127380519608765 -0.0580157315862551 -0.0330086194930687 -0.0881091331563242 0.255918740627595 -0.263634800920146 -0.0687327899202334 -0.317990312962408 -0.0164405252824196 0.041526182819614 0.00244002586943488 -0.00697784781087323 0.0137058604299028 -0.0912977068117529 -0.0738745219461082 0.0171598782281777 -0.0497712766145143 -0.0456935843502716 0.00754681561084044 -0.0298544740115223 -0.0270911851563004 0.0544208780919105 0.0264505420255315 0.0688272787111796 0.0333804308721168 -0.457222410329131 0.028550803316805 -0.00212179882871732 0.267299828915171 -0.376640893818274
  19 771.838674331131 ""  6.76410989952654 0 0 -0.0541813641535229 -0.0734505986552484 0.0527531381631439 -0.0422904567578585 0.0957012116891966 0.0878910654993921 -0.0602831101457505 -0.0312651495681036 -0.0668578716501323 0.00335435126627494 0.0238574123672117 -0.0262471941555044 0.0330857382544033 -0.128730954659094 0.0341901620559752 -0.01344153609281 0.194685079031292 0.139439665991017 0.0248530291214233 0.12450480799023 0.016197539608632 -0.0745251666696866 0.0187412524100239 -0.174466778634447 0.0578267875358651 0.0290570304777563 0.0309756727359245 -0.0656792732334773 0.0028724488155484 -0.162455839510405 0.0309224036404669 -0.0323970926361976 0.0262097866513152 0.0316344235872924 -0.01074645596588 -0.0194948987167615 -0.00860664028345067 -0.00300280223341159 0.00219764995433582 -0.0229649374020865 -0.0115991343699745 -0.00573465997971911 -0.00617684629595501 0.023936779312136 0.0168663280180084 0.0726913110459185 -0.0679256431656987 0.0518222331226003 0.0332579549054328 0.0822119737296474 -0.000603132984967624 -0.0351805434629917 -0.0217421258610161 0.00489446999941667 0.00477687142659748 0.0213948695282315 0.0211615311698756 0.00379194235468782 0.00716724059539327 0.00718499751847743 0.00425686718260085 0.0402142844116412 0.0376237061242982 0.110890375845524 -0.0370664522240927 -0.0337186597257672 0.146452761162236 0.0975889284427606 -0.0364722445445621 0.156293440944327 -0.0952170977378401 0.0754991588336049
  20 814.098102022814 ""  15.9695248387778 0 0 -0.010576654544009 0.000454054553285433 0.00430250447954292 -0.00363096381999181 -0.0311562062278041 -0.0306271209380309 0.00351904528221033 -0.00024937107710479 0.00561349755926526 -0.00149833983291179 0.0078808367919108 0.00344740986652638 0.00127573324440006 0.0014805306006437 0.00937666661226027 0.0250343508190951 -0.000813450560193965 0.0264420111414468 0.0476470648785167 -0.0683633362256488 -0.0701316769654754 0.0071856347090859 0.0169007662226521 0.0146088034189184 0.00311697477374067 0.0164630879773975 0.0203654650138701 -0.0165129530771714 0.00520501962733861 -0.0156965141820721 0.00228580669280879 -0.00205812720042645 0.00671002056603102 0.0452595876181554 -0.0607378433089211 -0.0254510146094392 -0.00840255587281449 -0.0301853709271727 0.0198760717713719 -0.040287382682314 -0.0621097479105841 -0.0882939144876294 -0.00258285419166645 0.138387412567101 0.0478852773838985 0.209273782243295 -0.0522618617748027 -0.0599710552091276 -0.0447159933035838 -0.0383149272761342 0.0369611956636759 -0.069489431961855 -0.158693274138201 -0.0773966567431912 0.0296061268073635 0.284221268343833 0.30086613710378 -0.00697038781955256 -0.0951648596449513 0.00967031193334897 0.019608884035225 0.0758439389876858 0.160111538925544 0.0094000404535132 0.0449032251372294 0.0315954566527139 -0.00641294125221724 -0.208891131981458 0.013690374266601 -0.0755882870213947 0.138038849916099 -0.153982207544121
  21 897.078131125069 ""  24.0875512454209 0 0 -0.0589506684860844 0.0388572194164472 -0.00357882725124284 -0.00752932892841327 -0.0221953875573285 -0.0340839555176798 -0.00377174041670368 0.0166113688540074 0.04178793912815 0.00164876083380108 -0.0124488221553902 0.0130664193009028 0.00403149588794435 0.0735916120414092 0.0516980323384675 0.0134534972003423 -0.00153138348527471 0.0129362115202698 0.0241258476341715 -0.0793293885689392 -0.0483106768541357 -0.039811296022983 -0.0313353698833283 -0.125697951788128 0.0984097933413397 -0.000125432821078138 0.0640449567077904 0.121122340578502 0.0199438635193759 0.0815334884367771 -0.00102470548187481 0.0149565848396359 0.0225478301690625 0.0815546694948809 -0.0204409468958118 0.0409554843828695 0.0220021249281885 0.0318312223304607 -0.0149007451907353 -0.0589721921411469 0.0150583910861984 0.0148407035273918 -0.0744536579520432 -0.00815688202182137 0.000347116988631182 -0.113337710756262 0.107404629100285 -0.107184384261548 0.157939246084056 -0.266884060064697 -0.0534830269626158 0.0883352117605344 -0.0913088137061571 -0.110745112107516 0.128074014455724 -0.139455572727639 -0.0756155175190645 0.134918236036415 -0.215535327764514 -0.18273471301594 0.0968524236365134 0.323725098641056 0.272519330500359 0.0278903462672402 -0.0172183173405328 -0.0438569379803327 -0.0565830808860613 0.0838120492473849 0.0158790356440187 0.0347163943996626 -0.101270446427686 0.10348199497488
  22 921.152120865826 ""  20.8097228375187 0 0 0.0837055296834964 -0.0778443511788956 -0.0182903845267377 0.0299049835215627 0.0543032658646043 0.079143677758346 0.0166973398903117 -0.0238106903075422 -0.0258565200377569 -0.00103785974961161 0.0154953428093603 -0.0242689218722344 0.0560610152494103 -0.146425827443157 -0.0843639670838944 -0.0485630473977428 -0.0195383333932052 -0.0861096258245509 -0.0995975123752357 0.178499034276935 0.166824196709903 0.0556680528326783 0.0410817502078842 0.136763545246278 -0.056577451107812 0.0107686170231449 -0.0215898270604951 -0.116449340259189 -0.0173517005060223 -0.0976816307490918 -0.01281307950711 0.0500968514425591 -0.0421658716914036 -0.00528092370735705 0.0246482651829713 0.0514842990757778 -0.00494605890258384 -0.0231661017307471 0.00876605281692563 0.0208379134793247 -0.00655170354097033 -0.0159083899336554 -0.0207673555791897 0.033546075301978 -0.0218567514039042 -0.159351059456144 0.153008256299208 -0.0997336902366553 0.0723930233606849 -0.197965533790008 -0.0416191189148337 0.143944916131756 -0.131050608011968 -0.119189203530487 0.0666735620541453 0.0937016532968612 0.135170706648569 0.0428885436875687 -0.206738575769755 -0.107406619869947 0.0477381188872295 0.0676650648371262 0.151887191087756 -0.0947119458055216 0.00553043575859117 -0.0179900034582624 -0.107348793051701 0.120960399579776 -0.00185524329019442 0.0367487821310197 -0.00290289965212219 0.027018106260051
  23 936.682749401474 ""  19.6891613368271 0 0 0.00961272800137224 0.034428098064848 0.0818457053878747 0.101410637942991 -0.0173003669930158 -0.0313815777733795 -0.091305130133858 -0.00618219321742092 -0.0556275208438623 -0.0114677748410604 -0.0271287614687174 0.0260277685139824 0.0410703320731005 0.166951128072692 0.212897079973981 -0.0542709953776399 -0.185443399260827 -0.337576018378448 -0.197042696286761 0.0920968512767057 0.220340625354982 -0.150603692422322 -0.0516867929442696 -0.361756522961782 0.115296969719463 -0.00481104302887405 0.0198339848411819 0.0960151601188941 0.0223647429524211 -0.0680585486740127 -0.0892745976405159 0.138152143516222 -0.122268892623147 -0.0130250600466249 0.0191138717548109 0.0103192182677354 -0.00931595478546177 -0.0163362455778617 0.00744207865847251 0.0145853194455952 -0.00468529229926752 -0.00764072731452291 0.0115829908830186 0.0126418667631108 -0.00994429139641995 -0.0290757322069783 0.047117258436068 -0.0248778907559916 8.06262779618135e-05 -0.0150385967655086 -0.00522494037772129 0.0214038363511601 -0.0312430528099255 -0.0123334621548581 -0.00924341682302847 0.0687662207912382 0.0673596101039144 -0.0186830379442798 -0.0261005425848318 0.00459545284019969 -0.00598633848757579 -0.0582988042580419 -0.013012643294019 0.0100336326004079 0.00317642011139274 0.00460510741727418 0.070942345508759 0.0237556045572723 -0.0272755901890328 0.00853721771894586 0.00645538254814491 0.000174297341949076
  24 968.773983308183 ""  18.3537688180539 0 0 0.0611204939961707 -0.0262140947272989 0.0262220472102812 0.029488631255243 0.0053745474256902 0.0141700250997793 -0.0123246325878301 -0.037767565055617 -0.044296820543553 -0.00468706477251829 0.00527392428712795 -0.00321929045058013 0.11086564467862 -0.0214230672913819 0.0556927680539969 -0.0127583537266959 -0.0450381255436452 -0.0735406144693766 -0.0458883884800378 0.0673242134678861 0.0691143592755213 0.0152848643975775 0.0693384005371059 0.0250651807157178 -0.00584876214366438 0.0517473135264684 0.0373867661799676 -0.131590797870944 0.00161966773307087 -0.196920124854211 -0.0191729232592621 0.0285305289204049 -0.0421117128670177 0.0461078621959741 -0.0872582403981528 -0.0327040482653415 0.0361876845121597 0.0664904984192515 -0.0269087632815103 -0.0515217143494855 -0.00382301011938701 0.00705033226783727 -0.0415233132254761 -0.0362702220879022 0.0528828178848344 0.142463791121602 -0.185512971789544 0.0779825576726561 0.0101015078501626 0.0763968875896739 0.0242532038383385 -0.0720667319582993 0.10958576860386 0.026531970483971 0.025403665186678 -0.244980646254624 -0.246918767536741 0.06872380894491 0.139700333133426 0.00555979675804885 0.0180114685397507 0.234778868652247 0.0423370537576105 -0.054714084791174 0.0578133423991895 0.0306234746137734 -0.0418332158763087 -0.0926077140707097 0.00737422991036303 -0.17466386915034 0.0824852600450778 -0.0368649565815152
  25 1019.44259322319 ""  22.3282286165666 0 0 0.0535888166538812 0.0511265740926928 0.00411477309028278 -0.0549297791449628 0.0583785781521559 -0.071918106618715 0.00120529957863784 -0.0672580380426257 -0.0330685041956412 0.00614045388418689 -0.0601576408291743 0.0582586349689629 0.13061565471468 0.270340212766322 0.231622011597366 0.0465717819038552 0.068950113348126 0.151200823573046 0.114526348561388 -0.0284312598896539 -0.194729664144469 0.0490814488440439 0.166403539626171 0.0589491926332496 0.0285732490956197 0.133459978958913 0.15112310721644 -0.211840922004861 0.0282823829543637 -0.360675371920238 0.0295804433387277 -0.110779137732074 0.115086251646007 -0.0121158390438805 0.0213645006027727 0.0061363091578796 -0.00833834651690881 -0.0186495566549412 0.0039402959462662 0.017694530158226 0.0119070063021103 0.0125935193383109 -0.00114312204833356 0.00580824237541582 -0.0236468490214295 -0.102325690435897 0.0131649397366436 0.030820441588983 0.0525589811584803 0.00531619756867227 -0.0399183688892606 0.0503591579868051 -0.0323250979108673 -0.0145485693376612 0.0123282790594245 0.0554812153305986 0.0658588492553868 -0.000670413854570064 -0.0907942821292989 -0.0401047651493848 0.0101612904930445 -0.0245936277404129 0.028095789257276 -0.011705429421925 -0.0101478238946494 0.00518547489103078 0.0797628512004584 0.0236950659955689 -0.0432111492054935 -0.142959218487443 -0.0547904388285597 0.0608502588389421
  26 1058.66405062497 ""  13.2235722826278 0 0 -0.0222980010492795 -0.0190093339145346 -0.093209602589313 0.0180983732477945 0.0873938959777102 -0.00445308107644736 0.00686547121547555 -0.0287989308390048 0.0682261021041229 -0.00275321357686119 -0.0466233394731382 0.0350468167114648 0.0745443054370427 0.0368697096314703 -0.00409613867403263 -0.0317364044360858 0.0408394731652962 -0.0966468528171853 -0.0553908693588768 0.0653754295747127 0.0726677452195086 -0.00415604789413316 0.076429761342638 -0.0868365956562741 0.171781991981981 0.0720045624263479 0.216564533775617 0.0368078431217197 0.0406275200666906 -0.103547273160846 -0.0431705838478265 0.0408017061747737 -0.035716177279735 0.0328978869792769 -0.00158657851790097 0.0231173912889647 0.0125787710978686 0.0171078617663846 -0.00717208902944221 -0.0587264789869876 -0.0117113554860016 -0.0160387237379401 0.0437989954351036 -0.00499449686093066 0.0114459235854749 0.163965636335401 0.110506820337005 -0.136608207443339 -0.131519286615661 -0.164422690794527 0.101980755876006 -0.170354325990356 0.0437187129008411 0.0651957596369371 -0.0735074777006726 0.0287203688388939 -0.00974505959907951 -0.0657383043477515 0.129292286802562 0.109067652902265 -0.0429497987449348 -0.138517368485044 -0.14086103315339 -0.00646466051192298 -0.0091227686759694 -0.029367159596982 -0.338573365690779 -0.0407834043579702 0.153408736239687 0.198167961320767 0.000189617128851618 -0.00925520000890405
  27 1079.92508262386 ""  47.8489743693739 0 0 0.0803309772846907 0.0352439452674514 -0.00635394471022187 -0.038343213584444 -0.0889776322562381 0.0689580010451012 -0.0546220539729627 -0.0085743774154263 0.0055335079906614 0.00410462617245283 0.0668799893069889 -0.069441234166806 0.271012861889952 -0.000512122019982943 0.0471521625852701 0.0297956732765797 -0.137551680362935 0.204657990671159 0.082817516604193 -0.0489586810742639 -0.0581591061774758 -0.0953430090107954 0.0020202364126024 -0.252808185069884 0.14471917024844 0.00531130607119303 0.0893204199553846 0.102091037089033 0.0305871144380416 -0.0471955819867377 0.0981536740334224 -0.143254237863702 0.0952142830949096 0.0316812094569913 -0.000954459112486183 0.0154914427252831 0.00602638162198452 -0.00403930000468571 -0.0112790796285591 -0.0427593455069854 0.0267595016933345 0.0318261299857476 0.0283051820183942 -0.00161633082533567 -0.0374613755364665 -0.0186960926376265 0.0209094955272595 -0.0071089226071667 -0.0291018754616003 -0.105101237691285 0.0393615369358491 -0.12097976479655 0.0243683900070203 0.0816301214677852 -0.039636949099754 0.0962623725825685 0.0819503533451564 -0.0584935808173775 -0.0664949237191197 0.0112664708714991 -0.0181931997396032 -0.149977555990501 -0.0654412524016112 -0.0201605763836452 0.00274782473825894 -0.00250257862846704 -0.144825427625205 -0.0374635365397169 0.0649296810973508 -0.138673524926339 -0.0717709194305322 0.102433333121548
  28 1105.32606809247 ""  32.5072226014907 0 0 0.051495813019847 0.00976575035848054 -0.0139045441409259 -0.0304579882416451 -0.00429931127994636 0.00185901891018868 -0.0338355006437484 0.00943056638747305 0.0111205164502522 0.00219846021055533 0.00990305055426719 -0.00836432777510822 0.0891475626798774 0.0509113319399805 0.0392065629191058 0.022790249231241 -0.0794591794935021 0.120500112257959 0.0596389903118343 0.0502246169814631 -0.0941523362946797 -0.067673787056267 -0.0238473190944502 -0.168023553581049 0.0813177034407756 -0.0225881178732663 0.022558245290926 0.100570390482616 0.0211438124035473 0.0247700215947718 0.0663410450982964 -0.136441461119152 0.109866884507424 -0.0632695114689762 0.0470037275379992 0.00846547643582461 -0.00575901069006344 0.00523451923222253 0.0295258878637652 0.0656854319805615 -0.0694631907021934 -0.105678973041757 -0.017833078377701 -0.00294316437187046 0.0928490811453763 0.0262691175849048 0.115026270236144 -0.0816372709035655 -0.176458353118452 -0.0273854029011596 0.0654073567934015 0.202545781114322 -0.0483894416577477 -0.182310442660395 0.0178600829320503 -0.168724951579066 -0.17200489709856 0.0784470687226641 0.273990937009929 0.0734080393875735 0.00852600403066307 0.217052439289921 0.0125606208280875 -0.0132991547875997 -0.0275087077524091 -0.00277169087993235 -0.0345335532495523 0.0489124111427869 0.0141330819145709 0.102452524257956 -0.00336589972771561 -0.0186406280004968
  29 1125.14335279406 ""  9.87888447822131 0 0 -0.00357674340210402 0.0049405056199996 0.0834448060808634 -0.00859304766308531 -0.0249031979413134 -0.0207642079909591 0.0269177741895619 0.0127340773804434 -0.0586019779147365 0.00276404486206332 0.0050161814798485 0.00279446656534257 -0.0547219541358445 0.00670703292022802 0.065135347778826 0.0129436966086821 0.0206678151044485 0.0201862548363213 0.0160547919160294 -0.0176363395627477 -0.0446256518035125 0.0596972718170356 -0.0251355212723141 0.171683293594274 -0.173155061845981 -0.0261995493605741 -0.164949838490414 -0.109753839010419 -0.0383052181350487 0.0288481187753578 -0.00151219883215319 0.0219083996605309 0.00299450373754334 0.043222800720008 0.0169210222962184 0.0764410867287062 0.0209358843694903 0.028400718038995 -0.00967288061239221 -0.0812574948800329 -0.0360173927931395 -0.0405506835975746 0.0531720402865808 -0.00799568082704604 0.027750895987443 0.0675012203559824 0.216457437476939 -0.179007688628755 -0.0509606355019948 -0.285522054899254 0.0883790900158847 -0.100139869316862 -0.00808789332330385 -0.0182834153242664 -0.0974136403301561 0.023943246208005 -0.0286415496646128 -0.0610113312836214 0.182877798677024 0.137437055009896 -0.0349047312757751 -0.102055385336809 -0.151067929537251 -0.0191268372435256 -0.0107249296326196 -0.0428823810816506 0.196406843022899 0.170804676218591 -0.144618492018201 -0.135250157152798 -0.113108667418326 0.115189669791046
  30 1139.47217978942 ""  18.818552442737 0 0 0.0719249744522308 -0.0735382572639977 0.039753888043754 -0.0309078620121445 0.0666716332126851 -0.092987018019546 -0.0382819622027107 0.068772763685209 -0.0134477906153058 0.0040687435202369 -0.0300387794729081 0.0582784316088181 0.0792205782532804 -0.163064882820476 -0.038563415777736 0.0363950759579069 -0.0221541925660682 0.0636230868947068 0.0692418352852089 0.296296555820268 -0.237412543603397 -0.0905842081094153 -0.162224208434575 -0.141527601225648 -0.014064424659886 -0.14358383868435 -0.196130789728685 0.167789292836116 -0.0030754119795623 0.238436638945102 0.0477879701139565 -0.137453591170892 0.142846939270533 0.0148319403764621 -0.0264238369049785 -0.00111702444759742 0.00561597870922784 0.00523101669081312 -0.0116187579948354 -0.0155184229526411 0.0171863658758471 0.0329806406784235 -0.00182400220874882 0.00168845115779493 -0.0238745089089872 0.0791960471994649 -0.027196147870872 -0.00540597493735827 0.0159698504499664 -0.00599111711842452 0.0039862376815439 -0.0684295345979015 0.0290031864904531 0.0633308119029964 0.00793213716240876 0.0277475206457984 0.0330313153012928 -0.0146624324127309 -0.0822537055085989 -0.0287290494273334 -0.000742368144482836 -0.0438730141789076 0.0121281631580657 -0.0374154208126742 0.00763195187156636 0.00681596897057508 -0.0408058814060234 0.0218163177457028 0.00870476298788425 0.0892404014258391 0.0564618022790414 -0.0547115564734471
  31 1202.7067885995 ""  16.2558686791693 0 0 0.0203302275182864 -0.0207179685620428 -0.0135329217351849 -0.0177061335477024 0.015529872746387 -0.0189961991552388 -0.0199908006418559 0.0129897399571305 0.0162451605031188 0.0120858595962743 -0.0187496565321577 0.0208322478207456 0.144058263675459 -0.199032842830588 -0.121676533793825 -0.0109973688407253 0.218534834723834 -0.0274205855267336 0.0098681198425054 -0.0675870815684656 -0.0221453185249522 -0.0428133355717734 -0.0364275775544851 -0.0807358460629865 0.0555061585254753 -0.0383018472623958 -0.00267153966267134 0.0663159305961767 0.0130285437954659 0.0382078087986509 -0.0805111129377386 0.177744785512886 -0.144421177184924 0.00467122810245825 0.03122222915525 0.00515069980912424 0.0119561815744629 0.0143279001607841 -0.00486100061693167 -0.0387642225214738 -0.0484485180466312 -0.0369478531270786 0.0361774268088948 -0.00273776503674198 0.0255491229394483 -0.53982177079856 -0.122998200216729 0.234375436291132 0.176260053853162 -0.0411343615695055 -0.127950419344206 0.0571163043833701 -0.112101533055509 -0.11819625846643 -0.074672282448571 0.0363548649152851 0.00201705674767891 -0.0296565818490447 0.133841588611553 0.0926857639404528 -0.0106266695095087 -0.0266024366975536 -0.0873662582822999 0.0295101081411765 0.0349731779645173 0.0157957019235528 -0.0595167720320734 -0.151409629809001 0.0520095961640125 -0.270133934458451 -0.0548464795326721 0.108626530368728
  32 1218.94396040665 ""  16.9994669996117 0 0 0.00291720251131383 0.00977460058381198 -0.0327267075099621 0.00372956055057906 0.000194656624054214 0.017840857912208 -0.0107429915862441 -0.00906580379641652 0.0108298490922203 -0.00435475993995821 0.00961327947989112 -0.0144034290021239 -0.13818562651128 0.138218533745657 0.0199370887414724 0.0108906428808727 -0.165822562016975 0.0501967959204743 0.00467506561777612 0.0518341395642259 0.00314046236683687 -0.00969044600371656 0.010231802717897 -0.00645500559678263 0.055250982714387 0.0231210561709996 0.0638481506829946 0.0255272897313375 0.00556460391642908 -0.0109174643667552 0.058471881248008 -0.116449263207901 0.10704212245643 -0.0200987787413842 -0.0246909300886024 0.0320217669905286 0.0211818491908067 0.0367422695059435 -0.0213662770870265 -0.0700012299135212 -0.0429497200631543 -0.00357435490496339 0.032796929439603 0.00605918751538923 0.0112535767906895 -0.0848191601404035 0.0301848479286678 -0.0380538854484337 0.53247545366263 0.148534240693443 -0.314174776459873 0.0174690937090982 -0.0563700839071463 -0.0770827062873247 -0.0505744607462868 0.0249585450532011 -0.00280046694232943 -0.043590008599644 0.0510105878347784 0.0696635476538552 -0.0206026983946817 -0.089306024023887 -0.0701107547995672 -0.0262064691423227 -0.0240013940068745 0.0453350768790282 0.179186484050676 0.0966254824741194 -0.0622838303421544 0.291650289388451 0.1679343271422 -0.218578292026716
  33 1233.48046445267 ""  35.162554698593 0 0 0.000698794286497599 -0.00423797070738595 -0.00136754016518157 0.00377200832059024 0.00363842275486674 -0.00480886879404115 -0.00333945385076607 0.000311428935436941 0.00133289664548989 -0.000609789648977518 -0.00130305386037485 0.0032194418475836 0.0143260689966792 -0.0548597587544429 -0.0403038540777295 -0.00090930984442104 0.00143820834996875 -0.0147541512582348 -0.00209712702645693 0.0269855065967205 -0.0060392030713076 -0.00442245922079364 -0.0104763404811211 0.00286148336178465 0.0153952107703421 -0.00317144862961411 0.00540356993968732 0.0043021071750152 -0.000343470512958925 0.00361691556275801 -0.000176653047087496 0.00655824638592532 0.00868879844124014 0.0408616726804838 -0.0170318140664958 0.007110212773429 -0.0254531506705617 -0.0978925342834252 0.0791493108136033 -0.0408194719778348 0.12619048832621 -0.096896839855971 0.00643507225519322 -0.0185156470528066 0.00877496523594179 0.0775578893477149 0.0600919895915188 -0.0930719141813666 0.257026339889349 0.0414842087457544 -0.134745014727062 0.140124893189653 0.452579330578218 -0.094514148674576 -0.0537315395862373 -0.0289845352350579 -0.0625541813003311 0.00654682402058924 0.0659073439811545 0.0143217791926829 -0.00575293087685646 0.0402883949304945 -0.0625387527330473 -0.000614743593616579 -0.00133408753232476 0.00896990217094753 -0.0193254369673607 -0.0453516649574974 0.0172200440813121 -0.0972791929075996 -0.0351441750903617 0.0467886386502774
  34 1262.30647678061 ""  60.483089812121 0 0 0.0678261615817032 0.000888300159070607 -0.0412944041839663 -0.0445539180145286 0.00669728578233453 0.0113244322711439 -0.0369539209075578 0.00855586643174286 0.027120705144006 0.0109926289820318 -0.016642209949693 0.00490997096461728 0.0682454564309621 -0.0450909589093735 -0.0847505322803853 -0.0326884834669541 0.375461899024324 -0.00885771860231899 0.0348802312164979 -0.368975908068569 0.0358876476624975 -0.0637849606214634 -0.0112330518797288 -0.134162589963851 0.102837652190602 -0.0443434318760875 0.0283055277971599 0.113367947545619 0.0348695545055245 0.00176281343093696 -0.121212784149062 0.266774616890174 -0.239347614998724 -0.000776893630485989 -0.019102579932316 0.0126089524515985 0.00218306878945458 0.00221725616444198 -0.00218369181828209 0.000740124324088755 0.00682297319245964 0.0146576170751494 -0.00856685492480878 0.00290751802760132 -0.00806315159393172 0.205690400217515 0.0675302407277793 -0.112816779976769 -0.0458698983079618 0.0133924207566316 0.053345965938738 0.0106647858315901 0.0639029856693545 0.0268673653181533 0.0222328680454253 -0.00987921357236194 -0.00229050610356408 0.00380100280432304 -0.0427373400422812 -0.0236469977642727 0.000782879340298335 -0.00556053859495221 0.0241087461840934 -0.04618732790407 -0.0286661253026706 0.0357133110808334 0.376108145033051 0.184290833541278 -0.187419218979097 0.0229270527496087 0.0682279087939405 -0.111193465768645
  35 1265.51829242704 ""  98.2463845675963 0 0 -0.00695844427683291 0.00550711708153635 0.000492669378992049 0.0107745335577235 0.0035613205991127 -0.0125877706435785 -0.00463899742132652 -0.00606688985227106 0.00723030260215378 -0.00175463107534404 -0.00191873536305681 0.00726628842339097 0.0836878913179458 -0.191696161734961 -0.138992767524936 -0.00608197913054187 0.0175601682226023 -0.0511122298238493 -0.00522384768112874 0.0516765356642886 -0.0135281363237093 -0.00735033590523193 -0.00528841723118094 -0.00742099706294608 0.0303923653564248 -0.000482409788710627 0.026324575373178 -0.00252311985792772 0.00214083077336395 -0.0195489348963439 -0.00628129223074655 0.00942199408516465 -0.0017727636310874 -0.0734666144257227 0.0112377144044412 0.0196419009029093 0.00131462349244236 0.0297130507547576 -0.0193825502405585 0.0177166244416696 -0.035331892045288 0.0326958580995605 -0.00401801456640589 0.00335150951060663 -0.0013083557356922 0.39687744209552 0.259297256925159 -0.317020631523264 0.267331085600066 0.277290986178561 -0.168162357893858 0.0257626244904272 -0.124246066198206 -0.00467779765040624 0.0104981453697707 0.00152719845862067 0.0071993902286617 0.00453428930759917 -0.0289649732593637 -0.0116452243055083 0.00523387971171198 0.00842236593044587 0.018413462910843 0.0284859624797827 -0.0116811906755625 0.0030645339273329 -0.0906611442370374 -0.154022104748836 0.0633588143990208 -0.373561087768069 -0.190210123561816 0.218625719247976
  36 1283.97137157141 ""  9.06711790177935 0 0 0.0150402402967311 -0.0216052702556084 0.0436456963587892 -0.0305596407371226 -0.0132916185106314 0.0147669919722973 0.0204501236118692 0.0416778312830093 -0.0519258363633642 0.0039555249090095 -0.000208363020578949 -0.00773499260957495 0.287356050330076 0.221656894649194 0.384869915697967 -0.0140747582041358 0.220711646203131 0.0267371707305667 0.0153600936448002 -0.27967343524322 0.0477641956945908 0.031079071545897 -0.0784776482296323 0.103044317065291 -0.121444340203052 -0.0442086563249489 -0.181368349222442 -0.0359994496903904 -0.026742468518553 0.114349021601912 -0.056447043810103 0.135887415297334 -0.117563024549956 -0.0226681887343495 -0.00647242035659644 -0.00669587587659716 0.000850872456251215 0.00326116110970814 0.00033911389333641 -0.00295507762212091 -0.00742838874978532 0.000611009474907853 0.000700084134055932 0.0070263291910614 0.00365038627924473 0.0505983869217482 0.0212117671695347 -0.0532785148962201 0.151254759814458 0.127930942420169 -0.106180414378275 0.0298539093465235 0.00976422554533447 -0.0248167689012754 0.00984206354710304 -0.0151008248977309 -0.015903274840322 -0.00117629721048815 -0.012653848122207 0.000695312341985821 -0.00803145211594583 -0.0253360242390976 -0.00189479156151902 -0.00313624983971906 -0.0164208079366453 -0.0202494930038068 -0.400756719343784 -0.088857267739365 0.198659726456253 0.267927650014702 0.0147073519442559 -0.0246339076814129
  37 1313.0794254998 ""  34.4828919054123 0 0 0.00776697776191183 -0.00276431359623185 -0.000993534077572029 -0.00270964431959268 0.000953739366835132 0.0013753908744955 -0.00401474771015653 0.00237719166168717 -0.00251863444435746 0.000610851760179826 -0.000716393127252811 -0.00102453687860293 -0.00763224918241398 0.0101610317596823 0.00566567116834247 -0.00069936420241469 0.0192328804330543 0.00340372513873087 0.00203153662200652 -0.0268697629621115 0.00490925651498189 -0.00304747505939286 -0.0144381974223064 0.0125534070278491 0.0180466104384793 -0.00467120568603935 -4.84161973789274e-05 0.006240252488182 -0.00118505476467309 0.00893365843492401 -0.00264735857891071 0.0188633191693725 0.000434596242739293 0.0256400766475331 0.0009151566180782 0.0326614593419321 -0.0346454127533277 -0.012654106283732 0.00235602650650086 0.0905387622445974 0.0465015095575819 -0.0793521065685628 -0.0264890224739588 -0.0141208553251102 0.0234488203373853 -0.108955678493824 0.0630368872715021 -0.0273794092474158 0.197803085574114 -0.00464100105063228 -0.0915685965479221 -0.669349690421087 -0.260511611609683 0.341506736501653 0.0554751758630205 -0.0689677247814608 -0.032166906599286 0.0837071369002159 0.0765429596228599 -0.0396972064457973 -0.00958420447378842 0.0877626505631651 -0.01268759282728 -0.00799421512969374 -0.00675078436184642 0.00782776900975494 0.0135791365286019 0.00922132666382021 -0.00182810593339437 -0.00407447604671661 -0.000733338663000871 0.000254408151715123
  38 1371.54561065415 ""  18.6399891527886 0 0 -0.00670559027653683 -0.0968323243579038 -0.0723730043845238 0.0253823507844821 0.0547623097485987 0.0179980924390398 -0.00322277680416831 0.0414620168027045 0.00988453366763176 -0.0222161810797754 0.0027573710684213 -0.0147038522970137 -0.0387453551880364 0.280603214070084 0.256580348290859 -0.00855969966884321 -0.0625471994260543 -0.0446675185594767 -0.00506089739601647 -0.220178104453958 0.122401325731733 -0.0204027368557142 -0.1216016935426 0.0176854336368133 0.0659102047600255 -0.0735639675629 -0.0663965084352516 0.0396954925434937 0.0119005197020672 0.0876935224282804 0.0681652761416223 -0.172854392169211 0.160008232134433 -0.00353394459057304 0.00728515153717325 0.0147462088331626 0.00601378071685092 0.0136990028058807 -0.00209431703118413 0.00959403882284678 -0.0502757722577638 -0.00114340339921113 -0.0131078094351896 -0.0350423586254174 -0.0417262364420473 -0.0417803091516496 0.0336471804048087 -0.00928507019498933 -0.00220927052532976 -0.014071071701586 0.0101636142839193 -0.0445401124628515 0.267405049590668 0.102112360573495 -0.012167543180741 0.137029966540233 0.203842674593556 -0.0324422413800943 0.147953108892897 0.0176131749623757 0.0825453642753064 0.172605051719462 0.118106437853194 0.0155737282326866 0.0292882555554442 0.0091357632824913 0.146274959644638 -0.0611210204966104 -0.0715748398058206 -0.256018113929978 -0.0569578760376368 0.0999806422079393
  39 1374.12402177732 ""  20.0061309684477 0 0 -0.0238071836963212 -0.0485570692508273 -0.0447450423547508 0.0248511909873942 0.037259967212192 0.00532077984922374 0.00319201114021541 0.0243638297764812 0.00245996021805006 -0.0178773061140769 0.00220585364993029 -0.00832220823114852 0.144676309509447 0.088468459303931 0.150516328348308 -0.00696559493882932 -0.0457390800896425 -0.0568107566979714 -0.00574202513310338 -0.144937112408771 0.0820791045734946 -0.00251805785136635 -0.0606736554736042 0.0244591672262968 0.0257940041978303 -0.0317863077305046 -0.0382777502494975 0.0208760613590702 0.00118191202700244 0.0669896472120297 0.0495060222165841 -0.131859078897628 0.117916596673164 0.0139720635491501 -0.00843445648237664 -0.0231251429235328 -0.0103570719530453 -0.0249190845393727 -0.000149506525904471 -0.0241684892091611 0.112167172554887 0.0178305362156241 0.030994229097293 0.00337481634393886 0.0436551526714976 0.0957805852917687 -0.0364097362372902 0.0110222503406579 -0.060037487492205 -0.00681752743203821 0.031330363562652 0.123676806054274 -0.586778911775686 -0.217860424687015 -0.0816115197216024 -0.0904271687337808 -0.167381738975856 0.00445600845063148 -0.0552657385750273 0.0360678879139723 -0.05088370000627 -0.0835546713702353 -0.147468199787902 -0.007993694722772 0.00978680693090543 0.0188477805123345 0.136269395113199 -0.0104211664761537 -0.0647379669103777 -0.132182971723458 -0.0113804107143999 0.0281052539595207
  40 1385.57061942444 ""  38.6266216970924 0 0 -0.0238538877825647 0.0361861359952934 0.0133011489170228 -2.51684430366864e-06 -0.0122003245519795 -0.00709070941293332 0.00684447398376435 -0.00974339606750285 -0.0105832024913063 0.00420089498615803 -0.000338551690915711 0.00430612574069125 0.219533530830131 -0.139670620097179 -0.0436834008377261 -0.0006107461707212 -0.00409722918206197 -0.00843041050732045 -0.000182144260835723 0.064846828807601 -0.0305457727058422 0.0189319778511279 0.0411613405590558 0.0246930539103211 -0.0289816963311843 0.0438176490404873 0.0252250584853799 -0.0117704582478126 -0.0167105215214625 0.0145318982932287 -0.0134448035072174 0.0297344662502894 -0.0328512832479627 0.0118226053244973 -0.0167097509846273 -0.0128143348101717 -0.00339935081543913 -0.00501965995969854 -0.0019805874260624 -0.0110102707168345 0.0496834499525377 0.0185155514190609 0.00718618016328651 -0.0996448896038414 -0.0531417253187069 0.00417223170645953 0.0190098525640404 -0.0524024741115524 -0.0316946435267684 0.0944491477249425 0.033117783964772 0.0511020685739472 -0.229991936440928 -0.0754990138583649 -0.0889980079305776 0.223044494621703 0.358261646191573 -0.0980049717975501 0.442711961416776 0.134031158087901 0.164997187747185 0.328255582140855 0.162029853284205 -0.0152771380184626 -0.0210017672298069 0.0104117988575315 0.00201280666585675 0.0549004627110312 0.00586405959964678 0.119803686136023 0.0496435840090017 -0.0789835677922012
  41 1392.94691985435 ""  5.99230907881834 0 0 0.0905028118985748 -0.0356445182459728 0.0212350071242476 -0.0337689285366271 -0.0218759975539188 0.0151034299216386 -0.0172369336790973 -0.00184361324030743 0.0242169741939318 0.0120094098159939 -0.00130385750752073 0.000664990104759267 -0.687318748888018 0.272184206486843 -0.0289438584743421 0.00171207899713467 0.107293952432521 0.0781708918457121 0.0123362671746467 0.0354225732729865 -0.0361886305505164 -0.0407700961743097 -0.0199210890451758 -0.0994139505361033 0.016037109800715 -0.0841547798185887 -0.0420800372692903 0.011632733127737 0.0457583180808337 -0.118185201672581 -0.0410247349977233 0.0961228788472001 -0.100762235406343 -0.000554686982940862 -0.0140049623444591 -0.0058026429163844 -0.00140500295654095 -0.00579390557337275 -0.00206188847181611 -0.0126885631074903 0.0437628029001429 0.0118762292091565 0.0110661302145254 -0.0283089310570382 -0.00510522133792775 0.058506506377961 0.00253285621210218 -0.0347221658943503 0.00780345550443428 0.043667148219075 -0.000593990431159413 0.0463516420973797 -0.207352340569623 -0.0814862346387214 -0.0576508238897257 0.0442432993421137 0.0575339916711292 -0.0346612213353335 0.106220954178881 0.0517596416620052 0.037648282829705 0.080374519616685 0.0108189933778833 0.0183960611292067 0.0284151958628906 -0.036285098284818 -0.175338130228657 -0.0731138935424786 0.0666449684203669 -0.0235260896769708 -0.0418560398629385 0.0712224106489798
  42 1416.53719843469 ""  4.40337663816296 0 0 0.0285495925293124 0.0343882882931907 0.0726365240071811 0.0317764035003763 0.0654459598873898 -0.0375140088244847 0.0172174852100327 -0.00729446458143905 0.0399044819779472 -0.0347035718122999 0.00366558357821655 -0.0141950288749814 -0.0791956299369363 -0.238996194305551 -0.218889261384205 0.0171659674413165 -0.0479553733202678 -0.0747560461854114 0.00652555624742626 -0.548482772996745 0.15159264286151 -0.035915670217948 0.00713488787792752 -0.224749524154782 -0.172046796226945 -0.1063970265547 -0.131797712700902 -0.118253659549551 0.063904839717444 -0.225304507657352 0.0882002217748518 -0.218170634619063 0.224705133930076 -0.00653297111697976 0.00773647341310251 -0.00103603547518058 0.00096863609450232 0.000815361091055828 -0.000551264910576739 -0.00216007619236569 -0.00114663607591597 -0.0023632732712846 0.000760140002119747 -0.00464054642513088 -0.00296754077187053 0.0266162313749175 -0.044655431553429 0.062592288798994 0.0446268306734707 -0.0746667948214179 -0.049732058259072 -0.00758011978297784 0.00497327385141158 -0.000688378598080201 -0.000518104349755475 0.0118700788721278 0.0216076429905478 -0.00539404151458961 0.0276188278829027 0.00793410715960244 0.00755504667198795 0.0114460392589713 0.0085573820041317 -0.00450945430247845 -0.00424283988411007 -0.0124887988384823 -0.115325113839656 0.00461509461705024 0.0524564501126779 0.11275195119182 0.0105316231579307 -0.0134946452908733
  43 1429.02417641325 ""  32.7445430748828 0 0 -0.0240162960597602 -0.0157709166975695 -0.00403779743755971 -0.0517175323793049 0.0652921922554987 0.0161957731500806 0.0271559299661256 0.0164242948657949 0.0311622614409282 0.0488656294621901 -0.0116464521545535 -0.00393620934726889 0.0541947901336606 -0.0117051210089572 0.0360658816005855 -0.0135931359473783 -0.67607745578132 0.196181871437934 0.097088455097868 -0.108904402326809 -0.0901392436367595 -0.0247292620560818 -0.0859429665471364 -0.143707256071413 -0.111201121379584 -0.0789042221541778 -0.11126647253204 -0.138405025617671 0.0342332525788046 -0.0969482840995662 -0.112065963244559 0.300381123353302 -0.31713381497483 0.00490351904056484 -0.00452112202139417 -0.00104291393469411 -0.00147579689944134 -0.00137737631214879 0.000937103963638657 0.00226310850339069 0.00170319858033325 0.000533125626026674 -0.000443750592923639 0.00135683035297451 0.00133408298251846 -0.0156645442001189 0.0242660291622829 -0.037797798636567 -0.0114049938575958 0.0540919715933482 0.0191302217397802 -0.000636453066007588 -0.00444275532176185 0.00260568761544837 -0.00462623698198229 -0.00377620480699907 -0.0101671918688697 -0.000420845073738911 -0.0133535344521187 -0.00167526039921246 -0.00112006000269158 0.000865313566552625 -0.00126608064081183 0.0019906701368952 0.00166198058745099 0.00593531333793994 0.0363979265120242 -0.00887213688461917 -0.0146030348425401 -0.0352230605128872 -0.00605904686821331 0.0102300538518746
  44 1447.66929813179 ""  11.0528409532615 0 0 -0.0220127567350199 -0.00485616813731408 -0.0347331269528226 0.0146354924857557 -0.0487067089132559 0.0148013990513762 0.0555480578935182 0.0176651348706719 0.0757743135160861 -0.00728317274541861 0.00527808725969926 0.00397644030602817 0.106635299791808 0.06995913686077 0.0829989141476983 -0.0211467161160771 0.2376725478782 -0.0986431562359093 -0.0088841682576811 0.250464687652212 -0.042929699861884 -0.0451648861524028 -0.0856611957262093 -0.350932324428808 -0.278434325958371 -0.15755730743448 -0.219885414030339 -0.245148010580636 0.087542993182717 -0.25408763667872 0.0200167138949172 -0.0615780027543953 0.0594411871078373 0.0307578190464311 -0.0330822387656916 0.00523662340792041 -0.00128040845725378 -0.000108458333907933 0.00110528642475242 -0.00262124908822015 -0.00523289245158304 -0.00244804228757349 0.00216620307239948 0.0097587054486768 0.00164425355053384 -0.231373515869011 0.145768876204552 -0.185095878313473 -0.0681703362899237 0.280778346482928 0.120889762900038 -0.00857633065599801 0.0159238490975409 0.00685304576134339 0.00486619977149106 -0.0231834873027006 -0.0426569170492502 -0.0251952784242845 -0.0360505216514165 0.014323999556824 -0.00291316721840218 -0.0361641164079684 0.0186103858719716 -0.00151097269575384 -0.00509888662437193 0.0109087956978531 0.0536515550300703 0.0447985322951299 -0.0179592085425211 -0.0276301155899078 0.02353035155525 -0.0408374828305062
  45 1453.44006410936 ""  0.750236246851586 0 0 0.0162114613329869 0.00542173005719419 0.0307654092020906 0.00208973235521977 0.034631096109906 -0.0129526486241655 -0.0339845355677162 -0.0106848639314397 -0.0381724184305671 -0.00479156057067343 -0.00082813144183704 -0.00358440601677232 -0.0898360081763655 -0.0618920439854356 -0.0726888887959724 0.00470058873364167 -0.104842213557549 0.00388980096539304 0.0186498603033616 -0.206297160537077 0.0345851479808522 0.0267510149323743 0.0574409147021063 0.211557875365567 0.168846354368282 0.04530843762622 0.0946820308889485 0.156394640663073 -0.0256831432656675 0.0855635247988011 0.0160861425487183 -0.0685322328123476 0.0304882310557159 0.053889583410248 -0.0560085142828293 0.00230056594629848 -0.00208511848288165 -0.00137829553388134 0.0021478786997085 -0.00521991579471867 -0.00586731744994482 -0.000354549774200505 0.00787824754426639 0.0151597696691048 0.00103979093736611 -0.396343885367499 0.24023830049409 -0.312039029716584 -0.165592076667225 0.476591834070437 0.232744399103836 0.00953651925986185 0.00803075901611466 -0.00854193135958476 -0.0170174111345457 -0.0365794094748864 -0.0842398069894361 -0.0761485496440129 -0.066761828280542 0.048908127882835 0.00866077657937045 -0.0490407859078826 0.0529684396509868 -0.00204566910773111 0.00365381330562454 -0.00807105764835616 -0.046808444119705 -0.015352287494888 0.0163576679129041 0.0331141344116422 -0.00181805254930182 0.00757270864608412
  46 1470.52337022203 ""  1.10544236779453 0 0 2.63854120944788e-06 0.00390617407650717 -0.000357381784756523 -0.000882165982227575 -0.0032061461775019 0.000378344197772753 0.00285865760890248 -0.00122380335424886 -0.00029389827283936 0.000425989632347666 -5.73765119092331e-05 0.000412958761255924 0.0153244584256831 -0.00540208795397979 -0.00269404164217498 -0.000767147216091377 0.0128948954678644 -0.00109791280224941 -0.000561221619300284 0.0103737446871458 -0.00363207212453395 -0.00183373095320168 -0.000260451665598836 -0.0216155309730544 -0.0192763893942685 0.0205039721648223 0.0109840511331646 -0.0178498211825459 -0.00916843091845144 0.015062775811026 -0.00187673326905445 0.00822098975406208 -0.00364904006967009 -0.0099872028506335 0.00713036318204352 0.00140731536115453 -0.00397258563507628 0.00259082640772845 -0.000418653226123035 0.0320803888784825 -0.0130252526153193 -0.00652191241407574 0.0498713299823238 -0.0016023032654996 0.00138354815825987 0.0351859560560922 -0.0184086929117905 0.0296584434887526 0.00994601225504171 -0.0439502243365782 -0.0206068042625053 -0.0606627977778877 0.0376262618835147 0.06220035013474 -0.602742873587315 0.0983547051825781 -0.268229269776965 -0.338645991869963 -0.402204589297847 0.192486375508013 0.141374272148625 0.380315543598719 0.0670626697068348 -0.000933795836280476 -0.00278905134385745 7.950397415237e-05 0.00206287872594822 -0.00226482928594635 -0.00168489597742471 0.0291503406135912 0.00741785528178015 -0.00758461840171477
  47 1499.845005051 ""  3.90383706720043 0 0 0.027759299509255 0.00392981957533716 -0.00118473791120172 -0.00628326191375833 0.00941980963416183 0.0274303599135471 0.0287986065052425 0.00481089426932418 -0.0268799963548703 -0.0042395194167499 -0.00181580842494457 0.00294309021776652 -0.081701056297792 0.00685871963989228 -0.0471686928411253 -0.124474116887849 0.00228181894864066 -0.247333526380277 0.208545581023058 -0.0754764781215995 -0.161280148112977 -0.0639581196678089 -0.290689247195479 -0.230909210400362 -0.0283562665006902 0.354625048233941 0.284907211358175 -0.42256559410185 -0.190038906599829 0.349561345804104 0.00470848606554858 -0.0229975728992482 0.0185547140029196 0.000530224434145569 -3.33925186760285e-05 0.000249891044752001 -0.000473870564550268 -0.00158074939187175 0.00113225999548363 -0.000629588069831256 0.00563882503057553 -0.00636248219635345 0.00118693302407377 0.00950214256760618 -0.0139113306639425 -0.00339818186904393 -0.00428544660783001 0.00599072719699151 0.00204618521429063 -0.00626680543889983 -0.0019888461773953 -0.00437428819591191 -0.0183362708623654 -0.00948304558682397 0.0985073052813123 -0.072744389747395 -0.0616967234768916 -0.137611202812729 0.0505088939784306 0.0995312431363541 0.039582906038421 -0.111730666402162 0.18781669288336 -3.52430867049946e-05 0.00250693132759509 -0.00131560420500523 -0.0122950230766488 0.00501918915325803 0.0063081450922035 -0.0109230918513981 -0.00377178085438596 0.00676560722208622
  48 1502.31964775701 ""  3.37789423109481 0 0 0.0107137080250278 0.00443720340208423 0.00397235883270656 -0.00229405369279931 0.00362412143412498 0.00912327892433567 0.00861607078174629 0.00108792721073636 -0.0103011742004742 -0.00202502990361377 -0.000417427765536846 0.000918862520558305 -0.0326459345588382 -0.00427489075444322 -0.0231056642853639 -0.0455307498907146 0.0029111627279654 -0.0920892514465056 0.0774662741262886 -0.0367222334742805 -0.0583411220883649 -0.0206519637393807 -0.0994060593417232 -0.0684585858430761 -0.000507591343907172 0.116479891806563 0.0967633235465923 -0.141003279319589 -0.0626294317371741 0.112182966869052 0.00303593801795278 -0.0158526866148773 0.00932731575995616 0.0049205401428446 -0.0098702375672869 -4.34050264359611e-05 0.00235432148820148 0.00393390059407379 -0.00409601729088132 -0.0045515718611946 -0.0131458422514534 0.0205793389713821 -0.00616143022184149 -0.0267135730394565 0.0413011379520426 -0.050567231281476 0.0352539996332716 -0.0475772222085804 -0.0352613359786934 0.0784933838670805 0.0438801274037571 0.0270610579078781 0.0369950372282776 0.0121125165412854 -0.235125164000975 0.200668949833563 0.196552222548495 0.428846155188394 -0.11430082223433 -0.302179281721076 -0.13035679857094 0.282268905107597 -0.55737650226556 0.00159944549754954 -0.00301966875710448 -0.00197236587392743 -0.0221725192587385 0.0332647372249891 0.0141402041831552 0.0160921818479272 0.016181296902855 -0.0275591731244371
  49 1511.11138405852 ""  4.89114608259851 0 0 0.00537923549470816 0.0103216889056715 -0.0042583430221427 0.00956126669861924 -0.00854938646870348 -0.0618665979012842 0.010482636717172 0.0250169501776767 -0.004089675863552 0.00204668917660152 0.000530022124977873 -0.00357279801607894 0.0034815614399521 -0.0313386794152213 -0.0502533039252748 0.253551350817001 0.066987194389855 0.482522874548063 -0.409095934803828 0.0413417693969409 0.342112912207295 -0.0465226489107537 -0.38855736585924 0.00525279779258331 0.223565045596376 0.0299840856951706 0.0953692900509869 -0.341013846850214 -0.0415097911628813 0.0224648745893836 -0.00258312463286323 0.00500636895630572 -0.0198624860026229 0.00180535959683536 -0.00246513969199133 -0.0011586579148851 -0.00011081742160847 -0.000354614825162582 0.000188585643475423 -0.000163394567902631 0.000534252429370389 0.0014261574999381 5.04634529316124e-05 0.000319443396323354 6.4802232338439e-05 -0.0064983126120691 0.0103929053587738 -0.0157882597762906 -0.0204160126860268 0.0192654402883335 0.0166523350519064 0.00631987916623615 -0.00309928512277166 -0.00406684554170626 0.000963869768352734 -0.00037091282456838 -0.000911038746404834 -0.000478045549994146 -0.000877352252656825 0.000247882650828477 -0.000401310137431385 -0.00220894229504705 0.000427233218362118 0.00252324081180136 -0.0061911962181537 0.00324652492048285 -0.0189715315717471 0.055067630074483 0.0180533646455926 -0.0305438358971701 0.0233678870579555 -0.0515433265181617
  50 1514.78920078567 ""  10.9011223432753 0 0 -0.0123747253726799 0.034559421741842 0.0127375879084475 -0.00104186361063827 -0.00996942542990311 0.0303549849236062 -0.01891319092449 0.0356592132379621 0.00454606925850898 -0.00254637626305662 0.000908114591275694 0.00180139682382243 0.0231060997268782 -0.0385967754933621 -0.0386799516903227 -0.127081202251142 -0.00995066586157789 -0.256335848492827 0.204323735002823 0.0180224845420541 -0.181371062604007 -0.0140346444368746 -0.421845602714761 0.319508494945374 0.49873846082013 -0.303137905127784 -0.0962570741898846 -0.177317001867702 0.109847521736064 -0.311869074711179 0.00278738894083606 -0.0108726334272723 0.014011100433211 -0.00308613315165792 0.00463969365763777 -0.00254709006505023 0.000204943786400821 4.54835379862738e-05 8.61375791454652e-05 0.00108474969668408 -0.000830587904381584 0.000313618570373944 0.00102190785667873 -0.000161549814041577 -0.00122145783665018 0.0162514420022763 -0.0252686034071127 0.030722589200932 -0.0104029545314581 -0.0418413863599673 -0.00494230184594964 0.00384306256823843 0.00214960717507514 -0.00125578666482098 -0.00772308110084888 0.00123587071508314 -0.00362206181471447 -0.0136296981795818 -0.00259893097566092 0.00844790663198593 0.0057932861876866 0.00481207518274936 0.0114690794496258 0.000263562856657777 -0.00685456409623669 -0.00234213115731038 -0.0263740817497649 0.0212685773971512 0.0147497676026295 0.0518249856887808 0.0160739466192852 -0.0280778247754363
  51 1660.15545475789 ""  32.9519047409279 0 0 0.000444166221714147 0.0162162639528879 -0.00622051548571715 -0.000619109556949476 -0.0065670432186511 -0.0038583751444742 0.00371979223583524 0.00135911936062105 0.00383981418738116 0.000651206998282798 -0.000102937268339335 0.000668169035208018 0.0342993243730761 -0.0109334914700452 -0.0263063763792459 0.0169848692013958 0.0256894970010667 0.0318745849992024 -0.0323122713108804 0.0231586405046941 0.0114214665886503 -0.00855210209625954 -0.0454479344728247 -0.0196726127300885 0.0135167639268554 0.00178205081771097 0.00998338103114089 -0.0548120222401066 0.00316396641548506 -0.0103119565203459 -0.00155406183441524 0.000669905758848157 -0.00496791323958082 0.00175717993655985 -0.000787778293613533 -0.000694748237754928 -8.0569573105464e-05 0.000974243417494669 -0.000423101280837706 0.00011777465581456 -0.000367909483051655 0.000384551302870072 -0.00157466855975549 -0.00177131190832833 0.000804702246020671 -0.00469283432006782 0.00618456681394511 -0.0117213028725335 -0.0013140125320832 0.0134047085817671 0.0056847333063867 0.00385642760399348 -0.00013001455873811 0.0055882933931097 -0.00221720687780693 0.00289276974714603 0.014653471458809 0.0201051053496548 0.00557566942257248 -0.0110278454178278 -0.00455473287686948 0.0113831126320444 -0.0186380389255703 -0.0543360935551886 0.044036118090577 -0.0108219874864925 0.255861030991612 -0.573931946048122 -0.220068032188947 0.465510645815524 -0.185366147089098 0.458382853473453
  52 2572.54323065316 ""  287.796968319106 0 0 -3.76158317115397e-05 0.000593872273508548 -0.000725364660017483 -7.08219536255191e-05 -9.20421188698769e-05 6.02549042906304e-05 -4.81923495054744e-05 -5.41890655729133e-05 8.26341863735901e-05 -6.82447696670357e-05 -6.72234247100586e-05 -7.46252242754421e-05 0.00385118845201642 -0.00112270743528361 0.000171477355734886 -0.000779399468762222 4.80943007549908e-05 0.000176686351212036 0.00116373823313403 0.000365903433617394 0.00112499308323027 -0.000408616733283506 -0.000225429732772708 -0.000244132500592425 -0.000236272945660788 0.00019464583419888 8.95250953335379e-05 -0.000192250585192149 0.000120492131090643 0.000206974123457981 0.000954448632327253 0.00181932055301139 -7.94275697849574e-05 -0.00212629624852254 -0.00199739531853441 0.0010422720759437 -0.00212105326342314 -0.00699930440017083 0.00271012826669878 0.0416155887352783 -0.00723602322445456 0.0598853875118443 0.000617092455006787 0.00328263544193528 -0.000954907280115383 0.00432322082731539 0.0113648844052082 0.00819254842923154 0.002504006997202 -0.00394712574430091 0.0181869467343972 -0.50235106390603 0.183323424999071 -0.798992879116486 -0.0122765629420172 -0.0208308075821441 0.0247370307995322 0.0127504331875648 -0.00174124404579007 0.0170169372120023 0.0140591010900753 -0.000865920521316204 -0.00589051428466022 0.00190589056552556 0.000817235390737694 -0.000589143636085825 0.00827852518893376 -9.15350785478574e-05 -0.00874740200805469 0.000949254932109746 -0.00209105646633028 0.00325980785459251
  53 2903.7432084485 ""  82.307256888772 0 0 -0.000177050337801664 -0.000566945806581714 0.000223300533884924 -4.27050203318926e-05 9.59115205731367e-05 -0.000160307799431043 8.70762318539224e-05 -0.000210970887439308 -0.000135384571195047 6.16120337895603e-05 -1.18923838789265e-05 9.12367330279323e-06 6.52363287939765e-05 0.00266654053885034 -0.00248632339642176 0.000636830681340799 -0.000604193957980414 -0.000389247278827746 0.0014078814693356 0.000276917776893129 0.00142734256072473 -0.000181398702824257 -0.000247003575651173 -9.00378240547117e-06 6.75736424237683e-07 -0.000317973747531609 0.000375397098540058 -0.000718389110884611 0.00328364342882462 0.00122268999948464 -0.000999003142847471 -0.000639037599683722 0.000482559164468356 0.00106230202230402 0.00131606852234263 -0.000465721513179345 -0.000329031364205616 0.000621568030215471 0.000758755109717424 -0.000136388867130775 -0.000919070138797286 -0.00421805986908812 0.0235572764590919 0.0575808734576412 -0.0184469970322556 -0.00228935538300317 -0.0017176288030561 -0.00125140790538965 -0.000407065517031774 -0.000447322587464068 0.000594261089477703 0.0123729312880095 -0.00185107698292289 0.0267439143587569 -0.313439198093148 -0.72987116512904 0.478437987402525 -0.123237621306287 0.0517899494954623 -0.191715899225573 0.151396927406627 -0.0102968077185121 -0.0566944231469056 -0.000329183686154906 0.000315601855748815 0.000748598056250529 0.000313965054494906 0.00175743386149838 0.00165532949028747 -0.00604184119565421 -0.0100554214135528 -0.00470508043883956
  54 2937.92778038662 ""  39.1367008020573 0 0 0.00519725984284937 0.00826035694199654 -0.00910218915618268 0.0389698562092059 0.0164907519595621 0.059186013581018 -0.0007030504665652 -0.000303797490482572 0.000317254902886797 -0.000286075319387735 -0.00129347222625782 0.00128989167676743 -0.0481946713039228 -0.0932183950545422 0.112794475789012 0.171829301976643 0.000170650096718015 -0.0618477404023567 -0.636026055377868 -0.173433293758311 -0.659553491662078 0.000493799371014888 -0.00116236333539309 -0.000816412732342736 0.00377794511046459 0.00691646302993249 -0.00865714190384511 8.6348256194691e-05 -0.00535675835821885 -0.00151531100407641 -0.00244229140791276 -0.00670372519843871 0.000284036765430152 -0.000281950010008669 -0.000329433161723964 -0.000487293584888793 -2.96096441781029e-06 4.37165353263133e-06 -4.13476299428302e-05 3.54789155425937e-05 -2.80537033032399e-05 5.88794415477247e-05 7.25338205029859e-06 0.000184762310720362 -0.00014643516160861 0.000149975311723405 0.00421712318801051 0.004670351528257 0.00202333077007676 -0.00123178462800939 0.00187218760421233 -0.000740882455643659 0.000374747625245954 -0.00113416613675594 -0.000915794623451905 -0.0020946858556675 0.00143237541551532 0.000489226027398397 -9.47058363685405e-05 0.000606634999559579 0.00048583948419807 -9.1213692113861e-05 -0.000250180667434973 0.000245228415217661 -0.00014221662079482 -1.03254341421449e-05 -0.00368974028232246 0.00386998414162057 -0.000115013958432875 -0.000817263319543566 0.00123957965876316 -0.000714823386498326
  55 2968.01353178934 ""  38.3353389657953 0 0 -0.0220980381801395 -0.0508214659307539 0.0558661749915753 0.0134211542892718 0.00223508024930126 0.0085984223568001 0.00402318904485385 0.0066254039076749 -0.00107772224266074 -4.85354131885409e-05 0.000262710411469246 -0.000217688668945179 0.28169858208173 0.599067155960919 -0.660960406004196 -0.049162036427397 0.000672552721556714 0.022654229022217 -0.110401733392765 -0.0340660874955799 -0.117422295032019 -0.0485654887746853 0.010580081254662 0.0126463202423815 -0.0106281084146366 -0.021813153527154 0.0205335214516173 0.0132571061843732 -0.0697269251083315 -0.0239286210318285 0.000236845857268458 -3.83829677264854e-05 -9.07657002403922e-06 0.000303258226865357 0.000127739729807969 -0.000312153732256673 -6.31217571028448e-05 -7.30457253511942e-05 5.88229629044968e-05 0.000248112190795436 -8.56620589350156e-06 -7.23521958495767e-05 -0.000286972232064644 -0.000159814070923123 0.000141975754207866 -8.93848361264525e-05 0.00147202443750748 0.00182180990074371 5.28237521568534e-05 -0.000213399333011647 -0.000900711475913473 -0.000819007648456244 0.000501303567965011 -0.000527515298044379 0.00123162783957615 0.00253215742178086 -0.00182178444102594 0.000352918179641928 -0.000175696397208116 0.000517143710674652 0.00144304938599076 -0.000442054828853259 -0.000331259276507987 -0.00138399794591694 0.000650839560732923 -0.00071422070634358 -0.00126512740762122 0.00385212703865652 0.0118080796614974 -0.00407763044450008 -0.00414869033117491 -0.00348338565415643
  56 3009.31018049229 ""  25.4714981360792 0 0 0.000234215384468481 0.00182332798765499 -0.00204313112440366 -0.0024206510580435 -0.000482244209991126 -0.000115857594436537 0.0106157259802734 0.015456351120673 0.0179620630492718 -4.97247990185771e-06 -6.66905537612847e-05 -3.60112805164226e-05 -0.00779560133136304 -0.0189210635315924 0.0218658316095966 0.0206802459274532 -0.00112991407838863 -0.00944840344905477 0.00887672109853097 0.00357591290547678 0.0102695232725579 -0.229435698881383 0.0359986989126086 0.0469539137474493 0.0554958194788223 0.13054541328043 -0.135181836693551 0.0507470045451578 -0.348144326658314 -0.122352886314574 -7.57777858011912e-05 0.000321767321169674 -0.000414829073232322 0.00058160325518558 -0.000117776294120027 0.00023780187719843 -9.08067802395623e-05 -0.000138502288363268 0.000673457171960021 -0.000933092762842811 0.00137801688813445 -0.0027260151560312 -0.00533023836560372 0.0173973483884036 -0.0644273178857072 0.000885811991874019 0.00260339893391646 0.00357647591602814 -0.00319366332975573 -0.000620692325638924 -0.00782112924894787 0.00952513173636297 -0.00587399937875943 0.0140354734038272 -0.075539651626593 -0.171683035670352 0.104042613260343 0.433029242409585 -0.113722255626748 0.593019238513478 -0.293311194160712 0.0707049766558928 0.0778473817013222 -5.8202397387546e-05 5.51026472354882e-05 0.000266680514737944 0.000194549756094359 -0.000102622756293846 0.000230847645515306 -0.000468924163342249 -0.00321820950875091 -0.00185702848621547
  57 3009.70223595063 ""  23.9682065134961 0 0 0.000666653971429346 0.00346673215267412 -0.00365261998347635 -0.00484647411469581 -0.000840223384379803 0.00012913191080313 0.018902947294858 0.0270325327497867 0.0313618293741617 -8.49335212363426e-06 -8.69843506426159e-05 -9.39430990220197e-05 -0.0140183070980902 -0.0342732989993237 0.0393290827268707 0.0430591402056916 -0.001938051282357 -0.0195725486093308 0.0148562645409947 0.00597942248013682 0.0172228363880354 -0.405504504491913 0.0635271314698802 0.0824711601336668 0.0966807118020054 0.228523645241641 -0.235915844032944 0.0886897808533874 -0.609738590320749 -0.213867144824705 -0.000322040941612616 -3.87356988395406e-05 -0.000391877175614657 -0.00120873505941968 0.000539950252453512 -0.000983522914933007 9.09337894125384e-05 7.01964893481565e-05 -0.000402173212855856 0.000458253895342494 -0.000706889061152289 0.00154758660151704 0.00291123812435458 -0.00968105495359409 0.036614104034243 -0.00119712259311895 -0.00624966440691654 -0.0064332878296688 0.0103593987118046 -0.0015896779615349 0.0189496839754754 -0.00514127819370564 0.00305616061570139 -0.00771455036871816 0.0419618995699721 0.0952363298035595 -0.0575205946953218 -0.246375726382319 0.0649653716493112 -0.337631105675392 0.169325836101136 -0.0407887223695314 -0.0452912867966166 -0.000108897252288469 -1.21706650484604e-05 -8.05553755080097e-06 0.00166076641255625 -0.00180713943553182 -0.00152968852210319 0.00513633285488118 -0.000315393449910787 0.00174038306610496
  58 3034.12309686972 ""  25.7916517798524 0 0 -0.00343172191061947 -0.00454957731391269 0.0046847137254842 -0.0795063800924101 0.00207987670072322 0.0232818018943774 0.00250910943550164 -0.00227534132145504 -0.00394559928029008 0.00180557121926357 -0.000893156853851325 0.000313599649843788 0.0262288019301169 0.0575149400204745 -0.0581041085712005 0.850280808773152 -0.0484069938435788 -0.387468562451811 0.0899793333351998 0.0330051724851129 0.108880575752556 -0.0119334585269304 0.00227342369249582 0.00358895578439131 -0.0104129058404949 -0.0267058371816369 0.0263054273668716 -0.0053716959459605 0.0518958257371044 0.018006077059652 -0.0180376503325434 0.00494302972401215 0.00161891942037419 -0.000251482874886676 0.0013452764794042 0.000328145190516172 -2.99071180260686e-05 -1.03591711407798e-05 2.80517364281262e-05 0.000128673511238133 3.12071011886666e-05 4.48773320449262e-06 -0.000272055176754724 1.84074833072203e-05 -0.000262914579696512 -0.000131837847109969 -0.0146874489671946 -0.0121138200805392 0.00477085605082316 -0.00100200184751309 0.00707748270367391 -0.000398517314361077 0.000126394424439934 -0.000281877795836767 0.000194247080282653 0.000468430077213346 -0.000382169775360862 0.00262993869318098 -0.000749696400248803 0.00365618159103103 2.33214857275899e-05 0.00011790947616709 3.34622879422471e-05 0.000439996423817049 -0.000243237608996831 -0.000279452607442466 0.000516544688383266 -0.000928198634944866 0.000944383919906602 -0.000276508313239092 -0.00025619275327787 -0.000143430310808053
  59 3056.96895865226 ""  24.2759795962874 0 0 4.89400769145276e-05 9.67479847076304e-05 -0.000100871120789307 0.000108765989157488 -2.44235548341334e-05 -0.000105949027206393 -0.000896916102421171 0.000400886852617304 0.000272667428544855 4.72258299773214e-07 1.29425319712893e-05 4.80069641251471e-06 -0.000514741686009726 -0.00107422757847997 0.00114355494987697 -0.0016560717683777 9.52256682680645e-05 0.000741588079345131 0.000412843864283264 8.55557208227e-05 0.000334490387428585 0.0102780329105749 -0.00136145108885965 -0.00183011744030215 -5.84033599461278e-06 6.47881940778599e-05 -7.23185472651778e-05 0.000485898863276498 -0.00353564475663357 -0.0013274375016809 -5.69094850932203e-05 -0.000294287820499302 4.71203073929906e-05 0.000298697568255264 0.000714477594972954 0.00102069060515329 0.000463987451101927 2.03214278235354e-05 -2.8650561236222e-05 -0.00237561483965411 0.000572106398997178 -0.00133034000973736 -0.0844791410734234 0.0165193517520004 -0.000169100218160614 -0.000660179353473899 -0.0125976169075574 -0.0106827237357369 0.00180244766382981 -0.00157094782509446 0.000463914646295085 0.0101321011878251 -0.00290873664329773 0.0143573501569913 0.0020458709556062 0.0408285031521516 -0.0252051695369303 0.19819297699672 -0.056094940021144 0.305609066604282 0.810088365500633 -0.180390818052988 -0.276109854152016 6.91549209173839e-05 -9.70221726762568e-06 -0.000148379438457329 0.000152998105523973 0.000235355559337723 0.00098242156215503 0.000379836830886901 0.000479453056747939 -0.00109537777489564
  60 3068.78812843087 ""  1.65971628436619 0 0 0.000852266229792394 -0.000929923585549457 7.12039994108284e-05 0.00380296745542598 0.000224029065446666 -0.000487499296098035 0.0530654215021577 -0.0551309346517479 -0.0126148549863523 -0.000107892802740335 0.000140600194921761 -0.0001385037640677 0.00259173654026247 0.00529117983672659 -0.00599724414211428 -0.0360412836332519 0.0027403110888131 0.0170673305232082 -0.00771853302849024 -0.0022385576372497 -0.00699196777747739 -0.638205769008953 0.0783112539480599 0.121718216668171 0.0635530209693097 0.109013534077501 -0.136481997386398 -0.0577773937017296 0.47193746383318 0.166533389891898 -0.00151312691618967 -0.00391430613843053 0.00103126699215156 -0.0120002489458856 0.0253762419182777 -0.000238637598048752 0.000199992597548272 -0.000294738388792112 4.94400327746155e-07 0.000735824540354408 0.000530902856167727 -0.000459417554215936 -0.00049069525992213 -9.76558294638107e-05 -0.000646626030219205 -0.0205524803128093 -0.264391098335506 -0.217481085546401 0.15060023161141 -0.0331161197824092 0.225980448595464 -0.00129695562684057 -0.000349667594736486 0.000600098675844425 6.48389845200663e-05 0.000514461786600287 -0.000598184766924172 0.00546130421833278 -0.00123301719414106 0.00796620636038597 -0.000490322776873418 0.00103236561440839 0.000606667059228611 -9.53429800736079e-05 -0.000560609832203156 -0.000255759047863897 -0.000334960644645043 0.00149840568771695 0.00188861468671627 -0.00578102534425678 0.00266978110851223 0.00107271717342728
  61 3070.68860617406 ""  35.2406243972465 0 0 -0.000678007721016829 0.000590733917716976 0.000135652878764507 0.000147705205180272 0.000315832832291906 -0.000278543532844727 -0.0317324059542766 0.0219515690558341 0.0107433386316447 1.03300582900634e-05 6.97287946628644e-05 5.18825194581222e-05 0.00325488768159239 0.00101483863091789 -0.00284163122773647 0.000175665286028427 -0.000901407691460867 -0.000385560682840532 -0.00110446277625548 -0.00106967771940944 -0.00139437349159906 0.364303949479273 -0.0469094972009132 -0.0683722736974175 -0.0122540155277491 -0.00415646455093141 0.0136113275501701 0.0243234818659486 -0.211948329533012 -0.0736446355805701 -0.00312692400925658 -0.00633201391620098 0.00254238909580681 -0.0228329314283642 0.050409284318025 0.000178460318847884 0.000318047540719538 -0.000637434853045976 2.04502172068557e-05 0.00151329406752082 0.00101599380932256 -0.000764048742828155 0.00120878078854832 -0.000365533446880085 -0.00114027634033065 -0.0411750605684423 -0.524934136120573 -0.431153177980944 0.292661467951299 -0.0631989105547055 0.438429877544634 -0.00308077566466511 -0.000516561329233676 0.000119554237554962 -0.00101290180106002 -0.00302390029642756 0.00163304853388642 0.00402040231903845 -0.00025768877710856 0.0050389445902747 -0.0191362322168752 0.0058321940072578 0.00718150537841363 0.000963098545633588 -0.00128149709615212 -0.000247114500511735 -0.000499642704060985 0.000149536095621369 0.00060731973414926 -0.00233999208932123 0.00293995592847186 0.00524506643453157
  62 3097.20538316222 ""  7.00351831278488 0 0 -0.00211625716429324 -0.00382975836956837 0.00458852395320566 -0.0017505469023107 -0.00026750385872838 0.0010583080860292 -0.043921157693678 -0.0565936573601273 0.0487584866524363 2.76786718956409e-05 -0.000177839050004438 -0.00041815880538655 0.017828293124511 0.041102455823562 -0.0504966571271474 0.0206766348918691 -0.00187025241322826 -0.00967337799298766 0.00190424583526852 0.00125649768960375 0.00246666465168781 0.333915093612969 -0.0603112123301152 -0.0561568715013025 0.230755961553212 0.554023182799505 -0.604903461509154 -0.0366910152613539 0.18873477902803 0.0776659201287774 -0.000331792767996866 0.00129241385558505 -0.000525964654881342 0.00037291363659779 -0.00640903922086831 -0.00399343776457416 -2.54306064196064e-05 8.78311306040722e-05 1.32784242696234e-05 -0.000224103746022297 -9.49390106171079e-05 -8.91673930157135e-05 0.000145739835441389 -5.45041073476402e-05 0.000202942903749409 0.0050074690173113 0.0733006573434408 0.0587733870056619 -0.00910581393395492 0.000876035562516221 -0.0134278464845027 0.000502180222253262 -8.00856270948521e-05 0.000778805696972378 0.000333478806759843 0.000622574479037048 -0.000407875049481892 -0.00125743356137503 0.000438324790477138 -0.00179539506768422 -0.000587020367359926 -5.40387857719115e-05 0.000112024775439211 0.000249490333798731 0.000237129362726953 0.000184799232461033 -0.000417473549766918 6.11196468555787e-05 -5.46888692688835e-05 -0.000539071403943269 -0.000531611404359454 -9.69191816961533e-05
  63 3165.99997334425 ""  8.35729400482808 0 0 -5.67475343195786e-05 -0.000228248718127846 0.000212990801359905 0.000629987171073015 0.000226579299858156 0.000302988179525365 -0.0014863761596526 -0.00269400408039855 0.00260473712162583 0.000155477999346459 1.66715142092144e-06 -0.000294150902468308 0.000435336885266531 0.00115559788018893 -0.00156420106651383 -0.00228226021813524 0.000209527088431427 0.000606172986518465 -0.00427414606563567 -0.00151434889763612 -0.00464991342106126 0.00875700634686518 -0.00143620911392421 -0.0019139066750052 0.0129912574881176 0.0299661257359103 -0.0320006185444716 -0.00124496672567725 0.00496291174919832 0.00235948177611808 -0.00359924087497968 -0.00265072334485513 0.00566168133053703 0.0375953339037147 0.0285364021826881 0.0815434787908282 -0.00040078180545509 -0.000183646125527563 -0.000547908048570126 0.00144091775126496 0.000286120487442887 0.0030156499049774 0.000571128092640104 -0.000515425936172408 0.000323219524361628 -0.0235351037377773 -0.449368314356115 -0.349393870027251 -0.417384217646126 0.11566818800108 -0.608844629135896 -0.0105080224999585 0.00257556287532889 -0.0163466674280227 0.000844086872841131 0.00213173825408657 -0.00100150810546458 -0.00529285464895249 -0.000746713969925696 -0.0106892623764816 -0.00464040961327074 0.00170631600159924 0.00112331741197548 -0.00100033397754022 -0.00110663522715316 -0.00245159148118319 0.0118030630556209 0.00555904968855305 0.00622740050286905 -0.00500311368544814 0.00509457942387243 0.0100164695491882
  64 3414.57558286293 ""  11.1085580971002 0 0 0.000642912492797588 0.000889689609870456 -0.000850099537961075 0.000178735218545795 -0.00022513865516563 2.53338852871111e-05 6.47596030313452e-05 -0.000341438445115309 2.81376220625825e-05 -7.85795202235085e-05 -5.75942893541318e-05 1.61624462432932e-05 -0.00274941741944288 -0.00548549334266954 0.00765665788086907 0.000353738500432622 -0.000172863925994064 -0.000274223540782161 -0.000195251276335331 0.000281282554196 -0.000202402858096218 0.00188202243247762 -0.000463737498437091 0.000180482097807293 0.000311450718238185 0.000135261109169605 0.000331238450511688 -0.000598279846344206 0.00143675848979328 -0.000643201450409779 0.000990444758168586 0.000234790557789826 -0.000314397362060038 0.00110212084410404 0.00107183472936943 -0.000734080286088658 -0.000267597324862166 6.02963807708148e-05 0.000144685509607181 0.000446391035412996 -0.000336548056201281 5.95129348567881e-05 -0.000112501186490898 -0.000773202850491496 0.000415605855860172 -0.00213738960425274 -0.00512900040823478 -0.00127736730613706 -0.000465538237811724 -0.00109753341530004 0.00306382167692229 -0.000775336469295714 0.00101927967196996 -0.00207148570450811 0.001861716850882 0.00772311719878939 -0.00456362654256507 -0.000418368127200887 -0.00031463303505198 -0.000211410975167682 -0.000862497084997956 0.00140905441934163 0.000181322813165747 -0.0272872129752561 0.0489760432066556 -0.00835631654153072 0.289748354052259 -0.0282102342428353 0.52065747454151 0.0700338901095707 -0.655295015282432 -0.396391342867374
  65 3479.33350254 ""  23.1791331177284 0 0 -0.000279702747780409 6.05985808821722e-05 0.00069298649455436 9.25623457385547e-05 -0.00034830643476881 -0.000121267913192435 -0.00010805107863098 -0.000248452001526672 -0.000414539543950507 -3.43369158967467e-05 2.52875019276745e-05 -9.60238343682459e-06 0.00107876440155596 0.00273166630165383 -0.00412549690174065 7.76551930664779e-05 8.63050908016444e-05 -0.000667413197002117 0.000786770760705411 -0.000935506262036357 -0.000282112741479446 -0.00074978792560862 -4.31146773880412e-05 0.000478220265674689 -0.000396080687795292 0.000133549391780211 -0.0001503099980917 -0.000872032025509558 0.00134509340271029 -0.000333598786947993 0.000365266767146318 -0.000170880948536079 9.86692985603518e-05 0.000532268318439087 0.000784636592346466 0.00107025544569944 1.20727189452873e-05 4.18163746315923e-06 3.3813089015506e-05 -0.00010431196389431 7.51784083331501e-05 -0.000323278144905147 -5.76870832607753e-05 -0.000557432728788173 0.000324992579921964 -0.00267504885295313 -0.0118347787426356 -0.00712739744095452 -0.00373503988197822 0.00266723592358626 -0.00915143065028631 0.000582065241215984 -0.000348498709167349 0.0025527141467735 0.000896693729308894 0.00525708230513519 -0.00270803762310583 -9.26702584898415e-05 2.52418560060799e-05 0.00010920024779458 0.000276432259833934 0.000818514171662726 -0.000507379528114692 0.0223448606104497 0.0317508463085044 0.0676663746005999 -0.36810440452103 0.0669585430359425 -0.656840634546711 0.0615535063269118 -0.505531979093815 -0.276544809776588
  66 3770.9134071127 ""  66.7859632555854 0 0 0.000139286362406957 -1.70704969833769e-05 -9.82941891742407e-05 -0.00233154142660261 0.000410451904406916 0.000202495034353877 -8.62347092290785e-05 -2.22342944933777e-05 -5.07620209657103e-06 -0.0560859776607982 -0.0115923881191751 0.0189758443277062 -0.000587347230460878 0.00198237627293705 -0.000191908727529781 0.0144442796687675 0.000386657641234774 -0.00670987471775472 0.000986685349987392 0.00331621910971747 -0.00294382945676934 -6.66103320999274e-05 -3.75285294134792e-05 -4.37848391581147e-05 0.000225857567800911 -0.000660726391773329 -0.000601953467149696 0.000142402910158793 0.00109600703654044 0.00025370287672891 0.905467881182308 0.170427236462774 -0.291724301478878 0.000321073706187792 0.000891235916832393 0.000462926435054669 -1.06297277697727e-05 -7.61568039540263e-05 2.01410801676213e-05 -0.000227171198889466 -0.000131020531506465 -6.93783256667707e-05 0.00012764000775516 6.26447826669177e-05 -1.52834329316952e-05 -0.00387694920722903 -0.00371958125033588 -0.00651278533231898 -0.00136228057832797 0.001823551748783 0.000121169213516927 0.000640014397051587 -0.000403736501873688 0.000736309176378656 -0.000339218945021036 -0.000779208564616071 0.000531182319615199 -0.000184368964883312 0.000135448843813509 -0.000205411239104724 0.000126245939505509 -0.000431573893679519 -0.000333243638603889 -4.43757767269608e-05 -0.00020408148797178 1.8118833328683e-05 9.88125767421705e-05 -0.000109310488089586 -0.000470870106958925 -0.000313245371065839 0.000781183664987304 0.00067958362075522
  :::
 } 
 m_exists[66] { 
  s_m_exists
  :::
  1 11111111111111111111111111111111111111111111111111111111111111111111111111111 
  2 11111111111111111111111111111111111111111111111111111111111111111111111111111 
  3 11111111111111111111111111111111111111111111111111111111111111111111111111111 
  4 11111111111111111111111111111111111111111111111111111111111111111111111111111 
  5 11111111111111111111111111111111111111111111111111111111111111111111111111111 
  6 11111111111111111111111111111111111111111111111111111111111111111111111111111 
  7 11111111111111111111111111111111111111111111111111111111111111111111111111111 
  8 11111111111111111111111111111111111111111111111111111111111111111111111111111 
  9 11111111111111111111111111111111111111111111111111111111111111111111111111111 
  10 11111111111111111111111111111111111111111111111111111111111111111111111111111 
  11 11111111111111111111111111111111111111111111111111111111111111111111111111111 
  12 11111111111111111111111111111111111111111111111111111111111111111111111111111 
  13 11111111111111111111111111111111111111111111111111111111111111111111111111111 
  14 11111111111111111111111111111111111111111111111111111111111111111111111111111 
  15 11111111111111111111111111111111111111111111111111111111111111111111111111111 
  16 11111111111111111111111111111111111111111111111111111111111111111111111111111 
  17 11111111111111111111111111111111111111111111111111111111111111111111111111111 
  18 11111111111111111111111111111111111111111111111111111111111111111111111111111 
  19 11111111111111111111111111111111111111111111111111111111111111111111111111111 
  20 11111111111111111111111111111111111111111111111111111111111111111111111111111 
  21 11111111111111111111111111111111111111111111111111111111111111111111111111111 
  22 11111111111111111111111111111111111111111111111111111111111111111111111111111 
  23 11111111111111111111111111111111111111111111111111111111111111111111111111111 
  24 11111111111111111111111111111111111111111111111111111111111111111111111111111 
  25 11111111111111111111111111111111111111111111111111111111111111111111111111111 
  26 11111111111111111111111111111111111111111111111111111111111111111111111111111 
  27 11111111111111111111111111111111111111111111111111111111111111111111111111111 
  28 11111111111111111111111111111111111111111111111111111111111111111111111111111 
  29 11111111111111111111111111111111111111111111111111111111111111111111111111111 
  30 11111111111111111111111111111111111111111111111111111111111111111111111111111 
  31 11111111111111111111111111111111111111111111111111111111111111111111111111111 
  32 11111111111111111111111111111111111111111111111111111111111111111111111111111 
  33 11111111111111111111111111111111111111111111111111111111111111111111111111111 
  34 11111111111111111111111111111111111111111111111111111111111111111111111111111 
  35 11111111111111111111111111111111111111111111111111111111111111111111111111111 
  36 11111111111111111111111111111111111111111111111111111111111111111111111111111 
  37 11111111111111111111111111111111111111111111111111111111111111111111111111111 
  38 11111111111111111111111111111111111111111111111111111111111111111111111111111 
  39 11111111111111111111111111111111111111111111111111111111111111111111111111111 
  40 11111111111111111111111111111111111111111111111111111111111111111111111111111 
  41 11111111111111111111111111111111111111111111111111111111111111111111111111111 
  42 11111111111111111111111111111111111111111111111111111111111111111111111111111 
  43 11111111111111111111111111111111111111111111111111111111111111111111111111111 
  44 11111111111111111111111111111111111111111111111111111111111111111111111111111 
  45 11111111111111111111111111111111111111111111111111111111111111111111111111111 
  46 11111111111111111111111111111111111111111111111111111111111111111111111111111 
  47 11111111111111111111111111111111111111111111111111111111111111111111111111111 
  48 11111111111111111111111111111111111111111111111111111111111111111111111111111 
  49 11111111111111111111111111111111111111111111111111111111111111111111111111111 
  50 11111111111111111111111111111111111111111111111111111111111111111111111111111 
  51 11111111111111111111111111111111111111111111111111111111111111111111111111111 
  52 11111111111111111111111111111111111111111111111111111111111111111111111111111 
  53 11111111111111111111111111111111111111111111111111111111111111111111111111111 
  54 11111111111111111111111111111111111111111111111111111111111111111111111111111 
  55 11111111111111111111111111111111111111111111111111111111111111111111111111111 
  56 11111111111111111111111111111111111111111111111111111111111111111111111111111 
  57 11111111111111111111111111111111111111111111111111111111111111111111111111111 
  58 11111111111111111111111111111111111111111111111111111111111111111111111111111 
  59 11111111111111111111111111111111111111111111111111111111111111111111111111111 
  60 11111111111111111111111111111111111111111111111111111111111111111111111111111 
  61 11111111111111111111111111111111111111111111111111111111111111111111111111111 
  62 11111111111111111111111111111111111111111111111111111111111111111111111111111 
  63 11111111111111111111111111111111111111111111111111111111111111111111111111111 
  64 11111111111111111111111111111111111111111111111111111111111111111111111111111 
  65 11111111111111111111111111111111111111111111111111111111111111111111111111111 
  66 11111111111111111111111111111111111111111111111111111111111111111111111111111 
  :::
 } 
} 
