# Supplementary material for: Cut-off Scale and Complex Formation in Density Functional Theory Computations of Epoxy-Amine Reactivity
Source: ACS Omega. 2021 Oct 25;6(44):29424–31. doi: 10.1021/acsomega.1c03229 (PMC8587129; doi:10.1021/acsomega.1c03229)
Supplement: Supplementary file 1 — ao1c03229_si_001.zip [file ao1c03229_si_001.zip › Final_structures/Primary/A3_E1_B3LYP-D3_CC-PVTZ-F_canonical/Amine_frag3_transition_state_1-9_isomer20.vib]

{ 
 s_m_m2io_version
 :::
 2.0.0 
} 

f_m_table { 
 i_j_atom_total
 :::
 24
 m_column[77] { 
  s_m_data_name
  s_m_column_name
  i_m_width
  b_m_visible
  s_m_units
  :::
  1 r_j_Frequency  "Frequency"  10 1 "" 
  2 s_j_Symmetry  "Symmetry"  10 0 "" 
  3 r_j_Intensity  "Intensity"  10 1 "" 
  4 r_j_Raman_Act  "Raman Act"  10 0 "" 
  5 r_j_Raman_Int  "Raman Int"  10 0 "" 
  6 r_j_x1  "x1"  10 0 "" 
  7 r_j_y1  "y1"  10 0 "" 
  8 r_j_z1  "z1"  10 0 "" 
  9 r_j_x2  "x2"  10 0 "" 
  10 r_j_y2  "y2"  10 0 "" 
  11 r_j_z2  "z2"  10 0 "" 
  12 r_j_x3  "x3"  10 0 "" 
  13 r_j_y3  "y3"  10 0 "" 
  14 r_j_z3  "z3"  10 0 "" 
  15 r_j_x4  "x4"  10 0 "" 
  16 r_j_y4  "y4"  10 0 "" 
  17 r_j_z4  "z4"  10 0 "" 
  18 r_j_x5  "x5"  10 0 "" 
  19 r_j_y5  "y5"  10 0 "" 
  20 r_j_z5  "z5"  10 0 "" 
  21 r_j_x6  "x6"  10 0 "" 
  22 r_j_y6  "y6"  10 0 "" 
  23 r_j_z6  "z6"  10 0 "" 
  24 r_j_x7  "x7"  10 0 "" 
  25 r_j_y7  "y7"  10 0 "" 
  26 r_j_z7  "z7"  10 0 "" 
  27 r_j_x8  "x8"  10 0 "" 
  28 r_j_y8  "y8"  10 0 "" 
  29 r_j_z8  "z8"  10 0 "" 
  30 r_j_x9  "x9"  10 0 "" 
  31 r_j_y9  "y9"  10 0 "" 
  32 r_j_z9  "z9"  10 0 "" 
  33 r_j_x10  "x10"  10 0 "" 
  34 r_j_y10  "y10"  10 0 "" 
  35 r_j_z10  "z10"  10 0 "" 
  36 r_j_x11  "x11"  10 0 "" 
  37 r_j_y11  "y11"  10 0 "" 
  38 r_j_z11  "z11"  10 0 "" 
  39 r_j_x12  "x12"  10 0 "" 
  40 r_j_y12  "y12"  10 0 "" 
  41 r_j_z12  "z12"  10 0 "" 
  42 r_j_x13  "x13"  10 0 "" 
  43 r_j_y13  "y13"  10 0 "" 
  44 r_j_z13  "z13"  10 0 "" 
  45 r_j_x14  "x14"  10 0 "" 
  46 r_j_y14  "y14"  10 0 "" 
  47 r_j_z14  "z14"  10 0 "" 
  48 r_j_x15  "x15"  10 0 "" 
  49 r_j_y15  "y15"  10 0 "" 
  50 r_j_z15  "z15"  10 0 "" 
  51 r_j_x16  "x16"  10 0 "" 
  52 r_j_y16  "y16"  10 0 "" 
  53 r_j_z16  "z16"  10 0 "" 
  54 r_j_x17  "x17"  10 0 "" 
  55 r_j_y17  "y17"  10 0 "" 
  56 r_j_z17  "z17"  10 0 "" 
  57 r_j_x18  "x18"  10 0 "" 
  58 r_j_y18  "y18"  10 0 "" 
  59 r_j_z18  "z18"  10 0 "" 
  60 r_j_x19  "x19"  10 0 "" 
  61 r_j_y19  "y19"  10 0 "" 
  62 r_j_z19  "z19"  10 0 "" 
  63 r_j_x20  "x20"  10 0 "" 
  64 r_j_y20  "y20"  10 0 "" 
  65 r_j_z20  "z20"  10 0 "" 
  66 r_j_x21  "x21"  10 0 "" 
  67 r_j_y21  "y21"  10 0 "" 
  68 r_j_z21  "z21"  10 0 "" 
  69 r_j_x22  "x22"  10 0 "" 
  70 r_j_y22  "y22"  10 0 "" 
  71 r_j_z22  "z22"  10 0 "" 
  72 r_j_x23  "x23"  10 0 "" 
  73 r_j_y23  "y23"  10 0 "" 
  74 r_j_z23  "z23"  10 0 "" 
  75 r_j_x24  "x24"  10 0 "" 
  76 r_j_y24  "y24"  10 0 "" 
  77 r_j_z24  "z24"  10 0 "" 
  :::
 } 
 m_row[66] { 
  r_j_Frequency
  s_j_Symmetry
  r_j_Intensity
  r_j_Raman_Act
  r_j_Raman_Int
  r_j_x1
  r_j_y1
  r_j_z1
  r_j_x2
  r_j_y2
  r_j_z2
  r_j_x3
  r_j_y3
  r_j_z3
  r_j_x4
  r_j_y4
  r_j_z4
  r_j_x5
  r_j_y5
  r_j_z5
  r_j_x6
  r_j_y6
  r_j_z6
  r_j_x7
  r_j_y7
  r_j_z7
  r_j_x8
  r_j_y8
  r_j_z8
  r_j_x9
  r_j_y9
  r_j_z9
  r_j_x10
  r_j_y10
  r_j_z10
  r_j_x11
  r_j_y11
  r_j_z11
  r_j_x12
  r_j_y12
  r_j_z12
  r_j_x13
  r_j_y13
  r_j_z13
  r_j_x14
  r_j_y14
  r_j_z14
  r_j_x15
  r_j_y15
  r_j_z15
  r_j_x16
  r_j_y16
  r_j_z16
  r_j_x17
  r_j_y17
  r_j_z17
  r_j_x18
  r_j_y18
  r_j_z18
  r_j_x19
  r_j_y19
  r_j_z19
  r_j_x20
  r_j_y20
  r_j_z20
  r_j_x21
  r_j_y21
  r_j_z21
  r_j_x22
  r_j_y22
  r_j_z22
  r_j_x23
  r_j_y23
  r_j_z23
  r_j_x24
  r_j_y24
  r_j_z24
  :::
  1 -329.742064212664 ""  440.175491875989 0 0 -0.0384717623859617 -0.0188655131847129 0.00603884834520743 -0.0174455900665639 -0.00846426203195113 0.00734830554107312 -0.0566369351772193 0.00041952576014865 0.0216885548786945 0.00753289539008662 -0.0136537876229568 -0.00436140252486634 -0.044817439011372 -0.014802227277281 0.00989376192654138 -0.019114014122653 -0.00806214603199735 0.00766070280051131 -0.0120308005098604 0.0192906307523885 0.0112134460917786 -0.0642359590396809 8.77152746863728e-05 0.0141511796312901 -0.0452863909204818 -0.00539934114541544 0.0166826187261205 -0.0553177196626665 0.00122449241736934 0.0231022110355577 -0.00277218084077846 -0.0243873069350492 -0.0196416381907806 0.204588396608997 0.0986212761742039 -0.0281073329961483 -0.0341722173186859 0.0381561665002145 0.0156235826831618 0.0254325419022713 -0.0540354682966788 -0.0191877444137178 0.0244661981678101 -0.00885474220524122 -0.0167221726259687 0.103337167980868 0.0321557330390639 -0.000148275787759575 0.102487518193712 0.0303578478672149 -0.0416322036602615 0.0847557570586353 -0.00972970829084717 -0.0313499802196016 0.0262551292091785 -0.00302068988197197 -0.013581984122988 0.00936673354951855 -0.000988797828611457 0.00326096294177215 0.0168690942697914 -0.00347786728385549 -0.0412129823674327 -0.088479868550359 -0.0345918575643864 0.0153361484591319 -0.0652337218134778 -0.0201888838102658 0.00478658243737884 -0.0720776364573542 -0.00632654673804333 0.00959278214490663
  2 77.4230904437463 ""  6.85061097672426 0 0 0.0151591759199115 0.0130622024052215 0.00846720293924095 -0.054625987645162 -0.0125863575385163 0.0126121958184839 0.0469935959801649 -0.026333569170701 0.0830774017324842 -0.0598485411965025 0.0259753592400075 -0.0622881960148957 0.0669892666495701 0.0388460627865887 -0.0121124339234697 -0.122762857493786 -0.041074700646914 0.018538265133766 -0.0320573392695464 -0.0325919996446173 0.0695337576280623 0.0711358633026114 -0.0383378024936942 0.115703021520056 0.00216080480819952 -0.0626822847405406 0.103220499130718 0.091515474198938 -0.00782163057452998 0.0873633849520087 -0.0695759787888039 0.00612822707584285 -0.0805260196716961 0.0226190629934367 0.00812525686692863 -0.00281898292282611 0.0662459499513339 -0.0913319128191021 0.0825157462763964 -0.00545193146232757 -0.0353180604547646 -0.00883004552509124 -0.00683006479115708 0.0720533622739858 -0.0560082154322713 0.020816499452691 -0.0330216563787114 0.0108345509009886 0.0611626122351414 0.0461085984454066 0.0206684750874414 -0.081200013340737 -0.0983436892497203 -0.0555292010717708 -0.0509938838536095 0.107225871105224 -0.127154101324991 0.0467054028933678 0.13582013483388 -0.0134991781355736 -0.0157011092868487 0.0503363709866187 -0.0579521556475716 -0.0169485306914432 0.0445509937206904 -0.0486953379357216 -0.0215012436176419 0.0195033127893772 -0.10739581069386 -0.0454380087979501 0.101890514199794 -0.0507228412228912
  3 86.3342105988209 ""  5.79252699010139 0 0 -0.00910532657429806 -0.00120806957358267 0.0168546465419389 0.03616190332992 -0.0101692965021866 -0.0744714102099261 -0.022801677648407 0.0142120004445055 -0.00233880012126558 0.015916888899329 0.000115411060279718 -0.0657334090506309 -0.0676905272607732 0.0367302272548569 0.0352646431617349 0.106627746239008 -0.0530000555533592 -0.0839007495986166 0.00963434450248523 0.0187385129984749 -0.143350438536727 -0.0472286999311295 0.0443487143693239 -0.0411415201628191 0.0181193411228728 -0.00265973454597724 -0.0184364865988414 -0.0498973624779893 0.0135750318035868 0.0368938353669945 0.0471368583712752 -0.0239265806420739 -0.0226556105363818 0.0257835664551579 -0.0485948222771289 0.0883384822251253 -0.00913347687688442 0.00431611774753094 0.0107009755955843 0.000493524597809901 -0.00319908160105347 -0.0193799589793961 -0.0736862986829877 0.0991891578069523 -0.0517603233420927 0.0704959921605775 -0.0941323864686557 0.0975580431731385 -0.00889934564783623 -0.019905836849115 0.139703668099234 0.0484707894520754 -0.0467318893450232 -0.0959066614741341 -0.0670139010969915 0.093270838408451 -0.078051190133185 -0.114023101511781 0.1469668430708 0.0255623280295204 -0.0937545602077181 0.134303847541067 -0.129010698030852 0.0330866577641602 -0.0555762465412054 0.100635264668351 0.0148737858719852 -0.0384959685635775 0.166113450558883 0.0796043153500944 -0.105295980247878 0.0956050318816783
  4 97.2657995913692 ""  6.03549328026227 0 0 -0.0102464825920504 0.00627392819332997 0.000148217864908132 -0.0430657074119334 -0.0064194190004986 0.0085994247822883 0.0347843257019322 -0.0325760261575709 -0.0899945408524929 -0.0712317012377561 0.00670367147618861 0.0267640573077738 -0.0664620559658035 -0.00691737097444939 0.0215658292689504 -0.0328242652150051 0.00171200554651671 0.00783311815383322 -0.0503348522288582 -0.0345590541513114 0.000533908176972559 -0.0118861774652376 -0.0828655103207886 -0.128875272404717 0.0925391025167848 -0.0193452547765747 -0.114359001431977 0.0577488515657497 -0.0252118451526747 -0.096667661350999 -0.0700393790852775 0.0282640988671375 0.0323992093389736 0.0707108044598414 0.0615826730075089 0.0455951381149511 0.0652746581445704 -0.0482589402713276 -0.069986841712638 0.00850830590534697 -0.00947494617625658 0.00280938551872995 -0.0928049987696896 -0.0399401730759815 0.0316819171179345 0.0984628010809562 0.0500298959213695 0.045977717890346 0.0763894886529192 0.0731229616719596 0.0564635005317393 0.00402473516187288 -0.00394106050738836 0.0118343133578483 -0.105706420074041 -0.0288080920401661 0.0903159868406024 -0.11656323050905 -0.0496161046793968 0.0336529528036341 -0.122411351016447 -0.0669688051575978 -0.0143088078233379 0.0424592433658582 0.0671017648089263 0.0478461227192336 0.0521038721722406 0.0731496159948586 0.0519871856364547 0.0819308296283332 0.063863886364678 0.0366505556688466
  5 156.700662384372 ""  2.46734570253799 0 0 -0.00476348931782738 -0.025350506399612 0.0124830112208323 -0.0133951653421091 -0.0157800987977279 0.0723636746091054 0.00366703059591903 -0.029561590225084 -0.0409564930125459 0.129326894759667 -0.0384906629717309 -0.110106656910041 0.00490552192179369 -0.0745348773569495 0.0128992434397487 -0.206311745958117 -0.047006775080868 0.0921693699644898 0.0686489881109731 0.0392299617346538 0.244932845709157 -0.00953777295528797 -0.0618784159163531 -0.045947183944803 0.0202603628861448 0.00296367095989758 -0.0490778953535274 0.00804813228332236 -0.0350856876001398 -0.0697805563624183 0.0386710422305667 -0.0924620221037497 -0.253728533315149 -0.0111959122966319 0.0324782617889004 0.0298731072344957 -0.0142586447442628 0.0163145601161792 0.0120573021514564 -0.0252267949255622 0.0228552456492467 0.031841584136619 -0.0603688947422513 0.011787219518233 0.0416640532004738 -0.0281566793927573 0.0310425896064397 0.0316501056749883 0.0122614237334157 0.0345032933558025 0.0198148970188706 -0.0239349577767894 0.0257599312766644 0.0352685811566178 -0.0603372430565625 0.0117939922608335 0.0647937992970989 -0.077686415368311 0.00713556093801975 0.0454967497908538 -0.0721727433370909 0.00766315976042245 0.0179410687329413 -0.0110920739339884 0.0321555281819183 -0.0178356780122242 -0.00362123738566861 0.0151217624843561 -0.070815872257386 -0.018105838820931 0.0834493923946129 -0.0251930569697009
  6 199.228050400068 ""  9.23498186526945 0 0 -0.0361535139992144 0.00187809390366539 0.062077277496604 -0.0353942425713424 -0.00224648706825837 0.0589095490388224 -0.0286086085082568 0.00218879633013948 -0.0542852049479304 0.00450492516448844 0.002667379505539 -0.020043312999892 -0.0963753118800481 -0.0230780381231561 0.0853587119625791 -0.0987599129625655 -0.0328969313440017 0.0650897529775482 -0.00981265791206223 0.0158391762195849 0.113714584893741 -0.0822875243719048 -0.0238035336643768 -0.109723815990553 0.0485959905839827 0.042768308452514 -0.0880950830799538 -0.0494942754307622 -0.0078929677898528 -0.0631629576786956 -0.0317034287343936 -0.0142799889930618 -0.0773945240287038 -0.0420166971739309 0.0209150335103259 -0.0810859242695971 0.028369613652065 -0.0376893046781506 0.0074594500858915 -0.00781652081539455 -0.000980796746317186 -0.0315505003118716 0.0875766933833683 0.0176320986159737 -0.0554453443902813 0.00881538188858486 0.12946828042437 -0.12411360114519 -0.0808096830812407 -0.0460126521783172 -0.141504767449439 -0.0814693497089439 -0.019192361003614 -0.0153163810887435 0.0293786936197165 0.0631548400794171 -0.132239229643401 0.207616896616634 0.0486300934785981 -0.0865833467801851 0.108384120648801 -0.039460183791563 0.0425225674723849 0.0182292296528524 0.00512310208922985 0.113027449496359 0.075625749065209 0.074556519646951 0.227391754300832 0.0204088073018179 -0.152130517213818 0.140444445194835
  7 223.679502777012 ""  26.0089833926102 0 0 0.00259687477221111 -0.00751130263225016 -0.0231390857680381 0.0528449134143189 -0.00811684810831348 -0.079457087568647 0.0243660817049966 -0.0324314319659284 0.0278531737383738 0.0504062466410796 -0.0544835094451444 0.0367275226331722 -0.0140285825251016 0.0415838246180308 -0.0204978732904371 0.187421527272109 0.0135569683176432 -0.0923512294741796 0.00701426623242202 0.0219543230939098 -0.193579084172715 0.00571391312473942 -1.58289866151342e-07 -0.00441813770577581 0.045906171866133 -0.118870046683407 0.0227872591996756 0.044702578602675 -0.00403790788101294 0.109020958222745 0.0474048646662626 0.00697501895155562 0.0451918816623308 -0.0156858609429638 0.119647753413379 -0.0757382875866244 0.00241121185493427 -0.0349890565053316 0.0525371771577582 -0.0752600762123285 0.0129286186001744 0.0200951150028112 -0.0652278162958918 0.0144192220247546 0.0182402659010752 -0.0487932725726122 0.187631446657473 -0.0960978483672149 -0.053312106760212 0.0385339526388072 -0.149443383325965 -0.169156110645023 0.000703415825628825 0.0441853287879456 -0.14787104850345 0.0819349914296879 0.000618912974987086 0.0351165366034828 0.0405118300687862 -0.00819617132080797 -0.08424109903364 -0.0867290029090364 0.0614941501394625 0.0074304061912888 0.00289658388081163 0.00776934466528569 0.0935356600638444 0.0673313342595023 0.0696472459748449 0.0183701330258177 -0.0893457281899179 0.0222945245167673
  8 284.640661590191 ""  8.34257663806318 0 0 -0.0655029253763143 0.0406539883501597 -0.0150893420869986 -0.0409033488708112 0.0475101984337774 -0.0195435041728961 0.0320800708233981 -0.0605508765015849 0.0171112612160939 0.0461355700572544 -0.0316538322352525 0.0258048924510391 -0.0797512675575064 0.0816484255900258 -0.0125299659316995 -0.0299548056882815 0.0887640628761485 -0.0179925217409748 -0.0327238246782744 0.0939518475520981 -0.0146321411947204 -0.164745955157302 0.0770409398540643 -0.260718276213774 0.295248372740591 -0.409076344319561 -0.0752323170148897 0.0544147822033956 0.0508644991033351 0.422507401157522 0.0431233630098111 -0.0616271102047951 0.0158408534490122 -0.0111441233594519 -0.0358772166408454 0.0291649000962953 -0.00863088103397344 0.00151845476505356 -0.0198846115293992 0.0132425918239823 -0.00794266169458285 -0.0142160988528188 0.0395664188856533 -0.003041956287928 -0.0203176242865305 0.0249139382270834 -0.0670879737512181 0.0353259192021932 0.0252131228907677 0.00929897546231958 0.0617687181768511 0.0348942868999452 -0.00720098322648558 -0.0212455844508787 0.0924521988795897 -0.046296136698978 -0.0331289916441983 -0.00333591411443907 -0.0174586292360195 -0.0127110691859707 0.0655504016446311 0.0651817149178824 -0.0186119829718476 -0.0316104141140381 0.0536329485933449 0.00803810761906113 -0.074280579649723 0.0295375730585234 -0.00114749695524033 -0.0181458901003521 0.0747233563006468 -0.000583814324988029
  9 292.395158935477 ""  45.000240334094 0 0 -0.0617885513484908 -0.011673964996733 -0.0130531358478281 -0.0349222563733131 -0.0200983375859451 -0.03166414047871 -0.100117551720882 0.0145892581430761 0.0625506819308172 0.0220320922806347 -0.0859561302393303 0.00669776327597283 -0.05570873540098 0.0133900151359331 -0.0180242892830469 -0.00654727067735254 -0.00675843057796792 -0.034217118018391 -0.0395723289945345 0.0184319256204541 -0.0530104073752483 -0.00932741196402896 0.0542847166412231 0.158242068283559 -0.218474427511389 0.0439601069174647 0.110789733524234 -0.122879296563714 -0.00543963153340879 0.0174578678429726 0.01124454415224 -0.0892448922027173 -0.00916389503417494 -0.0243142284540082 0.00328144169113264 0.0209511773032656 0.121150606974814 -0.00519931051283146 -0.0715370287971075 0.0638036863874172 0.0575654208029853 0.00458522278734843 0.017056779982696 0.0321260974010963 0.0255164890356865 -0.0163473921964955 0.0173580411207854 0.0180935714314043 0.0028104958583671 0.0253324790840892 0.0269086652754332 0.043149147145995 0.0589008353307614 0.0231956981946634 -0.0673607508361839 0.0983074867429078 0.0385298244189678 0.100801368710343 0.0553677257917526 0.00478153061028784 -0.0132108967533296 -0.0717598143144226 0.0445558263839712 -0.0143152867019512 0.0205316139031329 -0.00630961786959163 -0.0186824006979346 0.0133802467376184 -0.0157725954399877 0.00690880907958872 0.0335012099239749 -0.0158695533916638
  10 312.358813398709 ""  4.55993536989897 0 0 0.0142727162561794 -0.00281528746880391 0.00323121993701454 0.00791654829353888 0.000524207758750195 0.00863137610445683 0.0177708200716348 -0.00458475384176779 -0.00943496170780388 -0.0102676403739119 0.0213638492862008 -0.0064788252716056 0.0190793159258699 -0.011660145387846 0.00233425494085374 -0.00287972398676043 -0.00554154236341332 0.00906159215746946 0.0103731452848601 -0.00848461202408472 0.016084926398582 -0.0248585717129285 0.0206235250205961 -0.0684058282717562 0.0789731372987318 -0.0483049928363723 -0.0328127486962258 0.00619903798867905 0.00699926815999302 0.0540861903071042 0.0148259134785695 -0.0072558007056356 0.0256207509673095 0.0149865349840028 -0.0278027338672812 0.0321649645973046 -0.033471211670541 0.0323753934400616 -0.0131004382099121 0.0056593727314162 -0.00184231417853348 -0.00436035783947536 -0.00445208284334652 -0.00788571603275107 0.00176881821351204 0.0213213509945664 -0.0732280531327794 0.0465173433832616 0.0112362918544691 0.000725040639974491 0.0682082137877931 0.041998618501333 0.00738072658655843 -0.0113921127499055 -0.420936980966175 0.326273436373759 -0.0657449759774441 0.485329367115029 0.138138418048229 -0.103905999733736 -0.110688647543479 -0.513835585168733 0.186091140761745 -0.00407111491864646 -0.0114114211501381 -0.00934350165677511 -0.0339278821384728 -0.0407539615604362 -0.0503385247951258 -0.0139265331290718 0.0433395314679682 -0.0158763487427422
  11 331.321826474778 ""  1.35101213529048 0 0 0.0501210635484412 -0.0419463688438979 -0.000663120912602093 0.019153863632859 -0.0365068778163986 0.0477263550050272 -0.0483108200624408 0.0567403249953432 -0.00226638676756649 -0.0364719898569183 0.0247721844215595 -0.00265882587137269 0.0750091535232929 -0.08244865535614 -0.0066344322579653 -0.0519891188521922 -0.0395645788878407 0.0556258911706421 0.0380978227862706 -0.0874520647788325 0.104380620880352 -0.195692818806729 0.338671673144654 -0.268562304093888 0.19885197284233 -0.138519248747968 -0.0957392381563269 -0.242542925575626 0.0701004442033079 0.343220994366001 -0.101455578730625 0.125938368634133 -0.0825849731191976 0.000359199289044428 0.0142092620373346 -0.0355601240504587 0.0528073197591869 -0.000482279733230474 0.00280197247579516 0.0213348208773379 0.0228893041277005 0.0139369611139669 -0.0388514657800135 0.0193086500644607 0.0254054127868178 -0.0577570375289605 0.0594273925707553 -0.0430329023316116 -0.0279551908351994 -0.0298323698807859 -0.0726505915964528 0.0030829920713332 0.0216802653386692 0.0195217083337738 -0.0302619486167185 0.0128039501793416 0.0711506970069995 -0.093354089778038 0.013437627039496 0.0483930828056849 -0.0640228796355649 0.0267693104776744 -0.0388853970570442 0.0151530636581816 -0.0692506413248582 -0.0385791927308171 0.0387963009034523 -0.0611219370348741 -0.0461717637464426 -0.00392743415633612 -0.0662949458944082 -0.0326934034926837
  12 388.92501411519 ""  96.5960240537114 0 0 -0.00974725415699763 0.0216745928379984 -0.0576443662623623 -0.0309268922707679 0.0339350257543747 -0.0109591883596942 0.0134668617892742 -0.00788175606615241 0.00664457565877209 0.0286005665622669 -0.0224248799382354 0.046891162783446 -0.0180820114204484 0.0569278643725618 -0.0568582293149611 -0.0759896549134105 0.114855316503808 0.00454702614258602 -0.0160911537465661 -0.0106427574877699 0.0440084597723295 0.0600623091484311 -0.0481928623994421 0.0753626748797857 -0.0657835700062463 -0.0226137456169654 0.0399644963640057 0.0730456135853412 0.00606728999978928 -0.0288642909367274 -0.409952972806616 0.555088366173251 -0.509219851229304 0.0131649712423248 -0.0224682890048896 0.011820070355044 -0.00884298061696387 0.00221290604302237 -0.00330761571371918 0.00737086127476332 -0.0150119444215121 0.0105827779165821 -0.00185925716578695 0.00718751565449899 0.00192546837356099 -0.0292851274893291 0.0182507736807008 0.000831489732189243 0.000990830446962132 -0.0400712777336184 0.00135662159471358 0.0358775260018977 -0.0138817580713527 -0.00188045667647198 -0.0315519790874478 0.0299396953054327 -0.0214446270563403 0.0263792105045936 0.0367958025400528 0.0196594179852062 -0.0135913073923427 -0.0163540462933781 -0.00560142426704664 0.0133597843841968 -0.0312186088199752 0.00599135994354135 0.0017114687935437 0.00135752057114079 0.104168604020955 0.0646417619138666 -0.120582484095498 0.00708336489844935
  13 401.034664533522 ""  16.0588072691597 0 0 0.0423314143583694 -0.020185254814973 0.0221993682186141 0.0223986988293411 -0.063192347559595 -0.0127149166231965 -0.0244615366803582 0.0603751965040666 0.00843369592152093 -0.0088914576531938 -0.0569196128460534 -0.00296500883929019 0.0418714875171645 -0.022670606788286 0.0220124133963438 0.0667029949857026 -0.0949260820786129 -0.0193151666964223 -0.000989166825186908 -0.0720389787567507 -0.0638365818208204 -0.0330341162962465 0.179494948120129 -0.0396930260526879 0.0145396028826396 0.0747110637038108 -0.0085460997399764 -0.146337476447342 0.0276677024318705 0.0619999799613278 -0.114104209229813 0.113925086648411 -0.128215899628404 0.00775598513688257 0.0550163857297404 0.0786344591631443 -0.0534438994686812 -0.0327493783535463 -0.0343485624143701 -0.0932420180928305 -0.00829202291267074 -0.00675021512985119 0.0601792487095883 -0.0148397874574818 -0.0267651375645472 0.0662998360527191 -0.0511126069240272 0.105233145857189 0.0298065882341481 0.140235934305529 0.16715701916791 -0.117953225061003 -0.0176147180175452 0.00404243458067 0.122145020974349 -0.066505586250226 -0.155354890764857 0.128497115368617 -0.0293793039706861 -0.0808828249014276 0.159711256954726 0.067494814968383 0.134973685803862 0.0361385702541119 0.0624659017420544 -0.00212073616627801 0.052038174998074 0.0293614801053115 -0.105323365961101 0.0398440186741132 0.170787225181085 -0.023164902309835
  14 441.573020347079 ""  4.15109793373732 0 0 0.0191736923262109 0.0409397984152261 -0.0383680099209425 -0.0692019083888111 -0.0194324458746614 -0.00527423882365117 0.00937515037238906 0.0798784240368071 0.00858769505769286 -0.00868648593743904 -0.0924304014977147 0.00813646197296361 0.0119075254734302 0.087447309348635 -0.0394532884832559 -0.16347880676158 0.0236212455889279 0.00609941399050229 -0.0317378694463734 -0.0479222919774776 0.0903408909893154 0.0383972085685543 0.161826729096857 0.0169424787155267 -0.0199971250720701 0.0704029068813848 0.0210886023245131 -0.0521790024966318 0.0654534462369504 0.0422826020469891 0.0147335816468628 -0.160640300007968 0.0316449646293913 0.0127807082456822 -0.030500916668819 -0.02617654425282 -0.0247662356689986 0.045036016487749 0.0938123993260245 0.0331145332385178 0.00792912981020449 -0.0468411343410955 -0.0340480136701114 -0.056914743583601 -0.0433756595863261 0.0666671634550566 -0.0419506323226795 -0.0301731131348706 0.0346911531424788 -0.00349781695645532 -0.00696450913714237 0.045437512925847 -0.0170497407641268 -0.0806121033763693 -0.0615914846887927 -0.0323546995028588 0.107145137578071 -0.0790038417376783 -0.11943509547545 -0.0908415825578105 -0.0903466417174056 -0.148805230202643 -0.0977236725952334 0.0709599541055526 0.0455046650968566 0.00714550841892166 0.0704844640187837 0.0801283271098122 0.10097003440131 0.103978849997055 -0.0580492013244059 0.0152336392370038
  15 464.436322722993 ""  32.2655900139134 0 0 0.00750462311036762 0.00305458346541459 -0.117100861952959 -0.0473017950661127 0.0381819529676207 0.0203835376849896 -0.0054359273147957 0.00290705615207437 0.016204673446715 -0.00154511718845191 0.0191541972867391 0.000355457356486876 0.00846023703783627 0.0178175237084787 -0.116553949005323 -0.245061728133905 0.143319752473718 0.0464981419705206 0.0341960759258287 -0.0165007090037405 0.221377692606492 0.0640159399483395 0.0649242924268487 0.0790079738422615 -0.101781252732437 -0.0825806558773285 0.0608074157261131 0.011537212424977 0.0230732908831964 0.0703898560128082 0.147309347120665 -0.224247032626963 0.180901753368206 0.024859440148503 0.0366515924251796 0.0293940419476612 -0.026991099927429 -0.0301979509836621 -0.0510862533192529 -0.056813758376864 -0.0213116837007348 0.0365044969564529 0.0171591071745866 0.0312844987147623 0.0257623073550874 0.0117037020249758 0.00601360995035299 0.0428583249731853 0.00218557463741978 0.0246192422152143 0.029007217434569 -0.0622978540674281 -0.00968102776705688 0.0556879987135119 0.0347558784236751 0.0147656193514242 -0.121116478744544 0.08465045610064 0.0851050731756726 0.0509955972059587 0.0714145731118163 0.0931742865007639 0.100899957163468 0.0598656911859244 -0.0609248114317654 -0.0128668700280121 0.0911977262683994 0.0240863901436537 0.170431018908496 0.183556510650278 -0.222865626279531 -0.0200208278157616
  16 484.403381017711 ""  1.91220181573663 0 0 0.0246867933976828 0.0408131616059431 0.0298428274638208 -0.0258677739318632 -0.027783892791735 -0.0135789186186157 0.049652467011294 0.0656172967818795 -0.0124318134631676 -0.0113629377533031 -0.0683555345395831 0.00543418141110606 0.0323375312417928 0.0749046756426142 0.0237731104402528 -0.00445637179093255 -0.0474926402972268 -0.0180772938901945 -0.0356496866400487 -0.0278153229407713 -0.0348700451729935 0.0183101997332116 0.0522047853938786 -0.0459411467480448 0.0949688046336413 0.112748001373373 -0.034348382286676 0.0218023727199878 0.0490137998733025 -0.0374041833794537 -0.00526013925194436 -0.0808977414337709 0.0123188818537158 0.0110784912953646 -0.0459679107167394 -0.0498105211879718 -0.0517675907292404 -0.0116671867573792 -0.0579117073974233 0.0328537687396372 -0.0840969137357917 0.0781736692138075 -0.000265316639944422 0.0696571660494445 0.0594606245079201 -0.0436285395812408 0.129730420961476 -0.100901694907101 0.0519515357857432 -0.163585578338517 -0.203591464414481 0.0969921595837567 -0.0335657354606167 0.0962296600501841 -0.0452663914548351 0.10209640122767 -0.0981644946237617 0.0210694464727909 0.233664528358164 0.23619664048947 -0.0253133370256574 0.127116859713478 -0.0466193164299263 -0.0115208075720841 0.0331298852184924 0.00111595626349835 -0.0527688007509628 0.00189972475174903 -0.0324367012383206 -0.06016384769374 0.0625107065434267 0.00985664543223979
  17 564.388108259804 ""  3.53305907164567 0 0 0.0231625123267059 0.0580247670695925 0.0224233740461623 -0.0358517840985323 -0.00140118682667571 -0.0124828970695616 0.0993063392820482 0.0780232380326127 -0.018851667755813 -0.00187368694041768 -0.0554131221058843 0.00222526706712821 0.0584563636304812 0.123218991467476 0.00482396558557397 -0.0663379523626886 -0.00317530199496302 -0.0095849526347591 -0.0242621707709868 -0.0137621666841855 0.0203531300339464 0.0297171151376707 -0.0311243866311088 -0.0690673774488076 0.182374144915261 0.135139952083967 -0.0580664800013823 0.139392520081839 0.0764299381284177 -0.0870462815419994 -0.00191002684475869 -0.0738558958790119 0.00136258715072752 -0.00393379863872887 0.0316114201710413 0.0302417670603694 0.0550197384501023 -0.0106727253473039 -0.0111030172767143 -0.0402095837177043 0.0514796256802605 -0.0211836359892198 0.00449619406485816 -0.0013227775222194 0.00400816498616673 -0.0513484917503843 -0.103374658509093 0.0815758981902961 -0.0796546343360359 0.0790288797500938 0.12231909316323 -0.08063263001721 0.0397525096744301 -0.015643555834675 0.0408247749970716 -0.0280881942000244 0.0398706205878734 0.0132131534080064 -0.0741104532760297 -0.0838502916479873 0.0432640666835264 -0.00036828026524354 0.0937968051561308 -0.0972876235040457 -0.102602048894051 -0.00144729065871163 -0.11374689426083 -0.0882187945038568 0.0511753187155935 -0.140329730631105 -0.139890337771047 0.0195128954496692
  18 743.585221335635 ""  9.7232748211496 0 0 -0.0060427517546004 0.000533225944581357 0.0238211364612395 0.0172850873563922 -0.0235860853550779 0.0252408996516932 -0.00628628253689842 -0.00516432896761458 0.00391493427909748 0.000254669291250227 0.00569321039486558 -0.00537934255532895 0.0733882669808579 -0.0499741711200265 -0.00109174018515598 0.122462589631445 -0.0933912780229322 0.0114610740102062 -0.021418985660549 0.0218966198299988 -0.0776727637969576 -0.0383780441157152 -0.0146362327978209 -0.0314295021567143 0.0350306346334546 0.0251034122801434 -0.0153054134623219 -0.0155110044200389 -0.0117711917534618 -0.0114294117326783 -0.0145401426164288 0.0131611440379238 -0.0252956045510012 -0.00520092585001831 -0.012489954645556 -0.0237304161383647 -0.0149829927850928 -0.00508618978536923 -0.0104827665474823 0.0164107934940319 -0.0173001191290698 -0.0153040496501962 0.0126455435327048 0.0165096761334355 0.0373968896817069 -0.0341848944324528 -0.310475016162461 0.0803361503814355 0.175408299682822 0.225238742998879 0.164572257855484 0.0105023119644243 0.00311240474413274 0.019370304380408 -0.0187380146519727 0.0424087173880844 0.0714892007734443 -0.0149134395177044 0.0458652806355156 0.0884168465211307 -0.025561560215113 -0.00449415510156295 -0.0338227803035626 -0.0371488031099406 0.0545765354222131 -0.0684339344947292 0.239038084237433 0.330174836383313 0.31372566361661 -0.0657296058923934 -0.496053823018612 0.0379745846865908
  19 798.746169722369 ""  10.3509910017798 0 0 0.00251827543474654 -0.00486557620153613 -0.0301099698077676 0.0313778461153185 -0.0298783308741654 0.0132749567420031 0.0161829218168666 0.0162290910919735 -0.00449704556673094 -0.00455993633568096 0.00360144760951205 -0.00359809290758971 0.0166358394713248 -0.039510355085136 -0.0310011885943461 0.016214798653371 -0.0311926146501094 0.0144422877662439 0.0349821295934815 -0.0432515161166321 0.0229199067949154 0.0334646642084935 0.0224774408107557 0.0127257908460004 -0.00470316772229707 -0.0211199429221531 0.00604170198812635 0.0429825187460759 0.0323793093575149 0.0180053677985193 0.017329350676989 -0.00381173177614875 0.028361503294831 -0.0476269440141577 0.0521100551638806 0.0782473914805831 0.0159686403399138 0.0242140306433992 -0.000124406531324102 0.0578766999319804 -0.0113827456229912 0.096588332413395 -0.0176366731396366 -0.0831265053793014 -0.122456796773604 -0.194086832576659 0.201623802676461 0.0543274537228576 0.0133329577790528 -0.0437716996414468 -0.0621557043889927 0.133375652190119 0.0441178232791313 0.106955004503662 -0.0438816114876532 -0.065223877556571 -0.342071876617342 0.0224627208324345 0.0533290252182163 0.00937541808058141 -0.0177641188133695 -0.00376522789390335 -0.195532026206471 -0.0568376784284232 0.014624312762351 -0.00514977507618444 0.0275828990916508 0.103112431947719 0.116088860140439 0.00240256807997161 -0.124747313532507 0.0024793027725646
  20 829.653789330706 ""  18.8979687733693 0 0 -0.00529624190625977 -0.00211899621039126 0.104169803788276 -0.0992163390753195 0.0841065958475644 -0.0152838044051547 -0.0219984790605596 -0.0315128801160839 0.0296734482757651 0.0171489225744293 -0.00412668551968522 0.00660001911395814 0.114523154215596 0.0678318243837555 0.0516504912988234 0.0805719321464781 0.0213054923768786 -0.0362120647533187 -0.154368251590924 0.180032836766276 -0.165614898228863 -0.145575320355924 -0.084085125571472 -0.0985487096947289 0.138257500395137 0.168306545364777 -0.0481881740767428 -0.132516106140992 -0.106836873522145 -0.101040024690174 -0.0178961194229294 -0.0886899593224338 -0.0611621485471664 0.0184953776542452 0.0122611229361443 0.00597563226859962 0.00674329696274763 0.0182327256002548 0.0021367044834581 -0.0101996095324701 0.00345523516024523 0.0453764627891979 -0.0213600572291916 -0.0339441491776165 -0.0360063101365381 -0.0539395643739602 0.00661164635287558 0.0180285953271474 0.0574348929823939 0.0136263954727305 -0.0126456964835356 0.00373452263267543 0.0259312612133881 0.0604547890623368 -0.0117836382946519 -0.0437343089270523 -0.191783205138626 0.029815227879307 0.0286800859391812 0.00533839856802098 0.013746125898794 0.0327422385735569 -0.0124550679008472 0.0873304764289237 -0.0517080671800507 -0.0723044962937507 0.121508890307743 -0.0432798154288299 -0.0843790900435059 0.0257994336243257 -0.0678239916769288 -0.0518640050312952
  21 905.17601650217 ""  9.82675722711503 0 0 0.0401082983039463 -0.0175099028392313 0.00148369219407269 -0.00263345336840481 0.0202469638142744 -0.0571215735185547 -0.00398124414833812 -0.0243239896364956 0.00722319336799208 0.0038725368712828 -0.00180886529395069 0.00688084435604863 -0.011207283319014 0.119339182089534 0.00933861081387434 -0.195382600458067 0.114789813393545 -0.0300003356260724 0.0750832379717146 -0.0451373879784764 0.14081284768531 -0.0200546283705684 0.0202705412109025 -0.0267227167147229 0.0235921105166533 0.0675617179383394 -0.0101248875096916 -0.10499246893865 -0.0754210187183915 -0.0386090858466737 0.019285477216143 0.0698885731286471 0.0449660146097504 -0.047040207140236 0.0504665629707804 -0.0437396876486315 -0.0122813998195125 -0.00598474709956593 -0.00211866038819562 0.0281890525814523 -0.012567558917134 0.00215261646567798 0.0558148414374457 -0.0398762880628339 -0.00278878141958415 0.0758082909730454 -0.25339941217144 0.0388512386470514 -0.058581666676221 0.271410569371067 0.212429669306885 -0.116291018016199 0.0943643933538505 0.203445768701642 -0.105083505228479 0.0904654255618036 -0.00177608206378758 -0.0758475915166955 0.160126218457859 0.296282769301152 -0.115351069629022 -0.0507510036786128 -0.38860211520248 -0.00417402452224721 -0.0181840778915297 0.0468461231861828 0.0255221667411265 -0.0657611141457254 -0.110433367204123 -0.0639721891543049 0.139174777493062 0.0385069813463393
  22 927.913752219157 ""  30.191877888609 0 0 -0.084986125137338 0.0652617570442688 0.0125031085100065 0.0448985210753646 -0.0389524878168127 0.0511203792459953 -0.0281946308805298 0.0559490899847209 -0.0145052963132663 -0.0156176401303391 -0.0161889462759598 -0.0131151666519346 -0.144110044206516 -0.0677847164236942 0.0436369999783101 0.0815188763786007 -0.114624682062703 0.0418902281655197 0.012665991826137 -0.0218226260890322 -0.0216660531782248 -0.0275768853706004 -0.187722447928931 0.0652435121747528 -0.0531435432909728 -0.207947867052313 0.0122085887621551 0.328766402908864 0.214948184141508 0.0683709713352632 -0.0206297627080204 0.0161757358316397 -0.0125567087707874 0.0210163818807111 -0.0155451304831984 -0.0597061460053726 0.026144186173752 0.0324222051942522 0.00653576007756485 -0.0366118999868508 0.00968494696269611 0.0227893984373921 -0.0183350469195706 -0.042412028556471 0.00259650188639424 0.075484812975422 -0.205666986171136 -0.00843147718323472 0.0123745831300043 0.11509209122497 0.0934663642677266 -0.0996895027807801 0.0930788363385478 0.140121619100528 -0.0375168461253846 -0.0273619075171631 -0.229051960703845 0.0330276104883849 0.100751825501923 0.133467072383261 0.00380547098687185 0.0737829191106799 -0.0439720508411488 0.0643053194160205 -0.0285344456555462 -0.018729986959135 -0.0528219361438991 -0.102944188172666 -0.0647849246220331 0.0443305136870343 0.0562125810909351 -0.029477829659183
  23 936.715969324167 ""  2.76748711008751 0 0 0.0412066898346606 0.0743169652238521 0.0149512986282917 0.0677072945864163 -0.0342912518091497 -0.0587894030491669 -0.082117776643064 -0.0489590196404958 0.0323551448991459 -0.0119705557114135 -0.0131935257854241 0.00742252497124316 0.0804588810138921 0.287084299506128 -0.0152714359838124 -0.275445984380235 0.0623625383701834 -0.0132710207901327 0.192559199450504 -0.159037286305975 0.266697870184791 -0.24245970173592 -0.244751867235616 -0.0980223740487794 0.112445065003684 0.0548732152656148 -0.0564366471378639 -0.0202216346912476 -0.062465669178626 -0.11448345988767 0.0464535040359579 0.133779066321275 0.121055879736428 0.0209481063971432 -0.0326520825564383 -0.00974334507670853 0.0203900765554555 0.0199453995177853 0.00300936320653244 -0.0204948983694659 0.00496835903818093 0.0138507561362015 -0.0401488308907805 -0.00180755395314626 0.000941024516228043 -0.0337720330843573 -0.0117776837023215 -0.00982412388029812 0.0634338081712615 -0.0447299125252738 -0.040819140433075 0.042476903242 -0.00173743294138407 -0.0352532433842569 0.0357780064475557 -0.0630267627811303 -0.124113303365758 0.0579033577017548 -0.0286652388339571 -0.0841688342299049 0.0632026382809173 0.0680833804898284 0.179397848991253 -0.00264734261256706 0.0260815167196164 -0.00869843740115294 0.00209405101099552 0.0446619756200618 0.0324324207347395 -0.0681557350959524 -0.0466805514452523 0.0239918381822483
  24 957.981757129483 ""  31.3903216200775 0 0 -0.0384589005830244 0.0459348953977699 0.0157764590351108 0.0267702731789734 -0.0187806339660738 0.0135694169117296 -0.0443206007769223 0.0305791035338236 0.0273207058466656 -0.00806071927177563 -0.0105628733560031 -0.00374333080521092 0.0470292856336711 0.0576867698671917 -0.0165880752111059 -0.00117966000842 -0.0418646384069221 0.0156434638025368 0.028247926577327 -0.0273044530548988 0.0234261875407548 -0.187075710145584 -0.276187762111546 -0.0455432873076063 0.125995705879962 -0.0239161067025826 -0.0409750262285529 0.212597484343879 0.108371931607892 -0.0590210561021271 0.00212916519134499 0.00196066977467215 0.0153080108930969 -0.0309423101938865 0.0636110736976492 0.0636893704244244 -0.0556308502627666 -0.0545500116352194 -0.0106125630996051 0.0507586634347811 -0.0102809892249083 -0.0176200409656458 0.0657910087394028 0.0362162188792818 -0.0153650165789235 -0.0368838018441091 0.204831339006582 0.0228438275198729 -0.0554661396700112 -0.0297920240914782 -0.0342136871525926 0.017359573798036 -0.0846426992188654 -0.0618560670774965 -0.0148817596914577 0.0996259148808087 0.341206517164215 -0.106086724087712 -0.0571025052886544 -0.0233184593334153 -0.0873512792165492 -0.160533423839046 -0.201475969197732 0.0361815542568734 -0.0347226501031014 -0.0455786679535519 0.0768100160804888 -0.0103670054153447 -0.033086982241459 0.134448249059231 0.00143761273683039 -0.0815352404573297
  25 1042.50722610227 ""  11.5348768685691 0 0 -0.0738405278415073 -0.0765626270069381 0.0612235846704926 0.010032070361692 0.0164892474050501 -0.0728091789251562 0.04351192555775 0.0520046619844985 -0.0126553550247429 -0.00202179579218 0.000540308234677141 0.00815151910328642 -0.264571056771987 -0.0879835151489583 0.128484211246593 -0.253148804455628 0.0639244206217345 -0.0391558490087917 0.117115954257971 0.0362657343722286 0.174981207383205 0.102198142170359 0.0594593672440193 0.0568014015839106 -0.025567936450802 -0.0236070860152987 0.0228626333490999 0.101405804236632 0.0934016861027211 0.0585539992843424 0.0457230785559114 0.148273499233543 0.107181520125011 -0.0143953444374216 0.0175771375461635 -0.0124729650786016 -0.0172342807023408 -0.0110764255856417 -0.0043116695962102 0.0377147961219712 -0.0143320644218653 0.0219118152267078 -0.0246985467022544 0.024945498857948 -0.0106258319290494 -0.191458555499074 -0.0674027608844407 0.0381636444068208 0.224256632109819 0.114491301501551 -0.0228647211482382 0.128795399354539 -0.0614128677669173 -0.0750788841935643 0.0475097973429328 -0.0344057783387347 0.0275773841094035 0.0196208158408993 -0.0774030133947374 -0.147896393143924 0.0366852215560978 0.00212908041645953 0.145267486369327 0.0262570583298058 -0.0193142201933822 -0.00737329738533873 0.279545194919836 0.0299897968019859 -0.178735113282187 -0.169238568221205 0.00026703133599362 0.0481294701687619
  26 1069.61798202462 ""  41.0725451336552 0 0 -0.0947030848832561 -0.0673448348023462 -0.0312080217338443 -0.0466151527781646 -0.114957245968891 -0.0384441465105661 0.0444017302470084 0.043736181969245 0.0587782734140438 0.0558585416752653 0.0846186011505971 0.0377182950534222 -0.0170550629641171 0.0694308526757058 -0.0722401128386749 -0.0760255151403963 -0.0851870355620799 -0.0266975331460643 -0.0137090315363302 -0.0490877710896321 0.00555516146356622 -0.0903200529281523 -0.0277151163988406 -0.083057485692159 0.241006190118799 0.233958942434209 -0.0341910352975712 0.0111862883807578 -0.00691486960126552 -0.106240542287611 0.0467564053075855 0.0370074561993381 0.00702502049384751 -0.00509819879910524 -0.0119702249987108 0.0014275987039225 0.0119465170352113 0.011372022204203 0.0107698001962176 -0.00608563833364236 -0.00190495085939662 -0.0405805041676561 -0.00916237758835894 -0.0211129999114194 0.0287538288534216 0.13049074837808 0.0429780933702036 -0.0355438407158633 -0.098625532566273 -0.0435758855326493 0.0146851605907896 0.00650642329394852 0.0262140968585556 -0.0157231636713721 -0.0118519306875964 -0.0164695126803735 -0.105324938797863 0.0419337265223393 0.0712238898016821 0.102469541652025 0.0139773668812044 0.0590102173065837 0.0145751014805493 -0.00767420191809903 0.0106579635759625 -0.00905006537296982 0.0216854613756676 0.0399230068525614 0.0284073914764904 0.220784221709142 0.0441559380478887 -0.0842015786275623
  27 1089.33155954026 ""  53.0283513936378 0 0 0.0327414653944154 0.0593751595207077 0.00919087181643092 -0.0767452715416662 -0.115268030101903 -0.0263064572434787 -0.020101576974765 -0.0187154380363001 -0.038599014697323 0.0631752697710573 0.0791515651620055 0.0444959024071356 -0.069259014422338 0.1605696439719 0.0374979559870509 -0.00610505441628458 -0.135382719790036 -0.0274484960754737 -0.0906426110455429 -0.141337941094383 -0.0664770467531705 0.0659453719367079 0.0479051677222445 0.04470186083483 -0.143368697781153 -0.108681987863399 0.0179348892575465 -0.0259002409370029 0.00440880370459112 0.0606618727636982 0.0145442141261594 -0.0977591997727827 -0.0706483329277932 0.0182476010414575 -0.00480584797106107 -0.0183542201139896 -0.0082378178837999 -0.00843127957675304 -0.0177942144013728 -0.011433479212454 0.011970212558715 0.0761317106067431 0.0162444032378298 0.0317403541523053 -0.0485724199751211 -0.160382705336372 -0.101108484050533 0.0343659392615579 0.129057576592228 0.0494287040512773 -0.0131593140969514 -0.0779932858177457 -0.0136511337485759 0.077463747212503 0.012962151707542 0.027279108918505 0.155820088128469 -0.0750643160496065 -0.110568563818799 -0.156037071416168 -0.0325879890436402 -0.10134607727936 -0.0471997107979852 0.0242367140867162 -0.00563664190181643 0.00300885172879763 -0.104618246420856 -0.0757374715923129 -0.018060413504948 -0.156499869865178 -0.0229660972704006 0.0587838278399644
  28 1108.00668165287 ""  39.0683798208864 0 0 -0.077061967836512 -0.00989074521908885 0.0294998801086874 0.0454902762671408 0.00928493049313211 -0.0115005042730511 0.0471166314496288 -0.0146532812556591 0.00477807233180488 -0.0201764432462987 -0.0203094484178904 -0.0107850663626093 -0.0720322434953891 -0.0230582741858789 0.0285264908733557 -0.103902489351593 -0.0346494123130826 0.00332160736748535 0.107251739739901 0.11052368074194 0.10859381563812 0.0714458146445562 0.145290118425285 -0.0147141178917255 0.00410924344321507 0.119755559949409 0.0168809386280668 -0.129183442636865 -0.0799290001904071 0.00586794804356156 0.0452273255411845 0.171731047893994 0.124084504302231 0.0633812652229708 -0.0569260253712585 0.0179200481889 0.0209893241533297 0.0175059332992948 -0.0167787336138676 -0.090634127414517 0.0294716231320369 0.065667628125637 0.0524503860975747 0.0105685876027847 -0.0455306009465817 0.131031829185573 0.071132166404646 -0.0331426339629794 -0.0696336806609142 -0.191634594160674 -0.055571717862004 -0.254586806136858 0.029342624680011 0.143530181683001 -0.0432189135945594 0.0793230338919811 0.167819586287328 -0.124093282492305 -0.0583826082886488 -0.0259069543146894 -0.0785153462582513 -0.13292753394052 -0.21521696965302 0.00893704647222945 0.0239554630483434 -0.0435158736219187 -0.0939180817605616 0.0197998651360603 0.0778653956575501 -0.0121706666066453 -0.131924505295067 -0.0142020259690742
  29 1121.09540327709 ""  13.376416987896 0 0 0.0421836807511453 0.0226509045950459 0.0698067307691374 -0.037420058271459 -0.0165486321600689 -0.054851455132333 -0.0233027336449351 -0.00044801876406148 -0.0566303462493211 0.021133071107319 0.0163056355542923 0.020840671763809 -0.0341797665265359 -0.0454943576806315 0.10101475217026 -0.139937543880515 -0.0956191808268288 -0.0445612732745743 0.00867723130609567 0.00222746737869348 0.0425864344834776 0.098252498944701 0.0186996445135619 0.0860156340824712 -0.190208743247676 -0.197391479041479 0.02554147023768 0.0634815263006524 0.073443940912943 0.109345409910278 0.0371727228924576 0.0422537609604981 0.0462655535349598 0.0115879418204463 0.00249308845534564 0.0682301633091269 0.0107166211822879 0.0051111732168491 0.0160023323287246 -0.0264789397088783 0.00584958885810225 -0.092905603051993 0.0207665964273461 -0.0458390769640926 0.045852064592908 0.0788852799510129 0.217080200267798 -0.00615800619578412 -0.226768543335658 -0.19929534332393 -0.0330897410667758 0.0212340508706265 0.00924879096408596 -0.0981144537831377 -0.0611268264539983 0.028860351462885 -0.0950103283784971 0.0294616143593962 0.143839861188597 0.250762769613271 0.000308639764336288 0.0687443919125738 -0.0935432249620006 0.00530091385707697 0.00433739889149397 -0.0470780777496084 0.113461787610367 0.0618027600713055 -0.0253965116451696 -0.227062136548565 -0.149427468157584 0.0478070881474414
  30 1149.79743511191 ""  22.2061453635893 0 0 -0.0851074108440285 0.0890446338185297 0.0129473402635591 0.0465101071976818 -0.0347016779527973 0.04118681396818 0.0519055233354368 -0.0642218639823149 -0.0166166240834173 -0.0102825264862866 -0.00731937555606966 -0.0108403980717213 -0.118180138668203 0.258538827448526 0.0143082996510864 0.0403031968946763 -0.0783127828270528 0.0424576074515097 0.0485692364321649 0.0377931397916261 0.0303929981711129 0.126550473993476 0.253802186008442 -0.0221688186793616 -0.1030683832027 0.133500389358123 0.038099240369116 -0.27943080664954 -0.174904750122282 0.0321450620330782 0.0143336411768949 0.068793317811261 0.0419289071346404 -0.0217499206402888 0.0577911038497012 0.00637803141787886 -0.0232724340728791 -0.0213304925410116 0.0104231944070109 0.0498887754872424 -0.00909060235449869 -0.0486498485585089 -0.0146159728551857 -0.0129718087054465 0.027349557253836 -0.12121381782678 0.0166954246687496 0.0341776145626205 -0.0180852654615939 0.0866899555321226 0.0290001396882922 0.137554917481772 -0.0280952508350895 -0.108024142523203 0.0055917410351878 -0.0230405786560821 -0.0666295122705135 0.0589900695936915 0.0563380213751932 0.0634359847135307 0.0296484101149436 0.0634102701267965 0.0589143967637178 0.0449113925208979 -0.0255826206419498 -0.0336637025009706 -0.223836306277446 -0.12411011456545 0.0350089250566492 -0.00867334411772044 -0.0447389232399378 -0.0177281153717056
  31 1187.0412416397 ""  29.9103689308505 0 0 -0.0261300620545541 -0.0123708845598573 -0.0318691489940225 0.035487498391638 -0.00151416803856452 0.0332665985250523 0.0104908528422795 0.00171108002417603 0.0203688726050066 -0.0127224104534335 0.00899939208270356 -0.0045024793307405 -0.207076864045028 0.212791879631408 0.0168423124397258 0.152909204665804 0.331024032777023 0.0384840095321162 -0.0246110666211305 -0.257780946428041 -0.0269931796899659 -0.0317787092503776 0.00566169633535876 -0.0328673015764488 0.0536384429351667 0.0770892309363845 -0.00355491437557044 -0.0204339742655608 -0.0222726703949619 -0.036742906880589 -0.0971593100685276 -0.27784824329263 -0.189844738770718 0.0116559089224586 -0.025341258537287 0.0357551451227044 0.0244811591492489 0.0194816667842708 0.00282069684958752 -0.0726874118175675 0.00959838655177335 -0.0450775709516667 0.0366299861791823 -0.0249403843201807 0.0148413572923203 -0.230532772523172 0.0742983925533161 0.0313710151467967 0.310279192833712 -0.055315459298764 -0.162148240526053 -0.0347405013987098 0.00336551409641892 -0.0755873015443445 -0.0663765060658735 0.0605225195862158 0.0152303520193039 -0.0350605286202103 0.0592687468812227 0.145529223746361 -0.0209207661309423 -0.00129577198888151 -0.128560093833164 0.00932391820382198 -0.0050483697850452 0.0116824712670149 0.197247282323529 0.0272830007256464 -0.124995334362783 -0.207338283895173 0.0106987924614468 0.0733270190772967
  32 1213.67815858401 ""  8.03132343441873 0 0 0.0195722061415101 -0.00347742523271538 -0.00984162775057793 -0.0223172116371557 0.00539203300053523 -0.012324099977265 -0.00813529787542443 0.0050317688430432 0.0105238612526065 0.00394157916575316 -0.00766951937004405 0.000103087474227058 0.113016826199744 -0.198907705189603 -0.0281038580555243 -0.0754716221629798 -0.219803620268375 -0.0199048270513944 0.0110550674677315 0.19265060552695 0.00625654525046866 -0.0312429587307609 -0.0413191043754327 -0.00327177842075519 0.0396584252774016 -0.00713828847836157 -0.00846396473197707 0.0203379571771859 0.00578297614667861 -0.0207455508582093 0.0734381903204676 0.167187041170421 0.139538131724792 -0.00053396979655079 0.0125392571915051 0.00471865889524124 0.0379920790589704 0.0433507481118592 -0.00160920680692099 -0.0605994551707717 -0.0483979143546976 -0.0431088261143845 0.0308223555976554 -0.0145234841247705 0.0182896782207578 -0.581782431486132 -0.0881905420184386 0.101231781706926 0.215561391447823 0.015736367670964 -0.110499349462544 -0.0378746757847006 -0.118889818464442 -0.172428981601189 -0.0410709277496003 0.0436622888720509 0.0449784623723273 -0.0258789846591521 0.0435588170939897 0.114648358465123 -0.0190663368605693 -0.0156153133495829 -0.0904605675031749 0.0157598491361377 0.0129946049788119 0.02735082693472 -0.22435700909714 -0.0730878601876347 0.094893439104476 0.16964525637249 0.0647177779645459 -0.0258358150846693
  33 1229.1027703146 ""  5.62174961068702 0 0 -0.00245504841704353 -0.0261979355070119 -0.0250299223697044 0.00368611113274233 -0.000239318504661415 0.0135903851870911 0.000237094445571208 0.0123769190009178 0.0240734053382856 -0.00170698983776735 -0.000354588823217541 -0.0081957830870949 -0.137341281115763 0.00864024779676455 0.0203738447121264 0.0573487621686082 0.144577025185656 0.0138756128334984 -0.0204630761269572 -0.0520470927610694 -0.0252529524804208 -0.0555670959125044 -0.0426527340177232 -0.0261442426922649 0.065082239433358 0.0383375275389889 -0.00682695035962886 0.0192909127932514 0.00252994543018518 -0.0421703939853299 -0.0134595434057979 -0.0486011970459576 -0.0315814772681726 0.0268997960707163 0.032099000429556 -0.00628924057195825 0.0147783168757646 0.0336133198412275 -0.0100742181256426 0.0352285644158665 -0.0702544417141606 0.0140882999835232 -0.0129764592009976 0.0120838132181686 -0.00510971023180603 -0.284822552816199 -0.201136483842803 0.105105594942401 -0.632371413932786 -0.168548391400884 0.131452109523307 -0.177059397210442 -0.182110286902867 -0.0289639069731584 0.0351123295824595 -0.0246914675611312 0.0344093784872491 0.00835241650164972 -0.020058240633533 -0.0445270027939038 0.0117038595643679 -0.0081284704160066 0.0650932112255216 0.0413201306532711 0.0428146067733639 -0.00778745080849508 -0.0287051506469192 -0.00556680436450501 -0.041488422129893 -0.231393187050059 -0.0854205076718083 0.0923544200136315
  34 1239.90273436264 ""  27.0499884273888 0 0 -0.00872550962796538 0.0273909466925869 0.0248135931809499 0.00401657628698338 -0.0048737774804738 0.00595150182752557 0.00278327092974049 -0.0144754822465963 -0.027492883398988 0.00101690614558351 0.00127348159514942 0.00128601352125044 0.0484604174434693 0.153763998796499 -0.00396303538115496 0.0113104235668131 -0.0185153989363956 0.00640651376904985 -0.00162968878240334 -0.0318542188140782 0.00171193628611382 0.0645859804423514 0.0603562016899167 0.0246480365764509 -0.080943333178813 -0.0306609757128187 0.0104209038874631 -0.026450618704513 -0.00440579012380848 0.0476280674872313 -0.00999948034692886 -0.0179431584647952 -0.0186628919034604 -0.0660354270461504 0.0170323871711725 0.0101948573293803 0.0577760731962083 0.10185948544953 -0.0116313956554771 -0.017461470369304 -0.141447291053181 0.0192104001246118 0.000319805681313245 0.019904584583894 0.00401145682264799 0.263433797144565 0.0908490770008556 -0.0497977801213435 0.0574369610704988 0.106806835523711 0.0491309509393038 -0.211358772636661 -0.31785339523018 -0.143916399840189 0.0441622513355946 -0.0258179550204829 0.0432606118634194 -0.0204963179627521 -0.0466157736096729 -0.0501644738146144 -0.0216854841901846 -0.0637144865772592 0.0210417800987485 -0.0279965587027116 -0.0347376178353794 -0.00665296480095018 0.205446892765816 0.0647043115117216 -0.0432630320608767 0.146937631804715 0.0753978072020689 -0.0747025976907932
  35 1271.13676208773 ""  147.341306240344 0 0 0.00414125246394793 -0.029888424195823 -0.0140850130956995 0.000710362010917355 0.00491260679073308 -0.0247226776768977 0.00110309892759766 0.0197095170023975 0.0305242239299178 0.00146280900480335 0.00606961705302467 0.00568111028407452 -0.0366151734698943 -0.272289964111482 0.0148312752675953 -0.0326684284099055 0.0991892993550827 -0.0178128033217294 0.00571843662404815 -0.0770921096802791 0.0106625592931052 -0.0773633003247456 -0.090657330551357 -0.0292278741293692 0.0774360058267665 0.0255805701912693 -0.00483744976505007 0.00992062515843762 -0.000420197993453275 -0.0408749682539827 -0.0251762732375686 -0.0643373450037414 -0.0490802282194335 -0.0498434437806982 0.0261339144514192 0.0168349126343298 0.00575930731781331 0.0214467061274277 -0.00018625450920156 0.00932402868494356 -0.0359214515905677 -0.000653430596690434 -0.00149015927137613 0.000963144538121373 0.0041080085344938 0.299577357465329 0.171153705736894 -0.0645736023552563 0.228596726460653 0.164408225953282 0.0170790136488002 -0.0336345139912395 -0.0910853160205483 -0.064788205471287 0.00591062539874874 -0.00588756324786195 -0.00168253303882496 0.00201458056316805 -0.00479288826527943 -0.00263209752238606 0.00321141938602812 0.000814241932978178 0.0123055079809105 0.0526681677286988 0.0235903993162682 -0.0169791293953756 -0.502670254967324 -0.204810470545081 0.0926145761828262 -0.341368977234377 -0.246474678281572 0.133769784380809
  36 1303.31746821385 ""  14.3447279312884 0 0 -0.0158724323034971 0.0101679090903813 0.0772021885425883 0.0293595590161786 0.0136579909051371 -0.055423543929455 0.00688155165329425 -0.005501641257753 -0.0194069205014747 -0.00424509468267251 0.010461913972278 0.0183621018045417 0.0696846617863161 -0.202621535415151 0.0673411401965981 -0.0788685430041838 0.194089750030133 -0.0307867227480949 0.0452889337848306 -0.274030976945353 0.0669288197795861 0.0578338435315749 0.0205623460329204 0.0383495290944104 -0.0407217750728654 -0.00211331545868758 0.00682435021561364 -0.0256691465848965 0.00434560797385099 0.0724733194674282 -0.0931896200682279 -0.236260501700251 -0.169482284732834 0.0225406103806875 -0.00946629229786403 0.0052042143505637 -0.0252182807069812 -0.0041144522171009 -0.00225838490982494 0.0734709159150449 0.0289613840876764 -0.0289732506806614 -0.0231892106041746 -0.00706086114110653 0.00859197995410628 -0.170011195709165 0.00346483999111564 0.0252212779298042 0.0547673908529273 -0.0152880940397724 -0.0331706913326768 -0.463937024666182 -0.0854980629530448 0.104795864534049 0.0339816823029082 -0.0454129883286105 -0.0383642390750908 0.0763486488254599 0.0377949818807176 0.00124834974937229 0.00765579259438327 0.0469216750703795 0.0244791434553403 -0.0210577901027796 0.00370482558014666 -0.0189473051101567 -0.151428916512556 0.0089034397409362 0.147147856117488 0.328845526928541 0.0266918017867324 -0.122851994622501
  37 1314.7761867587 ""  42.3135004362517 0 0 0.0132922057208712 -0.00663573228659348 -0.0605221904475216 -0.0182042294120064 -0.00677952119117917 0.0362059419277847 -0.00478783396726439 0.00281801395450188 0.0139827193405476 0.000413333626172717 -0.00733072512502512 -0.00815144676400723 -0.0365948180881748 0.149571654507725 -0.0585845875525918 0.0347279785950105 -0.216149402618274 0.0165507075498727 -0.0141500239076756 0.248787599925876 -0.0321364247364993 -0.0404467454626678 -0.0083953476455726 -0.0300217076375579 0.0273584244605135 -0.00139803139276348 -0.00454257564844193 0.0208076600631505 -0.00462051427871544 -0.0567243253626558 0.0628679730940039 0.169080711185188 0.119727128877426 0.0115186971443947 -0.0250154425032972 0.0280165063149384 -0.0290854690591903 5.86461095080133e-07 -0.00424285548182462 0.0877898120145919 0.0419360033854456 -0.0302005734849558 -0.0256216536414055 -0.0141336201330723 0.00677926367057181 0.00243972610015284 0.121346829235413 -0.0107551314921796 0.199254624640661 -0.0074321831452995 -0.0567882536134897 -0.593576492471543 -0.138948604637373 0.10897390448036 0.0190575540086406 -0.0384821608839005 -0.0492685178084962 0.0767719936890408 0.0439280546200271 0.0130922097257405 0.0239442350040514 0.0733068830453188 0.0381000602475052 0.00132124230426379 -0.0124677460463728 0.019764315004107 0.133738904088988 -0.000827791411464402 -0.097504225292406 -0.24139342244772 -0.00720595641415821 0.0903013379070885
  38 1340.71211628678 ""  6.77380282830581 0 0 0.0169312057164985 0.118565046544451 -0.049416807753809 0.00166065965121938 0.0203173099945451 -0.0122957917370273 0.0213841920920803 -0.0332696668928945 0.0558870577224401 0.00824103771515648 0.000851011468737491 0.0139056803275674 -0.335905055626805 -0.551142127134854 0.119890308725809 -0.0825927423285741 -0.272666026796844 -0.021959573198822 -0.0269872423492953 -0.175654914141671 -0.0239564824989036 -0.110090522865887 0.0461293183866762 -0.120782040637935 0.039984528202279 0.127280816657558 0.0329275241332019 -0.113063958558431 -0.123059289187492 -0.105737754119788 -0.0148686107322782 -0.0476989485208256 -0.0337165913984931 -0.0016147413851279 -0.0021825048750587 0.0017483523470827 0.00125017615693279 0.00189195754808701 -0.000919333355050393 -0.00105426982011307 -0.000610804046514765 0.00518577830853323 0.000593620802339299 0.00069911034307225 0.0011499496665333 0.0439688999497819 -0.00822255510441454 -0.00202495313550527 -0.028234855286168 -0.0204071826200366 -0.00324974094658224 0.00799080555001169 -0.0181668856898046 -0.013212904015016 0.00116859619007929 -0.00114662175690562 -0.00969010191529661 -0.00380570718038836 -0.00751509234619213 -0.00595674064204322 -0.00408814051179674 -0.00522626723178911 -0.0048698401405003 -0.0129843052831429 -0.0259754405807 0.00324869291774478 0.237188496632785 0.0644976786100138 -0.0797161185701558 -0.0321652069383432 0.0778001190572654 -0.00607825105360667
  39 1371.94504251385 ""  37.2007078224551 0 0 -0.0025434483239159 0.00410976798536989 -0.00187109516119102 0.00432695773945454 0.00437065408701662 -0.00194850775156356 0.00308542412702961 -0.000496306226019881 6.16727669133816e-05 -0.00166315166923389 0.000612140110111751 0.00451364410989675 -0.0024142655804174 0.00198247193250284 -0.0020288012707798 -0.01689218854016 -0.0582406154807544 -0.00368637270420836 0.0102984927471461 0.0161564619375055 0.00733033559836476 -0.00593800244612017 -0.00200143402126226 -0.00874639139458739 -0.0120701488472287 -0.00185972412966015 0.00553842723880894 -0.0115356435814601 -0.00675747422358059 -0.00165346937214116 -0.0104043509809176 -0.0244457647443481 -0.0159431517765277 -0.0142200078105744 -0.00145475350165896 0.0302182114942438 0.0198007341729603 0.0209695239730705 0.0145306875320416 -0.0046637805769327 -0.105785270604534 -0.0810911874248565 -0.0263023300553581 0.0279090419401571 -0.0568576394130747 -0.0825617203431844 0.0953563298542087 0.00969801566824555 0.0351097152603719 -0.00300804137349352 -0.00410903226297942 0.00632716291133666 0.45458657938325 0.55772632604289 0.0624925976649163 -0.025317312353953 0.271615306395506 0.0127627343612341 0.0969442991423867 0.0264790608589633 0.0813585273778715 -0.001947719639771 0.234813809817511 0.0102641956279652 -0.00194687471482602 -0.00380446836380623 0.00563053425522506 -0.00451462657355353 -0.00518022558751499 -0.0225845564157217 -0.0028846265487554 0.00623442685950153
  40 1384.61067013225 ""  33.1370681563138 0 0 -0.00651746030269901 0.00330486091174594 0.000902897288911029 -0.000292970182931298 -0.00133396951123149 -0.00105172637706565 -0.000314866654560912 -0.00216162957545815 -0.0008162596574181 0.00123468418193224 0.00037026671192497 -0.000983197745503627 0.0496679609062671 -0.0270733845151967 -0.0175828991280308 -0.00087322144143718 0.020167592984121 0.000250060385751943 -0.00534677556386331 -0.0253919389281736 -0.00499476170958359 0.00453024490403587 0.0103557451840868 0.00058729172375272 0.00110080221716658 0.0100089312383273 -0.00149777983356792 0.00668081716139748 0.00298843505951045 0.00494041560936081 0.00207513000231819 0.00109340170651263 0.00195545930211608 0.00823969661263047 -0.00911864440451325 -0.019269859241675 -0.00341572033880691 -0.0019695748047317 -0.00526223498042183 -0.00349123307343454 0.0386309501497584 0.0489901932975856 -0.0101086881845757 -0.0624978260932426 -0.10604529589438 0.03428828676262 0.0234840407398579 -0.030624670679177 -0.0179799703795437 0.0561339503402022 0.0654023424313586 0.0130044551440139 -0.182032412233611 -0.208280796145446 -0.105291053511374 0.0480366345279584 0.456354689889431 -8.85770215094289e-05 0.339813614206692 0.367082292140537 0.239506906852159 0.15030293486081 0.333297374012175 -0.00443842953127718 -0.00268975077458853 0.00358725606216782 0.0187600492961113 0.00923759518447017 0.00510359965039711 0.00491163471972826 0.0206534056982276 -0.00243626897950211
  41 1404.99520120483 ""  8.70250106780436 0 0 -0.0599081615010441 -0.018458781393758 -0.0196564214667627 0.0609690353201487 0.0563476412410518 -0.0293310334896743 0.00195962819381942 -0.00676115162116692 -0.00747715221527221 -0.0195194199874306 0.0137348750175335 0.0475448523396483 0.360306910321205 0.0734004557464116 -0.181684952747236 -0.183836831513531 -0.494713756408667 -0.0409718959461242 0.102297319507078 0.0480449176183533 0.0529353993928217 0.0182756269680702 0.066101174934009 -0.0151382202147286 -0.0178485744902711 0.0237474689730756 -0.00301324256185361 0.0517474957998287 0.0200380872137827 0.0039629171680055 -0.17688593813662 -0.36865123967014 -0.275547336828946 0.00253790782147441 0.0105615528220991 -0.000494596997942805 0.000691871746712604 -0.000736914844913444 -0.000921967063325177 -0.00281083083186434 0.00226168644894784 0.00811527144689552 0.00417584092497633 -0.00193146330503135 0.00254765764983629 0.00697665308647803 -0.0874778028132447 0.0290574526004062 -0.0438960062253511 -0.0486551885174977 -0.0429939139339132 0.0301386505569514 -0.0225167494240152 -0.0361232471889452 -0.0258707313872496 0.0222726318270502 -0.0183211756909019 -0.0187734726431095 -0.0221427920444917 -0.00948258859079692 0.00438660399626073 0.0124384180725412 -0.00830093769333441 0.016296072949845 0.00940862126617952 0.0266838945126776 0.0489106510054371 -0.0284798702355787 -0.0988902334367778 -0.165980823954183 -0.0307382947577188 0.0850593918892223
  42 1424.35680607696 ""  10.4429722441735 0 0 0.0646703808679796 -0.0619557514871494 -0.00176105816311308 0.0145516361162684 0.0511481500499092 -0.00076896611096013 0.0174597519010302 0.0495272357034497 0.0106349205078956 -0.0104974804695415 0.00130837238810664 0.0184057840310648 -0.515150939253858 0.310840785845341 0.183697769243837 0.00553835742563438 -0.333697579804517 -0.020381385401973 0.0562415113903848 0.0650176258159526 0.0753664809561552 -0.0552800875807804 -0.210237587247977 0.0101929281065304 -0.0118988850318327 -0.224681987656103 0.029709589981473 -0.188383739255676 -0.0709850122726686 -0.0851613991065831 -0.0727697173264779 -0.145951540356723 -0.107263212987451 -0.00615533030578999 0.00169166624459026 -0.00289138665723663 0.00100112656124817 -0.0005893716249101 -0.00059964413272933 -0.0026007196169465 0.00528164650031159 0.00660449943028593 -0.00230269019708686 -0.00321221900055771 -0.00605074450023465 0.0322965330689429 -0.019804190938224 -0.00296938828073069 0.000593411201594765 -0.000629228876894934 -0.0133533025055004 0.0135168991846789 -0.0203366905439242 -0.0379428938192367 0.0213206248194597 -0.0222026172393597 0.0350665326067535 0.0232117860847267 0.0407075534647852 0.0305787915091687 0.000115040162277133 -0.00845426421636054 0.00446835118120246 -0.0163348658189595 0.00998672919730564 -0.033863339334648 -0.149970685731106 0.00602563563686223 0.112065294513118 0.198797531068202 -0.0215918298204438 -0.0948312502910895
  43 1431.49701948118 ""  4.48044963583401 0 0 -0.049120628783476 -0.0153006714573945 0.00262080770340228 -0.0222702697350644 0.0515989351734888 0.0128359788499159 0.0663831261707484 0.0568555135722133 -0.00898244840306878 0.0226123903400953 -0.00847061580841297 -0.0196935017968268 0.239749751392431 0.0235784594416133 -0.105322749870596 0.0763957004911509 -0.122263860437363 -0.000271757165985734 -0.110892457717327 -0.514185444807858 -0.0135505866440698 -0.135357097870708 -0.295869995966788 -0.114838660695741 -0.249637878255902 -0.200513812102671 0.123000353658886 -0.319904059912353 -0.0927804642828679 0.0273253532089829 0.111586736244958 0.204500877485503 0.157095412818155 0.00231553161434938 0.00541280318882172 0.00326788712194777 -0.00102910656396451 -0.000984758944783157 -2.49113728196729e-05 0.00223389130402437 0.00177289701253373 -0.00225657848692441 0.000648385060812054 -0.00129422547836703 0.00132029189804878 -0.00124832296675826 -0.0480112358522271 0.0198917681507597 0.0102695356610311 -0.0411224236392464 -0.0476662569343532 -0.015734682863099 0.00472337342229278 0.0103930425028742 -0.0169998370623089 0.0145768497619624 -0.00645281606441547 -0.00496554633072883 -0.0124271710737194 -0.00966339307795194 0.00595717087714715 0.0163272481717659 -0.00129876973876093 0.00626600622970029 0.00401311018198698 0.0130148923026298 0.0329236587542506 -0.00858360904402203 -0.0452989789833619 -0.0540098537016456 -0.0129595383662367 0.0339192895256962
  44 1445.46390625609 ""  18.2148310298007 0 0 0.00335703526829667 -0.0323896759571826 4.5033865672188e-05 -0.0185023963530404 0.079987281783961 0.0164942978223492 -0.0621992241396203 -0.0440953144413425 -0.00741496523395314 0.0199661725118696 -0.0111389570598287 -0.0130383564946011 -0.113551450333241 0.143545643605214 0.032621576896323 0.0442490196861985 -0.273451330133563 -0.00669312198902024 -0.11585339890276 -0.501953635652262 -0.0209845890187783 0.189943903831128 0.230981065666025 0.188054636143497 0.280283768244191 0.211739787636483 -0.148931381012254 0.266710392455641 0.110097506654839 0.0671018219430157 0.0870687997361404 0.157839963671946 0.121341595690293 -0.00600773659610482 0.0116286355987594 0.00614938503629405 -0.00042300677462016 -0.000442905281120987 0.000352797488451429 0.00218303150587762 -0.000588681458036721 -0.0030049330185339 -0.00317879657631518 -0.000530354043312877 -0.00153495544663719 0.0386589437062429 -0.0613129174567225 0.0219232637619636 0.0253321313104383 -0.0456408659969421 -0.0715083621087205 -0.00781308217562871 0.00661871785079978 0.00783332715055393 0.0153690869898592 -0.0141209940569918 0.0191168427320047 0.0253867511765102 0.0178427221079952 0.0030528083961922 -0.00259411589035897 0.00283241939167278 -0.0050352488475248 0.00115746583416887 0.00796184422130734 -0.00982170381610481 -0.0860306978882889 -0.0261526979695863 0.0139384730169564 0.030911710361425 -0.0525146690113861 -0.0118426906984674
  45 1454.37958001439 ""  4.44400805338645 0 0 -0.00665001799246515 -0.00963116289804666 -0.00400017554506722 0.000138847206671279 0.0238867488990701 -0.000355248999338218 -0.00218277641213033 -0.000597422467725715 0.000106624773666129 0.00198278187030263 -0.00103646496961578 0.000441142208939893 0.00781072966026282 0.0335510940566588 -0.0129407467014435 0.0243745742589686 -0.10725101049865 -0.00834647017068372 -0.00267160807717688 -0.105818813914717 0.0286632304156948 0.00987874388855757 0.0104018339979582 0.0102065021011024 0.0176311747998074 0.00806143543873484 -0.00840061062040064 0.0113831387351998 0.00554879841986024 0.000789259602499223 0.00839287614377491 -0.0312121145230704 0.0107598890042148 0.0433303096240132 -0.073506169413696 -0.0338976793716741 -0.00357019037274702 -0.00211289208242254 0.000661525744502493 -0.00755768440263625 -0.000391422596160062 0.00158615674789533 0.013928423092689 0.00928852421455388 0.00934664883729744 -0.271588185138418 0.540596976767206 -0.17441501356317 -0.105984956640492 0.366927688259848 0.517396424491486 0.0164118799404398 -0.00310954100922813 -0.0128820737098121 -0.0252850625691409 0.030146438492857 -0.108220014423346 -0.123469581269045 -0.0664756155456727 0.00604384661442199 -0.011118316378805 -0.0713388683144707 0.0271945007780373 -0.00147683538879002 0.00283010594193134 0.00221105913128398 0.015126056448291 0.00774372553014394 -0.00632064312112748 -0.0134429985654889 -0.000448240186124282 0.00627909757682065
  46 1473.10746894641 ""  0.763579834616103 0 0 0.00734515260948991 -0.000934275814937448 0.00304504059449976 -0.000424300903405381 -0.000721655647413499 0.000619693179191877 -0.00306430582033468 0.000179835864577954 -0.000329546501062177 0.000104443074079971 -0.000245397862073144 -0.000172462175289174 -0.049353927639704 0.0120283524922879 0.0232847513616154 -0.00430228539231198 0.00604730905741752 0.00100064462307172 -0.00223552841680882 0.00773258317803405 -0.0054106902917852 0.0140402844770754 -0.0017457428415396 0.0199351532254521 0.0224413404336603 -0.00523820664539277 -0.00977424468768628 -0.00404687221883651 -0.00141997461775349 -0.000874737757381027 -0.000128308363668394 0.00635574335143348 -0.000236677881710476 -0.0104312619499128 0.0107291828493179 0.00599213320852 -0.00263775938359981 0.00376293769386644 0.000771183429978096 0.0277309589558037 -0.0185867245572184 -0.0110159430576148 0.0449153153723588 -0.0212339918789893 0.00182474155479002 0.0334014217116788 -0.0537272010430349 0.020630014710901 0.00577893481515377 -0.0354965314397429 -0.0531810282120599 -0.0536446721073417 0.017343261084891 0.0694071137744316 -0.503075440685414 0.418266419505352 -0.166189874346126 -0.436375244925745 -0.307727877140749 -0.0667666331670681 0.227808908866081 0.257532464163584 0.235009790420951 -0.00143209940614882 -0.00219096739280454 -0.00636136414301889 -0.0166910033427291 0.00577024414849824 0.0298213987259287 0.0397833266130217 0.0128588393665811 -0.0193908450544114
  47 1502.99324896257 ""  2.59953964024701 0 0 -0.0172639717040642 0.00913485614671679 0.0107804405248566 0.0349485857688279 -0.0053748565609873 0.0209083351709004 -0.0164793733031238 0.0262295213045488 0.0174568321939518 0.00399379652854722 0.000723358765811586 -0.00158053964529916 0.0587500623412853 0.000454696150430093 -0.0138897395427223 -0.331367884680355 0.0693770872273585 0.0536397682530497 -0.130723423526207 -0.0414078538454486 -0.323157309657298 0.153356717856189 0.144550009178591 0.160646232699817 0.249584833387352 -0.40891912520573 -0.0787224502594954 -0.120210117826069 -0.127327464494882 -0.381679928338399 0.0140515427140166 0.0147663202574693 0.0155038256079699 0.00316282240170544 -0.00550648471018086 -0.00234844520021435 0.00166282758315768 0.00205604344650603 -0.000600770801736481 -0.00646130065308908 -0.00980993691590182 0.00470379855690271 -0.0115327242436943 -0.018367424584446 0.0108760203722678 -0.0209096892461637 0.0487521371180523 -0.0141702300012801 -0.012093759072502 0.0323202040004037 0.0485038527011412 0.0168186800095957 0.00889034482583103 0.0170134176991699 -0.0813602132370376 0.0565263116342458 0.136997993366854 0.225139695237153 -0.0339381757810765 -0.154709336601554 0.0181569608109862 0.259083745300602 -0.17095142143717 0.00322069600065644 -0.00599308519005492 -0.00319470204224136 0.0205503115394881 0.0207531306826708 0.0391420269521046 -0.032025932214241 0.0392652263885427 0.00212855348839699
  48 1503.26083505876 ""  2.70028142723376 0 0 0.00865654638325798 -0.0056932151166139 -0.00561400262178021 -0.0196952934662615 0.00453004445558922 -0.0122258205480236 0.00823092244863196 -0.0137421031242742 -0.00800885430471084 -0.00232024053276185 -0.000298834459715472 0.00106042783826449 -0.0344206002716668 0.00248397268638286 0.0081257598448239 0.192005533122753 -0.0462069745633082 -0.0313891603916476 0.0760938983887987 0.0181588159914644 0.188619182424074 -0.0812862394349957 -0.0653711154503641 -0.0873533839270514 -0.129822174107123 0.206942544823505 0.041751178290181 0.0689533152339427 0.0658028065219971 0.18719329512504 -0.00815284323213533 -0.0161774108067398 -0.00906825763157375 0.0015487893659045 -0.00804471599698123 -0.00476729147303428 0.00404993399927231 0.00423374452244678 -0.00139270055391847 -0.0118092857118042 -0.0176523245856296 0.0110229738404556 -0.0204771710111434 -0.0366666210299356 0.0192141243920622 -0.019125215527362 0.0594595319905625 -0.02161534119623 -0.0218860591624265 0.0449930141188577 0.0682833076650897 0.0337334103981493 0.0123574702609108 0.0248049501955515 -0.172897256367305 0.121001985768674 0.260922854279766 0.413300157507107 -0.0692329784697307 -0.290518447669672 0.0450478352125087 0.502494789964392 -0.312927438476804 0.000304549195942851 0.000750262308789937 -0.00148837850477735 -0.000122067042592767 0.00483906469574794 0.00827951459288922 0.00631572783225519 0.00560817336978614 -0.00464340302500348
  49 1510.46830270015 ""  3.4080116560393 0 0 -0.0102641938552812 0.000266331536449537 0.0210216859704504 -0.0399520806168794 0.00549457825798151 -0.0270574146355087 -0.00346897512540504 -0.00141839404625718 0.0378343225090561 -0.000990835194371263 -0.00131470830171741 -0.00280288801262838 0.06433570910514 0.00115311017799975 -0.00184958713393245 0.384002443750557 -0.0161377364744429 -0.0561952489317504 0.134769207556597 -0.0613620933436749 0.372645575365113 -0.0763594189822573 0.406904515996319 -0.197726567702774 -0.0854213035091467 -0.318588010005474 0.0681645259983529 0.216193934049534 -0.0470035098561561 -0.498360414886707 0.00158316658337596 0.0104302494376567 0.00524821576903306 -0.00141367767440375 0.0039492781918921 0.000766263270707259 -0.00019600772765502 -5.22065439116358e-05 0.000239051995075558 0.00123399936968986 -0.000592097671934135 -0.000915998791709595 0.00081127109613176 0.000777906541294618 -0.000782003464349197 0.00692274644845775 -0.0206668029360074 0.00669860463651111 0.00087287637882869 -0.0114617074367139 -0.0173961661065762 -0.000131985933154348 0.000991768831386952 0.00122188831613459 -0.00096316046792531 0.000894223275153459 -0.00730102823073511 -0.0157079163467082 -0.000292940072360211 0.00776220735052051 0.00224779425387059 -0.0102366610395493 0.0131368679231872 0.00144062736021198 0.000657008848485262 -0.00101194577963889 -0.0212216142090425 -0.0121107524264217 -0.00388784493567045 0.0193978012970493 -0.0108897989554163 -0.00493711300908231
  50 1516.10600688384 ""  9.07190128884108 0 0 0.0233790768104099 -0.0370083157665344 0.0144575478929405 0.030852457952703 0.0125465064639972 0.0247754556432529 0.020150154019743 -0.0241214827058172 0.0168899141247931 0.00525550078014671 -0.00111270300429702 -0.00157870611925832 -0.071340832721456 0.121160595069451 0.0422591130572401 -0.352373730687554 0.016837913201782 0.0538479299365591 -0.154737234051159 -0.0549911632243229 -0.351967933217911 -0.27136688291671 0.214759828312865 -0.402412827179118 -0.405067693520697 0.109155008479139 0.174685382039205 0.335472146211716 0.0933935684209585 -0.0720102809871014 0.0184865828091784 0.0222534491245618 0.0219312014735946 -0.000635181993109593 -0.00124032166109915 -0.0014667056922736 -9.71725996809896e-05 -0.000317308081182363 -2.37120272776898e-05 9.45331056772911e-05 0.000662972217794721 -5.51937075774732e-05 0.000461868279055711 -0.000724411763605615 0.000186090863604555 -0.00657303577214967 0.0111445996959831 -0.00451622486399457 0.00976618101528416 0.0125951620460737 0.00713986874889229 -0.00213580256007355 -8.84239496298964e-05 -0.00262581685029837 -0.00628320339897439 0.00493060366438254 0.000301869432709627 -0.00149677831942404 -0.00231252597364403 -0.00086074707782829 0.00236622654832322 0.00549605390247554 -0.000344751807280317 -0.00329077947362863 0.00450388975537444 -0.00917171922855238 -0.0722777403743611 -0.000963829859377705 0.0605172873211062 0.056706630460174 0.00071863547046897 -0.0254181741218449
  51 1658.25047616701 ""  29.26919140448 0 0 0.00914062802278282 0.0185728724835531 0.00260932582481196 0.00200417265989758 -0.00717417740340278 0.00420805944335811 5.80378929975358e-05 -0.00116625563050346 0.000733503054341332 -3.10264752398645e-06 -0.000339229927249392 -0.00107187356253794 -0.0266929202721959 -0.00506148292314658 0.0173395970946433 -0.0304406190406294 0.0252403336681557 0.015289002233061 -0.0143915469021699 0.0241623139713538 -0.0401323728912503 0.00332600881740237 0.00823202449166946 -7.45914530393242e-05 4.34258695585024e-05 -0.0242018980757193 0.00215196886664534 -0.0150838990194995 -0.0138560612889367 -0.0225431928639979 0.00387961845936804 0.00314037583488727 0.00576352562800127 0.00142658934160185 -0.00135128294944394 -0.00047758872135385 1.88121911413047e-05 0.000441917261003778 0.000538914476957241 0.000187833417053244 -0.000188637551456599 -0.00159835659952945 -0.000111869873447518 -0.00297748185281424 -0.000358113008096517 -0.00772486510915266 0.01211723604687 -0.00500080324919252 0.00740999272946174 0.00659199647164167 0.00793941811042416 -0.00704673253326233 0.00559325575759407 0.00353615353501448 -0.02239878686725 0.00737601793432875 0.0165493043229479 0.0135418935608422 -0.000844325704973849 -0.00428098533342879 0.0106064803639013 0.0316574436861462 -0.00446199482800517 -0.0288590374303162 0.0478375645850307 0.0416257423149279 -0.00515223543275165 -0.235274648280659 -0.634532371547286 0.339571518522441 -0.579222150106876 0.0116279277311068
  52 2565.57424002797 ""  270.629873945151 0 0 3.45760221688964e-05 0.000858930975037077 -1.17985588318237e-05 -0.000121203087799818 -0.000138637282066802 2.20250374023622e-05 0.000309435594346664 -0.000196000114574549 -0.000312921109673471 -6.33423401345812e-06 -1.59591389077373e-05 2.61585313495155e-05 0.000903067296540506 -0.00065698898597588 0.00111479875200274 -0.00010944380635151 4.40004546396838e-05 -0.00011830702015285 -0.000818937642711884 0.000632192807168652 0.000454310136718187 -0.000472355861791715 0.00142748053294538 0.00152260993418529 -0.000186394007557694 -1.8364962752584e-05 -6.76207763340169e-05 0.000334625685321204 -0.000718937996546575 0.00026499863590603 0.000262234437288911 0.00101648414517721 -0.00090661923855362 -0.00294105920466933 -0.00164283218881821 -8.79267753469394e-06 -0.0043908766102196 -0.00644187743046466 -0.00141278701480791 0.0272706682091016 -0.0484511604388994 0.0475074907291326 0.00156180064249111 0.00280390828709684 0.000918300052166562 0.00512176207004266 0.00356461144863774 0.0114430483682782 -0.00141429146239121 -0.0149473222774288 0.0152230655893129 -0.289247393582065 0.70209238836004 -0.589852297020061 -0.0205948850743109 -0.0231047792625468 0.0100597813778538 0.00853698328181299 -0.0141643262553679 0.0138256942782472 0.0139566659401652 -0.0024582124773742 -0.00524948397764524 0.00267386231792345 -0.000539415867248347 -0.000410600714825361 0.00810653208744052 0.0129911940497965 -0.00402547336297597 -0.00268034393600888 0.00111822503747851 0.0011345560405586
  53 2912.91964463536 ""  73.9787349628854 0 0 -0.000116096450063895 -0.000230182274460638 -7.8483817378989e-05 -0.00027267020887725 0.00024591219904877 -0.00111890217227985 -0.00016563048119716 -9.77687914262237e-05 -1.28061124566614e-05 -1.8198540742219e-05 -4.30040287516671e-05 -6.37808853109435e-05 0.000446642778069151 -0.000283031991256489 -0.00165315748498683 0.00133269119849503 -0.000903341703304059 0.0153685619239046 0.00321693477069037 -0.000577792053603522 -0.00174199579360653 0.00116298669380209 -0.000781485052193363 -0.00135828975042889 0.000841992885968147 0.000296661638250867 0.00243388084563829 -0.000833041459995756 0.0020900521464944 -0.000320002439678933 -0.000550574921310959 -0.000636924004132639 0.000848283597278876 0.00127281244167039 0.000963849585953634 0.000189415853728098 -0.000254154544021068 0.000261083572401414 0.000898104455004826 0.000303967399360476 0.00107615961664935 -0.00385273372733585 0.0407970359854674 0.0454414600224467 0.0168296107850265 -0.00202904777361499 0.000340333908665404 -0.00128612363229734 -0.000260951551108584 -0.0014093995852602 0.00129934295656235 0.00576473551345017 -0.0165066265279973 0.0202753461964583 -0.578547460256907 -0.709228117919063 0.0246692086216428 -0.0807671219380659 0.201448399523389 -0.158557059822148 0.16626427353521 -0.0382162476614076 -0.0588396673455027 -0.000270699740717046 -0.000566627971860509 6.76784936501554e-06 -0.000353242998754782 0.00151754001850445 0.00391030190244862 -0.00554183234753085 0.00288492914223393 -0.000743229223900671
  54 2925.34835827472 ""  36.5270150615251 0 0 0.00264333337752355 -0.000134095344052365 0.00428696633610939 -0.0171174671620095 0.00726672383362786 -0.0715140016885644 0.000655060655852002 0.00133941797716354 0.000997586799277217 -0.00125996229413359 -0.00122121116940782 -0.000412848939027874 -0.0226858862841478 -0.00771991679337103 -0.0650819415424804 0.0852628422914285 -0.0506835950706417 0.941405251840735 0.134838661423394 -0.011951281476074 -0.0784266380042618 -0.00771127586842027 0.00203149011116933 0.00755027633271311 -0.0084551801434084 0.00128475194696792 -0.0241999810125208 0.00817299764314992 -0.0133472304113362 0.00535869716481132 -0.00108710122602373 -0.00669013764783725 0.00222455127404554 5.40504396319614e-06 -5.4332830565648e-06 0.000398051019214336 1.79643290785822e-06 -2.88526609816889e-07 2.45677524978209e-05 7.4530889666515e-05 -0.000103959519152692 8.1018977182111e-05 -0.000649438093340338 -0.000925699616997539 -0.000123524511107833 0.000366990823380415 -0.00161639316276682 -0.00256205959028426 -0.00152987001485406 0.00157082922878204 -0.00210419604782239 -0.000126572954541829 0.000665637843051546 -0.000567186273092257 0.0100044098279803 0.0122985378213036 -0.000471120484524701 0.000102924105203451 -0.00125244857135996 0.000762658315249512 -0.00239681815498611 0.000444409015112409 0.00110190575793245 4.03413512772745e-05 -6.66425926596822e-05 -3.76197573745991e-05 -0.000716875490744296 0.00114326064364062 0.00276131526214927 -0.00330945661913393 0.00558359087058661 0.00328275190405005
  55 2991.39142129734 ""  13.6329314056473 0 0 0.00282000425961259 0.000450486067283149 0.00523500636058132 0.00225373523871819 0.000429318564123467 -0.00378838337114991 -0.0338711974498533 -0.0311717477703408 -0.0205789771268225 -3.31955483699061e-05 -0.000127269383682727 3.91462970395501e-05 -0.0258890046645833 -0.00544814646121867 -0.0673360595179634 0.0039738663438873 -0.00337536270932897 0.0306772112193074 -0.031919038371535 0.00387219513164603 0.0138715541896656 0.326354558532526 -0.0997753919582709 -0.28794408184999 0.263459859766327 0.0189545657747175 0.658705391459025 -0.188610682979507 0.447298285461014 -0.122991196108567 0.000132094494643311 -0.000349427997188147 -0.000192119474645117 0.00014285871210732 6.90141359210376e-06 2.12345691536677e-05 -8.36029451916875e-05 -2.02938463217678e-06 2.95184243867302e-05 9.03789037710862e-05 -0.000203594266418986 -2.46568483332849e-06 -0.000194230756541431 1.49335531790189e-05 -0.000211094548422171 0.000490874962016905 0.000594736607281436 0.00200509702196858 -0.000956011191725509 0.00182407307172622 -0.00175164595259487 -0.000246977583438408 0.00105862193614562 -0.00068749676606491 0.00203176685913651 0.00252647899030017 -8.734775716155e-05 0.00134892318086804 -0.00288539676842569 0.00235715473014806 -0.00104093390063883 0.000371639841021992 0.000401087325481077 -0.000125428434208783 1.39920554460388e-05 -0.000184168311902819 -0.00171962074106585 -0.00025260905233015 0.000803904279476502 -0.00139130086949786 0.000288547216360172 0.00373333905767972
  56 3006.56261425247 ""  39.9178231065031 0 0 -7.11099140296676e-05 -7.1482136857058e-05 2.95415758284611e-05 -9.30748045147163e-05 5.03876271922877e-05 -0.000217213358937254 0.000221207174915779 -2.99772046699889e-05 0.000115857453938115 7.00732099202427e-06 -3.25460724487404e-05 1.57969563519232e-06 9.15427361435566e-05 -7.43435049455041e-05 -0.000444245434916827 0.000303150909544308 -0.000108846687284469 0.00268977779507812 0.00100777148606784 -0.00023491675930933 -0.000369589467842213 -0.00157816685555113 0.000364690931180756 0.00137090560766425 -0.00112741991606094 -2.53090279948075e-05 -0.00280081129593255 -4.91302325997597e-05 0.000154859630130858 9.73677787495027e-05 -3.3574937372682e-05 0.000472641414129811 -0.000160477871243902 0.00117331081017706 -0.00164846834564895 0.000872661719185257 -0.00028257957438096 -0.00047829357835185 0.000618188092168393 -0.000123740385668484 0.00329029004683181 -0.00200380606776352 0.0111878545495829 0.0584923683972317 -0.0516059559765263 0.00158688648308232 0.00075341010397959 0.00945508603076237 -0.00793275066023986 0.0181172163168563 -0.0206378151636589 0.00620808339784076 -0.0177878429212386 0.0110628903148211 -0.18198635509357 -0.215591641768752 -0.000915257311221934 0.31270036288484 -0.609880365113493 0.521897827705286 -0.267817830631507 0.116978365500971 0.0974737594624135 -0.000140706784481192 -0.000194925674500645 -0.000259120874241023 -0.000721985824440467 -0.000281533328065687 0.00231178463186663 -0.000709902082607098 0.00255997934780016 0.00151964866215423
  57 3028.35612370705 ""  6.38495769998271 0 0 0.0232920179640829 0.00412659548805436 0.0630279225737498 0.0281255312037087 -0.00406891168055051 -0.0114370572017807 -0.00400346338986102 0.0166979100075087 -0.0276023770737426 -0.000437088613168697 0.000387340363206236 0.00028502894958905 -0.271354022024587 -0.0509540876512168 -0.754382446126192 0.00321885792505598 0.000202826418876407 -0.00849526109288547 -0.331801508561434 0.0421519612243783 0.149702154212081 -0.121619331554641 0.0412322207930131 0.0970943269053419 0.0672476464116374 0.00623123943831301 0.169666733095705 0.101965135909697 -0.246877528284469 0.0580445873802948 0.00511478479134108 -0.00202420760832715 -0.0044515397938844 0.000561898009025081 -0.000801361706086419 -0.000208784630159322 -6.44899637379737e-05 8.58363890119063e-06 2.90768528988746e-05 -8.92141497539378e-05 -0.000159470943485091 -8.22012902265466e-06 0.000131659845568372 1.89461161893787e-05 8.88691679058724e-06 -0.000174381797342143 0.00237385885674475 0.0112290862798107 -0.00504703955565381 0.00926146483496209 -0.00885097277627367 0.000185103629050174 0.000276922504582572 -0.000321579824882879 -0.00052438563539468 -0.00067975466361654 2.65465502935508e-05 -0.000236860207268622 0.00040399176816432 -0.000381990879821322 -0.000405239219378686 5.68469580336014e-05 3.75224411885983e-05 -0.00137825061813888 0.000243380838727982 -0.00125874220238012 -0.00098291643370082 -0.00284101472722498 0.00365071731718187 0.00977725562281677 0.00322893681619979 0.0167876372712171
  58 3035.08756526018 ""  16.4073439381516 0 0 0.0070970576483976 0.00154768797800607 0.0227567860327153 -0.0631198953832619 0.00882581700090912 0.0411829429655444 0.00267788711608284 0.00267289217652507 -0.0260223702870855 0.000737680496020047 -0.00108104181809821 -0.0014176491602793 -0.0936535165879909 -0.0158953067542781 -0.260131969215279 -0.0218966466979942 0.0140284053159632 -0.135686250452184 0.774872909743687 -0.106045398573841 -0.347101739595615 -0.13797897026048 0.0432257345543983 0.112914909014144 0.0742555211169017 0.00644669056116432 0.180035255354613 0.0359845544776173 -0.0807633347933042 0.0136938726917267 -0.011470075083847 0.00603649924993769 0.0107071383817157 -0.000457242743987367 0.00165916057828214 -0.000311619093711565 -4.69734924856728e-05 -1.94881518903191e-05 1.31250589453231e-05 7.03730622762157e-05 -1.08341181668347e-05 -9.60459216862052e-05 -0.000345377258409996 0.000115641079010291 8.62516562354865e-06 -0.00161187333028104 -0.00292722905046019 -0.00976894664429427 0.00812100392471623 -0.0160249278581951 0.0139471582025631 -0.000331940840977208 0.000356114319226462 -2.68455792389271e-05 0.000687884758904488 0.000878874595942616 -3.28867159390564e-05 0.00063886692200603 -0.00131829111259659 0.00119849260413469 0.00275310037519563 -0.00100172685237189 -0.00113807425089853 -5.66684828560716e-05 -0.000280553770704747 -0.000737584350062617 -0.000349483151697448 -0.00146136965880765 0.000775098677377258 0.00369194207510554 -0.000514887494184502 0.00642966435733801
  59 3053.97476422978 ""  23.7198647302189 0 0 0.0123390186167031 0.00190111724673258 0.0334761939343468 -0.00575784215815603 0.00115545152909839 0.00652826266332085 0.0263262355245455 -0.0420689323612208 0.0608953182354456 2.05161279231461e-05 -0.000157696161671104 -0.000323236342920845 -0.142154708288148 -0.0281936407249682 -0.385242334235933 -0.00514719934726641 0.00614462023468561 -0.0440447143461377 0.0770346905217013 -0.0107721789089827 -0.0334792179839039 0.118033728080762 -0.0395745090297713 -0.0798682197953899 -0.208931491993758 -0.0301341605956867 -0.51613420498064 -0.225881041790763 0.566445313275373 -0.134666401498452 -0.00141834532193579 0.000473465392171386 0.00149843791648486 2.28097091519609e-05 0.000350503367534664 -7.1538326074862e-05 -4.35713591720597e-05 -3.98502882610966e-06 1.60273218950962e-05 -2.53909543356543e-05 -0.000122249499881406 -1.96585648863348e-05 -0.00247006571483396 0.00112849086534466 0.00041227540077651 -0.00103005110139054 -0.00076467044901913 -0.000846961536938132 0.00114162932412143 -0.00174673637468693 0.00133726122103007 -8.58258645827626e-05 0.000708847410920979 -0.000440477039049295 0.00143677595621089 0.00240923378780026 4.47962948037404e-05 0.00278670293602104 -0.00648248366722618 0.00585153103936466 0.0254784358562191 -0.0092953765551938 -0.0107736796829803 -0.000544106193914619 0.000200126939616426 -0.000917449126358907 -0.00390366808261317 -0.00180312175158742 0.00296213264386547 0.00818474122472902 0.000729764666886969 0.00620568154514162
  60 3056.02214384837 ""  22.7081641438661 0 0 -0.000354597646189311 -7.69741937904281e-05 -0.00111642163024713 0.000338813556159228 -7.46952427198758e-05 -0.000376545535915753 -0.00103103167774148 0.00153392472731092 -0.00170592226292046 3.41838003933642e-06 1.07020613293137e-05 1.75606068593573e-05 0.00452168192676267 0.000950908972856045 0.0126859802633443 0.000378626055581023 -0.000273228615067843 0.00239190003125555 -0.00459265163572901 0.000662441180721329 0.00206397812703559 -0.00161897454116459 0.000622309238329167 0.000707094424878092 0.00606986708135585 0.00093925782576621 0.015039003989628 0.00784327327781072 -0.0196631926948413 0.0047655813766794 7.37581723599206e-05 -2.66383412316474e-05 -0.000152339333773452 0.000746171273388331 -0.00198578915730773 0.000718874288492211 0.000459615587036653 -6.11489757428731e-05 -2.53502874614243e-05 -0.00192867875106995 0.00168809390658551 -0.000748664814523559 -0.07592693001286 0.0380411079098864 0.0104283751512227 0.00123351296669115 0.00168278931083012 0.00528501074376117 -0.00690721994671344 0.0143939806469077 -0.01563522916854 0.00605014854152248 -0.011769244940973 0.00998495170066551 0.0293320020719844 0.0582166643120731 -0.000329858142804659 0.100665290236851 -0.230729683793116 0.20683466289275 0.778364211432325 -0.281460219519918 -0.328012115266113 4.10352482085734e-05 0.000169496842763488 -3.40759724823807e-05 0.000735893698054634 -0.00120111447076934 0.000396122143683351 0.000524855646790689 0.000237926077998272 -0.00115318968184596
  61 3063.20619710837 ""  26.4028122923222 0 0 -0.000424553936171536 -0.000486757280267543 -0.00081122615133992 -0.00221173090011886 -0.000136379423308644 0.00114238481230715 0.00175608415741092 -0.00142001962602012 -0.0010377253346448 3.48110136675419e-05 -0.000166968854626031 2.72117110922694e-05 0.00246575665649719 0.0006890492995128 0.00877296904370242 -0.000532803632362781 0.000945011668150809 -0.0036628945200029 0.0228124548176229 -0.00247875101837839 -0.0101928042490614 -0.018585611596325 0.00442587699648591 0.0155043920344369 0.00155948021517841 -0.00017507881117833 0.00207060798485036 -0.00507124823000324 0.0140179312361213 -0.00395354146751282 0.00436667158487549 0.00753975141135827 -0.00210176662209684 0.0196364793641829 -0.0602981630666822 0.000462801800319973 -0.000311379937231827 0.000739638775208638 7.8603321215426e-05 -0.0014266653904693 -0.00174835590694159 0.00178618680732196 0.00158844285853988 -0.00217709123536851 0.0014263578862644 0.0657586740985833 0.138420708556304 0.502569783487169 -0.273949793472084 0.565776895958226 -0.51926821531228 0.00111492334828781 0.0063867221487568 -0.00719756699466037 0.00315707344591649 0.00324977377678856 0.000457125972653716 -0.0116285044932507 0.0225889915416523 -0.0223561659555742 -0.00979633743818402 0.00269301126447155 0.0028384936535439 -0.000660458058639048 0.00136914830284659 -0.000111985904182387 0.00690717879626568 -0.00118013299391679 -0.000356638271655036 -0.000265982639345175 -0.00198483769062124 0.00140407852173318
  62 3064.35569761148 ""  28.4286596804182 0 0 0.00199730368009384 0.00147278359945193 0.00959381114384162 -0.00951509910451247 0.00108127736392998 0.00695277345202858 -0.055981318370257 0.0465536587527531 0.0466581542584246 0.000182696181605701 -0.000215816182288633 -0.000278245363156211 -0.0371945526358807 -0.00878733838935065 -0.102544269935476 -0.00359039531497045 0.00345940869119862 -0.0296894560434546 0.117373273522254 -0.0180741056778745 -0.0518212292566564 0.595510770615796 -0.163461314256132 -0.507647900076783 -0.0832591347837977 0.00378158482331929 -0.166780855957251 0.154840287034779 -0.398255189074281 0.116121277558211 -0.000994389743536437 0.00189894797899503 0.00143725181278515 0.000876426170600171 -0.00143138613847 -0.000112114425751029 -0.000107509849719415 2.59218774820433e-05 3.22362385786034e-05 -1.85330701128637e-05 -0.000307755336908836 6.12986696939063e-05 0.000329911518694695 -8.4325656263461e-05 -5.74070342548206e-05 0.00126153906239223 0.00385266122660796 0.0144510692003716 -0.00766444079493726 0.0149098403513107 -0.0137476191016585 -0.000146020376044491 0.00144645450066584 -0.00104673595525897 -0.000125583964979357 -0.000260101365328946 0.000145523641410934 -0.000276337254942442 0.000553008767383889 -0.00067647367188227 -0.00326701252399641 0.00107275399637994 0.00123438501372587 0.000179931231920612 -0.000319945037480122 -0.000706066775833676 0.00196071703564784 0.000816271346825102 -0.000230452814644049 0.00380807437388338 0.00150081091951015 0.00323076065177499
  63 3165.73948178326 ""  5.85126814737589 0 0 -0.000165051723545603 -0.000158849255402656 -0.000154414275737165 0.000153191228117085 9.45388289717572e-05 -0.000532818889833846 1.95571895741848e-05 -3.46222204921114e-05 0.000137632435783367 0.000458585629964465 -2.07791743363236e-05 7.79826826153482e-06 -0.000410778574205337 -3.11440608788587e-06 0.00289430384023433 0.000704792040503209 -0.000447895944297398 0.00449427318356633 -0.00165566726162627 0.000301287435754987 0.000993907463513131 -0.000105904565801519 -8.96957544806346e-05 -0.000219033136827981 -0.000174033864395011 0.000170128872774169 -0.000869717379635633 -0.000202870588776475 0.000620681918007825 -0.000113672672402342 -0.00697399379899833 -0.00218768339617022 1.15139867508545e-05 -0.0212239151539975 0.00968931739965887 -0.0908833947965413 0.000259618460815174 -5.03485426829049e-05 0.000615794215638998 -0.00161880478558055 0.0017601879521281 -0.00217151958478988 -0.00032690372288145 0.000645509475417229 0.000131023757176175 0.0897278054917636 0.240742466890695 0.756259386568695 0.167101044451191 -0.357358345435668 0.304491528413733 0.00632581501556631 -0.0127288258665866 0.0118681785132123 -0.00100436295311164 -0.00128314397723871 -0.000258891070405948 0.00255360663046706 -0.00520859518023291 0.00779279039569927 0.00337308008243273 -0.00201874139674064 -0.00163786029577417 0.000696185192719116 -0.000538815823131709 0.00254121548699346 -0.00729786428467477 0.00148835267242884 -0.00202756672723071 0.00275296756369299 0.00378317242456043 -0.0159116963255333
  64 3405.25448025284 ""  6.84133443655903 0 0 -0.000963046029277785 -0.000695878266706001 -0.00121382676109346 -6.20347351834158e-05 0.000167038301147863 0.000156240681112553 0.000224130014317766 0.000174304086752818 0.000244531468148353 4.12874548460799e-05 3.49062212526867e-05 -3.24726976039899e-05 0.00340550839437583 0.00181992748860554 0.0133618909059846 0.000205176199419017 -0.000997281695966462 -0.00110291771244225 -0.000858255720151144 0.000506369263202715 0.000473271119473121 -0.0019280813313728 0.000164507475967059 0.00120556472689637 0.000812776892883315 0.000745079238241698 -0.00116374320859457 0.000691698113442043 0.000999342646430222 -0.000434301061395338 -0.000601700696848468 -0.000239950884443066 0.000420529514802542 -0.00146848230674202 -0.000763261875482254 -0.000121090759666791 0.000271076405151711 -0.000158301980451415 -0.000104060865542736 -0.000434665295792779 0.000888113575869601 -0.000285720923267605 2.45951793761558e-05 8.00552133762862e-08 7.30957630210088e-05 0.00396356724046173 0.00335779304676301 0.00624625552103046 0.00192504806167852 -0.00092278844911835 0.00109011410332113 2.56018655432085e-05 -0.00530327160085559 0.00443412942833449 4.45120392718608e-06 -0.000592220371518539 0.000418610799279298 0.000148176974799188 0.000914328054700185 -0.000104122392627739 0.00138953507040501 -0.000440742761206677 -0.00131693843559039 0.00584410688267956 -0.0453669386350931 -0.0325724887714294 -0.269693427357337 0.543775112332398 -0.241118124628035 0.206256801156316 0.0912501694739568 0.685984636449416
  65 3467.50160044717 ""  17.2089886410588 0 0 -0.000547699357739711 0.000175140481116303 -0.00164397623206209 0.000260924199550128 -0.000318142262174736 0.000159028734577994 0.000192522971175572 -0.000167102355068058 0.000218140500489912 -3.94092742701879e-06 3.18322585858791e-05 1.68244489188471e-05 0.00372945586051026 0.00120093378081323 0.0180649699310972 0.000990361975245217 -0.00154321276496024 -0.000202947422528873 -2.80530091821656e-05 9.52947423131174e-05 0.000485425781362734 -0.000340334516958178 -7.49770297408809e-05 0.000687491594684651 0.000531090193343593 0.000959858196993072 -0.00126017888942713 -0.00105450777635661 0.000302226725409183 -0.000327537568540703 -2.92208305523966e-05 -0.000307704917793627 -0.000275559269525557 -0.000148881969249634 0.00061799255777583 -0.00114039242235887 -7.06492014482366e-05 0.00012308536569144 4.34798924004198e-06 0.000158330650570628 -0.000806304695721011 0.000458893936716017 5.77536302757806e-05 7.04992246048127e-05 7.44631977757915e-05 0.00341402634521082 0.0043207717825088 0.0086832641965573 0.00185471936014966 -0.00853721111427832 0.0076054844848776 0.000608831766000561 0.00496273533396023 -0.00497124282125368 -0.000217560231934557 -0.00124808465063445 0.000158622125124451 -0.000432436806129051 0.0013633654969908 -0.00111753347937623 0.000124349881170905 -9.60445118219458e-05 -0.000383637974852798 -0.0336162488072521 0.0359822192596682 -0.0606018186882688 0.279847753950956 -0.606189371250003 0.235316079613297 0.179583337220648 0.107478342192093 0.601535692632908
  66 3779.49673000242 ""  69.7524036772234 0 0 0.000251660068898368 2.75749761447169e-05 3.2155512706267e-05 -0.00154809796998958 0.00072138919967466 0.00157971884805058 -9.61673773917255e-05 7.58120704916185e-05 2.40975735328862e-05 -0.05052821472947 -0.00758075247476844 0.03217336721217 -0.00014654457991053 -0.000435296284841353 0.00016515267970746 0.00310444339675602 0.00348347928771414 0.00031933248537815 0.0142261189322359 -0.000619124048793689 -0.00638345694149873 -0.000312268184723351 -0.000188764033935343 0.000136381409825628 0.000113106311877495 -0.000109246050771613 6.90178392879966e-05 0.000226684965908934 0.00109123804132275 -0.000203657152222982 0.803777550877496 0.103524642006748 -0.526460912413785 -5.516540211527e-05 0.000830985252749592 -0.000847246369905825 -2.35930761816876e-05 -4.75925697491904e-05 -6.03055008301185e-06 -0.000164397175406941 -0.000102541691564078 0.000193575493136456 4.23419841271673e-05 4.63391123339264e-05 2.18740280958747e-06 -0.000642515283124547 0.00185587386048504 0.00144259188072308 0.000885231993446864 -0.00290383268083699 0.00829541120927492 0.00119541390768989 -0.00122255915789901 -0.000131982355398621 -0.000502055824641916 -0.000663785801518157 4.67435120598177e-05 -6.18841447140252e-05 0.000126766249911128 1.99955705028912e-05 0.00017256219179433 -0.000152710690819025 -0.000207362767471774 -7.57534418380406e-05 -0.000161146675225685 2.70922322070684e-05 -0.000402664543791198 0.000474294423662908 -5.26243404635308e-05 0.000404887156733182 -2.4916229868667e-07 0.000327828779346954
  :::
 } 
 m_exists[66] { 
  s_m_exists
  :::
  1 11111111111111111111111111111111111111111111111111111111111111111111111111111 
  2 11111111111111111111111111111111111111111111111111111111111111111111111111111 
  3 11111111111111111111111111111111111111111111111111111111111111111111111111111 
  4 11111111111111111111111111111111111111111111111111111111111111111111111111111 
  5 11111111111111111111111111111111111111111111111111111111111111111111111111111 
  6 11111111111111111111111111111111111111111111111111111111111111111111111111111 
  7 11111111111111111111111111111111111111111111111111111111111111111111111111111 
  8 11111111111111111111111111111111111111111111111111111111111111111111111111111 
  9 11111111111111111111111111111111111111111111111111111111111111111111111111111 
  10 11111111111111111111111111111111111111111111111111111111111111111111111111111 
  11 11111111111111111111111111111111111111111111111111111111111111111111111111111 
  12 11111111111111111111111111111111111111111111111111111111111111111111111111111 
  13 11111111111111111111111111111111111111111111111111111111111111111111111111111 
  14 11111111111111111111111111111111111111111111111111111111111111111111111111111 
  15 11111111111111111111111111111111111111111111111111111111111111111111111111111 
  16 11111111111111111111111111111111111111111111111111111111111111111111111111111 
  17 11111111111111111111111111111111111111111111111111111111111111111111111111111 
  18 11111111111111111111111111111111111111111111111111111111111111111111111111111 
  19 11111111111111111111111111111111111111111111111111111111111111111111111111111 
  20 11111111111111111111111111111111111111111111111111111111111111111111111111111 
  21 11111111111111111111111111111111111111111111111111111111111111111111111111111 
  22 11111111111111111111111111111111111111111111111111111111111111111111111111111 
  23 11111111111111111111111111111111111111111111111111111111111111111111111111111 
  24 11111111111111111111111111111111111111111111111111111111111111111111111111111 
  25 11111111111111111111111111111111111111111111111111111111111111111111111111111 
  26 11111111111111111111111111111111111111111111111111111111111111111111111111111 
  27 11111111111111111111111111111111111111111111111111111111111111111111111111111 
  28 11111111111111111111111111111111111111111111111111111111111111111111111111111 
  29 11111111111111111111111111111111111111111111111111111111111111111111111111111 
  30 11111111111111111111111111111111111111111111111111111111111111111111111111111 
  31 11111111111111111111111111111111111111111111111111111111111111111111111111111 
  32 11111111111111111111111111111111111111111111111111111111111111111111111111111 
  33 11111111111111111111111111111111111111111111111111111111111111111111111111111 
  34 11111111111111111111111111111111111111111111111111111111111111111111111111111 
  35 11111111111111111111111111111111111111111111111111111111111111111111111111111 
  36 11111111111111111111111111111111111111111111111111111111111111111111111111111 
  37 11111111111111111111111111111111111111111111111111111111111111111111111111111 
  38 11111111111111111111111111111111111111111111111111111111111111111111111111111 
  39 11111111111111111111111111111111111111111111111111111111111111111111111111111 
  40 11111111111111111111111111111111111111111111111111111111111111111111111111111 
  41 11111111111111111111111111111111111111111111111111111111111111111111111111111 
  42 11111111111111111111111111111111111111111111111111111111111111111111111111111 
  43 11111111111111111111111111111111111111111111111111111111111111111111111111111 
  44 11111111111111111111111111111111111111111111111111111111111111111111111111111 
  45 11111111111111111111111111111111111111111111111111111111111111111111111111111 
  46 11111111111111111111111111111111111111111111111111111111111111111111111111111 
  47 11111111111111111111111111111111111111111111111111111111111111111111111111111 
  48 11111111111111111111111111111111111111111111111111111111111111111111111111111 
  49 11111111111111111111111111111111111111111111111111111111111111111111111111111 
  50 11111111111111111111111111111111111111111111111111111111111111111111111111111 
  51 11111111111111111111111111111111111111111111111111111111111111111111111111111 
  52 11111111111111111111111111111111111111111111111111111111111111111111111111111 
  53 11111111111111111111111111111111111111111111111111111111111111111111111111111 
  54 11111111111111111111111111111111111111111111111111111111111111111111111111111 
  55 11111111111111111111111111111111111111111111111111111111111111111111111111111 
  56 11111111111111111111111111111111111111111111111111111111111111111111111111111 
  57 11111111111111111111111111111111111111111111111111111111111111111111111111111 
  58 11111111111111111111111111111111111111111111111111111111111111111111111111111 
  59 11111111111111111111111111111111111111111111111111111111111111111111111111111 
  60 11111111111111111111111111111111111111111111111111111111111111111111111111111 
  61 11111111111111111111111111111111111111111111111111111111111111111111111111111 
  62 11111111111111111111111111111111111111111111111111111111111111111111111111111 
  63 11111111111111111111111111111111111111111111111111111111111111111111111111111 
  64 11111111111111111111111111111111111111111111111111111111111111111111111111111 
  65 11111111111111111111111111111111111111111111111111111111111111111111111111111 
  66 11111111111111111111111111111111111111111111111111111111111111111111111111111 
  :::
 } 
} 
