# Supplementary material for: Cut-off Scale and Complex Formation in Density Functional Theory Computations of Epoxy-Amine Reactivity
Source: ACS Omega. 2021 Oct 25;6(44):29424–31. doi: 10.1021/acsomega.1c03229 (PMC8587129; doi:10.1021/acsomega.1c03229)
Supplement: Supplementary file 1 — ao1c03229_si_001.zip [file ao1c03229_si_001.zip › Final_structures/Primary/A3_E1_B3LYP-D3_CC-PVTZ-F_canonical/Amine_frag3_transition_state_1_isomer8.vib]

{ 
 s_m_m2io_version
 :::
 2.0.0 
} 

f_m_table { 
 i_j_atom_total
 :::
 24
 m_column[77] { 
  s_m_data_name
  s_m_column_name
  i_m_width
  b_m_visible
  s_m_units
  :::
  1 r_j_Frequency  "Frequency"  10 1 "" 
  2 s_j_Symmetry  "Symmetry"  10 0 "" 
  3 r_j_Intensity  "Intensity"  10 1 "" 
  4 r_j_Raman_Act  "Raman Act"  10 0 "" 
  5 r_j_Raman_Int  "Raman Int"  10 0 "" 
  6 r_j_x1  "x1"  10 0 "" 
  7 r_j_y1  "y1"  10 0 "" 
  8 r_j_z1  "z1"  10 0 "" 
  9 r_j_x2  "x2"  10 0 "" 
  10 r_j_y2  "y2"  10 0 "" 
  11 r_j_z2  "z2"  10 0 "" 
  12 r_j_x3  "x3"  10 0 "" 
  13 r_j_y3  "y3"  10 0 "" 
  14 r_j_z3  "z3"  10 0 "" 
  15 r_j_x4  "x4"  10 0 "" 
  16 r_j_y4  "y4"  10 0 "" 
  17 r_j_z4  "z4"  10 0 "" 
  18 r_j_x5  "x5"  10 0 "" 
  19 r_j_y5  "y5"  10 0 "" 
  20 r_j_z5  "z5"  10 0 "" 
  21 r_j_x6  "x6"  10 0 "" 
  22 r_j_y6  "y6"  10 0 "" 
  23 r_j_z6  "z6"  10 0 "" 
  24 r_j_x7  "x7"  10 0 "" 
  25 r_j_y7  "y7"  10 0 "" 
  26 r_j_z7  "z7"  10 0 "" 
  27 r_j_x8  "x8"  10 0 "" 
  28 r_j_y8  "y8"  10 0 "" 
  29 r_j_z8  "z8"  10 0 "" 
  30 r_j_x9  "x9"  10 0 "" 
  31 r_j_y9  "y9"  10 0 "" 
  32 r_j_z9  "z9"  10 0 "" 
  33 r_j_x10  "x10"  10 0 "" 
  34 r_j_y10  "y10"  10 0 "" 
  35 r_j_z10  "z10"  10 0 "" 
  36 r_j_x11  "x11"  10 0 "" 
  37 r_j_y11  "y11"  10 0 "" 
  38 r_j_z11  "z11"  10 0 "" 
  39 r_j_x12  "x12"  10 0 "" 
  40 r_j_y12  "y12"  10 0 "" 
  41 r_j_z12  "z12"  10 0 "" 
  42 r_j_x13  "x13"  10 0 "" 
  43 r_j_y13  "y13"  10 0 "" 
  44 r_j_z13  "z13"  10 0 "" 
  45 r_j_x14  "x14"  10 0 "" 
  46 r_j_y14  "y14"  10 0 "" 
  47 r_j_z14  "z14"  10 0 "" 
  48 r_j_x15  "x15"  10 0 "" 
  49 r_j_y15  "y15"  10 0 "" 
  50 r_j_z15  "z15"  10 0 "" 
  51 r_j_x16  "x16"  10 0 "" 
  52 r_j_y16  "y16"  10 0 "" 
  53 r_j_z16  "z16"  10 0 "" 
  54 r_j_x17  "x17"  10 0 "" 
  55 r_j_y17  "y17"  10 0 "" 
  56 r_j_z17  "z17"  10 0 "" 
  57 r_j_x18  "x18"  10 0 "" 
  58 r_j_y18  "y18"  10 0 "" 
  59 r_j_z18  "z18"  10 0 "" 
  60 r_j_x19  "x19"  10 0 "" 
  61 r_j_y19  "y19"  10 0 "" 
  62 r_j_z19  "z19"  10 0 "" 
  63 r_j_x20  "x20"  10 0 "" 
  64 r_j_y20  "y20"  10 0 "" 
  65 r_j_z20  "z20"  10 0 "" 
  66 r_j_x21  "x21"  10 0 "" 
  67 r_j_y21  "y21"  10 0 "" 
  68 r_j_z21  "z21"  10 0 "" 
  69 r_j_x22  "x22"  10 0 "" 
  70 r_j_y22  "y22"  10 0 "" 
  71 r_j_z22  "z22"  10 0 "" 
  72 r_j_x23  "x23"  10 0 "" 
  73 r_j_y23  "y23"  10 0 "" 
  74 r_j_z23  "z23"  10 0 "" 
  75 r_j_x24  "x24"  10 0 "" 
  76 r_j_y24  "y24"  10 0 "" 
  77 r_j_z24  "z24"  10 0 "" 
  :::
 } 
 m_row[66] { 
  r_j_Frequency
  s_j_Symmetry
  r_j_Intensity
  r_j_Raman_Act
  r_j_Raman_Int
  r_j_x1
  r_j_y1
  r_j_z1
  r_j_x2
  r_j_y2
  r_j_z2
  r_j_x3
  r_j_y3
  r_j_z3
  r_j_x4
  r_j_y4
  r_j_z4
  r_j_x5
  r_j_y5
  r_j_z5
  r_j_x6
  r_j_y6
  r_j_z6
  r_j_x7
  r_j_y7
  r_j_z7
  r_j_x8
  r_j_y8
  r_j_z8
  r_j_x9
  r_j_y9
  r_j_z9
  r_j_x10
  r_j_y10
  r_j_z10
  r_j_x11
  r_j_y11
  r_j_z11
  r_j_x12
  r_j_y12
  r_j_z12
  r_j_x13
  r_j_y13
  r_j_z13
  r_j_x14
  r_j_y14
  r_j_z14
  r_j_x15
  r_j_y15
  r_j_z15
  r_j_x16
  r_j_y16
  r_j_z16
  r_j_x17
  r_j_y17
  r_j_z17
  r_j_x18
  r_j_y18
  r_j_z18
  r_j_x19
  r_j_y19
  r_j_z19
  r_j_x20
  r_j_y20
  r_j_z20
  r_j_x21
  r_j_y21
  r_j_z21
  r_j_x22
  r_j_y22
  r_j_z22
  r_j_x23
  r_j_y23
  r_j_z23
  r_j_x24
  r_j_y24
  r_j_z24
  :::
  1 -336.660630388387 ""  533.981752743244 0 0 0.020527976345779 -0.0198532037225513 -0.0200576560867137 0.0373738397180676 0.00482419511419496 -0.0247879896355042 0.0124649752479577 -0.00317979202183978 -0.0110358119156764 0.0179896192956433 -0.00296250410468644 -0.013649670845206 0.0160887474146548 -0.0155291111019861 -0.0141162780291873 0.0444284226676896 0.00473878173876167 -0.0281868677085626 0.0293779667414486 0.0111016493833537 -0.0442567484244948 0.0143751160723409 0.00316905095455522 0.00607628436390079 0.0137193734814133 -0.00109952572536912 -0.00401941049916404 -0.00697840376557861 -0.00595767492320153 -0.017851483598376 0.0205807789522634 0.0039151901809661 -0.0174338375310666 -0.161337276981243 0.0969201424497033 0.137867423194195 0.042678624509868 0.0339650743675747 -0.00526613064794744 -0.039544848735071 -0.0488304522813823 -0.0102929524910582 -0.0291614226716001 -0.00461676004233885 0.0002052756659906 -0.0766887715231581 0.0162815086734365 0.0830586121965202 -0.0851993313969292 0.0295288201736528 0.0423584279900576 -0.0825612207276463 -0.00451679602986847 0.027909070440858 -0.0286222050873629 -0.000134007284200735 0.00507977612163713 -0.0019891316313321 -0.00182555966144294 0.00711304003802198 -0.0382873968490032 0.00815125063845373 -0.0224581089578791 0.0715044994687596 -0.0543129092942299 -0.0386626729342621 0.0787506533045469 -0.0410832375698406 -0.0228083907244084 0.0478915770194615 -0.0449467035187743 -0.0191444755845921
  2 66.903312741984 ""  0.948174498407912 0 0 0.00423188019311354 -0.0158546567083459 0.00517035406982285 0.0190729952518946 -0.00573199711256056 0.0059869654557743 -0.038200029019786 -0.0803817390450676 0.0332709030873472 0.0649582168124382 0.0600140022945367 -0.0295171637827738 0.0525619292455693 -0.00296250747680468 0.0266850037982047 -0.0302565860765848 -0.0205029654270284 -0.0164219236114324 0.0455375677115183 -0.0326847622949473 0.0556213669362382 -0.018882358601515 -0.105293799732399 0.0745163940620724 -0.0817394261492164 -0.0940219382204344 0.00770316037666811 -0.0426625028581581 -0.089784154143769 0.0376788762552552 0.071199325500639 0.0673799178588676 -0.0329224877045453 -0.0162514760985941 0.0507843937697242 -0.0723831036340228 0.014946778427903 0.0497653460582647 -0.0122278503746171 0.014883872586075 0.0156187089593972 0.0350890609288754 -0.0435542512370714 -0.106219131915306 0.0922213349338426 0.0212516492244931 0.127335860811384 -0.102182940403402 -0.0735570764249141 0.0159024969594443 -0.127227090219103 0.0807905973544836 0.0522024053304963 0.0982536008063298 -0.0356742242601938 -0.12677820447193 0.125468592199159 -0.112497356465833 -0.144505166866711 0.0335023738466721 -0.0211715992913773 -0.135279851019257 0.158975254586672 -0.0246254980908673 0.026195521743252 -0.0528645085394201 -0.0714757797224443 0.0240170399449396 -0.0539077452253347 0.00281174701610207 0.0469307740069272 -0.0717098628799171
  3 71.7320493831409 ""  5.94772283843279 0 0 0.0143502163328212 -0.0168092044654101 0.0323218938560127 -0.0403946135458142 0.0259457413977422 -0.0234825124075449 0.0637307859447088 -0.054234827447755 -0.00549013478903934 -0.094252938644094 0.070808093620745 0.0266696143251037 -0.00123730844441078 -0.0063895602655685 0.0709844618692923 -0.0292201255544175 0.0136892054915937 -0.0715040748474214 -0.0533152932748909 0.0345284263430941 -0.0543509015917259 0.051093121841824 -0.0345323004657333 -0.0266612604771016 0.0875626918141236 -0.0660349649878775 -0.0465785375350866 0.0847423235129303 -0.0877532964693013 0.031050709440339 -0.14066221774801 0.0854080711341477 -0.00257873636201033 0.00906713878329345 0.00451132199272242 0.0212022000118679 -0.0332735993370852 0.0622178984927268 -0.0926218476423476 0.00389124389539723 0.011714468585289 -0.00448169151474913 0.0612305707194964 -0.0809133990663588 -0.0225266203008537 -0.0102637327406398 0.0388914385639124 0.0312705956968261 0.0229342931128343 -0.0184317935050445 -0.0157566511367261 -0.0151399048901269 0.0471207386085165 0.0666070523248126 0.0895337160288877 -0.117990934432213 0.046234774973889 0.0783274098924081 -0.119000002434869 -0.0817795323800256 0.0531372856152393 -0.072158365054608 -0.0482642613929354 0.0292129301626312 -0.0304410238547792 0.0714496548520584 0.0487204019401446 -0.0135264833496507 0.102811522936319 0.0197508239919329 -0.0648790696541175 0.0817315830413761
  4 117.058195406828 ""  9.88021740493047 0 0 0.0432673850307948 0.0183681355017053 -0.00974631151119104 -0.0202652468671707 -0.051657112216927 0.00267409486672595 0.0337478808969008 -0.0529646432577279 -0.00596265459032417 -0.032134409986196 -0.0347457401473344 0.0140793716952594 0.133434277351751 0.026930140415118 -0.0188455543676086 -0.0761856666779905 -0.0514605621052565 0.03437619069535 0.000331893971342532 -0.116755262829258 -0.02675540627649 0.0612032174076733 -0.116690566539663 0.00535735071439919 -0.0379697111919293 -0.06379945491286 -0.014770272532062 0.066558040661122 -0.0337661187170208 -0.00275351097368225 -0.0625103127054487 -0.0572038176088858 0.0200952044635362 -0.0265977251251775 0.112888842796102 0.0250143435389314 -0.0661119436046143 -0.0764309283694884 0.0298919530846402 0.0243536389943055 -0.0104769250920159 -0.011646185778471 0.0535480146234222 -0.0207440863228895 -0.0279761449407154 -0.0186588486205062 0.115137494060036 0.019611142084181 -0.0705829000126901 0.117075067649095 0.0342339257288866 0.101000697781886 -0.0252141375576652 -0.0517661753424177 0.101352132695648 0.0137685398428283 -0.0421980561724759 0.0116054281604474 -0.0082702475345041 -0.00841718179990041 0.0637476421732216 -0.0795337798892273 -0.0440896303843633 0.00422057298516102 0.130107523105805 -0.0156488866378873 -0.0611009407093352 0.117625583114799 -0.0353171809635496 0.00179401557446196 0.173454231700515 -0.0200477867166758
  5 163.644248761303 ""  4.4803746578617 0 0 -0.0322779666392048 -0.0301181308131975 -0.0281169187709194 -0.0425070689746267 -0.0985828080948327 0.0163278072708349 -0.0268228926532071 0.0556735645617982 -0.0301172430130031 0.0761186574746421 0.0704373003043032 -0.0742904848145312 -0.0290808782481882 -0.0516271304130283 -0.0973273301820232 -0.220914633193661 -0.129238885453621 0.0150786728111847 0.0481647328798432 -0.235642823237484 0.116231918506682 -0.0352096217551058 0.0596038261598401 -0.0573642138023836 -0.00730316924733516 0.0792635333144331 0.0317836892908675 -0.0339193940947652 0.0958235336571348 -0.063990860653058 0.0600284948270458 0.041200684155586 -0.0579635553742861 0.0143439506609392 -0.0131770188041849 0.0837982468394325 -0.0382389547684783 0.0196863218446461 -0.00363052935659119 -0.000787142244713643 0.00767806596062597 0.0354860382905447 0.0772721933225449 -0.0195073604783464 -0.00757008064130852 0.0159359755974835 -0.0640779721374656 0.0876742327682398 0.0349627915019993 0.0101401683024542 0.121767426199741 -0.0314720038311337 0.0167789211606874 0.0578089088516547 0.0936342739336724 -0.0526414592167736 0.0473265266963573 0.134901178956396 -0.0408496733766931 -0.0420867479861581 0.0563056183848089 0.0123428591114911 -0.0659684985170317 -0.0322496346423769 -0.00169065387068769 0.0200162599149334 -0.0328869596804569 -0.0157574324579562 -0.00697057093898117 -0.0778942253735558 0.035115426949256 0.0413604065486014
  6 183.908474138689 ""  2.80579141770229 0 0 -0.0418273016060656 0.0305504302432668 -0.0109086326842653 0.0159100770760375 0.0777962282512427 -0.0176530215795207 -0.0953447580659804 -0.0378440241815255 0.0252188000697826 -0.0150787151833883 -0.0704268573742559 -0.000966149812654702 -0.0332519869798745 0.04678023860935 0.0362801758128919 0.145523077096383 0.10513851789245 0.00177929911926386 -0.0406587396544702 0.185378247439978 -0.0475570420895693 -0.0596356617855119 -0.0993579478315226 0.0757477351977604 -0.177455818430471 -0.0513344737173929 0.0125606919447645 -0.0901726595433457 -0.0253746701354495 0.0174394332205706 0.0536936694559259 -0.0404479703052442 0.00223347068476652 0.0258147183842748 -0.0226930008703221 0.0765510853839986 0.0181803148480563 0.0385800754535877 -0.0165565408142989 0.023621197534811 0.00208361461441947 0.0279548657587323 0.102423770597047 -0.0311915329624004 -0.0126356831555277 0.0542594383850075 -0.111045829924738 0.0657905972322265 0.0445259348093462 0.0135737665330741 0.137140985404587 -0.0220864736875684 0.0210794507253553 0.0654451972189431 0.108908765715933 -0.0838598091004887 0.0636438176074504 0.184211188291468 -0.0646609035520417 -0.0667062080263941 0.0738826830099177 0.0264611599101367 -0.0770843561097831 -0.0391173923765908 0.0194118712713949 -0.0607287598916762 -0.0517885637816297 -0.0295920947492305 -0.156976170714389 -0.0599903577717271 0.120300401468573 -0.0619338988396127
  7 231.176961331472 ""  45.8052078196927 0 0 0.0209090807287398 0.025602908126948 -0.0103005509924685 0.0372380095662439 0.0413620569357643 -0.0199706190943818 0.0871901101095975 -0.0508036508763971 -0.0593777288416434 0.0662157851699807 -0.0504515577455153 -0.0437151595244064 0.0220425567791232 0.036811411559622 0.0292514570391083 0.102380447896206 0.0584724903079148 0.00218837017077993 0.0181384116343252 0.0952604917097542 -0.00618514076555338 0.0725312526248695 -0.0347739389993242 -0.0963909541261053 0.112032722248297 -0.0756639148570853 -0.138754116390177 0.1374708592058 -0.105802534255059 0.00753014827175702 0.119785090440836 -0.0622624576509167 -0.0140687490636331 0.0128998317287461 -0.0595365076789425 0.0335560156596713 -0.112335210212796 0.0292126055099181 -0.00245351405114158 -0.0755845564188154 0.02982671477159 0.0469507950761114 -0.0496026742556266 0.00621516049947242 0.0334480555234831 -0.0170535865464289 -0.0868180616845429 0.0585962825116756 0.0190008804835429 -0.0137232541532385 0.103953144250571 -0.10294261653133 0.03401803395537 0.0683124592693889 -0.0624710114191161 -0.0246576468040104 0.0643396760211538 -0.0181547829209442 -0.0101253131243105 0.00713779584509465 -0.0594527598454394 0.0433996690072937 0.0287153115262319 -0.000262778377418225 0.0358218374688271 0.0236010191534619 0.011619507872655 0.0106190766488367 -0.0241560724808349 -0.0128454174975781 0.0619189397848806 0.0249329256532161
  8 263.622235825193 ""  3.4759346951484 0 0 0.0619900040262803 0.0260769355885274 -0.00516000492377509 -0.00207442493203537 -0.0470571777053041 0.0144261910970505 0.0253967849227255 0.0331312677468798 0.0216665732154422 -0.0417194919765471 0.0291923301877511 0.0509549617078842 0.111282040841865 0.0212463542756663 -0.0394119265574376 -0.092055886225885 -0.0573103922499994 0.030604123176272 0.0267984752565793 -0.14176109214698 -0.0277898559700572 0.0869023086987026 -0.139109649515728 -0.00335273537214962 -0.131728320912427 0.0595331291737226 0.14559439405371 0.0940839818504382 0.187872570553449 -0.0583114569411454 -0.117635573391747 0.0166896980674815 0.0317436501009137 0.0182660108357483 -0.0918979141699266 0.0268152720107114 0.0340932066208378 0.0225642611388362 -0.0416921510684035 -0.0353403329424676 -0.0271831395247172 -0.00910814740545785 -0.0663592926081734 -0.0247716217280074 0.00948950788902406 0.00272857500850015 -0.198369794810228 0.0456461237080996 0.0340008449957596 -0.0237845198829609 0.13910723141277 -0.0975096703352622 -0.0127212704292485 0.0242352429822529 -0.170117779555767 -0.119451073321751 0.0698523205483545 0.032236384143104 -0.069219131697674 -0.061230630743743 -0.0924724761403852 0.121697864901587 0.0472548230752848 0.0261954908126234 0.0660655135831548 -0.0642776883428865 8.72425024640094e-05 -0.00197800748528352 -0.195362295812502 0.0480952652313662 0.18546224628854 -0.0946265287332134
  9 299.650457536233 ""  1.20315192390358 0 0 -0.00566903045631776 -0.015015595381039 -0.00189446737642642 0.0135396365915533 0.0215991789065578 -0.0204129915314231 -0.00433330931230411 -0.00190121010225755 -0.00167054383360118 0.00903025059596698 0.00507115643366584 -0.0173221642043028 -0.0236330432875867 -0.0167528156939307 -0.000784077180511911 0.0672389454789402 0.0228343454658065 -0.0459595193562376 -0.00947863761466875 0.0769255361934902 -0.0144741144181279 0.148586161079431 -0.471494903629109 -0.128232924206205 -0.407654389599096 0.0577203818411357 0.295960075380437 0.24667589346092 0.394636516271673 -0.168422769172583 0.0215697416512157 0.0156155420153955 -0.0208286562608713 0.00282946142295418 0.00475753123703623 -0.00235015861153289 -0.0285030676826495 0.00147132506255515 0.00267122399103137 -0.00308072701029835 0.010905626194479 0.00795589337931074 0.00508204249800115 0.00656798224662288 0.00492893830675609 0.00267333486681067 0.0273742275541314 -0.00302546037698112 0.0104996170825555 -0.00966245692547261 -0.0274991103247276 0.00761575854932278 0.00890450891230906 0.00512445325576669 0.13345797323468 0.142408214380464 -0.0954936017396069 -0.159776672792161 0.0722724511438282 0.110463107616013 0.0514318416133693 -0.202910588777873 -0.00698626460777537 0.00698800032259487 -0.0328638616037209 0.027832053823323 0.0269223676146642 -0.0125483655914988 0.0660679922769098 -0.00381209755987603 -0.072989107756191 0.0399710410282779
  10 311.470994577473 ""  0.629005886457299 0 0 0.0140767335029685 0.00513141581617068 -0.00449284334426941 -0.00181060732147555 -0.0194822579238812 0.00450545730172576 -0.00315812548778298 0.00769811343105936 0.00725528120530593 -0.0130950773231681 -0.00285697486030089 0.0142716735750405 0.0268437328547325 0.00432413891053626 -0.0117218033703024 -0.0322768528039921 -0.0213574052699169 0.0154549487477599 0.0088224903869149 -0.052371133949595 -0.00850272489832115 -0.050674214587629 0.162435528051292 0.0610434311481941 0.125340304931978 -0.00896359807482242 -0.0811319969512133 -0.0991120530116427 -0.117231639636699 0.0510290030752649 -0.0186846329418117 0.0142375985314288 -0.00120907067002923 0.0156806448481986 -0.042754641710547 0.0323669871492606 0.00933504849507535 0.038051898837615 -0.026780098622638 -0.0145512247140109 0.00483692535742876 0.00385996587186484 -0.00630027043404953 -0.0102565118170648 0.00505629656230248 0.00540331384699024 -0.115881894455701 0.0449112825397745 0.0487193009860828 -0.00484833906108386 0.0938937728280753 -0.0456484041107757 0.0158996984491924 0.0276826482137186 0.298738293415926 0.306756051048239 -0.224421812607628 -0.401396399509482 0.139710136769773 0.246396912177793 0.104547064464788 -0.508081784446363 -0.0176773799441193 0.00328293990923192 0.0156024760733414 -0.0308257533977916 -0.00893374911158465 -0.0229374127169757 -0.105236186447552 0.00549289903284324 0.0857699867138197 -0.0417795890511231
  11 336.028396024371 ""  116.373187396268 0 0 -0.0162962471391375 0.0255910477492779 0.00998718070031236 -0.0154488216638371 0.0271445957304067 0.00723980160971428 -0.00414735284900036 -0.0153927934162788 0.00100315827743172 0.0369950136386913 0.0350938434551345 -0.0424612710497977 -0.0204202704388407 0.0337475704403997 0.0351511150659761 -0.0532179863224361 0.0291394502494967 0.0251572811034476 0.00699260696627779 -0.0085880111578593 0.0264714607431346 0.00438263452216028 -0.0378443387967107 0.00140224993407297 -0.0285949891695251 -0.0278779359148573 -0.0254326063427082 0.0190606294009105 -0.0254783332577397 0.0203428338739538 -0.434214547661331 -0.728015618514009 0.374541248227811 -0.00425591299366353 -0.00701569165842526 0.00525211117653812 0.0263850507203211 0.000656534192025311 -0.00677711233458315 0.00398096122947164 -0.0105396256487281 -0.00917702245703046 -0.00461920027496227 -0.00453916067329254 -0.00590239643923159 -0.0093478720034656 -0.0135659343504996 0.00860061739939628 -0.00165938756231069 -0.00548771240999464 0.00871377351655718 -0.00623032598953793 -0.0103916574743437 -0.00805949856019312 0.00310569766757628 0.00886630066023827 -0.0193876586094527 -0.0217526083079026 0.00248192205699653 0.00568835767242594 0.000678161856306996 -0.024022766928395 -0.00232814557461437 -0.000537495129669975 0.00433406443304745 0.0140919705573296 0.0176637936655102 0.0109931259214668 0.0255166305927628 0.0107737391649343 -0.013119260753664 0.00922135052348094
  12 362.891889256548 ""  13.6023394160157 0 0 0.072766370859635 -0.0551255484358853 -0.0264999653649388 0.0675833923698042 -0.0257069197313558 -0.0689076928935685 -0.0349539148748839 0.0317506427353611 0.0557887554936767 -0.0304109311280923 0.0265427230143188 0.00917148388482187 0.0694634549560094 -0.0624000845467226 -0.04908286258676 0.105808876516996 -0.0366380217119272 -0.134732356872622 0.0352545960956172 0.0122217861588268 -0.120319724188328 -0.0425496841751631 0.114881030549687 0.162527875557856 0.00942097678466456 0.0538740286033956 0.104459784286379 -0.183606806322734 0.0231419158268083 -0.0135146501896949 -0.219727368870986 -0.112125747370846 0.0452103208229101 0.0125711840317273 -0.00544504343069962 -0.0312571662471753 -0.107779108362521 0.000877637410976009 0.0352699799426888 -0.0305874615043807 0.0327958512382282 0.0582394086719196 0.0365962125888405 0.0279189544863438 0.0271397433311091 0.0395571015187432 0.0490821551959694 -0.0509285709799231 -0.00534940773296288 -0.0253066699597325 -0.0667480913641783 -0.0103922026104316 0.0356154328881033 0.0609550418435114 0.0647204243293157 0.0157788482750592 0.0616065750745212 0.0959194689013966 0.0232267218620523 0.0183439520204451 0.0155056380446428 0.0524091535841193 -0.0407088310183205 0.0466249537358024 -0.041611614799134 -0.0529476879934298 0.0267206568373514 -0.0423015025887934 -0.0527863066296411 0.0684486316503748 -0.0321524181042273 -0.0666124388806438
  13 390.644322982846 ""  9.95497441396512 0 0 0.0305209664350404 0.0095133007466256 -0.0228268541138777 -0.00510843606897287 -0.00542987075419857 -0.0574813905941038 -0.0725384070742349 -0.00319098554698675 0.0549956908791196 -0.00753508616177868 -0.0219227371238782 -0.0688771104750536 0.0373784996119071 0.0104160825987191 -0.0227924479197524 -0.000383669026621924 -0.004713371144152 -0.0595556089267022 -0.00724067872112848 -0.00577293925242746 -0.0667527730014954 -0.0472697862568017 0.0217425238942472 0.212954317770151 -0.11138271410868 -0.0122588456558799 0.0435556022771159 -0.203390628529192 -0.0378282839084581 0.0144444013609173 0.0391512877047164 0.0106298738928171 -0.0771773304868174 0.0622952731253265 0.0197185114639955 0.058785692571434 -0.0161203597170083 -0.0236176644868123 -0.0602557977134776 0.0500004466474062 -0.00257855358510135 -0.0458143311371541 -0.0621414347247185 0.00212344305024979 0.0282028596364228 -0.0129504928456953 -0.0452341853645974 0.11140928799668 0.116192594735708 0.0575895928751732 0.118546227225079 0.0746640468216201 -0.0104090063289026 -0.0513797789772964 -0.190733332078223 -0.0162836903567361 -0.0329486271902307 -0.12878934408098 0.00425025571664098 0.0338998135808241 -0.0320206150871502 0.0479150268854495 0.204349910616292 0.052549045503546 0.0312408413812141 0.0833098558239666 0.0975906448584784 0.0604324467287751 0.138762266940782 -0.021580304328729 -0.0317796497353475 0.135719229363302
  14 436.132280638918 ""  5.67877573527571 0 0 -0.0397600149086539 -0.0780303345149153 0.0170843075868304 0.0380164652607971 0.00775439272815863 0.0163420653967882 0.026339792136068 0.0155052533884781 -0.0353158424398593 0.00734847902910528 0.0244715635211085 0.0561721091221929 -0.0554410686498816 -0.0820850533684988 0.00583472096258611 0.12975884373959 0.00341005350792491 -0.0519765287567931 -0.00335827363961057 0.112985895153101 0.0329091786619772 -0.0183724529552174 0.0564710770153117 -0.165404972592509 0.123111887104018 0.0460665535796348 0.0188261218041124 0.0836247241071641 0.0514860436942655 -0.0336047698911528 -0.0875854535374327 -0.0408263555022867 0.0717954849170837 0.0408680408906232 0.0625542409007968 0.0590369630020073 -0.0504511372180977 -0.0286068324887007 -0.0528026855468033 0.080583120515661 0.0131899308781551 -0.043571396731779 -0.021652431550062 0.0104143955243136 0.0374812186582882 0.0588549422331454 -0.063164647144506 0.0587598454062588 0.120942301264579 0.0948453368663315 0.10919937111641 0.142340690510269 0.00618406911667311 -0.0534601716407602 -0.155772815412839 -0.00494260200845799 -0.030457314030233 -0.0971347490110696 0.0157561569418611 0.0476478291830112 0.0111990539360717 0.0556736048852259 0.223089325539009 -0.0585874216635286 -0.0418174599527261 -0.0499128364656132 -0.171210829065094 -0.0876462384371906 -0.133503659554704 -0.0640018031241738 0.108712164194211 -0.0675539340295945
  15 463.89181410394 ""  5.41575222064827 0 0 0.0105985060882685 -0.0586942104448992 0.0224015501738412 0.0195579864602652 0.00020468143071122 -0.036581096498559 0.0221331632908486 0.0180595420931455 0.0311589837145341 -0.00269547586852537 -0.00283515442780607 -0.0257006769203373 0.0168360276044263 -0.0570069101468177 0.0230679441825279 0.103980128172294 -0.0051315520949201 -0.106686651342478 -0.0190368788424441 0.090819131181278 -0.0317684839933737 -0.000546617353615319 0.0604801903568803 0.00225088360255028 0.0777115334687687 0.0482301047381558 0.0974673695147141 -0.00599858103241056 0.0528015446823644 -0.00822356983855853 -0.0219570265760202 -0.0221545825226002 -0.0181635414278823 0.0193905665082669 0.0202300116641159 0.0100501878511883 0.0392737140588423 0.00686024506181742 0.100356940296682 -0.0421996498588063 0.0942539864764769 -0.0553052000007702 -0.0460579429044038 -0.0689134170247986 -0.0800234926672123 -0.0360093522525237 -0.139976360532882 0.0572047391246854 0.135873692776217 0.0977582833727551 0.128502807890956 -0.0262568785005701 0.0525685607487305 -0.118809034120982 0.0673864878159534 -0.140029559423023 0.0943529897745709 -0.132337153118142 -0.190539741505197 -0.270591894797966 -0.0223173525375948 -0.166280479344027 -0.072358402772922 -0.0286806119429363 0.0101712052603096 0.0218910466946222 -0.101460660036685 0.00275372576405943 0.0133885136154783 -0.0205081761130286 0.0492960724494771 0.0108538258326215
  16 496.764587931996 ""  3.92339166830941 0 0 0.0101464345124568 -0.0583998745600156 0.0823989045195766 -0.0371555759614351 0.011473679855959 -0.0401132386160853 0.0745167882633203 0.0352423318016479 0.0989047680888116 -0.0134868083892831 -0.0300633686196615 -0.0986322606197654 0.0372261480722123 -0.038914164560908 0.127421410871363 0.035364098613253 0.00460144866639054 -0.109450579094919 -0.0683913473795214 0.086886818094064 -0.0285351337818405 0.0331241720424556 0.0968136500630847 0.0173610538302069 0.166612188203249 0.0849747718241239 0.205825164921927 0.0614982258951852 0.0996981587893931 0.0464449092530439 0.06684407985659 -0.0424628590900758 -0.0591741286679223 -0.0341154049872948 -0.0107119329969751 -0.0126264531110689 0.0235080363063917 0.00405728768671919 -0.0404950044849713 0.00698709568092908 -0.0553591498896713 0.0233958664279125 0.0190631968787989 0.0196098219856693 0.0186404671379135 -0.0174339889596483 0.0821398848671389 -0.0312711435174669 -0.120820921130812 -0.0442677296091516 -0.0625969507377634 -0.012445685826487 -0.0368939646307446 0.0529636150021506 -0.0108779429017096 0.0564508179637532 -0.0525392130597322 0.0733423539485968 0.0763088386822086 0.106603257255392 0.00136539150219252 0.0575732081552157 -0.020517516950953 -0.0496907051826439 0.0337647176215331 0.00939626336013217 -0.177317496578295 -0.0299535086184517 -0.106702428073169 -0.00634887154265809 0.182965220631747 -0.0396453493764242
  17 553.109198693054 ""  8.51846070357189 0 0 -0.00351058656362954 0.0692430518775129 0.0441582193120073 -0.0901416628886912 0.0282809805139486 0.0387834657664819 0.0401495449951694 0.00798088492909407 0.0580952248928461 -0.0182263651369623 -0.0264438251793589 -0.059685487799672 -0.0400663597459569 0.0877082251923776 0.118325488263246 -0.236512023120473 0.0337637879075195 0.144812210775464 -0.0263892267687144 -0.135237340550059 0.0210143423408308 0.0483785154592614 -0.0228409207874054 0.0404392623470687 0.0116874262073527 -0.0062403102513287 0.025362083936212 0.0837709433799413 0.000201368248806493 0.0863833129075098 0.122501014404483 -0.019275137502616 -0.0123283118682904 0.0198847798670603 0.0255900453087029 0.00606263668951931 -0.0503725493696099 -0.00954622352594834 0.0253160428886523 0.0235052765004125 0.0522455040168731 -0.0259500847251483 0.0010244151284109 -0.00186814960535802 0.00702818421230351 0.0631796252245446 -0.0782222932550344 -0.012282709094876 0.134945122098747 0.0312351157925257 0.00940927723879404 0.0673278423986633 0.0412550238507845 -0.0495727610991399 -0.00452179996757235 -0.034081225214911 0.0501309363458498 -0.0557815454617751 -0.0450628174621155 -0.0597529921467731 0.0216468381398239 -0.0165941353235141 0.0806470361474406 0.0570827695200071 -0.0902654434968216 -0.0843545008537084 0.105231562008875 -0.111965134619919 -0.133345208255335 0.108400659059239 -0.0600361164198562 -0.117912227885192
  18 734.273787778439 ""  5.40414204016903 0 0 -0.00107708859295217 0.00322012376088609 0.00122817006264144 0.0108156537969488 -0.0082282825211823 -0.00658115399813821 0.0253396089875883 -0.0017590589152753 0.0341727486670797 -0.00390785154158117 0.00152560909012237 -0.00460414632311907 0.0597239001847266 0.00846545372588519 -0.00481420788344705 0.0170322316693153 -0.011153347854213 -0.0248770558468407 0.00201735117648618 0.00504447574506105 -0.014384276558797 0.012160343850933 0.00843290834537412 -0.0111685047979988 0.0599261077075461 0.00354675308414005 0.0388128645644794 0.0606517372659125 0.0115273603213817 0.0434823327737775 -0.00997051008873321 0.00969526477270841 -0.0137250586870307 -0.0403920080939115 -0.00599947220582198 -0.0237538177108759 0.00176063402162507 -0.00249012357199477 -0.0185382989276401 -0.00610625995512468 -0.00406969727277287 -0.0237170814845637 0.0329525192667189 0.0113902050670455 0.0538661432719799 0.00751675704160087 -0.366309346425671 -0.0223399968744814 0.0242646783261594 0.174741542132911 0.275357548819528 0.0412272795077605 0.00163890838712855 -0.00817311487608833 0.0658201490666595 0.0182194605166043 0.0674467697276298 0.0658735685960442 0.0172117649961482 0.0646829122040927 0.0248745258260301 0.00957103653111573 0.0159083967136862 -0.0537885567326809 0.0275234520889613 -0.0591599623765719 0.0137103867880783 0.280717997445686 0.431336573225024 0.0802235405535705 -0.473616413816982 -0.0675676200441809
  19 810.064166604388 ""  15.5262184194338 0 0 0.00710147086733352 -0.00983678316556082 0.00639870087788633 -0.00835353361558189 0.00187497876537477 0.00394775067227997 -0.0142017575587301 -0.000571335559078494 -0.0295020230966698 0.00285639062131279 -0.000416244054855784 0.0012498226731855 -0.0108408786133343 -0.0126704554075976 0.00213054647349471 0.0132195748603894 0.0019868164777105 -0.00653406016447143 -0.0139663790045203 0.0234426635910232 0.0153439078241904 -0.00621437277608719 -0.00172763277721073 0.00716723530149544 -0.037448063879686 0.00145547187430042 -0.0165187290464852 -0.0574195071913106 -0.000450620294450879 -0.0512357614847532 0.00901209180384499 -0.00323445736399152 0.00607334275961417 -0.0729299930733255 -0.0297856380148235 -0.045120423327188 0.0102040856148189 -0.0292432343129628 -0.0179784161560389 -0.034782437629795 0.0337261656849546 -0.102043585468715 0.0676491525299235 0.0542243734109225 0.123990444558126 -0.219087649075097 -0.132009688088509 0.0476524650709566 0.0691538402303764 0.00156341460072944 -0.00115202080482849 0.00278942067568868 -0.0179402005859181 -0.173869771682274 0.222914209238512 -0.0247141697489257 0.335192303506018 0.0116172747704236 -0.0554894806257352 -0.0438966960236889 0.0952047383177105 -0.0566975976022807 0.122738001482891 0.0267707696931603 0.00441606957594232 0.0482258148535299 -0.0154428714098878 -0.108993407475749 -0.168442802800841 0.0182994659493214 0.20388149409049 0.0247863624011225
  20 833.659849961481 ""  15.5390951923761 0 0 -0.00737018096265052 -0.101711325938493 0.0301922346927271 -0.0854010503610837 0.0368685181817961 0.0708673699343172 -0.0501381999160579 -0.0274369856407991 -0.062583572705972 0.000236089473231564 0.00249957183498464 -0.00971629619531593 0.110656710666302 -0.0699063666244198 0.0656240523971091 0.050834153674801 0.0304391711760831 -0.028493010274654 -0.13556557191681 0.202580533041741 0.15593679130819 -0.115193701669135 0.0926901496445518 -0.135894535194749 0.0776257720626703 0.0529318895649197 0.121658557351628 -0.125118128768318 0.0856009206226491 -0.185491422922197 0.1276546307339 -0.044242104725576 0.0759964164830406 0.0346266980884684 0.0148265064195487 -0.0199351794239895 -0.00203695604346788 -0.0036750504633773 -0.00522637428157305 -0.0267438040594737 -0.0128529325333638 0.0229964100648907 -0.0213976902551821 -0.00758582845157672 0.00179891434184618 0.034682875454673 -0.0662491988938322 -0.0117897654840439 0.0452246698432417 0.0683469384670191 0.0652433618153615 0.00630187888882988 0.00818104425092503 0.0539259213322534 0.0340514965490951 0.0250289861080009 -0.00455917822092824 0.0709833294376575 0.020589733330987 0.0446157801322955 -0.0542952590665651 0.00950900374923024 -0.12238946566434 0.113813700462861 0.0486863611755625 -0.0284135278621639 0.0364531607046018 0.0927985726910637 0.0607155114399771 0.145434101582901 -0.000525084393080846 -0.0391569160755516
  21 903.7490866254 ""  2.28902359866293 0 0 0.00177480839601682 0.0198709853019254 0.00301476329669512 0.0173341519581538 -0.00171026601250658 -0.0156554292171247 0.00447453549211943 0.0159424667885365 -0.00318360194223708 -0.000203014026442162 -0.00305690195189155 0.00125237064680036 -0.100061676701239 0.00222902059698518 -0.00967307646834852 -0.0354288234430538 0.000908449731516969 0.0251710695508159 0.0391366482697722 -0.0659573408978558 -0.0397764521004982 0.0404974039541832 -0.0428459952220995 0.0578398921001216 -0.0751747953335656 -0.020776002020244 -0.0797142859791867 0.00327285963015771 -0.0394261999913738 0.0373599418350618 -0.0238368302200693 0.0085193377510158 -0.0168068185667856 0.00296856517785486 0.0637616169879538 -0.0632986703063486 0.00748391970045913 -0.00050755514237842 -0.00692686525111821 -0.0163411243239187 -0.0157145926945294 0.0203462040577006 -0.0499545679941882 -0.0471459240298957 0.0223333195591337 -0.10498533479355 -0.267818137896441 0.0287498379225938 0.247808497109208 0.215301516342289 0.166154272749739 0.266679197162189 0.0468470656078615 0.107635539113606 0.0723117040987792 0.0964515899907518 -0.0910445614170856 0.288735661135127 0.09612421849335 0.235649292225736 -0.169996070969419 0.0662500874832787 -0.389996015173577 0.000674746510093424 -0.0356523304741957 0.04192181779428 -0.0834986659632095 -0.120220298515802 -0.116237126554507 -0.0171675858669438 0.159559136149293 0.0261959114152806
  22 925.061706954105 ""  5.76257926699306 0 0 -0.101657018757661 0.0239268334191042 0.0823457482184648 0.0577484927489632 -0.0743008532949413 -0.0268121947049777 -0.064712873715311 0.0234814784849096 0.0374311402536333 -0.0102246890103435 0.00123499578750158 -0.0240649001952104 -0.0690822786924821 -0.00458878733303744 -0.0255085977068535 0.125008489800874 -0.0870946283398029 -0.117031178670407 0.00709905555274095 0.0231304750529939 -0.0386335373252813 -0.114132029794487 -0.0639925033637851 -0.331642033388623 0.059078369640248 -0.0413175301047515 -0.178795840083392 0.324134113696871 -0.045169049623881 0.284858466483574 -0.124107786057933 0.0414274899347086 -0.0995459004252686 0.026832585148579 0.00653087950607345 0.00379473045305323 0.00239726691302113 -0.0133255456171338 -0.0117868143914079 -0.0205915177467827 -0.0012269872301854 0.00290551946819257 -0.013222612152748 0.0115781428016797 0.0121392845493383 0.0433070756857292 0.0432172340261787 -0.00809099207426914 0.0170449382726385 -0.0104277020633481 -0.0254588697280952 -0.0377265009653311 -0.0119344149383429 -0.00946017657204309 0.069003467887334 0.00122667092115387 0.0801610865084799 0.0117072995636488 -0.0156513523139575 -0.0296532615008917 -0.0194733242498576 -0.0266932988841095 -0.0542377519588711 0.0737478522198351 0.0319387748177656 -0.0128553204793861 0.0948887057397859 0.0369090159687066 -0.00940894703211956 0.0892632377752938 0.0282690400171218 -0.0211772052259676
  23 954.404993492685 ""  54.943783290465 0 0 -0.00143974247417125 -0.00389838214705156 -0.0412730352071059 -0.00490148003028485 0.0264183040080314 -0.00141255240850734 0.0277982560791345 -0.00597856138345015 0.0246808230159445 0.00138749483325609 -0.000991871678712399 0.0102921338284715 -0.0236584154591696 0.00477050581646122 -0.00410973910939494 -0.0768174792273578 0.03176175401392 0.0609428154704083 0.0297044064037389 -0.0550871781804196 -0.00996231086387498 0.0310655580817214 0.00995766893890227 0.0629421739486001 0.0257806837318365 0.00656146396778049 0.059831245686024 -0.00847739169368211 0.00804153948307268 -0.00393033942915788 0.0238084979500008 -0.00718352448666055 0.0239928008678106 0.0913565589446952 0.0504898228462237 0.0452153746505392 0.0315880275367027 -0.0619350938748277 -0.0657397542989311 -0.0658051115665451 -0.00660923238521407 0.0243027712684622 -0.063468538110584 0.0493938524240206 0.0447183396970313 0.105648334550975 0.226149173409803 0.029070511773261 0.00911198377390871 -0.0158744338639077 -0.0641512349843901 -0.115366466351733 -0.0767186032841376 -0.0535484272412755 0.286403378438386 0.00722527315751823 0.323784801257074 0.0547533801571035 -0.0640815089379427 -0.130078542737503 -0.0926249978559526 -0.12990772995098 -0.267686129957161 -0.0280688458585414 -0.0175885388824895 -0.0299745385693773 -0.0525991897473041 0.042065254506623 0.0840935585738672 -0.134092295892319 -0.0521596835887476 0.0394649130455833
  24 969.571231789258 ""  3.07598632572997 0 0 -0.0241925208866883 -0.0107157669622845 -0.0555617724356044 -0.0570788828895569 -0.047557762340788 0.0676898479682128 0.0658863057436806 0.0469052189085423 0.0368962024748322 -0.00407110533476862 0.0182521628968549 -0.0160949660243676 -0.0680547388963285 -0.11985812987997 -0.386886572302871 0.281748719162991 -0.0476545088870358 -0.146046266892255 -0.203585761589754 0.343429878487706 0.159403209884602 0.187183373045027 -0.125658002758853 0.288220175700003 -0.18680015336835 -0.067568614166262 -0.192309075552798 0.0176356671885162 -0.147866786477192 0.156090737461425 0.031821222804102 -0.0210306539032656 0.0279549891862223 0.00101790848670754 0.00101918463556047 0.00111859930212964 -0.000810691433793578 -0.000511716241984495 -0.000486859491996289 -0.000830423383203335 -0.000515527925301235 0.000538379463669739 -0.00114941086181519 0.00153476366111032 0.000414199173769728 0.0164016424637838 0.00100472840847753 -0.00881867748529821 0.00422193119144303 -0.00308898110154728 -0.00551530226437161 -0.00490854635539609 -0.000898425453219075 -0.000631873938317313 0.00482823932723981 -0.000675305577803512 0.00708880124626234 -0.00152042899919434 -0.00212320544283457 -0.00511000731540033 -0.000855984862947098 -0.00282370320524987 -0.00258491870270005 0.0113441666837351 0.00216494071420495 -0.0136646596503142 0.0311576043251877 -0.00816867095910634 -0.0347579030340668 0.00522625829076137 0.00243557607118359 -0.0114549848764465
  25 1040.72580456152 ""  33.1827131141353 0 0 -0.0746825024494195 0.00843929884598827 -0.0905024556529542 -0.0699278187276108 -0.00372717203449885 -0.0689208348581667 0.0257283792903707 -0.0471329391179483 0.0816857224004505 0.0577266701344231 -0.00268923018690447 0.06464493890022 0.0600344254784137 0.0395393485582082 -0.0486538190682511 -0.00299171741125277 0.008456744938634 -0.0456006239145691 -0.0698141582589882 0.0607383467253702 0.00721858047399747 -0.0578214477590398 0.0746911833798713 -0.0919234883236977 0.230072347070712 0.0344671191558244 0.243896353298698 0.0825047905295882 0.0796450657942566 0.0198290846239295 -0.0401637454712719 0.0169360364308545 0.0176378182053897 -0.0109383137615387 -0.0146395869662802 -0.00373696031495673 -0.00670291008924223 0.0114512399353893 0.018013871963787 0.0045347373167445 0.00926426388926302 -0.0320913240371904 0.00256093798507525 -0.0223622630726371 0.0138327403244206 -0.127430470433123 0.0211220616217362 0.063404871777517 0.123311917455884 -0.0655253585071501 -0.0902978470881053 0.0850455706782456 0.0314316875962776 -0.0101003458299811 -0.0164623894127939 0.0214342182484324 -0.0579483385576409 0.0738629668894099 0.0337420961071822 0.0968329673664016 -0.0245654764405422 0.0341747922206811 -0.0522946899898698 0.0191510358385468 0.0228276134036826 -0.0167181156025306 0.310947788345381 -0.00153097849165498 -0.0870372402439034 -0.241145146788316 -0.0101926422020954 0.142973838980023
  26 1072.78376478541 ""  49.9772528904715 0 0 -0.0305918033079437 -0.0252287321339127 0.0217564886641826 -0.087373798442304 0.0176740221746695 -0.122149204812776 0.01170099091103 0.0326220218788985 0.000591693407213885 0.0784794285448083 -0.0160756832387481 0.0810435748597282 -0.199267562603434 -0.0348494635363565 0.0466618728298047 -0.147332863367631 0.00717624281505132 -0.0916040393837682 -0.0383198055984915 -0.0599379712605039 -0.0987535666217904 0.0665152506371702 -0.0536501855451124 0.107810868316663 -0.114117710214707 -0.0186838872235833 -0.0976912240652384 -0.0140493157861145 -0.060733661889124 0.0574051813236705 0.00163008258230644 0.0196611231241936 0.0318214625374579 0.00591730970580416 0.0238335629877105 -0.0310569930423962 0.00599843219521923 -0.00848891909683478 -0.0118780373862482 -0.02337305269681 -0.018506238949713 0.0394736439418018 0.0216026406177891 0.0206892877523383 -0.0204832775413632 0.148955207445972 -0.115271551424496 -0.110686099792015 -0.124790912950065 0.139451887145578 0.153969714296197 -0.140192873687838 -0.0236816912525343 0.0381654638554073 -0.0463977205349076 -0.0402930011297326 0.0171725048001431 -0.114152047150387 -0.0246326301253152 -0.0849960701978152 0.0645106297961276 -0.0182954379259654 0.13916470602485 0.0457691520674765 -0.00310224013764463 0.0077611931020311 -0.199953666844112 0.0124181785611433 0.0511123626160649 0.0962038404722766 0.0960361978561809 -0.0331082076026485
  27 1093.51122166087 ""  37.868056566481 0 0 -0.0441729456255753 -0.0468469152878797 -0.064929233152474 0.0653187430698015 0.0519015942434376 0.0461962610882524 0.0157785725855716 -0.00442028017838361 0.0412485965858031 -0.0475892932913391 -6.82332042675406e-06 -0.0284091333891792 -0.14089118641157 -0.0712158816910727 -0.107051756251222 -0.138277585317304 0.0503126547385763 0.144981770497568 0.145233850485496 -0.11846071637221 0.0766399506533856 0.00991206105844352 -0.0206158044518001 -0.0133942302413706 0.0532221052623005 -0.00636282873695051 0.0295829527768442 0.0677370364457984 -0.00897543498510003 0.0698621195841658 0.0347086412335739 -0.0198012697527213 0.0146566413610168 0.0368804581688979 0.0336613319507199 -0.0349775525868578 0.0161072568542645 -0.00941153682753145 0.00973095723669598 -0.100629783661886 -0.00775546486484886 -0.0206258328728487 0.0679266383672837 -0.0320440932024608 0.00588151512660373 -0.00231653780743549 -0.00703366623725893 -0.00701805632665626 0.0436077263228866 0.0966678934574444 0.056451571785781 -0.262413738404811 0.0190133771359593 0.0384301863792709 -0.158439857012126 -0.0237875299791015 -0.141082986800131 -0.0353776221599134 0.0611361430774095 0.151687072669979 0.0849801188030504 0.0861467882601021 0.216156718590718 0.0439417658292256 0.00120146479809827 -0.00717811414786504 -0.11593567710363 0.0410472069709368 0.0718636315261016 -0.186039553953693 0.120244835381005 0.118345964090709
  28 1113.59817652876 ""  9.50244542503256 0 0 0.0518563670976311 -0.0136589306153275 0.0485687196265395 -0.0448736908137682 0.00713683118821008 -0.0371668265897698 -0.0211670801901998 0.0410605131269323 -0.0206350810885443 0.0248115625477865 -0.00313985035606148 0.0239133522496488 0.0409031448827633 -0.0196956818371577 0.0295585640982295 -0.0439675203136596 -0.0145063160587595 -0.101691051100669 -0.0480436307469912 -0.0135678796479127 -0.0912868814525383 0.0206392925242503 -0.0657409648147561 -0.0142105495858131 -0.105826831809583 -0.025337996496878 -0.178601986272574 0.0274479334923184 -0.0508530149368357 0.0699118839662174 0.097571757174832 -0.0247024077511034 0.0701925030736205 0.0431039858501594 -0.0123258985777629 0.0515092049833189 0.00467421755095305 0.00171572694837974 0.0253105298471315 -0.0538072525539503 0.0294300038017967 -0.0982678797810402 0.0174493571306268 -0.0668200548037511 0.0436102781148786 -0.107156671687925 0.246929127933925 0.131772795394587 0.140724832924677 -0.167629176069341 -0.197600442426432 -0.103585902002792 0.0461511716604006 -0.0509700180261044 -0.0346501196599416 0.054187841669988 -0.137897787336887 0.167026202966499 0.093173321792658 0.281933175155575 -0.0400720624846429 0.112560167780486 -0.0331323751329667 -0.0228029810610443 0.00200425903851115 -0.033351121678003 -0.150289367785874 0.0841112391411075 0.133338542454782 0.0767175453053073 -0.0796091179566941 -0.0817175279960037
  29 1134.51967093935 ""  16.7787942096818 0 0 0.0989942610357248 -0.0522460863803063 -0.0408739101633844 -0.0265210661934918 0.0598985762706438 0.00430895154520096 -0.0654759468392704 0.0345335090770075 0.0439598123682568 -0.0145890810232141 0.00424065983201494 0.00928933422824769 0.136061870384826 -0.0975993097328351 -0.199299731947589 -0.139325250748875 0.0148539221713458 -0.0813315314312128 0.0163775485632073 -0.0713005428079937 -0.0631414601101923 -0.0803474840436634 -0.100294742291374 -0.267935278620994 0.068132004427304 -0.0413048017604802 -0.207748071104584 0.25068571848982 -0.020229765406809 0.237698375394936 0.317328202740119 -0.105729224803103 0.218414473019332 -0.0289768169821964 -0.017878168694574 -0.011834955633019 -0.00885756315439143 0.0117490394247865 -0.000671241776810391 0.0440044483623255 -0.00966960968676651 0.0230302401083202 -0.0148605847139076 0.0237982016070717 -0.0119751509411374 -0.0499266848796194 -0.0590592899673026 0.00162256357927603 -0.053026054487699 0.0105168454034786 0.0385532353781938 0.121915058305069 -0.0149811049791136 -0.00100899859288725 0.0278446605756592 -0.0111127360477342 0.0532277820405445 -0.0361222857291378 -0.0371619632610086 -0.10393986600593 -0.00246950977891681 -0.0500644086959984 -0.0355620415606208 -0.00542580101777056 -0.0114675801021987 0.00485504520577958 -0.0303860643387426 -0.00591689389841099 0.0189328281207661 -0.18454252092541 0.0372945657613708 0.10852112160347
  30 1142.06505919213 ""  5.94489879555454 0 0 -0.0811857053018828 -0.0688954456563845 -0.0119004691859323 0.045310604475099 0.0544215714111816 -0.0124202755493349 0.0383954313077337 0.0137035471060012 0.0052001894636704 -0.0155443312660816 -0.0135114152689869 0.00113767513024497 -0.23090992718468 -0.0936256363551768 -0.0420629901294916 -0.216811774811572 0.032417780528077 0.0586137037335394 0.163680125623243 -0.135358632669876 0.113817167174148 0.0840500593602181 -0.0348585947109247 0.140162740178839 -0.0758110680551477 -0.00674598296139845 -0.00505393933966942 -0.0470964078734195 -0.0544972391940563 0.0137089477417263 -0.0375558339221395 0.0155292700328 -0.0298195925114174 -0.0229469238465897 -0.0715114828574881 0.0256511017191952 -0.0301247827735504 0.0368304435207623 0.0244035572995324 0.0883063077991285 0.00260891809493449 -0.035680730476779 -0.0429274845494396 0.00563739932310501 0.00853419910790387 -0.0927506573329401 0.0613084651452315 0.057911627594182 -0.0978610421466194 -0.141707859901628 -0.0723663581813816 0.221091001098525 0.00640593048512174 -0.0555646738842052 0.0959006790285471 0.0346953328237627 0.0520802385091977 0.0721169051164351 -0.0269217552714691 -0.0448638469873703 -0.0670391424368878 -0.0358602833586686 -0.159209001117817 0.0541062712422527 0.0446575124473831 -0.0209143075543645 -0.172847215246123 0.120205795263286 0.136771605087837 0.0777728690682017 0.0308960292588449 -0.0334218060092148
  31 1200.01476022907 ""  24.2606914737201 0 0 0.0188059388948075 0.0173874163474704 -0.0277415535622115 -0.0079876413457989 -0.0102723448534668 0.00982143989490196 -0.014361100483197 -0.017419781918076 0.011934250161924 0.00108085113893396 0.00524546645993138 -0.00329336896868209 -0.0336720830240774 0.00920847707333158 -0.0288181895212599 0.0596223288339828 0.0151466101507109 0.057691036556287 -0.0395469131796003 0.0305102096866151 -0.0345298639399223 -0.0434449929722673 0.0302910717345047 -0.0439580753271928 0.067326892386762 0.00526888922302745 0.044947662548331 0.0452204098222619 0.0350650409291643 0.00216838465174512 -0.00388490608795067 0.000762924985494354 -0.00192664113724842 0.020248078525281 -0.00999903618915057 0.0182033819428483 -0.0182202999150311 0.0271967130077209 0.0292687332125247 0.0208625671612532 0.00697845545003847 -0.106068848687595 -0.0217160057673138 -0.0345198117356462 0.0412794055073521 0.440651680890414 -0.0149696067139823 -0.257738618037407 -0.530939155968198 0.0922172092024016 0.182400968567667 -0.110213742832878 0.00614485127189026 -0.121826134165627 0.0844480068498061 0.0608630401713727 -0.014598462896355 0.148704400585236 0.0285945151456266 0.129409306686905 -0.0717542142351254 0.0364208493745774 -0.122455966375072 0.00716379574199382 -0.0202777162132205 0.0315854938385828 -0.0218571759951405 -0.0633940208899058 -0.0465216255913216 -0.00692643975896099 0.0644181430218423 0.0306133241806229
  32 1216.66897411802 ""  31.3225746809136 0 0 -0.0301915236869136 -0.0407453695762139 0.0135028704636489 0.0302793632337888 0.0525719544708003 -0.0216113629137465 0.00727099464031242 0.00985553438785334 -0.00892565375069272 -0.0174732849735138 -0.0163455726424323 0.0111746815616395 0.0947803521751366 -0.0710009087197481 -0.133240755892358 -0.232063809437708 -0.0617481523968895 -0.265678728894142 0.169901823102624 -0.0957160373029871 0.212170411970266 0.0327739761829671 -0.0135483849688239 0.0677472351398857 -0.0331668979483058 0.00179332761836576 -0.00886302429747566 -0.00823194961115298 -0.0304528161434935 0.0135720880613403 0.110765743180019 -0.0380826191160464 0.0753779466615432 -0.0092068516593722 0.0274874861949597 0.0183978375387744 0.00487617978363497 -0.0118584479047223 -0.00693142627858564 -0.023903524508287 0.00597315397191421 -0.00464103222539251 0.00101788206267923 -0.0105112809619889 0.00372553079491047 0.305510910428178 -0.108462772499556 -0.175985903444052 0.13504099811956 -0.0554933431960086 -0.115996466812 -0.0457754576790058 -0.0107581784008794 -0.0319881059687323 0.0144336102096506 0.00805508415384762 -0.00389911686507606 0.021708519709382 0.0176126404763144 0.0464957705680879 -0.00496847766320362 0.0257570153499001 0.0156214581192023 -0.0505816156697566 0.0444651863703747 0.0436455094941525 0.389682299670703 -0.107368889862813 -0.260500140390676 0.246831697159346 -0.162201934170148 -0.11393872561759
  33 1226.35800603811 ""  25.9510594931995 0 0 0.00435886151840752 0.00503010286330633 0.00406154855407051 -0.0030526825775234 -0.00907293733565269 0.003164512603626 -0.000370772765170476 0.00272746077799856 -0.00463012333117823 0.00246757773860892 0.00323190529468325 -0.00204764020016976 0.0248766164844921 0.0197826832854351 0.0398996780483023 0.0406962790385362 0.009723104502761 0.0440577794374028 -0.0275401804633062 0.0078503947032534 -0.0529996262468373 0.0032578441442952 0.00370518427059025 0.0130846199290242 -0.0118642661004955 0.000848081585790887 -0.00715255434218757 -0.00439667255723776 -0.00161740141547758 -0.00345438038783848 -0.0101119935359796 0.00297484360251072 -0.00657651404344686 0.0315916755852454 0.037376234750062 -0.0113906247789416 -0.0405322437671607 0.101445828733869 0.048273419677842 -0.0128128981672968 -0.160914558726619 -0.026815360603036 0.0055543609716125 0.0205393750413538 0.00636060779488455 0.149200898809305 -0.0926333698786909 -0.0775718182989256 0.320948070405342 -0.0468574313729728 -0.141355173101871 0.00656902555452653 -0.301949520245651 -0.336171299928928 0.00733346631313527 -0.0425433772956221 0.0825312363021028 -0.0216661756385279 -0.0282565505882998 -0.0541109580270037 0.0264013023882873 -0.0685366821277422 0.0123033308249968 -0.00559384885340353 0.00439680213275912 0.0014925984692222 -0.0574286003532211 0.0277944338607299 0.0455172205634506 -0.0653070775563181 0.0293660649451543 0.0358911759808052
  34 1256.84992557163 ""  79.9839592098939 0 0 -0.00709585583160913 0.00353793900856466 0.0245898837741908 0.0102774413429674 0.00750034684900143 -0.00874436711584475 0.00903510187817984 0.00710158948376982 -0.00930153759886465 -0.00764803938272611 -0.0101442024469418 0.00523725337066209 0.0256002451329232 0.007243697878685 0.032999653243272 -0.0848515350736986 -0.0739888516087255 -0.23750199442805 0.0768398725960961 -0.00809617553383143 0.180085944691029 0.0214064607653953 -0.0151787078381424 0.012516278556554 -0.034247614803741 -0.00059474047117945 -0.0149899498098541 -0.039597155790897 -0.0149461334973376 -0.017611779896728 0.0342808895995018 -0.0166729760399429 0.0255388730597689 0.0716000635773381 0.0112751021229628 -0.0392930834453383 -0.00947499164166845 0.0412077039709974 0.0212410297389805 0.00226744997296805 -0.0606491939806526 -0.015387455999914 0.0039553680706172 0.00606893569245709 0.0077566063173603 -0.406796495984261 0.259982627177989 0.258505408207809 -0.304723577051339 0.254721214663726 0.336772191268203 -0.0744879762423264 -0.0915839010608122 -0.0947321907273651 -0.0152627992463919 -0.0119278293636328 0.00945182470707689 -0.00796964898563163 -0.0171848348057255 -0.0253683097613097 0.00624314958843882 -0.0284574106755775 -0.012932787241518 -0.0179530769514143 -0.0194328138081992 -0.0168236576889491 0.233629117350216 -0.070258970728373 -0.122788851845722 0.0190526129832887 -0.0964123102794442 -0.0356228897568454
  35 1270.92842419003 ""  87.823439308448 0 0 -0.0556402444329478 0.0194006055565418 0.0592641223701654 0.0360850169177811 -0.0383985915256823 -0.000187815857058772 0.033403358949346 0.0149574041758939 -0.0397813472503362 -0.0290244132276146 0.0172506429269196 0.00357870645719365 0.0921512930620301 0.0903082211494024 0.233754604278478 0.0299492814337934 -0.131814890712543 -0.304281205389902 0.0182899605216568 -0.063631496764514 -0.11364540447526 0.0687897000195714 0.0195307947406759 0.144415068911588 -0.129488386071596 0.0117657902903168 0.00483497668022131 -0.115857770002512 -0.0455814429911079 -0.0663011307980351 0.351619874246145 -0.117336112271508 0.246158100006665 -0.0140807170971787 -0.00931582496578809 -0.00462182164669194 -0.00171462508134001 -0.00630883402120227 0.000377849419566682 0.00593724781196352 0.0151779606138745 -0.00907123093778014 0.000327584649667726 0.000479159196968709 0.00573454466999002 0.115435222286762 -0.0801936557510519 -0.088782484254073 -0.0402271979665849 -0.0207873662998012 -0.0237281353642882 0.0147186150090553 0.0446977144834162 0.0379388971399328 -0.014058533506771 -0.00100559682901834 -0.0072713285159978 0.00280872593862935 -0.00102502654655911 0.00167746004680664 -0.00618415032789275 -0.0105548275993935 -0.0354787209512846 0.0273852992983254 -0.00464387002486558 -0.0397546910728777 0.0925704938677839 0.0705754750679331 0.0872349306868791 -0.444992153568777 0.0985273329578285 0.238065377546943
  36 1273.41242731388 ""  39.4896325772467 0 0 -0.0405652028604921 0.0315060961804365 -0.00849325255168416 0.0181124757269019 -0.0240479763402107 0.00870922814605209 0.0122290679071315 -0.0528135883841657 0.0101936326100045 -0.0156131091462941 0.0335169346747556 0.00259962124805 -0.287424785764306 -0.0737577074338502 -0.254713762488181 0.0876809301598256 -0.0180281945857979 0.00876483064931078 -0.0908083800554284 -0.11316487609962 -0.481300317801158 -0.0444025959189654 0.0808144467335562 -0.00986646598879172 0.0802646936604427 0.0140097466409064 0.17006035517113 -0.0288056797989241 0.0503801532911939 -0.0843591812324737 0.407551107055172 -0.114214650728451 0.271432271541776 0.0133399807777436 0.00126542131344922 0.00091140478159951 -0.000481416377387699 0.00515777922401746 0.00139254459512807 -0.00304555297090205 -0.0105958515680785 0.00432677048944911 -0.000610562637873738 0.00124978108534014 -0.00410444446212172 -0.0922543557095756 0.0617336290486256 0.0685977775979331 0.0166105084025699 0.0138711845007591 0.0204622072326654 0.00720667053795522 -0.0191952991296955 -0.011884834332349 0.00888707784548017 0.00178162945994749 0.00560560147593704 -0.00414989166081477 -0.00170014401448985 -0.00716614123881895 0.00415092439325418 0.0058672615556083 0.0215082969229667 -0.00481367509631235 0.0154402568120588 0.0218453244562735 -0.0493324936558125 -0.0280807873306209 -0.0546396193206883 0.313568193375426 -0.0523898043869424 -0.16683073700351
  37 1301.27989625384 ""  3.39873163873595 0 0 -0.0239367674186663 -0.1090828064267 0.00424426214451785 -0.00523220175086728 0.00489678589596632 0.00970554539105825 0.00953240477842295 0.0584971078376554 -0.00991069463796224 0.0108020048393429 0.0183237110618165 -0.00941580910812175 0.0597925755979314 -0.0370091172372826 0.234227932387949 0.123204667328582 0.141999516353014 0.453698637113518 -0.095075164981164 -0.0933790962379444 -0.401619160981976 0.0910120398730307 -0.122962881860672 0.0553994753858144 -0.101375646350106 -0.00299620276802744 -0.117366515916125 -0.0280204138477221 -0.12117530733495 0.102343874472481 -0.0258909655379061 0.0186205273565574 -0.0241527438134173 0.00836957489863815 0.00309697869525709 -0.00903439375040838 -0.00210558201678057 0.000177258238056219 0.00368162888156143 0.00540149391241241 -0.00427885712674957 -0.00934765009977906 -0.00112349567222716 0.00195219437502755 0.0035063653105132 -0.0238110132912456 0.0153847213529154 0.00893157292570464 -0.0573113822756668 0.0408620696552903 0.0477442691243559 -0.0352742615766868 0.031734851434757 0.0415653503310849 -0.000821403747500536 0.00231660201033414 8.83816154986645e-05 0.00379152960138021 -0.00508203079008205 -0.00741270716053269 -0.0024762699467668 -0.00818936782413771 -0.0139079750811273 -0.0201910669450763 0.0390038919869623 -0.00241255095619893 0.375919931691673 -0.03763591058495 -0.161751688455903 -0.0579242856322347 -0.123207883097043 0.0357668581175953
  38 1309.89376769246 ""  23.9001260120115 0 0 0.00182786629182779 0.00839860763084247 -0.00049067519065388 0.000877061758971732 0.000806356082701427 -0.00058650373672833 -0.000587554742331795 -0.00446336861529413 0.00075212855381277 -0.00071861385442022 -0.000983156169904252 0.000319108211835323 0.0185546625767708 0.00252105887480368 -0.0326502881638984 -0.0081894542975076 -0.00644351617166139 -0.0240954854651458 0.00635429102477188 0.00355533066073345 0.0185327782690048 -0.00686497996983035 0.00889248733893633 -0.00583180167004577 0.00861241162615425 0.000206420423073712 0.00854310220697378 0.00240896151001869 0.00956600502070267 -0.00762706674935654 0.00224765186437551 -0.00108015050676122 0.00144764676746542 -0.000952068263666566 0.0267906687422014 -0.0254999491269004 -0.0249179819923425 -0.00390203566922082 0.027404442240735 0.10797072959784 -0.0513781210343642 -0.0550452242500829 -0.0319910363672199 0.0185701955647294 0.0150067071601829 -0.0782929181175829 -0.0985331111145944 0.0251371003207216 0.168538486051349 -0.00874079350402682 -0.0729035128724169 -0.62655228613881 0.213461011040569 0.446030316545474 0.0811181237969616 0.0424874665383572 0.0386804398764828 0.0667279330248715 -0.0508015520726571 -0.0903884937667356 -0.0225368170101074 -0.0709957702672956 -0.0605696293799944 -0.00717805671668926 0.00279313909137493 0.00732518528164792 -0.0329090976228379 0.000516268725694084 0.00218581239492996 0.00883656782191476 0.00930061620569411 -0.0040368640688411
  39 1374.53654013078 ""  15.2697247115435 0 0 -0.00346031340570294 0.0024620191166518 0.0542417184019724 -0.00208349349535415 0.0213077971368737 0.00146826437369045 0.00936272537830351 -0.0106829465838876 -0.00659060184193776 0.0097146093999053 -0.00597452902879485 -0.00258663213001834 0.0576202057924315 -0.0909526011524878 -0.268380146310682 -0.0292994348129726 0.0272421370075667 0.0384477894534918 -0.00707393653451463 -0.039395352827211 -0.102054829572877 -0.0150680113070518 0.034511775920506 -0.0200319847189541 -0.0392505256024235 -0.00720692444882845 0.0152390940180953 -0.0548316899646819 0.00150626975859967 -0.0482738743254619 -0.0770321030892527 0.0231468399184443 -0.0558471667857768 -0.0209607447341033 0.00839116624476006 -0.0112837380280404 0.000555322749237731 -0.0109992367345566 -0.0196775569768131 0.0534048405824653 0.06268926106923 0.0603484809706959 0.023140202297852 -0.0283409960238177 0.0694699357741572 -0.0665691421377051 -0.0977390013497768 0.0218346257767479 -0.00554424876653087 -0.0072895798760384 -0.028770442210046 -0.343322189249094 -0.233439220969558 -0.404189261677179 -0.183909632059257 0.0970161965284703 -0.266612970480768 -0.0743068819461913 -0.130177071045819 -0.118109754198992 -0.0849234386098094 0.0335086670878177 -0.299392726328419 0.00772919391538239 -0.00254017476936307 -0.0119923656193916 0.0397614596047643 0.0124870741832504 0.0127976543436591 -0.0939377584736178 0.0167466479197681 0.0470907928969419
  40 1378.04200875053 ""  33.3433063802715 0 0 -0.000718722983179351 -0.0135776156178739 -0.114799178734657 0.00833050927297967 -0.0463133857233257 -0.0082521388463291 -0.0173567865153139 0.0243355070568367 0.0153306476678861 -0.0238012652829389 0.0156615949551223 0.00487287864508272 -0.126114994621605 0.180508523973629 0.553943881931603 0.069334617290167 -0.0405897967602968 -0.0220885439481675 0.0147414289274532 0.0786847870741361 0.197789396361013 0.0349069862942003 -0.0807880967234821 0.0341052478089971 0.0810249673339666 0.0150728247502094 -0.0333272638859441 0.104348082996325 -0.00924998802018715 0.102676677337851 0.192164580227153 -0.0564206331127351 0.137036565435205 -0.0140597265389136 0.00639034399932535 -0.00244732448072405 0.000464611705175406 -0.00605819044298793 -0.0118462185151433 0.0340538861196953 0.0342982104342157 0.0407762325324899 -0.00162062282829274 -0.0211050850329047 0.016912404857867 -0.0612697828590356 -0.0503983806326369 0.0315567249393017 0.0364639857836909 -0.0168385595274075 -0.0351040094856351 -0.204302873936176 -0.140589857621912 -0.228384555893737 -0.0111850216074242 0.0521806727482276 -0.0927433669782471 0.0103169633394884 -0.0329257581641969 -0.013600257529652 -0.0356520087685456 0.0423961101411253 -0.0605583406347932 0.00417261218691812 0.0110605441790331 0.0209828320843275 -0.0950990299226862 -0.022789124026947 -0.032926951694994 0.199977485387899 -0.034168633717411 -0.0943833448841801
  41 1387.08235569832 ""  38.2306402213166 0 0 -0.00745994703613632 -0.00135245067845276 0.0190294698122536 0.00094152432132939 0.00718109879868362 0.000296859077754959 0.00630084436335327 -0.000464035975052586 -0.00223760034501751 0.00242341850611119 -0.00135796660231443 -0.00104069720359186 0.0586973897713371 -0.0254455317173787 -0.0830780555865712 -0.00838385997740524 0.0105251851038239 0.0186076250248398 -0.00169548548798089 -0.0173059833654376 -0.0429447315323979 -0.000799981521164747 0.00717328695249715 -0.0114117689310199 -0.0251507738353864 -0.00216826759231417 0.00269788804418669 -0.0302671144884047 -0.00935142712283425 -0.0141644622812457 -0.0179270716985656 0.0050228989748386 -0.0132186968613376 -0.0250600720253831 -0.00493503351134391 -0.0143885799855986 -0.00157872635926726 -0.00170466168713158 -0.00918507377888691 0.0532121817758458 0.0376050754829709 0.0518976356731218 -0.0655668067013598 -0.0395928252249388 -0.0851988825279585 -0.0553180539085099 0.0165865097272746 0.00549871454800187 0.0521926051471201 0.0406316582841723 0.0533350968997856 -0.237364815763607 -0.167218060772225 -0.261720692684657 0.344330790288152 -0.0498403171439119 0.232297641255489 0.274769649542148 0.214631778295778 0.322200310443913 0.0310791867255165 0.0651008712186349 0.375421778419351 0.00702861585027895 -0.00429227333332602 -0.00790961088316451 0.0206245729340446 0.0109528516273936 0.0186431365480639 -0.067769910578387 0.0275019065800651 0.0343875619492386
  42 1425.69703408057 ""  1.9072167907013 0 0 -0.087670961103377 0.00747829884391653 -0.0199104226294429 0.0134920627247085 0.00439468319520374 -0.0184558685450612 -0.0175435953813489 0.0140549745193781 -0.0441216353931257 -0.0029350630721776 0.0050277200797237 0.00358541315731149 0.69873610889982 0.0806576640854114 -0.101427809560458 -0.0497706575253867 0.0345179951096385 0.111536001552816 -0.00883819542922178 0.0165668154825302 -0.0620355159875123 0.0647242865693365 -0.0160033949073667 0.240377213176995 0.0681581336169726 0.0973729933816039 0.189012737661716 0.188917112736953 -0.112534926521137 0.16978291198041 0.0607650636099256 -0.0130113835311197 0.0407396926362743 0.00351388287711443 -0.0108364761844694 -0.00470821912886466 -0.000244665011649596 0.00194790319539698 0.000807834710339614 -0.00230515778362572 -0.00228550361710735 -0.00109225128970608 0.00199321903149055 0.000853182513103181 0.00394351220243393 -0.0190972658632536 0.0827963248936886 0.00717838014783836 0.00261571172985716 0.0392071618063633 0.0748105966907527 0.0135442640222328 -0.00229436117030459 0.00477148737472516 -0.00747387689381006 0.0139037526301985 -0.0200890133324684 -0.00653355288933209 -0.0174412018323898 -0.0247685147721464 -0.000646586190083564 0.00264780438461282 -0.00485429798238009 0.0105371202091946 -0.0383523859239324 0.0238460718948013 -0.212752357038943 -0.0254408897915626 0.0620011321516508 0.165708983364091 0.0785916567901465 -0.0838046154370085
  43 1442.59953972021 ""  14.8455295902061 0 0 -0.0575539973891114 -0.000994006281724744 -0.0512483798008399 0.00528168913764683 0.0138724009182949 0.0284406492997645 0.0669675873813486 0.00999293300363279 0.0878384986720499 0.00591788243057945 -0.00286243359380077 0.00169713909106578 0.33972367764267 0.0875782104944822 0.0683165272624722 -0.0101528155755513 -0.0291652008714589 -0.108600653554447 -0.0101033279561356 -0.0562814330884084 -0.127462047314362 -0.0729831032230494 0.052876175917129 -0.396972884007878 -0.258689229534936 -0.14573955139473 -0.285240066633533 -0.337076610922899 0.0710191692366732 -0.175500094266064 -0.0266674378708233 0.011795094947708 -0.0207287002534561 0.0224643442339236 0.016299157451009 0.00382684222491419 -0.00103662152267941 0.00165641349084626 0.000895597773081994 -0.00644010627382247 -0.00269103373101245 -5.73148310905143e-06 0.000107524198597068 -0.00235236604688858 -0.00179469134560608 -0.0394420474745196 -0.143346414897767 0.0508522309761257 -0.130955913966192 -0.0565287106631901 -0.0978658726193145 0.0193910878245147 -0.000403727342905556 0.00530282722198092 0.0246014392234421 0.0123569717893246 -0.000464012192993998 -0.0168490042526711 -0.00350769283911453 -0.00560167663500535 -0.00409901030014943 0.0313667303806167 0.0146519292850964 0.0057793621878908 -0.0139245393674929 0.0214103896651498 -0.132405335063454 -0.0316415099735597 0.000820948612609581 0.130885696533489 0.00588937151649451 -0.0585789692701266
  44 1448.84695661049 ""  2.69726893228653 0 0 -0.00415459197223182 -0.00160876886129661 -0.0100769788886479 0.00203674513958918 -0.00424776126043168 -0.00609739079885882 0.0234054951580012 0.000960755312846534 0.0280994938362031 -0.00348448506259243 0.00245400864634958 0.000708584541421083 0.0189179559962539 0.0137004952097985 0.0261314309973443 0.011544189830766 0.00593731689972414 0.0268615488846202 0.00920991246117888 0.00536998251233598 0.0281420654869456 -0.0391203211596649 0.0390249462249417 -0.157725570020089 -0.11554460627013 -0.0474222700494343 -0.0784867522977889 -0.119071253175042 0.0106671589069772 -0.0565288225399686 0.0237799630457564 -0.00684095111479777 0.0172705955295116 -0.0680414319560676 -0.0644945307717643 -0.0097633046658852 0.00251965849321945 -0.0029272820869054 -0.00232251099812358 0.0103408501080534 0.00338009882378025 -0.00555358663426848 -0.00303010152650228 0.00478053059443622 0.0192373729862598 0.201522076012875 0.543105895312585 -0.205090064548963 0.424034440460756 0.211473049583117 0.388258318206951 -0.0211372402766725 0.00491804409262636 -0.00109117522083858 -0.0381217754774667 0.0609684929030799 -0.0923806164356153 0.0756542761063363 -0.0667958901020623 -0.0887459975263624 0.00796287213242367 -0.0616544278126579 -0.0120208368368284 0.00380342333087028 0.00088663067879221 0.00273191021475695 -0.0184195858059604 0.00238212688033327 0.00634928880048307 0.0108969590809907 0.00940933076695273 -0.0019582599144889
  45 1461.65498468172 ""  1.45387419627315 0 0 0.0032711030576614 0.0107787618967108 0.0476359674798094 0.0118069277623965 -0.0542955749649458 -0.124461424225021 0.0242071731422569 -0.00797946686641687 0.013019037274553 -0.03438817860561 0.0257772519344487 0.00579501493581057 0.0466206772212636 -0.0411581718632857 -0.13856378729628 0.0483419320009211 0.129519881099453 0.507980053104779 0.0715612877710754 0.174036429470613 0.401840720286545 -0.0611674809142863 0.111543163546242 -0.132230276708019 -0.172364060514851 -0.0446739116424218 -0.0386419252729953 -0.0837302812955752 0.00324387868308824 -0.0500026326077932 0.252923971144232 -0.0779187487581831 0.185438358516475 0.0105530942924187 0.0096617919299295 0.00223962881100922 0.000119035997494171 0.000340174386407107 0.00081907246371339 -0.00244671282110552 -0.00207932857412246 -0.00258222802162861 0.00399966365950262 0.00244968675944125 -0.00442588958748141 -0.0194688739411654 -0.0609412930432597 0.0246629675005868 -0.0579638573867975 -0.0217835742301951 -0.0427888213597634 0.00426596687470192 0.00472596273134097 0.0099753588135089 -0.0255258846266855 -0.0469916752973145 0.0439241416002784 -0.0308184156698927 0.0317602364092682 0.042639072347756 -0.000432102193487581 -0.0104147729320908 -0.0282334288012394 -0.00269560525031532 -0.00302707859854532 -0.00498185827578051 0.0136848993399182 -0.00762857473562108 -0.0125611341778618 -0.0165047312930787 -0.0220557575369128 0.00732033596523206
  46 1475.01885923064 ""  0.862891896358425 0 0 -0.0042722536204984 -0.00177710064699616 -0.0114585176903038 -0.000184876608632211 0.00455537098619949 0.0113871958364226 0.000462732794683035 0.00123371786296031 0.00393293138584247 0.00222513285600674 -0.00168063264950936 -0.000379368623108914 0.0152566693726598 0.0118539401227877 0.0232625726918306 -0.00216428094777615 -0.011348285821748 -0.0434711115789905 -0.00536482046831288 -0.0172076947169147 -0.0372105170940817 0.00119076915909729 -0.00764139762134823 -0.00852471514963515 0.00487990954568196 -0.00265059026368473 -0.00937192208361734 -0.00592810357952572 0.00318542235090052 -0.00131642608536791 -0.0154305343436365 0.00547985353345194 -0.0119244981271217 -0.014506860458448 -0.00994171871275898 -0.000172721379675043 -0.00327344240467299 -0.00340547478821408 0.00026548086761685 0.0332890568892389 0.0163015627329836 -0.00512258144882811 0.0368267886899479 0.0198117065036135 -0.0260655281010257 0.0199099238627992 0.0586579110366684 -0.0263654805283776 0.043722602766907 0.0211381373980766 0.0460784941520779 -0.0922222020992163 -0.00205889940521975 -0.0246325918925972 -0.338227606911326 -0.448150549196574 0.363255934554151 -0.255935610122835 0.276819759163773 0.391051497533146 -0.0169980423084263 -0.172575493566162 -0.374291733621824 0.00204752836207685 0.000618559109183395 0.00456959494869967 -0.019131230900577 -0.00259709164359733 0.0003381118320033 0.0400648608024713 -0.000169507047203051 -0.0211331679436335
  47 1502.35670237493 ""  3.82714405314551 0 0 0.00190064085988517 0.000308978294306227 0.00199392380523292 -6.26804324851478e-05 -0.0002018536820745 -0.000602314058535398 0.000433959783597121 0.0017239510296906 -0.000506975629795893 -0.000224447141590013 2.67615334360711e-05 -0.000122649746634577 -0.0079652546395914 -0.00231378810763918 -0.00287124401478872 0.00118881047988224 0.000580844689857334 0.00133290839674744 0.00139831735226917 0.000225712937217162 0.00380698676816661 0.00485246794192851 -0.0181585511056683 -0.012385316068485 0.00717103644254165 0.00512841149007931 0.00981693184832659 -0.0183572207357366 -0.0152692088404586 0.00187486543841916 0.000413959809292407 -0.000451667410735077 0.000434396149319724 -0.00663263738014704 -0.00728568621959548 -0.0037737585652514 -0.00341109074064437 0.00449884293674916 0.00243447218703955 0.0142065023193684 -0.0217140598387644 -0.0037522633592748 0.0246680957386299 -0.0455385929819391 -0.00631712870167172 0.0168360950346219 0.0674487091327906 -0.0207001401487277 0.0670308081978065 0.0281623335714016 0.0515117763245501 -0.00562944072802977 0.00804762588884119 0.049856711005664 0.35812198423454 0.0650675713804046 0.114814339694276 -0.573705811447489 -0.00079216204428989 0.0348096028288693 -0.171350710465734 0.641635669540928 -0.113725701830964 -0.00288519379776818 -0.00186143334753372 -0.0020447716697513 0.0220258035351572 0.0137526451361733 0.0240846650074018 -0.0151951943227157 0.0266875629721643 0.00335452869813488
  48 1507.92933809157 ""  2.80488885969627 0 0 -0.0222319452136286 0.0161441641300955 0.0254956269474577 0.0180238908420086 -0.0149045118203473 -0.0187012466364139 -0.0288391135099064 0.022328888082121 0.0262182995879127 -0.00392975959840318 0.00351158086368358 0.00145011292820698 0.0481762262445835 -0.00418925329215575 -0.0733391611135743 -0.100476770134201 -0.0036297972662954 0.0763347768434184 -0.032770781579387 0.107453482874319 0.00659164831305809 0.203976203301747 -0.536823644136947 0.0537986116378342 0.571721978510667 -0.0150134039338364 -0.246098656344325 -0.298746772000465 0.162954665701438 -0.240345886227849 0.0411479987889513 -0.0124899662142101 0.0294322908769243 -0.000578107776548237 -0.00171061162562515 0.000334226648243181 4.22242215940933e-05 -0.00017630727011458 6.76359209719892e-05 -0.000856518852877136 -8.79218256752208e-05 -0.00147949341002567 -0.000643012606102798 0.00105537563057462 0.00106464286828515 0.0211826584079972 0.0147929076261158 -0.0138050890625398 0.00801058247345396 0.00576450903152886 0.0105784725971882 0.00106691116808881 0.00185861926754174 0.000257615814905072 -0.00771886281150348 0.000671131975326457 -0.00376261599324657 0.012570891692364 -0.00182699896824973 -0.00294255349255582 0.00293939307494697 -0.0138517308099941 6.63024419006236e-05 -0.000964727524932766 -0.00722062224348821 -0.00271258874660988 0.0180603067194851 0.0168919739820918 0.036660478575415 0.00418736676767668 0.0530522265547872 -0.0119407014152059
  49 1515.79331188523 ""  9.52370794740692 0 0 0.0195687287154012 0.0218615247822072 -0.00573819636420199 0.000915998394576733 -0.00333333321921016 0.00261201258640374 0.017416637070655 0.0387940307861308 -0.0190194765517487 2.64342430991966e-06 -0.00181820172720638 1.8424746671122e-05 -0.066604477795765 0.00900687997960301 -0.030622859410784 -0.0289706949842098 -0.0136125841243932 -0.0356151239496439 -0.00872785644554985 0.0387949543043963 0.025267654413696 0.0459303444327325 -0.298519756939647 -0.387853681853814 -0.00193638393409776 0.179133616709085 0.448736982049435 -0.35487875216051 -0.540866323138063 0.219326456712455 -0.00544908469494055 0.000380752690295294 -0.00349079719814882 0.00097766767750714 0.00296088061716781 0.00266724866973418 4.62015860616538e-05 -0.000213155550700753 -0.000128263355526084 -0.00135907861404595 0.000200079643614373 -0.00100245773942122 -0.000597238214655603 0.00168982545153819 0.000373203821419528 0.016392740182533 -0.025833698380018 -0.00552151376348548 -0.00874585300033144 -0.0132884474017947 -0.0206514767343048 0.00237709526279706 0.00125614919446112 0.00192173367148067 -0.0124410651968345 -0.00297286484478639 -0.00201882851480598 0.0155528555850138 0.000473530370809483 -0.000676041560522853 0.00481248042795786 -0.0203156374831927 0.000564877562571871 -0.00155749523033307 -0.0023005787237155 0.0016775558922202 -0.0236450989256502 0.0039685399317258 0.0127449364330831 0.00756648733642819 0.00631569407937655 -0.00425911930883036
  50 1531.65888537529 ""  5.08547441528546 0 0 -0.0109521363814157 0.00556246055519325 0.00646841924085934 -0.0684738258400171 0.0334914253454933 -0.0127355580559544 -0.00550904625216513 0.00504540208722938 0.00165161962763719 -0.00806854232386796 0.00405923665697092 -0.00157963261068235 0.0455488880277536 -0.00348321877827333 -0.0512519173500476 0.656560458472989 0.109953340258625 -0.055926290293066 0.288776634122033 -0.564870797827991 0.190834824049799 0.0370092690819686 -0.10001124751373 0.0074505224221182 0.0995538971648042 0.0117898581219621 -0.00710993037091754 -0.048479918448657 -0.00207956198016414 -0.0184575408557169 0.0164050050352122 -0.0032617755143398 0.0124586296039704 0.000238791999129833 -0.000446816627074479 0.000864712244320524 2.63554331630812e-05 1.03882293296961e-05 -3.27653480111642e-06 -0.000535033346032439 3.8342766135537e-06 -0.00029856829421762 -0.000116751746133601 0.000264973714635442 0.000276766270914084 0.00162985167825306 0.00158589903900331 0.000254808357809469 0.00057324008711504 -0.00217032508984693 -0.00131073987734074 0.00227478262038494 0.000468401426676293 0.000843955012110855 -0.00159649331485126 0.000930423721364546 -0.00183437169786044 0.00290807159387435 -0.00112125049200523 -0.00191923889247046 0.000829404946094372 -0.00283394618816754 0.000839488217450272 0.00378460027610996 -0.0033076835005788 -0.000689498739321015 -0.0312503138846334 0.0048215992643949 0.0149039231189612 0.0205320362268286 0.0086896656257849 -0.0101542589598957
  51 1665.88340087063 ""  28.9626804919206 0 0 -0.00565558950709592 0.0136659138443591 0.0152585906863388 0.00117198880203981 -0.00180240938311842 3.74704746649199e-05 -0.00319025576629932 0.000635515576876635 -0.00446489048673251 0.00089047306582088 0.000503855676005482 -9.07454734866068e-05 0.0359267021424678 0.00720828651914774 -0.0225620946370278 -0.00655249685535184 -0.00612892792384952 -0.0100486107114294 -0.00370062670386273 0.00408909524264559 -0.00520783417435792 0.0191608119371923 -0.0376470755368366 0.0227826540948518 0.0447268786582651 0.0120213150326816 0.00051624584358369 -0.0135078657807225 0.00380603936478208 -0.0132945487472916 -0.0141054770015129 0.000111681182053163 -0.00592683473868621 -0.000942935061117191 -0.00139226971323675 0.000497660277793176 7.6325214454038e-05 0.000746316127016604 0.000507698937807953 -0.000274404789868909 -0.00035706377085398 -0.000586228211759757 0.000386837745308677 -0.0018651946605018 -0.00135085442711747 -0.000426576348445281 0.0167455207783007 -0.00218292837755606 0.00651823157850546 0.00418488995253523 0.0127437099770551 0.00273749093651356 -0.00173511698715496 0.0023107744846309 0.0188722011917363 -0.00237306714956728 0.00419523186403526 -0.0176906956056441 0.00237249499314395 0.00821539190046213 -0.00554785692561089 0.025924860209528 0.00199135859433945 0.0465660380232764 0.0503662358952217 0.00718825778573019 -0.445722468185141 -0.218719236162152 -0.426455069774158 -0.181776945648757 -0.635294139471775 0.214603090629776
  52 2583.66834734975 ""  278.668560243274 0 0 -3.11778965350543e-05 0.000679250622589135 0.000213182226048776 -0.000392456314586954 -0.000215218900652307 -2.24741601792783e-05 -4.28635662366355e-05 4.72705135443414e-05 -2.85282376425587e-05 -2.21896808848904e-07 -2.51631015897712e-05 1.34171210459129e-05 0.001679222844788 0.00227638896899407 -0.00124130762759742 2.24118863106969e-05 -0.00109307682636778 8.91620949970355e-05 0.00170080439738598 0.00153099990101333 0.000819053986689237 0.000156580265150857 0.000513738580285931 -0.000426281939089053 -0.000283837490135511 -0.00119601692388299 0.00093788488209557 0.000310175523990043 -0.000106596665860843 0.000420825491218092 -0.000301289618124878 -0.000133892322830285 0.000136563210359743 0.00222976440218193 -0.00125171708131528 -0.00233376875377967 0.00145240956415595 -0.00558554374059578 -0.00502803336388021 0.00116241838315185 -0.0597483169976533 0.0430437663854192 -0.000127533013557955 0.00257037332272291 0.00209189838352765 0.00419417382052917 8.7530323493587e-05 0.0132879660195654 0.00727257777654224 -0.0162985424077944 0.00609806211070999 -0.0407833414158535 0.832432349193886 -0.478767084257436 0.0185881386640882 -0.0251146709606588 -0.0109618268006493 -0.000143519857984123 -0.017668285669686 0.0131210661550593 -0.0152349967740888 -0.00141250761204824 0.00507314132363187 -0.00180769578561052 0.000104735502344005 0.00128242095422674 -0.0100272007228776 0.00517299849103459 0.0020978556428909 0.00160247058295771 -0.00177568603424669 -0.000483778070870706
  53 2917.35757659637 ""  71.9339176070492 0 0 4.51636780897701e-05 0.00010366225786583 0.000258996539894947 -3.62888264374225e-05 -0.000220279325798303 -6.13081639186544e-05 8.46903196748401e-06 7.5327366629042e-05 2.76212071389195e-05 7.89623242127606e-05 2.04038827106192e-05 5.33479430396391e-05 0.000222417333580301 0.00031457943284569 -0.000322254425299862 -0.000295344231879046 0.00235629055769221 -0.000622780561666619 -0.00063901966840448 -0.000243573491027142 0.000687357711469963 0.000176138290694095 6.70674743524579e-05 0.000339225747564647 -4.65150814184873e-05 6.354076421755e-05 -1.10295255232253e-05 0.000670140259512335 -0.000566771869163957 -0.000787303839513398 -0.000344958124805451 -0.000200592825253626 1.80576136971336e-05 0.00074787081193001 -0.000838086997622022 -0.00118992943985024 -0.00076816370186317 -2.75940178808866e-05 -0.000536202946367014 0.00236346724197432 -0.00203063130204154 0.00246875453954517 0.0129963255356117 -0.0394383450754466 -0.047582215243962 -0.000611229740805819 -0.000742806402905744 0.00257906222184054 -0.000748814465096655 0.00155338421153311 -0.000526902181728283 -0.0054115251951855 0.0216908973313325 -0.0158107634669406 -0.347923339984008 0.685673674532023 0.494025109907379 0.00494040925702533 -0.235859639950081 0.12966932716962 0.178736102809522 0.0258517519496365 -0.0575355431578152 -0.000485077787694856 0.000419128721986704 -0.000140785733142074 -0.0016503643329574 -4.9072602016962e-05 -0.00192655296634174 -0.00139383194803048 -0.00138355256891913 0.00848818669961491
  54 2928.25978727475 ""  45.1268639665737 0 0 0.00111934475703336 -0.00526646787938596 0.00118248758864898 -0.0362904394270372 0.0559659630752919 -0.0083852477758393 0.00103272950526138 -0.00127797979978981 0.00115562178869112 -0.0009693239084311 -0.000430634234496605 -0.0019500362580046 -0.00803468453678523 0.0683310922048448 -0.0232640212881001 0.11520907748527 -0.839484437130423 0.241951697410083 0.335102259093745 0.176987297381147 -0.105414701109798 -0.0156766086086045 -0.00648992212785265 0.00470176549136701 -0.00179831067623079 0.0282280681118137 -0.00720364131841806 0.00560886286729796 -0.0069083055395519 -0.00474525796574663 -0.00820160524630734 0.000455856715573649 -0.00331522077972342 0.000116649367973018 -8.82311269852692e-05 -8.57505300902873e-05 -7.30166160303546e-05 1.69011452450386e-05 3.2372237806903e-05 5.91263341157318e-05 0.000187491575221667 -4.38300540596126e-05 -3.59089823802375e-05 -0.000227937280549335 -6.25677039024546e-05 -0.000580178891550759 0.000112961056621083 -0.000340916080239984 0.00014759562425322 -0.00090867257032306 0.000341824657347851 0.000125197421359812 -0.00148643915039008 0.000694020125877402 -0.000948618620612979 0.00195522832495618 0.00130750806594308 7.48334436351647e-05 0.000192434934093754 -0.000251912908166045 0.00125958056779974 0.00024288648239848 -0.00027714603052835 -0.00011026263582252 -9.15903853825665e-05 -0.00020840557689713 -0.0025451848875989 -0.0011071352082024 0.00224989062959777 0.00314680969895935 0.000796535624551957 0.00118660849623406
  55 2967.1477554225 ""  42.7880134205775 0 0 -0.00264349886090438 0.0110217522470413 -0.00353815830153679 -0.0581424432807754 -0.0572224724314964 0.0285573074970557 0.00239816617733254 0.000342938706264416 0.000177730252214323 -0.000246055030100942 0.00032960727317101 -0.000775386889558615 0.0175123795124138 -0.1467956060601 0.0488001581757336 -0.0631642809375686 0.338842075970882 -0.0882325499433932 0.758128359314398 0.34401917223179 -0.237088751516222 -0.0299941240045815 -0.0118658798848256 0.00866787530492786 -0.000767742058778675 0.0123463716148505 -0.00506706031994441 0.00389198471051322 -0.00179536850540459 -0.00459681653937274 -0.000161543414329651 0.00151766813161475 -0.0028040883798324 0.000123733316595975 -0.000203406512902245 -6.55880523779531e-05 -6.40222568884504e-05 9.15629413763408e-06 2.93405336113775e-05 5.67962163629033e-05 0.000167863535381777 2.82123921051834e-06 -9.62877334629697e-05 7.45219773516668e-05 -2.03639900604782e-05 -0.000129956678260771 3.3739397496262e-05 0.000515988076906325 -6.808338898104e-05 0.00117531401511723 -0.000822709668386031 -1.49444725809221e-05 -0.00120840267392586 0.000419645019626946 0.000214406778584339 -0.000431947831630628 -0.000457105997100341 -8.21015476626968e-07 -0.000721779592614 0.000528838013909044 0.000950541275097019 0.000336349577515665 -0.000191452226655903 0.000638502506807527 0.000258842402852099 -0.00024688592712667 0.00117544281410853 0.00210569700479417 -0.00253332643156264 0.00268814865428969 -0.000973642414518561 -0.000893129692853922
  56 2997.92382165025 ""  11.0315247899682 0 0 0.00285714564094751 -0.0176538184411022 0.00621100647474201 -0.00455962416919966 -0.00290295018499987 0.00224540236009712 -0.0252792201736334 0.0336535948447266 -0.0340584386383898 3.20713944562557e-05 -8.04152714415415e-05 -0.000178340713889745 -0.0278319321610012 0.217904037611638 -0.0680852358169048 -0.00186572282100793 0.00891693894421687 -0.00320905638464351 0.0561429992362506 0.0250830519468752 -0.0184429269295741 0.356120637461558 0.149162683266459 -0.0904325821002606 0.074394081438681 -0.746491029884468 0.251479627178422 -0.131957235518331 0.19381561448464 0.238822971408731 -0.000715506314178919 0.000621037286981098 -0.000937031403880407 0.000765087452119516 6.83662015481576e-05 0.000531214828522336 -7.85354101801196e-05 -9.08379351260348e-06 3.83274784327656e-05 1.22459745684263e-05 0.00025403732653293 -3.18668371326802e-05 -0.000226050899593131 0.000203239501163606 -6.57065680502731e-05 -0.00553172234371098 8.53740741960043e-05 -0.00990689780556549 -0.000187132808973826 -0.00223554349659476 0.00222647098016414 0.00024851301114566 -0.00160394523176029 0.000633639047581619 0.000335676619417239 -0.000655901319870288 -0.000589008626808892 -3.29054034084976e-05 -0.0027221823251614 0.00181202989857027 0.00232312389422787 0.000703258190960914 -0.000558424506374085 -0.000104980436368655 0.000471663544913436 -0.000198401562332848 -0.00191757999665684 -0.00794208728922342 0.00184769986384455 -0.00262680423791567 -0.00197475724686302 -6.81364116363507e-06
  57 3009.98357025362 ""  39.3066332077789 0 0 -0.000191913864498104 0.00128245299227311 -0.000292866404155139 1.95118187722698e-06 0.000105429544670745 -3.09824454092584e-05 -0.000215536359375959 0.000106114345397106 -0.00035741494588738 1.31102959112552e-05 1.89174469305942e-05 -5.15703910314265e-06 0.00207714924881394 -0.0149698519069317 0.00458583269283784 0.000104725323952004 -0.00111549324779148 0.000196312794168594 -0.000420424051192156 -0.000137873823175911 0.000207195654845369 0.00418579414740648 0.00162305949337025 -0.00100859764504988 0.000521955536574777 -0.00533769572692582 0.00184890826893513 -0.00186178103855108 0.0025108615285575 0.00321786216813785 -7.9118281276557e-05 -0.000189536519958353 3.32906595491404e-05 0.000499368486148473 0.00120595490210577 -0.000900816143998289 -0.000548062340660671 0.000594977843155065 -0.000155105341894332 0.000755026514004249 -0.00357340137122633 0.000838298113929516 0.0357189413448434 -0.0675808222476554 0.0171771961046456 -0.00309255457427634 0.00151481914520792 -0.00553893133207819 0.00318648158930786 -0.0158922695440397 0.0120427985228971 0.000250579711751161 0.0196512473161484 -0.00844016271703459 -0.107491889519211 0.212572353368859 0.164367570117832 0.0116214064445759 0.705828218480997 -0.454678798455343 -0.332852553958086 -0.101622459306799 0.0879493139710999 6.64958378842561e-06 0.000203161834282971 6.79929546305496e-05 -0.00172488968764985 0.000218636546551101 -0.000785212987770847 -0.00143416951164624 -0.00214649378312824 0.00193153212264781
  58 3017.88769395739 ""  14.6483469517481 0 0 -0.00897475288815686 0.071007404094136 -0.0219486340054591 0.00478110665072254 0.0132447762061953 -0.00513828570933244 -0.0130885947695547 -0.00976996451255135 -0.0090493116863978 9.18006813515121e-05 -0.000216532065627814 0.000115627784796198 0.103195382077094 -0.844541266773708 0.259792274320608 0.0181481670254546 -0.117307174005415 0.0283634844971546 -0.0817596597808577 -0.0343190996836824 0.0292788211522507 0.222193673063261 0.0853648930627067 -0.059287925136916 0.00810210258473605 -0.0769565722503036 0.0291738861645702 -0.0791654910358796 0.102484955942932 0.137770320894704 -0.000122519527239962 -0.000697627918164707 0.00164446896675307 -0.000196975683941461 0.000143215699108705 0.000864216776488657 0.000154242546880457 2.26535036404793e-05 -5.84152367212272e-05 4.98333480558514e-05 -0.000341753600768361 -3.75433638505912e-05 -0.000831168420722114 0.00113111546145775 -0.00022692821878722 -0.00145903777146217 -0.000486203543080758 -0.00407566505121306 0.00223173278749111 0.000927839371764251 -0.00249130835822911 -0.000735752480749554 0.000821750567672683 -0.000133016002945679 0.00173208341659828 -0.00344560530893889 -0.00257670695789521 -0.000210862812040921 -0.0121944750548744 0.00772006720856423 0.00829498074699432 0.00224899366070517 -0.00222500227807756 0.00121847786745362 -0.00125661510276128 0.000536814611844755 -0.00733375473871244 0.01902450577664 -0.00722414729733611 0.00347937511122154 0.00166090535263865 -0.000969393704268323
  59 3053.10130579309 ""  27.1521244906725 0 0 4.79086737696607e-05 -6.19926084790046e-05 3.4152272537591e-06 8.42965486453376e-05 -4.76047462509685e-05 4.1758815366594e-06 0.000182898672211157 0.000413994300370026 8.13217820744749e-05 -6.58720054636159e-06 1.33450961559429e-06 -7.59940558226501e-06 -7.35223228585404e-05 0.00100205450030888 -0.000276362893348663 -0.00013323675571359 0.000908135159224682 -0.000285078008336433 -0.000900370521789423 -0.000364983066588655 0.000274597908018661 -0.00386161529158841 -0.00137805351540003 0.000901733621434865 0.00022056259776508 -0.0018100090697652 0.000646933186723155 0.00137379436341002 -0.00172929025352061 -0.00240278129597322 -3.88313297523204e-05 5.62032917510464e-05 7.83824794692174e-05 -5.7074652572097e-05 0.000982246357999947 -0.000680034627787272 0.000372351756299062 0.000104868665232575 -0.00027852887633761 -0.00123122152517884 -0.0021536626758061 0.00155045540601703 -0.0687315799167404 -0.038556803153556 0.0350688027378603 0.00327680400817338 -1.53350280120231e-05 0.00425719765918239 0.00167582241469052 -0.00481907704602511 0.00456990490099152 4.36160624819755e-05 0.0160159342377889 -0.00996171310994422 0.0100555211791635 -0.0500346915294091 -0.0249203375808315 -0.0150341253100527 0.321067885970545 -0.200617515120337 0.82548747016819 0.190452826685707 -0.196374025539427 0.000115939639804272 -0.000102235839095009 5.80856188873164e-05 -0.00038916646050542 0.00069477010056543 -0.000493078642884872 0.000844203380579645 -0.000898690430753394 -0.000644704046237245
  60 3061.76971069632 ""  20.4810163740499 0 0 0.00151733629261559 -0.0166765446950263 0.0055637017145203 -0.00250652941548398 -0.00398433463146058 0.00191999665823193 -0.0403381530915064 -0.0725528673526347 0.00894524040034256 4.07782040446172e-05 0.000112976677804987 -0.00010537029975189 -0.0250282647274642 0.185540644535513 -0.0600798253784637 -0.00566997531925894 0.0335489229223829 -0.00687632931231824 0.0363923331964239 0.0152325643052902 -0.0127035097980957 0.656196935797158 0.242718508357837 -0.156978362164533 -0.0603710634319584 0.486345962327607 -0.168444353662388 -0.118504588134946 0.139781977440624 0.211842779974265 2.81862105844557e-06 -2.61973743155284e-06 -0.000502520498749712 0.0019527956138895 0.00224852570773289 0.000792300126883267 -9.4301251416832e-05 -1.72900884219192e-05 1.61958370262724e-05 -0.000102564654514266 0.000125073515884973 0.000115223361926728 -0.000308459415963402 -0.000297778482928909 0.000146729208217215 -0.0182404269033825 -0.00128570001799521 -0.0296712173851524 -3.95216211109878e-05 -0.0266568133263049 0.0184371829483769 0.000351967299790991 9.07584654573613e-05 -0.000280573202701532 -0.000175034649670427 0.000170188096167272 0.000119758368242503 -4.52656122222719e-05 0.00231651013849131 -0.00138454666854598 0.0040201492328793 0.000939554404338517 -0.000790145327623694 0.000189544782288023 0.000561941332988463 7.65702103934926e-06 0.00545386047203767 -0.00333962483302807 0.00291559629011122 -0.00240805449096383 0.000436412409546466 -0.00246442577217415
  61 3082.18517806662 ""  18.7502149531203 0 0 -0.000698613536333147 0.00132252838734303 -0.000412507096848967 -0.00037983938049078 -1.80623843226318e-05 -0.000173675028810167 -0.0382019726865666 0.0195252091218887 0.0335915021953144 4.0647281631794e-05 -2.13740897935171e-05 -2.47617723769154e-05 0.00447992417651949 -0.0170889420138384 0.00459428712669074 0.000124480316201485 -0.00267230160718996 0.000564598840738977 0.0055175274872693 0.00200921701637421 -0.00262003606913471 0.268118792757042 0.112017930091657 -0.0600650851960551 -0.00077902372411932 -0.0647326425102871 0.0298419890955036 0.190109356847948 -0.279835468794974 -0.368844466861837 -0.000216555248170223 0.000299991953719422 0.000320950145008749 -0.0228375555534985 -0.0434172595874749 -0.00601237735384848 0.000301644868358826 0.000473237859537202 9.07247250222948e-05 0.00170159669220182 -0.000924736178341522 -0.000515861867312862 0.000410875262931046 -0.000865904373996295 0.00065672883826107 0.255586138638508 0.0121758525095437 0.405269535443384 -0.0117796219425127 0.49501944239005 -0.329371812458625 -0.00254895920545586 0.00336745689940596 -0.000729605502924541 -0.000574748851931204 0.00140705746900677 0.00137715121531971 -0.000633775905819498 0.0116925487310391 -0.00867802977712664 -0.00521623232136521 -0.00132095276466035 -0.000147638443405402 0.000849424683199321 0.000936241305029808 0.000197258367868605 -0.00266343004152228 -0.00169655722265437 0.00276477324004073 -0.00228318368238871 -0.000555153827693777 -0.00114189107988738
  62 3087.9670292834 ""  6.59976668341538 0 0 0.00121925311510686 -0.00361965881979243 0.000456365394303656 0.00053914775492947 0.00011254032307376 0.000293483810855394 0.0448379595901406 -0.0298972561971773 -0.0425654866062317 -5.0354738620539e-05 4.09731956509232e-05 6.76171678588706e-05 -0.00495344440569519 0.0377601388339707 -0.0126160608744009 -0.000642539109170608 0.00396837190246849 1.79653528919648e-06 -0.00434071394345877 -0.00211917844078757 0.00155623677125648 -0.284413950449378 -0.120816776928028 0.0634828409750939 -0.00277538243318788 0.108802032467706 -0.0470644649900782 -0.254040770272848 0.369584521582945 0.490599335578805 9.99923108290757e-05 -0.000320824536806646 -0.000396899270895304 -0.015813474205154 -0.036162723767454 -0.000291346721777743 0.000251707419051137 0.000413339524537503 6.17332336639475e-05 0.00134840516502389 -0.000872286841324722 -0.0002529918830009 0.000228356032652522 -0.000800571498954149 0.00049694325356883 0.179458152269706 0.00760815919796065 0.282926486369099 -0.00936442666157213 0.4150679276765 -0.274568554402172 -0.00192417661046778 0.00381651434007635 -0.00136432864853949 -0.000903788286598206 0.0018859871689735 0.00164165820797128 -0.000675323239007861 0.00952269484753488 -0.00715040419979099 -0.00218065529356727 -0.000553782603763452 -0.000437199267269385 6.49385525499816e-06 0.000649750917629358 -0.000206550347450531 -0.00138126734201596 -0.00155067180569019 0.00148738406635201 -0.000548326101182854 -0.000651291968193811 0.00117513048124211
  63 3175.85776406508 ""  9.41095479329607 0 0 -3.56233358651694e-05 0.000257098206344163 9.86847025206912e-05 -9.90747670203926e-06 4.72034512034855e-05 -5.54764129534359e-05 -0.00165685754561319 0.00196761506908147 0.00253043010973976 8.26831027823326e-06 3.16830567415536e-06 -3.34864172448495e-05 0.00164001935637628 -0.000801394189376277 -0.000206894535848436 -5.71578320292531e-05 -0.000137423652206527 0.00021842340514885 -0.000469434875900837 -0.000219970983014774 0.000291250779176243 0.00736153180948709 0.00285973257869275 -0.00229409257124913 -0.000155805994059692 -0.0037633181814447 0.00173967157058259 0.0163171352909359 -0.0234688222831587 -0.030918615152132 3.90266116645527e-05 1.85220881242781e-05 -4.67909168303287e-05 0.0351368212739827 -0.0365250604569327 0.0793171514182633 -0.000211454009816173 0.000211676840961473 -0.000634907208028075 0.000116384657293596 -0.00205710741401137 0.00235307554493916 -0.000433004488222303 -0.000631686279765031 -2.17481303861468e-05 -0.408523908255836 -0.0442846465712246 -0.634431676566471 -0.000155544659068597 0.474856717402354 -0.29476638192439 5.38184743295219e-05 0.0156037774107348 -0.0105070961843487 -0.000476442580707355 0.00132121243993689 0.00116162059802412 -0.00219410997162254 0.00714173525770786 -0.00653099201160794 0.00433227232906946 0.00178272499583186 -0.000578521069328973 -0.00101586712506765 0.00114509170067541 -0.00207810284471563 -0.0043823866176082 -0.00618810655268734 0.0106524568820514 0.00968237827085092 -0.00417947314435683 0.00288109706365484
  64 3405.01224333699 ""  18.9566126155929 0 0 -0.000107264945650318 0.00180069980147838 -8.05907057876173e-05 -5.52715776223536e-05 8.42661217564031e-05 -0.000216379632007645 1.43936983704628e-05 -0.000154967515057838 -5.61514253257936e-05 -0.000104954098487554 -9.12497495321332e-06 0.00022469839433648 0.00123553371203653 -0.0135784120283771 0.00421108489139501 0.00129381325428965 -0.00202079768900324 5.93895832881555e-05 0.000914483184202318 -0.000319025723820786 0.00154388824902452 -0.00427021569422627 -0.00170793303678175 0.000446541502138445 0.000787754285254379 0.00121399225481086 0.000666738053535956 -7.71980145018564e-05 0.000198846758124272 0.00033743390109049 0.000356959305483658 0.000154216293375687 0.000343900128822779 -0.00131249443106688 0.000919757387018918 0.000633466561398122 0.000342039721323053 3.19400699164083e-05 -5.97785618019147e-05 -0.000393039326628302 -0.000478080903035372 5.32625092693554e-05 7.77361183427809e-05 -0.000319244540382987 -0.000279900440020003 0.00206149097873249 -0.00181557224417579 -0.00344289829728526 0.00152935574358155 -0.00322487435587196 0.000658445577345197 -0.000347910695617712 0.00273076570708394 -0.00069825893037914 -0.00106464005992937 0.0045334335397572 0.00226502329775701 0.000261899976491507 -0.00119088131623223 2.00896501301148e-05 0.00124857780510114 0.000447546404477129 0.000532295158836662 0.027286131313717 0.0424083996756276 0.0240119498651103 0.024524637098822 -0.533411253045293 0.301346734827768 -0.390194508874908 -0.0636658739433993 -0.645177725566606
  65 3473.00402814592 ""  28.349025032617 0 0 0.000805754532075634 -0.00154079719072981 0.000465053096389751 -0.000111009161219067 0.00020754134038851 -0.000136464395194202 -0.000270027116699305 0.000423394380738588 -0.000250933272455985 -4.67116833997648e-05 2.72639010418943e-06 0.000194246375155787 0.000307332765992758 0.0155628835833134 -0.00514481241877678 -4.89316373101263e-05 -0.000854844289524009 0.00157149359408616 0.00195633471327735 0.000212795507742513 0.000201891823892384 -0.00124229285826772 -0.000164997685950175 0.000290697469485071 -0.00107014654771188 -0.00196052790368385 -0.000706881231170379 6.06985783637888e-05 -0.000260043900662135 9.03444918745402e-05 0.000441526084219274 -0.000149407945632896 -0.000222442491780039 0.000175023549862124 -0.000437424293196642 0.00095610620607067 3.03644803798837e-05 -2.45963668669874e-05 1.39266284587577e-05 -0.000117678187712754 0.000315563707223777 -0.000158158614247178 7.54344067512708e-05 -0.00030015378637608 -0.000206540542752095 -0.00304099765160845 -0.00217306532212056 -0.0100989388101534 -0.00182216908364178 0.00937848379078948 -0.00402897250691001 0.00120015303493041 -0.00233532047200647 0.00114854208501097 -0.000378355495896554 0.00331077860956504 0.00168421447760377 0.000203028621984212 -0.000929197704528196 0.000376737605811025 -0.000151363400922332 0.0003635338830817 0.000513811719484997 0.0234838865907419 -0.0421353510358055 0.0613082953443781 -0.0238135930167037 0.658580597476748 -0.342338988421179 -0.305273161565856 -0.0769328317252634 -0.506445896267423
  66 3792.30377375289 ""  56.5692630531941 0 0 6.77699153861217e-05 -0.0001499079525835 -0.00011964602269027 -0.00138116965923222 0.00107184297311278 -4.49903984258698e-05 -8.03351312344661e-05 3.72311833038328e-05 -7.60938546826337e-06 -0.0158667359057241 0.0351879412622612 0.0468309823252254 0.000224908398414 -0.000970370057405512 -0.000437734313914648 -0.00136182767458465 -0.00168711739930184 -0.0026976929188423 -0.00178995327542682 2.07832603481382e-05 -0.00197181066588221 0.000273084008423352 0.000156148151352384 3.6022795069141e-05 6.94888328026981e-05 -0.000259224633223356 0.000299478988458894 0.000319094832476207 -0.000383629001430458 -0.00033941428746505 0.26917083768042 -0.567198090019103 -0.73454484349786 -7.82700866468356e-05 7.05621236791242e-05 6.12821738079183e-05 3.45045598937495e-05 -3.96053236996006e-06 -1.95817694697525e-05 -3.54285269088468e-05 -2.94181211865298e-05 -3.36163009052968e-06 -1.30405308247388e-06 6.22157339188689e-06 5.00670861390512e-06 0.00011496558889771 -6.52749037636138e-05 2.68085677331109e-05 2.1372322296805e-05 -2.20142281113474e-05 -8.41928659021519e-05 2.97458479924085e-05 0.000108609906979065 -2.10121417431814e-05 -1.07402830865827e-05 -6.98151583950589e-05 -2.21677996798138e-05 -1.84729096503908e-05 -2.1420029978026e-05 1.62815685056753e-06 0.000116394273401471 -5.27053860433778e-06 -4.22864805791048e-05 0.000153394227678344 -3.49649221670859e-05 -0.000177009755714888 -0.000168313255831072 -0.000172922840414192 0.000498027047074807 0.000111382605293511 0.000675514206980492 0.00012936507991736
  :::
 } 
 m_exists[66] { 
  s_m_exists
  :::
  1 11111111111111111111111111111111111111111111111111111111111111111111111111111 
  2 11111111111111111111111111111111111111111111111111111111111111111111111111111 
  3 11111111111111111111111111111111111111111111111111111111111111111111111111111 
  4 11111111111111111111111111111111111111111111111111111111111111111111111111111 
  5 11111111111111111111111111111111111111111111111111111111111111111111111111111 
  6 11111111111111111111111111111111111111111111111111111111111111111111111111111 
  7 11111111111111111111111111111111111111111111111111111111111111111111111111111 
  8 11111111111111111111111111111111111111111111111111111111111111111111111111111 
  9 11111111111111111111111111111111111111111111111111111111111111111111111111111 
  10 11111111111111111111111111111111111111111111111111111111111111111111111111111 
  11 11111111111111111111111111111111111111111111111111111111111111111111111111111 
  12 11111111111111111111111111111111111111111111111111111111111111111111111111111 
  13 11111111111111111111111111111111111111111111111111111111111111111111111111111 
  14 11111111111111111111111111111111111111111111111111111111111111111111111111111 
  15 11111111111111111111111111111111111111111111111111111111111111111111111111111 
  16 11111111111111111111111111111111111111111111111111111111111111111111111111111 
  17 11111111111111111111111111111111111111111111111111111111111111111111111111111 
  18 11111111111111111111111111111111111111111111111111111111111111111111111111111 
  19 11111111111111111111111111111111111111111111111111111111111111111111111111111 
  20 11111111111111111111111111111111111111111111111111111111111111111111111111111 
  21 11111111111111111111111111111111111111111111111111111111111111111111111111111 
  22 11111111111111111111111111111111111111111111111111111111111111111111111111111 
  23 11111111111111111111111111111111111111111111111111111111111111111111111111111 
  24 11111111111111111111111111111111111111111111111111111111111111111111111111111 
  25 11111111111111111111111111111111111111111111111111111111111111111111111111111 
  26 11111111111111111111111111111111111111111111111111111111111111111111111111111 
  27 11111111111111111111111111111111111111111111111111111111111111111111111111111 
  28 11111111111111111111111111111111111111111111111111111111111111111111111111111 
  29 11111111111111111111111111111111111111111111111111111111111111111111111111111 
  30 11111111111111111111111111111111111111111111111111111111111111111111111111111 
  31 11111111111111111111111111111111111111111111111111111111111111111111111111111 
  32 11111111111111111111111111111111111111111111111111111111111111111111111111111 
  33 11111111111111111111111111111111111111111111111111111111111111111111111111111 
  34 11111111111111111111111111111111111111111111111111111111111111111111111111111 
  35 11111111111111111111111111111111111111111111111111111111111111111111111111111 
  36 11111111111111111111111111111111111111111111111111111111111111111111111111111 
  37 11111111111111111111111111111111111111111111111111111111111111111111111111111 
  38 11111111111111111111111111111111111111111111111111111111111111111111111111111 
  39 11111111111111111111111111111111111111111111111111111111111111111111111111111 
  40 11111111111111111111111111111111111111111111111111111111111111111111111111111 
  41 11111111111111111111111111111111111111111111111111111111111111111111111111111 
  42 11111111111111111111111111111111111111111111111111111111111111111111111111111 
  43 11111111111111111111111111111111111111111111111111111111111111111111111111111 
  44 11111111111111111111111111111111111111111111111111111111111111111111111111111 
  45 11111111111111111111111111111111111111111111111111111111111111111111111111111 
  46 11111111111111111111111111111111111111111111111111111111111111111111111111111 
  47 11111111111111111111111111111111111111111111111111111111111111111111111111111 
  48 11111111111111111111111111111111111111111111111111111111111111111111111111111 
  49 11111111111111111111111111111111111111111111111111111111111111111111111111111 
  50 11111111111111111111111111111111111111111111111111111111111111111111111111111 
  51 11111111111111111111111111111111111111111111111111111111111111111111111111111 
  52 11111111111111111111111111111111111111111111111111111111111111111111111111111 
  53 11111111111111111111111111111111111111111111111111111111111111111111111111111 
  54 11111111111111111111111111111111111111111111111111111111111111111111111111111 
  55 11111111111111111111111111111111111111111111111111111111111111111111111111111 
  56 11111111111111111111111111111111111111111111111111111111111111111111111111111 
  57 11111111111111111111111111111111111111111111111111111111111111111111111111111 
  58 11111111111111111111111111111111111111111111111111111111111111111111111111111 
  59 11111111111111111111111111111111111111111111111111111111111111111111111111111 
  60 11111111111111111111111111111111111111111111111111111111111111111111111111111 
  61 11111111111111111111111111111111111111111111111111111111111111111111111111111 
  62 11111111111111111111111111111111111111111111111111111111111111111111111111111 
  63 11111111111111111111111111111111111111111111111111111111111111111111111111111 
  64 11111111111111111111111111111111111111111111111111111111111111111111111111111 
  65 11111111111111111111111111111111111111111111111111111111111111111111111111111 
  66 11111111111111111111111111111111111111111111111111111111111111111111111111111 
  :::
 } 
} 
