# Supplementary material for: Cut-off Scale and Complex Formation in Density Functional Theory Computations of Epoxy-Amine Reactivity
Source: ACS Omega. 2021 Oct 25;6(44):29424–31. doi: 10.1021/acsomega.1c03229 (PMC8587129; doi:10.1021/acsomega.1c03229)
Supplement: Supplementary file 1 — ao1c03229_si_001.zip [file ao1c03229_si_001.zip › Final_structures/Primary/A4_E1_B3LYP-D3_CC-PVTZ-F_canonical/Amine_frag4_product-10_isomer23.vib]

{ 
 s_m_m2io_version
 :::
 2.0.0 
} 

f_m_table { 
 i_j_atom_total
 :::
 27
 m_column[86] { 
  s_m_data_name
  s_m_column_name
  i_m_width
  b_m_visible
  s_m_units
  :::
  1 r_j_Frequency  "Frequency"  10 1 "" 
  2 s_j_Symmetry  "Symmetry"  10 0 "" 
  3 r_j_Intensity  "Intensity"  10 1 "" 
  4 r_j_Raman_Act  "Raman Act"  10 0 "" 
  5 r_j_Raman_Int  "Raman Int"  10 0 "" 
  6 r_j_x1  "x1"  10 0 "" 
  7 r_j_y1  "y1"  10 0 "" 
  8 r_j_z1  "z1"  10 0 "" 
  9 r_j_x2  "x2"  10 0 "" 
  10 r_j_y2  "y2"  10 0 "" 
  11 r_j_z2  "z2"  10 0 "" 
  12 r_j_x3  "x3"  10 0 "" 
  13 r_j_y3  "y3"  10 0 "" 
  14 r_j_z3  "z3"  10 0 "" 
  15 r_j_x4  "x4"  10 0 "" 
  16 r_j_y4  "y4"  10 0 "" 
  17 r_j_z4  "z4"  10 0 "" 
  18 r_j_x5  "x5"  10 0 "" 
  19 r_j_y5  "y5"  10 0 "" 
  20 r_j_z5  "z5"  10 0 "" 
  21 r_j_x6  "x6"  10 0 "" 
  22 r_j_y6  "y6"  10 0 "" 
  23 r_j_z6  "z6"  10 0 "" 
  24 r_j_x7  "x7"  10 0 "" 
  25 r_j_y7  "y7"  10 0 "" 
  26 r_j_z7  "z7"  10 0 "" 
  27 r_j_x8  "x8"  10 0 "" 
  28 r_j_y8  "y8"  10 0 "" 
  29 r_j_z8  "z8"  10 0 "" 
  30 r_j_x9  "x9"  10 0 "" 
  31 r_j_y9  "y9"  10 0 "" 
  32 r_j_z9  "z9"  10 0 "" 
  33 r_j_x10  "x10"  10 0 "" 
  34 r_j_y10  "y10"  10 0 "" 
  35 r_j_z10  "z10"  10 0 "" 
  36 r_j_x11  "x11"  10 0 "" 
  37 r_j_y11  "y11"  10 0 "" 
  38 r_j_z11  "z11"  10 0 "" 
  39 r_j_x12  "x12"  10 0 "" 
  40 r_j_y12  "y12"  10 0 "" 
  41 r_j_z12  "z12"  10 0 "" 
  42 r_j_x13  "x13"  10 0 "" 
  43 r_j_y13  "y13"  10 0 "" 
  44 r_j_z13  "z13"  10 0 "" 
  45 r_j_x14  "x14"  10 0 "" 
  46 r_j_y14  "y14"  10 0 "" 
  47 r_j_z14  "z14"  10 0 "" 
  48 r_j_x15  "x15"  10 0 "" 
  49 r_j_y15  "y15"  10 0 "" 
  50 r_j_z15  "z15"  10 0 "" 
  51 r_j_x16  "x16"  10 0 "" 
  52 r_j_y16  "y16"  10 0 "" 
  53 r_j_z16  "z16"  10 0 "" 
  54 r_j_x17  "x17"  10 0 "" 
  55 r_j_y17  "y17"  10 0 "" 
  56 r_j_z17  "z17"  10 0 "" 
  57 r_j_x18  "x18"  10 0 "" 
  58 r_j_y18  "y18"  10 0 "" 
  59 r_j_z18  "z18"  10 0 "" 
  60 r_j_x19  "x19"  10 0 "" 
  61 r_j_y19  "y19"  10 0 "" 
  62 r_j_z19  "z19"  10 0 "" 
  63 r_j_x20  "x20"  10 0 "" 
  64 r_j_y20  "y20"  10 0 "" 
  65 r_j_z20  "z20"  10 0 "" 
  66 r_j_x21  "x21"  10 0 "" 
  67 r_j_y21  "y21"  10 0 "" 
  68 r_j_z21  "z21"  10 0 "" 
  69 r_j_x22  "x22"  10 0 "" 
  70 r_j_y22  "y22"  10 0 "" 
  71 r_j_z22  "z22"  10 0 "" 
  72 r_j_x23  "x23"  10 0 "" 
  73 r_j_y23  "y23"  10 0 "" 
  74 r_j_z23  "z23"  10 0 "" 
  75 r_j_x24  "x24"  10 0 "" 
  76 r_j_y24  "y24"  10 0 "" 
  77 r_j_z24  "z24"  10 0 "" 
  78 r_j_x25  "x25"  10 0 "" 
  79 r_j_y25  "y25"  10 0 "" 
  80 r_j_z25  "z25"  10 0 "" 
  81 r_j_x26  "x26"  10 0 "" 
  82 r_j_y26  "y26"  10 0 "" 
  83 r_j_z26  "z26"  10 0 "" 
  84 r_j_x27  "x27"  10 0 "" 
  85 r_j_y27  "y27"  10 0 "" 
  86 r_j_z27  "z27"  10 0 "" 
  :::
 } 
 m_row[75] { 
  r_j_Frequency
  s_j_Symmetry
  r_j_Intensity
  r_j_Raman_Act
  r_j_Raman_Int
  r_j_x1
  r_j_y1
  r_j_z1
  r_j_x2
  r_j_y2
  r_j_z2
  r_j_x3
  r_j_y3
  r_j_z3
  r_j_x4
  r_j_y4
  r_j_z4
  r_j_x5
  r_j_y5
  r_j_z5
  r_j_x6
  r_j_y6
  r_j_z6
  r_j_x7
  r_j_y7
  r_j_z7
  r_j_x8
  r_j_y8
  r_j_z8
  r_j_x9
  r_j_y9
  r_j_z9
  r_j_x10
  r_j_y10
  r_j_z10
  r_j_x11
  r_j_y11
  r_j_z11
  r_j_x12
  r_j_y12
  r_j_z12
  r_j_x13
  r_j_y13
  r_j_z13
  r_j_x14
  r_j_y14
  r_j_z14
  r_j_x15
  r_j_y15
  r_j_z15
  r_j_x16
  r_j_y16
  r_j_z16
  r_j_x17
  r_j_y17
  r_j_z17
  r_j_x18
  r_j_y18
  r_j_z18
  r_j_x19
  r_j_y19
  r_j_z19
  r_j_x20
  r_j_y20
  r_j_z20
  r_j_x21
  r_j_y21
  r_j_z21
  r_j_x22
  r_j_y22
  r_j_z22
  r_j_x23
  r_j_y23
  r_j_z23
  r_j_x24
  r_j_y24
  r_j_z24
  r_j_x25
  r_j_y25
  r_j_z25
  r_j_x26
  r_j_y26
  r_j_z26
  r_j_x27
  r_j_y27
  r_j_z27
  :::
  1 23.6927693476842 ""  1.06219685757959 0 0 0.00527700745285799 -0.0450203096757043 -0.00116754501803215 0.00137781784639859 -0.00936540568907982 0.0362530131524656 0.0115979869728734 -0.0710482190741767 -0.0353048428228582 -0.00746542615877162 0.0407412323248891 -0.0267648590021636 -0.0138371730210246 0.0708179777477872 0.00701102609715997 0.0288020781526013 -0.0655191532971219 0.0147417259553497 0.00967608550110289 -0.0626421339001417 0.0548131372983196 -0.00177510561878422 0.0273379215422209 0.0931076554514242 0.0594643503034558 -0.0830174297795099 0.000888876977263921 -0.0357063501821926 -0.0433816394544287 -0.0430811510090134 0.0224078301580922 -0.109374425426866 -0.0947933941660157 -0.0233920586911166 0.115688206476687 0.0714159021619116 -0.0189396795695443 0.112180455135599 -0.0503037663037508 -0.00385095919509559 0.0101345332643253 0.0252602090796802 -0.0197858890762627 0.0510619551009468 -0.0600342777979884 0.045313162546717 -0.0570135233090322 0.126242620083381 -0.00677297809702847 -0.0207412003922946 -0.0104738074996703 -0.00381310819851206 0.069853423061061 -0.0289591055403123 0.00891167502403784 0.145806163576985 -0.0156787479426726 -0.05956966762519 0.0716933730886393 -0.15861233969317 -0.0417935547299515 -0.117199463861957 -0.0644546015473268 -0.0439215619053555 0.0982559036786081 -0.132083402074065 0.0301608571979952 0.166095120864036 0.0244812286048453 0.00541328723813299 0.0131246276657185 0.00869321357528244 -0.0146813730700159 -0.0293913277697168 -0.0209300863063738 0.0438496506536482 -0.0751030148704249 0.118297806533377 -0.0673621314077747 -0.0799065088507037 -0.0371948892860264
  2 48.7450004328889 ""  0.560881255344521 0 0 0.00819844375498276 0.0162332828940779 -0.0205592401468475 -0.00893188935043802 -0.00983143888895338 0.0075874929017013 0.0523214166265735 -0.0324882479944227 -0.0828436203629667 0.0213185947842836 0.00707844618733814 -0.0353027750176155 -0.0276221179902583 -0.0586129857889406 0.0651454253820664 -0.0186748316847266 -0.00262349098765677 0.0220080721497146 -0.00558600440783207 -0.074965975454544 0.0251614026601392 -0.0514407619897889 0.0199777680954757 0.0505172421892677 0.050962916739067 -0.0960843656674311 -0.0691245449649059 0.0746401911010687 -0.0176370184161157 -0.124505892413134 0.061302349336077 -0.0214824460578548 -0.101279457169109 -0.139148332821184 -0.00787524424504892 0.143043147081018 0.00610062569380071 -0.0335577229907068 0.0111292856271174 0.0122097197172313 -0.186248332658823 0.119811588580291 0.0106503692844473 0.0666997668213024 -0.0245868797015352 -0.0637094344539168 0.013552177786109 0.0353309400327931 0.0108023487385408 -0.00660304694274161 0.013628155174781 0.00106313245566855 -0.0875520330816781 0.063971628389812 -0.020058052817138 0.0938201087517078 -0.00232841227791663 0.0424164614319423 0.0620831420989299 -0.0587363991510811 0.0748597695560912 -0.0184169459889593 -0.00563085676425743 0.0555978056236236 -0.106207896136568 0.0604913099446691 -0.0641341182738565 -0.0847986312085691 0.0802957988037189 0.00379565339602465 -0.132837147016677 0.0908597666340837 0.00716655383547988 0.0997270489491416 -0.0367287153979914 -0.0690762594761393 0.0812072668518183 0.00275485327822551 0.00598196686857698 0.147988242341219 -0.000626083264967517
  3 56.3819492938799 ""  0.0638098752775632 0 0 0.000424855693557648 0.00825461625369501 0.0537899364719622 -0.00991265110039165 -0.0272919574624591 0.0564477491547207 0.039676649633447 -0.00175649678469645 0.0422416335444322 0.061871357746497 -0.0110659978404635 -0.013488364940732 0.101233039120074 -0.00964480955000118 -0.121407991889235 -0.0176987117906863 0.0111585259013147 0.059124468933031 -0.037251896402084 -0.105285171372834 0.0535255046097423 -0.0413381320085354 0.00624774112327397 0.106106166694344 0.0498028563412186 -0.0227211071095683 0.0540782856813816 0.0490479953045354 -0.00541481096369064 0.0401705449866318 0.0504059700259425 0.0143738872722109 0.0236574626298626 0.151202647664059 0.0054793322556062 -0.10248780964775 0.160223590880486 0.00244213842115076 -0.169848498556237 0.0258984084969493 -0.0348500307981146 -0.181320535953487 -0.00689444787353772 0.0349683594610424 0.000116978887812408 -0.0837837633395738 0.00160756577634235 0.0279673577409682 -0.04938203814786 -0.0030657836102584 -0.0125845332037279 -0.0398711549478432 -0.0261203178286217 -0.0602113040703457 0.0139839535585522 0.0536910371534938 0.00466644474594936 0.00754621284020273 0.0349464482183743 -0.0322371775489302 -0.0671345713288368 -0.0177738809578077 -0.0186120156714253 -0.0155158361521674 -0.0303819114396352 -0.0913264412153935 -0.0221404418101473 -0.0124873134048933 -0.0555004284986589 -0.074627580290624 -0.052760944717098 -0.069259038339003 -0.0134321843068092 0.0384767950403464 0.0392444723555945 -0.0801636244037921 0.029271900579538 0.0546782613844463 -0.0378480690333695 0.033145679014907 0.044929982621134
  4 86.3522000861886 ""  3.0045935234006 0 0 0.00758904351742236 -0.00980425562254802 -0.0206812052836584 -0.00661744541502986 -0.0191618960218163 0.0131988439600781 0.0458523056978789 -0.0280212527968039 -0.0437267354236327 -0.0760030551981522 -0.0649941724953636 0.122504457117939 0.0103644892369693 0.0534884592394152 -0.0529435035564608 0.002595440926714 -0.0152230110393592 -0.00997767959693872 0.0346536803868493 0.0691751693400584 0.0248873349024917 -0.00426147724397009 -0.0665660441024278 -0.0602474288763238 0.0394771889516645 -0.0631002703858978 -0.0401300498986979 0.0706591533913273 -0.0307440217520099 -0.0580870031621038 0.0541047208369616 -0.00329727232718177 -0.0491156323064102 0.22311419424391 -0.0787640846973114 -0.252025400399899 -0.0812189534297798 -0.0232462226200934 0.106402104752543 -0.0451865630256464 0.355641194920411 -0.149202339171226 -0.00166242789409863 0.0364868368507086 -0.0328901957631609 -0.00398365859561981 0.0102870373043298 0.00790304958268995 0.0169122412245862 0.00489148450136906 -0.00220158039754801 0.00761249377031846 -0.0197319112452405 0.045738231461307 -0.0122923127652739 0.0630267852349293 -0.0160972997016991 -0.00446507031676324 0.0395448577257628 -0.0579550108494999 0.0562526437425235 -0.00612474914017753 -0.0163410874289253 0.0226846875011426 -0.0251439401210384 0.0470677194213638 -0.0339259991575732 -0.0140425667565818 0.0586090152533548 0.0264988787588702 -0.0390646551977004 0.0693433086256434 -0.00121964773638734 0.028877722576177 -0.0379735993931867 -0.00705400349878863 0.0321251572363027 -0.0107199854572565 -0.00839277594964652 0.0567296612039365 -0.0150921918351742
  5 126.398464407326 ""  1.04125325991537 0 0 -0.00970625921224205 0.0156185141811158 0.00301180374658564 0.00631580445402252 0.0217702340550547 -0.0417327536136007 -0.0492867893392159 -0.0385479736007931 -0.0703304187845612 -0.0122852561183389 -0.0126906482344335 0.0174165044878484 -0.0107739545119905 -0.0239984721738768 0.00841676108153818 -0.0462630999111463 -0.0134476226342771 0.0669355937555134 -0.000223554862876286 0.0869563055504267 -0.0617941955758586 0.0358822459356962 -0.012509209043426 -0.092907108851077 -0.146063152494677 -0.11485612350789 -0.119858160077631 0.0358126962776801 -0.0231046464538271 -0.161460614107671 -0.0733365838479851 -0.0170745397406962 0.0151938313279407 0.00454461956211217 -0.0868721380360902 -0.0818828088664967 -0.0416953607896764 -0.0755445786233737 0.0992632162573702 0.00322718080143432 0.0782357661736207 0.00384634836029053 0.0454839890170625 -0.027329358260005 0.0772211376543726 -0.00417936768649021 -0.0192023606858398 0.0694362843463452 -0.0123335001042522 -0.00911264422832591 0.0256140436716599 0.014499444231678 0.0198638250838604 -0.114666417380037 0.0117670734470114 -0.117331047457517 0.0367818924857288 0.111613687541193 -0.0522036614806192 0.155682391017606 -0.101244772455704 -0.0166487970082427 0.0368951428425741 0.0145186716584633 0.0299083979620196 -0.190498121794209 0.115374216327469 0.0577519571347768 -0.113051686349357 -0.0628312050357896 -0.00440061551553823 -0.154197865858684 0.0359736034784139 0.0810226176020392 0.0306703040096204 -0.0100532606724315 -0.00834928105430798 0.0254852867490546 0.0985892401467469 0.166840313827056 0.0701176581742364
  6 182.901303585401 ""  2.28708106574417 0 0 -0.0109894925705691 0.0307755560643246 -0.0157150716431692 -0.0521911480591044 -0.0389910826049344 0.0377406225043265 0.100968698157829 0.0451137848887726 0.00421868440038593 -0.0423727149709943 -0.0108680509776453 -0.00657119557365531 -0.028711765522299 0.0343751973639048 -0.026248395216031 -0.0496041674886571 0.0569683454953989 -0.0282314127614492 -0.0289314623549392 -0.112819047548007 0.0733918248479884 -0.121014883486667 -0.00390768245064079 0.0862613815848152 0.043039269096648 -0.00796923640619188 -0.0243370179884677 0.220988836800314 -0.0161698672400732 0.00697745567949867 0.114355905726123 0.167393108349285 0.056085361616059 -0.0199115670002017 0.143406970126643 0.128310330962955 0.0231545383511699 0.130203857780396 -0.19232340771995 -0.0740875214082506 -0.126793954306644 -0.0382911902740172 -0.00994278117455195 -0.0780233643096817 0.0273499648719406 0.0586376099787095 -0.0505376969094086 -0.00660749435700383 -0.00391531868141754 -0.0314091692702929 0.0120664021108841 -0.00297350107614526 0.0282980046840198 0.0056625371152232 -0.0709738028211013 -0.18817107052218 -0.0182139428495304 0.0697554673066852 -0.10954828306949 0.141545409616582 -0.0315474452097821 -0.0269530489289967 0.0207118145351731 -0.0470458599755146 0.0442842315172524 -0.000925455852845914 0.0279982068126073 0.0425735392703686 0.00798715657732865 0.0123396934755081 0.0482606861311284 0.00525002627878202 -0.0229586252570769 0.0680308410142825 -0.0326419172373631 0.0426039793352302 -0.0835623218937862 -0.128953617765798 0.0420814416765805 0.189527328796435 0.0307516313473241
  7 200.984267329286 ""  2.4265949608883 0 0 0.00367397595804511 0.0383079281358 0.00916728233622595 0.00135666947359153 0.0724075889402114 0.0512501492648622 -0.0369545280822309 -0.0143593810800282 -0.0605999347248637 0.0582244076510292 0.0458488461001504 0.0552691590771036 0.0637019083064528 -0.0693782424413106 -0.00236000513322592 0.0641898128958369 -0.00348392080815376 0.0362539782950285 0.000890662424747309 0.0467581038377403 0.0568038406306284 -0.0202030541884364 0.0758792603704276 0.0557135572048879 0.0895429395230507 0.00289292945117702 0.0234189326173586 -0.202792670313432 0.0744195833524351 -0.0712363990584496 -0.0304351021414184 -0.162783796996912 -0.194284025060646 0.0302156813482756 -0.136501225331256 -0.0965117117606296 0.129647110928243 -0.148040834258995 0.0764445068399187 0.0297729685597363 -0.026452075592966 -0.0378897258755911 -0.0410408485662297 -0.0500964788148516 -0.0222089731463671 0.039541808065155 -0.0485224951646457 -0.0264947204041796 -0.0227941742035032 -0.0289012324956552 -0.0125727609891519 -0.0356462620148576 0.0401812474978347 0.0445465195617629 -0.0733196164649159 -0.0972075632320627 -0.0391793295297679 0.00778656533863499 -0.0666153819597888 0.0295455634951728 -0.020078798698713 -0.0371649287286542 -0.0173009607707364 -0.0972526930318607 0.0594378309566851 0.0614193449440876 -0.0460968023342127 0.0532262449719707 0.0553072635349109 0.0271520279970912 0.0699552279579422 0.0713264444141924 -0.0458092973783387 0.0341050147735665 -0.0323978125516504 0.0292857858798714 -0.0887482407024602 -0.106605644079154 -0.0273040774725726 0.093954344315646 0.00425527981492873
  8 228.791332005728 ""  0.022332925420972 0 0 0.00228931515265221 0.000540908246445703 -0.00554850416000398 -0.00153410907188928 -0.0114315387616087 -0.00464436401803281 0.0335048023369091 0.00383501135491563 -0.000752554101893859 0.005238460614967 0.00630921827356278 -0.0343044228760081 -0.0104152508685025 0.00613930737947011 0.00588643140454122 -0.00835829726453339 0.00795247119627907 -0.00981191902326184 -0.00625659400407743 -0.0429560244083938 -0.000989023493073796 -0.0106742940524917 0.00634471145085924 0.0219839337679382 0.09314101293814 0.0158233269946196 0.0377171512443142 -0.01310378676342 0.00923265281195012 0.0267779518201418 0.0504118978111916 -0.0139896472825327 -0.0638451542904511 -0.00720566065378354 -0.0663154616086824 -0.0974883386215689 -0.0804142519069849 -0.0511777520950693 0.125789124814135 0.0413841620070322 0.133538246895239 0.0290230742803059 -0.000669822948070545 0.00586026280130482 0.00304480022092856 -0.0059856826323556 -0.0173103010910107 0.0394606736734768 -0.0125570061454376 -0.00985818274626023 0.00615979316292079 -0.0104496645013594 0.00818239659080522 -0.0131047568295064 0.000642817843281471 0.0225780577866507 0.0119251183312771 0.00026776747435947 0.00772499070762083 -0.0175591596417101 -0.036687475190677 -0.0208968415712641 0.00360870553898391 -0.131758789325258 -0.0196378552406934 0.503803594469949 0.0367125561605195 -0.422687265468441 -0.297528951049982 0.0574788064336295 0.485541673827837 -0.23037848786196 0.00209401928052704 0.00636017361935674 -0.00205460801128189 -0.0100098269151865 -0.0100691912981334 0.0135874064785199 0.00519038364016575 0.00630511573940789 -0.00322590970241491
  9 231.939810767663 ""  0.205328385684676 0 0 -0.00371232382300907 0.00156717885967857 -0.0109222465412485 -0.0218071962904819 -0.0331307170217122 -0.0048761736702211 0.0283353954542777 0.0158122804167306 0.0104247553717095 -0.0262035800619935 -0.0137196639382741 -0.0343843077515284 -0.034362599626042 0.00789898350301698 -0.0101934584683024 -0.0264793881827374 0.0187371673792759 -0.0225868996704426 -0.0162007359478154 -0.0735714586803256 0.009221325166067 -0.0490007438538294 -0.013538761114415 0.0244024111651379 0.438658896209494 0.190291465203038 0.254579420830973 -0.411830462015613 0.121866744749844 0.185780286570808 0.0940395539405953 -0.258240319313632 -0.391835573126061 -0.0186901279797481 -0.0304430066399154 -0.0652790186713379 -0.0869241466503988 -0.0177882441412959 0.0547505853273161 -0.00238324507019188 0.0878441298970465 0.00376337688992219 0.0168750356127889 -0.0135370955672926 0.042153350205138 -0.00306620524524643 0.0181162756798778 0.00773367154866202 0.0109392242648763 0.0110424385196552 0.0237219736243986 0.0217229010779615 -0.0132266616148048 -0.0252242243246948 -0.00303369899298047 -0.0553396067379295 0.0240150496771097 0.0274889130976701 -0.0219573502650728 0.0905699499014305 -0.00362825279197393 0.0291816124380154 0.037443909235959 0.0693178342483418 -0.0138966922937108 -0.144492914682981 0.0425661082967554 0.0684741721777159 0.0220845003483754 -0.0359591854208985 -0.118178896735698 -0.00684727141110899 0.0138855590195038 0.015914380075802 0.00265901262013694 -0.00463420444537883 0.0289302645981646 -0.00210043561785098 0.0440857509487049 0.047418121681501 0.01388037457333
  10 233.655035773718 ""  2.8042841739178 0 0 0.000750106344454227 0.00989182004245433 -0.0101751913870344 0.00195066188921782 0.0213080031435787 -0.0107022708181479 -0.0532410905839037 0.000751048347691676 -0.0246049142554103 -0.0384823606793584 -0.0353902748859131 0.0921294019085174 0.00944818875844879 -0.00929397421139606 -0.0242087516443215 0.014085142225341 -0.000804541589926974 -0.00394190353182383 0.0265910414745706 0.123478819060892 -0.0151756897897119 0.0199926929196519 -0.0377658484704023 -0.0996387042293583 0.0437469983996198 0.0556194232571026 0.0302579456567138 -0.194851808900578 0.0571247296712748 -0.00250466491684889 -0.0523740371784467 -0.11725186594449 -0.117310428033885 0.0152354722300544 0.210992093532103 0.289549425089015 0.201607265416524 0.170758663418069 -0.386195491700144 -0.140374664568218 -0.380849374872101 -0.090765601172933 0.0184149907294772 0.0228074830135678 -0.00556879967082181 0.00450368204803345 0.00694076809408358 0.0154631967154508 0.0184716061442449 0.00432113696547684 -0.00101457467647703 0.0245517801090179 -0.0183142508941113 -0.0232623211982064 0.0237769899425708 0.0501208502363459 0.00841848405705183 0.00527022903564973 0.0288980542679315 -0.0350450495961422 0.015740869391952 -1.33787877959176e-05 -0.00360311342246408 0.0148368225536859 -0.0357063175935009 0.128955555083375 0.0389139181228761 -0.156370619299059 -0.114335056938221 0.0207423136806196 0.113901153060758 -0.0991022054194482 0.0160616460315088 -0.00053754856768668 -0.00204246604844123 0.00611694100454102 0.0182153472836115 0.0292745172950337 0.014784731671517 -0.0160869585558454 -0.0128639912991396
  11 286.587425371616 ""  1.93365126053994 0 0 -0.0348119167349742 0.0118405104052059 0.0384939859191819 -0.0730978347913309 -0.00043509416887794 0.0768055361130816 -0.0632110057381373 0.00177576730162895 0.028794582743597 -0.0329572079479296 0.0394170601762463 -0.00802418586036967 -0.0397705475530027 -0.0349224490357908 -0.0357598159439234 -0.047944334458773 0.00327522478990362 0.0559757796059646 -0.0604180223256448 -0.122384146270248 0.115163731430292 -0.138709606449629 0.0591367536791793 0.165994548832166 -0.107887622984513 -0.00593174293296541 7.73278048694741e-05 -0.0361459888767051 0.00381569278158154 0.00340074211749098 -0.0781872493548864 0.00355748660201712 0.075010108142005 -0.0640095217376923 -0.098094141757322 -0.124198634770691 -0.00743507014989092 -0.103945359467658 0.0467340652594742 -0.0512136924246299 0.0199727446177031 -0.0546048723854763 0.0257709051518223 0.0473573719226668 -0.0356025081420809 0.0905141229209687 -0.0112214123913352 -0.0243370556836162 0.057824367623157 -0.00221642388094426 -0.021194802163998 0.0716983999898653 -0.0667425397002526 -0.038607548226959 0.0452098148743702 0.115020268442785 -0.00340735396465953 0.0297975353662782 0.0552192835636477 -0.114402050318674 0.0769226717068251 -0.0142591532140976 -0.031806408192366 0.14052186230103 -0.096124457560976 -0.00617829681914177 0.0573059001570723 -0.122353644579429 -0.0710054151259575 0.0191958905814973 -0.0703586867428692 -0.0730855572617137 -0.00531517761017208 0.0349138655311511 0.0293093889148977 0.0876264236185464 -0.0474134934724755 -0.0531526231751267 -0.0422565791163848 0.00435247790368437 0.0218978688864185
  12 331.566593550607 ""  0.0807945365627182 0 0 0.00635375952159134 -0.00768823800820531 -0.0379770917333631 -0.0155742402561326 0.0667842013708055 0.0336604756010936 0.0799011202164685 -0.00276457451922836 -0.0353740905642152 -0.0312153150093132 0.0865368885591148 0.0278916581007441 -0.031418033359804 -0.0595412968712372 -0.0461849865803228 0.0764664042158063 -0.00995078948850569 -0.0742258077861319 0.0292591490143282 0.052787546855724 0.0717859502583871 -0.00994706220242718 0.08523442326679 0.0625847242448286 0.064757484131804 -0.0678222569120544 -0.0314271592368187 0.15915184523266 -0.0345349632095272 -0.0465990632236323 0.102955010406101 0.0804148783849114 -0.039306529858066 -0.0974427218307113 -0.10151303381876 -0.102241455352574 0.103706454133293 -0.130066227778818 -0.0161346171522886 -0.0969397363422187 -0.0994318959099873 -0.0956811171480095 -0.0214306335766941 -0.0282856707328838 0.0442483951646595 -0.021139812138581 0.0447907346781036 0.0336430937343705 0.00930706499283159 0.0306641918564149 0.0461103613253715 0.0262950236097758 -0.0194634237815562 -0.0288704705847518 -0.0354040303558112 -0.0491245967376276 0.0356565890430591 -0.0949394345560562 -0.0173672128500851 0.0905832808318095 -0.00439258671657644 0.0566668737618634 0.0633573630237831 0.0839044643485286 -0.0369561839264626 -0.0504553496788608 0.0656835302350686 -0.038419599666608 -0.0498635377509143 -0.0563188627740885 -0.0405555030558304 -0.0743363563085949 -0.00722314590635799 -0.101785494204537 -0.0325732633319684 -0.0135393761208736 0.0621229196811067 0.0944878602258351 0.018084037645236 -0.139858919086017 -0.0718249288530318
  13 365.551499101604 ""  0.340323488468972 0 0 -0.00611565840982724 -0.00490291716420503 0.0606141682600902 0.0135549463213274 0.0473789206863563 -0.0494498511774098 0.066789704980111 -0.0413982998375803 0.023829538354116 -0.0562873199714871 0.042676955574678 -0.00653447311371685 -0.0665684086418401 -0.0380841898100423 -0.0473163770314972 -0.0533343221363861 -0.00748188062799091 0.091832758685859 -0.0134711730167469 0.182860430795536 -0.102447627631133 0.151101974667305 -0.000959859040803985 -0.114838232619414 0.130248114197111 -0.114463895926944 0.0845145091305347 0.0721031820080125 -0.0374841484875015 0.012909264495654 0.110154694718128 -0.00923395075297807 -0.0738544794848173 -0.115380038739183 -0.05149259138626 -0.0629543757793821 0.0256653267875605 -0.0715575150118104 -0.0482283058366154 -0.106657021416858 -0.0885089302109984 -0.073904626530445 0.0481713621868384 0.0183264997408648 -0.0110225833065797 -0.0107192599129849 -0.0428614146031289 -0.0486719643059908 -0.0110738073586663 -0.0410915531266148 -0.0338329946082091 -0.0274689363123857 0.0339896311366329 0.03361379438428 0.114555592916372 0.0859118182997104 0.00869858600721261 0.0858940612506036 0.0216881328324364 -0.10903085423773 -0.00822773914830452 -0.0485371540345998 -0.0374978527444518 -0.115137628212685 0.0658006488390401 0.0329549484930146 -0.0482602868303307 0.0810430860954426 0.068391785313509 0.0697187229122524 0.0564217820583542 0.0884602834803593 0.0394265054589307 0.025062554902235 0.0934754022031445 0.00176111150089799 -0.0589051944349401 0.0348711901227552 0.00904322485095914 -0.0434204306493142 0.0580854179059331
  14 402.892976353043 ""  7.79041783189563 0 0 0.0364506205061411 -0.00169681650876013 -0.0341720463573795 -0.0192506813567885 -0.0280086992495352 0.0614541768855697 -0.050244235267124 0.0257119215576226 -0.00511494288952508 -0.0220945302978806 0.0124891444850906 0.00325462886525084 -0.0226005724454353 -0.0122105906190899 -0.0191964848407727 0.0403456857929689 -0.000787305097751285 -0.0396989895207337 0.0469415477383014 -0.165083601924245 0.144653142955434 -0.138545474554161 0.0359103825340392 0.154620452506482 -0.101462710667232 0.0990903633181081 -0.0573665062107367 -0.0751756971868286 0.0326053424137469 0.00245156627023337 -0.0923587040056845 -0.0250162474072476 0.0772832216976407 -0.0267540625469642 -0.0300870829815503 -0.0438238589687725 0.0048385808503726 -0.0342926498115312 -0.00196731845333178 -0.040511242486893 -0.00601140877230301 -0.0356540124268131 0.0762334918521947 -0.0318384078803248 -0.0170666095432191 -0.108989873173032 -0.00710096469187657 -0.00311698946687265 0.0415951909787349 -0.0474661940504504 -0.02717099737398 0.0407281295109819 0.0722823997079738 0.0292597823001707 0.0685009682405947 -0.066371903643193 -0.032896628969188 0.0992251792691487 -0.0420458734293858 0.00600042336265795 0.0627408143710348 -0.0457617605613842 -0.030048273104031 -0.127189272089016 0.134548302402567 0.0234804271543849 0.0840101385577696 0.140690051443448 0.0632939075141531 0.167131310510013 0.150387234307798 0.0729122259202747 0.064164129591987 -0.00694281495592959 -0.0209934806742032 -0.0886303382411672 0.11982090334954 0.159276683399553 0.0804241101466292 -0.0100905552532398 -0.0300433839039185
  15 438.017356650302 ""  0.501034449156471 0 0 0.0256244709049289 -0.0913372874172464 0.0025978988085927 0.0515391594331811 0.0120949496726204 -0.0134023220433523 -0.0143001245750468 -0.0435536474063145 0.105924407757908 -0.0183224117436507 0.0392971339874528 0.000920881728718699 -0.0233044431302767 -0.0242217506166648 -0.0225083359583422 0.0463292022863599 -0.112305426338645 0.0264712617307342 0.0481940621232445 0.110883472946878 -0.0398142268342868 0.171167979755834 -0.00740428963473445 -0.037538334940149 -0.0244496552688282 0.122240408810879 0.06123926260826 -0.0477940606148342 -0.107572005558992 0.235558506214935 -0.035803819628883 -0.0289169280887294 0.1813740544268 -0.0645973568085657 -0.0420401245794803 -0.0457253609055797 0.0444779858690004 -0.0568538789328137 -0.0119415097957592 -0.0519015081926398 -0.0539843863952465 -0.0420243944598039 -0.0104055150668805 -0.0188631822532295 -0.041017457893765 -0.00613532593327088 0.0227707963236545 0.0571377168215664 0.0145842276345355 0.0257116607638095 -0.0349971169595737 0.0101939478926338 -0.00335531042268666 -0.00122939894748891 -0.05586952250544 -0.148713793872677 -0.100470147991034 0.0113060379235788 -0.0415508775558915 0.103505869140834 0.0326513736410754 -0.00509201905226516 -0.0573334563295369 0.0329956044708456 -0.0156580677090909 0.0263121521699261 -0.0341970129406124 -0.0227494645518739 -0.00365202543448682 0.0231151638687387 -0.00866171693963419 0.0104581963210996 -0.0208130209286706 0.0540999930593091 -0.0785533068934806 -0.040333298442198 0.101966017974512 -0.170971928737244 -0.0201015145553979 0.288588169872489 0.089723455334213
  16 492.951137612707 ""  4.57511193264865 0 0 0.0446981501421835 0.0114239638583235 -0.017985258771308 0.00996532778704811 -0.0190885033892706 0.0217962509110463 -0.011962383165442 0.0198406706387529 -0.0227528292611405 -0.0189167692958593 0.00187730105473612 -0.00166404634381089 -0.0231141814742854 -0.00659659693545661 -0.0149066498229115 0.0313284056267117 0.0188278950128097 -0.0205496839234226 0.0560913196089168 -0.0871597902008248 0.0728043623797564 -0.0583862867028527 0.0110549422730412 0.0662262743916319 -0.039670857770645 0.0388497510637433 -0.0463668321808039 -0.0347060368954776 0.0453072378204521 -0.0468122474972817 -0.0376390415280591 -0.0301312122896963 0.0128842563130682 -0.0255119952625666 -0.013760585081371 -0.0242175648209744 -0.00374231025258114 -0.0166413829255653 -0.0110195968386534 -0.0353835466887721 -0.0100846634946556 -0.0252135247301626 0.0513359263623603 -0.0158058153209718 -0.00171070378447554 0.0570036884255354 0.0257972112910496 0.0506346930763685 -0.0547492151393141 0.0728342283534956 -0.0894230042883181 -0.116073166379278 -0.0284813746781956 0.0127268891054292 0.118773631045867 -0.164776326143035 -0.0997057605268951 0.0642802515461096 -0.0334456806262876 0.137696223714474 -0.105937516470675 0.030397470572014 -0.103421498299192 0.0134626612693509 -0.087766224969991 0.0981632303451412 -0.351507569463386 -0.0881394918238771 0.0272854313319789 -0.0643667601425533 -0.114041763911964 0.0969955175172564 0.0663191236670855 -0.0137899305043429 0.0251293728055163 0.0652737377260356 -0.0748167038018423 0.0980312502168774 0.0712004655075215 -0.0776251934424348 -0.0225311497278561
  17 524.35409360619 ""  3.12999184784264 0 0 -0.0601250653555989 0.0399019231603401 0.0589951437199744 -0.0422027124647907 0.019756428270186 -0.0218564194241087 0.0130908871890627 -0.00939363003554964 -0.00456947086390829 0.0162862924101652 -0.018759493163596 -0.00696474659089507 0.0173415013951555 0.0112976361414197 0.0146693189228837 -0.0630290665787714 0.0415298350286512 0.0539067141852081 -0.109363422348061 0.0664734957444134 -0.0839061278929611 -0.000378084205076986 -0.0128759081799604 -0.0702860784786942 0.0542029915416616 -0.139333458796678 0.0533328141988299 0.0478650008338008 0.0130958134508131 -0.0678796629681409 0.0537612165282177 0.0254039971807343 -0.095061966173055 0.0328696682144647 0.0245981578037858 0.0323970570741933 -0.0262536082659019 0.0325310642552159 0.00777161516543806 0.0417320475203529 0.0249354379323038 0.0334436840750378 -0.00678453223179169 -0.0718061255492672 -0.0619160975421617 -0.0211599769418174 0.0331052049948681 0.0452847582865062 0.0551026939126746 0.0263363820317607 -0.0931111980282374 0.0727315788524709 0.000372988112170985 0.00591027975440449 0.0296650398945142 -0.256867898473351 -0.171452011653283 0.00494440269258212 -0.100130510336427 0.13888125933761 0.102886824786685 -0.0184962643726804 -0.127366594526342 0.0948751951654062 -0.0136156369551434 0.0539792889482927 -0.0189610803122301 -0.0250628716669418 0.00975939927770707 0.127674788961017 -0.00323201260334936 0.044470641557157 -0.0590702181226128 -0.00765540901084048 0.0321455567149215 0.0191087930907159 0.0652927018820138 0.330659071434776 -0.0787819361410324 -0.0416089686418736 0.0155920508785337
  18 586.591873818816 ""  69.9018222901603 0 0 0.00850570132294221 -0.0323667831918635 -0.0289784588790705 0.0185021503516611 -0.00430012308865157 0.000165008788379465 -0.00111900211280806 -0.017284060653067 0.0200360726485193 -0.000289148972824313 0.00983613170316242 0.004260377150172 0.000883412474194962 -0.00241095071803789 -0.000560935432597429 0.000250911370840533 -0.0486126461919163 0.0020378086999388 0.0335137855854007 0.0074966339607452 0.00867183442304815 0.0379281759158319 -0.00104608328910382 0.00636341487169938 -0.00572638218023503 0.0743160571493558 -0.00380938676820745 -0.0229849860463623 -0.0543160126616641 0.0963448794166864 -0.014198995147013 -0.00436221212478525 0.0694222682451538 -0.00627376892001576 -0.00692620639269933 -0.00633498862209893 0.0161728206343919 -0.00973069082849932 0.0020867776494679 -0.00538041712152168 -0.00795248966861964 -0.00494239858508018 -0.0244058818014108 0.0103329855479203 0.0126771979913963 0.0191281279025717 -0.00824958269736772 -0.0595067187587701 -0.01485384940989 -0.00257123682606398 0.0324473064829222 -0.0104651199008502 -0.00525761766973631 0.00126872713664996 -0.0989909294937324 0.00605375584246211 0.0321711701233526 0.0359172926903699 -0.00603773960141791 0.0258317646386657 -0.0348392280242087 0.0204137539146446 0.0518995484068239 0.0253384181527864 -0.0161512654469421 -0.00494146605028861 0.0154755587606255 -0.0332403899946342 -0.0223048500492754 -0.0594390578373223 -0.00817887118210836 -0.0312665824125678 -0.0052997295493252 0.0647609548587238 -0.0383127364762933 0.146702611083118 -0.210165062908626 0.812945157030692 -0.0155252315264294 0.0147238331381666 -0.0662514071378392
  19 659.810761910348 ""  0.73707133523821 0 0 0.124679075227847 0.0713828010816886 0.0867763183747023 0.0943706483085712 -0.0451820521486333 0.021391079881386 0.00907738871570571 0.0308527078520576 -0.0133331817186157 -0.0283217199775143 -0.0274434155497679 -0.0320647146880841 -0.0731799514397473 -0.00567013906402444 -0.0371674217492332 0.132096585353231 0.108894512732646 0.0289660685231985 0.0832447769472094 -0.0179958432126596 6.3962386174609e-05 0.123807873271782 -0.0601672166660349 0.0067089487576117 -0.096248808997989 -0.0434322209595947 -0.069961693009422 -0.0633401606702786 0.199980803466522 -0.231412824223661 -0.0766455558529864 -0.194608068602047 0.0586728566471951 -0.0789710075977729 -0.0155809687980725 -0.0471099740852943 -0.0528791614017117 -0.0176491057145721 -0.0318967627587655 -0.0768874762076952 -0.0163674154348148 -0.0416980742897382 -0.0616578010083718 -0.021135726584731 -0.0287948131190244 -0.00380682629824008 0.00890682619652042 -0.000192700350286393 0.000517716300775525 0.00301398506560102 0.0261189910992756 0.02146499333912 1.99871244131634e-05 0.00236668422202995 -0.0860926418614698 -0.0103609961145966 -0.0151195325681539 -0.0782115638723805 -0.0177348925049395 -0.0175691273175113 0.0311012102136748 0.00674100969225943 0.0216784360853729 0.0385705772327741 -0.00272099203204792 -0.0218606354529137 0.0800373282148094 -0.00995093668617471 -0.0173073899415868 -0.0368938939761766 0.00438371035482692 -0.0409096948164368 -0.0445040937754214 -0.00241920987737384 0.010755454657003 0.00441866645681036 -0.0127009478002292 0.046962525032245 -0.0913727182665782 0.0307941695838381 0.0513536465894715
  20 766.830146314331 ""  72.6652272619678 0 0 0.00818374265385258 -0.0095019021998342 -0.039395602142602 0.030620625079558 -0.0047005885664815 0.00187473546811138 9.93017828761098e-05 -0.0190539447575469 0.00263090694252025 -0.0035292730803895 0.00221529926844664 0.00629582137015459 -0.00388414681613801 -0.000971470454813644 -0.00217664334989982 -0.0480964424716315 -0.0249536305101334 0.0204294293473041 0.0680123682188622 -0.0277258210306577 0.0332312816655967 0.0204680444353017 0.00214286316903231 0.0165367853402897 0.00505513296152101 0.0559437398303524 -0.00902798931681849 -0.00649900263265531 -0.0555080847129635 0.0676910878855149 -0.00380446278877499 0.00580499219872416 0.0320013826291265 -0.00602323081979442 -0.00428508125076887 -0.00617091553737421 0.00879145138846053 -0.00671387422548515 -0.00101753468337504 -0.0111705585203089 -0.00565839724197613 -0.00837541978395698 -0.0475032960741609 0.00903369531275557 -0.0232079534722035 -0.00883447657554241 -0.010274950737905 0.00640032625243868 -0.00244289189833909 0.00566962096689754 0.0140233226322942 0.0212804025103786 0.000296623874757395 0.00636756929261348 -0.132524295894505 -0.182912505522483 -0.10100470883155 0.10166238722479 -0.0429560336299913 0.185525989548236 0.05163006529638 -0.0148346061943329 -0.00914819952736032 0.0218378101999665 0.0032361640212285 -0.0194076601511538 0.0846691700094039 -0.000625347213079884 -0.00890046062828119 -0.0247267039930649 0.0130129037471685 -0.0328037212727117 0.0154368639385444 0.0916012814277701 0.0485460875848223 -0.0334081136602671 0.00094478122765594 -0.181004089980663 -0.18978999514314 -0.630795739341645 -0.379680715953342
  21 829.449295927174 ""  3.61203247999886 0 0 -0.0319701386631667 -0.0711653011218788 -0.0283411806948595 0.0756167887393144 -0.0693457602735055 0.00889168630675768 -0.00836315829172964 0.0772921750201938 -0.0866008479459202 -0.00825656885808908 0.0357664685048628 0.0138262281430744 0.00835658198690983 -1.67982474493492e-05 0.00376366316106175 -0.128707090627784 -0.0552366629061777 0.0171048656897804 0.138453571415641 -0.0348918402118169 0.0501665880523023 0.155169667095082 -0.0393374715041258 0.0567766789872654 0.0326159466327773 0.186699540886837 -0.0847290618484007 0.00543192544376144 -0.00763182907337879 0.041954322777402 0.0152352338295446 0.178232699481776 -0.0819920528323762 -0.0245152570713064 -0.022491997032375 -0.0270097960429651 0.0815392291976307 -0.037113805876145 0.0188809966268877 -0.0254529535724932 -0.0261233291385852 -0.0202494708340221 -0.0479298801526175 0.0313470332011264 0.0473547132890716 -0.0156828286940422 -0.0474130462284463 -0.00793068653056134 -0.00546611117871931 0.0236507326840041 -0.0571147796041059 0.0662239201848454 0.00942500441738601 -0.00692293133237742 0.0330886307348517 0.0150604123625057 0.0158026295627559 -0.130179252964343 0.0470087486722862 0.0857724345530078 -0.0529268240724669 -0.0324519862590237 -0.0745463815659829 0.114662955584681 -0.0173004716709617 0.066463672105664 -0.0773742074719493 -0.00581704384607386 0.0165319338847762 0.154101293980419 -0.028678862686046 0.0738286904747466 -0.0396745749861185 -0.001895844019864 0.0732228898078122 -0.013978093542477 -0.0341430642367704 0.00343272539891637 -0.0183315547217518 0.111263698309854 0.147411783126878
  22 862.31597747823 ""  16.271605390958 0 0 0.0339120976856155 0.0415495728718817 0.00215039040051146 -0.0340853496628279 0.0439194353184358 -0.00162543861447771 0.0144242032617049 -0.0440651196556177 0.0514865431005802 0.0063711388350073 -0.0246422917150138 -0.00957852831038246 -0.0105028003188857 -0.00077392371430837 -0.00514653624509923 0.119735330174014 0.0436908239902206 -0.0554780862483867 -0.0647461619405974 0.0210210227773086 -0.0212574785855339 -0.0884974940265247 0.0257054783625171 -0.0310134914526613 -0.0363106699140706 -0.100173816091812 0.0298136490092916 -0.0154187441125614 0.0298249910331747 -0.04638203117021 -0.0216682196813362 -0.150996435869631 0.0750078923628786 0.0112986566899409 0.0132509950597447 0.0144511071071781 -0.0572907303695269 0.0230144692951352 -0.0150998016195247 0.0115561501438419 0.015665129974639 0.0101725847299318 -0.0215885671250515 0.0936897832759922 0.0847167774528281 -0.0285128543802757 -0.0973375603698086 -0.022896692171007 -0.00942062990272554 0.0495619273762687 -0.0450761829364678 0.0640277541828218 0.020012722855639 -0.0166285699009493 -0.072058051283083 -0.0480159414212678 0.0214019888940088 -0.10055709401219 0.0908097905587039 0.283309373888087 -0.128720335967124 -0.0328196046607224 -0.0595827162995233 0.147486229071606 -0.0257938631058311 0.10544822749911 -0.165122689964141 -0.00748527076667495 0.0191986445617846 0.190598224842182 -0.0473759742118582 0.107968652310503 0.0134157033927901 -0.0189190791672444 -0.0482114171337123 -0.0301340756381279 -0.0626747604260329 -0.0293755979029645 0.0270773926782968 -0.0166056207864218 -0.0553245532287613
  23 937.380566327502 ""  8.44290983068928 0 0 -0.0366204595580523 -0.00384320668990335 0.0254318669157023 -0.00394580140688666 -0.0789494640615857 0.0168303185087219 0.00607653576171415 0.0277638465824163 0.0149088688523784 -0.0124147822485215 0.0438811229413584 0.00481077211667051 0.0261201769265587 0.00458772614794243 0.0117545802790195 -0.101282250687491 0.0991342443809763 -0.100984551790582 -0.0732966048726763 0.0939882996466631 -0.072951712315758 0.210152029946076 -0.115998856717193 -0.0335892592354209 -0.0448884704725135 -0.103337418485524 0.00807548933266102 -0.0156248574108751 0.133482099029844 -0.144747171389628 -0.0184837637627653 -0.0974751982332672 -0.0166202430993927 -0.0230251235773839 -0.0167286518865865 -0.0188811266167035 0.0955070550481109 -0.0373965849523902 0.0372085367080328 0.00344844343198268 -0.0241954490480089 -0.00110799231327355 0.0110235602406766 0.0786267532720612 0.0450764299549037 0.0245284239936643 0.0267212808135199 -0.00117486900901319 0.0488510774681526 -0.0472317308011365 -0.0206513180621129 -0.053415066455971 -0.0665143338635072 -0.0301252309814298 -0.084802328213448 -0.100464543788003 -0.0239676853850406 -0.00145597453128483 0.0527630338365543 0.262788535166341 0.129336650334039 -0.0327861463876567 -0.0315088092625748 -0.399959441286362 0.0659659415374336 -0.0626380472503912 0.0456620408890851 0.103718964479517 0.0538430641764929 0.1575394068675 0.104216718544081 0.0224427169143643 -0.00262146525703959 -0.0148125164212314 -0.0467404935945896 0.0275855607616326 0.0323953340295272 0.0258732399640786 -0.0394993319404375 -0.0532297401303612 -0.0643259958293974
  24 941.782772790696 ""  13.369933661748 0 0 -0.018248784362034 0.0394812287061342 -0.0329649593653659 0.00680153557555067 -0.100695005341721 -0.0773413287329764 0.00162082749195681 -0.025316811991089 0.0683836604374669 -0.0393978727639745 0.0838015118942622 0.0283816950299337 0.0634770005823927 0.00596947445958083 0.0333974221700598 -0.208269490705434 0.199841686470032 -0.167295736760782 0.104879276937194 -0.130902529411254 0.0159375925178122 -0.0596355216369305 -0.0383879704715283 -0.00233160514909258 -0.0495135998429592 -0.233773674162198 0.0781648365727152 -0.00278316411834667 0.102431957730685 -0.145090302873395 -0.01707580851739 -0.181830684312982 -0.00011884347136747 0.00287125386507638 -0.0326558331678589 -0.0260287101449685 0.209994976754002 -0.0628327072314563 0.0581228531809573 -0.0140361690765502 -0.0371147202104291 -0.0198816243219221 0.00190022340114308 -0.0339490247203798 -0.0254351027899228 -0.0140735018119125 -0.0193761627682798 -0.0007213079156398 -0.0214594522156437 0.027856241558687 0.0143750644967795 0.0218105833247045 0.0368794896200078 0.0153350898925337 0.0170045939767731 0.0389315656373231 0.00852183121978552 0.0194872947707358 -0.0265527183022486 -0.114706468098608 -0.0643865250055125 0.0162715167514446 0.0179725440707011 0.209871800598416 -0.0350747584937736 0.0325635485675967 -0.0315814801071221 -0.0563746074437182 -0.0310109798569288 -0.0958051964954101 -0.0558925549865717 -0.0151273988743213 0.00967637731123076 0.00706271315808007 -0.0036180650346517 -0.0159251476773661 -0.0104702654068136 -0.0168423115051449 0.0434706996396099 0.0164327888214849 -0.0109631241653635
  25 948.73465393467 ""  18.2001455106931 0 0 -0.0209903210977854 -0.0318219637062321 0.0456156717697087 -0.0269513853579551 -0.0206797836474264 0.0346128463313533 -0.00587520018703469 0.0419962059715155 -0.0263806771329252 0.00137100409921307 0.00610452816738348 -0.00616703972428341 0.00507306028883198 0.000647719496346597 0.000246253725718646 0.0034473429224157 -0.0313761726664705 0.0229804279056606 -0.124556757203922 0.11500848923119 -0.0712444560899326 0.148806203006719 -0.0689973916391387 -0.0293878790633724 0.00249309865934141 0.0214873919057997 -0.0165971935404766 0.00334340184596012 0.0447628871872449 -0.0376298955068459 0.00638177461006 0.0584197536045011 -0.0507073058354876 -0.0101831027090189 0.000429069782009061 0.000233668831028857 0.000826663043172809 -0.00413261810419451 0.00967581597197296 0.0161749244491338 -0.00338789602724401 0.0106066847070467 0.0424573297136122 0.056835285154748 -0.0556814201507765 -0.0229692244263491 -0.0759612307601771 -0.0208085742004089 -0.000922546183125527 0.0620314421858275 0.0475436701190555 -0.0282234412482925 0.0398469117773528 0.0587181515704231 0.0791354474266318 -0.189085228816963 -0.19584102591436 0.0836629938324926 0.0157403500185716 0.200823425224329 0.14745572602605 -0.0413026717514279 -0.0335187616158683 0.195065120006336 -0.0231696339156567 -0.0740848170872396 0.19426345085682 -0.0827802059039607 -0.0718998331332296 -0.388067267477403 -0.00972662674432395 -0.163665746763573 0.0319243054548497 -0.0346933998255383 -0.0258782106554546 -0.0215003119784279 -0.0354634809863703 -0.00763418628040731 -0.0156480034610664 0.0518920837190871 0.0492332759067803
  26 963.743845234795 ""  4.02538846969801 0 0 0.00441318676069029 0.0328926930607309 -0.0326481450868484 0.0674703652595508 0.0357072101088783 -0.063707266793654 -0.0430363533703115 -0.0266108536947789 0.0315411945955831 0.000294608685097855 -0.0155367460693785 0.0127173239026315 -0.0177544232668651 -0.000391848179448107 -0.00273767862810925 0.0108427968942945 0.0134383231441169 -0.00299112247149601 0.257816561188226 -0.254470697681778 0.15109984150302 -0.28865059822804 0.147709764112666 0.0880725785097742 0.0677510966809636 -0.180403754159219 0.140460638512816 0.0865056079075862 -0.0900820989742774 0.0335164450292238 0.0575302688195603 0.135784443758131 -0.127121593276187 0.015824900936254 -0.00228678853568836 -0.0049858922288686 -0.00362124115488564 0.00787965768755526 -0.022484391218376 -0.0421318426222299 0.00663060192912142 -0.0254875418126013 -0.0375473170796137 0.0544136876127422 -0.0103786515465774 0.00546643396788433 -0.00932433339863978 -0.00625410899825482 0.0207341581237001 0.00164199470643533 -0.00982635799677954 -0.029788972555779 -0.0327303900128749 0.0204432105819925 0.0350450810004367 -0.120044941120285 -0.122116807381153 -0.114683708923781 0.0463005802669617 0.210802651718313 0.211702707967949 -0.0559089856534279 -0.0798678401288936 -0.164726646932011 0.0353768643389355 -0.101977050340797 0.210348655270325 0.0293426363981406 0.00212525316245053 -0.0933361920099723 0.0803989723241074 -0.0871188743997921 0.00385973672928486 -0.0218810348985664 0.0333000143990153 0.0120605292229787 -0.0305340364622015 0.0320736617082532 0.0194653824301016 0.156434585165997 0.152234701271325
  27 984.091771344369 ""  9.19266295296229 0 0 -0.0754563082222409 0.0230973042843172 0.0216897812914128 0.0986057335801593 -0.00752650798441203 0.057695550725053 -0.0771349475224193 0.0210906704464365 0.0292041046779597 0.0299411541023274 -0.0301636095952147 -0.00346513909560517 -0.0549824402577916 0.00517962284432782 -0.0234022303875184 -0.0415674328335701 0.0223931373224444 -0.00752877851808773 0.116399842276237 0.0159022612408605 0.0609493345047869 0.162298817045146 -0.013177997860957 0.0629662096639175 0.0819769888064623 -0.300282117750976 0.208875081691083 0.131318558006457 -0.0315869724794877 -0.0481527339030881 0.0830910308689 0.242396791965985 -0.261382274115325 -0.0486783333231711 -0.00036221536704475 -0.0241936803478099 -0.0537295823105248 0.00221069099809832 -0.0204957188840752 -0.0441964008809877 -0.00276137018445247 -0.0184476945062978 0.0503132834680372 -0.00978904706253323 0.00818681038255212 -0.00456761736865103 -0.00554522573609127 -0.00156623666579476 -0.000737804634402761 0.00100881074437196 0.019617118603627 0.00344403933535495 0.0227063509276013 -0.0169755703609886 -0.0486931425996393 0.0343201433061175 0.0571342770545541 0.12665695230129 -0.0214870534996468 -0.0603262287893839 -0.132071366915584 0.0342922544978681 0.0652396882207567 0.0873858434821974 -0.0207386019282217 0.0653968819366476 -0.155123440785079 -0.0182752788689376 -0.00477640875995372 0.0430916087778867 -0.0516838863715921 0.052974637521605 -0.00146156282526853 0.00382920501893952 -0.0759733298996724 -0.00720848622565603 0.0314771564051753 -0.00900719795304852 -0.0171718901402443 -0.0731266737407375 -0.127014636212088
  28 1069.50508173602 ""  41.9676314790211 0 0 0.00738356081721817 -0.0144092344805625 0.00951512227008478 -0.0154858122101717 -0.00399653777071364 0.00972128877588234 -0.0185580044786622 0.0167950001483195 0.00603180010830115 -0.00900427457578226 0.00325579067450136 -0.00528043832294423 0.011667046526822 -0.0017631302956487 0.0028081734972638 0.0463726923387024 -0.0215156656535074 -0.00783278940574998 -0.0446677322594711 0.0316211659469667 -0.0203916176600285 0.015314888674496 -0.0234078119563494 -0.01818516510915 0.0149994392688153 -0.0787648240910671 0.0490054221522551 0.0340106018416225 0.015309125260674 -0.0346592027546532 0.0195840614373819 0.0545772346160484 -0.0726567051556516 0.000550406669359391 2.82101246211195e-05 0.00386047905481192 0.00273390649366207 -0.0010810067137089 0.00578082053855981 0.0144786085272429 -0.00227694211137214 0.00676290930121335 -0.0139384745055046 0.0243452287325413 -0.0364450428244269 0.00766031733596327 0.060518262453627 0.00791176313361421 -0.168512513376834 -0.0185602224589262 -0.00214729024618223 0.0991419883692105 -0.0458392827636912 0.0326638532728368 0.0321085198601374 -0.101285764556447 -0.116379241803554 0.107121918826789 -0.0112691115643564 0.0226479705914947 -0.198649803414922 -0.00299418296160097 0.0060353964143306 -0.0377085442344043 0.0158254757164355 -0.013435395178181 0.270525582981036 0.0624297080941511 0.0639899473305007 0.182813185840081 0.0709383153589185 0.0247035367131685 0.0497477707592587 -0.0153476844892291 -0.0136667947002091 0.00853173948513981 -0.340362242232166 -0.0524333806319698 0.0324647124754028 0.0504258038922758 0.0376059051540921
  29 1085.81658555157 ""  20.8185149781247 0 0 0.0619161003168492 0.00924203391970879 0.0995502579374397 -0.0153573515306989 -0.0272622820426047 -0.0616524540239238 -0.0421365892532793 0.0142358721441076 -0.0387164103738062 -0.0753121170373988 0.0247114931067061 -0.0136433983163321 0.0685918180302696 0.00129986051791745 0.0372469183497965 0.188277834711909 -0.147289087340416 0.248080457189047 -0.0741098650998755 -0.160155490144927 -0.0733337680899638 -0.174988593257356 0.00250406335585484 -0.0267891777575948 0.0985554001391694 0.0508646129108642 0.0505301341355211 0.0702726130716916 -0.120248762168079 0.0995540436153876 0.0428266975346705 0.244404119630883 -0.0969891543770264 0.0224080007906948 -0.029503124341024 -0.0164565268677487 0.162460875671935 -0.0369606556701993 0.0412661515084319 -0.0184300229000303 -0.0244943294517049 -0.0222825583249052 -0.000898873767563017 0.0154388365338269 -0.0249771100633072 -0.00165404007202901 -0.00386564245172907 -0.00607353199107106 0.0244476118798307 -0.00808185837968915 0.0500100075116586 -0.00726323746804138 0.00819707148269292 -0.0406708385546699 -0.164098966427814 -0.043736490998454 -0.010949185501212 0.060576707731866 -0.00954395726626745 0.0619780467589604 -0.0929419194124377 0.0150362935680823 0.0863517177413351 -0.0132009240613285 -0.006976532508948 0.0727505895852093 -0.190608115202708 0.0125489097548183 0.00684126456845938 0.105657229866948 -0.0403627768565201 0.0675654024654865 0.0181927922705411 -0.0140914818454817 -0.0307567316453328 -0.000814480725742801 0.043459939287305 0.00432015774278298 -0.116384322689632 -0.0402102290323291 0.000281817302405468
  30 1103.30119312973 ""  19.8864169284681 0 0 0.00637542996073562 -0.00349910345654311 0.00917501154971719 -0.0332230927226928 -0.0178852533646507 0.0387154695970572 -0.0345025867775611 0.0150498159356901 0.0110137509501948 0.00216492987454377 0.0048178988690983 -0.00544988820181785 0.00407596701262202 0.0022710114667934 -0.00550609722659581 0.0358376937454017 -0.0186238792537507 0.011205394170857 -0.0868756404374921 0.119731869732596 -0.0332780963930524 0.0762209242365679 -0.0814551608004254 -0.0522059341483583 0.0362738103465018 -0.114149626754292 0.0864259057241738 0.061218166009911 -0.011465974015896 -0.0217902328109678 0.0295122559425076 0.0967550282065548 -0.107038342130838 -0.030998028012419 0.00594191804420079 0.000876309908873249 -0.0113247638099618 -0.0059167253337792 0.0148852926249084 0.0335611975928845 -0.0100913721571564 0.021273324699999 -0.151303867043181 -0.0474157625077059 -0.00245047756493372 -6.10887538476871e-05 -0.00371149715312006 0.00445500638973012 0.0309125479084598 -0.00131280092377205 -0.0349218552723245 -0.00863818301787012 0.00446178290697931 -3.51098690770744e-05 -0.0989480000454724 0.0857662543469851 0.055731346793921 -0.275618757293584 0.00188668947182847 -0.068908062757661 0.100891878575986 -0.0192950961883399 -0.0622722539737582 0.0170052970712519 -0.0026983358434246 -0.0208477239582815 -0.00120242640103507 -0.0183268150903483 -0.0178018533008279 -0.0457523978905989 -0.00673137520593397 -0.0219205794596116 0.151701234172005 0.029532079925953 0.0027256063920211 -0.000395722451991848 0.0891037578896242 0.0229240474406757 0.237702191061508 0.0371411029042228 -0.0197380081525327
  31 1119.88168235027 ""  8.32873524220962 0 0 0.00473152108979798 -0.131096615666643 -0.0183403237936901 -0.00372136792163181 0.0788566114944178 -0.00364766522487345 0.013107448475398 0.0828375412314317 0.0393116191662979 -0.0492327815643476 -0.0172238823746871 -0.0249274859926625 0.0483543835253269 -0.0433721222964755 0.00878539632353945 0.0442930419087148 -0.0664881649200391 -0.130669468070089 0.0575448248882977 -0.030449819650946 0.0638908209870106 -0.0297313071337581 0.12921484102132 0.0826298377530337 -0.0702024407223161 -0.201386671937424 0.0369665988690799 0.031653306957245 0.266003651157064 -0.283654854135588 0.00800237079519431 -0.119157363878577 -0.10828305193949 0.136746056085191 0.0189087286947877 0.084535122249195 -0.153165011076812 0.0700147449231946 -0.0563847455403555 0.0849068526419406 0.0537594018933852 0.0310956205447946 -0.0139261901906888 0.011071811463002 -0.0165855143631421 0.00443752282455884 0.012688263300986 -0.00465554932676145 0.0164753663294859 -0.0389792064429662 0.0207830917403024 -0.00629126058196968 0.0223765186777705 -0.0176655881053088 -0.103567188864286 -0.0335174681160396 -0.015342699360349 0.0923668427818034 -0.0186732091484435 0.031372491872628 -0.0368709341760819 -0.0496217376679255 0.0223707293127065 0.0642293838449077 -0.0148998808222532 0.0447237460826518 -0.118519285859187 -0.0268963615059096 -0.0205561288618532 -0.00135215838102394 -0.0504289988173115 0.0264937234446158 0.0102854426524005 0.0186921693777509 0.028564985537348 0.00523587774166959 0.0815597399024107 0.0176021913868225 -0.142833377444573 0.0222865809158523 0.0953079805570471
  32 1134.95402173251 ""  186.403104919609 0 0 0.0282987112444078 0.0368812926082447 -0.0400673307369549 0.0290443346166863 0.0215918749755158 0.0753980129853958 -0.0286083520958122 -0.0191016155572082 0.0104643012751179 -0.119011410857994 -0.0149505292878433 -0.072324296806418 0.112700513545573 -0.0315333505052706 0.0226355883638842 0.113219585356262 0.00286711990151351 -0.0283692569714571 0.0337625953762611 0.143734860263144 0.0385972096210373 0.0884303445117026 -0.076789861401288 -0.057285864226169 0.0350955536249156 -0.0561818692564707 0.0624638061191234 0.0454962566346255 -0.0743811172353101 0.0420140322480418 0.0203807215691186 0.0782397559971153 -0.0512308288273722 0.0200955936799143 -0.00586131247064546 0.0405139611531785 -0.0349124669674916 0.0132093798748588 0.0221711047204748 0.12503067036809 -0.0183786142110418 0.0464350418301577 0.0346507248342487 -0.0250417770068272 0.0436171656026583 -0.00485721151353302 -0.0188105962585655 0.006845062668641 -0.00106991777778031 0.0439206869910249 -0.044456564885656 -0.0032685281226749 -0.0193330030809414 0.0281818032677633 0.15590141871382 0.0832018202636142 0.0664986256211191 -0.0856217449980069 0.0155306772676843 -0.0714557403720411 0.0780580734235477 0.0710586321949565 -0.0388187180401853 -0.0543409554449283 0.0154577728656831 -0.0692775656512197 0.143443919076462 0.0134882358013787 0.0112399172427162 -0.0520987308324602 0.0565663521477614 -0.0488143934533577 -0.053329696400251 0.0198912635584918 0.000621249052718819 -0.00435264122343195 -0.0531441010211369 -0.00316960302131706 0.0343103196885373 -0.0371016657800806 -0.0712930331464707
  33 1162.25457623828 ""  7.49892207711803 0 0 0.00822995538437198 0.0465284481212575 -0.0227751672104299 0.00683364145350648 -0.0114303681978595 0.027664443104049 -0.00794733704087811 -0.030917396325407 -0.00753199265165431 -0.0180512478235929 -0.00413232646074389 -0.0112091909015595 0.0211052308182044 0.00952216428514655 -0.00774003995895796 0.0495265753397292 0.0479418500677657 -0.0507922660880272 0.0231855423976581 0.0785653059055128 0.017990316857159 0.0077345095560452 -0.0712387540899496 -0.0622973913569615 0.0272601625581827 0.0306950100447131 0.00471994978320982 -6.52428507909812e-05 -0.0910470245435777 0.0856213738978676 7.86561656842615e-05 0.0374247748303903 0.0245104837693339 -0.0957517981024685 0.00254744339462934 -0.01585042248188 0.0177040378471348 -0.0260884221204368 0.043842814288823 0.0614475622595202 -0.0444682709149192 0.0367756157735461 -0.0101624069161579 0.0552612527782651 0.0321270614081143 0.0193039307835797 0.0716030887645086 -0.00882550370659889 -0.0164502634986049 -0.159342364434142 -0.0316161990854076 -0.00148006650157792 0.0703022966964391 0.0202940018547127 -0.0624282825730475 -0.066512309466448 -0.0161309593766339 0.0862483645415463 0.0170507961191461 0.124969004092531 -0.0284818711897631 -0.317223932623469 -0.134656668078285 0.279466038914835 -0.0416407735554962 0.0294270099302162 -0.0534929791195119 -0.134996976258839 -0.0922323423355106 -0.183739283825151 -0.114199695558184 -0.0106197532051121 -0.0130542779534408 -0.0216058192788086 0.0121703920879978 0.0167388760249103 0.129028944136596 0.00346920491867401 0.0145358065923826 0.0325919958814723 0.0360252332817711
  34 1173.55612025437 ""  16.8971992830006 0 0 -0.0773882610128715 0.032327044802477 0.0608924685327156 0.0590274512991496 0.0366637811955755 -0.00203660025986892 0.0364124715695774 -0.0164857951806076 -0.0196944698280732 -0.0374720552795703 -0.00332418918525354 -0.0415128936791756 0.00689994883627712 -0.0547318146969796 0.0691225471960853 -0.215289784519228 0.0469547121835613 0.113690688573369 0.00821193434652759 -0.131205530736913 -0.00977878184572652 0.115473445417892 0.149036434007388 0.179979918582312 -0.0292171655325063 0.138136849745187 -0.0941347980901535 -0.0927736767597496 0.00588346016704876 0.0520376243258562 -0.030054878813175 -0.0601638577974201 0.128846433961252 0.40488910525222 -0.0518916411958275 0.0479900795866005 -0.00021276814260958 0.0954689455269879 -0.15075325141616 -0.245569763243245 0.150466805583659 -0.171337215043404 -0.0212734172992413 0.00247112972000151 0.0105727519627844 0.00257303937470204 0.0109777462999378 0.00125257030068687 -0.0128675147946505 -0.0191467016903376 -0.0229579700350294 0.00343576458715996 0.00694387506356473 0.0137501859254451 -0.0364088672063402 0.0082449144509697 0.0180244440003834 -0.0232150694862476 0.00491242692418648 -0.00155291078144308 0.00124508906394989 -0.043086824339364 -0.0431482258006173 0.0459759805508503 -0.00496055142124945 -0.0154483383032191 0.0423087078940046 -0.0220365614000348 -0.0136406688609053 -0.0435577107669673 -0.00398670588230931 -0.0151332612499755 0.0417616526530089 -0.0180590613815901 -0.0434245403008766 0.000673269753607561 0.00555834047496738 -0.00578631041390246 0.139650445839304 -0.0154922153530827 -0.0831099340535709
  35 1181.85435901684 ""  16.0408855194419 0 0 -0.0543581880340025 0.0479284198937192 0.00569130604755496 0.0354777848844997 0.0233706315620942 0.0275822720649509 0.0256553364557332 -0.0348877496221817 -0.0163940630732145 -0.0442682603923651 -0.0147087110924867 0.00330671611642771 0.0522678224354199 -0.0119469642709223 -0.0572943864847014 -0.271986428831105 0.12580387961826 0.0175394056043804 0.146522591222484 0.0595694925187045 0.107570679121448 0.051087691060134 0.0301797174892224 0.0491820349532383 -0.0137990500755392 0.115541542715835 -0.0726737577397482 -0.0767182277567099 -0.0472682359223695 0.0880034922604062 -0.0264643287451521 -0.0489645569315633 0.117334263606719 -0.213115294049611 0.0653219623890546 0.0603339210430236 -0.213766063113143 0.000614068709265919 0.0586836539570548 0.322223772666257 -0.0729948776001449 0.185882663224717 -0.0242976873795859 0.0125988480063095 -0.0724820011365531 -0.00555147973081386 -0.00553922994778979 -0.00681176805966084 0.011591872688856 0.0156419256264279 0.0812525396605151 0.00266881410302875 -0.0054399510665206 -0.0458784555705028 -0.0412914075124313 -0.0949970599702711 -0.123670939211509 -0.00276412520371321 -0.00680446780713154 0.0506119604650841 -0.0296735947585024 0.005456757779862 0.0834485813385137 -0.0638652195529956 0.00153615278604679 0.0781763489756424 -0.154738312552188 0.0441479991116663 0.0247005226330656 0.132789517355198 -0.0247158507856436 0.0604550136462115 0.0422328226548007 -0.030788718186889 0.00913476466570986 -0.00215922331526169 -0.0444279803582474 -0.00166173253417907 0.078092370377205 0.0783620446432894 0.0678405483862329
  36 1195.09451061306 ""  1.38952751802894 0 0 -0.0402709771869014 -0.0331735376890809 0.075075479364395 0.0317762131482482 0.0281642136769925 -0.0543130299605255 0.0268589914411062 0.0297016960856711 -0.00319938422860534 -0.0240096674878895 -0.0276946250563012 0.0391829487864623 0.0287231603229359 0.0394301102867124 -0.0504444357301529 -0.0335907747578321 -0.0971350858572336 0.15845918985623 -0.0276806379769296 -0.228436922866482 -0.0359673709098144 -0.0549761841872416 0.147616359624464 0.137162234226491 -0.0385577550875197 0.0376345577875076 -0.0492674547124533 -0.0386820790876988 0.101453398931515 -0.066110150422782 -0.0116470969188306 -0.0582584594203844 0.0322775857920699 -0.343969218248048 0.0371705030239305 -0.0323326728207388 0.00347726157281021 -0.0771134717547173 0.13152139473685 0.223936772942243 -0.146606668076279 0.148381143099742 0.00471201701313426 -0.0135339245256246 0.0601773873890071 0.0042511806203146 0.000577052969237164 0.00820916220459806 -0.0176669125250661 -0.00240318541792958 -0.0811060613702835 0.00062457989850281 -0.00169445543760475 0.0454810188968304 -0.0439065428025817 0.0916971566354504 0.127786385668768 0.0135330183876635 -0.000216321918642455 -0.06035375825073 0.00685470176367495 0.0279681763219069 -0.0693477873240094 0.0461740293139028 0.000575162160207603 -0.0820155109980976 0.166859705897589 -0.0319349624767122 -0.0154400273540169 -0.109301225541296 0.0374547357324451 -0.0578974471585844 0.00851873834794562 0.00592357150327699 -0.0571042551399857 -0.000274481407116998 0.0350375337459286 -0.00203344708374676 0.0231231935023893 -0.0823937049085046 -0.124370695356341
  37 1226.60631297334 ""  27.4510849324576 0 0 -0.0452557828423542 -0.0141385637947271 -0.0271718777482051 0.0232585176046532 0.0603555781780554 0.0413580209334785 0.0240808721663024 0.0043795960668164 0.0116620217922515 -0.0137628840086628 -0.0830782831821768 -0.048146703045907 0.0164931203353235 0.0965008533420649 0.0561122917021047 0.016738939541093 -0.0260995523131754 -0.0411001827926712 -0.0422644513579588 -0.0015370868193088 -0.00821243092436043 -0.0309723757779672 0.00756802809910397 -0.0222299044394459 -0.0507991883268058 -0.00528211942515145 -0.0379880653000037 -0.03833109352106 0.064204219671633 -0.0390698824811543 -0.00833053457418111 -0.0820563120749201 0.0306915168571575 -0.215999831635191 -0.113005782273998 -0.232877328384149 0.476823027610978 -0.138289867500825 0.151248890015952 -0.251539799945119 -0.171399588310616 -0.12572429775609 -0.0127318822564762 0.00124878800495378 -0.0261119263638035 -0.00212404364763313 -0.000249153160975184 -0.00318344991055923 0.00442224194282979 0.00398617539959322 0.0342975864734712 0.00115770674717831 -0.000103897672348187 -0.018986358553898 0.059221003189562 -0.0370992137679895 -0.065045752095034 -0.0192109670809892 -0.000635513919194827 0.00718028503588602 0.0174858519016442 -0.0178875857534517 0.0191139996102135 -0.0204713330738009 4.68345025875833e-05 0.0350624747136437 -0.0629620324249836 0.0157434170440447 0.0073967031844806 0.0452967211655657 -0.0153797208393866 0.022456167996558 0.0132362098045351 0.00148936412072675 0.0174267711305446 -0.000379068647597352 -0.0220004619980659 0.000777742120516632 0.0578906072008494 0.0323244212525249 0.0235461289171598
  38 1269.99708984813 ""  33.4635382658393 0 0 0.00992018903515113 -0.00769077174780331 -0.00311194315972544 0.00435911114192363 -0.00586127402916941 -0.021808496551562 -0.00576061217498436 0.010880424498045 0.0159339164360768 -0.00380628312064966 0.00513021571203305 0.0227431748787643 -0.00164372907652777 -0.00687918820983997 -0.0110986552643904 0.0598974902196347 -0.0843946287901148 0.0898863539879595 -0.168135245623113 -0.151915458685498 -0.12288850391266 0.133065284255965 0.0918233310699737 0.134290481645025 -0.0221358448579484 -0.0330782124873327 0.0131782934639449 0.013260287900173 0.0401160394290336 -0.0481784973105042 0.012925938268189 0.00199414647035559 -0.0447773391679439 -0.00508593508988893 0.0180595146108715 0.0284023373200805 -0.0486855860271726 0.00551257089047647 -0.00374379879282374 0.0365169050864693 0.00629167637286951 0.02216453279685 0.0255437284272786 -0.0179892282135599 -0.00261938275923145 -0.00637749855110714 0.0278639060580561 -0.0115526336013696 -0.00571552332024619 -0.0272842027341947 0.0689922371467403 0.00305633540787599 0.0180214599860863 -0.0298392283355076 0.487354436758619 -0.0338185802090237 -0.128959987102226 -0.465770688413249 0.0787806902940773 0.0829381796144892 0.0874861499036051 -0.256672676102318 -0.0825510769427254 0.00793301445046457 -0.00304259813531291 0.0848985507129063 -0.111613597474349 -0.0044095044952027 -0.0114565559052996 0.0321111227089287 -0.0733138874934489 0.0445135572930711 -0.0290853098520558 0.0393414100804466 -0.017281487915086 -0.00212630024146736 -0.17030986944831 -0.0310382965210741 0.164406794737232 -0.0636821389600895 -0.16001404245235
  39 1293.86618855876 ""  3.76271948087103 0 0 0.0237797100310085 0.0192417831291827 -0.031296078340198 0.00734025781985942 0.0111828757502895 -0.010573775439798 -0.0251201945410734 -0.0273009071262287 -0.0129983199771826 -0.0171292819870521 -0.0171836800031118 0.025966009608598 0.00563243416853763 0.0035714474983612 -0.00508192506016612 0.140342414666393 0.191459498196625 -0.356222416202773 -0.398086991509399 -0.260891188543271 -0.270108886179367 0.383738371458173 0.228948474178393 0.337622587394231 0.0487807573439836 0.00183056425637229 0.029808987140092 0.0365171698175501 -0.114177283630261 0.0789761839189189 0.00218365561647792 0.0628325180512956 -0.0149611396278959 -0.0277741967968882 0.0060773087061365 0.00890499676264736 -0.00644059882159481 -0.00894650120648603 0.0187955817104924 0.0130590410545601 -0.0245129620616776 0.0130499694104297 -0.0215471107913758 0.00890238866960638 -0.00560662029233725 0.00112472614032926 -0.0090824303321838 0.00253266871987817 0.00408264660147814 0.00976955613783337 -0.00451930837341723 -0.000678749216878191 -0.00376906942085791 -0.0033937791246825 -0.0901516671822521 -0.0111235569762884 0.000217219303565418 0.201802888365599 -0.0340754460248873 -0.0424376960555526 0.0321377949405216 0.0738217552804512 0.0273466136257034 -0.00794105298287611 3.50244465329584e-05 -0.00397541142885524 -0.00678145803732515 0.00991846934976519 0.00574752107749475 0.0154952212191104 0.0121894733562161 -0.000945916948853638 0.000620076863990871 -0.00511075390099049 0.0358175791684541 0.00119003657763069 0.0440609206919693 0.0117517636736485 -0.0151576031541258 0.0532611940987335 0.0812657462625614
  40 1321.46967619998 ""  31.7423549409573 0 0 -0.00404617373159602 -0.00038090673661698 -0.00102131750432895 0.00207790530783563 -0.00538355156765406 -0.00178800848416967 0.0036542009149759 0.0071827179856588 0.00262411192294413 0.00158659473235821 0.00533331038031688 0.00110794738584905 -0.0014150110152072 -0.00265603422359617 -0.00162267259992085 0.0356575153280334 -0.0589329738697337 0.0579763457592168 0.0159774135847028 0.00239840750215894 0.00810454364248687 -0.0309635068629919 -0.0225195243848016 -0.0286480137963467 -0.00615773148629703 -0.0167291582516176 0.00169768806508784 -0.000564703551530272 0.0142509838692251 -0.0068048846164818 -0.0026158922403621 -0.017244782951119 0.00283910900317602 0.00353809051545303 0.00322740608781497 0.00583150208532387 -0.0105592163237598 0.00288139319191464 -0.00474189036878773 0.00421656963943509 0.00707660998620617 0.00142852109317645 -0.0219383531674787 0.000547053592259987 0.0353701758165198 -0.0267570876776331 0.0173921426538949 0.0161134390722108 -0.0145983242837117 0.00152117280931041 0.00125843813536797 -0.000346284119809214 0.0364370139379855 -0.0431805503253856 -0.0768777384699882 0.0469703377612054 0.0756489330072401 0.306228344958771 -0.057159163317417 -0.0856941446009825 0.688059172278655 0.0639493350898264 -0.0952170914635101 0.0595189794555252 -0.00084902743766832 0.0689655518992702 -0.167846379596412 -0.0157297356090005 -0.035460312626169 0.0431078519582219 -0.06540791440228 0.0420113346994976 -0.0050288052821816 -0.016279103230513 -0.00691050756757493 -0.0200148478249171 -0.480144855511451 -0.0767281050534573 0.0645753387742969 0.015743462661751 -0.00896899368904783
  41 1339.89333544518 ""  37.9787229354328 0 0 0.0716013854486144 -0.0132952391946354 -0.0210765817794805 -0.0207018572730155 0.0285597430801432 0.0118340363453509 -0.0216123321024067 0.00760763488854888 -0.00704213917525127 0.00439531797381583 -0.0179752551915446 -0.00205596413829565 0.00187166189791234 0.0123083126243567 0.00658772454026794 -0.449878179159769 0.125339050354221 0.0967843767177974 -0.0882766037634142 0.0141596502973115 -0.0382231083913107 0.0670763952674138 0.058743605701933 0.0558790677296181 0.0604414917562796 -0.0399071032601769 0.0591512909534851 0.0682060062215971 -0.0566836026622708 0.024531533811547 -0.0155831669519585 -0.00173826776678073 -0.0127444317510265 -0.0284669377995169 -0.0145143446316159 -0.0290897265772235 0.0297407950525941 -0.00551829270125146 0.0155676856233525 -0.0362165619797626 -0.0259477584772408 -0.017970747595283 0.0772558388272277 -0.0187055436721607 -0.0293680369327442 -0.0165956994811218 0.0184096601785689 0.00946491712406906 0.0122000879252613 -0.0262103162377832 -0.0278684839624328 0.00572206903646739 0.0179542036856643 0.0153237187137116 -0.345633521132802 0.100773044836399 0.148658874338443 -0.369362069784055 0.055669218867086 0.187039562616938 0.00228925721349206 0.10181285257794 0.0544875691744127 0.00351089261574403 0.0201569420575498 -0.0308128118307369 -0.0388278203037172 -0.0556908175893059 -0.0248974956993821 -0.093282530562237 -0.027068149235113 -0.0290529262484132 0.00923052618902866 -0.00352776718365494 0.000745961974834895 -0.0142544545274861 -0.308597520059473 -0.0530787531347875 -0.190377522305015 0.00327341609266157 0.0803285204081139
  42 1375.74236161506 ""  9.86930921037042 0 0 0.0487297803200951 -0.0410002598270397 0.0499583454970415 -0.0133208241745104 0.0238741501456764 -0.000630946707013459 -0.0214537676225984 -0.0102947070273499 -0.0185624393339989 0.00377844438021328 -0.00896778474378152 -0.00539894902022311 0.00182528666591573 0.00714002676191029 0.00501761495692793 -0.241812591469425 0.238598325804935 -0.194857753591244 0.0324006582314548 0.0430893803790909 0.0345035343591845 -0.0781317666918669 0.011543317415359 -0.0248820986911875 0.070166031505798 0.0651712845540871 0.0242662697764883 0.0387383720706258 -0.0432012828731152 -0.00687918474591449 0.000893434170204508 0.0809543582915404 -0.007620375485164 -0.0163059473434887 -0.0119630915166922 -0.0227389901761986 0.0175358093190786 0.00117603481772925 0.00400462501765865 -0.0182459281414603 -0.013985452568153 -0.00937233615270052 -0.00724531657595416 -0.0323336299261977 0.0333034886106013 -0.0031243142093167 0.010918273790113 -0.0159600148804589 0.002087333633551 0.0810956282928864 0.0370827917551394 0.00355710457800757 -0.0253758049986179 -0.00545482254287548 0.00386932539715307 0.072988146563842 0.0872862702739167 0.146867144805599 -0.0515906491559782 -0.0914908387588682 -0.0189969942274009 -0.598509188248954 -0.363393328438297 -0.0650741153503662 0.00049442085482305 0.0205792388589157 0.00212558316274779 0.0695232978485206 0.052419990027606 0.013231700874499 0.0514023297293112 -0.0345933807674432 0.00195317888933683 0.00281733351192552 -0.0232535000138102 0.00428110482487333 0.001250322340114 -0.00257536551228628 -0.0978955234755442 -0.0240177560177703 -0.00176647277257724
  43 1379.81727169238 ""  14.9951415683452 0 0 -0.000451025385244318 0.0531217967339582 -0.0984405980384679 -0.00388031604505218 -0.0176099203831931 0.00610051705317182 0.0112733224491491 0.0414627408178707 0.0222605915105694 -0.00302022528231596 0.00116936173527001 0.00550747912128859 -0.00125121551422761 -0.00271887003684788 -0.0025780345473565 -0.00566945310223356 -0.334393171629707 0.480187676367292 -0.0894597081514686 -0.0408595983609717 -0.062282159763256 0.179667807930377 0.0243771854101879 0.0777774159057696 -0.0394628618172975 -0.181325568166621 0.0413580579904493 0.0522586517841251 -0.00470683523627727 0.0517540249983378 -0.0414139414298825 -0.202420027621734 0.00673294667476386 0.0155999777048172 0.00784426932691241 0.0152977597911826 -0.0058272023809479 -0.00549312376515492 0.00489768277255757 0.00685812926004969 0.00153601533088127 0.00508020742534816 0.0020999230534562 0.00053454449226704 -0.0133552184598324 -0.00229322066372085 0.00325181154774825 -0.0082984354658864 0.0182288169205731 0.0489481920762763 0.0143703531504025 0.0104394993968783 -0.0204550650765654 0.00738129283685128 -0.235880893152631 0.0197446123776628 0.0560348417609976 0.166596936417913 -0.0359170562820805 -0.0303606041002943 -0.13588656617524 -0.301044520966258 -0.167266394242993 -0.0811877242758388 0.0178017488081094 -0.0211459326471842 -0.0285983924172415 0.0325149419222223 0.0437911302097135 -0.0398111290885163 0.0485342566083582 -0.059626337654037 -0.0132907849486917 -0.0301037177551316 0.0246749658140043 0.00220668954344771 0.0288664276069532 -0.000787620727324868 0.114893618778408 0.0432668436533779 0.0251550569178225
  44 1396.23837504645 ""  15.9371670815974 0 0 0.0894994685817751 -0.00781640362084082 -0.0260044038507054 -0.0190800690092431 0.019209212825709 0.00795511278389295 -0.0220434917121164 0.0144837957086488 0.00808887742255953 0.00270677105510305 -0.0101342493674042 -0.0011988227745321 0.00229755681111202 0.00678546615811389 0.00459341441453936 -0.462954280596495 0.0228030490652867 0.251628921128229 -0.0713277544419365 0.0216915845098191 -0.0335224732084839 0.033378902823706 0.0377412777239527 0.0306808987619372 0.0389592439006087 -0.0379332820503989 0.058132933811815 0.0929422482105599 -0.0293998054169579 -0.0143410304745629 -0.0102225656147011 -0.0349608822324454 -0.0449578862364292 -0.0141287216319182 -0.0100943057864395 -0.0180883599082223 0.00729311127051154 0.00129817773644684 0.00827897648975382 -0.0242925240691853 -0.017969942096 -0.0128661064727876 -0.0425287508171673 0.024174212596945 0.0358668996943665 0.0169854342922524 -0.0170886846961752 -0.000539433283823471 -0.0269533324947841 -0.019665469907903 0.00227636095541766 -0.0543411078597421 0.000980457093235687 -0.023433572989252 0.239283778389598 -0.133891997439067 -0.129169911780081 0.140404293192149 -0.00897637773335797 -0.143113468439759 0.122340338180474 0.14888653928738 0.0727845399529065 0.23223725948826 -0.106329779757076 0.0688431952297796 0.211580377128822 0.071651082078083 -0.0270074455938493 0.219868093735765 0.0335052211071013 0.137709423993924 -0.0154191616179205 -0.0170381994524488 -0.0227497922247093 0.0142387761472438 0.260347359212607 0.0509681633627366 0.00309032881232828 -0.00384613432752345 -0.0235211944130288
  45 1411.906959325 ""  14.9125874787005 0 0 -0.0211301891783049 0.00374392135053477 0.034209656080404 -0.0565240948612488 -0.00745935705483303 -0.0373866575561893 0.00536041038449029 0.0595786350251888 -0.0583106727279011 0.000449071483112022 -0.0158507346664306 -0.00899226400431626 -0.00705741704666307 0.0105989142831929 0.00274458642016409 0.204845880337142 0.012389216987128 -0.109767702167539 0.277907413420464 0.0722350252034402 0.202514149567996 0.219573743366971 0.0817578156783471 0.122930551192273 0.0688059853428714 -0.301692533691629 0.0834003614937506 0.0120035665418171 -0.17810915004384 0.307355301146632 -0.142761121376846 -0.219092193970825 0.188325746632601 0.0722748381108145 -0.00742739586805104 -0.0158343730518346 0.0904098026404545 -0.0336219619698129 0.0186224516087253 0.0477589524352038 -0.0347422323711854 0.046888919283621 0.0276051268972472 -0.0146999020222848 -0.00631087750254529 0.00332093834618683 -4.9726610999586e-05 -0.00138635908717671 -0.0187895494099278 0.00372790657973238 0.00829956322449851 -0.0477222864542327 -0.00111543944905901 -0.0168749933885266 -0.0559612282212267 0.0309192617736326 0.041262278075274 -0.135396612932623 0.0184128170565288 0.0335290860250183 0.0854575278259216 -0.0435016975455369 -0.0371600086400619 0.197383445281894 -0.0934152778445998 0.0673859583563878 0.186523495500778 0.0787239930209434 -0.0116037728664901 0.164560408988266 0.0404656734734234 0.0999161863942131 0.0090034006197564 0.013283602636592 -0.000466701955813167 0.001562369155506 0.0161162426501508 0.00143534604472674 -0.0717999174490101 -0.0190627554082203 0.00869291919948874
  46 1417.07323792267 ""  12.1168303782262 0 0 0.0403473685735288 -0.0107491656322019 0.021345020934783 -0.0444731636757194 0.00714833692267169 -0.0208962109627586 -0.0103730944724005 0.0377625129015734 -0.0302788146085823 0.00241880596746958 -0.014033443280715 -0.00620126753019532 -0.00326036515174836 0.00999327114576039 0.00410128908627761 -0.12609729952862 0.0525006580890232 0.0213683003345877 0.144654550050979 0.0594898236277798 0.114364023919137 0.122344884543651 0.0648699055103113 0.0777215049260526 0.0609080486253766 -0.170567059295489 0.0724808361460333 0.051480031030297 -0.113773019550086 0.157899809380767 -0.0808306115074128 -0.120604016162043 0.077524362491802 0.0360724070583091 -0.0108567157829634 -0.0210353746607871 0.0567448381004247 -0.0180382592723881 0.0138695763435089 0.0168999306644717 -0.0309618947370975 0.0222082878841303 -0.0443377343411926 0.0202914975025861 0.0327663113177664 -5.88075441765268e-05 -0.00326864199630995 0.00236315904898504 0.00592180759005252 -0.0182792694126105 -0.0114206781809148 0.0898664238613502 0.00812144660823672 0.0233903972628873 0.259948630058908 -0.0946809660584163 -0.109527024064372 0.125612568911063 -0.00386160019706937 -0.104640198025485 -0.0440576503721252 0.122598003342927 0.0781626911952576 -0.351055742918028 0.168875932755626 -0.090326367122696 -0.332406992224227 -0.145027248851719 0.0114674595061296 -0.283826193149624 -0.108118492915504 -0.159253899120101 -0.00720617897238991 -0.00214652077323401 -0.0212310219962744 -0.0011455288452493 0.0203947604791836 0.00296541022369512 0.00626856542085611 -0.0142240676330356 -0.035661417969795
  47 1428.03007392431 ""  17.0184575926435 0 0 -0.0201564884654232 -0.0202785799005026 0.00141104941494983 0.0887998609201462 0.0117120714525676 0.0451440151907334 0.0134774654155774 0.0609387867110395 -0.0468770558140369 -0.00056482021989735 0.0247599522400847 0.0114047924919791 0.0173598430062967 -0.0198677014612501 -0.00135690211171822 -0.0453636947105183 0.0469666554388054 -0.0902534580683265 -0.307102709878171 -0.133616909814981 -0.230982699101898 -0.353673807691673 -0.151138712059407 -0.229756799063945 0.00273400654950467 -0.31366798036497 0.0416810272615526 -0.014160323179561 -0.152538080163338 0.305303461898254 -0.118362445256016 -0.2263019033994 0.132160146659342 -0.14703334098171 0.00544102944305018 0.0208347911199728 -0.161695414092765 0.0716373615250076 -0.0452084542398785 -0.0897472328333755 0.0722430264797503 -0.0919749324992331 -0.00334060437733818 -0.00242649104994474 0.00550142997406907 3.64911528572731e-05 -0.000254403455506501 -0.000409493521131487 0.00173611013709223 -0.000541445096917201 0.00210091943346134 0.00127667786787 0.000239675909948789 -0.000894540070963419 0.0509712118324638 -0.0278104324046275 -0.0228538559876753 -0.0259447937285978 0.00585329651327308 -0.0339474193923692 -0.0046116665097919 0.00139063970579488 0.00544003812705202 -0.00880731778766002 0.00265463062101059 0.00543557355639719 -0.00392509442343594 -0.000417810794324265 0.000313177206771749 -0.00455932218356188 -0.00749328689469168 -0.000141401073234614 0.00966415454668573 0.00459237121932525 -0.00213160450810981 0.000136527344951068 0.00284545963952534 0.00280473036431226 -0.0753429363374654 -0.00331734049066685 0.0263815176294107
  48 1456.13040714028 ""  54.5690952236983 0 0 -0.00403931976387639 0.00128909739660356 -0.00348553400806517 0.00632644130525323 0.000226601143726803 0.00384875869466131 -0.0027340083820633 -0.00277212239479485 0.00222717013953005 -0.000964316611436832 0.00124209886283597 0.000230494924883972 0.0013263040901508 -0.00134208992453344 -0.000108512078398677 0.000313756956643511 -0.0075014706432702 0.00975316661985708 -0.0212749972958651 -0.0093895935564543 -0.0157943296050167 -0.0155578347519516 -0.00967516005138105 -0.0121230952673142 0.0237827060199978 0.0328712826481037 0.0108068507567362 0.0270670884398276 0.00650311331105023 -0.0338452503728024 -0.00255790931862606 -0.00343138435205406 0.00446851571823076 -0.00734387162050312 0.000733751491268517 0.0022057860767837 -0.00889793607740788 0.00369845607924042 -0.00198697993529101 -0.00420112578543022 0.00429602351595014 -0.00482833895508971 0.0540790913877274 -0.0119356478708769 -0.0162730978243608 0.0369597381330808 -0.0288323092991157 -0.00798451492851576 -0.140969959327165 0.00131945205568467 0.0148134938653666 0.0635331036618808 -0.00721544598155022 -0.0273948051540789 -0.182857814560592 0.0313575530642326 0.0699144352739147 -0.158973461536542 0.0217367009780882 0.0574466504717173 0.379238563204038 0.024721409800955 -0.0753472603679266 -0.148325796427814 0.0351678239658692 0.227904930976064 -0.0949731824365929 0.138690372438058 0.103554763131474 -0.125689757067633 -0.106796191017112 -0.0898670325597311 -0.000405973700107025 0.00285305159291948 0.00692947356834022 0.0264064952881791 0.484358073460513 0.0939000567574284 0.0158581840253429 -0.00584703542010283 -0.00536832381199817
  49 1482.93508099613 ""  6.44364471416417 0 0 -0.00733837284452254 0.0077958341527285 -0.0155204891363742 0.0448896219564825 -0.00704730946025426 0.0208758339210117 0.0133826800388236 0.000341278497034396 0.00266620941754355 -0.0218408247964011 -0.00386050842413032 -0.0113215466333057 -0.0766285464111269 -0.00454929678196639 -0.0374817407621092 -0.037182006592451 -0.00109757431725285 0.0146278239420484 -0.131242893062879 0.16434015946474 -0.139245649965601 -0.197341717322654 0.0692618188854157 0.0925042228818461 -0.0968839814791545 -0.0682795965938565 -0.0564402046526772 -0.0910152768785526 0.00333910908691879 0.0771673119667683 0.0311638509509519 0.0247261781344331 -0.042843273555681 0.361845710450205 0.148719977138095 0.176800151690355 0.442317564126924 -0.251057419639544 0.0733502380392607 0.317558534636906 0.101458935898918 0.266804896030216 -0.00258948613411312 -0.00584756665347529 0.0167696547534332 -0.000348248793187273 0.000478557579288161 -0.000206071663936768 -0.000357367619793977 0.00173756629695299 -0.00121308634257402 0.0021789083844999 0.00175666261135344 -0.00409286969128566 0.0429746932425673 -0.0378930622532134 -0.0129439772290957 -0.0306852956673762 0.00604613777142808 -0.059542817888026 0.0134666665195178 -0.0145474691854557 -0.0116403781714234 -0.0224556333344205 0.00255306760619451 0.0500353697546226 0.0189720905466197 0.0158067431866665 0.00313368214382023 -0.0237816593805441 -0.0402855386964969 0.00274423474900244 0.0202398352510664 0.000493995679288416 -0.00844925497984563 -5.50807754095131e-05 -0.00666348816713474 0.00182933743748636 -0.211633026411046 -0.00040532626953081 0.0782887064761693
  50 1491.63474311846 ""  3.51686341491833 0 0 0.00697426050834303 -0.00946062907931061 0.00803247871477616 0.00637966093600958 0.00468897419078807 0.00423212012634607 -0.00412570544656308 0.0086551896732651 0.000571521341519055 -0.00319717634804306 -0.000894894967947011 -0.00187061671559333 -0.0123231259049533 -0.00332443580460382 -0.00453585922831557 -0.0310087110912261 0.0235369662451447 -0.0177774833472476 -0.0198929910026499 0.00191711781229755 -0.0129821694808368 -0.0387402491283289 -0.00582220699898796 -0.0141631116679941 -0.0241463885563025 0.00688821789201832 -0.0161696463350963 0.0572377371626531 -0.0419631748614632 0.0304941528463038 -0.00250857095988841 -0.0583455022739504 -0.0524660762599378 0.0328214645204076 0.0215134553646324 0.0273361809746384 0.0857273873182668 -0.030376129106991 -0.0118587705360092 0.0572893303567819 0.0482553435213506 0.0440221978847786 0.00650136035315764 -0.0105097373621281 -0.0368514373051281 0.0122882123744447 -0.00879375878788093 -0.0043423584659825 -0.0502407151959979 0.00285444857720429 0.030497468376573 0.0023683983677077 -0.00178161306907182 0.0367825333454302 0.0215564319610315 0.182438132875972 0.0704461143082349 0.0327553932325029 -0.039917676532929 0.217016714804182 0.131821869121467 -0.0157272309370656 -0.0148072416420074 0.089501729043714 0.0542138879017795 -0.584331913599773 -0.247865656553778 -0.332691895607371 -0.131400540509671 0.290018777110138 0.285718847810415 0.0571509451300384 -0.0142382619067003 -0.000367051582999189 0.00546646765383547 0.00849712788126073 0.165404797449487 0.0230235607902156 0.139932832094465 -0.000470563357211187 -0.0520189937284784
  51 1493.3398027127 ""  7.01419875049751 0 0 -0.00116219123063882 -0.000968707456703511 0.0013472478325492 -7.76878107404437e-05 0.00127748756807668 -0.000309680088099802 0.00149477455799414 -0.000690536619965398 -0.0020387344027289 0.00405271406642781 0.0044984115225053 -0.00840064807504773 0.0211754466860079 0.0230467017473847 -0.0457474177101206 0.000789902443596555 0.00034187750681307 -0.00191462011204371 0.0110826637842179 -0.00635784881266882 0.00419347964299245 -0.00383279908660575 -0.00429255299894929 -0.0159968478068202 0.00699529781494068 -0.0121763625293582 0.00550813463734395 -0.0205871197977946 0.00934775403169684 0.000298528141038935 -0.00181311946853315 0.0156186876771749 0.019160529928949 0.238353255925817 0.260797205082566 0.328164204510093 -0.261951280272696 -0.30236474728916 0.575016139456923 -0.291923346082656 -0.301163586211644 -0.223090466803428 0.000783480368804169 -0.000743310828586455 0.000670371460042768 0.000683427294369313 -0.000550317294387591 -0.000360994029007562 -0.00319301421915657 0.000578566651603002 0.00189288539480662 0.00035769789593527 0.000167500598448284 0.00203942317262613 0.00254330751185632 -0.00128229089385369 3.10788564590723e-05 -0.00485941584417291 0.000536159561228346 -0.00233823104673357 0.0101679693533734 -0.00340947635358796 -0.00276683061134065 0.00284665798919845 0.00419748520479196 -0.033440307869434 -0.0139898560082923 -0.0211186956677628 -0.00893436431569358 0.0165248021737714 0.013742934238783 0.00455987031533343 0.00120210470516839 0.000466639721955743 -0.000963781207030149 0.000500717524411978 0.00900583620059497 0.0018385677186882 -0.0134526561997199 -0.000465595309338373 0.00397993016237489
  52 1497.27837234229 ""  9.36247146300613 0 0 -0.0150519499549494 -0.0123575293497953 -0.0101961906635859 0.00454666212145978 0.018907531284431 0.0101386632510909 -0.0213134287755664 -0.0128430857065639 -0.0275735711827428 -0.0026725395756596 0.000992335446472364 -0.000276478573294493 -0.0150452258043037 -0.0111991986728445 -0.0113212683325555 0.0234015681052419 -0.0321213414902186 -0.00585078296873876 -0.0192556657745013 -0.15523743032445 0.0232954169463054 0.0437073326099657 -0.0831880811787717 -0.131158584631552 0.432691340448653 0.0587897021508117 0.279010806213673 0.0552695006619291 0.116051583864685 -0.272298798665897 -0.142146085324144 0.071736194823171 0.425076518278668 -0.00349350046955735 0.0787523801454634 0.10964145045786 0.140957167137887 -0.0707724646047318 0.00499424348837909 0.0587498215113175 0.144493316104654 0.0285859388605726 0.0221759478428014 0.0187840947601778 0.021097895549566 -0.0013152681209354 1.87028128179316e-05 -0.00105318706708997 0.00253283829048307 0.00182169079416564 0.00635718935987481 -0.00224882204461358 -0.00317881324341865 0.00824357613049206 -0.160924198459315 -0.277649578019216 -0.10138606076269 -0.119436168942905 0.0720844224508139 -0.27949126600511 0.00690700658769931 -0.0156832850913726 -0.0048408792490306 0.0420653412639878 -0.000440356737142416 -0.11439609201535 -0.0676600619521137 -0.0363148548006373 -0.0023232949987832 0.0424738563681822 0.0925438574510337 -0.0166576927321763 -0.00536679572529822 0.00287441926799792 0.0106990102037272 -0.00188431557807186 -0.0229667559098376 -0.0054241219410384 0.0970085926107141 0.00471622873891785 -0.0255885183541114
  53 1498.64403259742 ""  22.0496888537954 0 0 0.0156815537747259 -0.0319788831111107 0.0277539638154213 0.00291103772355331 0.0237675238478366 0.00698112565172678 -0.0244831628630159 0.0194392674451798 -0.00549657658897587 -0.00342199398568351 -0.00206267440873375 -0.0045639855294044 -0.0203152676105436 -0.011365257886217 -0.0174502058826771 -0.0558533921225982 0.0603009432724539 -0.0670047859171674 -0.00262715992300521 -0.105087208033361 0.0314175898903354 -0.0199694567755754 -0.0660634230481694 -0.118298048439842 0.0976451847963934 0.0978089251239008 0.0528137551584012 0.248242361519877 -0.0970832777694433 -0.0353762472278802 -0.0621500916829241 -0.179930350901289 -0.0228796451088269 0.0294634187760571 0.118957275552561 0.161091032369926 0.179973576700423 -0.118998527000206 0.0485686391279441 0.0641864896140842 0.159373694832247 0.0313847444199424 -0.0163087643366993 0.00516004050690008 -0.0505207618274792 -0.00405594221903791 0.00359893291754384 0.00374606301319547 0.024527076630538 -0.0113685331311955 -0.0147604177840142 -0.00451996779057804 -0.00606706088407781 -0.012279880335668 0.0291260209731403 0.254823911508953 0.0792545346593647 0.166558161161852 -0.0596764212554953 0.304940416002464 -0.106601623811502 0.0683583799584548 0.0524209687754262 0.0175951883794271 -0.0447758116013771 0.21984396279248 0.0806671293538954 0.176356089783521 0.0867903276328052 -0.111808101801247 -0.0435213529129506 -0.0572583413842045 -0.044605852933824 -0.00397218060156044 0.0149088423679316 -0.00279289218241673 -0.0467330819057791 -0.013177051359939 0.454787686753579 0.00449787766331782 -0.165554603972411
  54 1506.68035821122 ""  5.43800065394019 0 0 -0.0287241950111467 0.00265212001978103 0.013653113751113 0.0304173050055177 -0.0235043239499956 -0.00170085859938355 -0.0310020703882788 0.0168559734224967 0.0130775904063829 -0.00414768839953016 0.00512599233908476 -0.000103941832780915 -0.00744259738977692 0.0204034652887022 0.00535068239473382 0.0723369775343095 0.00748445701288632 -0.0530857203716 -0.0315823786281699 0.20405663921249 -0.0878083625707341 -0.189139818018308 0.0827247080173818 0.129677804125234 0.0732454245369096 0.302766310620442 0.00112598719078586 0.484363592682903 -0.179431651584055 -0.086891154979975 -0.0653501923075808 -0.387360045339091 -0.155569031267033 0.185183233240486 -0.112978222244726 -0.17591353384098 -0.117123103469996 0.0523507935138172 0.000633527583370917 0.0387502271803473 -0.274324912644222 0.0802071266112876 0.0137213347152942 0.00994779118856317 0.0132736019739755 -0.00231930523357918 0.00206032200564077 -0.000115161716298228 0.00562236776647883 -0.00124689478980284 0.00132380527561475 -0.00181232881803494 -0.00188344888194379 0.00265315566140498 -0.0920429357542043 -0.169885610184251 -0.0617529424229741 -0.0865627742530111 0.0459931769275554 -0.16523640762887 -0.00386814043190759 -0.00402415593666133 0.00224675871505644 0.0277776610658958 -0.00692503605946247 -0.0300669046298863 -0.029516346312936 0.00611083276037363 0.0121551547526525 0.00385145772956483 0.0448623276093867 -0.0196422352793674 0.00197724075329972 0.0034145882414552 0.00452696763167123 -0.00194831511307604 -0.044838344119156 -0.00388240981683499 0.0356402762883885 -0.00460908964408215 -0.0127548367519813
  55 1509.2022284068 ""  2.67409191102036 0 0 -0.0143194111235808 0.0097410982002744 -0.00328515575860353 -0.00217657661762593 0.00198024699028719 0.000244118491725457 -0.0101697389244381 0.00128105771736857 0.00609117270390722 0.00118538786474907 -0.00352504943010303 -0.00108816895242132 0.00685656110677593 -0.0134297436147161 -0.00362478779605103 0.028758698644021 -0.0139726974121269 0.00712068705614005 0.0175222467603177 -0.0273276482503958 0.0194230237588884 0.0373010358236973 -0.0104995476155297 -0.0132513729889317 0.0420817633922307 0.118403403430891 0.0100845115065384 0.163271651032821 -0.0477516097479217 -0.0536258749208948 -0.0247996154455392 -0.123749363769697 -0.032553453106996 -0.116456991816876 0.0712019331449199 0.111645132947313 0.0536158042064546 -0.0312672096549561 0.0070685810097256 -0.0365728345455548 0.16243768944377 -0.0607390386486733 0.00207595141704785 -0.0089771663010272 -0.0011980219079626 0.0023341310086754 -0.00550497075030133 -0.00187306566902798 -0.00861516127147303 0.0302736972643505 0.00489752871111939 -0.0047388160192849 0.0434633222322722 -0.00290828615360906 -0.0143035954493916 0.0248999877636524 0.019223330712682 0.010847026386552 -0.00875650308487493 -0.0032805667520665 -0.00578434009850852 -0.0438842559539153 -0.0418035739871735 -0.302093944995793 0.129673834206354 0.014822666845835 0.299702595449281 -0.366574711533733 -0.314447607875325 0.100990916027222 -0.482183015352094 0.347778451191485 0.0101680954719529 -0.00124939666705209 -0.00140478864988532 0.00292539271260267 0.0403418899043474 0.00983030446318749 -0.0839923440596104 0.00368414756863112 0.0366417251784925
  56 1509.89231997497 ""  3.26253727327963 0 0 0.00444844062805729 -0.0104614800105669 -0.0131656983348202 0.0198358942194045 -0.00639816886863572 0.00739156306896071 -0.00047723790514428 -0.00629799191904964 -0.0232722608286167 -0.00560184922950631 0.0114374705752154 0.00373511417631677 -0.0198629655793336 0.0330003219627081 0.00790193085383233 -0.028320878132622 -0.0295340417347488 0.0275835436369606 -0.0785264411138858 0.0433147887405278 -0.0766849818134331 -0.101151041117829 0.00811959481952064 0.0130761794612231 0.214700512358035 -0.11427886395129 0.162058137336745 -0.147245638437647 0.119372144043172 -0.0942429876778413 -0.0666532719675318 0.162545448368191 0.304966658621494 0.312698666320256 -0.182463434244163 -0.286345858006058 -0.13602483822081 0.079081712508397 -0.0215895956282021 0.105411660869632 -0.418206064573169 0.165794928781941 -0.0130771984316685 -0.00860729591682879 -0.0278990365888158 0.00113612516200213 -0.0020221737528885 0.000564556345428808 0.000117067443792733 0.00641188718879294 -0.00124076140342525 -0.00210676183924968 0.0122620212332401 -0.00360476726797073 0.0791766683239376 0.208942808264766 0.0711758815150415 0.111006705710967 -0.0530749026723987 0.21446415876518 -0.0287617896814089 0.00994921837912892 0.00387163852261597 -0.0948879040994177 0.0328366629486339 0.048056020453308 0.115498000320243 -0.0835707005379351 -0.0848921890663068 0.0147520330511552 -0.164689554323881 0.103361791579406 -0.0115413119863309 -0.00274536711585555 0.00376238017783911 0.00120158879387783 0.0296339954739448 0.000232739834036078 0.090796095246479 0.00368213874679474 -0.0297533315945617
  57 1521.35973084861 ""  15.9161827626963 0 0 0.033726376547745 -0.0311359342800889 0.0286786150914887 -0.0107954039255861 0.0285363868761725 0.00531527289179091 0.0140825912539348 0.00908490292269864 0.00481533742399137 -0.00242766206496856 0.00644559118996682 0.000523293947850649 -0.020055687362792 0.0135618502381038 -0.00251397366415472 -0.0560419706834911 0.0839058482041794 -0.0823231808149845 0.00405049498490563 -0.198668952067703 0.064254863657896 0.0559853894631064 -0.106928537281732 -0.177388894093834 -0.239810192190001 -0.129586450105451 -0.140597900642862 -0.151323492044742 -0.0242461571890698 0.180116735612842 0.0938137006969446 0.0837635156712976 -0.199625479014941 0.181694378468681 -0.0503257267150249 -0.0908030571194065 0.00600195859502963 -0.00484901627003834 0.00327742400957265 0.0884783892369256 -0.156702553197246 0.107911248295343 0.0316696455522368 0.0264597006395447 0.0048573200615783 -0.000132699320572467 -0.00246502945771616 -0.00114749116810289 0.00264645171641983 0.0116609120483814 0.00199040573714632 -0.00401227130858975 0.00935257139702534 0.00205867734030378 -0.298448620043773 -0.263091097353528 -0.078509049542755 -0.0868368425888319 0.0722737053164976 -0.249085390474546 -0.0177708199692083 -0.0162481264762434 -0.0156847868935456 -0.0652109647759713 0.0298999878887659 -0.0174974648127285 0.0719334191005794 -0.094769916549487 -0.0786284264538522 0.0318131274402778 -0.0998285386950631 0.0832408720186255 -0.0401174627747009 0.000951706213120633 0.0226952221319218 -0.0017063261136115 -0.00425551615742379 -0.00402382927305487 0.418682248656026 -0.000693926387945367 -0.148270948285651
  58 1531.25525832937 ""  1.05607579327696 0 0 0.0229108666465187 -0.0252855624733979 0.0112853408692289 0.0141429785651841 -0.0497626757835308 -0.0201126853832386 0.00296822576622305 0.00316982565118386 -0.0125686124414007 0.00592787766110946 -0.0122967247381406 -0.00386023306584734 0.0229352957333934 -0.0107596655964719 0.00435774260796602 -0.00516089927739105 0.0121466007623687 -0.0337366502315873 -0.0050088545186226 0.506735471452701 -0.136045292659529 -0.275934407072492 0.248251354566363 0.383448154255154 0.0284782491396758 -0.126715155500098 0.0384639252624108 -0.142926888726553 0.0573808723215111 0.0201008686514465 0.000602550675307432 0.131288051757484 0.0859549311883286 -0.202152991936828 0.0464024276263168 0.0846992154927526 -0.010669565316564 0.00704973798986277 0.00268260046454245 -0.106980324987894 0.150784500877014 -0.122720378795787 0.0138792944685197 0.0151859445149614 -0.0109574695768949 -0.000422555000107977 -0.000997885921797503 6.1096352902684e-05 0.00420142040680912 0.00377617115158237 2.33858776452145e-05 -0.00276662933817455 0.00294615612488423 0.000634112206048769 -0.146136471269759 -0.0713511036181741 -0.0209802915468102 -0.0027924030852011 0.0231220870485944 -0.0519916023373432 -0.0243124244243576 0.00422518632349066 0.00195601372444587 -0.0220883181230583 0.00810173779750424 0.00208042285215026 0.035151213137469 -0.0277305554584534 -0.0267014800000075 0.00893460169112779 -0.038483725339816 0.0303953466816794 -0.0351742114566061 0.00112831736056892 0.0188606263160869 -0.00134480863965268 -0.00289962897804009 -0.00647310570439317 0.341726318591818 -0.00989057639257357 -0.127382673672039
  59 2920.33393543018 ""  25.2092875699006 0 0 0.0240937867307431 0.0567519456859404 0.0371824692924237 0.00835769623723889 -0.0228395549388713 0.00580657456880294 -0.000651561935410032 -0.00171788960346515 -0.00362370462033758 -0.00104183376310654 -0.00156701280951593 -0.0012707011936889 -0.00101628282805885 0.00136059610166503 0.000319223401830324 -0.272105927660148 -0.691129861103895 -0.464892061634382 -0.0999692212531634 0.0208673864246173 0.14300968419841 0.0206492936398974 0.279910633912954 -0.191532393818273 -0.0185186756414261 0.00922011554472203 0.0208337847127499 0.0132296036714376 0.0244362983641631 0.0170927692091807 0.0181783328978403 -0.00487898864074349 0.00346830219890588 -0.00270368820411485 -0.0196493096498981 0.0128438605726676 0.000949987380930852 0.00664669569840059 0.00358807710780491 0.0145432225666628 -0.00271923485546587 -0.0203880770838437 -0.000799404942050824 -0.00383196811446403 -0.0023196980721114 0.000232472533621075 9.7663699951385e-05 5.7502422825942e-06 -0.000714285894969944 0.00159694451275025 -0.00278303879182697 -9.96996621043164e-05 -9.38295348556175e-05 0.000204050457188966 0.00417628541014079 -0.0123704263267849 0.0218555496849648 0.00197958226520833 0.0479927641175396 0.0054191914886879 0.006817317024413 -0.0204989130547671 0.0333042043846143 0.000409214340927187 0.00131968247613967 0.000200477933247206 -0.000133291476298663 0.000853768490075988 -0.0012140912183897 0.000865750953257394 -0.000839379067115922 -0.00151633817960391 -0.00142180725910961 0.00093622494507976 0.00175468965318975 -0.00284544694915338 -0.00193891939542338 -0.000378405554950535 -0.000247242952047944 0.00128354733837941 -0.000188586084732904
  60 2924.88855421436 ""  58.5141829676643 0 0 -0.00112510379344533 -0.00321815339877899 -0.00204100013261955 -0.000583587032465725 0.000622815410939906 0.000251149612691198 4.38838441881029e-05 0.000100929463924307 0.00030437479761687 6.20214804297752e-05 6.04116829636942e-05 8.05564693013979e-05 1.32284264394069e-06 -0.00014826080030132 0.000136891373428522 0.013627893129332 0.0388984855562938 0.0276627545906862 0.00638061463762086 -0.00172352934632773 -0.00877653356622892 -0.000600501965238181 -0.0067956648940139 0.00470783406795614 0.00137976482224579 -0.000971088874485842 -0.00155038861182843 -0.000662016237630909 -0.000894186214692768 -0.000877405942946153 -0.00214955534225272 0.000524285142289875 -0.000497046169341993 8.650211704296e-05 0.00237773895585533 -0.00168119943649379 -8.24688540351773e-05 -0.000455755125122577 -0.000251023619799803 -3.97470086596425e-05 -5.77065865951193e-05 0.000250786818159035 -0.00417137666266086 -0.0217458716350802 -0.000419098389437849 0.00053839256673542 0.00260180403041784 0.00101864223526617 -0.0138552883546829 0.0354310095481837 -0.0648700791053435 -0.000982120432302495 -0.00316244121603352 0.00432876633673352 -0.0106742420168073 0.0107681922432483 -0.0292018003045104 0.0611557206898715 0.251619871666134 0.0221268908782706 0.148219921879324 -0.465921341159026 0.777150343406494 0.00341801749416553 0.0246147044674268 0.00411527323665487 -0.00662245590251543 0.025920021195542 -0.0410315679576392 0.013297996077857 -0.0143606192271769 -0.0219067343050929 -0.000325512301172081 -0.000345562502061048 -0.000425705411772767 0.00925499993139018 0.0066620175459411 -0.000539474120601285 0.00514450435071435 -0.00148149016267667 0.000671645030722028
  61 2942.43716325957 ""  68.1434804021737 0 0 0.0112709790440371 0.0240124487087201 0.0144410483836095 -0.0114421918402528 0.0576842745034193 -0.0234250038087106 -0.000224699662232035 -0.0011591820747903 -0.00201287792757117 0.00173527541174124 0.00199404277923551 0.00171368313106131 0.00573211512711711 -0.00605003608324141 -0.00119764348154814 -0.120091437464215 -0.285710209529523 -0.193907931107473 0.151715779157038 -0.0265362302417518 -0.210881483690897 -0.0387869948183462 -0.684850013263928 0.466900538482 -0.0146010305855991 0.00628058139176611 0.0190925037977425 0.00502732932674186 0.00619734355380689 0.00553115817794392 0.0151984667331191 -0.00258717058333728 0.00269312369296372 0.00732220269470907 0.0923140356356863 -0.0633980250726132 -0.00842526738520584 -0.0339169354748922 -0.0206101462710646 -0.0756838068615428 0.0129842864013805 0.097804612024283 -0.00177669248165714 -0.00742816811777813 -0.00220866637053174 9.20255253672526e-05 -4.06419017325535e-05 -5.17604309761341e-05 8.50511147027333e-05 -0.000783198302431858 0.00134360181483476 8.96877110651489e-05 0.000210208741165249 -6.12150422559885e-05 0.00540179017172174 -0.0128206648161641 0.019336594584442 0.0173580109513479 0.097137762684548 0.00963793336534246 -0.00256354415767771 0.00880567990641536 -0.0152366675117652 -0.000573417558206339 -0.00257658736597372 -0.000410362974658692 0.00015034772800064 -0.000355631623256234 0.000699629720954941 -0.000268733664633411 0.000597033672214366 0.000632834895863987 -0.000584146185780149 -2.76485964269316e-05 0.000532905513791644 -0.00136839098585295 -0.00031248938276707 0.00017965115393253 -0.00515862674606865 0.00308993078334357 0.00438234062928999
  62 2948.97485046897 ""  104.353603574458 0 0 0.00190418267827558 0.00442415858859273 0.00345961483194326 0.000189574841999361 0.0051263060600924 -0.0039120419544707 -0.000232007549895068 -0.000199644178286288 -0.00106730272172939 0.000258877983734708 8.53486179245921e-05 0.000153683908868605 0.00128042145054109 -0.00131958519984138 -0.000170168987057424 -0.0182595703674254 -0.0565759546781808 -0.0429043971356102 0.00100535547033659 0.00175663594317954 -0.000634005113698012 -0.00326418545555204 -0.0642131368754492 0.0438383481421013 -0.00629235124452401 0.00257274586679657 0.00844013435134978 0.000473385898207229 0.00101442295607636 0.00145490024853377 0.00770592519140491 -0.001870862312206 0.0029750803780518 0.000781578070553148 0.0208239828631021 -0.0147832739054806 -0.0023280646562722 -0.00765220703876156 -0.00490612527257493 -0.0166296196854642 0.00262533504312554 0.0208298885132917 0.0158401029098029 0.0657352688562944 0.0178303680497371 0.00032332031594116 0.000164113575633712 0.00036239489317348 -0.00255810643667365 0.011021365319022 -0.0186778416056292 -0.00183563602339782 -0.00288985708415942 0.00124646571997969 -0.0348013547352562 0.094054639816904 -0.129983910924955 -0.192556609453517 -0.881800662655088 -0.0860225409513677 0.0382462722112862 -0.125995448087132 0.212896449111832 0.0109237763080281 0.0411586223432544 0.00621499229633519 -0.00100321262143735 0.0033378061205058 -0.00632447187980155 0.00670117120565481 -0.0103933297793812 -0.0147412707191984 0.00181728408832597 0.000395367733919349 0.00149700518149958 -0.00299866316621168 -0.00327755782909244 -0.00293044872877648 0.00410312611636187 -0.000163158314948632 -0.0070392033220848
  63 2969.7128059716 ""  76.4409572225201 0 0 0.000797476130682685 0.0010448480739672 -0.000204925413040516 0.0134236964894692 0.0141475901760153 -0.0252211487605035 -0.000666873346481806 -0.000123177369618979 0.00030508108173988 -0.00331163714834442 0.00061183943649405 -0.0013221405656796 -0.0322011575320287 0.0348985135541273 -0.00162467435452272 -0.00620920968489357 -0.0114541447495908 -0.00781809910277894 -0.144901288279895 0.0385517332520851 0.174612892001059 -0.0104191630946335 -0.206407105734693 0.129567264773688 0.00361058936460328 -0.00178796026607771 -0.00458104564790541 0.001659022293428 0.00176547695817569 0.00210821972970983 0.00302007063890849 -0.000837778111992609 0.00139553731075414 0.00268404086043734 -0.536474863327906 0.388376436549005 0.0562034244049025 0.170086149956858 0.114193373255457 0.372694164990851 -0.0582477186330533 -0.462559036265366 0.000260085618522373 0.000700835326618776 0.000420719335280827 5.40981452020162e-05 6.06847583960603e-06 1.43536307888141e-05 -5.32225146075024e-05 0.000284913044474615 -0.000493061375832981 -0.000109485898451763 -8.00390097440364e-05 6.96235625846036e-05 -0.000615596761294485 0.00219682538910382 -0.0034907022865884 -0.00285242292878913 -0.0113688003665597 -0.00120007107868235 0.000976855050530439 -0.00337585425230062 0.00568862317100916 0.000508669180848501 0.00165443070747332 0.000222315848686455 2.99712750375256e-05 -4.90040168388108e-05 5.15316121635597e-05 0.000583891222086936 -0.000595898003845787 -0.0010422479944411 -0.000168910447121101 1.0452178869858e-05 0.000192212892560424 -0.000788153271334544 -0.000236509186302481 -0.000146928289287385 -0.00127296333147246 0.000887291033496477 0.0011952396450228
  64 2977.9275148111 ""  75.039222103979 0 0 -0.00151818468135251 -0.00348470543291671 -0.00449997039052817 0.044881280320195 0.00443159179325745 -0.0657178504866769 -0.00158071120903998 8.6470900571647e-05 0.00323149548282365 0.000550762215416592 -0.00121170303999526 -0.000629535868518541 0.013015413498589 -0.00901501200211751 -0.00361551099139724 0.0242978501640968 0.0520175081781085 0.0382093557969813 -0.526830940514578 0.147101846203829 0.680629623438265 0.00654755652909203 -0.189550683989587 0.117035224023658 0.0275326736610847 -0.0108978471573844 -0.0363096440433537 0.000986751597185758 0.00380475084494406 0.00244336081021455 -0.0109682142755366 0.00285254129583954 -0.000698846835421576 0.00209098455534994 0.138735788707611 -0.101720710504118 -0.0201065025532387 -0.0556317204134047 -0.0375968132233182 -0.157563111219801 0.0247822839616991 0.181408740762124 -0.000548138785637932 -0.00211481326493007 -2.12740028681633e-07 -6.83303445339094e-05 -1.27295943674953e-05 -1.28386560558248e-06 2.49743167334462e-05 -0.000176491932346296 0.000305451874135865 0.000198514512683894 7.32314448315963e-05 -1.15466318620315e-05 0.00035710819768502 0.000575110413961104 -0.00196441237632268 0.00629395888841048 0.0247339157251619 0.0023663295974033 -0.000538804758669104 0.00171804414951067 -0.00284471828195848 -0.000945967871654689 -0.00284696433323794 -0.000388121989075204 -0.000288220172344693 0.000884673077398575 -0.00135528598259502 -0.000830401404248068 0.000924235737279465 0.00161151779136435 -0.000227435823051875 2.00583624839345e-05 0.000390744543101175 0.00124990261507167 0.000929097417909294 8.66912837796231e-05 -0.00438353514480177 0.000467776529261649 0.000817159490170176
  65 3008.29527608067 ""  53.4261450884598 0 0 6.89991575472908e-05 8.83199298515348e-05 -0.000299259355696016 0.00308921084472982 0.00170495521894719 -0.00528650890260962 0.00012299031683882 0.000115751930367962 -0.000158316046497307 -0.000140939230610915 -6.15875338882092e-05 6.12059712029895e-06 -0.0347022087666526 -0.0372903209026286 0.0728167164146208 0.000222964110627798 0.000419136560324782 0.000418586615171033 -0.0362734918454879 0.00573431716297623 0.0391561356784524 0.00250522937586184 -0.0234179305414556 0.0204627167349517 -0.00219307027523058 0.0005984480323651 0.0030310729098752 -0.0012870638116149 -0.00228100610288043 -0.00134863364691247 0.00121216647720401 -1.80626681460995e-06 0.000225806611805501 -0.0102760216376886 0.540164372531067 -0.360593634685473 -0.00709665014769964 -0.00333732470886192 0.0261730428845795 0.429178183002952 -0.0956908747554173 -0.527096159369284 -1.79801378851693e-05 1.43709476670471e-05 -8.45816703701697e-05 -1.64127251976628e-06 -9.1456473294387e-07 -1.02284506070354e-05 3.08168052072244e-05 -5.9754050994917e-05 0.000123605851724911 -1.82086891001003e-05 1.96895705295285e-05 -4.7686118935964e-05 0.000151670610731941 -0.000432991131178375 0.000772530095971447 4.03453575225557e-05 0.000144617378200422 1.91365010285813e-05 -0.000226860755099656 0.000807272430653419 -0.00133151577304369 5.86857618328187e-05 0.000154053493190149 2.31937892049834e-05 0.000111660022350006 -0.000386973260870701 0.000609372839880423 6.68241979514255e-05 -3.42374276488572e-05 -6.40554313277187e-05 2.36745503911624e-05 -2.13953910318278e-05 6.58844653762947e-05 4.46436289342528e-06 -4.77366500679783e-05 0.000148946381755617 -7.65928265700228e-05 0.000482824661697034 2.40268950299655e-05
  66 3033.82436355622 ""  23.1396590262705 0 0 4.98780416708514e-05 7.72596954581105e-05 0.000165550855017983 -9.11442830093704e-05 6.0257956026905e-05 5.73539163207918e-05 0.000345166553707852 0.000113484261819879 -0.000489210929419879 1.71179849593439e-05 3.33446250064253e-06 7.47237645891388e-06 -0.000109707942058827 7.16110348250555e-05 4.95641522415872e-05 -0.000390795575427187 -0.00143553203574111 -0.00126422714389908 0.00127459367624884 -0.000273631102599249 -0.00140757356362351 -0.000102610506610642 -0.000400570977548368 0.000336419591935145 -0.00470908284813986 0.00170098962167941 0.00676542043238405 -0.00118993274604934 -0.00250454923361864 -0.00163189085518991 0.0020207476417874 -0.000470756584201976 0.00061936856048608 2.10430160778708e-05 -0.000747162413526755 0.00056851535453754 5.28737776404934e-05 0.00013401847043991 0.000120147492646272 0.00112726925255125 -0.00020126290327255 -0.00132167993305966 -0.000233685317319643 0.00395223493390697 -0.00127146409656434 -0.00011544742399719 3.94889335660497e-07 -6.64974126195093e-05 -0.00134340685599889 0.000285367318595118 -0.000671303495811188 0.0447139789173925 0.00675794996609801 0.0188593624224053 0.00702152778346673 -0.0123216257005528 0.0220367342868874 -0.00711686619657461 -0.0329101066609005 -0.00430030700812596 0.00500131241463636 -0.00428244350464094 0.00846964626055731 -0.20023759108457 -0.591017184246963 -0.0782087289888207 -0.0986645709932173 0.317981181209448 -0.496831521916338 -0.222693850707535 0.190960642093518 0.349412831541812 0.000165160878198945 -8.91212763584322e-05 -0.000101132097262545 0.00248585267988066 0.00141909659158345 0.000879161370190362 -0.000569898853468458 0.00078453842369585 -0.000742667176446815
  67 3041.04970916058 ""  21.0279467679227 0 0 -0.000660836226358734 -0.00249942620309526 -0.000625030346360609 0.00265560903486845 -0.00061396142311996 -0.00227363651560186 0.00991949668135787 0.0255955364682086 -0.0427959742252332 -4.67020003598835e-05 -0.000156129497885061 7.15898765969361e-06 0.000480371556056646 -1.4939777822428e-05 -0.000506314914018028 0.00768189758473144 0.0212880898598928 0.0106722605831493 -0.0251561995255533 0.00691695631027929 0.0314686513824021 -0.00132038050235854 0.00249572890879207 -0.00218112099235323 -0.410327506709788 0.144272622433304 0.579281023117392 -0.163220320425712 -0.329812808664713 -0.217948070493452 0.453276845796724 -0.110337302234812 0.141860749450253 4.15244281093081e-06 -0.000654543917740504 0.0003232810031166 -0.000452333642683849 -0.000628563515741777 -0.000626145526807626 -0.00570529259456691 0.00107205675842398 0.00623752825530246 0.00140374478937367 -0.00611656180013791 0.0074147223762354 -6.76384094625246e-05 -8.44226564975873e-06 -2.64581586212367e-05 0.000130931441317325 -0.000522177148351161 0.000786831669270689 -8.62349813079651e-05 0.00043336671389628 -0.00059786183165318 -0.0242177324101207 0.0501200617008054 -0.0917541186319757 0.00587115109059131 0.0227458657763949 0.00438330647090665 -0.00137264830678338 0.00461373829598725 -0.00783878374966476 -0.000254819694543503 -0.000864420291403573 -0.000235779869278134 0.00111427785382693 -0.00439601536371989 0.00705257437095449 7.89587277641896e-06 0.00031795430311547 -0.000166086825291743 -0.000150085116925351 0.000183004566577522 -0.000271003253228403 0.00117178373271671 0.000907954772875385 0.000131148960093378 0.00197202054580505 -0.0016151365915111 0.00298229607560639
  68 3063.79694876929 ""  22.5578869773305 0 0 -0.000413837070503305 -0.00188445973143505 -0.00150578685311746 0.000507394859149822 0.000174404481036398 -0.000743915235379698 0.00988350993259499 0.00144143299078918 -0.00534750718618208 7.31686775328823e-06 -3.37883405436107e-05 2.98079340014215e-05 8.80337693984718e-05 1.96366432002313e-05 -0.00017545023163646 0.00704297677878677 0.0189185998277532 0.0123002009731064 -0.00691349779169229 0.00198386753046507 0.00760249753914487 -0.000166547588755754 -0.00299624669018559 0.00210899863074563 -0.0717998201678735 0.024799892509889 0.10569414486015 -0.0203617050170721 -0.0469965685452574 -0.0307066404667198 -0.0221390758163844 0.00663973603770452 -0.00993282270844571 7.26394357233557e-05 -0.000888557207102395 0.000589059540910084 0.000125581124351751 0.000366151152802212 0.000204706564821054 -0.00128679084834526 0.00024782600435746 0.00136204603543183 -0.0152789178398356 0.0455824718816035 -0.0641945758575812 -3.88776089031062e-05 -0.000219959663629375 0.000339806456206525 -0.000754339430699529 0.00375436362961289 -0.00536599063462933 -0.0028731616027019 -0.00719134208043126 0.00541680882834677 0.203729547084156 -0.435636550621783 0.793294269137336 -0.0269198281963264 -0.11601569939663 -0.0253369251285815 0.00837943705278103 -0.0317352839663224 0.0552222654773354 0.0244926942251333 0.0728398540350512 0.0112501862066177 -0.00745397435699415 0.0287282271896951 -0.0472624073263714 0.019323547665417 -0.018993596267477 -0.0264014448107983 -6.09025626281968e-05 -0.000750956358322771 0.0013842643089146 0.000611399487555925 0.00110714988882048 -0.00202640332897191 -0.000117438247671655 0.0132378731397499 -0.0167647741156601
  69 3094.79614568261 ""  31.8731903749673 0 0 -0.00010056234380953 0.000275604361375871 0.000216718240800107 -9.22676959421497e-05 -7.22808452954994e-05 0.000261262415519673 -0.00967861805203487 0.00427905975000025 0.00346057561554346 3.78224371841005e-06 5.40817784777293e-06 -1.15084453315186e-06 -6.66317257348326e-06 -3.47228896260801e-05 5.72891642500914e-05 -0.00078432822308146 -0.00195975155116931 -0.00113843831599213 0.00187352175723631 -0.000612967426393436 -0.00204486575518365 2.79573528275436e-05 0.00109755581472625 -0.000909651531284076 0.0417990794248454 -0.0143867816724005 -0.0623677453927221 -0.0106666755810132 -0.0157967953643214 -0.00976641558501772 0.0846558551336227 -0.0209824196737407 0.0298977579141543 -2.08243584511738e-05 0.000540457828304957 -0.000370717413760555 -5.42997229623841e-05 -0.000129087008888197 -7.90688451841335e-05 0.000215056742908603 -3.93392410579142e-05 -0.000219189850645774 0.000780100358153455 -0.00497344518565627 0.00466100871957546 0.00028038492955011 0.000434972660062132 -0.000158697235474751 0.00115363791746414 -0.0043392044052844 0.00480389982035601 -0.00372162985781279 -0.0824439951644329 0.0266636291267086 -0.0136947947838004 0.0316826431193017 -0.0610965975141045 0.00544302232936563 0.0289340048704639 0.0046928357430369 -0.0107756791424664 0.0296698661619567 -0.0488969391497164 0.226124770326314 0.636777631971451 0.0946196639099663 -0.113544317017215 0.318683885966563 -0.526590822483971 -0.0708526981510314 0.0374945230322403 0.111038819076619 -4.14481374446823e-05 0.000197164712744078 -0.000192607110274608 -0.00379794515876627 0.000100197559928818 -0.000608634767286771 -0.000976647917352782 -0.00122914382263962 0.00129890996809247
  70 3097.64862946523 ""  38.1744688437254 0 0 -0.000964721198464393 0.00131601105641383 0.0010093312439739 -0.000557262438941005 -7.59844432815415e-05 0.00156568709198845 -0.0722601833384466 0.0359484388825938 0.0275265314324955 4.06772986124085e-05 -2.906857847434e-05 2.97205649631493e-05 -0.000148721258596731 -0.000514340635681176 -0.000113811902118755 -0.00256505845143191 -0.00937419578120922 -0.00613444651822403 0.0123069279909643 -0.00398216695600266 -0.0136357527086873 0.000164117273836627 0.00278520072335225 -0.00303974073908353 0.313388738945559 -0.108100661479523 -0.465944648724069 -0.101035279714176 -0.160283952870857 -0.099559861994061 0.653780208579167 -0.160672979868127 0.231196776879744 2.97929020274188e-05 0.00156262405345725 -0.00119211557453459 0.00139211115193684 0.00430454225815507 0.00289028745846699 0.000552276636153043 -0.000168471039762001 -0.000346271338380893 -0.00151189966560204 0.00478643785988489 -0.00649981842978333 -3.84851887359798e-05 -9.28986359416429e-05 8.90374844591694e-05 -0.000150392169012847 0.000883766763908973 -0.00101428971662461 -0.000303208492449173 0.0107891714915355 -0.000605565518288858 0.0211809227227665 -0.0446304435175659 0.0820397626929647 -0.00341068636605508 -0.014840198487758 -0.00244615052784521 0.0017485182576342 -0.00636080935931574 0.011131975677138 -0.029727050909332 -0.0831211498424989 -0.0117906131093624 0.0115556689279208 -0.0312683489724814 0.0529995935739271 0.0223566414914077 -0.015906330991414 -0.0335071958288473 0.000134027331724 -7.35940485945775e-05 -0.000100641198204145 0.000160852939671722 0.000113945462767103 -0.000949915491367857 -9.04190691524312e-05 0.000250152837520096 -0.0025774102048816
  71 3106.01176028503 ""  24.6974076319388 0 0 2.70407840822517e-05 -3.76703242238243e-05 -5.20133232249426e-05 3.18461564540185e-05 -1.53719800844851e-05 -1.30514027966601e-05 0.00162811367080899 -0.00147253324611729 -0.00120647936272518 -1.97092284861853e-05 -4.88884925728169e-07 -1.62705207541639e-05 -2.26801279297604e-05 -0.000297876160953352 -0.000145673023571817 0.000120693380535162 0.000110948117721835 3.66585738576814e-05 -0.000398561591555943 8.81990467552594e-05 0.000396356572880592 1.22987044735329e-05 0.000131037818477177 -8.8943683034377e-05 -0.00951475601823848 0.00319465119843275 0.0138000298779763 0.00572284263479136 0.0105387417668819 0.00654750077874114 -0.0159298116845975 0.00383776623665829 -0.00580160631075944 -2.4897413481827e-05 0.000817954258547037 -0.000635199328604802 0.000895247646601827 0.00267359488182094 0.00182538123204509 -0.000502224510778213 3.07912516775715e-05 0.000552709820645552 0.000982239262803629 -0.00187258635664044 0.00237878714016231 -0.0001189685517593 -0.000192856012160679 -0.000265916301012468 0.000409510413054245 -0.00125024851841331 0.00456445362031901 -0.023029861782217 0.026573384909318 0.080279652848442 -0.00673227342350348 0.0178062926618369 -0.0345159847487694 0.0011943081953877 0.00385386931865899 0.000823370747211358 -0.00819694723596151 0.0212220839261921 -0.0383146827062134 -0.0739878430843578 -0.19594384493708 -0.0116311302987902 -0.0777595972950492 0.223923518348088 -0.326200231171794 0.424706002518304 -0.346555452818063 -0.623603649166792 2.55628653514735e-05 2.67104274047479e-05 -0.000109071004753702 0.000822598097415261 -0.00018644932431304 0.000117587050207304 -0.000756826281307433 -0.00035645663610037 0.00101232294100059
  72 3115.28389110441 ""  26.6220570185993 0 0 -0.000124994613300291 1.35904721840206e-06 -4.10964499983551e-05 -0.000535394799036696 -0.000591951042661274 -0.000494480474644964 0.000241983051462241 0.000810576189967805 0.000855697037216848 0.000473462528786553 6.26370503001892e-05 0.000247049418669389 0.0139410091236678 0.0714735554856778 0.0441715913815231 0.000241354429184558 -5.309005712282e-05 0.000125582043799123 -0.000724327442928633 -0.000513271405197573 -0.00146878447901221 -0.00122400374357973 -0.000655549345168693 -0.000617081556748948 0.00313267278582914 -0.000926488426268458 -0.00435636142748619 -0.0046570187545836 -0.0090907010882998 -0.00575208353774719 -0.000870599282064875 0.000240789879399241 2.45249201956443e-05 -0.00202189608949233 -0.10250741398808 0.090979583303569 -0.2541994754883 -0.740213516124782 -0.504254948706422 0.0910907645543642 -0.000812668916118543 -0.108384722834732 -3.33003373087286e-05 -2.08221672898019e-06 -5.91106080135268e-05 -6.64069184535693e-06 -2.13041305136331e-05 -1.17312984122306e-05 8.26359458837544e-08 1.44387858533158e-05 3.87558523352493e-05 -9.97278607544883e-05 0.000159550243876423 0.000291188510359121 0.000116844548540142 -0.000230101401507666 0.000450991920163207 9.70351378964706e-05 0.000228942435870374 1.98619374179095e-05 -2.99099476296245e-05 9.72576426023113e-05 -0.000215229788201772 -0.000433397188350035 -0.0010966727551252 -9.01991574732635e-05 -0.000206327181200139 0.000591684432291072 -0.000787277639302497 0.00186240009290894 -0.00147273450257617 -0.00267250387978117 6.99010011687682e-05 -2.32372243897598e-05 -3.05107738376424e-06 0.000188060515277505 0.00028574519929774 0.000167886898903752 -0.00017056169142614 0.000105111392552913 0.000158527624769248
  73 3124.38669480121 ""  15.4582822519534 0 0 0.00158833599486032 0.00398169433926743 0.0027325868126916 -0.000296528982218326 0.000637939348397267 0.000349566356089636 0.0470528398635314 0.0480497656676048 0.0565544265171138 6.14458246194658e-05 -0.000256579300398907 9.17849097699531e-05 -0.00041491986550436 -0.000788677726557105 -0.000638497561580773 -0.0153963289154725 -0.0401803853776208 -0.0233017251534633 0.00484454951405032 -0.00114319869212945 -0.00597225560977039 -0.000141918971886154 -0.000686598399194238 0.000443117495617051 0.128180796065085 -0.0332929812864242 -0.158469340293598 -0.316831751636483 -0.650767908344207 -0.403809900537992 -0.37616973977102 0.106346637059798 -0.116703596355974 0.000591550970267382 -0.00126021472799884 0.000822533279006444 0.0033329562294644 0.00988973314546347 0.00665721614068967 0.00026517192057014 -0.000136362127095475 -9.21384127599461e-05 0.000721748445366982 -0.00137259586491857 0.00234107792097924 0.000111922993895022 -3.64904460538964e-05 -3.43640837675583e-05 -6.3645936122742e-07 -4.04407514733193e-05 0.000181043629375408 -0.000132538078191369 2.04108320036337e-05 0.00062734677787716 -0.00777604332386441 0.0164023884325849 -0.029041876322143 -0.000752928133100936 0.000675357903018971 0.000325473522189998 -0.000138339352568034 0.000790315659776444 -0.00209148882755894 -0.000265554086221114 -0.000625227670639255 4.58826266377813e-05 -0.000974136059178619 0.00256106459040423 -0.00376467485188001 0.00258925350862954 -0.0021035318895735 -0.00386835384732753 -1.52631650434307e-05 -0.000146225161065212 -0.000172036879227006 -0.00158541678487914 7.99361962080417e-05 -3.79702667792007e-05 -1.06354737619193e-05 -0.00101919913984991 0.000357891494889632
  74 3501.46907465449 ""  0.334004865778857 0 0 -0.000440719397544454 0.00209129889586564 0.000124421163636641 1.058067526149e-05 -0.000348465122061887 0.000124780371554317 2.74006708068109e-05 -0.000476441260976325 0.000153324465549913 -5.07335911251714e-06 5.71255106705606e-05 3.5143071957431e-05 3.62890727641833e-05 -3.32220203798098e-05 4.20408594774077e-05 -0.0024811081084295 0.000247526088515245 0.00126233862235159 -0.0011875725070673 -0.000817508321310139 0.000999805852027928 0.00254442033229604 -0.000443344890315721 0.000841443892719539 0.000539089589432997 0.000682624960875168 -0.00101314349156337 0.000276326265420566 0.000294039835706885 0.000453661888211718 -0.000663942524097092 -2.37933259792168e-06 0.000236350597340885 -4.49731345034562e-05 0.000352824002103616 -0.000252189946592678 -3.75919890015853e-05 -4.79388455525165e-05 -8.13470493361055e-05 -0.000201422653646728 7.06824004503889e-05 8.80858716942122e-06 0.000239753632659643 0.00260111024545078 -0.00130601763520446 -0.000554450155979117 5.45320440982605e-06 8.1846504435422e-05 -0.000242293944492704 -0.000114921546416851 -1.01821992087181e-05 9.53191392239273e-06 -1.27767164818552e-05 0.000109921856660401 0.005129272420499 -0.0096918939651124 0.0160251550231337 -0.00012071025815691 -0.00767729239349926 0.000706434745764039 -0.0012833025844999 0.000705282322651213 0.000951450846169145 6.20944075773692e-06 1.99820357831567e-05 -1.3079203379603e-05 0.000409807856300078 9.0524571892581e-05 -0.000323389194637702 -0.000256716887225347 -2.38844587906854e-07 4.29715878143671e-05 -0.0201140510802719 0.0359288555519758 -0.0549402989359725 0.00844126914869874 0.001673618065778 -0.00165423193452377 0.281562658267096 -0.52979142366867 0.752381570814539
  75 3678.42940550614 ""  121.761622720348 0 0 0.000318300676083584 1.36450369134392e-05 -0.000428285357132229 5.62185838190484e-05 -5.07902872744568e-05 -2.35706862556611e-06 -0.000104062816214662 -5.57098663079962e-05 -0.000113562169572381 -8.15711400909853e-05 1.75170044236402e-05 -1.8035316337506e-05 0.00011995510189406 -2.62509788647812e-05 5.00694833731903e-05 -0.000196750038373356 0.00318062082771497 0.00334694081194275 -0.000689561856303899 4.58802035366627e-05 0.000460266997560189 0.000126477130329516 0.000179626350121953 -0.000125586526039617 -0.000420966937476137 0.000207576009020344 0.00124483541659457 0.000644374643801208 0.000581595167175116 -0.000108831981725658 0.000813584982077109 -0.000209520012122687 0.00040410355586961 -0.000131806773129573 0.000462645145258022 -0.000306237289951973 -0.000102058294743082 -0.000264502487543109 -0.000193669183027818 -0.000506223919311173 0.000148897252465219 0.000344906607524187 -0.000638076955832736 -0.000609880105221775 -0.000299138323783543 0.0590318416165909 0.00176466391403267 -0.00843186902854166 0.00211553324959539 0.00127552855536383 -0.000113214414996924 -0.000159275764480032 0.000221540673443203 -0.000205570275845273 0.000960361259889494 0.000159062730274056 0.0014010056317377 0.00479760461966476 0.00289956706985314 0.000710962806028832 0.0007660351882994 -0.00752109494775259 0.00455414260937908 -0.00159982561091515 -0.00413726741190432 -0.000429291928632303 3.5581147887606e-05 0.000166101762367742 8.47291092727326e-05 0.000419557134512959 -0.000294484092057688 -0.00012264800207573 -0.000410548372860103 0.000546735138628183 -0.000204980559943302 -0.95743388344531 -0.0356486991028636 0.132178576000523 0.00229431870984873 -0.00498247149381291 0.00675106659129977
  :::
 } 
 m_exists[75] { 
  s_m_exists
  :::
  1 11111111111111111111111111111111111111111111111111111111111111111111111111111111111111 
  2 11111111111111111111111111111111111111111111111111111111111111111111111111111111111111 
  3 11111111111111111111111111111111111111111111111111111111111111111111111111111111111111 
  4 11111111111111111111111111111111111111111111111111111111111111111111111111111111111111 
  5 11111111111111111111111111111111111111111111111111111111111111111111111111111111111111 
  6 11111111111111111111111111111111111111111111111111111111111111111111111111111111111111 
  7 11111111111111111111111111111111111111111111111111111111111111111111111111111111111111 
  8 11111111111111111111111111111111111111111111111111111111111111111111111111111111111111 
  9 11111111111111111111111111111111111111111111111111111111111111111111111111111111111111 
  10 11111111111111111111111111111111111111111111111111111111111111111111111111111111111111 
  11 11111111111111111111111111111111111111111111111111111111111111111111111111111111111111 
  12 11111111111111111111111111111111111111111111111111111111111111111111111111111111111111 
  13 11111111111111111111111111111111111111111111111111111111111111111111111111111111111111 
  14 11111111111111111111111111111111111111111111111111111111111111111111111111111111111111 
  15 11111111111111111111111111111111111111111111111111111111111111111111111111111111111111 
  16 11111111111111111111111111111111111111111111111111111111111111111111111111111111111111 
  17 11111111111111111111111111111111111111111111111111111111111111111111111111111111111111 
  18 11111111111111111111111111111111111111111111111111111111111111111111111111111111111111 
  19 11111111111111111111111111111111111111111111111111111111111111111111111111111111111111 
  20 11111111111111111111111111111111111111111111111111111111111111111111111111111111111111 
  21 11111111111111111111111111111111111111111111111111111111111111111111111111111111111111 
  22 11111111111111111111111111111111111111111111111111111111111111111111111111111111111111 
  23 11111111111111111111111111111111111111111111111111111111111111111111111111111111111111 
  24 11111111111111111111111111111111111111111111111111111111111111111111111111111111111111 
  25 11111111111111111111111111111111111111111111111111111111111111111111111111111111111111 
  26 11111111111111111111111111111111111111111111111111111111111111111111111111111111111111 
  27 11111111111111111111111111111111111111111111111111111111111111111111111111111111111111 
  28 11111111111111111111111111111111111111111111111111111111111111111111111111111111111111 
  29 11111111111111111111111111111111111111111111111111111111111111111111111111111111111111 
  30 11111111111111111111111111111111111111111111111111111111111111111111111111111111111111 
  31 11111111111111111111111111111111111111111111111111111111111111111111111111111111111111 
  32 11111111111111111111111111111111111111111111111111111111111111111111111111111111111111 
  33 11111111111111111111111111111111111111111111111111111111111111111111111111111111111111 
  34 11111111111111111111111111111111111111111111111111111111111111111111111111111111111111 
  35 11111111111111111111111111111111111111111111111111111111111111111111111111111111111111 
  36 11111111111111111111111111111111111111111111111111111111111111111111111111111111111111 
  37 11111111111111111111111111111111111111111111111111111111111111111111111111111111111111 
  38 11111111111111111111111111111111111111111111111111111111111111111111111111111111111111 
  39 11111111111111111111111111111111111111111111111111111111111111111111111111111111111111 
  40 11111111111111111111111111111111111111111111111111111111111111111111111111111111111111 
  41 11111111111111111111111111111111111111111111111111111111111111111111111111111111111111 
  42 11111111111111111111111111111111111111111111111111111111111111111111111111111111111111 
  43 11111111111111111111111111111111111111111111111111111111111111111111111111111111111111 
  44 11111111111111111111111111111111111111111111111111111111111111111111111111111111111111 
  45 11111111111111111111111111111111111111111111111111111111111111111111111111111111111111 
  46 11111111111111111111111111111111111111111111111111111111111111111111111111111111111111 
  47 11111111111111111111111111111111111111111111111111111111111111111111111111111111111111 
  48 11111111111111111111111111111111111111111111111111111111111111111111111111111111111111 
  49 11111111111111111111111111111111111111111111111111111111111111111111111111111111111111 
  50 11111111111111111111111111111111111111111111111111111111111111111111111111111111111111 
  51 11111111111111111111111111111111111111111111111111111111111111111111111111111111111111 
  52 11111111111111111111111111111111111111111111111111111111111111111111111111111111111111 
  53 11111111111111111111111111111111111111111111111111111111111111111111111111111111111111 
  54 11111111111111111111111111111111111111111111111111111111111111111111111111111111111111 
  55 11111111111111111111111111111111111111111111111111111111111111111111111111111111111111 
  56 11111111111111111111111111111111111111111111111111111111111111111111111111111111111111 
  57 11111111111111111111111111111111111111111111111111111111111111111111111111111111111111 
  58 11111111111111111111111111111111111111111111111111111111111111111111111111111111111111 
  59 11111111111111111111111111111111111111111111111111111111111111111111111111111111111111 
  60 11111111111111111111111111111111111111111111111111111111111111111111111111111111111111 
  61 11111111111111111111111111111111111111111111111111111111111111111111111111111111111111 
  62 11111111111111111111111111111111111111111111111111111111111111111111111111111111111111 
  63 11111111111111111111111111111111111111111111111111111111111111111111111111111111111111 
  64 11111111111111111111111111111111111111111111111111111111111111111111111111111111111111 
  65 11111111111111111111111111111111111111111111111111111111111111111111111111111111111111 
  66 11111111111111111111111111111111111111111111111111111111111111111111111111111111111111 
  67 11111111111111111111111111111111111111111111111111111111111111111111111111111111111111 
  68 11111111111111111111111111111111111111111111111111111111111111111111111111111111111111 
  69 11111111111111111111111111111111111111111111111111111111111111111111111111111111111111 
  70 11111111111111111111111111111111111111111111111111111111111111111111111111111111111111 
  71 11111111111111111111111111111111111111111111111111111111111111111111111111111111111111 
  72 11111111111111111111111111111111111111111111111111111111111111111111111111111111111111 
  73 11111111111111111111111111111111111111111111111111111111111111111111111111111111111111 
  74 11111111111111111111111111111111111111111111111111111111111111111111111111111111111111 
  75 11111111111111111111111111111111111111111111111111111111111111111111111111111111111111 
  :::
 } 
} 
