# Supplementary material for: Cut-off Scale and Complex Formation in Density Functional Theory Computations of Epoxy-Amine Reactivity
Source: ACS Omega. 2021 Oct 25;6(44):29424–31. doi: 10.1021/acsomega.1c03229 (PMC8587129; doi:10.1021/acsomega.1c03229)
Supplement: Supplementary file 1 — ao1c03229_si_001.zip [file ao1c03229_si_001.zip › Final_structures/Primary/A4_E1_B3LYP-D3_CC-PVTZ-F_canonical/Amine_frag4_product-2_isomer19.vib]

{ 
 s_m_m2io_version
 :::
 2.0.0 
} 

f_m_table { 
 i_j_atom_total
 :::
 27
 m_column[86] { 
  s_m_data_name
  s_m_column_name
  i_m_width
  b_m_visible
  s_m_units
  :::
  1 r_j_Frequency  "Frequency"  10 1 "" 
  2 s_j_Symmetry  "Symmetry"  10 0 "" 
  3 r_j_Intensity  "Intensity"  10 1 "" 
  4 r_j_Raman_Act  "Raman Act"  10 0 "" 
  5 r_j_Raman_Int  "Raman Int"  10 0 "" 
  6 r_j_x1  "x1"  10 0 "" 
  7 r_j_y1  "y1"  10 0 "" 
  8 r_j_z1  "z1"  10 0 "" 
  9 r_j_x2  "x2"  10 0 "" 
  10 r_j_y2  "y2"  10 0 "" 
  11 r_j_z2  "z2"  10 0 "" 
  12 r_j_x3  "x3"  10 0 "" 
  13 r_j_y3  "y3"  10 0 "" 
  14 r_j_z3  "z3"  10 0 "" 
  15 r_j_x4  "x4"  10 0 "" 
  16 r_j_y4  "y4"  10 0 "" 
  17 r_j_z4  "z4"  10 0 "" 
  18 r_j_x5  "x5"  10 0 "" 
  19 r_j_y5  "y5"  10 0 "" 
  20 r_j_z5  "z5"  10 0 "" 
  21 r_j_x6  "x6"  10 0 "" 
  22 r_j_y6  "y6"  10 0 "" 
  23 r_j_z6  "z6"  10 0 "" 
  24 r_j_x7  "x7"  10 0 "" 
  25 r_j_y7  "y7"  10 0 "" 
  26 r_j_z7  "z7"  10 0 "" 
  27 r_j_x8  "x8"  10 0 "" 
  28 r_j_y8  "y8"  10 0 "" 
  29 r_j_z8  "z8"  10 0 "" 
  30 r_j_x9  "x9"  10 0 "" 
  31 r_j_y9  "y9"  10 0 "" 
  32 r_j_z9  "z9"  10 0 "" 
  33 r_j_x10  "x10"  10 0 "" 
  34 r_j_y10  "y10"  10 0 "" 
  35 r_j_z10  "z10"  10 0 "" 
  36 r_j_x11  "x11"  10 0 "" 
  37 r_j_y11  "y11"  10 0 "" 
  38 r_j_z11  "z11"  10 0 "" 
  39 r_j_x12  "x12"  10 0 "" 
  40 r_j_y12  "y12"  10 0 "" 
  41 r_j_z12  "z12"  10 0 "" 
  42 r_j_x13  "x13"  10 0 "" 
  43 r_j_y13  "y13"  10 0 "" 
  44 r_j_z13  "z13"  10 0 "" 
  45 r_j_x14  "x14"  10 0 "" 
  46 r_j_y14  "y14"  10 0 "" 
  47 r_j_z14  "z14"  10 0 "" 
  48 r_j_x15  "x15"  10 0 "" 
  49 r_j_y15  "y15"  10 0 "" 
  50 r_j_z15  "z15"  10 0 "" 
  51 r_j_x16  "x16"  10 0 "" 
  52 r_j_y16  "y16"  10 0 "" 
  53 r_j_z16  "z16"  10 0 "" 
  54 r_j_x17  "x17"  10 0 "" 
  55 r_j_y17  "y17"  10 0 "" 
  56 r_j_z17  "z17"  10 0 "" 
  57 r_j_x18  "x18"  10 0 "" 
  58 r_j_y18  "y18"  10 0 "" 
  59 r_j_z18  "z18"  10 0 "" 
  60 r_j_x19  "x19"  10 0 "" 
  61 r_j_y19  "y19"  10 0 "" 
  62 r_j_z19  "z19"  10 0 "" 
  63 r_j_x20  "x20"  10 0 "" 
  64 r_j_y20  "y20"  10 0 "" 
  65 r_j_z20  "z20"  10 0 "" 
  66 r_j_x21  "x21"  10 0 "" 
  67 r_j_y21  "y21"  10 0 "" 
  68 r_j_z21  "z21"  10 0 "" 
  69 r_j_x22  "x22"  10 0 "" 
  70 r_j_y22  "y22"  10 0 "" 
  71 r_j_z22  "z22"  10 0 "" 
  72 r_j_x23  "x23"  10 0 "" 
  73 r_j_y23  "y23"  10 0 "" 
  74 r_j_z23  "z23"  10 0 "" 
  75 r_j_x24  "x24"  10 0 "" 
  76 r_j_y24  "y24"  10 0 "" 
  77 r_j_z24  "z24"  10 0 "" 
  78 r_j_x25  "x25"  10 0 "" 
  79 r_j_y25  "y25"  10 0 "" 
  80 r_j_z25  "z25"  10 0 "" 
  81 r_j_x26  "x26"  10 0 "" 
  82 r_j_y26  "y26"  10 0 "" 
  83 r_j_z26  "z26"  10 0 "" 
  84 r_j_x27  "x27"  10 0 "" 
  85 r_j_y27  "y27"  10 0 "" 
  86 r_j_z27  "z27"  10 0 "" 
  :::
 } 
 m_row[75] { 
  r_j_Frequency
  s_j_Symmetry
  r_j_Intensity
  r_j_Raman_Act
  r_j_Raman_Int
  r_j_x1
  r_j_y1
  r_j_z1
  r_j_x2
  r_j_y2
  r_j_z2
  r_j_x3
  r_j_y3
  r_j_z3
  r_j_x4
  r_j_y4
  r_j_z4
  r_j_x5
  r_j_y5
  r_j_z5
  r_j_x6
  r_j_y6
  r_j_z6
  r_j_x7
  r_j_y7
  r_j_z7
  r_j_x8
  r_j_y8
  r_j_z8
  r_j_x9
  r_j_y9
  r_j_z9
  r_j_x10
  r_j_y10
  r_j_z10
  r_j_x11
  r_j_y11
  r_j_z11
  r_j_x12
  r_j_y12
  r_j_z12
  r_j_x13
  r_j_y13
  r_j_z13
  r_j_x14
  r_j_y14
  r_j_z14
  r_j_x15
  r_j_y15
  r_j_z15
  r_j_x16
  r_j_y16
  r_j_z16
  r_j_x17
  r_j_y17
  r_j_z17
  r_j_x18
  r_j_y18
  r_j_z18
  r_j_x19
  r_j_y19
  r_j_z19
  r_j_x20
  r_j_y20
  r_j_z20
  r_j_x21
  r_j_y21
  r_j_z21
  r_j_x22
  r_j_y22
  r_j_z22
  r_j_x23
  r_j_y23
  r_j_z23
  r_j_x24
  r_j_y24
  r_j_z24
  r_j_x25
  r_j_y25
  r_j_z25
  r_j_x26
  r_j_y26
  r_j_z26
  r_j_x27
  r_j_y27
  r_j_z27
  :::
  1 35.9460819200031 ""  1.11784944105679 0 0 0.00529016226268644 0.0377518855714998 -0.0340780746383598 -0.0187968313256377 0.0122154983626647 -0.0297543432984251 0.0326420076004283 0.0387630295168308 -0.0106754934597171 -0.0421903839680946 -0.0211562371466277 0.0153761731967302 -0.0961568774711973 -0.060236305705535 0.0491363640711309 0.00491661313175098 0.0536484133423972 -0.0501309113600926 -3.39489807229419e-05 0.0293770639237815 -0.0217830501046115 -0.0386820659843705 -0.000311674078662416 -0.0695791488438777 0.0248849735623255 0.0379110841287249 -0.0167490031984353 0.0460271798943259 0.0129855974680081 0.00430809211874344 0.0483952547068719 0.0663189763503286 -0.00219101700119006 -0.110167483989988 -0.0852213792477116 0.0832448893090685 -0.0758507742825531 -0.0706641297533757 0.0790250497334766 -0.146439156271095 -0.0570321916102377 0.0136432978491314 0.0514832407282389 0.0409829244409132 0.0142624813450397 -0.0362475930450947 -0.0900263955285406 -0.0387870645367259 0.0259506950911602 0.012732826778163 -0.00642974953740699 0.0883541350120177 0.0020894880940466 0.0791145216940905 0.0746059568258269 -0.00824341861192175 0.0573695442529262 0.0878411668797176 0.104976673496754 0.0302985175910461 0.00738952677219376 0.0812938768458418 -0.0625481020019868 0.135858704033252 0.0841333936659738 0.107875741827021 0.110851975838289 -0.0692694992958315 0.137722845924764 0.0648406584233455 -0.0179528262015318 0.0564064853702226 0.00155929983579656 0.0424153360698897 -0.0411852595557805 -0.0641330285527233 -0.0705189679204266 -0.064933333688947 -0.00403128181112921 0.0800466518973104 -0.0713610256397756
  2 40.4484896879669 ""  0.90256793359751 0 0 -0.0146579875802104 0.0224806814036747 0.0461866618890001 -0.0183570998507053 -0.00379982457349962 0.0173607046190339 -0.00976182287872209 0.0177697426560238 0.0440631760486232 0.0430924271121759 -0.0228750174011827 -0.0122536497817983 0.0832323958760232 -0.0422470449482026 -0.0857066316366406 -0.036323006132854 0.0376030890344583 0.0493354222300838 -0.0588625119593511 -0.0303289561418914 -0.00618061129414896 -0.0275403990847157 0.0144567310403209 0.0390928724576967 -0.0281059360916403 0.0121914930963821 0.0311517255483781 0.0108876773879444 0.00329932194846853 0.0395400448186998 -0.00772845243363692 0.0335656011082806 0.0593353079369821 0.131477953313266 -0.0581083426233852 -0.10242477193163 0.0387910679298842 -0.0349868603845468 -0.141580632007027 0.113535238066494 -0.0498648300246037 -0.0726133178446911 0.011348463970351 0.0422526512613825 0.0815567265211736 -0.0255896873045964 -0.0744982904759847 -0.0980176277990918 -0.0462262874741409 0.023689289259716 -0.021168011947553 -0.0366674717532496 0.0200490832007289 -0.0112987616464208 0.070855489897846 -0.0132522554773922 0.113376712523519 -0.00177156304881419 0.112112321655757 0.131409542753397 -0.113393735768784 0.0888346498895855 -0.0516473506894008 -0.0534671323816988 0.0947468802875507 0.0454324913087298 0.0307927053166789 -0.0451047594471268 0.0183246361677719 -0.0802828444077928 0.00618518454772112 -0.0909892025662138 0.0068839161628745 0.0314547966200484 0.0622095515590869 -0.00800960066455023 -0.0588230666711473 -0.0666228208302018 0.0158973632566106 0.0409517899203985 0.0454720749616377
  3 76.2059592828686 ""  3.40158718518465 0 0 0.0131929687853667 -0.00694209293777219 -0.0109237437331336 -0.0107759563762872 -0.0117691777408006 0.0207747476564693 0.0511043827239627 -0.00081391374366396 0.0261706389562747 -0.0927943811000836 -0.0331947304177033 0.0994710933603504 0.0794385090844345 0.0286754370378815 -0.071156557945075 0.0390407428598874 -0.00135588160678353 -0.0387725474649895 0.0455552517591806 0.0448433888587984 0.0421361790302194 -0.0130389611251528 -0.0514241973566317 -0.0464172763461266 0.0724260664501109 0.00465710347118425 0.0419446550519708 0.0352767031921744 -0.0155319674058292 0.0571545871295626 0.0742297537386816 0.0139231257012165 0.00913692437777085 -0.0350896366758991 -0.0074864139665628 0.0415328582190798 0.137383171330022 0.310650024975441 -0.178541638197892 0.26967028965099 -0.168872492298745 -0.209447868716892 -0.0205079169105766 -0.00794565887634265 -0.047467173662402 -0.0308183356854863 0.000899081681917726 0.00387885539823182 0.00559895730238912 0.00664579556928875 -0.0123199202615647 0.0214753265577832 0.0258507405715571 0.0402735619644252 -0.046163045668274 0.0082409931816967 -0.0526456100427778 -0.0116342872406087 -0.0266910191065457 -0.0641536908125139 0.0415768597643845 0.0125249010493713 -0.034441747558191 0.0481897505411067 0.0374709221540001 0.0340552577329633 -0.0114604661524085 0.01582462099421 0.0668743471160785 0.0396056294643983 0.0394013269554276 0.0608823229800162 -0.0207921127522215 -0.0079448185514831 -0.0469953779315476 -0.051999805036331 -0.00124564354034929 -0.0243885575535282 -0.0441670078450526 0.00674110169039575 -0.0414869426871383
  4 104.838254175576 ""  3.13171338281712 0 0 0.0254846433409383 0.00167930114489731 0.00762686523967273 0.0103555216725076 -0.00255040339084872 0.0239641275983098 0.0538153625739938 0.0278849016821801 0.0622640486536439 0.0885071598995896 0.0135427767135196 -0.0472541434076315 0.0276193720669621 -0.0163118598057903 0.00566366068267796 0.064330216971989 0.00690580651443888 -0.0311968979667982 -0.0366509441178909 -0.0745587929609119 0.0198277811592176 -0.00926144605791487 0.0461149816390482 0.0851076925366207 0.122997946224523 0.0540963519750858 0.108056037184031 -0.0111717327412935 0.0394233351732843 0.111093684271641 0.0728724992949735 0.00891637695941674 0.0123928349618101 0.138008193466625 0.0126016202110853 -0.0970437795983745 -0.0467353009230761 -0.191772539240527 0.0280494821873707 -0.0517828527874894 0.10729022849325 0.123967271305248 -0.0676522939000775 -0.0305157923952024 -0.085589174119519 -0.0858251958551224 -0.012464837509438 0.00499033859037939 -0.019722350023288 -0.00145268997014761 -0.0238394092174251 0.00493226596178239 0.0396190449975954 0.0743832917027138 -0.11357728382476 0.0306472223196372 -0.130651196341664 -0.0898253101066886 -0.109078930016757 -0.118160926553108 0.0473647511060803 0.00939416520283926 -0.0649658336866186 0.0488903014768452 0.0675059743520873 0.0696201090471229 -0.0542329785298507 0.0153778538270446 0.128282486734734 0.0380693133061607 0.0697093059815941 0.103350994901908 -0.0277709655950762 -0.0229186648714397 -0.0304127974985111 -0.12445438124243 0.0177747572522309 -0.0270350071177492 -0.0662910523099678 -0.0275355380371167 0.00495472677377352
  5 124.315164541084 ""  0.00642111553292557 0 0 -0.00546144679145027 0.00721149582991012 0.00674601795403095 -0.0625019478918995 -0.0145685881670303 0.0631323614777416 0.0751772339308959 -0.0650527847593978 -0.0208755092257794 0.0072134834563533 0.00126594882168617 -0.00215027869808857 0.019344064200105 -0.00315611773503219 -0.0226647135474164 -0.0152679285852529 0.00539731329296911 0.0164997246866231 -0.100947038360491 -0.112212401264804 0.082290464063082 -0.110282370008705 0.0511608062463193 0.124618275498208 0.0679117080907354 -0.137935488162338 0.0156009726807779 0.0993071116077166 -0.0731021404640849 -0.0359206558205146 0.12286193183573 -0.0444025026031706 -0.067475178538131 0.109870098384341 0.0191259036476622 -0.105521894603203 -0.0529738619186592 -0.0921522826406201 -0.0512239083817725 0.0151942146219147 0.0607295714293634 0.0680144298251203 0.0171972634860275 0.0770563169484926 -0.00164002930032166 -0.0523581075892 0.0288072557670062 0.0512777600275566 -0.0175883122309928 0.00598358775366016 0.0156507665436776 0.034803984560388 -0.101049451660342 -0.0475258441441255 0.0443667821498507 0.04376008918135 0.0211869979429594 0.0468326198094799 0.115318595093607 0.00288404735265621 -0.066479854155419 -0.015158976661175 0.0574957672120067 0.069181250774465 -0.140741757308401 -0.0903907750512211 0.0786145548675824 -0.0667621009549783 -0.103456480149877 -0.000624093241978851 -0.181657840043721 -0.000798346008352199 -0.0159654417848915 0.075386238956952 -0.0425133871414201 -0.0759003749142391 0.0495344314279097 0.0320102218328387 -0.0193267026533219 0.108560334850907 -0.0693518332507086
  6 178.146707607563 ""  2.2133149729783 0 0 -0.0196420716500124 -0.0144738360066013 -0.0258296940329686 -0.0651552761642886 -0.0451582986084501 -0.00832427977216615 0.0667846091109189 0.0307608143645753 0.0988713266168586 -0.0595613314078708 0.000899332104246595 -0.0542630267710302 -0.0292802876564421 0.0755795018168285 -0.0296838683517322 -0.00441417640223127 0.0395344597236915 -0.0922725957574593 -0.0720812997247575 -0.0915261814945493 0.0118857078715018 -0.088014962378755 -0.00968110721142543 0.026980747191553 0.118463968067934 0.071269392738743 0.121282282444049 0.0321093978843545 -0.0332603337461935 0.198087537795426 0.122729051941644 0.086511180544804 0.0810657494078274 0.0501543979153087 0.164946166468712 -0.171039171672587 -0.0952118059736081 -0.0465923353984608 -0.0303869935001807 -0.00878447274570494 0.173371713282406 0.130635530181725 0.0289742875760351 -0.0284620877153449 0.0435799437581146 0.0805382444332537 -0.00838709177688316 -0.00875380047601253 0.0252651748969592 -0.0131730530394159 0.0166229372626253 -0.0128439209437443 0.0169218473685262 -0.0040795937505502 0.0412259790941818 -0.0837461382528907 0.0990843085227485 0.0691719583331721 0.0460120113735323 0.0626480080958639 0.0216283025537955 -0.015654352704738 0.0216346990086126 -0.0463618644650948 0.000981353037008583 0.00308581830636579 -0.021600651022149 0.0316032583451761 -0.0138969557701453 -0.00116681406138981 0.0428816862239987 -0.0182864136184912 -0.0322625066732447 -0.0324087935536683 -0.0309442593263371 0.112893597360481 -0.0919964169664848 -0.0146797786215477 -0.0451725288966901 0.0225915877523936 -0.0711433875823097
  7 209.547113406757 ""  0.837824664553918 0 0 0.00551876295156929 -0.00287953854849648 -0.00830724603445633 0.00881215204280758 0.0386739740252151 0.0352483993267572 -0.0514442210499544 0.0273184515778146 -0.0121240220059566 0.026835537565084 0.0116163161229806 0.0438229754469681 0.0166363086509604 -0.0633371172111326 -0.00833100673028216 0.0716918434131584 -0.0561811098713018 -0.014026377832738 0.00711209050505008 0.0248452072394161 0.0406753354966789 -0.000853294680495158 0.0410995832457785 0.031539429715214 0.240158282943989 0.0841706461042998 0.213701846455541 -0.363809874153047 0.266791828591122 0.033760697782987 -0.0714652084631549 -0.229301224116738 -0.280768422830156 0.0855296771003567 -0.111960809130591 -0.00709577281922272 -0.0351667320985202 -0.0909996418125277 -0.0511049694528193 -0.0112359042841104 -0.0534970171432407 -0.0160293315458728 0.0182339897202681 -0.00357923331300143 0.0299665679947472 0.0384902000071728 0.00726144890240583 0.00205939176552762 0.00820582930667528 -0.000658512005676704 0.01159433332584 -0.00975617848287286 0.00524930844240571 -0.00936467318234771 0.0360979746443042 -0.0821614578737683 0.1083537171399 0.0775602940009876 0.0998733251545137 0.0548711254029891 0.00183967782530885 -0.00542797874930965 0.0198599359254994 -0.00687601362199944 -0.0684303598257771 -0.0578250321057343 -0.0613881320928629 0.0707578068012107 -0.0470389686587458 0.0256901052364627 0.01654781751339 0.0555625755149942 -0.0652884312587628 -0.0167520705972291 -0.0786427947079427 0.0523937152179834 -0.0943920087082613 -0.0373837588298891 -0.131738179980574 0.11204606016623 -0.143132103995549
  8 226.327153885483 ""  1.66807408672026 0 0 -0.000606861037566854 -0.0168203214639949 -0.00500373765082885 -0.00455822150915291 -0.0263183853271009 -0.0127482230100175 0.037706947552274 -0.00926212932811268 0.0347819376060912 0.0506355223422504 0.00773232731815806 -0.0850019137474823 -0.0194951520233196 0.0169368211048833 0.0146452817483137 0.00268291555471276 -0.00100699943500183 -0.0234555163685733 -0.0535769706596947 -0.090507007036495 -0.0230671437806 -0.0108605996698649 0.0192254082404009 0.0558175978682667 0.172119586742756 0.00339191905027347 0.146568715004345 -0.0897517014176362 0.0523505619361676 0.090302103320018 0.0725627846189837 -0.0767507694429723 -0.0947243005878106 -0.336929960495353 -0.0590988332602833 0.303349451910601 0.236088985690469 0.301793067639023 0.133074890960557 -0.0279867153895102 -0.188242787530572 -0.294111611695849 -0.00301766813986044 0.0160338145312933 0.02284021149239 -0.0178442937827285 0.0165557870005595 0.0240957190978203 -0.0164884706329975 0.00825959604725661 0.0172721461569565 -0.0159870344131399 -0.0122256946946539 -0.00605055451513147 0.00158647412520904 -0.0078848302083775 0.0473489103853131 0.0037126340854283 0.0424043927557826 0.0350196299019742 -0.0356369512326274 0.00375630452052073 0.0301199386243807 -0.0783358870557883 0.128805299646908 0.116358677981225 0.135413566784666 -0.135410989147299 0.0375063648628713 -0.110293311255537 -0.0364996503844064 -0.187519645102954 -0.00734681199746624 -0.0058847357565726 -0.0117115679203957 -0.0231934018003441 -0.000684062652504687 0.00796711199876781 -0.00867670651199122 0.0192292809781561 -0.0339249739571916
  9 228.351848005021 ""  0.599326779556588 0 0 -0.00334543251104785 -0.00435490516359748 0.00442247685895415 -0.00143174391428365 -0.00942307364033879 -0.00390063692171774 0.0148408399974038 -0.00496808546635316 0.0179568797172871 0.0259681343324203 0.00481213406113286 -0.0365274893953979 -0.00659635498204697 0.00795094353470844 0.00896256394424044 -0.00754055672122928 0.00442895541232909 -0.000510217390861911 -0.0250457819035273 -0.035845093249574 -0.0114565835823744 -0.00212628254408489 0.0100350635554864 0.0270943515329807 -0.0273067410320803 -0.0104524197910994 -0.0161313863732017 0.0635450301898052 -0.0526322233345382 0.0215519883665614 0.0251442401338322 0.0441754627988062 0.0599227200124222 -0.146706642514591 -0.0255503084807562 0.136353731881445 0.106479254334254 0.132134024774655 0.0625213286217375 -0.0120647394938355 -0.0814505606706816 -0.127049084027322 0.00582288381393382 0.0111572615305215 0.0275699647372866 -0.0171163008040833 -0.0236868535393698 -0.023339796074502 -0.0111737012872649 0.0102318147724439 -0.00404751962085156 -0.00538291498926942 0.00990160875673435 0.00463055980458199 0.0292872278355155 -0.0255531563857556 0.0561081483586697 0.00796737586098707 0.0565337206847598 0.0535129661098266 -0.0167495198735718 0.0281557366162185 -0.0184475189334498 0.142585011722915 -0.372074662829691 -0.31618621930935 -0.351405970494688 0.344406769747025 -0.146591331661505 0.209305857864826 0.0357809200996519 0.465144580181089 -0.0020120858204728 -0.000345688076747225 0.00489824206033009 -0.0176309886372507 -0.00861547590060751 -0.0159937776871269 -0.00374510710857161 0.0168446802087382 -0.00971599099670211
  10 249.023110917497 ""  0.478102934303018 0 0 -0.00832534918071122 0.00182677539195833 0.0158359002180454 -0.0253209928938303 -0.04246312884768 -0.0205919102931185 -0.0151332543964226 -0.00518389982480393 0.00577896290464525 -0.0506625196791996 -0.029458204384732 -0.0169496693099202 -0.0154809749532034 0.0399295564334738 -0.00477201843221961 -0.0692150353918099 0.0402532025857204 0.0307933559684437 -0.0183635358823635 -0.0336683710801911 -0.0177394918345451 -0.0323134319529842 -0.0446718278996547 -0.0301408714828529 0.26789982721782 0.0141779323640545 0.24470606580847 -0.310804827641779 0.220220015827092 0.0488652584435462 -0.00502252939825156 -0.23824383436053 -0.27983350606949 -0.00634933519425919 0.0999588842977028 -0.0697914733326293 -0.027798608730879 0.011899491279373 -0.0015609574380691 0.0230238455421955 0.0692595727407627 0.0695196705164186 -0.00314312218462257 0.0168082590675761 -0.024214580375941 -0.0157105180116528 -0.00741231776058132 -0.0248931665831034 0.00866909069647261 0.0146342770668007 -0.02120277289907 0.0486097208646329 -0.0124007496323524 -0.00125199234673289 -0.0188986901220501 0.0920471539801398 -0.0998454019822246 -0.066071989415343 -0.0824464494184888 -0.0445040405136013 0.00683018244401143 0.0267497102321456 -0.0327782215429032 0.111251600930318 -0.0494778623711941 -0.0570919930956076 0.0115155615696088 0.01728331900241 -0.0117027736988136 0.0642732232717562 -0.0429178006020465 0.0838532626554342 0.0792641019331381 0.0245919946431452 0.0894857915928087 -0.0217468020886135 0.109225337286136 0.0324617324156934 0.164410858891912 -0.1227640899432 0.155842008009227
  11 280.947342794764 ""  2.51196195982887 0 0 0.0264944205792311 -0.0469496602608367 -0.0285306167939601 0.0882071173039152 -0.0426501421629529 -0.0799654754077605 -0.0122637222247197 0.024168880992537 0.0272485147294423 -0.00949595240661426 -0.0607674275067665 0.00446035223355839 0.0307022509802567 0.027874306958665 0.0382632123641661 0.0427920483321302 -0.0400915190648669 -0.049165365712978 0.140082235332519 0.0975590812639623 -0.111498143312012 0.148118514774382 -0.135878980229238 -0.174248044026186 0.0168266134645465 0.106590104470639 0.00512058978295526 -0.0501189473009139 0.0127353588612806 0.0766280416072591 -0.0368176550605922 0.0226534580719295 0.0625428738828985 0.0597173627690901 0.122883174466942 -0.0745225405176866 0.00367585239006073 -0.0461219679601167 0.0529457478042002 0.0676998158393223 0.0954274014652058 0.167125296144128 0.00500211071109475 0.0497385745001961 0.0565692168675888 -0.0860869407791462 0.0364568370870043 0.0255653545834722 -0.0378384191129174 0.0504676562605944 0.0104183243631551 -0.0061783760294362 -0.0138675014572235 -0.0224461196033617 0.0265266700680717 -0.038026169147868 0.143190492344095 0.00588432201533107 0.146887722231876 0.116675988853915 -0.0804987240946023 0.0616960945534257 0.0177336777725467 0.0082255794724198 -0.028039921880187 -0.0389480254684799 0.0380118784490564 -0.00201627649244955 -0.0564949910406116 -0.0388939489204639 -0.0685156462521384 -0.0113062663529184 0.0118459330815855 -0.0407123896744673 -0.035730969638245 -0.123779277667293 0.0296335476569447 -0.0252802923266938 0.00419119381447791 0.0332831680778807 -0.0991097934488015
  12 305.062675533745 ""  0.61329328466588 0 0 0.0249623161515259 0.0339542145496942 -0.0206681030221316 0.0346895445175823 0.0335078335408767 -0.0475985614089527 0.104841946392898 -0.0325878961509135 -0.0595101191956105 -0.0198372357999819 0.0169421808702859 0.00654657087808943 -0.0183082789830508 -0.00422732488330031 -0.0198250817362188 0.00856325076166627 0.0436154515218728 -0.0150122246947829 0.0715009782066562 0.105362747866784 -0.0534712195524282 0.0650508020772105 -0.0159129199995383 -0.100466566860791 0.17224029401401 -0.13317881863212 0.0584819756438372 0.0601410070624482 0.0197887074764582 -0.0726796116906907 0.1777638831313 -0.06960626993916 -0.210208496271715 0.0370880729351877 -0.0125704527910305 -0.0490021865920435 -0.0607307440498225 -0.0433818798171548 -0.0446527781035903 -0.027590657009203 0.0199878769476737 0.00858515818044289 0.0207468206626382 -0.0112840466891371 0.0249944725925488 -0.0291826746347813 -0.0523288557114014 0.0441077942423004 -0.0197971503109017 -0.0459040535123404 0.0397113706868351 -0.121321341523315 0.0387237904087875 0.0181738730789007 0.0490174256374318 -0.0181929810055916 0.0193759593990724 0.0402195035125901 0.00282728941004175 0.0202743851704611 -0.023056312557296 -0.047635237799793 0.0436890299895288 -0.231932252369588 -0.00906428223309475 0.0424499185511035 -0.185362028647019 0.0885332153084506 0.00241738848881399 -0.0618752598995902 0.155452429895902 -0.0286212619775913 0.0267164440978468 0.0238427307087781 0.0176363920186114 -0.0396126698785872 0.0120174982454527 0.0663672925867236 0.0479874545831959 -0.0127645629790209 0.0341410362226356
  13 366.40268239199 ""  1.59895643762469 0 0 0.00581354180401546 0.0472697870109619 -0.0115772990363231 -0.0513987092480659 -0.0558454052695134 0.0114977457557114 -0.0390676763149292 0.0545229427447092 -0.0483663351278429 0.0268431002853452 -0.104501854794462 -0.00667178006323983 0.0722054517496539 0.0342264404368892 0.0796908799395849 -0.00930603195936743 0.0603774979966843 -0.0135663167652178 -0.108951595573536 -0.147111857329013 0.00924184645111185 -0.153846348930233 0.00837699553554002 0.0191879450823416 -0.0650088185281346 0.0698808742462394 -0.0802683083708575 -0.0338144231042804 0.0906550361008943 -0.0912392171310703 -0.0931129854477253 0.015644572856324 -0.0152216845131798 -0.0379764965289958 0.158005263217321 0.0330967961577585 0.15041963599466 0.0658708944232266 0.150995216165085 0.146142216178405 0.0394940520946471 0.145949452782229 0.0297132733667352 0.00660140478596195 -0.032592762975803 0.0066287797331461 -0.0401919935570688 0.0230747932182499 0.021220669210333 -0.039015919156245 0.0111303134597519 -0.045726563139252 0.0259452778855576 0.000319418362932297 0.043552101837801 0.0193630042162792 -0.0536360628155213 0.0699878820414777 -0.000438031674782729 -0.0634515215227468 0.0323357702904814 -0.0456411236747579 0.0138000218564016 -0.129961803906273 0.00425799323458742 0.0282422313178174 -0.0870224723330381 0.0519378565024569 -0.00381136097165526 -0.00578585536643401 0.11472538775889 -0.0477028033930225 -0.010040340509638 0.0616589861531338 -0.030021576045705 -0.00477462817116539 -0.00565013023857686 0.0271213304712592 -0.0183895752210329 0.0623493460576899 -0.022217305378687
  14 413.064497988708 ""  6.54508552642366 0 0 -0.0380819202057527 0.0447023198876534 0.0231870228681889 0.0229102780328016 0.0161758153177773 -0.0594441112574141 0.0390833364272992 -0.0286122027491923 -0.0168858088453414 0.0171563077559723 -0.0451374034806131 -0.0035317509454618 0.0331883888985123 0.0105986778245862 0.0384727562219073 -0.0424837882281727 0.0465290298189336 0.0247072957265761 0.0122106626094081 0.144489704567381 -0.143323934294988 0.0908564794486905 -0.0711740749028339 -0.139339424112482 0.046480570910185 -0.144269250095967 0.0573237593587611 0.0613690261128355 -0.0228298956439717 -0.0440975053500412 0.116857833431105 -0.0159382551612212 -0.117034790463979 -0.00539774177993081 0.0715133650312819 0.00505077896397425 0.0617674495470884 0.00634708378789124 0.074440029219037 0.0574635046679014 0.0272990188672587 0.0818241285037846 -0.0690503739413756 0.0064591842513498 0.00278030926767373 0.0809267229952952 0.0362287798389714 -0.0532073151825717 -0.0640623979222525 0.00199845414654197 0.00866992437788446 -0.00197741217872317 -0.0554580828150286 0.0634732901241437 -0.0869671720475995 0.0387031609400007 -0.0242958188008909 -0.0497605715240252 -0.0240322377053966 -0.0310305109911716 -0.0802784252298879 -0.00842281696415384 0.0267566875661806 0.131258783178856 -0.00239754289935273 0.0324417663516977 -0.00352164925352148 -0.111315755046808 0.118925530839024 -0.018256549036351 -0.132163866410408 0.149193679441183 -0.0712503907464639 0.0348245424182481 0.00896461053037851 0.180029018428592 -0.153136832673562 -0.0323816935712341 -0.109683650453725 0.0575657647378076 0.0193460309022298
  15 465.592444158977 ""  1.96765375118463 0 0 -0.064124671709817 -0.0213766692942798 0.0493338896254316 0.0324946139945987 0.0109448259758327 -0.0311858542635051 -0.0315452282837179 -0.065589294185981 0.0764246365768948 0.0084520867327497 0.00074442545069205 -0.00553801957595912 0.00165199320287604 -0.0017396902601311 0.00375519086176495 -0.076615503885691 -0.03641797365539 0.0748404746515716 0.0310050188425875 0.176633280530195 -0.127881631487486 0.177469500307209 -0.104611479300976 -0.0853632063471579 -0.00692192867081753 -0.0727381716290162 0.103662745361026 -0.037432082012069 -0.0968528905654297 0.116444181087006 0.0134990612292287 -0.029643051572754 0.0534292238593337 0.000697652255048635 -0.000188634545693423 0.00284255501222401 0.00413990382197274 -0.0109741479515923 0.0124036608770549 -0.00908028080721669 0.00522611064570276 0.00504026432090064 -0.00265733361264708 0.0369696050531946 -0.0444358174852171 0.00818414818105321 -0.0827061583821289 0.0219674904749058 0.0715535850528367 0.0226707641343998 0.0455569818732093 0.026293119731694 0.0402853846455441 -0.0575135585527566 -0.103637856446087 0.142157485344524 -0.110514513297655 0.0495503927616664 -0.0873917105027184 -0.152287059272588 0.0717767652219531 0.0467159849614725 0.0220934525276444 -0.105268069863292 -0.0436542693804842 -0.0469389303217269 0.0749248953450139 0.122979445500392 -0.163114218909311 0.0093806631176126 0.0629722946615261 -0.13437696300756 -0.0481015991832951 0.0647651887545082 -0.0219295765868873 -0.0373243840226687 -0.0143949894471994 0.00141084972398185 -0.0527086280772641 0.0771907016519338 -0.0270597330662348
  16 511.689392288988 ""  0.708141820457307 0 0 0.0413549971469444 -0.000508037629084741 -0.0469390531216885 -0.00781759473814304 -0.005960320155457 0.0141722648003925 0.0295804929076973 0.0474400350865029 -0.0521917432745952 -0.00229250570487945 0.00282216738114768 0.00693397535462213 0.00142977395575086 -0.00125228629611071 -0.000436802705563864 0.0642745345611259 0.00263623090249596 -0.0694204941307996 0.00379178134601002 -0.102904833681253 0.0808734271851979 -0.0938307916048415 0.0615552774350489 0.0443197151729801 0.0205941042285675 0.0646134235996568 -0.0712696275397486 0.028742179275009 0.0547213902906346 -0.0600055226270853 0.00680881906913693 0.0358138068553456 -0.0329240018794806 0.0065854178325337 -0.00578278452947747 0.00050990757447081 -0.00337147243581892 0.00233929947173886 -0.0082443447067467 0.00541161028556181 -0.0047935761361054 -0.00238890340851095 -0.0810529121044703 0.0293548669543503 0.0206231199072805 0.0249986175368199 -0.0667766528113801 -0.00329038085492717 -0.00516090883505773 0.0957061703658697 0.110937774413385 0.00135030392004745 -0.00645153562549357 -0.0152872481416253 -0.299109977735221 0.175904484757752 -0.0316302341408942 -0.102281053627729 -0.158773836219119 -0.0809565587253635 -0.0588149778651352 0.142071397209524 0.0868970555723624 -0.0481185804354345 -0.100980309023221 -0.0516638481246491 0.134204061583524 0.0756156100808268 -0.163225305987093 -0.0864053114189832 -0.123937462753664 -0.0323991611501791 0.0165328245178148 -0.0512958791326871 0.00123310339877278 0.0414789843186221 -0.203580999229073 -0.0579796558025629 0.0318626642628506 -0.0719851135449073 0.00688512376889215
  17 521.898641492862 ""  7.41966121063872 0 0 0.0349658590965824 -0.0717427123386726 -0.0214728159961614 0.036007774829912 -0.0368395516807034 0.0210506463762227 -0.0346165086584674 -0.00636353806798732 0.0381478321824204 -0.0102837640998894 0.0245318859783484 -0.00195101452626967 -0.0223344813298223 -0.00325367365562451 -0.0229816990117806 0.0163687186344045 -0.0770041036123918 0.00276305474239105 0.066299684869125 -0.0410490114948381 0.0515476067630873 0.0588541205252512 -0.033825406569951 0.0478586246895545 -0.0102615470703428 0.152212394447865 -0.0322791503256443 -0.0901796454395116 -0.0200790299161232 0.106482734356853 -0.111332327168177 -0.0130205434684091 0.145520941590831 0.0071684545005134 -0.0412240086433277 -0.00629182500769404 -0.0442613348975435 -0.00922034244889958 -0.0449035205509548 -0.0425804886489459 -0.00878569842239704 -0.0469971386987067 0.0100493817526202 0.0931254629750488 -0.0496820299017884 0.0491456314766346 -0.00709102381916313 -0.0204676129933751 -0.052624184209053 -0.0258629645697441 0.0252541884976826 -0.078043523906843 -0.0469038957439835 0.0689271203423789 -0.00761845203194891 0.149632812542942 -0.103982447190478 0.0365246044159897 0.0210447777527002 -0.112344638538485 -0.115117290313009 -0.0375746351482268 0.0663900272646847 -0.0466361368271313 -0.0168360248828555 0.0733531119095569 -0.139383589936287 -0.07233205815938 0.125599868690446 -0.0403384965314641 -0.00967227152086863 0.101355341891258 0.0615135826894929 0.0687573039139612 -0.0525976561524418 0.116147340936793 -0.0128327010380263 0.0626481559362668 0.144105613138342 0.00340316149181763 -0.0555097410040868
  18 569.972625495463 ""  45.7677398835161 0 0 -0.0387632210977564 -0.0138358065583637 -0.0551890523974761 -0.0129011008136325 0.0209672740538849 -0.00569245450729299 0.00605855853894939 0.00355515852385739 -0.00690092099120115 0.0185456386846582 0.00579810185043346 0.0184943033322111 0.0268559559496483 -0.00913358834369976 0.0228403250433631 -0.0166162419617121 -0.0268484684037297 -0.0588951238903664 -0.00545547459666018 0.0116554968111799 0.0086974903886686 -0.0179160428594344 0.0296435812297957 0.000244303299862338 0.0358386879103481 0.0186437414055212 0.0103114426396973 -0.00234622075355162 -0.0512367602451455 0.0598909601855301 0.0552556455391718 0.0569779492796546 -0.0168893930886341 0.025279656461744 -0.006814314173475 0.0219991541211018 0.0271172426549849 -0.00683542847789112 0.0229241199736359 0.0268690114322916 -0.00766462048786566 0.0235557452843736 -0.0196007424105909 -0.00467883493737141 0.0205534431756619 0.0220518271432648 -0.0412261923902579 -0.0318772467874393 -0.00963769045182329 0.0153700923588767 0.0141455964676214 0.00440795620200726 0.000602603260635644 0.00405111884456154 -0.0561788800972639 -0.0206396095802174 0.0610105625681899 0.0175714469564133 0.0278688460524033 0.0178875837028745 -0.035745703557406 0.0302583381460864 0.0134199848010728 0.0383920532617376 0.010820143746436 -0.0077029669291477 0.0380872730279535 -0.0183504314023358 0.00523512755066509 -0.0190543613798714 -0.0412599967280644 0.0147768062156224 -0.0291403912383763 -0.0125565472441796 -0.0262970767652889 0.0864919587507254 0.718279665102684 0.46662113459525 0.0818884849816381 -0.140729378038869 0.00841730944280238
  19 641.881174126646 ""  34.5030681523722 0 0 0.114096521327806 0.0300057184283116 0.119071344195699 0.0486421951823054 -0.0561209573992565 0.0255665321713571 0.0159965104063789 0.0165590525097549 -0.00431838982365634 -0.0336541734394969 -0.0241536503608405 -0.0415255027841307 -0.0601712945285742 0.0233743752516778 -0.0510604245712699 0.14247707007441 0.0496008314234354 0.0719552400323414 0.0331851374937522 -0.0288689155825212 -0.011810947104653 0.0607788466697377 -0.0823624835816883 0.00382968509956095 -0.090288784285279 -0.0333997383800628 -0.0698478713713125 0.056264223713834 0.175540851741083 -0.212841317517357 -0.13573867059651 -0.145934854269573 0.0289205251096497 -0.0597659935412561 0.021002090080482 -0.0495782483500022 -0.0563693556355255 0.0166719753544734 -0.0466848366391961 -0.0575163362521318 0.0189652918089126 -0.0507637176304973 -0.0170299101392949 -0.00741127810086349 0.00453195500358204 0.0105685986796136 -0.0174843398015691 -0.0108883139389836 -0.00112333177261434 0.00665584018365446 0.00724110005067617 0.00604004376354241 0.00445770758471661 -0.00214180049679727 -0.0333302769288841 0.000783184489501455 0.00400067417839196 -0.00239391721722108 -0.01018892384703 -0.00406684119744637 -0.0051889104571373 0.0111709665977616 0.00657580355874439 0.0184108014144553 0.00463062451028482 -0.00898451274119839 0.0266055356027547 0.000604559033090458 -0.0086959331580444 -0.00705333146551947 -0.0169282218460415 0.000532628627620973 -0.0415561141543441 -0.000525332905099637 -0.00902619292357796 0.0287718378408228 0.269479581840123 0.170311218660166 -0.242558502152246 0.20874436265489 -0.0430632136023001
  20 803.410662540287 ""  63.5340677695197 0 0 0.000438389689776634 -0.0303015660024881 -0.0129343362194026 0.0492996625865573 -0.0791609914329313 0.0319162641847455 0.0295437020951784 0.0347248777985749 -0.0377424619766889 0.000825133544087704 0.0153924819921836 -0.00152341507225701 -0.00925952461758904 0.00309712452705137 -0.00828026048639847 -0.0284950950503861 0.00256651926147072 -0.0125962697213055 0.0909120233409979 -0.0239092960117522 0.0390884673958936 0.140374160540976 -0.115242732610318 0.0609238730446865 0.039961007446256 0.123240264484499 -0.0822806875676884 -0.0135059662149054 0.0514901630176661 -0.0154344503797482 -0.0188004246537463 0.0215683774725451 0.0172334825511601 0.0203876043808597 -0.0377820213831383 0.0109376340660022 -0.0325277783562403 -0.00536288267248974 -0.0298921265140669 -0.0334346980261506 -0.00340693257273328 -0.0370232137606139 -0.0700280353006749 -0.0253463735848541 0.0115430351000673 0.0113358646764985 -0.0136485828237823 0.0276357549736607 -0.00942903722104029 -0.0142524904767699 -0.0159806383713567 0.0332550476455847 0.0268118180054952 -0.0255732548059854 0.0408760369943629 -0.168288815469044 0.119169585812892 0.0126903569013159 0.18635570214638 0.0807559066820823 0.0618159825565647 -0.0391734687083162 -0.0211516918103195 0.0547634553599954 0.0367389552913569 -0.0301470294135028 0.0436462859487651 0.0207656234258848 -0.025187972504199 0.0283265809565721 0.0159095874089341 -0.0219387678348704 -0.0787258031205554 0.10279481420277 -0.00141620325817626 0.0147972271076194 -0.11820585660333 -0.0277275705179856 0.195430159040822 -0.397942302898403 0.259830524387771
  21 853.911437228532 ""  36.278954736733 0 0 0.0471559381634619 0.0187875531930756 0.022696201005917 -0.0340320462071872 0.0549370452395743 -0.00543873680919038 -0.00637196401229179 -0.0408270678416882 0.0449424151524072 0.000391167520593366 -0.019175569291599 -0.0106055484598218 -0.00300283820578295 0.000855395732974509 -0.00275038643068006 0.111336996129685 -0.000991923664758358 -0.0131270872735077 -0.0753430223434897 0.084120334694879 -0.0617728141575226 -0.0404008649255535 0.0302644601933084 -0.052973330005592 -0.065374087577825 -0.0476401320721055 -0.00306163157138465 -0.00628947318617674 0.0477681853894175 -0.0514427675510507 -0.105169572966957 -0.135151774564036 0.0826990548198502 -0.0328509775651118 0.0373354836299407 -0.0191191294656103 0.0160730748959234 0.00891669773518576 0.0150048789972882 0.0122797273233008 0.00694365285971681 0.0179105253170666 0.053109433621429 -0.0801835368385662 -0.0229062693810373 -0.0280158463342848 0.0353946563690956 -0.0483055895133674 0.0154821987207479 0.0532235762766043 0.0529890647609871 -0.0436323749473096 -0.0159681379399165 0.0578660756437624 0.0436957578526058 -0.134198410807473 0.046372222321251 0.185374070236765 0.00945792014923621 -0.0547712025865386 0.0892021421485623 0.121272369675958 -0.0594772590794895 -0.100538205977382 -0.153224419745219 -0.00126071821641985 0.149911026235637 0.0634052187427122 -0.121721519668923 -0.186939895926772 -0.202462930579202 0.0213892995662002 -0.00461720097514677 0.032548049486979 -0.0483686244339268 -0.00623001253726177 -0.0116553449395187 -0.0470684545266876 0.172014654274397 -0.324554865464637 0.154385985784116
  22 866.09685686334 ""  1.54751238346046 0 0 0.0693900368666084 0.0100232552493676 0.0146422616568589 -0.0406823616064708 0.103361283288013 -0.0309016016945077 -0.00904582596820754 -0.049819256860097 0.0500817807824169 -0.00324819850058229 -0.0320398437397847 -0.00973065227728271 -0.00249069333934449 -0.00110357758702618 -0.0018957329119445 0.16253118068788 -0.0440969571469088 -0.0129275704144263 -0.0918303126933251 0.0564314851965735 -0.0538354491274223 -0.15702107378489 0.136415413106508 -0.085855077533961 -0.062044212815239 -0.0635231583957681 0.0115584006829875 -0.00285387952005174 0.0247789342271483 -0.036712914383478 -0.0966520741308043 -0.135191225687354 0.0832712748402152 -0.0509702127026023 0.0652224443913669 -0.0348868433250103 0.0307394227609314 0.01571738955259 0.0263915435294673 0.0334448908742775 0.00782231174830871 0.0393363462948999 -0.0806823389759952 0.0610038789443538 -0.0179995755762209 0.0388201044660357 -0.0484773440868189 0.0606827713684929 -0.0299680499270508 -0.0135433587371269 -0.0370122889372701 0.0253530940690255 0.0166545762954011 -0.0400186896663452 -0.00521771016853118 -0.0809484642324604 0.103682117559345 -0.12197533552365 0.236292847366478 0.112560646044622 -0.034409800006854 -0.0809840885611192 0.0430960565961646 0.0864249558758216 0.106352129290841 -0.013565203353266 -0.0693538250197683 -0.0369254642575176 0.0626050821459494 0.0957866769874443 0.0986758468216763 -0.00636003705791151 0.0291791297255075 -0.0210684278500565 -0.028177855330128 0.0241679340028179 -0.0645804447483956 0.0326233301898394 0.100422629116608 -0.177988961614207 0.0632508717021742
  23 930.879444218719 ""  6.57202165399064 0 0 0.0478437855961861 -0.0344939317892943 -0.0251458884177686 0.0307214128587394 0.0887550047411708 0.0213722240490572 0.00598373809112792 -0.0370514821577669 -0.0436317281309438 -0.000590899804052148 -0.0658321525424267 -0.0134038495199911 -0.0336544313985734 0.00951081371414446 -0.0286540593443151 0.0310867974787842 -0.218172394210702 0.176837030623635 -0.000133842669678563 -0.0279348471382673 0.0497420573085031 -0.0913089361347185 0.138992425365182 -0.000659384482882925 0.164341928235551 0.261547594103732 -0.0742598201525598 -0.136170368270674 -0.163021877548656 0.234776300229349 0.0158283776365429 0.0987854810548894 0.10309663566736 -0.102202087969745 0.101277381810758 -0.0744235618462008 0.0163412082176107 0.0253487234312687 0.0151575338166112 0.0192988824844382 0.0170462758555598 0.0301205404879866 0.0193849440602863 -0.0656332605895135 0.0518231536330897 -0.00998770823485688 0.00273333711271353 0.00471767666831301 -0.0315144759978365 -0.00766047881808858 0.00431687330623207 0.00491527923580568 0.0375298244109753 -0.0300432608651464 -0.015142148368723 0.0654922468347146 -0.0784648168512175 0.0107863260055435 -0.213713167214199 -0.0367708291367442 -0.0451374698460969 -0.012420923951885 0.0154507750208289 0.157724384474688 0.0939588745716505 -0.068176514202849 0.0417887423120581 -0.030728457256062 0.0190202772052461 -0.0185720987357457 -0.0559467527458857 0.0612907996681998 -0.0251277450325394 0.0658672056256262 0.024929678518688 0.00456046128905771 -0.0109335676128984 0.0145224821041225 -0.0561595616202285 0.124344479279717 -0.000888184237817376
  24 941.322907681858 ""  10.8626076073064 0 0 -0.00374088687548907 -0.0369913838693326 0.0244784483075396 -0.0127624655855569 0.0526743516750263 0.0419994298614265 0.0273957690522739 0.0210891017872966 -0.03892404016638 0.0057148927784541 -0.0407299381371581 -0.0136243731756373 -0.0200765208990091 0.00574448983745943 -0.0191878291292263 0.0484679504025722 -0.139308160601546 0.0833733328667181 -0.0526186267068291 0.139161633685731 -0.0510182391352965 0.0584854489525206 -0.022397933414254 -0.00584129847218897 0.0716252954140172 0.125509904484159 -0.0603384852686894 -0.0190327987151935 -0.00484977525892357 0.0364385464308612 0.0209491591588376 0.0587406336787187 0.0145621982789585 -0.0728976392774944 0.0654014762207987 -0.043346643809147 0.0181939367845263 0.0110606588674313 0.0192160759958703 0.00387056071516378 0.0151620988648265 0.0168213782838324 -0.0435305592919194 0.0523498580842906 0.0255681108505 -0.0210739606709398 0.0416134288333674 -0.0573992896833704 0.0838470400730638 -0.0417844908539579 0.00768400565453638 0.0389870936240602 -0.0766798207604253 0.040765215101207 -0.102946322349454 0.0438966383155055 0.0667833332900418 -0.0803741254060107 0.0446433514926553 0.0467799401771863 0.0307292608209442 0.00108172203390992 -0.0204764138226456 -0.347288933265173 -0.176396777494567 0.165541094966673 -0.137987824249958 0.0774269980371366 -0.0203425325457725 0.164988464597101 0.251715568091616 -0.185245779762913 -0.0158571224105858 -0.0140808213402389 0.00685174247723462 -0.0111499628733817 0.0497741916377504 -0.0385759830990171 0.0361696044463412 -0.0780239209824595 0.0267417145658922
  25 949.273641352462 ""  1.40522434179757 0 0 -0.0152828702948343 -0.0508792976927026 0.0362881454155239 -0.10770188386363 0.000118828401770997 0.0273644298381627 0.0679282906399511 0.0239595777648596 -0.02188758763137 0.00604629844653817 0.0267840559870814 -0.00927937945078577 0.0261228000218206 -0.0116291127246019 0.0163404565313455 0.0323230162633012 -0.0146145986844009 -0.043529139447516 -0.151860456113454 0.339051857292895 -0.20681774001641 0.199985892878286 -0.226756806076446 -0.0616688078803945 0.0121306174189705 0.16306380682795 -0.15132013734514 -0.00546570136876853 0.164342457830367 -0.104452218403347 -0.128827572283113 -0.121443493762438 0.0942658185808159 0.0135701402885311 -0.0206722475300155 0.0339711169793376 0.0324412065353339 -0.0228068266185267 0.0338832167879846 -0.00655455665612604 0.00224783154467129 0.00598446274010247 0.0506021855330245 -0.00893654790306681 0.0326885391456063 -0.00747388596316071 -0.000447258888061253 0.00852847893973351 -0.0261224525965697 -0.00142635781984571 0.00623320399780039 0.000542718941533025 0.0179895120981226 -0.0456213657570477 -0.0860248034935416 0.119497578375849 -0.0450356093343885 0.0824538816297172 -0.176898622886284 -0.0908726704741129 -0.158995372014413 -0.0137644545916881 0.0794688658700055 0.159237796490258 0.146656126224307 -0.0388960107585427 -0.0803767642348293 -0.0880719649929728 0.103342747386085 0.0609165670113391 0.0369470224040795 0.0658555183934096 0.00154847730108861 -0.0177196984001085 -0.0164734815907577 -0.0146729595881759 -0.0218218727524675 -0.0119673506813688 0.0874309577923702 -0.0699653971561545 -0.0334867134521944
  26 960.295508256089 ""  32.3063395196651 0 0 0.0598361481240139 0.0141522540879688 -0.0517123568048439 0.00420265256676794 -0.0268378189115104 -0.0842692956086649 -0.00340004060614718 -0.0522337979294604 0.0518742048557737 -0.0132605721496715 0.0482252136107778 0.0137737099412374 0.0311282967444804 -0.012849852797273 0.0297621448767285 0.0398838385088026 0.118139011329987 -0.138482057489568 0.0446331582743037 -0.197383375741476 0.0580905013456211 -0.165763151460452 0.106941539916164 -0.0352419560877563 -0.0720937833684097 -0.0463426916383824 -0.0125878947446121 -0.0163320252059299 0.0515998319410404 -0.0520961148922255 -0.131318371512691 -0.181009864444292 0.0906232551539728 0.0846451854769061 -0.0658417298603387 0.0467057858483836 -0.00977463754883288 -0.00948444528075805 -0.0149227297379685 0.0154628236708699 -0.0226103412031823 -0.00243692473944534 0.000228807637890099 -0.0206560723929157 0.0814550688450216 -0.029909152635103 0.034497312558394 -0.0384529523149328 0.0178506253130291 -0.0422426085276975 0.0245789208858719 0.044185462051564 -0.0170147001122035 -0.0242038328911881 -0.160090797640679 0.137408397382968 -0.0156146002114772 0.010451099083315 -0.209274721667177 -0.0431971274608593 -0.125587404946076 -0.0213392881476028 0.0610601085739454 -0.0514451335627284 0.0317978776945661 0.0549805014230987 -0.125114239243076 -0.00965665792416608 0.0583187944781373 0.170520268842309 0.196188585179048 -0.0680425944501242 -0.0486520125172248 0.0505413946988768 0.00470064440999188 0.0032892072713735 0.00241702667760588 -0.0134943742482103 0.0157248641746298 -0.0191558520790436 0.0254450632699173
  27 975.132942658711 ""  4.4639596269079 0 0 -0.0347125865117137 0.0318552864530881 0.00268595340905947 0.0646397824927631 0.0187849185952091 0.0650886657379023 -0.0461911632197982 0.0398559286064805 0.0270738615317932 0.0137236269323721 -0.0592008328032752 -0.0064804527447667 -0.0456041523042812 0.0198841337372648 -0.0376146240010721 0.0839333892645751 -0.018001543786424 -0.0476995426868124 0.0710247945704602 -0.031176527841984 0.0936868033826532 0.0441056878289654 0.0251770028782839 0.0680025527677511 -0.103376809366822 -0.285911136592704 0.162238562782759 0.1246802457386 -0.00593899550192966 -0.0880804503085315 0.141679627539509 0.0956226361128614 -0.183006142349594 -0.0839844884053754 0.0703100759454174 -0.0628022141458364 -0.0158464107489318 0.0248837639538253 -0.0123751501313475 -0.012405439795118 0.0184360642301467 -0.00557019571898765 0.0588976782885488 0.0112095495103128 0.0185012276380493 -0.0127620379648442 0.00804329356670274 -0.00571036791545276 -0.00967419745079227 0.000754178640550126 0.0222622103067033 0.00525284380473048 -0.00221219452987472 -0.044507036831931 -0.126357427997692 0.107382066829356 0.00343062429693474 0.152344466949186 -0.115523908394264 -0.119597520173466 -0.201595054537616 -0.00191096576634646 0.110024152178998 0.0994328508258036 0.1339270927792 -0.000498238461475512 -0.14039044443754 -0.0935472348785892 0.124571563122358 0.112554101401729 0.105307830979072 0.0378594515496653 -0.0164707767039745 -0.0255811627786421 -0.038126513175186 -0.0207532968787825 -0.0264342514569355 -0.0336208538079361 0.176556669611086 -0.265649835790145 0.0397575610930735
  28 1068.7960271068 ""  3.86701856533173 0 0 0.0264471190681852 -0.00496650911800498 0.0602575981019242 0.00620560935972998 -0.0121230497403435 -0.0568780152221497 0.00105026630965774 0.00178086897719107 -0.0364020794844233 -0.0270760178386962 0.0277899556289122 -0.00640331834094006 0.0238166939584691 -0.00976845891249053 0.0274988026817701 -0.0070852623590949 -0.106228371498349 0.188919889854858 -0.0526313573008029 -0.145139308216134 -0.0335525175589815 -0.122110442385393 0.0876121591439748 -0.0157531885205982 0.0869772377113857 0.0909426830805994 -0.0121313867318927 -0.0358078348600002 -0.0770529037137216 0.0876206876096205 0.0548635584001689 0.101041450765596 0.00219513369246789 0.075180870332364 -0.0536873046000011 0.035761367574237 -0.0241891755181301 0.0019505475718996 -0.0288383800193292 0.014906898042148 -0.0244951801171855 -0.00718186301441605 0.0388717623910175 0.0306008316887225 -0.0224387211206934 0.0211855868476804 -0.0175953770305741 0.0198912831500547 0.0856070347729659 0.0788696070376415 -0.0353437981752927 -0.0728356944588453 -0.054527235138067 -0.0191623984655695 -0.123777757880648 0.0186446961424359 0.0753033107079921 0.102609087126784 0.0526505644447853 -0.0471387796607245 0.0046277370287741 0.0679519772963973 0.0161581233140126 0.0554076949001612 0.0824639938056288 0.0127975615477966 -0.193225545075996 -0.191615946602358 0.180431876386752 0.000363545929284489 -0.0291140539114913 0.117207834771626 -0.0563351019697855 -0.0243383777237003 0.015493232389984 -0.186899803046363 0.102134450395295 -0.174711190329994 -0.0727670533169713 -0.157298867239864 0.1555189643771
  29 1071.99097567302 ""  53.2840891835324 0 0 0.0242966887265313 0.00573753004924429 0.0628504943039924 -0.00865280785291823 -0.0169703663420169 -0.0360042260261122 -0.015702216816563 0.00685580728934745 -0.0363977621159062 -0.0244029853506506 0.0272655841627648 -0.00898343627753132 0.0244873989696707 -0.00843998182638127 0.0249300547184239 -0.025983759551546 -0.0892440701758889 0.198847296019669 -0.0692678512374077 -0.0724377460295176 -0.0586012034956608 -0.0760043136437285 0.0302996195176248 -0.0243311957948476 0.0839390659425585 0.0517873751827043 0.0261832760322825 -0.0265246189136339 -0.111879157106886 0.10589024111228 0.0872618891840908 0.139516132963625 -0.029004447077999 0.0688076113666278 -0.0546584773786801 0.0401481649863421 -0.0190974741192977 -0.00559605145148153 -0.0209240254693874 0.00181758104983819 -0.0173718639188072 -0.0123297549898763 0.0260851522403391 0.00416340907527561 -0.077708110526261 -0.0276702884244026 0.0164196133770884 -0.0356823245314014 -0.0821974152623768 -0.0320543453683449 0.097931478776231 0.0673346491655511 0.0310057719325733 -0.016974543295214 0.067485947070668 -0.129812343997114 0.0516817255220879 0.210068668396601 0.153526710224275 -0.0975548846216755 -0.197406630129196 -0.0386864548269115 0.151315706060118 -0.016021761643829 0.0287812697370838 0.0194115488231616 0.0321607794413874 0.0973792738822348 -0.0600617363924466 0.107509735201376 0.13480640764899 -0.0855544864366336 0.0066484374714399 -0.0377267707432867 0.00177744715751872 0.173968635080131 -0.102506977894648 0.151977057372586 -0.093144276455427 -0.0675083279515455 0.105295190317418
  30 1101.38758553089 ""  31.9863680084844 0 0 -0.0299064549638787 -0.0317578225310137 -0.0567959990631775 0.0309580886340666 0.0368187759648923 -0.00217713622989582 0.0584140561470455 -0.0176740797050115 0.0144440504718289 0.0127366342382639 -0.0222798780902396 0.00993610843018027 -0.0208109727815267 -0.00492143919121536 -0.0158131660637695 -0.0145049450533915 0.0577142910808003 -0.154682413618235 0.0663806234901212 -0.0674054932465933 0.0898284658123086 0.0061039994529717 0.0926937354361506 0.0679265504141382 -0.0325387061281505 0.0878065628593933 -0.126805560552637 -0.0202329071079287 0.149058224430349 -0.094402270412633 -0.143319330515958 -0.18648424168083 0.10708968224802 -0.0714386417962248 0.0764041783668092 -0.0624699306201977 0.0234513060571431 0.026639440561192 0.0123868550726082 0.0431570538059925 -0.00229052535584662 0.0430944345639488 0.073489990285531 0.0825580854114179 -0.0709263209980335 0.00168217759122426 -0.00174429341793421 0.00197278780114537 -0.0191908283814961 -0.0018943688306051 0.00254150101349079 0.00107889385938976 0.0110328051433305 0.0106268205318376 0.150713300126266 0.0524270719044639 -0.0786088434202584 0.11830054915804 0.0914585753501757 -0.0826446666554065 -0.0246782655234007 0.0094846953099837 -0.00132092664561234 -0.0140808156488476 -0.0204931886144361 -0.00334740699810029 0.0386137317251914 0.0348109109616361 -0.0328031196435682 -0.0262149977905308 -0.014514433971097 -0.0109520867654353 -0.100387242905229 -0.0576745270158846 0.102118600427966 0.041653432642911 -0.0306117601250363 0.0349224764445674 -0.0950189950862808 -0.0571006355666987 0.0911137804615381
  31 1110.85732892738 ""  108.536455643062 0 0 0.0207581064875476 -0.0911178183824738 0.0282720631989287 0.013285768525809 0.0339068708970712 -0.00866351353019761 -0.0108064165963374 0.068237727625037 0.0108025015020485 -0.0758463228968186 0.029677223807444 -0.0591462715122204 0.0595873505094314 -0.0556696975678195 0.0483202291999714 0.175785932149356 -0.231937195360504 0.0350775445170036 -0.0463306342487433 -0.0563441594887693 -0.0201350788421801 -0.0586066928174738 0.0744912118254931 -0.000419808831832324 -0.0632523994960889 -0.162643734230768 0.0904968490258548 0.147448579930478 0.0490548419704468 -0.122368337756699 0.110485629976678 0.0693889960160076 -0.16256457932141 0.018410096210428 0.0113284861436408 0.00267236587633211 0.040821384126335 -0.0068465374797435 0.0125638632081703 0.0640473638964923 -0.0428039386119587 0.0525513373451447 0.0162677611811668 0.0396063459262478 0.033402061661979 0.00163642378815711 0.00498984020707328 0.00721104081240061 -0.0118049186447759 -0.0546410728724948 -0.0365750609623184 -0.000334275560745966 0.0345510574114664 0.0272360774941633 0.0844989643609483 0.148761836503801 -0.128686328387216 -0.0613680078262284 -0.100598194311326 -0.00244518492272473 0.0859392795838535 -0.0281498466496907 -0.10482834200371 0.00884786600950799 -0.0695297476310712 -0.0468032584368687 0.151168534824016 0.0745973338458117 -0.0953690152240682 -0.102940019206287 -0.0985780520103333 -0.00806488127605557 -0.039867730329806 0.0126895378306403 0.009763944711637 0.0208000418633379 -0.0126368363844569 0.0216494026860426 0.120606291822265 -0.0448808444301463 -0.0586952327979366
  32 1144.82326528923 ""  82.0870026142399 0 0 -0.00664742162985462 0.04342302348208 -0.0420761643151237 0.0426347795235142 0.0320286155070473 0.0919005473782152 -0.00170801210963642 -0.0278732251360008 0.00712298226035111 -0.0995723755557667 0.0220212321115693 -0.096737965377699 0.0787730459994757 -0.0888550671930253 0.0330273561237671 -0.0734242898919409 0.12739388510366 -0.0618517230278982 0.13893101914502 0.0980206206163285 0.133247022552588 0.117475616082841 -0.0492332033558618 0.0477253237909257 -0.000856547863052403 0.0228572451307712 -0.018920982479103 -0.0479637080770533 -0.0117929920624324 0.0336759453823775 -0.0428999948659215 -0.0381893103878788 0.0530458018145056 -0.11239966339299 0.104395796219148 -0.0412681512133325 0.145648972393839 -0.0570770687843451 0.108285384502871 0.0439855279071645 -0.0115026170022016 0.0950969837552479 -0.0127188151115754 -0.0308799904310453 -0.0240586695273381 -0.00229709582598089 -0.00451280896660821 -0.00484385316694438 0.0101398645445706 0.0426022316066822 0.0243302117530586 -0.000726104619153745 -0.0245947089631067 -0.0182098483642854 -0.0151119101139776 -0.104509210549533 0.0638392088076164 0.0109718749413589 0.0590269208657508 0.0170413412962503 -0.0296722420313831 0.0211694301968155 0.0633157713089936 -0.0107799520782161 0.0445830257286034 0.0333619295871312 -0.101000844054192 -0.0507673467834633 0.0627559950586603 0.0651241303237046 0.0593982141506326 0.00825065830293957 0.0222666932637659 0.00555263452391584 0.00921477962942448 -0.00271111087037562 0.00632294881082613 -0.00131183079874162 -0.0846984125114871 0.0696263408685271 0.0301298661751172
  33 1154.77122981196 ""  25.8463474454614 0 0 -0.0810059446142172 -0.0407994714400444 0.0437294518696321 0.0424323118524121 0.0360973078064409 -0.0419397545218446 0.0516360806344705 0.0255873073475418 0.0112191571061697 -0.00248750618717836 -0.0024006576814004 0.00492599466521429 -0.0259761067954454 -0.0235701804451919 0.0145053970207384 -0.163799249969109 0.00494518151144391 0.0688693061849701 -0.0504202156594233 -0.182408017228661 -0.00527413215124336 0.0161987557392595 0.179842218479707 0.169982514358426 -0.0378565491692402 0.0398267101024826 -0.076565580743086 0.0318945001902852 0.16901073063887 -0.123684155793814 -0.0698952414318142 -0.0996284300548489 0.0377842746375521 -0.0150059131270846 0.0803349485856347 -0.0956975259134522 -0.0280553403542437 0.10691484192291 -0.0666327855392668 0.16867645143407 -0.0805831219851622 0.0898390446108196 -0.0560931840005666 -0.00757034082540066 -0.00166175251681331 -0.0217637785769684 0.0147017694793637 -0.0460729111776381 0.0599094814940762 -0.0523425708916829 0.0794362847957348 -0.028848707555715 0.0242693505232742 -0.0300597762942018 -0.039460063097856 -0.0861417600406976 0.0818876099332155 0.0409844544498879 0.088849135429935 -0.00528442018529877 0.122239190674298 -0.145144858720682 0.130525180117976 0.16006340469589 0.0996351311270753 -0.0683953989467997 0.0396881394051784 -0.0915055941396689 0.0542850391914091 -0.0273358276178754 -0.0692089423619094 0.11152154464144 0.0511591460475628 0.0103601422887356 -0.0288662885640539 -0.0558498358166119 0.0345759058846078 -0.0724046327385795 0.0338130756515985 0.0678829532850121 -0.0723850365214468
  34 1166.78584207359 ""  11.0113412871931 0 0 0.0597053713933105 0.0024009274182814 -0.0425116736666319 -0.0401513474760652 -0.0166971487179081 0.026027398716745 -0.0338933918641429 -0.00654759470239909 -0.00233247788533528 0.00299999271425144 -0.00176258493683694 0.0100418881142012 0.0307175100779139 0.0211170852853433 -0.0352302908565624 0.124139171937926 -0.00679451582686664 -0.0880948468205734 0.0712071901570672 0.146972299762319 0.0413529826473348 -0.0397153311196957 -0.125454321672804 -0.150271945832331 0.00653501580262566 -0.0588381647363523 0.0621223580150341 0.0064388646137801 -0.0965752602839143 0.0537025543463989 0.0484189166916658 0.0543753945844516 -0.0466734427974811 -0.0530876814594762 -0.0466728985165798 0.0888704691169113 0.0934511343145853 -0.153166216624645 0.141449907573302 -0.21303921875791 0.125425074245836 -0.0782670103293886 -0.0275755773323212 0.0557477750095001 -0.0112400721741054 -0.0243999585486785 0.0169745283806161 -0.0502044035459965 0.0777219422948534 -0.0774055590797747 0.0746590214871948 -0.0420134370574717 0.0371670889392748 -0.0240555508982321 0.00330499233576156 0.00187834324875552 0.037187888125125 0.0192933810513276 0.108529485871374 3.69198496982562e-05 0.177407584308859 -0.178495366070083 0.119591368266342 0.185184106495195 0.0898894317946611 -0.0946949630119884 0.089205684769521 -0.0942648775810615 0.0425439764040241 -0.0723356532871977 -0.116936746676521 0.135539458786789 -0.0212869143777714 -0.00936302164144578 0.0419206659201527 -0.0525366938958813 0.0337122874977354 -0.0722500066433858 -0.0503197437896353 0.0171641650768027 0.0376378305182653
  35 1187.09956788874 ""  3.39712702619538 0 0 -0.0451222294042148 -0.0352224598899684 0.0357198330859822 0.0223824995289138 0.016693672328744 -0.0413963475796544 0.0308959761969486 0.0228035860902538 0.00889010254534414 -0.0329494417451091 -0.00994109624442659 0.0489355587112968 0.0661333878709894 0.01674899809655 -0.0813110420964382 -0.111873316233332 -0.0429868361420708 0.0994943128090107 0.00413509561597548 -0.136641913263347 0.039283636019691 -0.0634434396266522 0.119000469457157 0.0552951300903655 -0.0282389965031276 0.0131575073494893 -0.038977967857019 0.034197349664597 0.106054607380628 -0.0840221992385915 -0.0287239922353054 -0.0533723895556301 0.0039368581739492 -0.191264920474644 -0.0116212247141708 0.1204087040583 0.252184356922438 -0.316276541204442 0.33839936033539 -0.390198613049541 0.260009442884982 -0.0861996611449956 0.000387042115801144 -0.0255871937753681 -2.75123159784247e-05 0.00581085175094935 -0.00391143501748012 0.0103957410992843 -0.0193820082400691 0.0229785877946035 -0.0117379529095979 0.010861731185266 -0.0108727552932155 0.00265958570175978 -0.000363076552248229 -0.0264193823195478 0.000156172892926068 0.0213235745441531 -0.0175208067904802 -0.0126771043490122 -0.047140952051932 0.0446725492116817 -0.0194453567331547 -0.0408856192085181 -0.0127405973143167 0.0252584529255743 -0.0318772744606307 0.0175419548664756 -0.00384550825865279 0.025260453676894 0.0340186526363267 -0.0309144520177599 0.0149337140960034 0.0108579539679687 -0.0210634734269096 0.00519674992492906 -0.00415704349213857 0.0092710582296166 0.0272145705666465 0.00646057348206835 -0.0260737885953683
  36 1210.11932441964 ""  10.0447445025078 0 0 -0.0418783134908414 0.102195045688864 0.0303512726533258 0.0483481178547528 0.00720527809338513 0.0264116577496697 0.0210138240010947 -0.0505984455942262 -0.0213338094867322 -0.0370652924145304 -0.0250225315351647 -0.0295243819997911 0.0321866701563788 0.0245376089991464 0.0229145157493994 -0.0651026867617315 0.120925151961551 0.0351286377710585 -0.0243199750610924 -0.0574207817242662 -0.0106864586931289 0.0128634826254312 0.036159164786643 0.0529219513825598 0.0664353996842924 0.139203503993549 -0.082086863595124 -0.130115719560422 -0.0166463631244172 0.0923550148145928 -0.0737044954338026 -0.0201104088532832 0.14761592746442 0.114099546010768 -0.119423238504328 0.106898079334124 -0.0742818232924627 -0.0629470154067047 -0.0406203617994315 -0.114336157860263 0.0122483585394925 -0.116048005239001 0.00735935296289456 0.0582888714809887 0.0437420718203142 0.00586409185213421 0.0102597219056282 0.0085648913335112 0.000554868694549533 -0.0919710767106185 -0.0476459076153885 -0.00543165250519253 0.0447816911769261 0.0318953863671836 -0.215249050183244 0.135549445166373 0.0667458322568499 0.0692268051510403 -0.0464148038378454 -0.0643284857941285 -0.0599370133448011 -0.0284660390417679 -0.0845671189463226 0.0427648545505436 -0.0759877392545708 -0.0725191638172513 0.171105062609171 0.0683937908476459 -0.0895857006284822 -0.114318556309899 -0.0972898758022011 -0.0112267167041821 0.00949041738540877 -0.0529978838544932 -0.0435533602295304 -0.0368836928230517 0.0143376258030451 -0.0383152385832759 0.0550329841893834 -0.155911786005909 0.0181283562093272
  37 1222.51454814256 ""  19.9118001934928 0 0 -0.0334095606207587 -0.0187549419561182 -0.0319966824337038 0.0295214717992594 0.0402869398291224 0.0305759008999648 0.0193894871179056 0.00785675431593779 0.0193169427960237 -0.0262395174361677 -0.0657262909226963 -0.0403426926127544 0.0329606469635606 0.0842019115757108 0.0554016812506271 0.0791366603944922 -0.122921579962319 -0.0258097896087744 -0.0787739528934589 -0.0089535723142391 -0.0579682136704093 -0.0400152202207938 0.0337599748719013 -0.0276761018064152 -0.0486308454482325 -0.0133333477823497 -0.0296136510232135 0.0258910025332192 0.0781848540769315 -0.0648993328791005 -0.029728506615389 -0.06745656583571 -0.000215247921906332 0.325594034321047 -0.296084579601183 0.232367401849874 -0.244588436149954 -0.0654014346458018 -0.170390124879471 -0.185230321862494 -0.0155752074308339 -0.26679462101597 -0.00614711586908184 -0.0258118855135314 -0.0219838272519002 -0.00679536733557488 -0.00487401231534117 -0.00997765488626763 0.00316644078371924 0.0463384058385244 0.0353224115708246 0.00047336353946664 -0.022032393917311 -0.0202731707444876 0.168345137492439 -0.0608350363698194 -0.0683942382328061 -0.0854087001754557 0.0148149664481754 0.0562360751340896 0.0743936047526876 -0.0118168151605618 0.0607902878508127 -0.0120490018560706 0.0507757278534943 0.0350406997907986 -0.0865013977728561 -0.0441200722073427 0.0511987726621574 0.0605183644727907 0.0464132012316308 0.0183241897544345 -0.0011569407332154 0.0149246363251183 0.0222071519216688 0.0300759353673207 -0.0155447438151383 0.0279686743938969 0.0401590361419385 0.0766297571881733 -0.070274217302082
  38 1271.11042287089 ""  14.5116757862693 0 0 -0.0104948324340663 -0.0489887472658249 -0.0164546369295041 -0.0326381049728508 0.0150076308177639 0.0160649742589145 0.0224187026774737 0.0314631962931036 0.0268831774504934 0.0262605326591197 -0.00775111736867635 -0.0287644567878458 -0.0048258056482471 0.0147507351791313 0.0162357724535152 -0.237995054437435 -0.0966963048434831 0.226596116475676 0.355712873178612 0.127735092916741 0.328737748647965 -0.276912050521959 -0.0806882809550995 -0.361045754134391 -0.0680462403453007 -0.0515460503679183 -0.00749941421658425 0.0645733060382708 0.102847069552535 -0.0941126396110238 -0.0206113041782401 -0.0733617550731469 -0.0328751277677936 0.073564963910665 -0.0426260045756463 0.0206671178455716 -0.0514479049233428 0.0227388661578638 -0.0512461148586888 0.0159126112412445 -0.0325118065001467 -0.0429162075715614 -0.00857102007752841 -0.0100416424520185 -0.00688652580223366 0.0101543184728986 0.00271547083993791 0.0124918464086984 -0.00346211784059652 -0.0221146878340485 -0.0291258327304186 0.00352454380758439 0.00935003623285273 0.0144680640664436 -0.246584734474076 -0.0583912186228571 0.16425357170628 0.210785231436068 0.0567502504891595 -0.110943926284407 -0.138250647763868 0.0619678613788296 -0.0530660661959887 -0.00121780588212129 -0.0395367737545473 -0.0170042768516648 0.0331140581493588 0.03147231594319 -0.0272329105710729 -0.0324936717712733 -0.0166117939824669 -0.0314866776473364 0.0223039033939158 0.0142984435030909 0.00566928496413431 -0.0500371984490318 0.0314445229553711 -0.0461099627743248 -0.112483532746753 0.0641623950463954 0.0625255486947055
  39 1292.35200013889 ""  8.44923023104739 0 0 -0.043300837952194 0.0512373141202219 0.0616386802973599 0.000420148350656421 -0.0257123177922367 -0.00113867219350792 0.0233225976597272 -0.0188313701788104 -0.0133631300846621 0.0144253436905759 0.0190828574483486 -0.0125273014214372 -0.00515152029636324 -0.0135696806049164 -0.00394595942198434 -0.0171365229796761 -0.0378641984225347 0.125901908356253 0.291488514846697 0.0466686121123886 0.246846680790617 -0.261790036629974 -0.0430173756581707 -0.270190538147143 0.0401992132912452 0.0855605408028603 -0.0521673214187348 -0.0634367216393894 0.0426779437778867 0.0102021215375347 -0.0277708621026316 0.0085482715126974 0.0866105959552012 -0.0279998145181487 0.0344153423823781 -0.0354176451845824 0.0342014937548248 0.022580221092365 0.01410473989882 0.030094978725418 -0.00541820218730796 0.0284213534124266 0.022390061300994 0.0139608828927846 0.0140065424984487 -0.00995001179762004 -0.00372814514655874 -0.015559756287936 -0.00689789706477606 0.0250255568022864 0.0338729779936524 -0.000558694505996884 -0.00810013290986252 -0.012878231868831 0.325079167464995 0.0977718031664244 -0.23362121804083 -0.303253397925702 -0.102204387166427 0.153784216007947 0.169792851497592 -0.110394215226611 0.0893292019632818 -0.00498576624762934 0.0413402394028029 0.0231413035004479 -0.0237335152385802 -0.0191685630163288 0.0155094038005588 0.0349235641565 0.0181329347840152 0.0319517559707031 -0.0273733885008286 -0.0310559879896607 -0.0475891370140244 0.0471585490587638 -0.0314852697297809 0.0414264194827806 0.182879841592272 -0.146217310615159 -0.0998720668048613
  40 1320.5335022633 ""  48.0919781659234 0 0 -0.000811493922105056 -0.0098147202400965 -0.00166836716211698 -0.00160267843005609 0.0024794644704487 -0.000971567629190828 -0.00262286430327245 0.00111379844021135 0.000556343085434343 -0.0011080104304683 -0.00204466853760766 -0.000442259874703643 0.000739523707238902 0.00159646276103517 0.00122881448869658 0.0259576380529547 0.00660763829176118 -0.0434623531650863 -0.00285546001169087 0.00604050155527583 -0.00545254709645288 0.0149788597102345 0.00414376297425952 0.0176239817158425 -0.00240831842554505 8.06444852164737e-05 -5.05174095746839e-06 0.0048021307544546 -0.000643975949901192 -0.00519369585510801 0.0103937323661001 0.00663305375656226 -0.0131400394505052 0.00702438034731833 -0.0061866374830277 0.00487274390297449 -0.00296885519736497 -0.00326389645846409 -0.000591343988257763 0.000321168250017969 -0.00201297006879752 -0.00359668332684746 0.00786714177017229 -0.0206215560010721 -0.0249365180497707 0.0388546261100355 -0.00691122467177593 -0.00823107829634405 0.00739561942992915 0.00508659426318782 -0.00868588017573755 0.0190046188614538 0.0258549846208968 0.0482824480829983 0.131586819833499 -0.0669373843325243 -0.0387287880327015 -0.200936350130503 -0.0361267081813956 0.103783294802657 -0.482339272102293 -0.233683924094831 0.447332046308798 -0.0323812409029043 -0.0863933792451485 6.61371005112671e-05 0.107904982158025 0.11610393902695 -0.089816971915583 -0.062772820517923 -0.027965461294194 -0.05465235008811 -0.00769526779532135 0.0132378218213061 -0.00192649292249898 -0.343976111186767 0.223395447281863 -0.347345039811568 -0.0213227932603522 -0.00939478555387238 0.0283491827175247
  41 1342.59989667481 ""  47.0225936968449 0 0 -0.0446573173143948 0.00145003927097155 0.0546848300284744 -0.00163353782376419 -0.000606840829151097 -0.00953882696114309 -0.00461562990487302 -0.0212914057037651 -0.0248861679697544 0.00213879123776854 0.00499391063454701 -0.00470925777875895 -0.000430718446277481 -0.00230775797959857 -0.000183201234276192 0.371140115692099 0.00649208883564802 -0.309385618587055 0.0944305120065419 -0.0345074881070403 0.104662139242067 -0.0784500101405208 -0.00728835221364619 -0.0840163351072853 0.0686943234905839 0.0786443799649511 -0.0182351088421548 -0.0428882668022244 -0.0131908502217958 0.0104692413885357 0.0268451356594891 0.081023367907861 0.041539364999827 0.0026417451409309 0.000260928884671187 -0.00406456356243148 0.0114406101873008 0.000982550678672926 0.00905842332227175 0.00979276996015855 -0.00340587416723422 0.0053212378561304 -0.0840214984065391 -0.0112544139923279 0.0325907172852545 0.0239344965381687 -0.00191064555110911 0.00572347187614491 -0.0265273588851029 0.0108862114268755 -0.00145872073531945 0.00627899864692614 -0.0200534838067032 0.00497592858370568 0.203119722565242 -0.030024209888625 -0.0941253828797792 0.469024263340385 0.048161829732911 -0.288320241821192 0.0458638497535664 0.0274012293805596 -0.0568458215311374 0.0228535483469029 0.0215602485988689 0.0173560559533563 -0.0151527934690463 0.0400524916691301 -0.0398515351717909 0.0442243332728524 0.0733811683885441 -0.0565034110920377 0.0179860026244119 -0.00160338355457847 0.0276575074741403 -0.168353443802838 0.113389541672374 -0.167881259336625 0.123854397303724 0.0845201680169008 -0.138536513676623
  42 1360.27683077127 ""  10.8312750598227 0 0 0.0387879818947187 -0.107164024782012 0.0836028144771971 -0.00926425110484547 0.0577466459313654 -0.00560184224707977 -0.0333579214926348 -0.000576373848147815 -0.0333100831916507 0.00112467270674103 -0.0267790322255588 -0.0111196580145555 0.00733508900634366 0.0168626743882783 0.0131626501463477 -0.261148470464929 0.592726005694881 -0.342441232406596 0.0877349230206982 0.0362937512961782 0.107381283441413 -0.0403972560850671 0.0763315029026257 -0.00716159037113838 0.112366680622007 0.0662994956444786 0.0475429785714169 0.0348548580394396 -0.0790731970163562 -0.00740990997573053 0.078917859649964 0.128428454881058 -0.0442440378089879 0.0438412261723417 -0.0256892282492692 0.0276375664627181 -0.0489288668332779 -0.0199205314471531 -0.0312377789023339 -0.0308683442101113 -0.0129384168968922 -0.0618338023184506 0.0124447878285458 0.00316601332930042 0.000749280527848365 -0.00332280338017402 0.00114853964512851 0.00095952182855688 0.00479913024972619 -0.00332105103421038 0.00634840076899546 -0.00283265744153686 0.000315079187304452 -0.00489367854087594 0.0388680368692986 0.0190646467479696 -0.03049229483595 -0.0799438362253487 -0.0298858474901034 0.0410496796732064 -0.0142934856790152 0.0519844741358948 -0.0374301629767622 0.00124648554557787 0.00736027549399787 -0.0012456639013409 0.000364934511197047 -0.0141235274537413 0.00875048006898275 0.00576178253656212 -0.00104589268558499 0.0168615283475756 -0.0069385731035796 0.0050832018282637 -0.0237862271426872 0.033273415800095 -0.0217679252940906 0.0350729136545935 -0.0436340571306912 -0.0453168229608395 0.0558480860225095
  43 1376.61999178175 ""  11.6395888484737 0 0 -0.0434656658784084 0.00605481693774188 0.0231502690126907 0.0113290797873788 -0.0141704391368939 -0.00212213533057839 0.00234685400448422 -0.0158868175069242 -0.00325624334043773 0.00209833919007224 0.0082165419331992 0.00123884970297726 -0.00210190482611819 -0.00446438962865835 -0.00334694745919158 0.259091725896151 -0.0867167388473384 -0.146535071964646 0.0291381375855873 -0.00665358325564313 0.0130044839689325 -0.0889008089879504 0.00247345905470075 -0.0653957641046966 0.0179653950069142 0.0686829898220328 -0.03834610528483 -0.0247677023004842 0.0372634155025337 -0.0296980274668289 0.0352925378705412 0.0446611174137278 0.0100998122052442 -0.00843091903661186 0.00816938663622801 -0.0108528369395694 0.0152313144457104 0.00941395637011865 0.00768775245657129 0.00221017292889774 0.00513910628687944 0.0116407903053315 0.00358171730127392 -0.0156128693972109 -0.0491411966231182 -5.83074416378237e-05 0.0137382480051141 0.0135424439194073 0.0663351563258309 -0.0607937025365705 0.0417021973462415 -0.0223664352279135 0.015584004839618 -0.0168165052294614 0.00554901456943437 -0.0834471784446983 0.0311934633382657 -0.241651982883034 0.0422338687243412 0.143348392349397 -0.457348844270058 0.500321504712195 -0.272675625240104 0.044390594329162 0.00203586916619455 -0.0513130203358957 0.0568767517894315 -0.0833268044001715 0.0425022425717311 0.00910670539211427 -0.00807720567737869 0.0783189333086958 0.00280953593473158 0.0184593489330727 0.0101776621534053 0.052270337255056 -0.0374786151367746 0.0591523226625106 0.0361174430626851 0.0435398902761836 -0.0410827879463304
  44 1388.79464607874 ""  1.47434769799677 0 0 0.049796546228765 0.0113161630961304 -0.0365395688547377 -0.0212728184650466 0.0115177823635582 -0.00403107292903386 0.00889403733178401 0.0309503556689107 -0.00196977679459084 -0.00266606926655392 -0.0090739447365549 -0.00140849167542398 0.00143986657890504 0.00535286923555631 0.0030371385827581 -0.295806302880039 0.0235861181586001 0.244811476353781 -0.00634633891708102 0.00813214596311149 0.00768041060740403 0.146437441474979 -0.0153400783262309 0.107282892567835 -0.043453064926822 -0.15275796413713 0.0631042934798203 0.0111294214643937 -0.0721171975684663 0.0958857180425421 -0.107759311232766 -0.108210442922865 0.0234004441262658 0.0140673768307153 -0.016539858269374 0.0159998303879109 -0.0116363641830354 -0.0146814856642112 -0.000674749934054269 0.00915314581149677 -0.00888736758252924 -0.00680889816051837 -0.0537942410536058 0.0246202065184186 0.0306241628465695 0.0219130259027734 0.00563953414038226 0.00587625642627857 0.00765395010771866 -0.0282120805786812 0.0426353742613321 -0.0334532974330032 -0.0327484787454986 0.00255899430952004 0.416879819071255 -0.0165006916888893 -0.172572665235989 0.0465429306504914 -0.103842202976753 -0.100229580997012 -0.100272316134146 0.282935525018415 -0.21490755738188 0.180384585484019 0.113018966053709 -0.0159600196876845 0.0999984334938338 0.0354971103398819 -0.118423857627645 0.111873615970826 0.181350818340283 -0.0216669921300451 -0.00819476794864765 -0.0267338740444494 -0.0236634779085559 -0.13543542677451 0.0970911647803379 -0.131777855271587 -0.0423237802241168 -0.0782159622394761 0.0503396154135735
  45 1407.87488776146 ""  8.53971920838489 0 0 -0.00445308792515907 0.00719477205233436 0.0288465646964656 -0.0660955847661077 0.0241462715827506 -0.0613655224474432 0.0245378265583072 0.048317231454215 -0.0479310119985524 -0.00423518848787058 -0.0217785840373973 -0.0110371825561328 -0.00259512517233125 0.0176077978001314 0.00367666756603969 0.149655668835053 -0.0754236986189753 -0.0205794102850309 0.269586781956357 -0.0492127779572348 0.299189258257519 0.307584970038178 -0.0120679850448364 0.237316068573002 -0.00947180074476726 -0.256941878607707 0.114714966946051 -0.0535475290787842 -0.157492481383101 0.234190076615503 -0.221529334496011 -0.124151757214867 0.134698936032959 0.0801393454811525 -0.0820521151330396 0.0490118962505601 0.0140382064447277 -0.0620772725048118 0.0581734670809249 0.0753257405214956 -0.0421575000760939 -0.00566814471210123 -0.00256065115556763 -0.0040134034047626 -0.000207099768895791 -0.00850595076627968 -0.000206939160832015 0.000880635805552983 0.0147719742130249 0.000671231905334689 -0.0100468497094109 0.0297391016935844 0.0359891858645502 -0.0187592722269082 -0.000194641120541393 0.0146157274237713 -0.0177802105663577 -0.00260999111673015 0.0241453635182602 0.0115632750765162 -0.0652040474517961 -0.0114390071661982 0.0373617356867193 -0.192606537406754 -0.111036440936292 0.00661369461358213 -0.0850233874116627 -0.0905983514093385 0.155451823854049 -0.0788814009146595 -0.172100917857076 0.0747099943633395 0.00220751187594402 0.00347431990498417 -0.000572924600804989 0.0602765067586504 -0.0439740937708818 0.0618889431111104 0.00324708512616368 0.00576510294699182 -0.00212217135060711
  46 1415.43264862818 ""  9.66149240494436 0 0 -0.0180896597345915 0.000230607313094427 0.0229277160758159 -0.0322136929603331 0.0082253619173303 -0.0347283599797053 0.00284421088472 0.00359668986387836 -0.0118455263957223 -0.00259148069756593 -0.0103733891971498 -0.00628961703054803 -0.00301835594563469 0.00977681069137621 0.000483384096880609 0.178722381189177 -0.0638215605189364 -0.0797565858423577 0.160102325674821 -0.0145836769479997 0.163065586148047 0.139561891903732 0.00717401686710461 0.126712809304643 0.0109790756529681 -0.021245041750316 0.0130178447231578 -0.0167700741546325 -0.0181626539569579 0.0298352933485661 -0.0219537687612952 0.00517289975994425 0.0271558760997821 0.0493758101652325 -0.0509381264195499 0.0272038309460176 0.016248119733374 -0.037342610293369 0.0430413706000364 0.0506768128472135 -0.0253441304056551 0.00110497639813234 0.0544216564761088 -0.0109734195881917 -0.026982321312429 0.00117472270704124 -0.000651933436527529 -0.00379375243844453 -0.0230493237810642 0.00771150219098155 0.0032631777435073 -0.0613663273364628 -0.06601803033152 0.0420532741687336 -0.264472035639008 0.00883352000439552 0.116903689977874 -0.145682479690113 0.0337371987430771 0.127251241043658 0.140038344770528 -0.0616685059461297 0.0022099159187885 0.380985486219577 0.206350238124857 -0.020595840220153 0.167655945146733 0.181298571669554 -0.304160159533715 0.12823039465401 0.315367158048908 -0.151505847980611 0.00118144541173156 0.0178540331672304 0.00657549467458553 -0.00152386360497211 0.00252156581459206 -0.00443986538511611 -0.00794453108949083 0.0245455296389102 0.00911800411911903
  47 1426.30847028294 ""  11.8390107533652 0 0 -0.027534178996359 -0.0285359630951713 0.0143715388728417 0.0577821119913144 -0.0111663188414909 0.043408623226378 0.0435762402949416 0.0692387032654712 -0.0620199481791439 0.00557617490616531 0.0166836764527984 0.00889039447667423 0.00636391738567035 -0.0181666454163196 0.00146181825316757 0.0212022204465286 0.0784403412603566 -0.136517959346199 -0.186477938840731 -0.0144819293377751 -0.190189664927438 -0.280951749085146 -0.00174852458379163 -0.255048238281644 -0.0569183630563966 -0.360473703967634 0.115346257873666 -0.0923608568944995 -0.195534207415092 0.332856628827799 -0.302033447923768 -0.197301951187521 0.157380496749018 -0.0785475880620362 0.0970060753684579 -0.0585630479954234 -0.0239605448837481 0.0724072834016598 -0.0763613308507943 -0.101803338572621 0.0435287630307058 -0.0136647512694519 0.0108149921660663 -0.0084203994021824 -0.00829016833446603 -0.00179194319314579 -0.000464004000177252 -0.000415430511140289 0.000307274607272825 0.00574903161639544 -0.00505467510531637 -0.00963759489220035 -0.0101819472118602 0.00880934892055079 -0.0698252545088649 -0.00377077109185647 0.0290284839219813 -0.0137726774013026 0.018041947690426 0.0228524878089272 0.00427245804411429 -0.0236095059516956 0.0231479125686599 0.0604216265729748 0.0276594208464569 -0.00444292558225391 0.0226966335967904 0.0314976020099441 -0.0474149249961728 0.0132544093665577 0.0455825755707951 -0.0300518653702935 0.00289610241713283 0.00934837267644742 0.00559901212259874 0.0108970633622995 -0.00827893679664447 0.0102437302720186 0.00114579103694609 0.0213922302638003 -0.00381961004540757
  48 1454.84135403429 ""  64.3499615885849 0 0 0.0004268148552157 0.000747042656705201 -0.000170659550313624 -0.00206929382746514 0.00317883323149017 -0.00116426814585897 -0.00143451097151938 -0.00329841233256387 0.00332783267968976 0.00164746568026752 0.000287396016557254 0.000978156564152743 0.000931838998180631 -0.000512712052524311 0.000577213270181803 -0.00702844834476693 -0.00385373861038584 0.00953958305557004 -0.00307756202250819 -0.0283373414586984 0.015125282550904 0.0123748603464527 -0.0192172544814687 -0.0193620437412717 0.00117290881410941 0.0181500364202578 -0.0075451455116487 0.00312739571329114 0.0117757892171717 -0.0168281390933286 0.0153295318004373 0.0092223175214581 -0.00734407614879296 -0.00729987195153297 0.00692608909741376 -0.00182411502251033 -0.00589776635979989 0.00447353947097595 -0.00928268801331175 -0.00921359670081506 0.00350911154856776 -0.00224843155921392 -0.0491250660309832 -0.00725061196106875 0.027916406556818 -0.0479780134033462 -0.00229810689366388 0.00230522472658971 0.106490553768283 0.0504431835625505 -0.081075395886521 -0.0563921216341073 -0.00390904678803321 0.0420987956870944 0.161815381633355 0.0148516673317311 -0.10576776470729 0.147158693076313 0.0133801823831071 -0.0927498476879139 -0.269312605441516 -0.116675079563268 0.260665641304289 0.17586622377137 -0.130451644211373 -0.154626929505637 0.174302961881727 -0.0732734165821859 -0.0108113553490796 0.00562186473320078 0.158326916019395 -0.100211248769971 0.00451375081659496 -0.00585888182051893 -0.00260356423980428 0.312249401992454 -0.219663691301583 0.31252135854371 -0.0206533526646164 -0.00493521240219793 0.0159049825402307
  49 1483.757284053 ""  2.91483680017164 0 0 -0.00619062334543057 -0.0107814173909689 -0.00093577925826349 0.0337036266383308 -0.0140275926024162 0.0264528468002444 0.00886535739569739 0.00664459954835924 -0.00105982431016921 -0.0184667527701307 0.00465323095397002 -0.0173529741030258 -0.0653287712118124 0.0273135381524253 -0.0586473455022952 -0.0168602646579123 0.0397832270468066 -0.0426697992921055 -0.0301946000390877 0.16405064923118 -0.117707411760107 -0.178764436188267 0.120398401043043 0.0184807416423972 -0.0711437112961044 -0.0345182115039984 -0.0478417738235361 -0.0503145371957378 -0.011298416256539 0.0694893274359474 0.00757697389554799 -0.0248919536090189 -0.0382474362379224 0.291739301047122 -0.435925313455436 0.182636520803582 0.27104412801402 -0.0324714594851577 0.349944825368714 0.378633384248556 0.00908624359117522 0.292956584740027 -0.00186738819215862 0.00226338042013711 0.00545965697243512 -0.00111996620281867 -5.7442617644496e-05 1.23599371271541e-05 0.00105978445714722 0.00188944927882309 -0.00201377409133615 -0.00109579930144546 0.000895069847453102 0.000553193017157706 0.0231684769095191 0.00420345188351244 -0.00953142283750842 0.0141495260366171 -0.0128129478690797 -0.0126592106158821 0.00307604394385468 -0.00474569429390835 0.00429134447237962 0.000620747546260959 -0.0145273735184245 -0.0100714330156068 0.0073390031970056 -0.0118315677084521 0.00857627899942648 0.0026776173019625 0.00835070337653145 -0.00411265505394515 0.00489170248864992 0.000963397090386089 -0.00476018604858996 0.00626105179322333 -0.00451604284361914 0.0061335568176197 -0.048749216127356 -0.0136995395868787 0.0511591641354188
  50 1491.28052936722 ""  2.34059936461205 0 0 -0.0122148925698388 -0.00413652464783175 0.00624940943491979 -0.00226566793652475 0.0021534739114253 -0.00315603328247978 0.010710998720218 -1.98217378157567e-05 0.00828820836014748 0.000816544560815497 4.0021599082898e-05 0.0015316955529375 -0.00235677822347395 -0.00243764724655116 0.00552066362553295 0.0743205712754944 -0.0178937326949035 -0.0543393288743815 0.00625704354467232 -0.0276931585603523 0.0222250653853041 0.0081717833526973 -0.0158305085930077 -0.0164414193229998 -0.136755800698259 0.0034089113883208 -0.124271315637455 -0.0917994867775294 0.0111347037561409 0.0847483787203971 0.0709925075313025 -0.0133073022038234 -0.105757658533426 0.0442383509112451 0.0272998624941858 -0.055473481433493 0.0287693392302934 0.0258189785816582 0.0199841503046219 -0.0391073643379828 -0.0126993211454226 -0.0453296981687816 -0.0144450409874017 0.0311785975590711 0.0156149104162064 -0.0144699984284673 0.00051896718338578 0.00181661979970306 0.0388793039364953 -0.00521089617894307 -0.0358578928166998 0.00441707287529181 -0.0313450873625129 -0.0174457952585116 0.107197905306855 -0.108945025744657 0.10259270535875 -0.0129205792039134 -0.187232467471447 -0.111544188632632 -0.0904176209580902 -0.0410937773131493 0.0583102422723392 -0.124125606785763 0.436564860985545 0.350682414770461 -0.0635710671212571 0.298268183730785 -0.289471955811635 -0.0174207648133938 -0.242735383836691 0.310820169320604 0.0166327802769749 0.00421361014024347 -0.0141346661759081 0.0973252560614211 -0.0605327100702075 0.103080047801383 -0.146148552669911 -0.0250489248703145 0.140939326751975
  51 1493.11911517587 ""  5.44738979175011 0 0 0.00265128177946551 0.000564339603454089 -0.00241742251024908 0.000582042180016947 0.00334591195226459 0.00102240347850769 -0.00596337703045851 -0.003024202743901 -0.008534101602369 0.0067340212955309 0.00197515067312842 -0.00661286587848632 0.035693995309322 0.00973971165104322 -0.0376584705413222 -0.0265380080637772 0.00289266267512502 0.0203441388537394 -0.00259319594331217 -0.0242156968837055 0.00577939623330493 0.00796551025573976 -0.0136754864136183 -0.0260600790208353 0.101761213133979 -0.0199600255961534 0.0988558775624333 0.0414131568440478 0.0225159874177388 -0.0727354046834374 -0.0451789405228429 0.0423150714902095 0.107191507230986 -0.44719892534037 -0.167883923042015 0.463536802295791 -0.301555678542687 -0.14172245918325 -0.289828491848299 0.215042197703161 0.166590639547548 0.382676841194927 -0.00331587903539927 -0.000949785151643007 -0.0040450457650254 -0.00309432715254866 0.00034450904083265 0.000560301537151751 0.0111475697509606 -0.00144776569823246 -0.00782731245258993 0.00123985291651424 -0.00767316578878241 -0.00233931961795496 -0.010536313529545 -0.0154436404199809 0.0144577626761492 0.00708339384158606 0.00343531246364181 -0.00941453917762089 -0.0379966582363112 -0.00405907603928788 0.0157482058806635 -0.0172638283910019 0.103217303020031 0.0784081586838683 -0.0247109524098421 0.0767955068237422 -0.0689251558804456 -0.0119517401172741 -0.0586597328153153 0.0583640179696807 -0.00637009459377962 -0.00111553754811035 0.0067556502031365 0.0201905466751397 -0.0138025845405314 0.0207382790735473 0.0623026319264592 0.0137363161965585 -0.0611107899662585
  52 1494.77317731198 ""  18.1731348891603 0 0 0.01547472251106 0.00610660328432367 -0.0188010626594436 0.00564951024190259 0.00611355810927236 0.0100903343223117 -0.0255804387434975 -0.0099368138868584 -0.0268070394633589 -0.00541035150184798 0.000653836435385745 0.000693590731519789 -0.0230274958292353 -0.00246482613587477 -0.000223351407460063 -0.115934466317306 0.0068572061681191 0.092165391471949 -0.0548426150160737 -0.041652741761075 -0.0238876261047615 0.0207750924372864 -0.0359231897533164 -0.0415745821126695 0.377023370343301 -0.0535468431010128 0.360840265699816 0.181510574032894 0.0626183344260359 -0.272856941762808 -0.167147289765177 0.133284939667173 0.368996494767889 0.202815192777305 -0.0371958240236688 -0.112004092048244 0.158107340920293 0.0850174282939939 0.141500297525465 -0.0298160496724886 -0.0184630780371567 -0.0443661989171753 -0.00783781074147627 -0.0134709805837733 -0.0137832421462261 -0.00497605175484007 0.000988780355877842 0.00126905520081104 0.0226110090066292 -0.0026808583497789 -0.0131244365861945 0.00226662182560116 -0.012906250089836 -0.00143836220643335 -0.0562588367259108 0.00221946945784827 -0.0081824330206572 0.0383926323637225 0.0804734184051902 0.00719651646688703 -0.089946450035349 0.000981263641233477 0.0298889439143977 -0.0137082754996308 0.171318180016043 0.124684601361511 -0.0537876741190105 0.135995848285367 -0.11511223781656 -0.0311079944128221 -0.100824570988161 0.0780921853950784 -0.0236081590619091 -0.00645517818924102 0.0238827667641496 0.0302782482829839 -0.0230862795064287 0.0299085807959787 0.220860499126972 0.0436979479707239 -0.215198470906829
  53 1500.94020823405 ""  1.40047065821263 0 0 0.0105690661832747 0.0089652637337063 0.00324052752594266 0.00350235371005354 -0.0166582920486164 -0.000843333862448606 -0.0032181652709892 0.0136947162139022 0.0143390699726265 -0.00121706444406878 -8.51404994789124e-05 -0.00114903012843775 0.00325913989726131 0.00919827942602242 0.00577520181260316 -0.0548475747242121 0.0295081144300032 0.0386079334875672 0.0410936771615658 0.142800652364556 -0.0451757164657006 -0.0712600869709758 0.0972045392992412 0.0983983740549957 -0.0534452748221518 0.112607506578765 -0.0991837555389461 0.0996312719719566 -0.153705745336724 0.0839911002072565 -0.00933688967880796 -0.17780039661156 -0.19339053877457 -0.0476206809498052 0.060004274422379 -0.0173010380001912 -0.0516063401392002 -0.120727045334276 0.0165897774537144 0.056099960353421 -0.0833717450996232 -0.078941941871806 -0.00620103440546981 -0.0652777369767362 0.00683934227432195 -0.00142624999918261 0.00266912407132295 0.00088618766147888 0.0132671901687814 -0.00763840472736676 -0.00543486880465695 -0.0019875840149178 -0.00941261475556155 -0.00866115084728145 -0.143221711013503 0.353324789012919 -0.371880796824552 0.155131415181506 0.478195826570793 0.20550027516961 -0.0916867566311745 0.0172774432143938 0.0138151223877962 -0.0710954750907199 0.13451137877662 0.122674726658 0.0497776905077255 0.0722965551018699 -0.107443046202473 0.0404420126347799 -0.0434507672476897 0.154322675714168 -0.00895366913525252 -0.0120373852721251 0.00750818376217294 -0.00614779611921335 0.00107658926195786 -0.00980885077205219 0.0959457442776618 0.00578097547739586 -0.0925602832521526
  54 1506.89338230537 ""  13.6342251428631 0 0 0.00149376363549879 -0.0190233990392104 -0.0119998829288805 -0.00825820333659705 0.0208274502720526 0.00285496505158278 0.0201266901464878 -0.0223645559534419 -0.0114141648789062 0.00187281538689939 -0.00230686089498081 0.000950037878136817 -0.000367497191130191 -0.0121537838924487 -0.00421048870642674 0.00169901323925558 -0.0174495016913372 -0.0179554808452418 -0.0566914045812914 -0.137664910988216 0.0342796053736822 0.0941994220765489 -0.101355667281345 -0.0854180779921729 -0.107277315465147 -0.238286928871968 0.021893416455401 -0.320465382092358 0.308256003250239 -0.030914274039221 0.119589124239236 0.313634155364582 0.21139783929379 0.0458582214895284 -0.0591935791256099 0.0194499074400894 0.0483280284847059 0.152785867358466 -0.0404112495756741 -0.0890837322222156 0.106505512307525 0.0880992748660664 0.00555363451979166 -0.0259908201907123 0.0158055836264175 0.00485704659286039 -0.000171152775628201 0.000374907212504483 -0.017030012232558 0.000100582306858328 -0.00142217085935656 -0.0139409281316422 0.00273033630769776 -0.0177160830453321 -0.0479559851322788 0.193547126237198 -0.192263352136833 0.0504556424964617 0.196659925124053 0.110786771954278 0.0185923682491376 -0.0125869309804054 -0.0044706952599794 -0.166170369518692 -0.0301846765431202 0.0485960741877868 0.259167921550803 -0.11595898781994 -0.0287564842218304 0.174677078070701 0.107320194745767 0.242702470281648 0.0161270443272141 0.00245205273180309 -0.013484702006822 -0.0333788840700073 0.0264062973698745 -0.0330914258916504 -0.174513137376429 -0.0218912923098202 0.157017591050686
  55 1508.76202558737 ""  8.13179370983306 0 0 0.00125651281385507 0.00980172714366779 0.00958328116889481 -0.0105695181875358 0.0236883378879688 -0.00338399552023496 -0.00968487171137108 0.0114208253264323 0.0141010921345509 0.000402984260726302 -0.013150825904085 -0.00395646761833525 0.000333261990322782 -0.0456458907752629 -0.0129646369765359 -0.00597453171075274 0.0237823876489377 0.00691531866783132 -0.00571781525145765 -0.143833305867391 0.0867274500698044 0.117281853049524 -0.0960697871003245 -0.0607487816147076 0.000859784978718396 0.162830385059112 -0.0774921366873996 0.15874782422895 -0.180135140937421 0.0486126580984755 -0.0266920307207326 -0.193488287137465 -0.191319308505366 0.149090676494776 -0.191497943797541 0.0585039095637131 0.162109869542352 0.529007877187516 -0.149577634619774 -0.310748067287192 0.363770872344995 0.298972272370139 0.000658605435112411 -0.00687664647260535 -0.00372371352718084 0.000506800151667367 0.000307032648724521 -2.24960036522911e-05 0.000472123483041863 -0.00180886101305874 0.00181365107496495 0.00101360374406485 -0.000496139594424102 0.000510168430894871 -0.0278750519906627 0.0267203282557059 -0.0247340697766221 0.00291497171694942 0.0501737928958226 0.0262970205262024 -0.00794740373468317 0.00518036633526391 -0.00208550934958995 0.0069236770666194 0.00891410034600486 0.00320509709890853 -0.0122248253524598 0.0109486530092584 -0.00435477984308306 -0.00752505317940449 -0.00749621159806218 -0.0070375809977842 -0.00511671132662672 -0.00367398821775329 0.00311989368988545 -0.00443679212103347 0.00146022801151973 -0.00552088683137435 0.0645715275723595 0.00269550692157671 -0.0572400045133757
  56 1510.47677444907 ""  1.57459803293998 0 0 0.0125907207874429 -0.00758613988570901 -0.00258360416956566 -0.00602818459849246 0.00715165139722012 -0.000686694455865474 0.017043214955176 -0.0118465366966165 -0.0020886497192603 0.000717669161609743 -0.00196525302237125 0.000132419244108708 0.000863186077246931 -0.00463602500003258 -0.000443618804752189 -0.0336535080096705 0.0164982708766525 0.0125618559805516 -0.0133121041356544 -0.0323580194593986 0.0114652940092993 0.0393915048355631 -0.0265442292039511 -0.00991946410735538 -0.143673725368693 -0.136427983997903 -0.0601796856444752 -0.234876384656042 0.167925748367386 0.0467253485573272 0.106751966703291 0.161610587977102 0.0518787845235238 0.0157511306457952 -0.0172880926703686 0.0048124773947594 0.014739093292922 0.0577983333435924 -0.0192770802338046 -0.0394732881785789 0.039378255255572 0.0278209344065031 -0.00765720891284427 -0.0175669166670364 0.00513037962843545 -0.00487922053369563 0.00267048278081115 -0.00208511717810075 0.0256634232402149 -0.0108576752825248 0.0173019660692171 0.0302419523328673 -0.00725189742978775 0.0260060020924786 0.00887945107159464 0.124721056491328 -0.151139566130153 0.0230532134434752 0.154981292129456 0.0845739996403915 -0.0381707121523887 0.0588505357770414 -0.0187134624825958 0.284965343448941 0.0928749220827864 -0.0569711022658393 -0.480556480278255 0.229790149974784 0.0354465651373166 -0.30699753912385 -0.208192365537129 -0.412595072837785 8.69929301072438e-05 -0.00360352462489706 -0.00396748232896697 0.0163251702888134 -0.0106708034589592 0.0164166168248829 -0.0201351001692057 -0.00784926713924253 0.0155529437319208
  57 1526.70154696617 ""  15.4453432473614 0 0 -0.052118237403509 -0.00253177078301406 -0.0114247694008158 0.00839775349544578 0.0228909408712142 0.013352268998475 -0.0211041782005477 0.0072398758410574 0.00276321692041755 0.00103835909826086 0.00888756427754764 0.00240510592880432 -0.00762878101215157 0.0102894113078068 -0.00524628594945905 0.133017350180787 -0.092605323329078 -0.0888194997878278 -0.101437115241356 -0.233789205352722 0.0390608407231649 0.0692800518541441 -0.161172860276726 -0.202812245663348 0.220483872862444 0.142817601311966 0.126259363578442 0.277648147609269 -0.119372712857026 -0.146059355579795 -0.128075644480493 -0.12198124100622 0.0244299991475076 -0.00891128549990126 -0.00435715236383519 0.00727642605951359 -0.00302797846616583 -0.0983999439178401 0.0615277762214276 0.0992707681541445 -0.0621696563614052 -0.018243273813268 0.00559845574295074 -0.000682948315987263 0.0321127335599959 0.00057047893883772 0.000736950953623239 -0.00176029034870886 -0.00520496363550626 -0.00588669417468914 0.0110198526171195 0.00759963751488855 0.000172322141857094 0.00108109217262073 0.0645241647719214 0.153523321747628 -0.158006612950055 -0.0197657735936473 0.0618761906206168 0.0841382953060865 0.0474766967610086 0.0115480674536372 -0.0223688654834844 0.044064974014854 0.00519041567937622 -0.0176185354852334 -0.0880162842084587 0.0253257859206111 0.0231254400614251 -0.048495978852602 -0.0318074311427149 -0.0745887542248744 0.0445756110659581 0.00525861237211953 -0.0408796702017773 -0.0100147954668762 0.0105566148787312 -0.00829757290015492 -0.425385841410311 -0.0859550863353712 0.408929716705801
  58 1532.48258244404 ""  13.0006544652006 0 0 -0.0236056574843148 -0.00552803234768506 -0.0104255377322931 0.00164231399462462 -0.0584746279658826 -0.01947069896534 -0.00676481871877011 -0.000584746612957684 -0.00866883762752804 0.00168018949443928 -0.0140996853961164 -0.00250768275585755 0.0175981776184527 -0.0219869419990523 0.0101682058884677 0.0857864848260543 -0.0877196226335209 -0.0348949456032922 0.205083792276143 0.475109586708525 -0.0988630516598815 -0.224894407612162 0.33337203262454 0.361301587366504 0.132074935482083 -0.0290413838453931 0.130281348336877 0.0654466266893713 0.0376900607661211 -0.112039566082981 -0.0636587002972786 0.0474631588776587 0.136987800050078 -0.00940341695380716 0.020206555405747 -0.00670232883217545 -0.0126260369420508 0.2017180962905 -0.149938540196435 -0.210030162033318 0.13460293675861 0.0428081098035659 -0.001357276782471 0.00524790768167431 0.018767076773002 -0.00136908092264834 0.000251338486201194 -0.000531525682521596 0.000150641728291983 -9.11131086780904e-05 -0.000290011391375545 0.00192986825077702 -0.000184099370577797 0.000430528897307695 0.0548981590752444 0.039871209334544 -0.0456900261826674 0.0157270940281915 -0.0214299644678794 -0.00479733614435702 0.0188477574982901 -0.0032034931101549 -0.00236530247908232 0.0116444172724523 0.0016415945279233 -0.00434572493743882 -0.0266451333534356 0.00753327284536854 0.00713243681358612 -0.0152699058660736 -0.0112390038881496 -0.0208508972956758 0.0232180390968174 0.00550033498158333 -0.0187373865080882 0.00516195023301478 -0.000657055847023918 0.00660167272246033 -0.235769134902929 -0.0309413349187082 0.21694018076365
  59 2931.29756207066 ""  54.8792093673948 0 0 -8.42254228289391e-05 -2.20833806874794e-05 0.000118271174036127 -0.000322933797610811 -0.00138653445907058 0.000539514147152331 -3.58744334608796e-05 -4.37035773074067e-05 1.30303232064906e-05 -6.65614635300837e-05 -7.36099232282e-05 -8.59775423666803e-05 -7.45615431696841e-05 4.45427905522298e-05 -1.21196095079629e-06 -0.000466428031656777 -0.00179165108309725 -0.00191438105438763 -0.00445529524648094 0.00162366312882795 0.00491951949485535 0.00968144238788276 0.0154306496426329 -0.010326122275763 0.000204080235081735 -0.000319965536753781 -0.000305213704095413 0.000639847268422737 0.000893529585087147 0.000719902338653167 -0.000406605786070719 0.000327697918372881 -0.000285425304061713 0.00046014320671283 0.00101519089868538 0.000915398879395723 0.0013401096509961 -0.000766425914911812 -0.00136428631436649 -0.000661081665604451 -0.00080850419487159 0.000550852886774456 -0.00641371041677014 0.00209600514053381 -0.011226228075682 0.00140188782220745 -0.00181261831645664 0.00161809986858342 0.0231395549461193 0.0540832353822781 0.0505689865213739 -0.000690496518250585 -0.00258108432611732 -0.00540932455388454 0.0216612189492753 0.045045290216364 0.0364899778715942 0.0582324878185759 -0.0575832915359095 0.101716427958676 -0.291686619342971 -0.629118158208705 -0.641008503366943 0.0168277406794259 -0.0141538325925082 0.0213031514591508 0.0158975680219996 0.0334988932313832 0.036456630078148 -0.0249518742845279 0.0187689081179728 0.00763571917089224 -8.46203900274893e-05 0.000161291428296905 -0.000177220424633949 -0.00228409097995822 -0.00455389618066404 0.00884068173261795 -0.00481672020693957 -0.0012352108284056 0.00178969927469348
  60 2961.17893820882 ""  36.3392852504446 0 0 0.00341385002719723 0.00475947652819809 0.00384381341242159 0.0181645019251281 -0.0527522686399999 -0.012858995947794 -0.00104842936169409 0.000228037026471397 0.000666486268049173 -0.00243017283985836 -0.00113342266136657 -0.00272959706023852 -0.00549497846234981 0.0151668733820161 -0.00129458908146129 -0.0392456688742171 -0.0540674805284031 -0.0487855040904407 -0.442907682154077 0.236339165271458 0.461403988603174 0.259497048843681 0.407420951019957 -0.273691432391309 0.0125720649520583 -0.00903460220750232 -0.0143374384966176 0.00508457243755615 0.00676448756205549 0.00647772952992484 -0.00465059075332827 0.00235042781913291 -0.0011216786007249 0.0311722674307345 0.0538084275828451 0.0490893944714565 0.148028075899936 -0.0743795029082563 -0.140259970008193 -0.10329857963883 -0.167167157940636 0.11521299878424 -0.00803781601038593 0.0117360442820986 -0.0104596181302929 -6.96261468052515e-06 8.93160032816365e-05 1.02269376022296e-05 -0.00100180582884499 -0.00248389621720073 -0.00288471811911968 5.24439080446969e-05 -0.000204043318977081 0.00082486275525577 -0.0241818104673952 -0.0441011764458449 -0.0437196549975587 0.110801436836908 -0.100754260636796 0.174548036496685 0.0131144372887926 0.0297682910426139 0.0304831663437889 -0.00499171696007911 0.00528631666624858 -0.00815333483750152 -5.51759301604303e-05 -0.000384534023949548 -0.000143459385554141 0.00351168331475556 -0.00308800954756218 -0.000841679668434291 2.39499801594037e-05 0.000538772924347788 4.17015861311261e-05 0.000309099785203304 -0.000746094330016045 0.00015619214563441 0.00157716080005574 0.00147274202551764 0.000149779630379545
  61 2970.97914012844 ""  22.0150580748455 0 0 -0.00279982113656033 -0.0021468783291053 -0.001639640437246 -0.0139894072355522 0.00438448108641073 0.0131123138575564 0.00127082004173885 -0.000443394140096991 -0.000450743052578466 0.000943337131559598 -0.000320103331286582 0.000944086907535452 0.0032537236032329 -0.0122381012747041 0.00281698152005598 0.025972478657907 0.0293153706534259 0.0290377473945462 0.149629638234928 -0.0852991547153217 -0.150496227715349 0.0130425687957976 0.0295335448802466 -0.0138641929839067 -0.00749630029675441 0.00631859939066296 0.00860018365530924 -0.00314601826929797 -0.00346952780739145 -0.00352462020877047 -0.00264658166027798 0.00156266049542007 -0.00161461551060613 -0.0258706156677556 -0.0409197608548499 -0.0390183227674628 -0.105130802317903 0.0513820896401342 0.0966418117067151 0.0838858501214289 0.14239346719723 -0.0997195336210673 -0.0287600572493065 0.0439425809366813 -0.0391840729656927 0.000200486644414279 0.000182637572470774 7.5857374447854e-05 -0.00227110910920456 -0.00546059282019762 -0.00697355187444554 6.16034408998987e-05 -0.00138279229384169 0.00283796606159757 -0.0913644079859427 -0.165053364586874 -0.16669358969442 0.41699593967006 -0.376357079835569 0.649357852276245 0.028635632311512 0.0661519682109536 0.0679878249036311 -0.0197816560797742 0.0217245304765707 -0.0334624733637999 0.0025128141377264 0.00439070891082323 0.00560432734071582 0.0126578907725808 -0.0113429466297773 -0.00322905047655706 0.00104788711287069 0.00158304193554661 -0.000757748153495245 0.000253873883724615 -0.00451771548581596 0.00330312411017601 0.00391945173208775 -0.00300717605583529 -0.00354687997861493
  62 2977.30477302846 ""  97.6917740462182 0 0 -0.00287275125317309 -0.00350364746492747 -0.00275683819890101 -0.013296642839237 0.0185261809847935 0.0137430596467965 0.000801600859599651 -0.000172813212085406 -0.000787020126842485 -0.00181451029756722 0.00229639970855342 -0.000994584679316609 -0.016917981558641 0.0419610775340828 -0.00576446097502981 0.0293845416721326 0.0387977796741627 0.0354673302552411 0.221188077292228 -0.125666190508224 -0.237666871297511 -0.0710819434818209 -0.100345063363503 0.0640680532970531 -0.00986328446257055 0.00702586204123944 0.0109399642327683 -0.00219498819636188 -0.00360248730279863 -0.00266578020566048 0.00315199401576476 -0.00256661965763211 0.00120235739611119 0.0927621849552543 0.142093949765618 0.138704727093068 0.415960673976211 -0.20646923700471 -0.367991469463343 -0.270656682594922 -0.459782231868461 0.324365911721948 -0.00468653130262381 0.00760892449417171 -0.00668964369487603 4.42405049965117e-05 5.35488753983273e-05 -7.31595844654324e-06 -0.000276920703739906 -0.000756120971385001 -0.00103095324045842 -9.76784456661477e-05 -0.000349195486899913 0.000563474539052887 -0.0159432608722048 -0.0289018204715241 -0.029342548255138 0.0714691383045095 -0.0639864296537372 0.110401495729405 0.00389047039302266 0.00921896579413481 0.00951904026854283 -0.00425199380169819 0.0048501990292177 -0.00750086619888382 0.00108721235693506 0.00206376454710244 0.00235147820482807 0.0033910288567928 -0.00294835515799961 -0.00107904882638489 0.000224212861213514 0.000227332138709432 -0.000200656292853245 -0.000103631775531013 -0.00153472959849375 0.00138357709584066 0.00147384023242665 -0.00257516202727271 -0.00105353535873337
  63 2989.8306769415 ""  80.4299919392431 0 0 0.00201591834817792 0.0032772079091395 0.00481275971190226 -0.0555551179105117 -0.0309887263425451 0.0594590937169012 0.00146241642654774 -0.00038257991281883 -0.00232490093609249 -0.000326560704806582 -0.000472399664296163 -0.000208626666817355 -0.00291937359015023 -0.00414053755991787 0.00467136163042902 -0.0355811812849462 -0.0426536935004395 -0.042847803118605 0.338210219813494 -0.206116281788949 -0.343225289409321 0.332871543686126 0.577883969054293 -0.360770149746546 -0.0202217851300989 0.0153688787852762 0.0212084206211121 -0.000292367362512577 -0.000386293901314309 -0.0010427889203615 0.00574160327140756 -0.00468763563392566 0.00170764466971383 -0.00636669253916216 -0.00900750863134623 -0.00983852610551711 0.00930683946114492 -0.00673056417744151 -0.00363450638845427 0.0333855688767123 0.0686744402373813 -0.0489818025532264 0.00556602707781674 -0.00924759724658609 0.00777237332154739 -0.000195958993456912 3.89080298484707e-05 -2.79340377527588e-05 0.000262916612032814 0.000375672775027217 0.000597999370180402 -8.5016425274982e-05 0.00057810075392287 -0.000617835142735264 0.0209282294021235 0.0374619973926473 0.03831947328146 -0.0849315959064634 0.0768867653717829 -0.133418271866621 -0.00203993207819058 -0.00470277322891327 -0.00486700076054975 0.00528217618733071 -0.00601496375595019 0.0092072824018813 -0.00127313473539559 -0.00253268444211561 -0.00290033361462001 -0.00211870291306646 0.0019924678790944 0.000463220517869488 4.43295971468903e-05 -0.000518687034578744 -0.000126929568203297 0.000868400557012857 0.00090540246173224 -0.00108517566016828 0.00034550506825737 0.000310549622245246 0.00170261060005773
  64 3015.49254170017 ""  47.9451119231452 0 0 0.000201517323226036 0.000360197847198318 0.000657735599579408 -0.00484012182611272 -0.00231600817649001 0.00507116458086056 -0.000212512351953077 -0.000195112761581908 1.43285766759879e-05 9.97780327308118e-05 -3.74414087019012e-05 3.32982058371998e-06 0.0616593327860896 0.0191408229374031 -0.061108843209013 -0.00435999030639207 -0.00516813387217098 -0.00534264172882288 0.0324156767443773 -0.0154376865675852 -0.0257116916490317 0.0221193412595737 0.0418263658287631 -0.0311465673396139 0.00207056652088771 -0.00123056972200096 -0.0022893443846714 0.00282218147078322 0.00291480187401015 0.00285368176951784 -0.00149408949771873 0.00073333978908874 -0.000780404131584904 0.0126065122147082 -0.00104564151097648 -0.023974190072452 -0.471388932065779 0.265053634158403 0.430871488800619 -0.272033326009894 -0.489796047937977 0.315163964575953 2.13557387939216e-05 0.000784956477129962 4.73016283851146e-05 2.01306415375058e-05 -7.7218619661745e-06 1.26707738397866e-06 -1.51389062971043e-05 -8.32630930032766e-06 -2.92891789078847e-05 3.92882350256634e-06 -0.000129205472116914 0.000108731727267683 -0.00299148243906753 -0.00641688876520592 -0.00572471469767265 0.00265095183976961 -0.00262360575509588 0.00472836034710357 0.000128792291211766 0.000315081722742383 0.000317808652731436 -0.00104932924865371 0.00123313849822615 -0.00192432922571588 0.000354808504724281 0.000694752112101665 0.000789631905057379 0.000474099038785558 -0.00040996866710959 -0.000161107977029741 -6.13714863245925e-05 -7.7664157875752e-06 -1.51761038167268e-05 -0.000119453182703205 -0.000108925881224785 0.00018571569560334 0.000216854561523627 0.000286436099294079 2.01054845614671e-06
  65 3025.37635860355 ""  22.1285088610409 0 0 0.0411735598871855 0.0461022395511911 0.0471423827639689 0.00191929568626558 0.00913457064900304 -0.00146537837896947 -0.00208539282310696 -0.00398816609529894 -0.0111629075740955 -0.000219489907148171 6.8540320401313e-06 -0.000251803430178468 -0.000666419257036114 0.00103468009382231 9.82074528289004e-05 -0.488597180304996 -0.554583732643266 -0.566376741937169 0.033673958245737 -0.0179782949375653 -0.0307160040376364 -0.0485364261421641 -0.0851265019924417 0.0546321122619603 -0.0590722403751921 0.0420633389179279 0.061561290304405 0.0377400363278609 0.0396816709138953 0.0418014236368342 0.0475653449713917 -0.0356509168657944 0.0261315414962085 0.00119255244509113 0.00129425329420292 0.00193001429816108 0.0111644592828615 -0.00561632593097379 -0.00908409010466723 -0.00400485585999003 -0.00861549251632191 0.00671528592535428 -0.00537806231970804 -0.00279002132707625 -0.00975605655181041 7.92586250671544e-05 5.9324229208799e-05 -2.03988851786888e-05 -0.000620063803297288 -0.00106156471941929 -0.00124385524633207 -0.000321048490227161 -0.000630049445802408 0.00112512971104967 0.0275716253651731 0.0662286307048868 0.062516603271742 0.0348802415409103 -0.033427888446067 0.0537514697228689 0.00540639723834591 0.00972697285564517 0.0102154064658839 -0.00777496489516844 0.00936882571543673 -0.0145068455579105 0.00268507310924169 0.00483015866109301 0.00493041363531413 0.00827143202182838 -0.00621268227572015 -0.00299416256906249 -0.00131670811822584 -0.000156428047779397 -0.000133888019123725 -0.000494045064359808 -0.00164846350734645 0.00234322376583872 0.0137564038188029 0.00762309885126543 0.00878395609761122
  66 3033.79833359923 ""  24.2223512228445 0 0 -0.000402254337962219 -0.000510919970797495 -0.000543332805206891 -0.000163316646135983 -0.000395787554618212 0.000224726343508406 -0.000475211474923326 -0.000228250263026944 0.000589659096978709 -2.32304472719266e-05 1.61638687917325e-06 -2.29722677744021e-05 -0.000129263559322703 -0.000243592326946589 0.00020724499559502 0.00496315804670839 0.0054046632105517 0.00543408410745092 -0.000802197421591975 0.000370295293651234 0.000530709404377327 0.0027352213570039 0.00437337961329689 -0.0027960893136496 0.00674349783664783 -0.00481864400454083 -0.00759806287191165 0.00346291827367555 0.00390221143131011 0.00391369330333713 -0.00482696098745305 0.00366737918730172 -0.00312006607853729 -0.000182191293729061 -0.000170263599176417 -0.000137855245105098 6.86162942570116e-05 -9.72949949852924e-05 -0.000166052402176841 0.00166947348949286 0.0030989711305283 -0.0020968885361883 0.0042510578005686 0.000821836536828113 0.00627237006309313 6.37693719176722e-05 9.4467600919422e-05 -4.05211577485303e-05 0.00114628646915031 0.00125948480462373 8.33456001019628e-05 -0.0255127318241975 -0.0373780944770889 0.0183911959603602 -0.0181447727142789 -0.0379037106987428 -0.0331194763598443 -0.028656454044925 0.0271184446571628 -0.0434145602395519 -0.00590491132586667 -0.010448949413854 -0.00666178699450548 -0.250787029893166 0.304919028249048 -0.480087064865122 0.199005887969417 0.391353842207722 0.4131549089342 0.346438279258755 -0.254436307571565 -0.147147943104571 -0.000213682539313641 -8.46910395726838e-07 7.60042358246055e-05 -0.000698964077203247 -0.00202443100719873 0.00181815286527186 0.000684038154758277 0.000865021865588754 0.0010937095375278
  67 3041.2192296887 ""  23.587596392021 0 0 0.00228648467054417 0.00272520942999955 0.00163546429626481 -0.00271064663902176 0.00120712781081227 0.00188049929125556 -0.0285543940860886 -0.0270890311671811 0.0286491803643515 9.6272190504398e-05 0.000166534438956054 -1.00916239880722e-05 -0.000496793156680109 0.000156622797755243 0.00048386454166201 -0.0235158389720985 -0.0267362886164664 -0.0245375464091802 0.0257953739235877 -0.0146861270622328 -0.0260488461852258 0.00129110373179835 -0.000768957303850341 0.000944458943610613 0.386950611454418 -0.270872008093514 -0.439537736685529 0.295951894181511 0.330283736845042 0.327191083938199 -0.343229485488929 0.256221141685483 -0.220522933478095 7.58636910293397e-05 -0.000237309457896913 0.000125390556491291 0.00560697652315237 -0.00308937573840294 -0.00453289385664549 0.00088396438375461 0.00180996192765721 -0.00114092869738682 -0.00314442935927096 -0.00361892406228781 -0.00570662104093996 -3.74657772022043e-06 5.85307574456673e-05 4.80621786659348e-06 -0.000277966360949952 -0.000640399718303886 -0.000646162317248272 0.000277103122120728 0.000569112694656836 0.00043859530687138 0.0263199199852086 0.057078467323436 0.0513056184296208 0.011733623739567 -0.0122288577250329 0.0181110416910982 0.00275314838237547 0.00637764675256141 0.00651633666412586 0.000547911367932016 -0.000630748937257184 0.00118620074665646 -0.00302607001086993 -0.00634721340241069 -0.0068068168625343 -0.000753741248541315 0.000634257863513778 0.000641322696577806 2.26298660887844e-05 -4.89265003237924e-05 -7.59647929313588e-05 4.72299134045678e-05 -0.00081684158708758 0.000471648553713912 -0.000806967859539646 -0.0010870126637986 -0.000552962290682574
  68 3044.88303880776 ""  32.9466536259255 0 0 0.00467489128978965 0.00583210977565378 0.00567052318934882 -0.000174345888940504 0.000857670115375162 0.000392388506474907 -0.00278288206790866 -0.00347780780647146 0.000591812247653756 -8.39541688416051e-05 -4.19683626068006e-05 -0.000107479356769859 -0.000610904614008979 -0.000117230510299129 0.000480546348663185 -0.057526241263634 -0.0695454162515879 -0.0728890206666352 0.00698713925121504 -0.00401048866506322 -0.00672877957373218 -0.00204454998496788 -0.00545538496906975 0.00406043931770645 0.0252446948685754 -0.01708284257925 -0.0292980579976717 0.0332353342552239 0.0367923874125403 0.0377907978980196 -0.0255602788459989 0.0190791592563619 -0.0169439903691552 0.000258200790695493 0.000554986656426008 0.000821466299688752 0.00504824290098842 -0.00270564818071794 -0.00444025527445945 0.00186964639787513 0.00356362061609258 -0.00208207051183241 0.0334892147752825 0.0443352016726244 0.0610312571857669 -7.91136362692517e-05 -0.000248434095214375 -0.000400518719119407 0.00267869891693311 0.00511536292453697 0.00629070606262421 -0.00016357214091166 0.000662713040673431 -0.00761665872457356 -0.292201055225425 -0.636042562704221 -0.574311834538202 -0.108677661085376 0.110685077393297 -0.160838107229378 -0.0241401074580589 -0.0574874164791516 -0.0594654834105477 0.0354790350746195 -0.042992930488818 0.0655335794549812 0.00191401647704165 0.00818941065351208 0.00972665706375868 -0.0385270862024551 0.0254774857973301 0.01277240080169 -0.0005806463012513 -0.000843895755798021 -0.000908519797219282 -0.000195690021410276 0.00170949680983042 0.00217986053079176 0.0076165543545275 0.0120665772897138 0.018938715096817
  69 3094.7243471998 ""  33.2544030802326 0 0 2.99347813776164e-05 7.53028598822929e-05 2.49132858082386e-05 -6.84383009543961e-05 -7.48461532515544e-05 0.000122773398528492 -0.000183666308982085 -0.000162278968821206 -0.000314649529415232 -1.1242050433272e-05 -2.26887811014236e-06 -2.49626022820702e-05 -0.000136912780456416 -0.000175811680396971 -2.99201880907076e-06 -0.000403580503499401 -0.000831963919582381 -0.0010322021086979 0.000326659158544287 -0.00017130364611415 -0.000441364866701621 0.000697447463206477 0.00112681935889747 -0.000645911473936999 -0.000802841424118592 0.000541495445007983 0.000818266408703641 0.00191901713451453 0.00213574943079115 0.00211053471337482 0.00110006318519629 -0.000860450409115051 0.000663200301770154 0.000687117881194671 0.00112995718450712 0.00114431730703684 0.000311941604030384 -0.000194460290871854 -0.000346514230344455 0.000579594228607852 0.00113378248665194 -0.000740347333853756 0.00281865724984658 0.00179591227744978 0.0049316461086774 -5.18689739447728e-05 9.00746767492528e-05 -0.000528448939925682 0.0029520271246359 0.00369765669920156 0.00496539931318761 0.0458325985178413 0.00132527966142468 0.0745756828953743 -0.0149871913160179 -0.0383195447707257 -0.0346493186625227 -0.0184919489951385 0.0169543571354339 -0.0260273896748929 -0.0201963801424038 -0.0413089186642457 -0.0409874956582765 -0.269481957483155 0.348657855664302 -0.527011853521121 -0.208233787990054 -0.42793869421783 -0.425027915563592 -0.0768307895656115 0.0622779056786802 0.0557310144561442 -0.000165704162748726 -8.0889262127754e-05 -0.000134293365106161 -0.00268208731079496 -0.00207673552777069 0.00162894099383262 -0.000363220339354883 0.000303798012410346 0.00168431960499896
  70 3100.62899435779 ""  29.4593522317056 0 0 -0.00357821658202553 -0.00617086185319853 -0.00555498542816142 0.001112415811439 -0.000935426396941632 -0.00167834081413826 0.0215050276682129 -0.0629445374177962 -0.0562106656922129 1.0644425956754e-05 0.000186596847775617 -4.51176264127694e-05 0.000261718497400971 -5.48795405953727e-05 5.47148155475605e-05 0.051052878514592 0.0594258077019642 0.0573331747099158 -0.0182098874130641 0.0110411316642036 0.0172354964019213 -0.00040799490317915 6.39312258171938e-05 0.00103834302317664 -0.418413116562943 0.275251765003551 0.464936364234298 0.339338034763461 0.354901398724802 0.342614529542675 -0.177083881071567 0.12579630289054 -0.133746514317331 -0.00065067696041675 -0.00113697858032338 -0.000976917021316917 -0.00231544766838284 0.00117025047812978 0.00155882384160163 0.000349115564820275 0.00133278157761559 -0.00101158877417311 -0.000224543325697398 -0.000616510957364224 2.52431323630137e-05 -5.31719416083713e-05 -1.79479638166967e-05 5.33349629471419e-05 -8.04833688864508e-08 -1.0646861409699e-05 7.15530740086945e-06 -0.00034230407188378 0.00019671263757242 -3.97613906334715e-05 0.00328616688125171 0.00575210513938235 0.00429887009247156 -0.00170936505445996 0.00237675607552505 -0.00407581065992735 -3.81030195477277e-05 0.000281587211006196 0.000286045234408443 0.000599389338484763 -0.000799277540516939 0.00131384435962154 0.000262719822053267 0.000673159927741276 0.00061672717743566 0.00340865096750468 -0.00231342949200585 -0.00149914060664431 9.23664294137303e-05 0.000415248186584539 0.000344610510677828 0.000586861427624134 0.000525288406736135 -0.00113910969677421 -0.00372651072766268 -0.00292690558540828 0.00115124070873961
  71 3105.80807667752 ""  25.9678391491252 0 0 7.97071462568213e-05 3.11956047775783e-05 6.94643464037762e-05 0.000106475852200887 0.000106308586055688 -8.01632818213992e-05 -6.33274508176315e-05 0.000267758087548499 0.00017856718273055 -1.91813308690579e-05 -6.78322288993878e-06 -1.13921224135083e-05 -0.000170741943358552 -0.000467021629500972 -0.000391637842880257 -0.000695474459928991 -0.000901942068678934 -0.00108502830321302 -0.000334880390655778 0.000123511848798742 0.000342810599703355 -0.000616748266897863 -0.00128079477254336 0.000778759352224147 0.00112789893232102 -0.000787075434107763 -0.00124147836085979 -0.00159709851862173 -0.00168942972954577 -0.00160545467148025 0.00105952830186744 -0.000744444349902826 0.000743202444376824 0.00284811922470877 0.00435866194978574 0.00430435261488544 -0.00117769229468235 0.000488017230010335 0.000976029419720842 0.000446044647299785 0.000651209575718703 -0.000573673950753533 0.00100140720213935 0.00108549958984331 0.00101569058951036 8.6696821006628e-05 -0.00033204801973389 9.40146229858388e-05 0.00026902350049667 0.00371519379977153 0.00272669561155616 -0.0493275923625519 0.0662899119306673 0.0293639213543879 -0.00554430970276853 -0.0162450831192634 -0.0154778757769135 -0.000526769267084012 0.00108384770718648 -0.00139630703480231 -0.0131657034460024 -0.0303254679438161 -0.0283553445721216 0.0834614403105797 -0.102800719771532 0.186272456017995 -0.143018432769254 -0.243984522567617 -0.260659428208756 0.648712398008336 -0.448297294913396 -0.275524598126088 2.61088171485565e-05 -4.35338015457823e-05 -6.24035510141363e-05 0.000806774164709706 0.00038739445549927 -0.00029900156959431 -0.000440813288732165 0.000218202881713063 0.000829611678715055
  72 3113.22507236578 ""  32.8661353903991 0 0 -0.000425320273401615 -0.00049929659606513 -0.000466051047682436 0.000424644919199471 0.000242981401068907 0.000701842206558276 -0.0109925408556148 0.00216562778950963 -0.00666669277600019 -0.000350754535315599 0.000117208640817425 -0.000308772119515468 -0.0289115532973032 -0.0619149874361437 -0.0498241980484924 0.00488122829346389 0.00574323513713592 0.00514068071589788 0.000844158009818271 -9.15623355925447e-05 0.00143194636183512 0.00213631389700167 0.00145693131617324 2.13127667925215e-05 0.0119449198310481 -0.00944542617460215 -0.0172728704568948 0.0394403101430387 0.0467298226031089 0.0431835230379046 0.0801957675649244 -0.0626930412539615 0.0533052308344426 0.388033041255729 0.591083712924077 0.584556886203992 -0.111315100149678 0.0403418963369705 0.0907301915423807 0.0650201626918207 0.0993663573613043 -0.0868136498685894 -2.87542123236816e-05 2.47028999683617e-07 -0.00010506092148924 1.34748270360543e-05 2.10708791934437e-05 -1.20866002985571e-05 -2.556339554294e-05 -9.3195385867774e-05 -0.000113753001571077 0.000257182327790714 -0.000459086008740316 -0.00037984687693583 0.000413877532115757 0.0007540010962148 0.000659644787030169 0.000426974915541287 -0.000623139398636037 0.000740026688212365 0.000419660892106016 0.00101813147212264 0.00103031277410648 0.000102203814631195 -0.000181802707030964 1.10808477926014e-05 0.00144257361168381 0.0025601720446925 0.00266458404464684 -0.00464219123056703 0.00316335388515099 0.00191462881869596 -8.3646636040662e-05 -5.83738971132392e-06 -7.23771700145321e-06 -0.000218932444826717 -0.000356119294624804 0.000322192557161664 0.000113899512073705 0.00011025645264805 0.000515088380855466
  73 3114.21494772016 ""  18.7941118612791 0 0 -0.00456303259225862 -0.00345059686884546 -0.00416330677793718 -0.000366703204837136 -0.000752670047666262 0.000399158573367901 -0.0734944428535144 0.015085590845701 -0.0443366578976654 0.000129496853890456 0.000154119539370328 3.64341637180419e-05 0.00438183059491937 0.00899277287739879 0.00757403873700519 0.0410854156683963 0.0455166571998653 0.0438729794030112 0.00125239332709912 -0.00151622585494675 -0.00110459731488437 0.00193155763798791 0.00374971494829839 -0.00320654721725712 0.0810137751754286 -0.0636318653114345 -0.117182840803873 0.260422208105634 0.309662078891995 0.28506930123195 0.54176743151979 -0.424920347374523 0.3613789539252 -0.0580420345335224 -0.0884125051899642 -0.0873808583722099 0.0155696221545079 -0.0055495035479869 -0.0126962730465245 -0.00853306042825586 -0.0119523730709092 0.0108712244317707 3.33155457135962e-05 7.52996128185082e-05 -0.000151902950311606 7.37275405715312e-05 1.26624910484152e-05 -1.64706698015815e-05 -3.08518634595553e-05 1.19142722798324e-05 -6.66018337600744e-05 -0.000160462392263593 7.49769472073534e-05 -0.000152416568216284 0.000457078552088574 0.000653624304118223 -0.000130664293677916 0.00108030570584154 -0.00174139633703132 0.00269160144080306 0.000168631490666463 0.000408552562675083 0.000507686526482808 0.000814413585730727 -0.0010986345930675 0.00169962411923362 0.00030529444764078 0.000706523984568074 0.000646063040243054 0.000910162534840267 -0.000602861466075502 -0.000456174855002458 0.000298701257320184 -0.000100920894924052 0.000133125762719298 -0.000779339780546326 -0.00032629590828429 0.000235463060316784 -0.00330861640407115 -0.000770416046639119 -1.96992358608045e-05
  74 3492.79804206566 ""  2.5179201708681 0 0 0.00186941900817047 0.000906079358478846 0.00192189196486364 0.000158809637241153 -3.34052583414256e-05 2.39832645795043e-05 -0.000182670380864966 -3.07910114053513e-06 7.59266288376256e-05 0.000110355641562203 -0.000100705522855954 -4.86287594748651e-05 -4.00835278978144e-05 -4.78989940481787e-05 -8.37212710755498e-05 -0.00925014301975143 -0.0113572161067366 -0.0113720896979709 0.000595810191645513 0.000112946512511012 0.000505269721423557 -9.43393749844873e-05 0.000228516077903718 3.96909085281435e-05 -0.000245726734417344 -0.000532949320501369 -0.00042641892944794 -0.00104441929220263 -0.00134628771183593 0.000413248087103152 2.1573372933277e-05 0.000173452951915234 0.000109697021953183 0.000291087681819255 0.000466251322055191 0.000440510559614703 9.90433426703213e-05 -3.86641176916562e-05 0.000168570669486335 1.44838965138321e-05 5.48571996492061e-05 -4.42050135239511e-05 0.00125737020188911 0.000277065666127795 0.00234219540230218 0.000375056720525777 0.000172753447626341 -0.000283506259172196 0.000103650801008233 0.000154314403686626 -0.000148639147633534 5.36612375962118e-06 -8.0496204556407e-05 -6.0351317205059e-05 -0.00761593943617744 -0.0135507055255767 -0.0111001532424328 -0.00413976111664899 0.000815378575116506 -0.00504942742557689 0.00113589393547574 -0.000487709615307485 -0.000587231726854852 5.2277297008462e-05 -6.34889112345429e-05 9.72800393719715e-05 -0.000260561303796796 4.58082254922667e-05 0.000374033332683428 0.000118332852406813 0.000110632428688286 -0.000110802599656995 0.0327268891314397 0.0422246317272738 0.0423017854763196 -0.0050685924463942 -0.00269951732009494 0.00559779724909619 -0.474798542930609 -0.573720288368382 -0.610016468884423
  75 3680.45011282216 ""  114.122631271411 0 0 6.86819807346322e-05 -0.000103302947128251 -0.000566142308288147 -7.22689187634533e-05 -5.59929792759216e-05 0.000197179165430565 0.000116446495492248 -5.14480662027127e-05 3.24595675954745e-05 -4.7985039351996e-05 2.80560414747333e-05 -5.30779312303547e-05 5.22481239649169e-05 -5.21322854295675e-05 7.81736379766151e-05 0.000737774026044314 0.00114687087472041 0.00150120999310964 -0.000791356613288085 0.000647875903284901 -0.000229347870129885 0.000384761606794548 0.00100020189042789 -0.000717847707820197 -0.000948678507618851 0.000503320629176689 0.000683349965788279 -3.67900249094444e-05 -4.23703062122572e-05 -0.000191188690183049 -0.000235480977212122 0.000502159863299712 -0.000950623102643583 -0.000246627235344406 -0.000247004862551157 -0.000323569791833764 -0.000183367370869907 0.000161419225399515 1.17927044739696e-05 0.000119411313774377 0.000450335300277106 -0.000256622564996013 2.72975515045439e-05 -0.000707651075370599 0.000549093842294093 0.043880325087865 0.0192954555588919 -0.035370331531609 0.000725813448753412 0.00126998778290671 -0.00211556556381163 -0.000233445589118467 -0.000191910400152012 -0.000184832648548025 0.00026438469601188 0.00185697461260649 0.000176474415722971 0.00170308099598405 0.00337539859229643 -0.00401336610128311 0.00453220368563362 0.00213584638237974 0.00689428931672708 0.00162556878276113 -0.00211398224880972 0.00351413653270895 -0.0001264498051711 0.000109994395053304 -7.52364597020043e-05 0.000550082564974247 -1.80589634712511e-05 -8.18307728866834e-05 -0.000592541092559238 -0.000213335279289 -0.000221980778489448 -0.706401179327998 -0.319572885955101 0.578345188052675 0.00348111470862843 0.0051093280952246 0.00492105662094133
  :::
 } 
 m_exists[75] { 
  s_m_exists
  :::
  1 11111111111111111111111111111111111111111111111111111111111111111111111111111111111111 
  2 11111111111111111111111111111111111111111111111111111111111111111111111111111111111111 
  3 11111111111111111111111111111111111111111111111111111111111111111111111111111111111111 
  4 11111111111111111111111111111111111111111111111111111111111111111111111111111111111111 
  5 11111111111111111111111111111111111111111111111111111111111111111111111111111111111111 
  6 11111111111111111111111111111111111111111111111111111111111111111111111111111111111111 
  7 11111111111111111111111111111111111111111111111111111111111111111111111111111111111111 
  8 11111111111111111111111111111111111111111111111111111111111111111111111111111111111111 
  9 11111111111111111111111111111111111111111111111111111111111111111111111111111111111111 
  10 11111111111111111111111111111111111111111111111111111111111111111111111111111111111111 
  11 11111111111111111111111111111111111111111111111111111111111111111111111111111111111111 
  12 11111111111111111111111111111111111111111111111111111111111111111111111111111111111111 
  13 11111111111111111111111111111111111111111111111111111111111111111111111111111111111111 
  14 11111111111111111111111111111111111111111111111111111111111111111111111111111111111111 
  15 11111111111111111111111111111111111111111111111111111111111111111111111111111111111111 
  16 11111111111111111111111111111111111111111111111111111111111111111111111111111111111111 
  17 11111111111111111111111111111111111111111111111111111111111111111111111111111111111111 
  18 11111111111111111111111111111111111111111111111111111111111111111111111111111111111111 
  19 11111111111111111111111111111111111111111111111111111111111111111111111111111111111111 
  20 11111111111111111111111111111111111111111111111111111111111111111111111111111111111111 
  21 11111111111111111111111111111111111111111111111111111111111111111111111111111111111111 
  22 11111111111111111111111111111111111111111111111111111111111111111111111111111111111111 
  23 11111111111111111111111111111111111111111111111111111111111111111111111111111111111111 
  24 11111111111111111111111111111111111111111111111111111111111111111111111111111111111111 
  25 11111111111111111111111111111111111111111111111111111111111111111111111111111111111111 
  26 11111111111111111111111111111111111111111111111111111111111111111111111111111111111111 
  27 11111111111111111111111111111111111111111111111111111111111111111111111111111111111111 
  28 11111111111111111111111111111111111111111111111111111111111111111111111111111111111111 
  29 11111111111111111111111111111111111111111111111111111111111111111111111111111111111111 
  30 11111111111111111111111111111111111111111111111111111111111111111111111111111111111111 
  31 11111111111111111111111111111111111111111111111111111111111111111111111111111111111111 
  32 11111111111111111111111111111111111111111111111111111111111111111111111111111111111111 
  33 11111111111111111111111111111111111111111111111111111111111111111111111111111111111111 
  34 11111111111111111111111111111111111111111111111111111111111111111111111111111111111111 
  35 11111111111111111111111111111111111111111111111111111111111111111111111111111111111111 
  36 11111111111111111111111111111111111111111111111111111111111111111111111111111111111111 
  37 11111111111111111111111111111111111111111111111111111111111111111111111111111111111111 
  38 11111111111111111111111111111111111111111111111111111111111111111111111111111111111111 
  39 11111111111111111111111111111111111111111111111111111111111111111111111111111111111111 
  40 11111111111111111111111111111111111111111111111111111111111111111111111111111111111111 
  41 11111111111111111111111111111111111111111111111111111111111111111111111111111111111111 
  42 11111111111111111111111111111111111111111111111111111111111111111111111111111111111111 
  43 11111111111111111111111111111111111111111111111111111111111111111111111111111111111111 
  44 11111111111111111111111111111111111111111111111111111111111111111111111111111111111111 
  45 11111111111111111111111111111111111111111111111111111111111111111111111111111111111111 
  46 11111111111111111111111111111111111111111111111111111111111111111111111111111111111111 
  47 11111111111111111111111111111111111111111111111111111111111111111111111111111111111111 
  48 11111111111111111111111111111111111111111111111111111111111111111111111111111111111111 
  49 11111111111111111111111111111111111111111111111111111111111111111111111111111111111111 
  50 11111111111111111111111111111111111111111111111111111111111111111111111111111111111111 
  51 11111111111111111111111111111111111111111111111111111111111111111111111111111111111111 
  52 11111111111111111111111111111111111111111111111111111111111111111111111111111111111111 
  53 11111111111111111111111111111111111111111111111111111111111111111111111111111111111111 
  54 11111111111111111111111111111111111111111111111111111111111111111111111111111111111111 
  55 11111111111111111111111111111111111111111111111111111111111111111111111111111111111111 
  56 11111111111111111111111111111111111111111111111111111111111111111111111111111111111111 
  57 11111111111111111111111111111111111111111111111111111111111111111111111111111111111111 
  58 11111111111111111111111111111111111111111111111111111111111111111111111111111111111111 
  59 11111111111111111111111111111111111111111111111111111111111111111111111111111111111111 
  60 11111111111111111111111111111111111111111111111111111111111111111111111111111111111111 
  61 11111111111111111111111111111111111111111111111111111111111111111111111111111111111111 
  62 11111111111111111111111111111111111111111111111111111111111111111111111111111111111111 
  63 11111111111111111111111111111111111111111111111111111111111111111111111111111111111111 
  64 11111111111111111111111111111111111111111111111111111111111111111111111111111111111111 
  65 11111111111111111111111111111111111111111111111111111111111111111111111111111111111111 
  66 11111111111111111111111111111111111111111111111111111111111111111111111111111111111111 
  67 11111111111111111111111111111111111111111111111111111111111111111111111111111111111111 
  68 11111111111111111111111111111111111111111111111111111111111111111111111111111111111111 
  69 11111111111111111111111111111111111111111111111111111111111111111111111111111111111111 
  70 11111111111111111111111111111111111111111111111111111111111111111111111111111111111111 
  71 11111111111111111111111111111111111111111111111111111111111111111111111111111111111111 
  72 11111111111111111111111111111111111111111111111111111111111111111111111111111111111111 
  73 11111111111111111111111111111111111111111111111111111111111111111111111111111111111111 
  74 11111111111111111111111111111111111111111111111111111111111111111111111111111111111111 
  75 11111111111111111111111111111111111111111111111111111111111111111111111111111111111111 
  :::
 } 
} 
