# Supplementary material for: Cut-off Scale and Complex Formation in Density Functional Theory Computations of Epoxy-Amine Reactivity
Source: ACS Omega. 2021 Oct 25;6(44):29424–31. doi: 10.1021/acsomega.1c03229 (PMC8587129; doi:10.1021/acsomega.1c03229)
Supplement: Supplementary file 1 — ao1c03229_si_001.zip [file ao1c03229_si_001.zip › Final_structures/Primary/A4_E1_B3LYP-D3_CC-PVTZ-F_canonical/Amine_frag4_product-3_isomer17.vib]

{ 
 s_m_m2io_version
 :::
 2.0.0 
} 

f_m_table { 
 i_j_atom_total
 :::
 27
 m_column[86] { 
  s_m_data_name
  s_m_column_name
  i_m_width
  b_m_visible
  s_m_units
  :::
  1 r_j_Frequency  "Frequency"  10 1 "" 
  2 s_j_Symmetry  "Symmetry"  10 0 "" 
  3 r_j_Intensity  "Intensity"  10 1 "" 
  4 r_j_Raman_Act  "Raman Act"  10 0 "" 
  5 r_j_Raman_Int  "Raman Int"  10 0 "" 
  6 r_j_x1  "x1"  10 0 "" 
  7 r_j_y1  "y1"  10 0 "" 
  8 r_j_z1  "z1"  10 0 "" 
  9 r_j_x2  "x2"  10 0 "" 
  10 r_j_y2  "y2"  10 0 "" 
  11 r_j_z2  "z2"  10 0 "" 
  12 r_j_x3  "x3"  10 0 "" 
  13 r_j_y3  "y3"  10 0 "" 
  14 r_j_z3  "z3"  10 0 "" 
  15 r_j_x4  "x4"  10 0 "" 
  16 r_j_y4  "y4"  10 0 "" 
  17 r_j_z4  "z4"  10 0 "" 
  18 r_j_x5  "x5"  10 0 "" 
  19 r_j_y5  "y5"  10 0 "" 
  20 r_j_z5  "z5"  10 0 "" 
  21 r_j_x6  "x6"  10 0 "" 
  22 r_j_y6  "y6"  10 0 "" 
  23 r_j_z6  "z6"  10 0 "" 
  24 r_j_x7  "x7"  10 0 "" 
  25 r_j_y7  "y7"  10 0 "" 
  26 r_j_z7  "z7"  10 0 "" 
  27 r_j_x8  "x8"  10 0 "" 
  28 r_j_y8  "y8"  10 0 "" 
  29 r_j_z8  "z8"  10 0 "" 
  30 r_j_x9  "x9"  10 0 "" 
  31 r_j_y9  "y9"  10 0 "" 
  32 r_j_z9  "z9"  10 0 "" 
  33 r_j_x10  "x10"  10 0 "" 
  34 r_j_y10  "y10"  10 0 "" 
  35 r_j_z10  "z10"  10 0 "" 
  36 r_j_x11  "x11"  10 0 "" 
  37 r_j_y11  "y11"  10 0 "" 
  38 r_j_z11  "z11"  10 0 "" 
  39 r_j_x12  "x12"  10 0 "" 
  40 r_j_y12  "y12"  10 0 "" 
  41 r_j_z12  "z12"  10 0 "" 
  42 r_j_x13  "x13"  10 0 "" 
  43 r_j_y13  "y13"  10 0 "" 
  44 r_j_z13  "z13"  10 0 "" 
  45 r_j_x14  "x14"  10 0 "" 
  46 r_j_y14  "y14"  10 0 "" 
  47 r_j_z14  "z14"  10 0 "" 
  48 r_j_x15  "x15"  10 0 "" 
  49 r_j_y15  "y15"  10 0 "" 
  50 r_j_z15  "z15"  10 0 "" 
  51 r_j_x16  "x16"  10 0 "" 
  52 r_j_y16  "y16"  10 0 "" 
  53 r_j_z16  "z16"  10 0 "" 
  54 r_j_x17  "x17"  10 0 "" 
  55 r_j_y17  "y17"  10 0 "" 
  56 r_j_z17  "z17"  10 0 "" 
  57 r_j_x18  "x18"  10 0 "" 
  58 r_j_y18  "y18"  10 0 "" 
  59 r_j_z18  "z18"  10 0 "" 
  60 r_j_x19  "x19"  10 0 "" 
  61 r_j_y19  "y19"  10 0 "" 
  62 r_j_z19  "z19"  10 0 "" 
  63 r_j_x20  "x20"  10 0 "" 
  64 r_j_y20  "y20"  10 0 "" 
  65 r_j_z20  "z20"  10 0 "" 
  66 r_j_x21  "x21"  10 0 "" 
  67 r_j_y21  "y21"  10 0 "" 
  68 r_j_z21  "z21"  10 0 "" 
  69 r_j_x22  "x22"  10 0 "" 
  70 r_j_y22  "y22"  10 0 "" 
  71 r_j_z22  "z22"  10 0 "" 
  72 r_j_x23  "x23"  10 0 "" 
  73 r_j_y23  "y23"  10 0 "" 
  74 r_j_z23  "z23"  10 0 "" 
  75 r_j_x24  "x24"  10 0 "" 
  76 r_j_y24  "y24"  10 0 "" 
  77 r_j_z24  "z24"  10 0 "" 
  78 r_j_x25  "x25"  10 0 "" 
  79 r_j_y25  "y25"  10 0 "" 
  80 r_j_z25  "z25"  10 0 "" 
  81 r_j_x26  "x26"  10 0 "" 
  82 r_j_y26  "y26"  10 0 "" 
  83 r_j_z26  "z26"  10 0 "" 
  84 r_j_x27  "x27"  10 0 "" 
  85 r_j_y27  "y27"  10 0 "" 
  86 r_j_z27  "z27"  10 0 "" 
  :::
 } 
 m_row[75] { 
  r_j_Frequency
  s_j_Symmetry
  r_j_Intensity
  r_j_Raman_Act
  r_j_Raman_Int
  r_j_x1
  r_j_y1
  r_j_z1
  r_j_x2
  r_j_y2
  r_j_z2
  r_j_x3
  r_j_y3
  r_j_z3
  r_j_x4
  r_j_y4
  r_j_z4
  r_j_x5
  r_j_y5
  r_j_z5
  r_j_x6
  r_j_y6
  r_j_z6
  r_j_x7
  r_j_y7
  r_j_z7
  r_j_x8
  r_j_y8
  r_j_z8
  r_j_x9
  r_j_y9
  r_j_z9
  r_j_x10
  r_j_y10
  r_j_z10
  r_j_x11
  r_j_y11
  r_j_z11
  r_j_x12
  r_j_y12
  r_j_z12
  r_j_x13
  r_j_y13
  r_j_z13
  r_j_x14
  r_j_y14
  r_j_z14
  r_j_x15
  r_j_y15
  r_j_z15
  r_j_x16
  r_j_y16
  r_j_z16
  r_j_x17
  r_j_y17
  r_j_z17
  r_j_x18
  r_j_y18
  r_j_z18
  r_j_x19
  r_j_y19
  r_j_z19
  r_j_x20
  r_j_y20
  r_j_z20
  r_j_x21
  r_j_y21
  r_j_z21
  r_j_x22
  r_j_y22
  r_j_z22
  r_j_x23
  r_j_y23
  r_j_z23
  r_j_x24
  r_j_y24
  r_j_z24
  r_j_x25
  r_j_y25
  r_j_z25
  r_j_x26
  r_j_y26
  r_j_z26
  r_j_x27
  r_j_y27
  r_j_z27
  :::
  1 45.0903916175606 ""  1.21551684267683 0 0 0.0067021533790715 0.0135238307902232 -0.0573110432853391 0.00586217491419282 -0.00203632976586853 -0.0589077075353824 -0.00383055998860675 0.0690533735810303 -0.0266200716418332 -0.0267591753303161 -0.0125831563274546 0.0176312325171609 -0.075201421094004 -0.0341615278453814 0.0892427321691468 0.0186965104334159 0.0192176306797119 -0.0966631728268906 0.0229893326854758 0.0486053140122391 -0.080367111360284 0.0107482813590036 -0.0558863889032958 -0.0941691742347027 0.00265107441113919 0.104250327088428 -0.0487892077673542 -0.0169976051984359 0.0661847330505902 0.0138231796363354 -0.00582830207766424 0.080385067309609 -0.0218221722935706 -0.131280704280755 -0.0696354080785763 0.0587486946766243 -0.0960942756778447 -0.0410794722339485 0.144174977718344 -0.0379391898946571 -0.00908417993375935 0.124062579236647 -0.0151681052957839 -0.0660400952251972 -0.00990754961476254 0.0698085053650869 0.032327148869538 0.101160183826824 0.0186220612920791 -0.0199222876842216 0.0229849544354365 0.0195778899666595 0.044165598178623 -0.0610842616805272 -0.0402653302779336 -0.0923006518720871 -0.0487669321591042 -0.0255266779922944 -0.0982599913026077 0.033222666377456 0.00405709012681451 -0.071119614701961 0.0535950867225662 -0.0192916276743498 0.00386450459323569 -0.119028566349198 0.0333371984605624 0.101144983282109 -0.0911387923689547 0.0445685337530324 0.0775244955869983 -0.0338505759765141 0.000880887181553773 -0.0320905834164561 -0.035009028534231 -0.019234769063282 -0.0260972156054759 -0.0279946697411687 0.0771297085818015 0.040248402774919 0.0458537987476417
  2 58.0365622566161 ""  1.61085761763969 0 0 -0.00851221121655548 0.0371178790768036 0.0198760437534814 -0.0183937161507074 -0.00413670956115445 0.0263947579296226 0.020546950886395 0.0406827347512977 0.027377821989268 0.0329050641508143 -0.0227510300028695 0.0239026409608824 0.0905564541729819 -0.0692157366311515 -0.0647351197930246 -0.0296224254862388 0.0465504790370314 0.0109616301088005 -0.0379384469356615 -0.0346987767142338 0.027135984230515 -0.0409658018494193 0.00382622978586151 0.0270830918669602 0.0133011114395195 0.029542912868807 0.0283212689276725 0.0423882978333423 0.0298229865852663 0.0391615355509634 0.0267225240449763 0.0670094508228185 0.0216428946143605 0.151171515220068 -0.095986120267925 -0.0699802904864415 0.127678658674397 -0.0819065250651315 -0.0523167752807765 0.0403768019878031 -0.0678767521613132 -0.142354696184827 -0.0192978212067853 -0.00214075512775284 -0.00199451204158436 0.0624419627863435 0.000724742756040603 0.0415810862115269 -0.0294661013227416 -0.0383395052179157 -0.00951822959979086 -0.132875731029868 0.00951916649377737 -0.0621467958691815 -0.0522753365672117 -0.0096709895849925 -0.00949587243129494 0.0210173325732143 -0.0161132776624154 0.00191161330874058 -0.02537178792012 -0.134713817001747 -0.0177890266312153 -0.22014919126582 -0.026784061189798 -0.101733066953007 -0.1320419181278 0.11899044637948 -0.0700970971897159 -0.122916689222309 -0.0263429490367569 -0.0547395771026929 -0.0116279516755084 0.0521165795542035 0.00618042696128499 -0.0280277318519443 0.0710857749603847 -0.0194482588558457 0.0752167061871848 0.068397010215053 0.0275092851128511
  3 61.8594469959731 ""  1.75737031352665 0 0 0.0197918217365268 -0.00814779316332221 -0.000498251652164256 0.0268984548176546 0.00374140214849652 -0.00929698299262668 -0.00345633135883295 0.070988597659117 0.0407984211706601 -0.0293885640068055 0.00318767824764756 0.0623024685539259 0.0627873183049485 0.0190810440373136 -0.0753489842283336 0.0618462959805756 -0.00885216543344536 -0.0560440738898884 0.046036324402893 0.073249537988487 -0.0438986375925777 0.0605370255265477 -0.0568318085284869 -0.0426818282044669 0.0371496400401145 0.142809719677904 0.0275806756018718 -0.0631589533145515 0.0827575886464808 0.0966956643504138 0.00243132274024917 0.0469660499769877 0.0281134804848361 0.2213198691653 -0.106857835920237 -0.122017107925423 -0.00601945973705185 0.0165993917229378 0.0159849044541813 0.0441362656793679 0.160237293195968 -0.226683304979435 0.00612856649549953 -0.0664802763387154 0.00269215991107723 -0.0951224156640784 0.0230891447267608 0.0143130848835966 -0.00987222802827457 0.0113228053580946 -0.0157684253326551 0.0371107306059043 0.0272967057909389 -0.0411922547779871 0.0429365615852346 -0.0820287281246532 -0.0265356709481874 -0.0119826244395223 -0.0802479538444781 0.0252760194766307 -0.000885328539387385 0.056343207702425 -0.0349870475840634 0.114424077187557 0.0224176773794969 -0.0679853289585773 0.0212510377624406 -0.0212316367178795 -0.007603294345543 0.00769137536059519 0.0943484887012275 -0.0657369721643105 -0.00881860340810108 -0.0931297371499937 0.025127996365726 -0.0313184771057346 -0.108241768864443 0.0821914151863528 -0.107459581019766 -0.042736410696422 0.0274332811997984
  4 103.792790375646 ""  3.24715789958859 0 0 -0.0113801846469746 -0.0163754296980194 -0.0133281070038427 -0.0263686989993603 -0.0111020725074762 0.0138582204861907 0.0201890635714785 -0.0578250879151936 -0.0316213617448066 -0.110159288053532 -0.00981411966575469 0.113018588887438 -0.0111994214189278 0.0201739833956316 -0.0352853557818132 -0.0263747947624089 -0.0168918008826142 0.00947994970438264 0.0158673015359573 0.0695756321083487 -0.000827863491634546 -0.0158181118908644 -0.0787316352449781 -0.0291662060099284 -0.0152918336998645 -0.112103289824452 -0.0273747825256244 0.0752026369726591 -0.0737543416723008 -0.0560501533446242 0.01966762816494 -0.019223629263397 -0.0250353655815987 0.185769574367001 -0.180761067845773 -0.119403053528282 -0.139612189790988 0.0173896082583143 0.127063950084781 -0.00578195927782072 0.248527247068955 -0.225790170988599 -0.00331359634574696 0.0433766573690097 -0.0205356227823509 0.0810619973110493 -0.000556825935912173 -0.0148688913923855 0.0227520334152499 0.00772791868433482 0.00695894506105388 0.0266357063037528 -0.00390459321456063 0.0224943849911202 -0.00971972451870508 0.0601612762607236 0.00685252068525338 -0.0139713109826678 0.0618808640086514 -0.0396390795451054 0.00803363004767853 -0.00828305744072506 0.0381025375800122 -0.0229790752532678 0.00160079177867595 0.0436128900123419 0.0463848255368777 0.0153003914179676 -0.0170402384396578 0.0602295259515101 -0.0387710347445679 0.0534773584588394 -0.00110171055645343 0.0277745840055607 -0.0370799870891492 0.0181658347241487 0.0183049899038113 -0.0379395363588198 0.0911651444439608 0.0279367432580478 -0.0586741128836725
  5 137.609197596936 ""  2.59697845990457 0 0 -0.0116358505947023 0.0432875630912996 -0.00301045317859927 -0.0543774838735556 0.0215368200369342 0.0619857127508872 0.066931586359574 0.015686447592598 -0.00493610429010957 0.0050280495502778 0.0135132270604629 0.0152691179025714 0.0241575075320474 -0.0206912051622706 -0.0149440425966071 -0.0230603676101533 0.04647159305868 0.000180564077803526 -0.0551726157026023 -0.0510452354679886 0.121360559812524 -0.127401170184892 0.0778228038939208 0.0841512003318883 0.0675338875264727 -0.0192761723478356 0.0251706052307949 0.0991795547775739 0.00271160944810325 -0.00310094703945952 0.0872704474952655 0.0446307957155841 -0.0339523147515286 0.013449573963627 0.0462452012516056 0.0226650017556613 0.103618060890981 -0.0260023608728033 -0.0844121668436255 -0.0248645163146241 -0.111634919166731 -0.0105531370009387 -0.0689045114799181 -0.0673464048668574 -0.0391314344782756 -0.0296574967029541 -0.0239021519355511 0.0182888269134954 -0.01067859550281 -0.022235673493893 0.0142307308252897 0.111896609995422 -0.0256471185006685 0.00611823802590241 -0.154074959026558 -0.127361219874466 -0.126162057772957 -0.0484739391371141 -0.14724212019787 0.0531950003794089 -0.0385660064078531 0.0173271596970005 0.0739233249348647 0.181646037563133 -0.0150961097401948 0.00675474184416888 0.12556724154498 -0.112081196868305 -0.0165155967373398 0.126013278636727 0.0455784464805011 0.0249572437298255 -0.0364557167450419 0.0747682427928311 -0.0609942604433941 -0.0833808943704913 0.128492232165667 -0.134563181247271 -0.0351920324705765 -0.0137646117276012 0.0699286329230032
  6 168.812188929814 ""  2.4609648955387 0 0 -0.00886901661790494 -0.0368763546201315 -0.00511338790058913 -0.0460952569489081 -0.0542784270703166 0.0497174093237977 0.0637632565133898 0.0639907203900202 0.0678742106204296 -0.0427587758918862 -0.0311301848595889 -0.0347952026461924 -0.0336270442398994 0.0541429714222013 -0.0500954498263217 -0.00194019648064126 -0.0190315559745856 -0.0842713231013172 -0.0358587117729474 -0.108658060167305 0.109423746533136 -0.0951945887938777 0.00999312584099233 0.0821009596072158 0.14069920668998 0.144218894111282 0.0899199025647294 0.00134344141502568 0.0651007473443257 0.175142801998687 0.105903767764872 0.0633605868658121 0.000531814299246082 -0.045116697703456 0.250022907523964 0.062896375732604 0.0291484229407068 0.0856917851546578 -0.261708366253555 -0.0705047784693401 -0.0991894994657261 0.0276013123098364 -0.00673554559782527 0.0302793473918392 -0.0172706259615546 0.0688508741916912 0.0110911220156859 -0.00886434286579757 0.00927547225315714 0.0109759343221571 0.00210742519208408 0.0132547617767243 0.0099736466995569 0.00543602490525465 0.0486385912914616 0.0720413550266288 0.0436497660494962 -0.0432615352385723 0.0831827725360889 -0.0707290316462009 -0.00368589471213928 -0.00285189745204678 0.0293853440330549 -0.0635599351164359 0.0079822645000428 0.020698099302085 0.0405204413443658 0.0527164159047179 -0.049808765479602 0.0624110232890285 -0.0320031621180562 0.0514020296293953 -0.0319823621045562 -0.0767943007927298 -0.00768627818393509 -0.0139916010085682 -0.12155087289201 0.0737913268883575 0.0822814745111026 0.00280824134440633 -0.127282764856396
  7 214.354657203818 ""  1.74071236926791 0 0 0.0165146240983027 -0.00198839462951651 -0.028732940321792 0.00807921051919517 -0.0499033435916482 -0.0234538592085207 0.120552275424483 0.013697375813787 -0.00635944660887635 -0.0133009276070222 -0.0365999420992096 -0.0436552679530512 -0.0347172258710159 0.0483866415296893 -0.0159338943004933 -0.0354524585424268 0.0240098927519526 -0.0571430333563304 0.010353103950859 -0.0531805889963335 -0.0179033496480372 0.000134625231242594 -0.0384065181294449 -0.0185056354588853 -0.0835960289359818 -0.166269026769315 -0.0941846329667501 0.430635554401184 -0.113208430835127 0.0235037738053294 0.10210444361668 0.31620392620108 0.0716171367668644 -0.00316846598370239 -0.00346390047081207 -0.0409671745331883 -0.149932240378845 0.0681761177155892 0.0332340234216476 0.0313643774162274 0.157665358357036 -0.0109388505881629 0.0112480921603644 -0.00577871815711669 0.0319837980840172 -0.0631436852144741 0.00553585089884325 0.0414558906980359 -0.00860716829829193 -0.000327530511546303 0.0223635803246711 -0.0565544169107178 -0.00230035965165977 0.0290291018967892 -0.0205994765059341 -0.0130858832615281 0.0217145165410602 0.0112942710534045 -0.013188090427871 0.0406344946482361 0.00958264700825365 0.00182650528351293 -0.0169371664148772 -0.000771436732726035 0.00146974516244958 0.0220165715282421 -0.0916118349733892 -0.0204058280827687 0.0989259985559005 -0.115644018207498 0.00663440505644133 -0.028901950242086 0.0344876180429779 0.0219497420982298 -0.0123265122224751 0.0415402551489481 0.0272946533786471 -0.0321877273435587 -0.0751039625140073 -0.0153017481832816 0.106270402097476
  8 231.764954532275 ""  2.02095619494124 0 0 0.00705100535511235 0.00571845021219957 -0.0147500986794831 0.0196840614231153 0.015423852125623 -0.0320710968375224 -0.0245596767857361 -0.00854644763537884 -0.0314809208009743 -0.0538131193334226 0.00713870795261252 0.0909603254484078 0.0159046993123968 -0.00555877162709517 -0.0125254672077748 0.0101168957543783 0.00197692230259581 -0.00475882102359781 0.0516535207827478 0.130471476252899 -0.088900394630193 0.0668648742624539 -0.0903046356043177 -0.0929660003788919 -0.194338407748927 -0.127867765324987 -0.129581920723148 0.170730663034572 -0.0765904433369969 -0.0655037770448138 -0.0779230178803566 0.157292162212601 0.0809230276074154 -0.0142106119849636 0.336476580487046 0.183242322763083 0.279732976741642 0.0084100538605321 -0.382922975435792 -0.149037013290313 -0.373086264754746 0.0575907990749749 0.0201432486078786 -0.00166821771007402 0.00951395796947607 -0.00481482865609679 -0.00130157446794097 0.00181611610431018 0.00945953479938968 -0.00336277916376094 -0.00340525394994747 -0.00746609409732958 0.000621509844247393 -0.00772119999368274 0.0202460808018 0.00215729078148348 0.015213485089259 0.0218824176589819 0.00343617563716799 0.00238849855177597 0.0172786060769518 -0.00458657941641634 -0.0201076271480089 0.0545347189033025 -0.000289852527315802 -0.0243086918157625 -0.0346433304409404 -0.0265203860815895 0.0467631186968989 -0.0536961283896438 0.0335049843808036 -0.0513020492567428 0.0193708662544536 -0.00555476769225721 0.00494316203314891 0.0208076024732809 -0.0130287167148277 0.0192165536674461 -0.0075316606745749 -0.00819699446661436 0.0145711634941656
  9 246.972372551113 ""  0.457941570251519 0 0 0.0222336937595619 -0.00440915733752083 -0.0250002727374045 0.0208091687643062 0.0249500471166742 -0.00552729279523608 0.0377437224579551 -0.0202346056536213 -0.0338154941498595 0.0176453427239726 0.0216855374403455 0.0196172559071772 0.0250318153951021 -0.00759283211512047 0.0129068955209879 0.058470136337176 -0.0166869234173713 -0.0261981355302736 0.0321993521336974 0.0397852496202898 -0.00376149115825191 0.0211171667485742 0.0118840701827949 -0.0143971098739883 0.0322626417332426 -0.0444311628220247 -0.0200627330034235 0.0541213927135869 -0.0232757004703309 -0.0494965537261784 0.0419029834091463 -0.0152554700344916 -0.040285966292824 0.0116941996843577 0.0142784733937223 0.0233787742361166 0.0664266310437832 -0.0139610624375439 -0.00795728849745278 0.0019883701014231 -0.0489653709001164 0.014100161450342 -0.0197845813134211 -0.00519625665827407 -0.000452645158272485 -0.0581270355691162 0.00897332448455711 0.00841893002402845 -0.0169519013555657 0.0169021926733876 0.0165049944617347 -0.0135567819520147 0.00830988993148723 0.0302147161721918 -0.00984165076042681 0.000877936358440394 0.00668715012075022 -0.0519616831249986 0.00484748541494228 -0.00213681571821437 -0.0195923596830422 0.0418847667786054 0.0210968287750269 -0.509612387886237 -0.0105985398568703 0.119669750682113 0.158838647421914 0.298516075576929 -0.320761862602992 0.28588343595445 -0.271682330787583 0.307902585374425 -0.00827961233297007 -0.0367420697671382 -0.0290241583324953 -0.0113203537742861 -0.0535723946481799 0.0101450504028752 -0.0661911248971771 -0.0412816343354923 0.00194243383169848
  10 253.986802541471 ""  0.460994216043109 0 0 -0.0317366928785583 0.0031748011680677 0.0515622734573834 -0.00945492417427444 -0.00905074432671662 0.00972954455354279 -0.0715863012809632 0.0273794855955928 0.0631406120144367 0.013270193252412 -0.00661153696613024 -0.0272537775587141 -0.00693539053191808 0.0103379151283023 0.00231422214676456 -0.0540904282010942 0.010527568371757 0.0537167686700769 -0.0365702385582036 -0.028892686971981 -0.00777726380019883 0.0112344806359489 0.00866235902682367 0.025899035409762 -0.341704019913299 -0.129788664665465 -0.120209885424137 0.245554470623833 -0.096095156298352 0.0668528680682681 -0.153856619664332 0.329286284745786 0.245260873000866 -0.00529368856231597 -0.0483175656239529 -0.0319808283683701 -0.0691423234662934 0.0121547371442855 0.0674053165803155 0.0341238152898599 0.0839340492907948 0.000583024851293502 0.00696240978277212 -0.0111102684547844 -0.00809508535505967 0.0251638500426817 -0.0232014499741378 -0.0433815364571793 0.00797418751559819 -0.0161529889480786 -0.027956809550187 0.0716922194501629 0.00391996423223019 -0.0629263164961711 0.015562286925747 -0.0162021730259104 -0.0146204128317483 0.0452366036843125 -0.0216370023277854 -0.00706217341648194 -0.00292140680372311 -0.00918623197887163 -0.00331988188844718 -0.085867489252273 -0.0223020072473694 -0.0686991648298866 0.151098122258169 0.0923219633294831 -0.223190874522725 0.204057328811476 -0.0274797593096811 0.065903892316249 -0.013221567990473 0.0139849777832216 0.0541930692934451 -0.0188657804728674 0.0334158007008801 0.0170899210997432 0.0291052050642381 0.00725385502714116 -0.0284290764856263
  11 275.440961175817 ""  0.610838386022692 0 0 -0.0064305537564858 0.0138170100769568 0.0168087528219256 0.0032073798401589 -0.0662361604030902 -0.0294164580499443 -0.0159958561721424 0.0231722753446921 0.0199201472627988 -0.0493928049598175 -0.0655765368079622 0.00661167975449848 -0.0368116625112244 0.0311574215943115 -0.0222825574354545 -0.0980841498396227 0.0430446650901508 0.0284615343054272 0.000281199457639027 -0.0172908234583724 -0.0748885990988863 0.0296248796537798 -0.11536681232591 -0.0566441599958352 0.147638382321252 0.159282952705317 0.0968865789667963 -0.228574108058167 0.100654129553699 0.0445030596246696 0.0214603115727754 -0.159354049814257 -0.0693883583100594 0.00147801872638943 0.116232913338233 0.0346091247157694 -0.058605536887304 0.0611299531546841 -0.12672348170477 -0.034918145409915 0.00504874602241788 0.00297180017154338 0.0526205851886092 -0.0161026209716581 0.0273784385500887 -0.0388271357127565 -0.0200727164604474 -0.00821086133378435 0.0254320994877988 -0.01396368234366 -0.0111710656584522 0.0154735475650814 -0.006211424313535 -0.0256520731258273 -0.00660284013096398 -0.0621331921740278 -0.0399374368540177 0.113049120343714 -0.0745379070778209 0.0801609646457998 0.0404939569467346 -0.00656045872698297 -0.041951099664202 -0.135039319749774 -0.0251433409638671 -0.020697155854141 0.0693073556492497 0.0953401489011394 -0.136056127782845 0.105136467199268 -0.0741205798832675 0.0583102228755067 0.0689571249763278 0.109851453665032 0.0342695516358577 0.0832446892845599 0.172680034553634 -0.120097816203829 -0.0543432176101083 0.0232989867978701 0.180410995449927
  12 344.83039693191 ""  1.01019090235248 0 0 0.00341238411138907 -0.00575390018329684 -0.0122790426652513 0.0365214781199596 -0.0652819645763448 -0.00503697758881698 -0.0585039271344423 0.0132168162346026 -0.010524434854442 0.0687186537982496 -0.0906612682563539 0.041313438733548 0.0735678739656273 0.0949775474709622 0.0538740413607471 0.000647476642881918 -0.00435739250672533 -0.0163910608058774 0.00463368878012572 -0.0624235231439552 -0.0483626650017388 0.0250493847287804 -0.108938460276614 -0.0365193803815142 -0.0902156530137688 0.0454748001346656 -0.0746127301699367 -0.0691200415910882 0.0177796145784815 -0.00895922466716908 -0.0988185227921737 0.0115669887929701 0.0529501041367156 0.138367682274497 0.173731408832608 0.11077377327546 -0.0668165445628565 0.156661957475269 -0.0487925070357107 0.142671335921021 0.156711390167184 0.105997993314325 -0.0586455693507808 -0.0128473393080216 -0.0439918434331179 0.015906365741965 0.0276041371606654 -0.0069251743680654 -0.0278467673363769 0.0238490603553462 -0.0035387009664329 -0.0169202775446299 -0.00488299599593323 0.0368483342762598 -0.0756103427960559 -0.042606836108194 -0.0879531006826371 -0.0827823344000711 -0.0495647851279425 0.00968620080640826 -0.0432004148162598 0.0210653945978679 0.0276966740472773 0.00533495132818384 0.027883948702334 0.0862880446441505 -0.0245885116465789 -0.0525761960245895 0.0539792332432252 -0.028371642475261 -0.036537969046621 0.0235722488509903 -0.0343389443769445 0.0116417713217722 -0.0534521698397428 -0.0514458177574183 0.0284786425569607 -0.073188989530391 0.0247889469147103 0.0413641059596116 -0.0620343598133602
  13 380.266985562148 ""  0.321406384536106 0 0 -0.00309545496918133 0.0207475301772286 -0.0300775593522457 -0.0156878034510178 -0.0142829359898363 0.0129602071513531 -0.000411574598590967 -0.000871400482932372 -0.0517346320985945 0.0268043057039402 -0.0282624041133133 0.0179510250363321 0.0311777933642716 0.0339148262565285 0.0214101519766498 0.000347289578316451 0.0212168177911884 -0.0396271065420602 -0.0198397704851085 -0.0555497807306789 0.0435759915088681 -0.0795351593435905 0.00217804257146831 0.0104194264200031 0.0160928146767977 -0.0102877442551187 -0.0248615851702847 -0.0265744915374837 0.016852503181204 -0.0899742563131176 -5.75127490081591e-05 -0.0474090387100991 -0.0616089837462422 0.0585905393694608 0.0564599952967501 0.0391544281603519 -0.0226480835959323 0.0558008197159184 -0.00992851157809614 0.0562203725598963 0.0625692118711364 0.0351025327883608 -0.0112510405724597 0.0966152312385761 0.040951164708162 -0.0426214545902738 -0.0735201399814219 0.0389756551546287 -0.0213745829990672 -0.0641046337757224 0.0431178241225834 0.0379854179005412 0.021317243857178 -0.0792066384805699 -0.0159620059912738 0.231839647677174 0.252275823527785 0.00476665982928844 0.254117018059032 -0.158614559771754 -0.0229211292157678 -0.0660925472117274 0.0477656379899078 0.076049664901537 -0.0660353686918735 -0.235221483878627 0.0608414601609124 0.0593449772770773 -0.125030141830039 0.0615833570692749 0.207151225614571 -0.0433887537183766 -0.00600089755129723 -0.00273063441085844 -0.0100540515823861 0.0290128269910238 -0.0623413909934818 0.0834901269169616 -0.0480558374320727 -0.117845270981012 0.0196848013689111
  14 391.202229094734 ""  1.34479369848247 0 0 -0.0363851202629117 -0.00469716338284943 0.0560725140423752 0.0662556916427245 0.00788516808035504 -0.099813333263391 0.0748902973655004 -0.0397202335907751 0.0659897008117927 0.00546670306800081 0.00290363352628798 -0.00744817253275173 -0.00128297133582481 -0.000772288127694639 0.00341103052435375 -0.0437575528171588 -0.00369704504447596 0.0662456563789192 0.0124639770179584 0.173692507886388 -0.308525407494513 0.299418557833162 -0.143236055876979 -0.152385862190706 0.156228816106419 -0.0611862790626748 0.179110723597475 0.0659129359562193 -0.0413018948383524 0.0920043555577063 0.153775511283279 -0.0427612056202476 -0.0592800945276623 -0.0221981944497313 0.0195987460543932 0.0115658903442229 0.0129752984166696 -0.000554995811180825 -0.014364724356729 -0.00198168488278647 -0.0241479098869503 0.0227235956379228 -0.072168782093143 0.0205997025096968 -0.00472177136611753 0.0179264850597522 -0.018192100820567 -0.0169084190861602 -0.0566047328399997 -0.00554992369796043 0.0154589955671332 0.018926089271957 0.014985466231216 -0.0143206147209087 -0.0604454932612514 0.0315921608930902 0.0143523042362836 -0.0568361809616532 0.0304366109106055 -0.0205296808209653 -0.0793354425686927 -0.0118096969792176 0.0642898834686637 0.0599257278467062 -0.000935755748239892 -0.0514261750818245 0.0369132950178733 -0.0220441036845349 -0.0482312317778667 0.0416430055637289 0.100362640067128 0.0141728799375948 -0.0600165293479946 0.0200595682798232 0.0275882653308813 -0.069412059055275 0.028009543684865 0.0181298824081784 0.0331741736824797 0.0184611118060195 -0.0874775935161371
  15 433.477341030935 ""  3.12217398593127 0 0 -0.000830745472506534 -0.0211543766456994 0.0132243569823283 0.0141131062783668 0.00349515423053685 -0.00612144993529777 -0.0106585858593721 -0.00332031919826602 0.0318134839214302 -0.0022311127389904 0.0093249085174188 -0.00318800592250334 -0.00310224640939488 -0.00617162611384182 -0.00190861281971258 0.00394447609653898 -0.0249274961818594 0.0233850043653501 0.0108546331187477 0.0286206677008509 -0.0314436989459925 0.0554669381296077 -0.0112938664967066 -0.00720142335595754 -0.0128684635334702 0.0237868148499962 0.00660095103970691 -0.0145173284415992 -0.00849156686296492 0.0659065111900835 -0.0145622662813532 0.01688005149486 0.0422038054770881 -0.0120567294324134 -0.0111196487268386 -0.00641354322912651 0.0106239284390338 -0.0116733305981163 0.00543709324668514 -0.00923607882265741 -0.0144030041617951 -0.00396423878367083 0.0174151702429783 0.057717401460661 -0.0571755866143224 -0.0217929276797368 0.0816871109790741 0.1039768333556 -0.0241186087872194 -0.0334355544083257 -0.0787715918806763 0.0242141971644602 -0.118067046331152 -0.024061420115987 0.0290182533930605 0.148088960073278 0.0829477729865923 0.063367173735121 0.162014955793539 -0.201593246777437 -0.0205834904238907 -0.0757708629951523 -0.0841606042272607 0.0486277976809303 -0.0235108563683985 0.130259790586693 0.0525039530090686 -0.259824459419026 -0.06815358418184 0.075811185149881 -0.211780668991925 0.0190218974912996 -0.00588735488005206 0.0105162569811267 -0.0182570244348103 0.0161748386995078 0.000994752104915511 -0.0206698601969958 -0.0222894195929265 0.121834808910056 0.166464730622473
  16 480.261379234291 ""  6.7083928895501 0 0 -0.0380030313882147 0.1087471029391 0.00767857414058979 -0.0506387116149341 -0.0022239636319111 -0.0181282866718678 0.030813209729322 0.000843013727631761 -0.0798013912761352 0.0102548822381351 -0.036788987815572 0.00441064550461799 0.00861696308642275 0.0210252085667215 0.00688331607490194 -0.0619925522553635 0.124494158035387 -0.0308341101777419 -0.0875577329860637 -0.0381319528314178 -0.033177638957596 -0.0975116565885948 -0.0155095226236068 -0.0368677757217251 0.0502282792192871 -0.163754371109648 0.0812828209795159 0.0748125076558395 0.0175011115989439 -0.251444897253 0.0832158591560986 -0.0787767889303209 -0.177049868053006 0.0335380220561455 0.0464496265136097 0.0261048166242436 -0.0450594198271751 0.0433951695480623 -0.0260870511089273 0.0357610818679823 0.0486751281660139 0.0241605997105375 0.0239765839617682 -0.0324967595778617 0.0237170069545352 0.0207135585544696 0.0457393545689718 0.0105100315261914 -0.018190409611038 0.00430383303328111 -0.0450549818616872 0.014699455954611 -0.0413985075854921 -0.0133133837792182 0.0796593033578325 -0.0648589895374972 -0.0304039963691709 0.0766502696251454 -0.0694855516237329 0.0503434575531527 -0.0102249714526253 -0.00343781880643678 -0.0618007293618251 0.0143317569512135 0.00815556969547615 0.0705476539477039 0.0291089638304107 -0.110462748203333 -0.0379739531478996 0.0485866061439555 -0.0972043754511723 0.015829981448749 -0.0239266819452296 -0.0286429735104509 0.111644043513766 -0.0727209274202046 -0.060371595342679 0.23170080639533 0.0321635266466617 -0.0308710209772273 -0.197119776890937
  17 535.273177981298 ""  74.9593115282945 0 0 -0.0279617994031705 0.00515972182390375 -0.0136446797059577 -0.0231053588814238 0.00824776125992149 -0.0116950240458232 0.0113662155247483 0.00391860115452625 -0.0230059963691471 0.0127150067927436 -0.00015868110409894 0.00687832601081676 0.0165923314781811 0.0097966628470679 0.0115716818459421 -0.00837782561018321 0.00342762524641993 -0.0320493355714111 -0.0296660233939998 -0.000260582250653048 -0.0115483238861541 -0.0369660298962313 0.00618832119712356 -0.0168551661899446 0.026741088056531 -0.0338655882971547 0.0263682105366011 0.035731959086909 -0.00330790751787826 -0.0333922714550917 0.0419037780802404 0.0116118458070459 -0.0703959319060433 0.0229485277664727 0.0170615681048 0.0169583860762475 0.00188904872181324 0.0161257395632969 0.00295012065149049 0.0248747999764925 0.0177887530354011 0.0175349093793683 -0.00669018144310601 0.00133258377103853 -0.0019499908251602 0.0224010829904687 -0.0190669581157154 -0.0556821772049992 0.00483519265126174 0.00433979525469341 -0.000667348115703168 0.00188781943836627 0.00906165427563908 0.0100517354033579 0.0541934499763026 0.0155787820715577 0.012061925951795 -0.033429211418856 0.0183816860702476 -0.0108730149555669 -0.00846141892989504 -0.0284558814474372 0.0368010092219852 0.01609925590372 0.00998149085811859 0.00966757301903515 0.00431878601368776 0.0207642068984572 0.00924271267792541 0.000398691839389529 0.0155276587232571 0.00875435841846258 -0.0278245822961758 -0.051720664195642 0.029186805718725 -0.0208724620603288 -0.0367370059937659 -0.00410256409195823 0.0127196170965645 0.47555764527531 0.757240085514902
  18 618.035224718173 ""  4.65866628369015 0 0 0.0977622310814268 -0.00519063516443717 -0.00926445564222617 0.0696163210756393 -0.027748392424079 0.0420032756921481 0.0100981591935455 0.0203719810983782 -0.0418407317143689 -0.022903415535398 -0.00446719848393605 -0.00927629305451019 -0.0368432562769949 -0.0163563987952246 -0.0254250999867668 0.0869057677613901 0.00513307085442792 -0.0229740078713305 0.125041554106875 -0.0436236094442974 0.12076003015451 0.0170956070389315 0.0123686283673808 0.0596697242851505 -0.0388013588032567 0.0554682696356021 -0.12956387744684 -0.0337488825035783 0.048389698472146 -0.0997103674789094 -0.06688898700505 -0.0410802966826666 0.0696380510799704 -0.0431025373587551 -0.0329561681201944 -0.0351211971753424 -0.00349101013770669 -0.0299317965470167 -0.00754643904527747 -0.0539501904415265 -0.0340438796796142 -0.0382223861039779 -0.0483127730760848 0.00119755324069765 0.058539756557976 0.0272450322717007 0.0183940086880566 -0.0323094147446457 -0.151202827430407 0.00574314103892248 0.00291726069561099 -0.00585324843291076 -0.00691165473429062 -0.0074327380006953 -0.0189048921851326 -0.0126878147945373 0.040672328252553 -0.0277211315714599 -0.0128517982404618 0.0718999139049478 -0.150332401094242 -0.0455801609028197 0.00276581959683892 0.0992217534493745 0.0234694033822053 0.0190013120673794 0.0780849393672077 -0.190984860296313 -0.157567016343491 0.109702427981024 0.123924213662755 0.11600133701647 0.0371402184719584 0.00319643789548256 0.0375555559707964 0.0441624300299337 0.0447941416029 -0.0574514252381966 0.0625763431611246 0.208792685657959 -0.0462171131049835
  19 649.148495092867 ""  9.46930902336831 0 0 0.0927176652954163 0.100410176439027 0.0774743436684898 0.0650526433624581 -0.0227799543287998 0.0382900705330962 0.00204107441156293 0.011010032552929 0.00426053390297036 -0.0221002805238818 -0.0403559142599785 -0.021288736808596 -0.0603696593817993 -0.0172278043800346 -0.0407008219162155 0.109297999934404 0.106893404357577 0.0187337816835823 0.0381531108014771 -0.00869373971047964 -0.0150035244076747 0.1121187150112 -0.0577925861108468 0.0302651016571051 -0.0905669573687623 -0.0854810628139563 -0.0235136073324501 -0.0236819277408445 0.0712121387555989 -0.25249230667702 -0.0916734337934726 -0.153436989040172 0.125017222067685 -0.0614561416073323 -0.0228949919972313 -0.0416748030893695 -0.0554994260333843 -0.020429998560386 -0.0346533726276824 -0.0562486068840966 -0.022133565694653 -0.0345317938006 -0.0174841128475722 0.00921558534418543 -0.0823569142797128 -0.0132443994510704 -0.0210705812394775 0.0146596414010133 0.0543408590614738 -0.00730327786976338 0.00772251028758749 0.00501569698123117 0.0193575992925076 0.0179293544167416 -0.0288820607247816 0.0441610584633552 -0.0305098406477615 -0.0301760177552703 0.0392593476562642 -0.115157766093619 0.0285320878511704 0.0179404768824181 0.0631364904981268 -0.0469881998667565 -0.000827433351145445 -0.0038212072183731 -0.0384751199437995 0.122123778672481 0.0953172062162529 -0.0518349145465042 -0.0328518562957327 -0.0415525989754816 -0.0462247028102845 -0.00344694437819819 -0.0169935984464388 -0.164549953471011 -0.0524881663616557 0.201072654500755 -0.0274647973516873 -0.0253366498716662 0.131370457926041
  20 800.796493929229 ""  56.5985388508168 0 0 0.0123728847183178 0.0331873937481294 -0.00125274336900771 -0.0311690094804204 0.0195354809109595 -0.0165773495226272 -0.00114671359364711 -0.0313062983950805 0.0651655318329076 0.00392784467611826 -0.0115028122608246 -0.00243754173078777 -0.00221109857759752 0.000492220226863727 -0.00145559950532844 0.0544437571070683 0.0153628192622663 -0.0107327084963822 -0.0696053972128003 0.0149512709907054 -0.0591033884313693 -0.0259315760852767 -0.00836469726891169 -0.0332571970777864 -0.0311174486181337 -0.0383589428290814 0.0368256396918655 -0.0338730511611166 -0.0126056015386065 0.0277914988355829 -0.0420573312904614 -0.0763432889681528 0.123191744789564 0.00418675329441469 0.0110701967185424 0.00614475375105113 -0.0252083263632932 0.00968770307163299 -0.0147809057183889 0.00984134445613905 0.0113916628217499 0.00787273555427019 0.0150525220224471 0.0205924915330998 0.0913029463325368 0.00638330242136209 0.0269199344247033 -0.0259730357117858 -0.00656651593142002 0.00997545565190144 0.0166181336527626 -0.00764184060570569 -0.0479571604360825 -0.0305143864600132 -0.131912846056239 -0.0813919732678053 -0.0662045604763351 -0.0175128582350946 -0.10101205975783 0.249869193484411 0.0373450799800266 -0.00578592925834625 -0.077042662188148 0.0294402945225462 -0.0641755871538961 -0.0639942154012956 0.0259132710272074 -0.0754730674059984 -0.0890426267621355 0.0406103911214308 0.020715974016754 0.0204911826922477 0.015934453378678 0.0205039135208181 -0.117931745261321 0.039846981896926 -0.283449574812881 0.494987570402425 0.00427849586950143 0.0803977189389678 0.0685137759907191
  21 823.270289281844 ""  4.02214979662249 0 0 -0.00919684551019076 -0.0285889169349256 0.00511374081357207 0.0453531771341542 -0.0258633182174114 0.0339016880820811 0.0122103184629341 0.0200853890348653 -0.0510449157522989 -0.0022017644805083 0.00978352797191759 -0.0026120751024861 -0.00451464259373869 -0.00126568007361979 -0.00332013521428072 -0.034961119547573 -0.0152761775640136 -0.00119230128360073 0.0634359407959261 0.00852318836647604 0.0252928051719337 0.111369699866266 -0.0210457951263229 0.0517081631641861 0.0193171082974561 0.0616468411304274 -0.0786166622388158 -0.00458213303519677 0.0199894755528045 -0.0163658713328164 0.00340812395709542 0.0351352089801155 -0.0375935083125824 -0.0173583093579932 -0.0163174912277641 -0.0139585333794835 0.0228703152635721 -0.0132709818714767 0.0165916254383693 -0.015870044153846 -0.0159339215710996 -0.00875184338307676 -0.081014228358989 0.00955500870109893 0.0889822323144808 -0.000407470123244416 0.0691190689492458 -0.0397020256068193 0.0927069259638813 0.016275309267968 0.030936307033847 0.0268980920422023 -0.0984011142665698 -0.0633339499646247 -0.133547135515453 0.0247643949205505 0.119361167129797 -0.160387088502673 0.0221175401979332 0.102444654766484 0.0896478935216461 0.117188949648458 0.0241728862298523 -0.0885531646715967 -0.168741452949387 -0.152549251738745 -0.0476027413719405 0.091173373191406 0.0637060238140082 -0.0922250276262133 -0.185024576886871 -0.189166712346835 -0.042978230300902 0.00465383270690313 0.0256680910273726 -0.0338131428205274 0.0573025190188325 -0.0945658832991635 -0.0242164045104423 -0.0307761231883588 0.0134195875031898
  22 859.584942360717 ""  17.0383909699506 0 0 -0.0541593962735149 -0.0656919400142386 0.0207370060520247 0.0494815121755192 -0.0640462570856124 0.0494286120218989 0.00277497095427347 0.0291955234618171 -0.0995873663785139 -0.00724249632865712 0.039354086364821 -0.00770906224757087 0.0116564435575828 0.00382370955266197 0.00765410320905517 -0.168089917924809 -0.0338462328881256 0.0510039213216241 0.0706061077065781 0.00462313295280861 0.022018395462452 0.197241528209322 -0.04523139863721 0.0934347475457645 0.0490468000049975 0.145435253971665 -0.14403270632699 -0.0149747745085036 -0.00026745520828721 0.0841182227750853 0.0324220511186598 0.14284189792059 -0.130460753544844 -0.0216344178648467 -0.0294355779020538 -0.0180639328875508 0.074697784897776 -0.0234227128079781 0.0532548758614462 -0.0173712758159957 -0.0289581347947694 -0.00609342249511715 0.0265112360656305 0.045716499385574 -0.0394226751412131 -0.00248286653915686 -0.0391592607120795 0.0273895124088288 -0.00657332613001042 0.00726387264396015 -0.0172438463793879 -0.00295284015826423 0.0148560091655585 0.00717297273832881 -0.0310508614537476 -0.0836287272047521 -0.241620350421736 0.104918869682359 -0.112028421547417 0.126904607721036 -0.0108670579166024 -0.0380249776353093 -0.000839699718921482 0.0195497328412825 0.0309854660023962 0.0285386436503757 0.00813596215086049 -0.0117043036005698 -0.010938694050531 0.0228831584718688 0.0258695320094101 0.0334284939834064 -0.0357357751133739 0.0416001850804376 0.0105597842388832 0.0162593469644103 -0.169981946784821 0.405643224121564 0.000728974542092624 -0.010424994680151 0.0431348874957328
  23 921.986560330231 ""  9.90707824172341 0 0 -0.0397471942391913 -0.00365093596705764 0.0540497621407048 -0.021902998582799 -0.0124759168857876 0.0587224186879859 0.0151777596985947 0.0259440652343111 -0.0375118934948106 0.00534326455018922 0.00477177545190201 -0.0108256523149984 0.00180674368764444 0.000806540857469797 -0.0016828283270011 -0.0348197303199078 0.00229724023687089 0.0191009090461784 -0.115208944444076 0.110265946031082 -0.163157329066696 0.245445859049863 -0.110329709087766 0.0492781432283758 -0.00801182547569372 0.0346132666567225 -0.0707660996930531 -0.0182328769605655 0.0463603042418426 -0.0752823183492693 -0.0184537494364956 -0.00386529881889773 0.00729421545518852 -0.0221067810884677 -0.00625556860247034 -0.0100101221165583 0.00491910168658543 -0.00464597159127762 0.0185714810925567 0.00782194129387146 -0.00448424203436932 0.0118839836015602 0.00756591388672753 -0.0865580387139984 0.089694346346698 0.00918761003121112 0.001996029728808 -0.0162425336111797 0.0090069691240034 -0.0370131800453943 -0.0514875594264102 0.00111406023173572 0.0805338095955995 0.00044920371124665 -0.0531729814179301 0.0772827449593294 0.343927272053562 0.0230535960081869 0.106319408544752 -0.154036875070726 0.0639623754785199 -0.0647943660766107 -0.16405180691189 0.0328473585557597 0.224119229274617 0.2396413182687 -0.00294991041336476 -0.0892584932132797 0.0255109227437708 0.0393839977713128 -0.0907792915020524 0.0278614717087005 -0.00166684341816873 0.00351474955655085 -0.0705633796496672 -0.0397201540635363 -0.0058931926266032 -0.0266811604717094 0.00901821466520587 0.00874670077922574 -0.00540439634037469
  24 931.442045384354 ""  14.5344679469941 0 0 0.0304422766223278 -0.0245001805775708 0.0273355968751228 -0.0118408990991503 0.140439695032171 0.00591134484549269 0.0103445088082581 -0.0238151363415662 -0.0625585394917973 0.0333663597903748 -0.0957731264716614 0.0176958312800241 -0.0555655140683229 -0.020530205930835 -0.0385296550634263 0.200462524753602 -0.141386066188586 0.281966392973051 -0.0731031573770716 0.0769473065695715 -0.0325285089453359 -0.0393410767971548 0.0805790055830054 -0.029979861515432 0.0834713094313007 0.217040677280902 -0.176636083918603 -0.0346869231110778 -0.064296185283962 0.255466548181107 0.0248084203537697 0.184471310348992 -0.0486489796560174 0.0054216186907305 0.0476048272520406 0.0165935054332735 -0.20153120526528 0.0382191959387208 -0.131613245020672 0.0189035186972537 0.0475148933065956 0.00757770907194105 -0.00458973096168119 0.00363229450953358 0.00461776732647753 0.000864362412859543 -0.00545949812568991 0.00275568822340439 0.00361218393616704 -0.000206271919227645 -0.00884887646585221 0.00561136883768041 0.00685505715096918 -0.00354043074530391 -0.0160724865338546 -0.000854481023877673 -0.00198377262032076 0.0301596636985109 -0.00727061076603623 0.00778703137530442 -0.000595410719741725 0.000438504905568503 0.00123311681086214 -0.00674216358357386 0.0226569686313469 0.0264032610541473 -0.00726926187002181 0.00684213247200165 0.0212947141357157 -0.00423348931386377 -0.0325398936841164 -0.0158742067961314 -0.0165107063809319 0.0119123092541692 0.022557829512903 -0.0322776074021838 -0.00542711317636565 0.0751055171326351 0.000546086530318825 -0.00429365219463669 0.00613859110553289
  25 943.554839199427 ""  0.274795063947409 0 0 0.0282607925079447 0.0117790375741686 -0.0672998835680064 0.0575567330891351 -0.0195749602507386 -0.061475338709118 -0.0176357707543049 -0.0417128492064523 0.0340486433551873 -0.0116523038718113 0.0113539404007275 0.0103453836793003 0.00145031327777478 0.00284747152459848 0.00526474462825512 -0.0458483975866645 0.0208378717548796 0.000552240686975822 0.19143596118784 -0.1597559219883 0.228109201774589 -0.25425462914725 0.12481978641657 -0.0307340589206572 0.0346618962980065 0.00206294915465906 0.0573872718812461 -0.00536107411663856 -0.0707399590627662 0.15517047735927 0.0200284321661858 0.0336882047274241 -0.0112743023031614 0.0172946428163152 -0.00788207904204137 0.00180518433509073 0.0365222592720955 -0.00608550119295106 0.00435913255038172 -0.0238796789422006 -0.00967754813022488 -0.0216039417781767 -0.0685617693569684 -0.0174660512309708 0.0332370817323731 0.00453493617422969 -0.0274332893359815 0.00673433662388209 0.020711361339058 -0.0123126406614651 -0.0603005313057634 0.0297315505020606 0.0654560632850456 -0.0277546589342276 -0.189221678527812 0.035763842961016 0.12412891450774 0.0302119319783983 0.0241191807173604 -0.0509387862494188 0.00615390914257094 -0.0146643984593512 -0.0260995146736694 -0.028625597646833 0.216562620356224 0.245933809934119 -0.0459101413749372 -0.0128125817844127 0.123373230916875 -0.0225123928215066 -0.244612992169788 -0.0991139727048282 -0.0128002661716945 0.0361811016016959 0.0346780200341098 -0.0491016377999388 -0.0428023328608447 0.234773343349149 0.00585639350718518 -0.00555934355441865 0.0291922181558362
  26 965.021330465561 ""  31.0023197988457 0 0 0.0136676458150117 -0.0102266299426369 -0.00538318184311802 -0.0218484616264325 0.0164677181012914 0.0115748877741328 0.0232719350888874 0.0122507202775548 0.0151944050593024 0.0049466253400169 -0.00792035133584194 -0.00224589819491273 -0.000907193629112667 -0.00237455127969247 -0.00204094115080467 0.0798037822551309 -0.0101667516383539 -0.0926864378976364 -0.0548550992785683 0.0585666031434952 -0.068289245657557 0.0545727129846733 -0.0347902171640196 -0.00718816357859647 -0.0478574917201507 -0.0318515993334298 -0.0312158088541269 -0.00710107796200697 0.0515664391637801 -0.129572807104785 -0.0432658185418708 -0.103271489875518 0.0998932252589708 -0.000531613762827791 0.00714129911730011 0.00337411001667808 -0.0233651773830717 0.00527026128593966 -0.00991217444092635 0.0119005407916356 0.0076258249390723 0.00810505417995513 -0.0205901485797858 0.0822145953682192 0.0365519893262639 0.00644295605540679 -0.0941139580510454 0.0517586044207162 0.035822343042731 0.0968460885475805 -0.0415789313250054 -0.0169149369427247 0.0141551831436842 -0.0654772305545451 0.0131289317071667 -0.0549475983194246 -0.181768178254981 -0.168709446139706 -0.0621280493569673 0.265378643074941 0.0757070546191756 -0.0281561053806599 -0.111357742680002 0.0477810059144251 0.164832733054682 0.177188085113893 0.00133508478244091 -0.222530809343863 -0.0851145904473327 0.040872191182572 -0.158651181686782 -0.0229563612516991 -0.0266108753063822 -0.0296535161304018 0.0136764987592146 0.0564905917333389 0.0513640880313022 -0.228449691768447 0.00422428295988699 -0.100992220030483 0.0478849225907724
  27 969.645533453893 ""  4.10423214906155 0 0 0.0655510886839676 -0.0273117059802505 0.0126395344104565 -0.111509014119886 -0.0337340233221179 -0.0470690147782026 0.0840188446423433 -0.0280022974206876 -0.012789424967019 -0.0248810071437258 0.0407992827428976 -0.0188391889502971 0.0528552494395053 0.00860974756505641 0.0347322178918022 0.0180324218869388 -0.0135634843724284 0.0243938068325124 -0.180341152979189 0.00684247818215655 -0.158800544100931 -0.0494479258605197 -0.0764014873598068 -0.0698357007682579 -0.0418094898317461 0.214530012410388 -0.359834631222564 -0.14524717123434 0.0545368128596881 0.00865412916016565 -0.145487144378708 -0.120065136797993 0.334723915110313 0.0304174278492673 0.00444920709512619 0.0235988573621353 0.0680747457113177 0.0016825617821149 0.0508920955645914 0.0409747526908594 0.00448054461087491 0.0287128960738418 -0.0275834532386626 -0.00286945455279972 -0.0230390143257137 -0.00159293693553876 0.00523993219749339 -0.00166960739906921 -0.00935935255689905 -0.0116917517314257 -0.00320674524491564 0.0215671657035611 0.00215810188467283 0.00117784479737024 -0.0496534828349959 0.0111511255282869 0.00530312293067451 0.0509515406041719 -0.00308645263292285 -0.0488663980559994 -0.0518786246387591 0.0342202599270541 0.0838212760412392 -0.0442206133687581 -0.0075637088752681 0.000140598826969635 -0.0250555589515873 0.0841490704889124 0.0823766748496586 -0.0422089885374559 -0.0636307588002699 -0.0652229022398734 0.00633801832877631 0.0159537046989586 0.0531955696488039 -0.00329405408310395 -0.00215690151629692 0.103349588107222 0.00284324335097865 0.0235301940391258 -0.00987896605130575
  28 1038.25115878352 ""  33.8525737589211 0 0 -0.0227448816167816 -0.00552870533636431 0.00890279786433803 -0.0182116256374862 0.0129833921998492 0.0374788731606083 -0.0224323694478092 0.0224238065671496 0.00324701158583464 0.0131675521240338 -0.00664859935810006 0.00041593740715827 -0.00948104993390281 -0.00286487830081054 -0.00954833387240363 0.00732862204978194 -0.0082483997863031 -0.0298954856706506 -0.0512907513210411 0.0868348710172748 -0.0663351765370966 0.103549384652256 -0.0483099530225291 0.0220173970144481 -0.00664179140148098 -0.0836182812434867 0.108858171330437 0.0447955530296952 0.00764426034457746 -0.0564686878682916 0.0341343049424261 0.00728577736501357 -0.0884301220005818 -0.0156724253876377 0.00554748175816603 -0.00475331660328231 -0.0318613379766628 0.00339490785871314 -0.0106993475680418 0.00890008180233916 0.00494162790975549 0.0095774680511138 -0.0256881487020488 -0.00838708282568913 -0.011584102745727 0.00110884803166362 -0.0460981401267788 0.024166569726748 -0.0837771965091229 0.0564797237230959 0.000405330866911594 0.0678398960473156 -0.013432775414966 -0.0410900675421021 0.0477568654985407 0.00157578987166881 0.00110665398871801 0.0538945511971057 0.00912937099687948 -0.0570138825122609 -0.195782615640544 0.221384030890729 0.235306793765866 -0.148396520511842 -0.00417178020678326 0.0271211956771054 -0.0797212600335644 0.16616413970078 0.218610099972749 -0.136885260193459 -0.289191649659665 -0.258854961373849 0.0937860008915013 -0.00569257735506168 -0.0219573433582117 0.146212356479002 -0.0779869498944651 0.0802803179068609 0.0532846902202524 0.17951288495541 -0.0703600548738312
  29 1076.13196590745 ""  18.3340791207751 0 0 -0.0274555195679733 -0.0623665536147439 -0.0469927137913792 -0.0120569595046547 0.048193759842354 0.0320375845604817 0.0160719041008073 0.0333722667765482 0.028302702892688 0.0339965900462215 -0.0174590786290419 0.0140538712536388 -0.0260114520124451 -0.0151511815142499 -0.0216613380706029 -0.00690452911778418 -0.0242488003561834 -0.230997245671878 0.0183323147505192 0.137950635643543 -0.00866343980898341 0.114950779045876 0.00152813480331342 0.0287003567296908 -0.0726948679492588 -0.117295461809661 0.0466351775798964 0.012907217512789 0.0762866277221383 -0.203567933291443 -0.0235560709017232 -0.142611509215621 0.0585954978403933 -0.000818507845008374 0.0298296915619805 0.0122628585650114 -0.112818558996922 0.0175437811373972 -0.0639934778931934 0.0306411364048318 0.028748421987852 0.019431250778115 -0.0512952302116742 0.0522894260631931 -0.0238983024171766 -0.00798784466663197 0.0526037051485289 -0.0265928489338792 0.0197165467396873 -0.11211804262745 -0.0155171653272482 0.0128174622159416 0.0388531010295292 0.0237690498344491 -0.2817564703645 -0.0331396441940508 -0.127265053084332 0.148175748873044 -0.0870212973065358 0.0763065646701958 -0.0138581405230186 -0.179715221505958 0.0479447414722534 0.000140467540982638 0.0603302771693845 0.0635341765595838 -0.00714948302708067 0.0555621973444838 0.0647741054048435 -0.00249869949412101 0.00178882940367256 0.00873940088409546 0.0303406182320612 -0.000892979070070354 0.04573209199566 0.21707460241803 -0.0706703886247202 0.0237172680206625 -0.0423043179716837 -0.0986800797871719 0.0327205077607296
  30 1092.12008924812 ""  34.357844495756 0 0 -0.0306622806189632 -0.0231586238552884 -0.0705768253111075 0.0320393624466967 0.0271694223841074 0.00500762098633796 0.0454497330303163 -0.0139183535487426 0.030133998737987 0.0354447453976738 -0.00979617771264559 0.0228192050556005 -0.0339037580260076 -0.0101076550355014 -0.0226116174303809 -0.145803690376155 0.0495807412107979 -0.191341210373697 0.104425184352925 0.0471628469582737 0.0752692526572127 0.0461194272311853 0.0548007491549692 0.0266745003641987 -0.0635165629415731 0.0188131198464521 -0.121760023302053 -0.0769511351789414 0.0510545779189177 -0.071624056079543 -0.0794946875836703 -0.138055616509169 0.203413732343874 0.00196135833799038 0.0176283302841652 0.00410597010883203 -0.0774816310564071 0.00907387809687759 -0.0536546714685391 0.00163920013150686 0.0185223990079831 -0.00189054728035182 0.0822645656745582 -0.0161844307795925 0.0491145925512668 0.00285741086368776 -0.0255428492643529 0.0262219310585414 -0.0430505392053575 0.00895889190698038 -0.0487716904593658 0.0383570498878388 -0.0131800455089577 0.0358205826984474 0.128585266716082 -0.0163426976214876 0.0339074438931052 0.13041348771653 -0.000408164044584568 0.00984925671235106 0.00171749234673012 0.1463958082436 -0.139894370177118 -0.0692017648645957 -0.106173263526181 -0.104521413641233 -0.00635287275341917 0.207649019612625 0.101521127033866 -0.059250683881778 0.0447522391695316 -0.0565417799358048 -0.106074817155087 0.0297325777514619 -0.00684643385660775 -0.102443708176546 0.0474649620497764 -0.0516679530668224 0.0540948282785563 0.177105698256159 -0.0844757669552547
  31 1115.8426087236 ""  133.218404333995 0 0 -0.0352945963070506 0.0616768395070574 -0.0487352983102123 -0.0149581380432288 -0.0445395919399308 0.0248040680879334 0.0170700295591326 -0.0604729317765803 0.00661366576708878 0.10501433224887 0.0309684083404324 0.0651757992213533 -0.0939938309562881 0.0167807726071944 -0.069983154783993 -0.23262607215061 0.133203086704885 -0.0695909475987763 0.00929198809353254 0.0741409317827615 -0.0345049891157753 0.0666133287590984 -0.0842455635081291 0.00752807207045004 0.0181673146231623 0.114551929371486 -0.131436146905714 -0.0945100509051361 -0.0498675449062673 0.178805998238212 -0.0505143633753767 0.0179859026213662 0.126433416832537 -0.0997488392531128 -0.00880528362162407 -0.0728810943585439 0.00144488120889284 -0.0226313513619386 0.0194695018944723 -0.0600120972176885 -0.0166546750491209 -0.0135347282511254 -0.016830463087384 -0.0184008861152429 -0.030938906844402 0.00180087615869504 0.00570325247214097 -0.0114641798898999 0.0147421991106171 0.026046796003186 0.0411110496149333 -0.0267527441479319 -0.00409958309042857 -0.0272978104437992 0.0872861890920673 0.0152982800483992 0.0183125622669021 -0.0729502439114699 0.0259906384156177 -0.0658594395667351 -0.0267902678871071 -0.0431562278340896 0.130023156136665 0.038242664072495 0.0406966397321007 0.0386439057562719 0.00268429587100875 -0.136106655886199 -0.0730194759062852 0.0345700837954304 -0.0278728665608439 0.0310335685512511 0.043058811713967 -0.0172033223943368 0.0148995058058675 -0.0289854963507518 0.00536505890280324 0.0418825578017472 -0.0279982316334461 -0.106909903354749 0.0526198522140625
  32 1135.44378169358 ""  20.6979492728349 0 0 0.0590939636570515 0.0627837251347628 -0.060725134307933 -0.0380323625904613 -0.0398912106779459 0.0686143040566235 -0.0484217352354714 -0.0438680840825381 0.000706258716910743 0.00537111939334559 0.00803564476623814 -0.00973315631909477 0.00918468894822135 0.0250937339073579 -0.019883890035032 0.165186786268592 0.0135753335338269 -0.0113747859920393 -0.0602838128121241 0.159708891100669 -0.128730822803875 0.0676062602166895 -0.267965396346274 -0.0648367532210762 0.0731418235089267 0.0187306369006272 0.0915836582215378 0.0341975617234571 -0.118428873258546 0.223941837670249 0.0435380687791692 0.123904452642037 -0.110493290243334 -0.152529467360998 -0.030675813990342 -0.0819233520634254 0.0861531828821079 -0.0264283900660702 0.120838584067677 0.0145965261698589 -0.0552346761267445 0.0559672381623411 -0.0307290832683279 0.0339592726390514 0.0195718676460564 0.000497972916703309 -0.010411854349461 0.0225663137984977 0.000721421586287674 -0.0265973577855577 -0.088772147869496 0.0232922266736759 -0.000925112636737977 0.0564932911239676 -0.143850329748978 -0.0114901177654427 -0.0412280722344955 -0.0102771201038444 -0.0297072527469941 0.0891107447661422 0.0654811643364262 0.037048735574494 -0.228734575259243 -0.0230348874308893 -0.089456611354166 -0.0938616657976651 0.0180511309286006 0.192549334524436 0.0503277034549606 -0.0329091235572552 0.130182650902307 0.00825007149773214 0.00184464354781546 -0.0181434541356789 0.022019899812576 0.00600348608174103 0.0256392799451531 -0.064083721437075 0.0265233191602582 0.092175315990831 -0.0386668013978332
  33 1146.40218704822 ""  71.844606291508 0 0 0.0134412307378262 0.0428448460161938 -0.0852101998747639 0.0155597896285934 0.0378774496109502 0.0764948269846133 -0.0117745312549423 -0.0445107502098789 0.016011954344214 -0.0703338899575053 -0.0331607519312093 -0.0568636746646805 0.077365768173494 -0.0145376059040755 0.0231336270864603 -0.0412107981671345 0.0717800046308416 -0.113777826372135 0.0779952693168253 0.207544644284236 -0.0017708238637021 0.126121698258249 -0.12627957216584 -0.0045669021543021 0.0220328185880739 0.0332265133014592 -0.00650867687422368 -0.0277225329827361 -0.0642897251948736 0.147969753647378 -0.00866858161080706 0.0340999241559111 0.0263970756239417 -0.065589042905083 0.0159710925071585 0.00616328597320551 -0.0561477992611195 0.0146912269786627 0.0268726279392511 0.128390232298394 -0.00781680309940592 0.108245145294481 0.0553546042592004 0.000911707051893678 -0.000878904503575651 -0.00349057961072814 0.0217732927929462 -0.0257492187868002 -0.012542691793382 -0.0162236059158425 0.0761057757845411 -0.00158452159989152 0.0122973564373744 -0.0477234126726223 0.138404611900919 -0.0140687208373262 -0.0340284032552929 0.100490045305774 -0.0154569257853802 0.00302960567139021 -0.0848417728971681 -0.0945497704221848 0.232118226319842 -0.00585362213154894 0.0969509375465925 0.106716985464412 -0.0298820407268319 -0.119988905422873 0.0188255508419242 0.0139769264627637 -0.151030434537813 -0.0397293559474494 -0.0443734677421504 0.00872092584032811 0.00904580553357449 -0.0865166258084172 0.0417283229053299 -0.0180694775080935 -0.0299716592768123 -0.0851304113715088 0.0377479389040561
  34 1156.76949116937 ""  37.8937125989104 0 0 0.0455870321870876 -0.0142813724330574 0.0240287854990995 -0.0241512225365975 -0.0573468196651341 -0.0323121986531995 -0.0201681968871358 0.0175964107302965 -0.00837977300550609 0.050441790674818 0.0256742309333193 0.0361227590943132 -0.0491792817826809 0.0385345219944022 -0.0251016629425399 0.263451440319704 -0.100975353866249 0.063484311078084 -0.0935219687605421 -0.11472148562349 -0.0648883233727642 -0.102223869658677 -0.0636174647281537 -0.0571855117341504 0.0130265742925268 -0.0311166356607881 0.0684283712099401 0.0597022344299586 -0.0102509324687706 -0.0220401501155242 0.0341200708652385 0.027519482157694 -0.088883974620027 -0.0544431534554054 -0.0515682730625524 -0.0724672936832413 0.154835674024151 -0.0369122991416511 0.0884649854201501 -0.116708375149008 -0.0486784616077092 -0.0623240616543502 0.0763513724666671 0.0396039224628714 0.031982653148872 -0.00656536390148663 0.026397227685778 -0.0219871712765128 -0.0369193839657532 -0.0628585364956381 0.0534310306141739 0.0321180828592625 0.0249133525513882 -0.0334266128653365 0.07897094159584 -0.0413844724699379 -0.0973069122430079 0.157310646125936 -0.0594130504266687 0.124495595801586 -0.072458122267023 -0.116165908103328 0.131031873536928 -0.054879574903141 0.0947194287045909 0.113229143748329 -0.0437569966560285 -0.00510902524937034 0.116458402766389 -0.0218483606628522 -0.17655734598185 -0.0945716323879966 -0.0825904162148528 0.00425916501300675 -0.0242155407626005 -0.017632248912998 0.0307325576546421 -0.14320512869777 -0.0142138798672015 -0.0173180294018303 -0.0123167700877916
  35 1182.72687668586 ""  4.05418627742462 0 0 -0.0163264558754186 0.0504109328360099 -0.0137361748218902 0.0146822839041041 0.00666348138097503 0.0242417794207276 0.00120162463977037 -0.0321298885842084 -0.00134263756778999 0.00996248399702073 -0.0102107331392321 -0.0533504466364361 -0.0490687484882696 -1.09086994065783e-05 0.10217494306874 -0.0335271809566952 0.060253439935568 -0.0267173463466007 -0.0537416111181995 -0.0195321926444981 -0.0531162260517847 0.103617072071799 0.0209187155989129 0.0477243098894569 0.0233319575290985 0.0556752083622244 -0.0445531695542451 -0.0375582640576066 -0.0353497891673725 0.102201660590236 -0.0136218980624906 0.0431409279784175 0.0350230182270752 0.500730411029472 -0.0797874103729158 0.148291415905131 0.157883609399715 0.00674338806604785 -0.175338588269881 -0.353207045372837 0.0617209520898109 -0.409257024977074 -0.00114587148725599 0.0228946298162007 0.00666190096029728 -0.000944041224142548 0.00668478393996194 -0.00119190310548463 -0.0107413642479258 -0.0251369948867708 -0.0119657347334544 0.0146248072613073 0.00684047975170175 0.00549545552472644 0.0155881216861098 -0.0165186719681083 -0.0523766012797355 -0.013330134199709 -0.0204946809193511 0.0622627813892662 -0.0168723320529394 -0.0504326475903078 0.000269668952909142 -0.0200330628591691 0.00531746613150508 0.0102137949765704 -0.00652275593595476 0.0463314629017488 0.0429304154574931 -0.0162934267883345 -0.0143416071445386 -0.0252670779265798 0.0117138500659808 -0.0254172486683267 -0.00400518583634976 0.0199728695035702 0.006251084707962 -0.072836143358515 -0.00537517489512158 -0.0124093866479393 0.00385820926628085
  36 1202.61390843931 ""  6.42266382791207 0 0 0.0755318551816681 -0.0732568454768782 -0.0550175625657619 -0.056709404194362 -0.0184425441806298 0.0252497459386548 -0.0338948138729874 0.0294978737712596 0.0112463009122472 0.0396582631329252 0.025931051643434 -0.0145782012984505 -0.0359372650302426 -0.0197455868854842 0.0197653805740573 0.154738367847591 -0.0915541714773065 -0.0944924986696597 0.0259584548049068 0.180725817076544 -0.0382703686837856 0.0157063536964005 -0.177899918353285 -0.0724893818589249 -0.00807693557119481 -0.107806552869797 0.147597478350914 0.0884646679174135 -0.00832423567162339 -0.0595369681102261 0.0446353079963462 -0.0256048554032027 -0.117891091246266 0.196133087043267 0.0168629018135966 0.0818273786725288 -0.0407461427151902 0.0139104325989344 -0.116006900280205 -0.0691401015521096 0.0696072692616606 -0.115453619806058 0.00624031860006902 -0.0575935829074743 -0.0208071284983173 0.00176350615682795 -0.0159844242952069 0.00162514818942094 0.0330551595820281 0.0644288658657982 0.0327972342662192 -0.0414671190489201 -0.0170033168657283 -0.0139894587210057 -0.0957147723494446 0.0427051312740876 0.131879698941531 0.121395348510139 0.0370927645660785 -0.171756899805799 0.0336223981183835 0.146562467200101 0.0332510446049814 0.0582020894856844 -0.0118664881386006 -0.0266370584946072 0.0177370961823711 -0.127041852437478 -0.118935302668025 0.0432101996509128 0.037043198705191 0.0700069785732572 -0.0421268916697968 0.0655990547774754 0.0372743799533621 -0.0378680187929029 -0.00180952751552071 0.169665436390506 0.0128951071638277 0.0348803324918657 -0.00609139706905238
  37 1224.31357303522 ""  26.8353499970396 0 0 -0.0382774004042978 -0.0243188123991163 -0.0275890908346845 0.0191264196034388 0.0626269655334407 0.0139376873393741 0.021641041545892 0.00921053444147428 0.0125234305969551 -0.00539026739387013 -0.0890639104135164 -0.00892172271268795 0.00777788922251483 0.111398212693356 0.0118792567197241 0.0559410962806109 -0.0565563352548688 -0.0265094356486407 -0.0423577903462296 -0.0148298996551349 -0.0148630254732686 -0.042101293081997 -0.0125590285315257 -0.0386234965945614 -0.0420715988716721 -0.0239776244253251 -0.0342820415059913 -0.0272988750109562 0.0419876577833306 -0.0665723219953223 -0.0164232749268722 -0.060274473074974 0.0570482319405865 -0.173035962804248 -0.199661996763001 -0.202880009847384 0.43493993492299 -0.0657708391499134 0.284167220595252 -0.248684227852905 -0.203555401504125 -0.101262226766656 -0.0087910057649645 -0.0259228342286346 -0.0123088691060392 0.00264876716160109 -0.00658783875812378 0.00152858211570841 0.0156476400408944 0.0314008490105378 0.00338566281658782 -0.0196458355442494 -0.00814305567746085 -0.000228701641691365 -0.0600452910210425 0.0139375021154899 0.0515613299921834 0.098560967399952 0.00917805663508425 -0.0898708220917846 -0.00389634875501599 0.0705447567216401 0.0446112938025163 0.028181293213585 -0.0148019695257324 -0.0231261291652373 0.0121446820384324 -0.0464348375789242 -0.0591912243890315 0.0121105733731314 0.0287008807396408 0.0315203151266243 0.000870363184935725 0.0170031358525733 0.0158961809959798 0.0750870884623541 -0.0351461225796824 0.0551895205091339 0.000385601489088973 -0.009429299912442 0.0105067264487186
  38 1271.96321121129 ""  36.5236702555688 0 0 -0.0102046872344247 0.0367046095492539 0.00159663271397411 0.0178768188428896 -0.00245509714832033 -0.00819653805971907 -0.000763481581028429 -0.0242156310649638 -0.00824842875366065 -0.0130866309172283 0.00358213139096859 0.0141929542531788 0.00455327997780074 -0.00726990012572601 -0.0047599280629224 0.0158769935120282 0.0527681404627888 -0.0981081977270241 -0.149072708717686 -0.180196858432146 -0.071431179679151 0.139448112501035 0.158245595996263 0.12246197784542 0.0304317146716477 0.0373945837893591 -0.0199338000085559 -0.0266100668775709 -0.027992069919545 0.0700279483943718 -0.0106922622725375 0.0456553639366657 0.020274373672612 -0.0188454328920554 0.0181264936827212 0.00785517162297455 -0.0365495455909737 0.00377007234217967 -0.00702719326785207 0.024653569789338 0.0034486204945963 0.0222479996049657 0.0312845383752472 0.0138501039738438 -0.0430617295159931 -0.0160053100802399 -0.0155616780955226 0.00269581178517778 0.0123620747497731 -0.0168442441616532 0.09266176430645 -0.0200100960236618 0.0063336482832234 -0.0339968304169296 -0.435352732317783 0.0281761439945406 0.0145773434283235 0.240600090475226 -0.0541369497121033 -0.0297559165675427 0.15252059753848 0.314512879557512 -0.208642236603728 0.0191903471156518 0.0554892859179457 0.0489540165212677 -0.0149759284444118 -0.117171249255833 -0.0281845258906743 0.0434655410475188 -0.0633617595854666 0.0265916949916521 -0.00681101545443059 -0.0348854218844654 0.0141383306750139 0.087016061828966 -0.0124007888113346 -0.111770264681969 0.0773293014908422 0.339833664550733 -0.174929566281001
  39 1284.68266854275 ""  4.27842824536776 0 0 0.0034626887655736 0.02067066716871 -0.0261369229118275 0.0213136840184135 -0.0141663169475079 -0.0110014313930318 -0.0131831491571062 -0.0205758556811295 0.00153367355477616 -0.0199604876500377 0.0109691958206188 0.0245503876787917 0.00472847440773699 -0.0125400592159752 -0.00765606868423463 0.245887345051554 -0.0192649029669785 -0.211128366447079 -0.291064723527999 -0.318682770404613 -0.157298079549518 0.267723412529013 0.263646602770586 0.220649363015062 0.016763589855056 0.00784035672756478 0.0117489263989197 -0.000375607814880787 -0.0391045048820412 0.0701217575570892 0.00585964282494028 0.0319855326445701 -0.0188542794803281 -0.0168948858735112 0.0333158746191642 0.0197473725663592 -0.0549880587831562 0.00399802211318558 -0.0102336567769876 0.0392754912651594 0.00957542969528137 0.0345715421363561 -0.0148690854379224 -0.0203275552172483 0.0322852094205922 0.0180796526397128 0.00193988932055888 -0.000439004777547772 0.00598291520920313 0.0566350380732557 -0.0660458095719751 -0.0118173957479833 -0.0133630311204826 0.0249084122710674 0.0056505813584831 -0.0082323526475624 0.0430782043237521 0.241170845007934 -0.00131946272048842 -0.0738052323373924 -0.148767104510244 -0.0650562305605367 0.263194080454708 0.0213586505004941 -0.0589623682405172 -0.0682343669622486 0.0316833004703481 0.0178491933423852 -0.0689973440296674 -0.0310233231145134 0.0677623077623366 0.00582453011598477 -0.0207872648155932 0.0144542980421699 0.00358127602431066 0.0936499062972479 -0.0270109894470284 -0.0182604829845701 -0.0550591556293252 -0.260385681283683 0.145951201431446
  40 1309.0054968752 ""  6.22660684545846 0 0 0.0735560947675742 -0.0539375885801794 -0.0447581873958596 -0.0197085582126419 0.0297758362365815 -0.00524274159398527 -0.0290519657172468 0.0129868615541714 0.00318597337262535 -0.00385894341607819 -0.0185777602649906 0.0195995382795207 0.000469385270778505 0.0176007192173612 -0.00188493707927209 -0.187557169429237 0.059784615365968 -0.128676782496687 -0.270741276942334 -0.182706104644809 -0.154527244343934 0.250033658550022 0.214031116633706 0.168241229978445 0.00803048549019205 -0.0468583700496873 0.08883509937251 0.0814232827213994 -0.0385731604157875 0.028556647714317 0.0178154608381132 -0.0390794707032391 -0.0715897210774404 -0.0283276917559193 -0.0231009768545563 -0.0263183215873635 0.0451111705053974 -0.00512706208576849 0.0434821300903505 -0.0362340466749604 -0.0391630732565101 -0.00263986263610906 8.2561480207872e-05 -0.0044912724831942 -0.0217143498574307 -0.0127734495757431 0.00319117644311099 -0.000622190867439208 -0.00252943894278446 -0.0415449944391346 0.0270325408873395 0.0151073048089786 0.00695472198321315 -0.0117774244366713 0.245707656226406 0.00825163795894947 -0.0172421085425681 -0.435038659488951 0.0470796122159168 0.0575477926442967 0.0863660439505016 -0.0864444017403202 -0.15991940455019 -0.0196679980884283 0.0333373378459258 0.045051439899572 -0.0271053691665385 0.0263960970856728 0.0747152350718926 0.0258447165649945 -0.0253683821144266 0.00118684667489936 0.0160923273076333 0.0391660879110967 0.0229837220251591 -0.189889718185364 0.0652303602301304 0.159112405678572 0.0230341256977131 0.121145153550486 -0.0695732763242439
  41 1358.39050935803 ""  6.73964849632368 0 0 0.0795111586553045 -0.0273071765990583 -0.000283887013818362 -0.015586861044536 0.0249901673356749 -0.00338048032439761 -0.016835864843676 0.0233093038863737 -0.00836637935627393 0.00434133229679409 -0.00929749359039092 0.00395550071091145 -0.000268261292213282 0.00943048250144165 0.00129691377343932 -0.522733706340076 0.129630012533373 0.218643596120762 -0.0670249555009478 -0.000495688133943018 -0.0463795107143934 0.00339049380554733 0.02102921124963 -0.00553870119235908 0.03312301396439 -0.0316771946446553 0.0933534842158294 0.077670227217166 -0.016621557118463 0.000963395695932774 -0.0125360711810381 -0.0432613250866838 -0.0146325431636188 -0.0129442688324624 -0.0174107060704172 -0.0166604548632768 0.0178080699415623 0.00136241144146697 0.0119588358591131 -0.0265818631390768 -0.0188477474474538 -0.0129016524378038 0.0699054926231667 0.0154033051787001 0.014415851206554 0.0105830101108618 0.000245552662359636 -0.0014156999091896 -0.0168670863824144 0.033575879400524 -0.0424236446907502 -0.00155350904579109 -0.0120198029540629 0.00485560853453745 -0.471316108657038 0.0237923028581581 0.0579772269711724 0.037112300141367 -0.00695924852777047 0.0529262275310264 -0.148050501645523 -0.0183312733556816 0.23205097021252 -0.00478551838518016 -0.00885986849177716 0.00222122722262245 0.0087514519188421 0.028540264844599 -0.0210208849496338 -0.0206477985565684 0.0493377827236193 -0.0106159844851396 -0.00635657888327803 -0.0491393035218868 -0.0123782763094356 -0.183164052079134 0.0592155324586455 -0.0769247127267378 -0.0271119350145538 -0.126331163332626 0.069734115247184
  42 1369.67791025918 ""  7.76723898585553 0 0 -0.0426452604517281 0.0299899034824214 -0.124030645395607 0.0107825472384063 -0.0316098376451523 0.0168564380788216 0.0307382591666402 0.0459398435914214 0.0202079410262655 -0.00640611688129005 0.0124766800557072 0.00278527388871695 -0.00223132432897814 -0.0108606497862365 -0.00260608566757513 0.106158279114809 -0.22332743206887 0.689656525689848 -0.0568914396830578 -0.082775066795368 -0.037974036728495 0.164877759420073 0.0284822547888526 0.0879288609615024 -0.103523971405842 -0.148540978913731 0.0364349601928063 -0.0241459985838736 0.0662396780157967 -0.0117920579768436 -0.0368049730740511 -0.170826364455335 0.0945701358437487 0.0238800795034181 0.0281024899896389 0.0271456207560539 -0.0179039669285388 -0.00509713476780506 -0.00354774377685484 0.0243523086190498 0.0199870137297193 0.0121249454543821 -0.000821786489629614 0.00392558761447853 -0.0009340369348691 -0.00429191815934235 0.000104940739924552 0.00222768654121548 0.0151123974758394 -0.0229017009899898 -0.00610823901299343 -0.0125499336094764 -0.00167105956265242 -0.00716118016718344 0.0481891288747835 -0.00296441516785407 -0.013959672588598 -0.0303009175288499 -0.00439724600546678 0.0173260142984664 -0.0192477282404204 0.108217364000255 0.0653865151985383 0.0343272840447639 0.0298028736645598 0.032829801006524 -0.0118266417404584 0.00824009338585012 -0.00305222116998021 0.0303541324066889 0.0241409297674424 0.0386931501294568 0.00646300667248579 -0.00662355511046612 0.00964955836134626 -0.0431146210787507 0.0117434694696038 0.0203166999090284 0.010838318186215 0.0527716922894448 -0.0300803925497359
  43 1378.71614019113 ""  3.85424988837722 0 0 -0.0148017660126597 0.00926157386363842 -0.0253469292456402 -0.00270654461940184 -0.00764597059722153 0.000659743994209044 0.00809201835842216 0.00813884580334909 -0.000776351642486707 -0.00157913394353584 -2.97588951726708e-05 2.32112027449684e-05 -0.000483391402414591 -0.000877568909672301 -0.000544389160247894 0.0580092497166524 -0.0517090893750239 0.117106349973097 0.012307860042752 -0.00329975812378922 0.0131592424634242 0.0607419582642893 0.0180601442165742 0.0315683954273145 -0.0135509576728144 -0.0434528095918619 0.0208268309127432 -0.0193650934577549 0.0140519113315234 0.0140382210719165 -0.0185856949913404 -0.0265512599062298 0.037390766228564 0.00981342731369483 0.00313245729876495 0.00480682179651902 0.00384509374413108 -0.00259600495485405 0.00380161798604426 0.00724776288847629 0.00172574941568104 0.00808864152742315 0.0175087678817634 -0.022758295841751 -0.0326652433684378 0.00254865802173477 -0.00248644888504535 -0.0111152466697282 -0.0544101087069372 0.0975519634070016 0.0608033791891494 0.0568862002656947 0.00996864872078791 0.0242871079870124 -0.200784148465869 0.0317883120054928 0.0556831733073636 0.0334754209952673 0.0150768966686693 -0.0823961050251481 0.145888963909502 -0.592740594970231 -0.352269389365871 -0.152022752523131 -0.126385084250147 -0.142333459108405 0.0417903020848439 -0.0551349925754639 0.0344550813676483 -0.112616286615051 -0.131256197600319 -0.158899264097017 -4.56361638566004e-05 -0.00198771658339071 0.0145217661749668 0.031205598339658 -0.013851909383518 0.0127044736463644 -0.0222361294992828 -0.084251566551856 0.0419902715166083
  44 1395.86873938613 ""  1.87792368884539 0 0 -0.050568801376305 0.0130965852235223 0.0111135184157826 -0.00891421035004697 -0.013875266728288 -0.0116195948884355 0.0145674817480496 -0.00246852580247962 -0.0245723179007969 0.000144818964642272 -0.00226587235204002 -0.0018757929816623 -0.001888589968921 0.000358596962041193 -0.00136447312253594 0.305617259798268 -0.0700537961764547 -0.149697835915333 0.110701109306597 0.0374592875938525 0.0958151877782854 0.0595474565865544 0.0135689394482785 0.025145793774412 0.0188050735741241 -0.0610542165208915 0.0398710407181286 -0.0605093971319952 0.000536240974459791 0.0972399156918305 -0.0595382972576826 0.00587616136707668 0.0965476676443196 0.0195035156439858 0.00134538266599796 0.00458901640921236 0.019224576625735 -0.00695446267720582 0.00949572339255506 0.0165280160534527 0.00384731540003757 0.019048872822128 0.0904974182120478 -0.0196305801682827 -0.0409088222059672 0.000633665123254989 0.000418174033951495 -0.000821039568577258 -0.018934617366164 0.0139825471315444 -0.0134731087336651 0.00320985832525905 -0.0543209395915051 -0.0372164223127129 -0.294729669501114 0.101482594701339 0.186724406111698 -0.426307788773008 -0.0159888389312915 0.139862252229899 -0.0857873669133889 -0.0614354732507842 0.126939995600875 -0.00481930202039543 0.123973519108876 0.244460879764818 -0.0740564648298846 0.21789508416412 0.110298692674025 0.0607304753400814 0.241828004781115 0.0526177973397418 0.00288040836485612 0.017971722058269 0.023469432720006 0.0146068762761994 0.0127659604914422 0.0264420582429145 -0.00490918802338981 -0.0170383192196746 -0.00319670033069247
  45 1409.20882693002 ""  16.7713586175649 0 0 0.0143829415805277 0.00716431877095422 0.0334852648121263 -0.0635271852649184 -0.0109342400118241 -0.0463604365701368 0.00756752370454617 0.0394918234462224 -0.0829155649169167 0.0029275305998131 -0.0228034692346005 -8.07648099677377e-05 -0.00521749638547452 0.0148745819310611 -0.00208925491790375 0.0413138814804936 0.0210068796074446 -0.0599743649538192 0.238388155026487 0.140844614809358 0.205418000267926 0.229354213307691 0.136931204203933 0.115186874085804 0.0588186387740897 -0.254182009806976 0.246786673801912 0.000565994365241755 -0.0627759041869726 0.389484330944687 -0.199838305169173 -0.161267355478187 0.240487337051963 0.062051747938589 -0.0233810248763398 -0.00601025167259017 0.0823490578249711 -0.0191000483081875 0.0493749151501521 0.0213397280419211 -0.0226871878472181 0.0572332616408551 -0.00809661008044847 0.0079534488950428 0.0075608782967211 0.00538423542899687 0.00146458228625058 0.0017516131362328 -0.000272394378907073 -0.0218421302933854 -0.0102440917160783 -0.0037707641044101 0.0394741766483993 0.0249604749343859 0.0544437999660918 -0.00894201291725797 -0.0237657635480929 0.0294403350336582 -0.00659962789493617 0.0105795735945273 -0.0117541491968475 0.136265282436735 0.00747621693572754 -0.00841323473474629 -0.07874376807738 -0.162026413936932 0.0468006429073285 -0.157513234079098 -0.070232392175065 -0.0403597487096555 -0.151515984489507 -0.0310169581161789 -0.0014816590363095 -0.00217690560028822 -0.00747361707145403 -0.0100200012354297 0.00643935847416757 -0.0177909699860591 -0.00409096234975022 -0.0329546488639281 0.0263021639565524
  46 1416.6961700929 ""  18.2093393644417 0 0 -0.029137754995711 0.00167964042438166 -0.00934974877368079 0.0278659104480488 0.00078667320721634 0.0174915551578541 0.00503443753098775 -0.0148342976726352 0.0173535721642073 -0.000532271849823612 0.0105990042866497 -0.000439865635121834 0.00250910991970708 -0.00743684395351806 0.000819961001592689 0.114206650901173 -0.0377433494061863 -0.0454096359558475 -0.0697875749198827 -0.059929351741226 -0.0543158190164355 -0.0902242038630024 -0.0712856432060288 -0.0535052602705166 -0.011079887226906 0.0598342515730095 -0.0671784182304566 -0.0300994702742296 0.0238098087985288 -0.0927173559125332 0.0414645606985212 0.0603450184135357 -0.0366117909975936 -0.0308383150069374 0.0121365024088126 0.00320825378875629 -0.0384701814344063 0.00863728829866893 -0.0239007201559386 -0.00804812645629518 0.0128514264285206 -0.0270025529685155 0.0652686819982328 -0.007712197155396 -0.0181728140491761 -0.00551754015444291 -0.000426105754742643 0.00305821472377854 0.00522308504460582 -0.0343194109281026 -0.0378368290806762 -0.00612986670553466 0.0830615019650154 0.0565942329344986 -0.159831039910815 0.0496665511369502 0.0953512886533263 -0.378504207436285 0.00572705521181207 0.118297478256489 -0.105603774978481 0.0862689831468029 0.187174697529939 -0.00228440995089896 -0.174732934304816 -0.357149619516289 0.103336635589235 -0.313114566019345 -0.14726416565559 -0.0904476247225751 -0.336497855076656 -0.0704361318140387 -0.00190962663667193 0.0140659582810183 0.015603306605269 0.025145264924942 -0.00592635026431602 0.0345235246567712 0.0125914190568138 0.0703413080073618 -0.0417095303144917
  47 1424.91040345223 ""  16.0852393143462 0 0 0.0140838967178665 0.0184242434603829 -0.00762876105633542 -0.0782543526548081 -0.0257679189259315 -0.0485338704487285 -0.0209801534632255 -0.0384175963543779 0.0656337482344194 0.000574676112417137 -0.0262109126166126 -0.000161485595843124 -0.0140522897470481 0.0177689337232705 -0.0091194732532627 0.0540207774409017 -0.017113091111588 0.0936226965191125 0.261831730029262 0.187035035004309 0.204029276998911 0.327865453195862 0.217650902339295 0.196167834109051 0.00742627882293118 0.265183523088404 -0.174153720387198 0.0528379280008167 0.0239316858807534 -0.339092250257877 0.158453295536727 0.163144562236248 -0.20032507040207 0.132920634979141 -0.0143225293910803 0.0106235873949291 0.134971679479799 -0.0426815706625414 0.0945982019098813 0.0579684193142537 -0.0256039933913259 0.116850561512499 0.0100446539943209 0.00428240574976416 0.000282679961795556 0.0136742159532462 0.00377712250109315 -0.000861311718099974 -0.0196073231407233 -0.00926406683965857 -0.00055414275569596 0.00359176720151431 0.00825119205917361 0.00127141140208904 -0.0500943223903367 -0.00331649989474054 -0.00913026172465573 -0.0262142908645348 0.00796973087966792 0.00781198415833328 -0.00363513499200352 0.129170643264985 -0.0427729527411469 -0.0381677609457335 -0.0123179166432059 -0.021269516903091 0.00109475513702461 -0.0469932897045246 0.00555660166291775 -0.00795521280023775 -0.0130961374771191 -0.0101178303795734 0.00161138443847429 -0.00518185203037587 -0.000340625646399592 -0.0404530721048768 0.0143058913235537 -0.00154168507491933 -0.0191141232405545 -0.110537720507206 0.0740146758494662
  48 1434.12295190922 ""  79.0269046192757 0 0 0.00995316320038694 0.0101356278229068 0.0087774435334032 -0.0246447011209923 -0.00676453034011685 -0.0183405525081502 -0.00451753521900603 -0.0072499837855282 0.00390167496456299 0.00121533334393297 -0.00877610796754072 0.000567440781501851 -0.00389346944102159 0.0056817800530696 -0.00256418031433224 -0.0201153304921731 0.0201363634611168 0.0197235282714763 0.0924147531789141 0.0638765595879549 0.0721878546938185 0.0900391323535045 0.068896893896302 0.0545091141792816 0.02131905078282 0.046456204933554 -0.0111116522756191 0.0165868314994876 -0.00545640371759459 -0.0359909371153607 0.00876563351417097 0.0278351618220343 -0.0109309020500663 0.0330000033559678 -0.00692512810888568 -0.000513989821839576 0.0373580683195883 -0.0108154859108796 0.0238449843562669 0.0149157030969 -0.00800282081017989 0.031906810954367 -0.0134230461601508 5.25051998219645e-05 0.0162925835095398 -0.0574854010911915 -0.0164283298152887 0.00568569672261067 0.0816792364608624 0.0260378545743846 -0.0243330280760597 -0.0236749317063879 -0.00947624273067825 0.0131311295869322 0.04034655695505 0.0140079863650019 0.044036568998424 0.0798901439180566 -0.0333346475101578 0.0328174509743061 -0.0604880525929766 -0.466453516384158 0.308366531869441 0.210562734303947 0.00207517118577487 -0.0273130513839458 0.0320354778267599 0.127675806800904 -0.0894526172672722 0.00978380337082386 -0.0717643991623773 0.0287309866514335 -0.00658727905854677 -0.00441136735544547 -0.0104071477080119 0.0378206463491703 -0.014372603700168 -0.0310239626277193 0.0845942244134315 0.488182466164547 -0.327100926685561
  49 1482.32493746274 ""  6.6086572074548 0 0 0.00988348666170654 0.0121941787929366 -0.00168801795773962 -0.0401439644367208 -0.00147044800978066 -0.0253328192665331 -0.0105686148485207 -0.0059885926029048 0.00266228094743103 0.0195970114652852 0.00743575505070341 0.0135665100473761 0.0710174312990037 0.0178978655505296 0.0485645230103462 -0.0110253853237689 0.00341897760682144 0.0693872767685132 0.0862233483288512 -0.104385454564467 0.197873359317515 0.218224722791228 -0.0906906538958769 -0.016777840453633 0.082800909059307 0.0906842387364191 0.029289260846853 0.0807463682497336 -0.0222877925722033 -0.0756592868634289 -0.0276994967678816 0.0157249240429777 0.0401196897080325 -0.362315921488298 -0.20275067371315 -0.168759693517937 -0.403314447963978 0.200475312771952 -0.26617769679199 -0.27937160672219 -0.190325350063975 -0.280171806448144 -0.00283137150297839 -0.00605988915058884 -0.00834576910806871 0.000778322079479732 0.000534958932883416 -3.30321662765567e-05 0.000123182510336322 -0.00264517459163239 0.00118519880367533 0.00239639292637764 -0.00226837030347928 0.00256194231778789 0.044087057816776 0.0309628333056704 0.0514541181871906 -0.0148370435151879 -0.0374572327370954 0.0349045166734577 0.00336766750349875 0.0144000234317198 -0.00641412772072943 -0.0223560538467695 0.0132602913706915 0.0312012788672348 0.0189422648216492 -0.00214724155285317 -0.0339052564248239 -0.0366515567637456 0.0287510665285862 -0.0339977840569112 -0.0137492554032339 0.00357176700852703 -0.000436194770417364 0.136253129406086 -0.0531257028411284 -0.0199210109398594 -0.00114318904389092 -0.00946446167947051 0.00536830733209786
  50 1491.5762685061 ""  1.17168025831323 0 0 -0.0157235533576441 -0.00613383894621143 0.00570443720570218 -0.011149952839609 0.000397240654337701 -0.00669446340944868 0.0159207223596161 0.00160570773023766 0.00663957180822578 0.00350918855301494 0.00327988120902874 0.00421817378476152 0.00764271428009575 0.00367031839385009 0.0187932155011309 0.10878099230773 -0.02878349041769 -0.0782906838684697 0.0234259485730988 -0.0491581802958798 0.0725147246500296 0.0674302166099692 -0.0479783772850026 -0.0158529202549864 -0.143014118643419 -0.111059383024269 -0.0812279992407965 -0.14732966452925 0.0477275452558432 0.0674356639443591 0.0748579936322925 0.0193059788043848 -0.0995686515501739 -0.104883518879818 -0.113953181702874 -0.077362214394852 -0.00397215478331527 0.0457977666018099 -0.165109531264376 -0.00274229993741788 0.0317280896169655 -0.0286030561632327 0.0191029037992408 0.00954871789305503 0.0432549701126376 0.00634395947288648 0.00147630254472865 -0.00207747742583243 -0.0234040380456792 0.00823103556409845 0.00532543898731895 -0.0271240119914529 0.00184574277028861 -0.00998249260985999 -0.170523459892789 -0.199397078612838 -0.301787745035878 -0.040873486425132 0.252042343727426 -0.248035715305987 -0.00267431636265023 -0.0199673599321692 -0.0417487349014256 0.372584022880357 -0.0169216097837365 -0.12649575328673 -0.0688925463612198 0.235957448177948 0.0862406650838809 0.164084109983303 -0.282598851432939 0.153199710444665 0.030265355934825 -0.00963341523874847 0.00331227887126589 -0.279863883450504 0.11626241856912 0.026035888971496 -0.00970163677437241 -0.0488315878438464 0.02804543636749
  51 1493.36200642573 ""  6.74917527360923 0 0 -0.00180458545751823 -0.000635109080722384 0.00292796662864468 -0.000810445840057262 -0.00059232878145084 -0.00148015541268146 0.00283824493571198 -0.00042837537220774 -0.00076555716537915 0.00651523843441802 0.000849940745112509 -0.00800223647591733 0.0327348956170428 0.00386817993047692 -0.0431222430262817 0.0112443258936604 -0.00186277307762895 -0.0101906956522101 0.0143375521828588 0.00354410981495081 0.00690806778392849 -0.00384012925550328 -0.00426601009247518 -0.00861740515675361 -0.0130386050727218 -0.0194075793021208 -0.0020267619057577 -0.0281474150114942 0.00962259675771406 0.00772593890521167 0.00526272311805111 0.0136857790556472 -0.00412549184263915 0.191242281750069 0.344926179215819 0.214043437734568 -0.400640898737066 -0.0182297841047563 0.556952984216351 -0.278436108444748 -0.380903461692908 -0.12856637612754 0.00467206219366697 -0.000124479377199565 0.00672439403698177 0.00244751436705926 0.000689732384351664 -0.00063281691408017 -0.00768888381745583 0.0012347899976494 0.00282571825599234 -0.00768082279669729 -0.000788975397458597 -0.000895232438777099 -0.0289192360434143 -0.0368751766907296 -0.0543416147319892 -0.0188773836139572 0.0483587706747644 -0.0479238137547245 0.00164527254727805 0.00106105371785512 -0.0184486139656489 0.113840246540915 0.00327982484678601 -0.0220428200525012 -0.00713116234227765 0.0794969980946696 8.22763088642621e-05 0.0267381856142842 -0.0788377928793607 0.0250994688640103 0.00199923600052036 -0.000422196588659097 0.000958533352028384 -0.0167839315085902 0.00803988544716913 0.000326713212459324 -0.00357073520509916 -0.0203705570714774 0.0111445780575264
  52 1496.68733188893 ""  12.1060533724969 0 0 -0.00942761665002591 -0.00623578773885164 0.00815954779667584 -0.00976574051387612 -0.000823103437887206 -0.00647401295772454 0.0170087238631301 0.00234624144684165 0.00796772232032261 0.00399261005308063 0.00227347425660233 0.00114094603056618 0.0109535215794435 0.00561871464583267 0.0028523453401296 0.0749540974382431 -0.0164589168957065 -0.0715717662420231 0.0246997005309978 -0.0236080154472358 0.0515234006257932 0.0451133891136473 -0.0244267656821073 -0.00762268254949331 -0.164915274561407 -0.127216331338969 -0.0926250178396949 -0.164811903555308 0.0531352076929117 0.0788493864104053 0.0891629754145693 0.0199686191697685 -0.121045516426824 -0.010597343707192 -0.0170276030333913 -0.0116472453572024 -0.0905183802383739 0.0289557309728262 0.00718715865017662 -0.059527616494355 -0.0760012418258141 -0.0290608811369495 -0.00586968808979233 0.0140681507498432 0.0288001229654021 -0.0158534380246936 -0.00530478679252088 0.00278705557075666 0.0394946955221349 0.0052974773251578 -0.0234171566056768 0.0291933920532927 0.0123845608631761 -0.0162606298214839 -0.0572243584911095 -0.0726202181730094 -0.110347595294633 0.0659430108264021 0.0753265467159405 -0.0711424496856898 -0.0291593904226595 -0.073112438145166 0.134594539301058 -0.505008795735716 -0.0801121949902951 -0.0309629232396953 -0.0939848416616321 -0.400022403591879 0.235950158561323 0.0858113115839793 0.298191358121479 0.0787763356976569 0.0270893984433549 -0.0111248675799199 -0.0052575820814431 -0.273361054775298 0.105532416377669 0.0277642070026591 0.0228972599153157 0.143345766536175 -0.0772922486039954
  53 1502.66551757238 ""  10.3625802834987 0 0 -0.00677544676940251 0.0133114877777428 0.00941815665373078 0.0198253652054895 -0.0419676497826034 0.00765735021032936 -0.00599677142419756 0.0277961458454653 0.0141817027638016 -0.000269691342542885 0.00104223326996971 -0.000211275662924578 0.00750436259151 0.0292383372866571 0.00730669177448348 0.037356264225941 0.00767661703697495 -0.0269281494502111 0.0215888094922584 0.279446093006997 -0.231813864948796 -0.221816987299658 0.2556005783837 0.141489436954954 -0.199628759883029 0.0325632591227364 -0.239804226108538 0.190034666686841 -0.100604615107459 0.21648936885814 0.0967877912861538 -0.379633346303285 -0.218034839055984 0.141823884740689 -0.260552221425087 -0.128575999518292 -0.183169575953961 0.0964709645178439 -0.123821880379489 -0.0490790574486454 -0.26942383369801 0.161640918119811 0.00516442864943185 -0.000414721063875971 -0.00812036371680584 0.00109796430712422 0.000268040781669364 -0.000318817805456242 -0.00372989850596604 0.000295140669772959 0.00172122367187737 -0.00122681498945174 -0.00112190084507693 0.00304079348323171 -0.0192948606827829 0.0316783652088489 0.0511676247719383 -0.00633921126330892 -0.0336409555494556 0.039748033185913 -0.00143840038738706 0.00440892237910753 -0.00445961661413771 0.0305303541540231 0.00813561207749188 0.00889626180030249 0.0172816166740821 0.0260143024315493 -0.0351363713666755 -0.023091023736698 -0.0170795908520096 -0.0217018152144315 -0.00234841712254235 -0.00104975478422708 0.000291278702131834 0.0133593097472649 -0.00385852665724487 -0.00658027885684116 -0.00122738496097321 -0.0065246675369044 0.0026047273020362
  54 1507.59750510791 ""  6.17614264054239 0 0 0.0314961495985354 -0.0110811518008046 -0.0032371512824657 -0.00286203878182487 -0.00917009632070367 0.00153800017121273 0.0355272101231068 -0.0188674615480928 -0.00261075328188771 -0.000366208020522157 0.00496850883238498 0.000822021368525912 -0.0029501814519515 0.0238864505794425 0.000405302686797418 -0.0671312960943459 0.0143266950702838 0.0250529690751423 -0.0226379901037228 0.0521367650980825 -0.0702106478746005 -0.0338865839805606 0.0614027424846033 0.0371316198356679 -0.121294613506713 -0.32357867087896 0.0985277932637797 -0.525760575757109 0.207863601201943 -0.0346173130221924 0.0768389316584161 0.430603010865144 -0.0212312942134533 0.15780839708619 -0.204605371063064 -0.0955418935425343 -0.101817728167494 0.0595606510937063 -0.0837043996999305 -0.00331016620141936 -0.200809203973196 0.176063013321532 -0.0060097786292367 0.00196253765772393 -0.0114736857095322 0.00189713035587541 0.00108065292837229 -0.000278855701149979 -0.00268275031785524 -0.00736511981345053 0.00665191040762983 0.000207011894272314 -0.00668614044081709 0.0138999111322457 0.055276488695666 0.0570498477860823 0.0753236481016919 0.0188367807130875 -0.0738679435548976 0.078650653801275 0.00922543063907548 0.0311673915214686 -0.0196792512009293 0.0447827364262428 0.0473979036307632 0.0822276904416397 0.0900664335590035 0.0604485798300974 -0.174217830089037 -0.13584999411238 0.00561745737024479 -0.126957739153104 -0.00801194106487721 0.00239635609307112 -0.00159896959554333 0.0205263111767653 -0.00924975893309854 -0.0044593347155588 -0.00244364858599969 -0.0194578469733086 0.00963814148460547
  55 1509.66523178406 ""  1.27078479026476 0 0 -0.0147173706055912 -0.00804522850229548 -0.014952755872503 0.0199725834008144 -0.008504715630548 0.0121639356958871 -0.015526656378434 -0.0171366144545476 -0.020394712696829 -0.00415514868713251 0.00967051489668928 -0.00135098500304402 -0.0114750226331721 0.0264869656942129 -0.0054552560827936 0.0190734685961753 -0.0367723992377834 0.0390063555220006 -0.0439091504405732 0.0351620408775479 -0.100405152206717 -0.0982207561836878 0.0333085505416795 0.0106505392105995 0.328006789986231 0.152109059039845 0.247802585360288 0.116019182289194 -0.0154566760427463 -0.222543049518313 -0.181698508719188 0.165490135199937 0.296075938450587 0.249617569654763 -0.239560113528146 -0.102660400537523 -0.107966850411241 0.0581417929739672 -0.0820091479784696 0.022764048063009 -0.245777031809659 0.257291417861173 -0.000966188101554767 -0.00253137574331683 0.00832980963026602 -0.000674572997258526 -0.000981758515847616 0.000935041338752997 0.00162676998676041 0.00892008367053231 -0.00988269181658691 -0.00392275711713409 0.0111025402783679 -0.0217803857218132 -0.00912941882904308 -0.0378977637840386 -0.0549437979409417 -0.00191098524391117 0.0467112130033412 -0.0556950963575405 -0.00672203489317028 -0.0309038796461812 0.00712839529528312 -0.0215541225749282 -0.0729431917225145 -0.140369665672683 -0.145452446843184 -0.0626185936600152 0.274777616318133 0.226197686050042 -0.0429548895048232 0.212062593539876 0.00211581011433216 0.00216838067631804 0.00233084907909741 0.000296472276396461 0.000831729234143088 0.00666349503521991 -0.000383952260463635 0.00256393167628083 0.000205445351785222
  56 1512.61656691942 ""  19.1130225998422 0 0 0.0053299619735234 0.0102657612454603 -0.00298861529950849 0.00579375290269083 -0.00661470063442721 0.0026212402555713 -0.00552055934586867 -0.00357593824202244 -0.00769861010987132 -0.00166302045936521 -0.000247824319379564 -0.000693132964573285 -0.00438304436648539 0.00265845336222445 -0.00248943523234215 -0.0150453821929148 0.0107359013803685 0.0374355597788633 -0.0011015106011605 0.0457477002719779 -0.0440467307975636 -0.0408942941952147 0.0429153799715644 0.0226717492311865 0.0837299296859252 0.0523410857438611 0.0512701549510423 0.0592611677861243 -0.0225468058812497 -0.0256288876950688 -0.0511959983720604 0.00697471272791729 0.0748407897749015 0.0440560202731055 -0.0305723487156733 -0.0118979521023042 0.00192911262504079 0.00118485297395904 -0.00949538370310109 0.017735064296822 -0.0235427434971992 0.0493826894309318 0.0261317866973734 -0.0183859012127007 0.0500503161040901 -0.00594243027144549 0.000539030931214873 -0.00159329525050261 0.0144100874055114 -0.0154007671056739 0.00797278521465259 0.0130654914842263 -0.0124090529717874 0.016150940689271 -0.101780916737594 -0.281729359150489 -0.380693899566835 -0.220502340785594 0.357948711247799 -0.357932561907672 -0.00243482352617234 0.0126242847804197 0.0550937261694244 -0.13276736059308 0.0768544107553413 0.185031186841007 0.133176147392715 -0.0365240674532243 -0.239045008060742 -0.233859105649742 0.163796814399473 -0.21886819179409 -0.0234360930663921 0.0114406463341701 0.0107570987080215 0.241708730816572 -0.0906067431484212 -0.015944810300742 0.0114974951765947 0.0683125272946452 -0.0428440813780641
  57 1520.69885544158 ""  7.00907620615795 0 0 -0.0358117813759994 -0.0116596394190675 -0.000617097801200222 -0.000526649536612084 0.0399916062910027 0.0015854364039542 -0.00847412628117107 0.00518673882480474 0.00293126441360098 -0.00449442928268941 0.0160302433421753 -0.00323581228053379 -0.0215005059337617 0.0169024515397271 -0.013857798299145 0.0981068067534994 -0.0394641332763191 -0.081541050372881 -0.0471076502540542 -0.309547731231474 0.212038457192527 0.153409116101019 -0.304601697597141 -0.180185879333874 0.0393628010794228 0.110599221172293 -0.0374817928320255 0.163232126567857 -0.060042564294427 -0.0096100164481449 -0.0272104803970312 -0.133864554475915 0.0158461002152051 0.272664826665358 -0.144627978656231 -0.0454544537449537 -0.0395935279705132 0.0142137626065656 -0.0119934896598831 0.0580234711520472 -0.172100092483345 0.250142328247744 -0.00584053173127132 0.0194053538995353 -0.00226319299939027 -0.00108803455423753 -0.000243415459967424 -0.000369222378877809 0.000826076109161118 -0.00535132474733775 0.00934614843283764 0.00344184760625656 -0.00852683590959638 0.0196768465555461 -0.00961818464320187 0.0313704002925274 0.0187438777338453 0.0958380728163601 -0.0499020601204861 0.0550999341558098 0.00848040135636814 0.0137152509199436 -0.00452695161457508 0.0136444282319027 0.0563401524609776 0.111118067416204 0.130707925135156 0.0393668931573381 -0.244522638291601 -0.196266820316164 0.0331824157707064 -0.185016459354951 0.0389126455015813 -0.0106839703770935 -0.00395256189027816 -0.360138755962578 0.134593207932084 0.0559457560769845 0.00270032581620862 0.012500495410364 -0.00652284652870566
  58 1529.28008924174 ""  34.0103840923243 0 0 -0.0369656726291831 -0.0218119679648957 -0.0102127659933521 0.0128967984631662 -0.0403802158736751 0.00544893983642994 -0.0048156838263357 -0.00944869585295404 -0.00971847445616895 0.00581201604812115 -0.00819879230718085 0.0035045788487556 0.0223757145265029 -0.00914942363556083 0.0148014805237468 0.151133480976316 -0.0838130748610054 -0.0561030444903339 0.0321643423565611 0.263077698097715 -0.208606127994443 -0.174291685717123 0.25177468408854 0.149536876854537 0.175957217432881 0.0746099177532374 0.135414454057182 0.0386352491423547 0.00685329009043538 -0.148563223242407 -0.0982518738935878 0.109211240893285 0.167453211932337 -0.218431065684175 0.0808082615143836 0.0180243059836169 -0.022264164061405 0.0124353330600324 -0.00956305231755962 -0.078923266409106 0.0874196377755037 -0.207947034549244 -0.00639567731815215 0.0251341065470866 0.00301410561762246 -0.00135599200564686 -0.000653726657221686 -8.36877232045652e-05 0.00191931409144195 -0.00390023019560371 0.00703468749440869 0.00285552745455715 -0.00535223448344351 0.0147659295876784 -0.02112902801506 0.0164396342156498 -0.0136860389545488 0.11790836059891 -0.0343324327731909 0.0412932230628221 0.00725689485032461 0.00766866845242111 -0.00131557905540137 0.00320971132241654 0.0380324204185838 0.077051376600757 0.0989621850474487 0.0171406981465689 -0.183364151291863 -0.145370411574744 0.0241302841470667 -0.137821108669703 0.0463162899617314 -0.0111990703362581 -0.00368151667529361 -0.486680913287864 0.181327164116918 0.0816333912877961 0.00265857372310385 0.0161725930545549 -0.00584229421316955
  59 2968.40854438412 ""  24.0937634012428 0 0 0.00279373257433242 0.00899025475989088 0.00151239633096251 0.0334427667325909 -0.0422806494344223 0.00298410029235157 -0.00145419523326345 3.78094992071489e-05 0.000838359122577607 -0.00267273603384267 -0.0025968767429949 -0.00190559216940801 -0.016928000714094 0.0167503304840769 -0.00943921649225004 -0.0331896606586669 -0.107805396264415 -0.0238326429571775 -0.465371549197839 0.293243760590943 0.380589110029458 0.0953124883849349 0.245082362252447 -0.396176963812308 0.016745399844615 -0.0127109514212861 -0.0137642766174061 0.00505899682682425 0.0147193000146654 0.00334909552231159 -0.00453258143600703 0.000286926686184939 -0.000859024982797128 -0.0639853403769494 -0.169122724673456 0.291876774265969 0.026626068058782 0.120607572662345 0.0245316929611594 0.259599156348646 -0.150623067713 -0.189016580837887 -0.000131778007521463 0.00160056713278969 -0.00165866530893797 2.13046297099096e-05 -2.89428504095758e-06 -2.5802491050645e-06 0.00013161280504486 7.34028654649142e-06 0.00010560753953901 3.37489181609707e-05 -7.23181305121243e-05 5.5519025447248e-06 0.00130203854987848 -0.0258459620340257 0.0156657005890117 0.00112952872099824 0.00604632374699348 0.00386591830486031 -0.00164799254972536 4.54959783204794e-05 -0.00102988397816555 -0.000152335389109018 0.00105811279358356 -0.000664474246899529 0.000225773311564237 -4.00947646590237e-05 0.000149587629526524 -0.000353307410701332 -0.000140756374282711 0.000357973077549505 -0.00055405864104156 0.000112605875590068 0.000115800521936975 0.000275546029349448 0.00324177744765803 0.00079722669815477 -0.000251810671941888 -0.000141490649159831 0.000131683867901036
  60 2975.41497481462 ""  52.7089151773805 0 0 -0.00125994517884472 -0.00186251754372257 -4.01447156374152e-05 0.00368680069565498 -0.00261612280941522 -0.00248978834413588 -0.000992147615507482 0.000721044836256255 -0.00188329993459154 0.000111825875053894 -0.000116030090860469 2.3777995599123e-05 0.00104560956693286 -0.000655765382187262 9.61684431682341e-05 0.0101449105329776 0.0263596564840257 0.00571956490402748 -0.0434367133763316 0.0288390627418531 0.036060107998855 0.00170195805207556 0.0035496174596364 -0.00659882023146412 -0.0108487462050134 0.00805973240615982 0.00546457106142828 -0.00534249548493555 -0.013915118333344 -0.00258117647684865 0.0288103298529671 -0.00355148420141793 0.0167043981178547 0.00222473541396542 0.00594140967264562 -0.010766811280565 -0.00165989666351489 -0.00647468827958178 -0.00146940433460623 -0.0148622465816579 0.00817964242959586 0.00998847134409847 0.00464055461976031 -0.0507186167124071 0.0502997236146182 0.000318806180961497 0.000566167768120926 -0.00015282437663516 -0.00648099325076361 -0.001972324202222 -0.003571263105209 0.000391392478698274 0.00348372847050127 -0.000790003829574529 -0.0322789864986019 0.79076861313524 -0.485451285311948 -0.047912104993231 -0.180182472681574 -0.120332202922996 0.079104458120937 0.00101540223740497 0.0431694547252492 0.00619927203745521 -0.043320516961227 0.0276849578052395 -0.0195947600459611 0.000249800944315773 -0.0104837961953173 0.00743425139392971 0.00296463349262226 -0.0077304918051349 0.00160171197243684 0.000180521925350704 0.00125704412814277 0.00380235078122301 -0.00264126913482912 -0.00546695421687709 -0.00485467763072518 0.00295671289320179 -0.00490712057464287
  61 2979.21174975241 ""  86.0851351443768 0 0 0.00252792604215826 0.00805290002925052 0.00139879661885337 0.0204321142781133 -0.0260166623338203 -0.00171324241456012 -0.00088698721414724 5.63746197975202e-05 0.000971511952334964 0.00208222132051598 -0.00150145867509777 0.00128781739489449 0.0302228557970658 -0.0267239581271242 0.0149047650979814 -0.028395818024081 -0.0930620718884437 -0.0204229319321741 -0.287303744414202 0.189714830468499 0.240700163627136 0.0561066444107987 0.136818796776799 -0.210987295554429 0.0141481183945438 -0.0103180914782605 -0.0115709743107684 0.00306612400200522 0.0102503982930905 0.00170489771287876 -0.00687352462348349 0.00104475758972486 -0.00296312665700712 0.0947281768813401 0.265901258987666 -0.469737505178122 -0.0492228917154745 -0.197555950083327 -0.0436757488937639 -0.446111413579454 0.249435770489164 0.309124828211025 -0.000306735771725577 0.00240919869926474 -0.00240039642065977 -1.9151942390027e-05 -1.43371165978067e-06 -3.36521580769048e-05 0.000446363384993566 6.3100332621396e-05 0.000293934960560033 0.000106833296128974 -0.000191325093317256 -6.28714913220459e-05 0.00191199658374127 -0.0376942270998307 0.0229975373796358 0.00219037281607241 0.00870812577736985 0.00581830709062167 -0.00570281561402139 -4.02175103650676e-05 -0.00314780025124253 -0.000404012462706126 0.00259193406987119 -0.00159741019610302 0.000826454726871809 -2.03371478378309e-05 0.000612865946093299 -0.00148327423436516 -0.000299023100456433 0.00155309986912477 -0.000338216203097322 -3.37038614080223e-05 2.36875358242516e-05 -0.0016096105380155 0.00367740844958595 0.00103822529996932 0.000473107574961774 -0.00057445391049472 0.000857049525504802
  62 3005.6009929108 ""  65.2703423879745 0 0 -0.00312247067221135 -0.0114271398291289 -0.00472944139941212 0.0410631631205693 0.0132361749019367 -0.0756594033391627 -0.00218077057901096 0.00177191770261776 0.003890457844306 0.000164339648888771 0.00046197451632776 -5.2879012555418e-05 0.00676925535849704 0.00137928265078955 -0.0126295153639497 0.0469059884602862 0.138694812861495 0.0346168845411796 -0.369854338425892 0.243908354217807 0.283095241278672 -0.125736709256007 -0.408596015980062 0.619778616154642 0.040964769688837 -0.0303481260393009 -0.0308503617115753 0.000452230287558789 0.0023929647109032 0.00107244872558479 -0.01693603756624 0.00299013856847876 -0.0077636219751698 -0.0161542051324687 -0.0663644680708901 0.114386168018386 0.00402422273499885 0.00938273239788838 0.00071406413572083 -0.0692671076018565 0.0402927083808748 0.0419511869618744 -0.000308737588251951 0.00222014127181164 -0.00132159563073486 -0.000143645414408062 -3.07492951084423e-05 1.72252825357081e-05 0.000709054060527121 0.000165291642144182 0.000309839338490247 1.67724126643478e-05 -0.000414968751227074 0.000110268755531757 0.00242154144543981 -0.0281290094757789 0.0175608449045152 0.00109868118176479 0.000431507093766412 -0.00023369211810377 -0.00809962400658356 -0.000220469589515164 -0.0040445228280231 -0.000641253533707143 0.00487883095410196 -0.00299653103945889 0.00128086690601764 5.57464550170612e-05 0.000696838017805266 -0.000928342986516416 -0.000141735324887194 0.00107843767788196 -2.11772067619673e-05 0.000202941632621973 0.000352239375805465 -0.00272016060106906 -0.000946383100235617 -0.00181593268530543 0.00180145617026056 -0.000467840051746984 0.000390166104606297
  63 3015.92176758392 ""  34.2286525860017 0 0 0.0256091921329882 0.0699718223639737 0.0171266780680651 0.000143366601605623 0.0107386268854356 -0.0113702871856327 -0.000542797284981174 -0.00773869915151359 -0.00815317902078719 -0.000265209664060738 -6.0102040275464e-05 -0.00022516759947921 0.005286212930735 0.00150704209904734 -0.0106776458782747 -0.295814250578423 -0.842244612985434 -0.208206107648392 0.0321600005103253 -0.0178759536037555 -0.0247102814983838 -0.032997932077494 -0.104076852672829 0.160685059430284 -0.0683353877415686 0.0500109590968503 0.0508765785816991 0.0220261264513125 0.0520619678614447 0.0125545596970725 0.0581740200921385 -0.00729640284067793 0.0301711219406377 -0.016454786337426 -0.0570079288734266 0.0954103355730945 0.00398462346987117 0.0074787918887299 -0.00061810211069433 -0.0487900208731365 0.0312225117125039 0.0336084937935603 -1.55676699529028e-05 -0.00336540230880021 0.000860851010105332 3.49979610477043e-05 -3.30009837086531e-05 2.17011049712833e-05 -0.000994162257139712 -0.000215291127928279 -0.000543585007554372 3.64838276611821e-05 0.000130842239745031 -4.64511676651251e-05 -0.00149852021378902 0.0267216469186687 -0.016980802563174 -0.000335289373880036 0.0126867091708907 0.00911325606971399 0.0100705237822049 7.59412802982006e-05 0.00566653242179659 0.000214850113148482 -0.00146951255640624 0.00089714533872795 -0.000350682426898436 3.61232459179301e-05 -0.000318914160687622 0.000111162645073053 -5.62322702048781e-05 -0.000359742147372232 -0.00137041243249283 -0.000815330046614968 0.000493713832334285 0.0102607496343905 0.0147974023961288 0.00215255347215974 -0.00125263787759444 0.00201210390863387 -0.00112185804992599
  64 3017.81303407781 ""  36.6374736287715 0 0 -0.00307079375485833 -0.00781663271548322 -0.00142163036165671 -0.00785073194456541 -0.00309280733407767 0.0150227715435534 9.83295351696832e-05 0.000664221450891055 0.00088713296508868 -4.75442579100494e-05 -1.06527342434822e-05 -8.42870747729736e-05 0.0473695240963942 0.00406990132755574 -0.0730715464858364 0.0330232499747756 0.0935159395468407 0.0229995611008247 0.0692560986696815 -0.0400846041916318 -0.0495316618459194 0.0222792129326467 0.0768063191384664 -0.125691165007449 0.00792015609621232 -0.00563911341015329 -0.00614760672921245 -0.000982873556822708 -0.00248429498834872 -0.000789260276328986 -0.00792599551551997 0.000591516099957112 -0.00410296492358299 -0.106698673587521 -0.348700800114557 0.562883495355987 0.0162301334897993 0.012232014420348 -0.0180324767797695 -0.468942036132853 0.287982882617958 0.319806740011633 4.90327917704964e-05 0.000340908683455773 -1.04798810643385e-05 -6.73926825577881e-07 3.45631360027567e-06 9.01526050334128e-06 0.000181005120330202 1.3429830858401e-05 7.48419663141252e-05 6.07180292877326e-05 6.49092039758907e-05 9.2843320193166e-05 -4.7545095941144e-05 -0.00177859630815233 0.00111517973236644 -9.57961800294907e-05 -0.00185465948365416 -0.00132555381136074 -0.00190926519804792 9.03842238615182e-06 -0.000927017205929616 0.000156000649853289 -0.000795223773087508 0.000525622844904288 -0.00179895349192289 -3.83738758065755e-05 -0.000912974068345021 0.000777015580576636 9.93104775032588e-05 -0.000686140215383962 0.000128605389812274 3.87249926550166e-05 -0.000131884692493457 -0.000923637141263088 -0.0015557380771732 -0.000372584488562611 4.84308371876257e-05 -0.000192928633394961 -0.000114953578360277
  65 3026.36565475219 ""  21.5295159990861 0 0 -6.86405734492298e-06 -4.59304306138557e-05 5.86007683427038e-05 -9.42605003818134e-05 -0.000109129202535961 0.000217870729575564 0.000338758220949053 0.000255993016376564 -0.000802107414288716 1.66558800504702e-05 1.15702747784314e-05 8.6670060823665e-06 6.89200007210407e-05 9.97494523710508e-05 -0.000165904609560268 0.000319543360492965 0.001376054582832 0.000344769846864845 0.000836804718449506 -0.000413289942203855 -0.000493080014082859 0.000368395116498441 0.00156154639240236 -0.00236838014393598 -0.00826709593500503 0.00618753197690678 0.0066858999581107 -0.00320093165771252 -0.00856745894497678 -0.0019315689252871 0.00752776559899767 -0.000745483569658185 0.00441575820700547 -0.000329991631475782 -0.00102901060535988 0.00168714148682725 -6.41634803624582e-05 -0.000517663653906808 -0.000159253991914311 -0.000463517362377649 0.00034526633494776 0.000352862011871179 -9.37262548624048e-05 -0.00129082866176864 0.00308286703725272 -3.28872819478382e-06 4.31437615162458e-05 -0.000124977716263303 -0.00671629602864727 0.00069961462721712 -0.00221179150315453 -0.00866301393707631 -0.0471217469486419 -0.0148828754659698 -0.00133081106522061 0.0339664503513433 -0.0208765281603913 -0.00431549648435176 -0.0203162088784688 -0.0165551300186367 0.0787467668743887 -0.00142180442193429 0.0356180346437366 -0.0889225200206579 0.586395920292458 -0.36310108852441 0.488882123269346 0.00277796668307077 0.245611886141894 -0.293426344035055 -0.0337784730314542 0.284985484151384 0.000249013842993689 0.000244839572609105 0.000252539571383151 -0.000461828341719248 -0.00276149264869921 -0.00102282203015074 0.00101397866773068 -0.00160953284523048 0.000213233396287661
  66 3035.04412172366 ""  29.2296806348171 0 0 -0.000980201661313767 -0.00279770516119808 -0.000366154301843187 0.00202392695037429 -0.000904225938014485 -0.00131793659619609 0.0109547589689456 0.00642147601609527 -0.0238425093729048 1.60463387742579e-05 -7.40313770647648e-05 6.48308683926888e-05 0.000266916515026161 -4.29455028722237e-06 -0.000302968143682306 0.010978463472272 0.0330024687010199 0.00684825464735224 -0.0208283759185298 0.0133427749663535 0.0161303642305905 -0.000931047293243709 -0.000657616214322648 0.000426777493021066 -0.253561875664529 0.18754711084431 0.209924561175322 -0.0921256664583344 -0.243344007932555 -0.0558781115720416 0.215122673745662 -0.0199640810169294 0.125590984322089 -0.000328758333561359 -0.00125940068648626 0.00206331917504743 -0.000211622760075733 -0.000592650605253325 -0.000245547236112678 -0.00302851553167686 0.0016644475510233 0.00175048960185895 -0.00232531869560715 -0.014811807726414 -0.00306249259026494 -0.00134960187116047 -0.00102994271925282 0.000321743178353493 0.0587672038081281 0.0010887272498824 0.0269576660601109 -0.0141319161527568 0.00247209538352594 -0.00704424297841344 -0.000335407416009262 0.0702260765997565 -0.0485802561029951 0.0305671845905882 0.108056918410871 0.0854373194426705 -0.694034445962804 -0.00896642616273722 -0.326351805917103 0.00171901770746323 -0.0314531021593689 0.0234785484186849 0.157955851710832 0.00268747658433525 0.0777949632953439 0.0113653725015577 0.00437335603395469 -0.0169908619134239 -0.000312868754564027 0.000493633121001345 9.36154421011381e-05 -0.00138116051713851 -0.00546997681189994 -0.00243643066912501 0.0147503364298844 0.00310232154073221 0.000508598784383191
  67 3035.8788606251 ""  32.1655957827917 0 0 -0.00169609439976362 -0.00539708313888075 -0.000787219836128717 0.00353397135364194 -0.00141453865353504 -0.00254005590233987 0.0168085640935704 0.0101562744979259 -0.0371557711143559 -4.37183164497298e-05 -0.000144446623284124 7.7630299328923e-05 0.000700031969763337 -0.00028845804403954 -0.000530361000215172 0.0211936876669642 0.0590890183314042 0.0122662031389829 -0.0359728940068969 0.0229476679576204 0.0277705786733639 -0.00193552940441634 -0.00350061567889219 0.00415586641629357 -0.39472853585409 0.291463632776203 0.327274838534912 -0.144296549872154 -0.379840085387473 -0.0875413672811682 0.337382321893318 -0.0306595813550931 0.196211351053303 -0.000224639671217443 -0.00119870136973431 0.00178472147076063 -0.000243650403898397 -0.000380763229389269 -0.000333192839801876 -0.00828939940243887 0.00457733947555621 0.00505759028982375 0.000868514551597284 0.0121875948908348 -0.000370756917054494 0.000772428042344941 0.000646651668104265 -0.000213758760115859 -0.0369382117617999 -0.000588528946584765 -0.0169163587640026 0.00963586330728239 -0.000995998162213361 0.0051686956542008 0.00157764453014267 -0.0840517106256451 0.0559593724373009 -0.0177071173897253 -0.0623842632582796 -0.0499248372185602 0.437207080552675 0.00568020232699277 0.204871438947729 0.000166069276454653 0.0128669601524312 -0.0105000291285796 -0.115208612247438 -0.00183586469730811 -0.0566807281479491 -0.00157017254700611 -0.00230522326223574 0.00566667742110776 0.000268909625818919 0.000114786202936254 -0.000209826587136116 -0.000392323441597564 0.000555989268829616 0.000818122036707617 -0.00787086448326586 -0.00322773751078862 0.000850828014053451
  68 3060.09713044254 ""  27.4714134548366 0 0 -0.00032430981350485 -0.00140626242355386 -0.00075284097525049 0.000234293127196236 9.41062365782129e-06 -0.000250691981930236 0.00137534635918699 0.0011593855181185 0.000970809203291087 5.03022810894587e-05 1.69011985394243e-05 4.26266071985e-05 0.000102201407010984 2.9639205203004e-05 -6.29429414567963e-05 0.00348553751451673 0.0216628231096773 0.00629062605821574 -0.0043139862651712 0.00227067780993806 0.0026388134620851 -9.63234353452223e-06 -0.000779000413670087 0.00115719404639407 0.00113030120423633 -0.000109450575316576 1.69722919614585e-05 -0.00440899517291976 -0.0145890204023772 -0.00271256230487643 -0.0131772352118326 0.000273257246599205 -0.00652421617441842 -3.44517780972868e-05 -0.00023494018258022 0.000345737727909296 -5.31278597409251e-05 -0.000542080566817006 -0.000123658704515807 -0.000978325919780974 0.000575775957290103 0.000619149528309005 -0.0153465114719733 -0.070662587318182 -0.0384763593814416 0.0002050049799353 0.000791635693141957 -4.19306661883039e-06 -0.0137449523503118 -0.00210058266418847 -0.00628944030895673 0.00527868157000712 -0.000554182343606754 0.000908183601347703 -0.00685964107688661 0.144659011924798 -0.105124710511349 0.187290053609297 0.701225670905338 0.559471835565389 0.164396292327243 0.0037318927071144 0.0743080056122372 -0.00154238452645638 0.014641517672407 -0.00899380545785768 -0.0395806673812544 -0.000603981742667327 -0.0192183891973742 -0.0221682674347323 -0.00267801295491434 0.022649647829419 0.000340449216464688 0.00105528048783937 0.000600197177416511 -0.00239666137545158 -0.0193586000011674 -0.00856451635395396 -0.00254741656018065 -0.00218832929372939 -0.00184123317474511
  69 3085.97757488175 ""  43.7519856002602 0 0 -0.000110310000434752 0.00028142292865444 7.12446626943408e-05 -0.000184824674570986 1.03514410836568e-05 0.000267796915665437 -0.00163932849737106 0.000713740942887383 0.000159225546351293 1.46960634350229e-05 4.19500854393977e-06 -4.82347342319933e-06 -0.000108368654564989 7.41485499911694e-05 0.00011575029724382 -0.000731726770154559 -0.00323219552685822 -0.000989392246886926 0.00192063370545429 -0.00120087944025511 -0.00144477429437137 0.000230542756092099 0.00110771651712999 -0.00163856300625692 0.0100967052685568 -0.00737094673638653 -0.00904630535967961 -0.000564721415813988 -0.000386250895596625 -3.87506229479983e-05 0.0105884330335447 -0.000925742104823672 0.00666040224551011 6.06519988121306e-05 0.00036365465414761 -0.000507530902825616 -0.000172121913918923 -0.000576579388573294 -7.23214639362395e-05 0.00125518961987765 -0.000717753818204687 -0.000838417986047089 0.000546059231325946 -0.00162686875126142 0.00206863950270093 -0.000749484436204237 9.48357245581239e-05 -0.0004207632531945 0.0147794709308025 -0.000688530464425238 0.00808503158903906 0.0457777992478124 -0.0422897721568025 0.0588256411314782 -0.00036245803631481 0.0285755840614062 -0.0190203382114041 -0.00228977238275338 -0.0070887031971805 -0.00643146679943744 -0.166524234972535 -0.00396993180480747 -0.0797491388571416 -0.0699315473588368 0.534919419761438 -0.318918123346427 -0.601279736051894 -0.0239545097254878 -0.295302644173922 0.121232365464752 -0.00113507348095027 -0.0928858062773511 -0.000141519235903608 -0.000399933931512156 -0.000431871157007299 0.00153567430493385 0.00451485927631337 0.00329036632972945 0.00534083854136394 0.00331322570533387 0.00105189062300228
  70 3092.15017830267 ""  36.8419019497286 0 0 0.000139701679349212 0.00483494488643384 0.00131339242375613 -0.00127323874621651 0.000859309500203834 0.00178620471905092 -0.0645521329175741 0.056666450539352 0.00914038984416553 5.85382583204541e-05 -5.78339424093728e-05 8.03649298403243e-05 -0.000194731468210196 -0.000255276030801263 6.06169739536334e-05 -0.0157731701061221 -0.0473313549125566 -0.0105590743062616 0.019814103731932 -0.0126906043940276 -0.0136755359623784 0.000877103875562056 0.00221639981810416 -0.00525899513103599 0.419589001756829 -0.307123321260705 -0.362347999155743 -0.150500896922292 -0.335314442256163 -0.0714209023127983 0.504001713949227 -0.0360177824685957 0.318927196889663 0.00023582080009189 0.000268538259853852 -0.000425985815526045 0.000632149168698783 0.00284749535303223 0.000542477634874139 0.00148735194737012 -0.000691516581183093 -0.000624210373595287 -9.54139074861831e-05 0.000432368664907789 -0.000780769743645905 -4.78363685756264e-05 -4.46573782724396e-05 6.09525275623852e-05 -0.000188318531839549 -4.91493609351339e-06 -0.000154971471345904 -0.00173020750146799 0.000608993497590783 -0.000630427724247071 0.000953309845521803 -0.0114354058162151 0.00674737244043224 0.00120401324848652 0.00620478312129257 0.00440499264086505 0.00315001977955881 0.000121187195143389 0.00142565095798547 0.000958198278263827 -0.00841936409975964 0.00500119074289707 0.0152153507315735 0.00050884109509153 0.00769246671264446 0.00439297357095574 0.000585550036586018 -0.00489976358573613 1.10047550203593e-05 -0.000422145028841461 -0.00029931305137642 0.00151195660878127 0.0017303508059462 -0.00110143172012909 0.000334540678631486 0.000213186835798778 -0.000324578709523328
  71 3104.34691541854 ""  29.3745775067448 0 0 7.75526158626405e-05 -6.76997797882791e-05 -5.5809183064082e-05 8.81749779294155e-05 -7.17861576636607e-05 -3.59924566295518e-05 0.0011449436587856 -0.000173560598312126 0.00017351940366226 -2.43075985899328e-05 1.91572136402762e-06 -7.79433535028814e-06 7.76782232080298e-05 -8.53548079300101e-05 1.46556859697125e-05 4.81567736686712e-05 0.00123179787568571 0.000556366135060035 -0.00121480096305769 0.000711885802664076 0.000853327357420884 0.000122561642663058 0.000166291934073785 -0.000316037650679175 -0.00465320540619325 0.00351854904481614 0.00418247715322624 -0.000436887328315288 -0.00213375927371275 -0.00041841866970045 -0.00887281563096409 0.000756190775302021 -0.00559780835110861 0.000111066864278256 0.000337617608346026 -0.000628550371478756 6.26380701592686e-05 0.000189570407298803 2.04963325620957e-05 -0.000889117203931116 0.000497621296849995 0.000564136370661183 -0.000137216059457179 -0.00188236012527293 -0.00124200165266691 0.000287383651226508 0.000316581299199956 -0.000295537764751354 -0.00869830496786582 -0.000834106936222173 -0.00273420157138286 -0.0724658863654631 -0.0181863292574597 0.044364367041199 -0.000107959486974442 0.00397937935060864 -0.00380488506861149 0.00361013495917852 0.0168065755667108 0.0131081219413447 0.0907435641394719 0.00369577142132478 0.042447059172433 -0.0398095539956372 0.170647849316663 -0.098637802357787 0.305167249219458 0.00343513591808909 0.17231671143258 0.60075728892734 0.0471197534364526 -0.603421827015261 0.000167770972852991 0.000230870618433615 0.000197341489136238 0.00051870305466659 -0.00286196889601456 -0.00170020728028888 -0.000152209889289844 -0.0027311263253169 0.000506560037741339
  72 3110.687618875 ""  25.1874124425042 0 0 -0.00315770289012551 -0.00834851768925079 -0.00218362099543023 0.000407240321758531 -0.000864548358886074 0.000226947455190791 -0.0548823630120214 -0.0547441322949402 -0.0412276708071365 -5.07641670045959e-05 0.000204505784493078 -0.000181563022643564 -0.00032966000398124 -0.00413216624469191 -0.000319454724231027 0.0326335077618247 0.0919663218588242 0.0194156753312419 -0.00557127909862848 0.00347810175865413 0.00463210495988957 0.000661253454143938 0.00207967545507782 -0.00333446748930334 -0.0892882108338073 0.0450213377603355 0.0556361565253141 0.2522145868804 0.671061183199051 0.135560109236086 0.497142706711548 -0.0594678715134587 0.300500424430979 0.00158641199813515 0.00506861212094327 -0.0104979044274191 0.0104770684891304 0.0413584685673029 0.00912569492911991 -0.0073993010065378 0.00326414012440702 0.00503338172134542 -0.000600227813385264 -0.000658927740642621 -0.00138938086912448 -4.26202793192095e-05 1.32454074181e-05 2.20347241949805e-05 -0.000156722528368531 1.15141598588888e-05 -9.22889486926116e-05 -0.00072989208193725 1.29055706613655e-05 5.4299721534126e-05 -0.000344911364788758 -0.00921213617202892 0.00546534721583129 0.00501989527625754 0.0169644973136828 0.0128574927207259 0.00307808578874409 0.000108605635366438 0.00109662369846886 -0.000104860513089909 -0.000547408154379738 0.000318410142454807 0.00525848096342834 0.000120598843482586 0.00281291615464434 0.00332130458770974 0.000402961885397312 -0.00336729774903565 0.000195882468177516 0.000403209294854985 4.51172938389863e-05 -0.00272949425826336 -0.00187334041388997 0.0014113178495571 0.000658138472303567 -0.000568571317733923 0.000226703007544194
  73 3113.55297960568 ""  24.4967501610177 0 0 -0.000308973806375953 -0.000493354667599514 -0.000178143153706295 -0.000388272688521296 -0.000716421042683905 -0.000400841361987116 -0.0027649284145828 -0.00246174217777795 -0.00195536536166175 0.000391149578615119 0.00015965560226162 0.000255255826999313 0.0117956749049428 0.083863661769161 0.011450069156546 0.00208650277445918 0.00536354058911418 0.00129147055801563 -0.000952476156074415 -0.000791316163337911 -0.000909906528298678 -0.00151654571175693 -0.00165288671908097 0.000499462375018737 -0.00332908540657132 0.00146763926073951 0.00176079040405381 0.0115847016670694 0.0311688705640683 0.00619948302373799 0.0255672290651965 -0.00308969792346228 0.0157182145343284 -0.0302174256583619 -0.0631751623583889 0.137590786507872 -0.221794634250864 -0.878363980477838 -0.191927880686267 0.112465562065692 -0.0484330811387376 -0.0809056567743045 -5.10271167324115e-05 7.12622157796403e-05 -0.000128981769826689 -1.88936913612289e-05 -2.41477068702492e-06 -7.49822388390661e-06 -7.31203477517843e-05 1.68555690536019e-05 -1.96003545941514e-05 -9.05995661920151e-05 5.26002498360656e-05 -3.18927834575561e-06 0.000125658562024355 -0.0015188230574144 0.000981163069122201 0.000184552215930395 0.000587416952512222 0.000437378251738249 0.000899189825857886 -9.4940960778074e-06 0.000321011237536813 0.000116503853952566 -0.000775826613836527 0.000483921595893377 0.000384823722147018 8.02624650894828e-05 0.000231280233978366 0.000629559121156517 4.94516746182289e-05 -0.000662858635094338 0.000104172210096093 4.68645162811836e-05 3.88816912104458e-05 -0.000575806557188946 -0.00044504703157839 -0.000103929146642672 0.000317713936739859 -0.000118168603984623 0.000172115222292935
  74 3517.20568799104 ""  6.86175539700942 0 0 -0.000767554436138738 -0.00276476090420048 0.000400556101750333 0.000130228880529551 -4.14595566155737e-05 -0.000233298358120887 -2.85661514683954e-05 0.000223517620878775 -7.16799698052949e-06 -0.00022975171778947 4.67516707433284e-05 2.11209430313218e-05 -2.04019264296761e-05 6.35379577149252e-05 7.26824772248025e-06 0.00525071410151281 0.0158665176721504 0.00432534671146779 0.000638173293269635 -0.000859663208979661 -0.000148630921124497 -3.57827877050166e-06 -0.000597203077708297 0.000204638776135585 -0.00128317873546206 0.000583383550631417 0.00190335635119686 0.000246395533109803 -9.14175505210285e-05 -0.00137958740264101 0.000131417534771017 -4.2546786723823e-05 -0.000170332190651007 4.76756923201142e-06 -3.71429311011262e-05 0.000198731947974838 -0.000177107408704702 -0.000431801326801835 -2.06377886642144e-05 0.000219780418143237 -0.000228208904152624 -0.000234524432232919 -0.000121823056536451 -0.00243490702719084 0.000274103272248855 -0.000393447568363636 9.62351909546654e-05 -8.16488870896524e-05 -0.000263413467105427 3.06329024202105e-05 -0.000199215753713095 -0.000440948276729047 3.16679731808689e-06 -0.000305872604648129 0.00118836128836879 0.00683294312919248 -0.00182639543640358 0.00633908917621102 0.0143185319901801 0.0114742413763146 0.000245757036519461 -0.000138165105687866 0.000742793088136149 0.000274266083034869 -0.000878932283828767 0.000538809882682554 0.00681727873791592 0.000300276424407064 0.00217501807921467 0.000154449088834729 -7.31507396474047e-05 0.000122698908884601 -0.0253870283332263 -0.0564809042731635 -0.0288725259431793 0.354016323868217 0.8086001273867 0.383656798403272 0.00657280117717086 -0.00204254770427653 0.00132088254434646
  75 3697.53734074533 ""  83.7913156875438 0 0 -0.00021341752182798 0.000437166261709924 8.66586879421627e-05 -0.000100942336299031 -9.00868242104031e-05 0.000110178715599821 0.000131261965260507 -8.02782732396013e-05 1.2659393676778e-05 6.4532190164005e-05 3.92651227308216e-05 1.61315468764374e-05 -8.2814172815713e-05 -1.46155847974336e-05 -4.00316026713997e-05 -0.000130631099747556 -0.00168008093673311 -0.000309784916415539 0.000751822222415959 -8.52129455798798e-05 -0.000569039536003106 -0.000305474355571557 0.000777542042553322 -0.000797969621491659 0.000342427666879627 2.34907052974449e-05 -0.00101002786555436 7.59492505355369e-05 0.000220352055615199 0.000169361017186161 -0.000862081141863396 0.000109559912582772 -0.000691168016403222 8.09285902461011e-06 -0.000129532880033254 0.000140109705517269 0.000157547377758967 0.000377313561545748 9.21184084641074e-05 0.000336417104228381 -0.000164403156105348 -0.000114372034377292 0.000302741426708927 -0.0004604181403966 0.000670500650789812 -0.0581126065122054 0.0108470112343375 -0.00711943288716607 -0.00276796812410453 0.0011730461725188 -0.00171984796273599 8.43167340599285e-05 -3.48081702182979e-05 0.000146202911268137 -0.00413314764303511 0.00240486762874514 -0.00224327156645256 -0.000530339430838446 -0.000744124770498239 -0.00188102007163537 0.0123231565202456 4.51982255277587e-06 0.00834083013380493 0.000383015670306931 -0.00449504207183921 0.000762351982337156 -0.000818067352833539 0.000543030982185632 -0.000469457041238387 -0.000823577506502365 0.000517187567916057 0.000669226871058704 0.000463931735375713 0.000456530809295562 4.60302809877275e-05 -0.0023292949077456 -0.00531576907813827 -0.00370415625413289 0.941888475337372 -0.182553418680446 0.122447047609307
  :::
 } 
 m_exists[75] { 
  s_m_exists
  :::
  1 11111111111111111111111111111111111111111111111111111111111111111111111111111111111111 
  2 11111111111111111111111111111111111111111111111111111111111111111111111111111111111111 
  3 11111111111111111111111111111111111111111111111111111111111111111111111111111111111111 
  4 11111111111111111111111111111111111111111111111111111111111111111111111111111111111111 
  5 11111111111111111111111111111111111111111111111111111111111111111111111111111111111111 
  6 11111111111111111111111111111111111111111111111111111111111111111111111111111111111111 
  7 11111111111111111111111111111111111111111111111111111111111111111111111111111111111111 
  8 11111111111111111111111111111111111111111111111111111111111111111111111111111111111111 
  9 11111111111111111111111111111111111111111111111111111111111111111111111111111111111111 
  10 11111111111111111111111111111111111111111111111111111111111111111111111111111111111111 
  11 11111111111111111111111111111111111111111111111111111111111111111111111111111111111111 
  12 11111111111111111111111111111111111111111111111111111111111111111111111111111111111111 
  13 11111111111111111111111111111111111111111111111111111111111111111111111111111111111111 
  14 11111111111111111111111111111111111111111111111111111111111111111111111111111111111111 
  15 11111111111111111111111111111111111111111111111111111111111111111111111111111111111111 
  16 11111111111111111111111111111111111111111111111111111111111111111111111111111111111111 
  17 11111111111111111111111111111111111111111111111111111111111111111111111111111111111111 
  18 11111111111111111111111111111111111111111111111111111111111111111111111111111111111111 
  19 11111111111111111111111111111111111111111111111111111111111111111111111111111111111111 
  20 11111111111111111111111111111111111111111111111111111111111111111111111111111111111111 
  21 11111111111111111111111111111111111111111111111111111111111111111111111111111111111111 
  22 11111111111111111111111111111111111111111111111111111111111111111111111111111111111111 
  23 11111111111111111111111111111111111111111111111111111111111111111111111111111111111111 
  24 11111111111111111111111111111111111111111111111111111111111111111111111111111111111111 
  25 11111111111111111111111111111111111111111111111111111111111111111111111111111111111111 
  26 11111111111111111111111111111111111111111111111111111111111111111111111111111111111111 
  27 11111111111111111111111111111111111111111111111111111111111111111111111111111111111111 
  28 11111111111111111111111111111111111111111111111111111111111111111111111111111111111111 
  29 11111111111111111111111111111111111111111111111111111111111111111111111111111111111111 
  30 11111111111111111111111111111111111111111111111111111111111111111111111111111111111111 
  31 11111111111111111111111111111111111111111111111111111111111111111111111111111111111111 
  32 11111111111111111111111111111111111111111111111111111111111111111111111111111111111111 
  33 11111111111111111111111111111111111111111111111111111111111111111111111111111111111111 
  34 11111111111111111111111111111111111111111111111111111111111111111111111111111111111111 
  35 11111111111111111111111111111111111111111111111111111111111111111111111111111111111111 
  36 11111111111111111111111111111111111111111111111111111111111111111111111111111111111111 
  37 11111111111111111111111111111111111111111111111111111111111111111111111111111111111111 
  38 11111111111111111111111111111111111111111111111111111111111111111111111111111111111111 
  39 11111111111111111111111111111111111111111111111111111111111111111111111111111111111111 
  40 11111111111111111111111111111111111111111111111111111111111111111111111111111111111111 
  41 11111111111111111111111111111111111111111111111111111111111111111111111111111111111111 
  42 11111111111111111111111111111111111111111111111111111111111111111111111111111111111111 
  43 11111111111111111111111111111111111111111111111111111111111111111111111111111111111111 
  44 11111111111111111111111111111111111111111111111111111111111111111111111111111111111111 
  45 11111111111111111111111111111111111111111111111111111111111111111111111111111111111111 
  46 11111111111111111111111111111111111111111111111111111111111111111111111111111111111111 
  47 11111111111111111111111111111111111111111111111111111111111111111111111111111111111111 
  48 11111111111111111111111111111111111111111111111111111111111111111111111111111111111111 
  49 11111111111111111111111111111111111111111111111111111111111111111111111111111111111111 
  50 11111111111111111111111111111111111111111111111111111111111111111111111111111111111111 
  51 11111111111111111111111111111111111111111111111111111111111111111111111111111111111111 
  52 11111111111111111111111111111111111111111111111111111111111111111111111111111111111111 
  53 11111111111111111111111111111111111111111111111111111111111111111111111111111111111111 
  54 11111111111111111111111111111111111111111111111111111111111111111111111111111111111111 
  55 11111111111111111111111111111111111111111111111111111111111111111111111111111111111111 
  56 11111111111111111111111111111111111111111111111111111111111111111111111111111111111111 
  57 11111111111111111111111111111111111111111111111111111111111111111111111111111111111111 
  58 11111111111111111111111111111111111111111111111111111111111111111111111111111111111111 
  59 11111111111111111111111111111111111111111111111111111111111111111111111111111111111111 
  60 11111111111111111111111111111111111111111111111111111111111111111111111111111111111111 
  61 11111111111111111111111111111111111111111111111111111111111111111111111111111111111111 
  62 11111111111111111111111111111111111111111111111111111111111111111111111111111111111111 
  63 11111111111111111111111111111111111111111111111111111111111111111111111111111111111111 
  64 11111111111111111111111111111111111111111111111111111111111111111111111111111111111111 
  65 11111111111111111111111111111111111111111111111111111111111111111111111111111111111111 
  66 11111111111111111111111111111111111111111111111111111111111111111111111111111111111111 
  67 11111111111111111111111111111111111111111111111111111111111111111111111111111111111111 
  68 11111111111111111111111111111111111111111111111111111111111111111111111111111111111111 
  69 11111111111111111111111111111111111111111111111111111111111111111111111111111111111111 
  70 11111111111111111111111111111111111111111111111111111111111111111111111111111111111111 
  71 11111111111111111111111111111111111111111111111111111111111111111111111111111111111111 
  72 11111111111111111111111111111111111111111111111111111111111111111111111111111111111111 
  73 11111111111111111111111111111111111111111111111111111111111111111111111111111111111111 
  74 11111111111111111111111111111111111111111111111111111111111111111111111111111111111111 
  75 11111111111111111111111111111111111111111111111111111111111111111111111111111111111111 
  :::
 } 
} 
