# Supplementary material for: Cut-off Scale and Complex Formation in Density Functional Theory Computations of Epoxy-Amine Reactivity
Source: ACS Omega. 2021 Oct 25;6(44):29424–31. doi: 10.1021/acsomega.1c03229 (PMC8587129; doi:10.1021/acsomega.1c03229)
Supplement: Supplementary file 1 — ao1c03229_si_001.zip [file ao1c03229_si_001.zip › Final_structures/Primary/A4_E1_B3LYP-D3_CC-PVTZ-F_canonical/Amine_frag4_product-4_isomer25.vib]

{ 
 s_m_m2io_version
 :::
 2.0.0 
} 

f_m_table { 
 i_j_atom_total
 :::
 27
 m_column[86] { 
  s_m_data_name
  s_m_column_name
  i_m_width
  b_m_visible
  s_m_units
  :::
  1 r_j_Frequency  "Frequency"  10 1 "" 
  2 s_j_Symmetry  "Symmetry"  10 0 "" 
  3 r_j_Intensity  "Intensity"  10 1 "" 
  4 r_j_Raman_Act  "Raman Act"  10 0 "" 
  5 r_j_Raman_Int  "Raman Int"  10 0 "" 
  6 r_j_x1  "x1"  10 0 "" 
  7 r_j_y1  "y1"  10 0 "" 
  8 r_j_z1  "z1"  10 0 "" 
  9 r_j_x2  "x2"  10 0 "" 
  10 r_j_y2  "y2"  10 0 "" 
  11 r_j_z2  "z2"  10 0 "" 
  12 r_j_x3  "x3"  10 0 "" 
  13 r_j_y3  "y3"  10 0 "" 
  14 r_j_z3  "z3"  10 0 "" 
  15 r_j_x4  "x4"  10 0 "" 
  16 r_j_y4  "y4"  10 0 "" 
  17 r_j_z4  "z4"  10 0 "" 
  18 r_j_x5  "x5"  10 0 "" 
  19 r_j_y5  "y5"  10 0 "" 
  20 r_j_z5  "z5"  10 0 "" 
  21 r_j_x6  "x6"  10 0 "" 
  22 r_j_y6  "y6"  10 0 "" 
  23 r_j_z6  "z6"  10 0 "" 
  24 r_j_x7  "x7"  10 0 "" 
  25 r_j_y7  "y7"  10 0 "" 
  26 r_j_z7  "z7"  10 0 "" 
  27 r_j_x8  "x8"  10 0 "" 
  28 r_j_y8  "y8"  10 0 "" 
  29 r_j_z8  "z8"  10 0 "" 
  30 r_j_x9  "x9"  10 0 "" 
  31 r_j_y9  "y9"  10 0 "" 
  32 r_j_z9  "z9"  10 0 "" 
  33 r_j_x10  "x10"  10 0 "" 
  34 r_j_y10  "y10"  10 0 "" 
  35 r_j_z10  "z10"  10 0 "" 
  36 r_j_x11  "x11"  10 0 "" 
  37 r_j_y11  "y11"  10 0 "" 
  38 r_j_z11  "z11"  10 0 "" 
  39 r_j_x12  "x12"  10 0 "" 
  40 r_j_y12  "y12"  10 0 "" 
  41 r_j_z12  "z12"  10 0 "" 
  42 r_j_x13  "x13"  10 0 "" 
  43 r_j_y13  "y13"  10 0 "" 
  44 r_j_z13  "z13"  10 0 "" 
  45 r_j_x14  "x14"  10 0 "" 
  46 r_j_y14  "y14"  10 0 "" 
  47 r_j_z14  "z14"  10 0 "" 
  48 r_j_x15  "x15"  10 0 "" 
  49 r_j_y15  "y15"  10 0 "" 
  50 r_j_z15  "z15"  10 0 "" 
  51 r_j_x16  "x16"  10 0 "" 
  52 r_j_y16  "y16"  10 0 "" 
  53 r_j_z16  "z16"  10 0 "" 
  54 r_j_x17  "x17"  10 0 "" 
  55 r_j_y17  "y17"  10 0 "" 
  56 r_j_z17  "z17"  10 0 "" 
  57 r_j_x18  "x18"  10 0 "" 
  58 r_j_y18  "y18"  10 0 "" 
  59 r_j_z18  "z18"  10 0 "" 
  60 r_j_x19  "x19"  10 0 "" 
  61 r_j_y19  "y19"  10 0 "" 
  62 r_j_z19  "z19"  10 0 "" 
  63 r_j_x20  "x20"  10 0 "" 
  64 r_j_y20  "y20"  10 0 "" 
  65 r_j_z20  "z20"  10 0 "" 
  66 r_j_x21  "x21"  10 0 "" 
  67 r_j_y21  "y21"  10 0 "" 
  68 r_j_z21  "z21"  10 0 "" 
  69 r_j_x22  "x22"  10 0 "" 
  70 r_j_y22  "y22"  10 0 "" 
  71 r_j_z22  "z22"  10 0 "" 
  72 r_j_x23  "x23"  10 0 "" 
  73 r_j_y23  "y23"  10 0 "" 
  74 r_j_z23  "z23"  10 0 "" 
  75 r_j_x24  "x24"  10 0 "" 
  76 r_j_y24  "y24"  10 0 "" 
  77 r_j_z24  "z24"  10 0 "" 
  78 r_j_x25  "x25"  10 0 "" 
  79 r_j_y25  "y25"  10 0 "" 
  80 r_j_z25  "z25"  10 0 "" 
  81 r_j_x26  "x26"  10 0 "" 
  82 r_j_y26  "y26"  10 0 "" 
  83 r_j_z26  "z26"  10 0 "" 
  84 r_j_x27  "x27"  10 0 "" 
  85 r_j_y27  "y27"  10 0 "" 
  86 r_j_z27  "z27"  10 0 "" 
  :::
 } 
 m_row[75] { 
  r_j_Frequency
  s_j_Symmetry
  r_j_Intensity
  r_j_Raman_Act
  r_j_Raman_Int
  r_j_x1
  r_j_y1
  r_j_z1
  r_j_x2
  r_j_y2
  r_j_z2
  r_j_x3
  r_j_y3
  r_j_z3
  r_j_x4
  r_j_y4
  r_j_z4
  r_j_x5
  r_j_y5
  r_j_z5
  r_j_x6
  r_j_y6
  r_j_z6
  r_j_x7
  r_j_y7
  r_j_z7
  r_j_x8
  r_j_y8
  r_j_z8
  r_j_x9
  r_j_y9
  r_j_z9
  r_j_x10
  r_j_y10
  r_j_z10
  r_j_x11
  r_j_y11
  r_j_z11
  r_j_x12
  r_j_y12
  r_j_z12
  r_j_x13
  r_j_y13
  r_j_z13
  r_j_x14
  r_j_y14
  r_j_z14
  r_j_x15
  r_j_y15
  r_j_z15
  r_j_x16
  r_j_y16
  r_j_z16
  r_j_x17
  r_j_y17
  r_j_z17
  r_j_x18
  r_j_y18
  r_j_z18
  r_j_x19
  r_j_y19
  r_j_z19
  r_j_x20
  r_j_y20
  r_j_z20
  r_j_x21
  r_j_y21
  r_j_z21
  r_j_x22
  r_j_y22
  r_j_z22
  r_j_x23
  r_j_y23
  r_j_z23
  r_j_x24
  r_j_y24
  r_j_z24
  r_j_x25
  r_j_y25
  r_j_z25
  r_j_x26
  r_j_y26
  r_j_z26
  r_j_x27
  r_j_y27
  r_j_z27
  :::
  1 28.7724524880612 ""  1.04906337622645 0 0 0.0146344012981541 0.0253030666206556 -0.024948915882461 0.00580515007667899 -0.00546234880019034 0.00864699469867664 0.0601705372708492 0.0402897118486084 -0.0225664156378742 -0.0416792897290503 -0.0178186856532305 0.00672680279047294 -0.0585723657978201 -0.0466855488210003 0.0439055229234426 0.00309821108653609 0.0251440872780706 -0.0303624080598054 0.0195831342240535 -0.00619414539090437 0.0142592292582005 0.0211399950259942 -0.0192320325136897 0.0300057938012865 0.0626832602913991 0.00884650462205873 -0.0146740371202342 0.101821037650681 0.0433996934590017 -0.019320084907142 0.0524644086678139 0.0787217469176797 -0.0326458453952119 -0.0977370739475083 -0.0545985464023528 0.0392663024015576 -0.0505081932408712 -0.0488920653932536 0.0507425874199444 -0.0424874182710819 -0.0599249844379927 0.0710743048024645 -0.024282564646514 0.0483489608939198 -0.0802918042846469 -0.047301151236188 -0.0978761447870813 0.0500367003680482 -0.00205946966007672 -0.00531361665178062 -0.00507700834551023 0.102258666098644 0.0358818815413767 0.0569373734933935 0.00642477161705542 0.113094727523378 -0.115168277474249 -0.0953659455959519 0.0264282837096303 -0.120686707571829 -0.0329229640793097 -0.00422522995944303 -0.0361056296479361 0.136878991365531 0.104282418262519 0.0150625800742014 0.13209832812363 0.0342346529364383 0.0927042520223515 0.114434190620802 -0.000871892621426335 0.112308592012824 -0.00355157776086928 0.0372380841313106 -0.0494299643468239 -0.00858402325042515 0.0530870763599088 -0.030345198580001 -0.0278153945234721 -0.0742781420731404 0.0383551609100063
  2 42.3775670590222 ""  0.86952618384765 0 0 0.00151085811138118 -0.0256340579361242 -0.0407544629263632 -0.00911891071802054 -0.0179831905554298 -0.0257373938905469 0.0141720423469236 -0.0294030838066027 -0.0455166232254458 -0.0492419268214251 0.0228098424833695 0.011046088283544 -0.0993416968022652 0.0767451314063741 0.0626695514847818 0.00525735562493535 -0.0267265475756238 -0.0351606685050269 -0.00235533976656542 -0.00472049896375304 -0.0670011142099036 0.00661827776485653 -0.0541896691337168 -0.00131859975485738 0.0429604884176351 0.00774319492032746 -0.0167025534161315 -0.0367848620368125 -0.034912878999196 -0.0417455574520609 0.0448255169011094 -0.0623633496644665 -0.0796349409806862 -0.126882776076504 0.10482843484538 0.0877064803971675 -0.148423244812197 0.0880506617298025 0.026255048887677 -0.0643443315687268 0.0819465309663297 0.116530874015991 0.0439679875996612 -0.0367591354095704 0.000929623320798252 0.00847369099571074 0.0902243206041932 0.0491078109534596 0.0562125025797272 -0.0087027643960934 0.0421765529801392 0.0546106077779275 -0.0667062466486243 -0.00829555781630098 0.0746545588832746 -0.0887984926373072 -0.00983552228816163 0.0485546442321652 -0.0148934970937103 0.0282577449613874 0.102437460476945 -0.0176852522347663 0.111528796606811 0.100003759043914 -0.147097645633989 -0.0115213643013754 -0.00145681141486779 -0.0618733945177548 -0.0815600188426026 0.0629579472388559 -0.0336482120418692 0.0306509404401646 -0.00901283957270179 -0.0202563651940078 -0.0541067472750084 -0.0360454367407988 -0.0509999131308327 -0.0812627792531467 -0.0381109902831436 0.0940717257175994 -0.00510860231818151
  3 75.7201192421212 ""  3.92666358742733 0 0 -0.00647564702636262 0.00276120964307214 -0.00844539945120517 0.00773744154805938 -0.0163111033516528 -0.0239213832513046 -0.0335128630391967 0.0286821829029739 0.0142415088079097 0.0647386291007157 -0.0931465576576206 -0.090734984899619 -0.0787596350313409 0.0580733932979948 0.0585091587195141 -0.0181002082464125 0.00868961427870074 -0.032638722822623 -0.018315665974324 -0.0425586572342751 0.0527863096338219 -0.00743677019636371 0.0598763315414858 -0.0517306063598106 -0.0656023107787076 0.0128719535684714 -0.0217913252648008 0.00912364409202898 0.0284722265193589 0.0324514543567008 -0.0646044189490698 0.0640414724217223 0.0478433148977541 0.00420410358030733 -0.048997879488221 -0.0358665170341629 -0.349975793807404 -0.0106115126037659 0.195633576269849 -0.00262280122378825 0.35127297468701 0.132426309211179 0.0152037741087673 -0.00693249294438462 0.0214825356420852 0.032793102345485 -0.0300122724930259 -0.0143753495496051 0.00547129603759362 0.00966719869718844 -0.00687231026169085 -0.0185900555083324 0.0499103105944741 0.0216660039949723 -3.77719534583079e-05 -0.0162583752048846 0.0341938241619074 0.0390165009017708 -0.00550458604973334 0.0282009588091724 -1.93372475225007e-05 0.0213586336772226 -0.0473451562271779 -0.0501774507304478 0.0917752836207298 0.0282497213622848 0.00358376181774815 0.0426116013514021 0.069728629609298 -0.0257419898055294 0.0460822183220519 -0.011267045346631 0.0146882067254647 -0.00773217584775058 0.0216788784943731 0.0366300585791918 -0.005223637779435 0.0193343229319004 0.0550535226434045 -0.0343268038794921 0.0139754586117682
  4 105.101338606876 ""  4.04867754020536 0 0 0.00638515102617906 -0.0108594538310814 0.0372365278689813 0.00246502663186829 0.00597680051994741 0.0330424793800891 0.0322615461120112 -0.0555135208275452 0.00170118759251091 0.077218252368861 -0.0494869239418003 -0.0198927523944582 0.0427464030650005 0.0145204120520205 0.00556157589240863 0.00817143096496322 -0.0232326054344088 0.0763910638051799 -0.0396868370196126 -0.0155577256917604 0.0913102003095267 -0.0100654336759192 0.0848461315218017 0.00810625044284113 0.016143775166235 -0.131568897920639 -0.00588284715163355 0.0911854782489978 -0.0387807005336372 -0.0464181957767435 0.00808046820403144 -0.0325712377825268 0.0305022331877987 0.140168651553138 -0.0691695389015186 -0.0698830801313517 -0.084698278788072 -0.0351378016147595 0.114930091548036 0.0495968224418002 0.195713689525738 -0.0116812337150256 -0.0513969827075279 0.0517186680535322 -0.0570179700517357 -0.0898444536129494 0.0720510036504885 0.025009677922563 -0.0305292595868434 0.00808624247975337 0.00303515658747197 0.0317061808455922 -0.064523353667206 -0.0442459487205975 -0.0356660664918163 0.148656489093352 -0.0866351778008655 -0.121758536527593 0.0140815387221106 -0.117234354588187 -0.0271605118651695 -0.0140814018632644 0.0728831767080962 0.108231720137339 -0.144925338009989 -0.0664043342445027 -0.0180747613423311 -0.0510585752733871 -0.141004972665999 0.0496070613339752 -0.0542927904520811 0.0377581123417739 -0.0113818494065665 0.0224213947539807 0.0160570240294204 -0.0139352974133546 0.0603345905361352 0.058052885407065 -0.162131987993376 0.0395216764215904 -0.00278459203354575
  5 145.048405166659 ""  0.0522242726982375 0 0 -0.0233718048945818 -0.00625138975708434 0.0100179333375281 0.0390414843327686 -0.0714392792689892 -0.056870927495969 -0.0619549693154624 0.0259798225491169 0.0398254375592273 -0.0169496123503528 -0.000411626653092998 0.00597777242487762 -0.0303832078788311 0.0159396062269603 0.0181349505084876 -0.0956755896924597 -0.00962359295546056 -0.0164266548321594 0.135306924729815 -0.0411138880974107 -0.128830445286584 0.0178011272561003 -0.196949052799124 -0.0713796966733108 -0.172656919006208 -0.10409086440977 -0.0739328909351004 0.135138007591432 0.0416994882690735 0.0501295622771197 -0.180020850033575 0.164149392665902 0.164672330061483 -0.134559601586698 0.1356987430476 0.124327013406119 0.0331873136689307 0.0791787514843014 -0.135899899577747 -0.00601211292486518 -0.14803685690014 0.0814032909410547 -0.00425861653509445 0.0691978640735055 -0.00484386827720758 0.0230994604976039 -0.00424174047870852 -0.0287433558367664 -0.00227786633126467 0.000671582751496315 -0.0108993116027767 0.043157334928248 -0.0589113341554091 -0.0510807604371212 -0.00980960132875713 0.15834472253455 -0.0191194110628767 -0.0548183155108207 0.0313271290270621 -0.0602011823542336 -0.0564824200839733 -0.0244813245170754 0.0147139766319246 0.0442659279669916 -0.0839341554368425 -0.0440504114952167 0.0737751652409983 -0.0351099294245607 -0.104549282094021 0.0461074789122356 -0.107950462424864 -0.0389635609324855 0.035120057305144 0.0325018719712489 0.0820197310153665 0.0963188576091561 0.0934342043116289 0.133221475411355 0.0194021330546958 -0.0348367254681476 0.00998861715063964
  6 167.543274357592 ""  0.88140652215374 0 0 0.00133271995911146 0.032176544920156 0.0176711111566361 -0.0161199082540994 0.0834989426876644 0.0140920008238427 -0.0682218886696575 -0.0856978634741999 -0.0464866733613179 -0.0336608364993125 0.0210040283017097 -0.0273944928726338 -0.0426417765022155 -0.0806753162475149 0.0223701934030546 0.0392019955741088 0.0143215582394929 0.0909989973903409 -0.0523898474595146 0.0661521457417649 0.0585396097307388 -0.00336699747122553 0.130248580698592 0.0269004931422644 -0.0195714649828405 -0.00137756384241585 -0.000824988344564095 -0.252384544466976 -0.0848364099628057 -0.125748110133631 0.00570314575225524 -0.267945719153866 -0.0668101615526125 -0.0519589792198056 -0.195529768132857 -0.073354622853287 -0.0440543107595429 -0.13528683402894 0.163164838924431 -0.0366134061466958 -0.00332009828227759 0.0200334847181449 0.0156619748885261 0.0547930444668184 0.022897190093337 0.058157246350475 -0.0145759228599771 -0.0231158078841589 0.01410664141531 0.00537774258635796 0.00113343317255236 0.0465130468785716 -0.0339905079740656 -0.0239735638474029 0.00617542591837921 0.0709254655408036 0.0259194990489196 0.00557899441405912 0.0502187056758079 0.0150541620963113 -0.0375599740504054 -0.0138503875599909 0.0118703534972576 0.0124115437180704 -0.0215989571542153 -0.00688884466548284 0.11017442502159 -0.0116453710373553 -0.0398796277624681 0.0422174583214446 -0.101674254883936 -0.045529460857574 0.0236730241130562 0.0452803099154939 0.0431373658015179 0.0475775871454107 0.0659367989575365 0.0587742190848732 0.0989923497056786 2.75615552814578e-05 -0.00167691822665086
  7 209.40531332852 ""  0.358166514938818 0 0 0.00913484758686981 -0.00602531265239225 -0.00150781292690058 -0.0346843337644482 0.0634933573969631 0.0355412993937502 -0.057310832455436 0.0210032634472555 0.0268864668902942 -0.0332210380071255 0.0421012219996533 0.0204851347121801 -0.00481811136433993 -0.0304030330305028 0.00622718848329854 0.0748724213691769 0.0133711660215796 -0.0274432654412743 -0.107291234916438 0.0501947863525486 0.0573158800232525 -0.00773662083512197 0.130344740224048 0.063648740811471 -0.229968025461112 -0.186966283370325 -0.149500103667402 0.235793480630182 0.0503936343815003 0.0175583686471267 -0.239244071007869 0.212224982114601 0.233117215922899 0.0508743640550023 -0.140196900723241 -0.0888390704926887 -0.00669669579162542 -0.0838591262517573 0.144313665569479 -0.0316393816050849 0.0656149339667672 -0.0499504255518033 0.0246442782353544 -0.0572935684454941 -0.0464400827633955 0.00362415692447042 0.0203843889458649 -0.0123373296194662 0.0390169759433089 -0.000561352833958626 -0.0297749037015398 0.0388627014421129 0.025544253618176 -0.0106145436023062 0.0333716721779024 -0.0220685035921678 -0.0600777543350712 0.0301844150231662 -0.090092957716236 -0.0850443200212139 0.0816766171772206 0.0148311069987017 -0.0386243047999372 0.154881034832175 -0.0351723670896001 -0.0626086112492689 -0.0872347252792654 0.000929333998585803 -0.0473577973661655 0.0614567724128046 0.129160618174554 0.0952582135222015 0.0190041591016769 -0.085587932112752 0.00412806910586362 0.0841949725344199 -0.0466278656083752 0.0325145428940228 -0.0685845879681653 -0.0522077138599895 0.0134054325928901
  8 216.559840560066 ""  1.35207282176155 0 0 -0.0289875239724729 -0.00643725358054751 0.000305730474056531 -0.0392285614583131 -0.0204656454831346 0.0110527651380176 0.0663803328485736 -0.0285818504582325 -0.0347186571544847 -0.0357309956278599 0.00624960200034869 0.0285523225100519 0.00652599983181305 0.0232900881249815 -0.0396324781104462 -0.0660839795662808 -0.0230103885161858 0.0345926669924515 -0.0366703893515384 -0.012716150601315 -0.0123005806103983 -0.0343142559965333 -0.0340478046134345 0.018361534566186 -0.0351230984235797 -0.308399423846241 -0.115096428362495 0.383436218022661 0.0159982357077071 -0.0946226640627679 -0.073461839259585 0.18507880854024 0.0835308887269123 0.167605229623952 -0.0826152840854994 -0.137442955127997 -0.0615125009220215 -0.0342042537738155 0.0992536566813274 -0.0443323819575698 0.199443473192067 -0.14583521363578 0.00667787580978314 0.0301627910517183 0.0466162799696935 0.0559616287891785 -0.0203525269634347 -0.00556177971906967 -0.00123122974997316 -0.00133053029955131 0.026029701228354 -0.000435191869329322 -0.0306692255997426 0.00478018418563147 0.0126301888913141 -0.0449896835506402 0.0569407213575598 0.0279681584223842 0.0635695304963445 0.0889989588977579 -0.0441148409905794 -0.0167984156534255 0.0337571655713557 -0.147411333236785 0.0548822606093576 0.0680621037521731 0.165463498107097 0.000364604613094481 0.0583375923917243 -0.028468507636193 -0.167678404640524 -0.127204600880029 -0.0466168536596738 0.0557995713637605 -0.026072593935878 -0.119931859978001 0.00433213066552606 -0.0654536121084443 0.145441261116083 0.0545243730430759 -0.0183515977599119
  9 229.180090577718 ""  1.12550143009658 0 0 0.0332032599111959 0.0285634513908362 -0.00733592535711187 0.0211194856248954 0.0689013605107147 -0.00606134960844328 0.027835984463126 -0.0477691094352865 -0.0601171189825968 0.0403916375870273 -0.00262533574431588 -0.0642252061200273 -0.02162251565507 -0.0297473352750092 0.0341593923011879 0.0615857213316228 0.0176176529775243 0.0420075372620531 -0.0358418322006191 0.0422100194456918 0.0638214372047632 0.0233805751407617 0.157193139950029 -0.012839249006555 -0.083171213425999 -0.278366755732108 -0.159463966249686 0.255807749767358 -0.00300973148640639 -0.157103184003759 -0.0980035006254769 0.0655868277353769 0.0942794643691995 -0.262135253877926 0.130910643999879 0.182260037759356 0.084261240891181 0.0572400494916468 -0.175193336905797 0.0528096389499696 -0.296501311114652 0.19058023741233 -0.00554775472893898 -0.0152388982957824 0.0247237884700493 -0.0232701308186107 0.00631147001951002 0.0286221542786471 -0.0136645193749552 -0.0127138805463991 0.0265945122108498 -0.0678821505162459 -0.000541768781535209 0.0256102400010319 -0.0136257204676323 -0.0276542195446326 0.0338859516479294 -0.0063914622590559 0.00224082132609931 0.0429423000412554 0.00665690854830923 -0.00605191190655223 0.0263033474051491 -0.118563269103077 0.00888325571983355 0.0534717652279281 -0.0569400243264325 -0.00590400214747568 0.0546772913680744 -0.0815523384242628 0.0102378218311604 -0.036314965372184 0.023371496097128 0.0117336739607545 -0.00794180096587181 0.0260140841046362 -0.00520276413936772 -0.0269600240326871 -0.0345297344422806 0.0107949680292442 0.0116560972490423
  10 251.266875034189 ""  0.903675302889421 0 0 -0.00588519440477413 -0.0133735420596811 0.00715254301994445 -0.0330748123474869 0.0162751722759669 0.0368233490818016 -0.0310093192122001 0.0141418450915903 0.0308849283176653 0.0162266102388766 -0.0258196213800741 -0.000625898633950231 0.00683097712919189 0.0083309357239753 0.00119577323468975 0.0289772256146912 -0.00103706363292229 -0.0135840312167454 -0.0949163661172384 -0.00557623787230903 0.0898751333546573 -0.0257625141987047 0.103824011994701 0.0372573489969398 -0.0306360057091504 0.0621134170205583 0.0246320180814354 -0.0641986610410826 0.00385001955086899 0.0602464352813204 -0.0236812687960889 8.13288351433047e-05 0.0264230047245019 -0.0456513744725817 0.0946512352588708 0.0764792196607847 0.0347643828945944 0.0516648365235499 -0.106869157147206 0.0203058144272053 -0.0880658080204114 0.0368712554082316 0.00224146258492984 -0.0226736901929602 -0.0351826293921417 -0.0161383240871423 0.0491287030245243 -0.00736334142185404 0.0148901975086664 0.00569839427416999 -0.0170190512989005 0.0626275848592514 -0.000536117468019105 -0.0117050904611077 0.0112826306867277 -0.0120334917174282 -0.0436385080102288 0.00884139832845098 -0.039947593522867 -0.0531872267893197 0.0260840731510982 0.00151169096405879 0.00463188993963086 -0.271633313091925 0.289144343686471 0.103162186125988 0.498011833065074 0.0659784727516781 0.181916171608757 0.00297666697889565 -0.349212632611906 -0.295632767248004 -0.014654655591831 -0.0448436032518926 -0.00991863898797393 0.00490550019864898 -0.0269512561051842 0.00497529575329915 -0.0753564319977278 0.00952205115668994 -0.0136160419438506
  11 256.704736301466 ""  2.53470246550765 0 0 0.0388289395767131 0.00478210406847447 -0.0239428634100426 0.0845187702984433 -0.0184115003391985 -0.0692821854620278 -0.000846519045815397 -0.000848002520832699 -0.0202992872686836 -0.0187953385506651 0.0697200519996324 0.0126388844438242 -0.00196334020296414 -0.03481470267418 0.0280049285258357 0.021358500042459 0.00384887741754307 -0.0308908042443761 0.187780861213808 0.0244271317739068 -0.179579116582287 0.0780648606630462 -0.183581244260476 -0.0603524997442864 -0.0182285676197474 0.00329689871226882 -0.0425497122975189 -0.00298048939187002 -0.000730569642978761 -0.0220342972893846 -0.0112215434076467 -0.0116107555620433 0.00447312139582088 0.0748003659243264 -0.225914645064609 -0.13634143626515 -0.0401587829228324 -0.128664430661369 0.265045314642217 -0.0227706882141163 0.147708939278743 -0.03191473910028 -0.00696010953620201 -0.0184312283344226 -0.0105471196112468 -0.0623781377756583 0.0276998299375732 0.0342274402948354 -0.0116255104628687 -0.0150140622393377 0.0128687269618613 -0.062044145339451 0.00079949093690144 0.0143361198976233 -0.00997975344662036 0.0327454126790392 -0.017567516961169 -0.0420085909728814 -0.0280857719160674 -0.0294385763331561 0.0229933321964559 -0.00668116928231203 0.0203863708334853 -0.240836838225011 0.111031338663832 0.0892258388822702 0.100266065811567 0.0168119484420867 0.116814085057154 -0.100223109236806 -0.102830059282609 -0.163159050871843 0.0604893108174231 -0.0152391971726813 0.0169585968364708 0.119622272290293 0.0137496618034998 0.0343008027272098 -0.143834325688131 -0.0242864911101448 0.0240751788586582
  12 346.632813340174 ""  0.273083220318179 0 0 -0.00571495589113271 0.0119458796770686 -0.00779511266781302 0.0478903881212556 -0.0223778874890625 -0.0027747819444979 -0.0980598783959377 -0.00625836225579443 -0.0129205914562942 0.0708708630071501 0.0167734088406868 0.040096248110707 0.0640493000410665 -0.0210446842973787 0.0890864132051328 -0.0229131566742749 0.00935225915402174 -0.00780102241035121 0.108128004385119 -0.00515064487400758 -0.0460686689533158 0.0158647982312024 -0.0907626350646187 -0.0372085804874809 -0.183605178395022 -0.00414909159603314 -0.115604673992724 -0.0953400136631056 -0.00411230033934015 -0.0208427886789499 -0.158663591054471 -0.0355742905136196 0.112833839944808 0.011621547955559 -0.0574831874946519 0.0618235675648594 0.0709975873100521 -0.0372966691457668 0.130574959143557 0.0853865695706085 -0.0227203687814019 0.123516381840881 -0.00758680101829852 -0.00765127779749785 0.0163673384071793 -0.0155714345257493 -0.00964150689526364 -0.0141874258163235 -0.0196179418668354 0.00522566655024713 -0.0148385784586429 0.0329509941600001 0.00579169361957077 -0.000842646133124328 -0.0207713363102605 -0.149660042814325 0.0542456182967857 0.0743376967166093 0.056545515842655 0.110758894840119 -0.0270158093346249 0.00164561799196512 -0.010805155949515 0.0740626115975441 0.0256128579674215 -0.0318541923663115 0.0394936211814959 0.00779031716774495 -0.0021204233230632 0.0455339139213907 -0.0162202307417787 0.0560548343104125 -0.0656586015554612 0.0409782683016648 -0.0953670281299988 -0.21704348057386 -0.0563969341686602 -0.167028581359033 0.0689306175184009 0.105250416377977 -0.0858118333669675
  13 381.65454674217 ""  1.48838068579329 0 0 0.0102192138698618 -0.00214136315565629 -0.0215036310290184 -0.00902464958839439 -0.0111265293777005 0.0347661185004283 -0.055896334589894 0.0102922776162106 -0.0079915384973741 0.00785922017167074 -0.0269516159480834 0.0352751221242317 0.0227094971567275 0.00765840806824571 0.0124453119005457 0.0164578726176908 0.00324194222430277 -0.0352871512675237 -0.0357808408462046 -0.0218339582585033 0.0588860566962531 0.0085202818701514 0.0257106909813167 0.0545672351890859 -0.0908661803081601 0.0597160603917478 -0.0565152987367384 -0.0969362929899537 0.00171820435497454 0.00884106344919914 -0.0711852407618624 -0.0293719823993352 0.0426796402397788 0.0508444270138371 0.0279909033010456 0.0278609768399892 0.0136848769536532 0.015996556829126 -0.0112354121359358 0.0111622094611672 0.00959638727401441 -0.00527208826101162 0.0124833405020694 0.0484954046397588 -0.101846197432381 0.0687925229624985 -0.020695130382847 0.0540670787561364 0.0621296954512689 -0.00612095597163091 0.0492530211558177 -0.0902381304976346 -0.0208157970474861 0.00129938574301112 0.132822245951847 0.193895091208573 -0.217953945106538 -0.184802708094511 -0.00825757830015251 -0.208458498986755 0.07308073421558 -0.00361912689019706 0.0554363144969424 -0.208676588332329 -0.107926989531505 0.0993644975526902 -0.150352869304935 -0.0351313090306242 -0.00542028720185107 -0.129002854710348 0.0693892277746778 -0.172054411104387 -0.00554988213543227 0.0130870134980737 -0.0496764456562764 -0.0164206271025705 0.0474215683983924 -0.00759408860917948 0.105016611666395 0.0133648156482197 0.0442536640138162
  14 413.896489167311 ""  3.50025286610094 0 0 -0.0554174288272553 -0.0474043260233595 0.0225844103748689 -0.0170148724441771 0.0241797553308537 -0.060094166646339 0.0460121276896471 0.00186556676370919 0.04923833358007 0.0460041696244083 0.0776279961285808 -0.0523230739725325 0.00706665413438985 -0.0344011399519019 0.0449714235096452 -0.0488632295642915 -0.0466471627610893 0.0265640134806161 -0.0228437450597855 0.0436504637880734 -0.121458338730266 -0.0693465372392377 0.00602324835399051 -0.127004675701852 0.112370414877089 0.00773659707352653 0.128455615956524 0.0833773032871184 -0.0076224320819718 0.106133138038676 0.0841252407467345 0.0851545165070877 -0.0682789095838404 -0.124365318795415 -0.104099645247633 -0.00558635025166151 0.046868078380664 -0.0629166343790739 0.124485151536192 0.0554175953825739 -0.0641351649435329 0.124832433921929 -0.0469183160402482 0.000502185026099479 -0.0394151984080946 0.0719618816889146 0.0309667917258705 -0.0384269127021572 -0.0104344798240552 -0.0195365223805307 0.028796749034889 -0.000395194595004714 -0.0170482533609584 0.0509371124405351 0.0367789447210761 0.0927052176152594 -0.120109912425884 -0.158836393142102 -0.0535753163074973 -0.126007910927442 -0.0194011839409075 -0.027442367848369 0.0453749983094967 0.0186540017036148 0.0227749425465408 0.0278466613731787 -0.00369163137366932 -0.0276794366034913 0.0890271372754182 0.00584250865069305 -0.00798612644921219 0.0821142033091381 -0.0719557517987552 -0.0382693553577764 0.00639035736418516 -0.0731927692235478 -0.012985017028375 0.0360825168063653 0.122712769152747 0.0588497635204561 -0.0261761015489605
  15 435.005064977761 ""  1.23006254178595 0 0 -0.0317939284355845 -0.0413799981910179 0.0143575858781047 -0.0238721032954143 0.0159214341880644 -0.0282261272354187 0.0218012816262765 -0.0023716187850663 0.0430828870583383 0.022894118069107 0.0433561769283963 -0.0304855091390765 0.00186319978292979 -0.0176982054482965 0.0206772946915542 -0.0316870753023452 -0.0424581075333679 0.0207726166436468 -0.0570298480820747 0.0224378080633257 -0.0557564735445975 -0.0467013057351653 0.0358588469445021 -0.0602795890508941 0.0539574327515155 0.0145191945433427 0.0795355720469944 0.0465210267910393 -0.0121062861146982 0.0961391584199019 0.0369790702759418 0.0577394499279785 -0.0193376227318186 -0.0711295043009124 -0.0547905985590151 -0.00607930344745035 0.0255319995930368 -0.032749306401964 0.0632096259385897 0.0278410639046269 -0.0364134317295726 0.0640125372422123 0.0531035285781179 0.0126991444942051 0.0108387272383578 -0.0360886754839841 -0.0761382674932592 0.0885575666281946 0.0419301996659227 0.0808331684439411 -0.0109512924346432 -0.00336195883870178 0.0209300109563457 -0.11425646427709 0.0337792889367888 -0.0720758196771544 0.0416601277929979 0.162735734624043 0.020749216951454 0.0421840587229708 0.038851039224889 0.0911776135617998 -0.0475473320517681 -0.0931377614357976 -0.133898627527709 -0.0139443209708521 0.00561432675785604 0.0632955166913413 -0.260494028509206 -0.0303023429288555 -0.0182430817784753 -0.243677760965699 -0.036561678879246 -0.00772659525609683 0.00320762920700396 -0.0715718237460761 -0.0191447354597778 -0.00139432080111121 -0.0233264234593419 -0.0770506266979631 0.102504662928853
  16 494.3676362325 ""  2.30545335712143 0 0 0.080955017956402 -0.0380179771083865 0.0553576469518504 0.046959698915927 0.0239105165656242 -0.00610611559123691 -0.000298514364139696 -0.0498210821668404 0.126725894012992 -0.0381795174091991 0.00958767527958876 -0.0469508685610127 -0.0574562722772406 0.00498956164496925 -0.0620477986114802 0.10379725827181 -0.0517958526278118 0.111594168617946 0.0486229922286538 0.02762767500856 -0.0114088061079946 0.0552780851996737 0.0151331156040099 0.00177156568385761 -0.0684012623841993 0.03277696991529 0.0340811827396156 -0.0145331639407641 -0.0700635338882347 0.210577534520711 -0.0476110062972302 -0.0416817254561096 0.208085463667826 -0.0361773101481552 0.0150629628473986 -0.0553670852990024 -0.0613822009012038 0.0099419058864573 -0.0722290464601405 -0.0620280758714783 0.0138860209457015 -0.0729145723155107 0.00808801752139208 0.0110167112591695 -0.0187621911359691 -0.0268434924711817 -0.00910202603638629 0.00729873039657214 0.00539051306231119 -0.0185105719139194 -0.0071375436089127 -0.00474974169769585 -0.000942649606315284 0.00900407457798911 -0.000766742997404192 -0.0040466671828419 -0.00847001744874154 -0.00435760583512337 0.0377694976025467 0.0120945799145278 0.0243778097662308 -0.0186513542457144 0.0168958385035453 -0.0140431104158981 0.0267452855828661 0.00650881387134804 -0.0245211941690434 -0.0169924802658563 0.0496439839348302 -0.00748859448809938 0.0278512914895858 -0.00151033023048777 0.0177094107263917 0.0383348741654626 -0.046169556005023 -0.198273415330679 -0.0407765506347929 -0.0868231839766394 0.154094671012992 0.299096097058459 -0.227092715865796
  17 553.463737335141 ""  104.172901185318 0 0 -0.021510028219588 0.00187702713972643 -0.0282680067349314 -0.0212074298247837 -0.00947960742097122 0.000207599136824091 -0.00243233479047412 0.0264128202196669 -0.0523659726309675 0.00673620656458067 -0.0041983694165298 0.0167431795377241 0.0177948001044254 -0.000600427277270687 0.0181001406780199 -0.0298427106628242 0.013765446335154 -0.0682550419532738 -0.0567028151974156 -0.0151513594436753 0.00822063641032078 -0.00855514875866953 0.0216010527794128 0.0153674584447153 0.0228274811217683 -0.0102586899374242 -0.0170349339293307 0.0173851579832852 0.0348311528007954 -0.0824004925067549 0.0196854417837899 0.0320206091603795 -0.0982137556419556 0.0145106228251619 -0.00392035011936391 0.015471031588322 0.0195443430782349 -0.00230919822147423 0.0211785137892382 0.016015102610625 -0.0034674974793466 0.0170496815224612 -0.0152011064444851 -0.0204696872175231 -0.00132924065875542 -0.033370944661367 -0.0283869156808228 0.0291992748180866 -0.0147582862028526 0.0240039159207784 0.00792046648923618 0.00820216622159372 0.0142456443583388 -0.0167208699712832 -0.0307178270468119 0.0567242615639836 -0.00896136101545695 -0.0123856379976625 -0.0653619785157794 -0.0588575185852099 0.0328800482332184 0.0378608993875778 0.0226021290787246 0.00463551515468358 0.000540056154560475 -0.00962735148373291 0.022946683532359 0.0348416541536664 -0.0685652480437048 0.00908610775743433 -0.0194336341808053 -0.0132902982938302 0.0332476884467903 -0.0440223593307399 0.0568959554055982 0.100290090364745 -0.0225138459476234 0.0631549858584311 0.403925918138875 0.610522600600055 -0.394791064665009
  18 561.006170222519 ""  4.08045442381708 0 0 0.0118875892022304 -0.119426326173617 -0.0867351635225029 -0.0719738540031325 -0.0217240360499685 -0.0178888624198218 -0.00385252787659205 0.00124608811873571 -0.001443586054944 0.015365738667385 0.0225797243636564 0.0137194979152633 0.0245658086257108 -0.00884388820653323 0.0314634508560965 -0.0724136373562899 -0.135339978439668 -0.0747958550007392 -0.361978752453036 -0.0457830531353006 -0.0100000892623818 0.0141551021168335 0.203759035616692 0.0730460766484615 -0.0246065290587502 0.13882405490097 -0.0455047958819388 -0.000198641525214699 -0.0449317728562093 0.202697618559388 -0.0288914535795176 0.103892784079481 -0.0193084468269777 -0.0165468767736344 -0.0392451493184719 0.00893907660805394 0.0525178576027389 -0.0214168887081583 0.0673278481660689 0.0315768822352407 -0.0266626631991368 0.0462610899017872 0.040705022534455 0.0569553582223906 0.0229336895914704 -0.0346127461676521 0.0103171401770448 -0.0174305385386251 0.000429588805414289 -0.0425448570913147 -0.0179617719295017 -0.0124078373669895 -0.0142412141878258 0.0280194199931594 -0.0243573954557703 0.0285287935671067 0.0768320624621656 0.0397715261876803 0.110416251026833 0.0900971365729239 -0.0229085192560849 -0.0572730611134984 0.00699495529856978 -0.00326029999373286 0.0463749243483916 0.00461384657112893 -0.042264835136119 -0.046112338624631 0.113958147859292 -0.0104738279919187 0.0436055963854928 0.0405911060059018 0.0689284771577505 0.0660752616727074 0.00075322914662017 0.0210319066364121 0.0683750186322216 0.0110158087489662 -0.0766423355180677 0.00192171911140204 -0.048857547957645
  19 623.909414105157 ""  7.1083496264776 0 0 0.0836843076037945 -0.0550687274512378 -0.060095373604331 0.030397628788778 -0.000127624206533139 -0.00149800123899649 0.00634093093232709 -0.0069047562931033 -0.00289263920793786 -0.00931236480441263 0.000276285273377964 0.00280301957447254 -0.00661988851577731 0.000971670065390993 -0.00806584508568559 0.0892871921520266 -0.0583032650768554 -0.0452040927630871 -0.0898284578955511 -0.0134382863028871 0.0117078749120275 0.0976745253352927 0.0858403154894237 0.0755811240114069 -0.0584077003502317 0.107095895903598 -0.0971201009638538 -0.0227910933406938 -0.0385096125586682 0.124050198761676 -0.0392332026958364 0.0144652277376399 0.0658068050260069 0.0094335622393619 0.00375017079523703 -0.00690629930579899 -0.00377257321479422 0.00264596524356738 -0.011598166017829 -0.0152332077859342 0.00342694977750967 -0.022111606263386 -0.0759898181889949 0.000300051403299078 0.0188269012454779 0.0485371181985395 0.000459514788873825 0.00689269086409822 -0.108881863758119 0.106138682034979 0.0634117399412878 -0.00397638282668275 0.009581941776585 0.000639001414797607 -0.0497215211917116 -0.0222397660853089 -0.000390491315386703 -0.0736710758938817 -0.00336501354854432 0.0176116123466665 -0.126931971871886 0.117240620244054 0.0117443759763127 0.059078709761718 -0.0964324281020218 -0.00621448586840627 0.119782910656448 0.105237397178888 -0.223948457470405 0.0182287028736007 -0.199221687985967 0.0965459999360671 0.00909733231149202 -0.0439739616212306 -0.0328028637926406 0.0959273531907843 0.0058496293777446 0.00388009654979818 0.134800007368686 -0.0683107266935395 0.185514796381891
  20 805.019681007845 ""  80.2895537239113 0 0 -0.00182810976460525 -0.00658395253059943 0.00982640354806401 -0.00781014096993954 -0.0188921571377444 -0.00770150652980629 -0.00444533714724176 0.00945279556350822 -0.0178205537915953 0.000653772337845949 0.00768179224700253 0.00171370763574493 -0.00169701002486638 -0.000431613336094877 -0.000851005406931195 -0.0751949595860387 -0.0161606474272077 0.0077824496338576 -0.0992704263816806 -0.0239201802974743 -0.0085986009797108 0.0172105380358103 0.0503593242294256 0.0176342293413123 -0.000349125850819106 0.0128745250772085 -0.0139528814525816 -0.00540005947393422 0.00845981382261216 -0.0126321503648671 -0.00464008577786887 0.00910497173617576 -0.0165488873321268 -0.0124742326054799 -0.00904189635038089 -0.00686533990561101 0.00791854119232626 -0.00411536325283864 0.0119804876950416 0.00421039464145654 -0.00396045895631241 0.00730678953407592 -0.0753742610918116 -0.0844278617574532 0.0331015274255597 0.0374663370892294 0.00922295319500127 0.0360992135402194 0.00591435889893131 -0.0371253087289273 0.00592974144490803 0.0164179569231228 0.0507669190776794 -0.0725923262598139 -0.0826430397728095 0.188912343153797 -0.0110425644357957 -0.275001590938038 -0.152648813272649 -0.0914595824476362 0.102843453967987 -0.00320669710918998 -0.00332247464734975 0.0481074451901142 0.0958088894067525 -0.107152582208491 0.04326103446204 0.0499127552201504 -0.0476265725322529 0.0248753099290735 0.0279116587598169 -0.0417238226446835 0.0686320758825352 0.0637576403830882 0.0361945004890592 -0.388433075722213 -0.277825150904047 -0.249431987748709 -0.0441537919353606 -0.0678608685738163 0.0592599562010755
  21 832.369833601715 ""  15.0131382315661 0 0 -0.0149394474546745 -0.00161355877921129 0.0242952724221154 -0.00851403850072159 -0.0032408335611115 0.00673333017361116 -0.0122929706116411 0.0193589788844428 -0.0113227925035141 0.00253615330012583 0.00453952628131963 -0.00160579604935078 -0.00351965142455496 -0.000718052224283871 -0.00312706457342021 -0.00987812373768911 0.0135692720904222 -0.0174268424483277 0.000477095053443665 -0.000507490287272169 0.00111372526830778 -0.0208807771079435 -0.00117843826781804 -0.00958470704134995 0.0186347254708504 -0.0321416244234264 0.0321004466098158 0.00302570823693064 0.0355362482678242 -0.0795734085057819 0.0115661675056457 0.00168647968033855 -0.0423754280420621 -0.0125095869273665 -0.00399924987253001 -0.00503579364470058 -0.00112103719329759 -0.00244450237870068 0.0036163845542392 0.00316078553576472 -0.00103614065577505 0.00609031928579745 0.112775783841766 -0.00924641846560101 -0.017623629171951 -0.0471065016059404 -0.012184870632935 -0.0649895966057082 -0.028345233956412 0.0771094322135095 0.0160030488874383 -0.0317573800482922 -0.0370210169245978 0.0865284138365511 0.18144991254997 0.14022386795852 -0.093015964327631 0.077146266741085 -0.122088193591273 -0.165689219537282 -0.0437115577428542 0.100767270850636 -0.0907191250995917 -0.00124813440498559 -0.187639824142462 0.113525410382655 0.0569074923700761 0.0377349086728623 -0.107006178285561 -0.0224787511988422 -0.22477657281425 0.127517581193058 0.0457704755115555 0.00864943389490108 0.0235897422684439 -0.327120191991641 -0.241001169812567 -0.175528238071175 -0.00164282880081134 -0.0429302172300021 0.0227607938455677
  22 854.64173161072 ""  0.116805178543212 0 0 0.0199945734255347 -0.0734241175662719 -0.00690206764241093 0.112597189979459 0.0399433102125508 0.0305419972876429 -0.0173857859031894 0.0288863047291291 -0.0929309345335583 -0.00363103935051503 -0.00169245136985793 0.00263554154797782 -0.0252924609359676 -0.00416695758255091 -0.0200529914079685 0.0656458658712772 -0.0915247107164706 0.0875123185103458 0.0738902879420247 0.0250563997662906 0.0733330931987352 0.182021154100048 0.0820236508648264 0.111730934503466 -0.00755691893737921 0.161647299306577 -0.103434241853241 0.0328058833238193 -0.00935012826719791 0.105739293808017 -0.0344453711623271 0.195475918348692 -0.1647039511812 0.025003502652249 0.0204245375939253 -0.00226282567061336 -0.0303998319635948 0.00787464176519385 -0.0464483855366953 -0.03777617343234 0.0125661690699324 -0.0457654019056742 0.0178500448686925 0.0477120596886287 0.0419986612265255 -0.0149691950041234 -0.00355623489163229 -0.00843620273202061 0.0223728367860751 -0.0146528787753292 -0.00621306042492481 0.0148362900309082 -0.00646238200428966 -0.0153980441848418 0.044097876523944 0.119988816787675 0.00762146236679688 0.0016103225576664 -0.0285267590148188 -0.0544837048076452 -0.0577274260602214 -0.0523059339258183 0.0347599342745622 -0.0222176439133926 0.0483584548557097 -0.00884197149725281 -0.0526816829881571 -0.0537383355271886 0.0947139040592654 0.00453352182650069 0.0985974376431885 -0.0591958140207498 -0.0968467052252269 -0.0407811147458689 0.0620245399810173 -0.237080294085302 -0.0892681313255615 0.0419963590161559 -0.0350667732210001 -0.00973409715177124 -0.0209484706601414
  23 919.556485805375 ""  2.44623144881084 0 0 -0.0794947607252319 -0.0135613962713268 -0.0183558653051369 0.060323352325063 0.0724486658595391 -0.0158811057663631 -0.0576574532875531 -0.0437842772834245 0.00292203215379646 -0.0233443903475159 -0.0377339208980627 0.0179387866690987 0.0172140459191884 -0.00175158975712248 0.0188798909561402 -0.0451228223260745 -0.053458543320372 0.128903971375146 0.0976671591920389 0.0523508101026792 0.048597042034844 0.095798469392826 0.0414397210706659 0.0390862069317349 0.114956184214092 -0.0213048737378265 0.205634519798921 0.154400385791064 -0.0665976450644429 0.200398319011652 0.00132305024899897 0.267849485441048 -0.287682395981048 0.106340297757106 0.0457160830877812 0.0546378949880663 -0.00911364030372055 0.0170045550601135 -0.0373510983649081 -0.0142113705051948 0.0228349943788483 -0.0314739128346042 -0.0491032909601234 -0.0487935366314102 -0.0640198412280124 0.0157123990374186 0.00362639009402954 0.00361803344319565 0.012698470368134 0.0212684054864437 -0.0224225906374379 0.00470822477081215 -0.00833828371911204 0.0441892743010039 -0.151155543068166 -0.172828145795815 0.0389713975888775 0.079780764247894 0.0375470616852493 0.0677233607539218 0.109082848559449 0.062123406362782 -0.0619688524857701 -0.0378038155095799 -0.138117224625886 0.107044501689595 -0.00350888848700862 0.0188877291198148 -0.0716493833384209 -0.0110212631370289 -0.0517893139791112 -0.0273588090049469 0.0495948544431108 0.0504954099178427 -0.00466390159393258 0.019692247445255 0.0484430226542119 -0.00761816182057524 0.0121622325481598 -0.00234409564032834 0.00794799763143746
  24 930.963111119881 ""  7.58076184525591 0 0 0.034564547085167 -0.00964264022698788 0.026733986694887 0.00531538924889553 -0.0622958654029743 0.0195527284399207 0.0182191599103001 0.0388757006354266 -0.0197310735704989 0.0213596320065173 0.0386853663672118 -0.00996371623123053 -0.0280216493805738 -0.000154990355839121 -0.0252628743953092 -0.064185472735749 0.0044234684241979 -0.0644773956970899 -0.13950870829911 -0.0653972315258025 0.0101854012351455 0.037547813057841 0.0593345466361677 0.0435934270166783 -0.0494309782122806 0.00430083483657524 -0.0964350657619125 -0.0773098365346708 0.0581419089460045 -0.148244633039646 0.00302590889062457 -0.116099203592968 0.0987348834494527 -0.0853481451939892 -0.0379688149147526 -0.0543203505011097 0.00360382866262106 -0.0128445364557263 0.0187488232195502 -0.00794617227597753 -0.0198252683033681 0.00465008832626682 -0.0946073600110388 -0.00243812979001676 -0.0460671041952568 0.00817611806469151 0.00219702507454555 -0.012342620460665 0.0527490000437661 0.0418832532231717 -0.0431492025474295 0.0478173567834595 -0.028114215181878 0.0739052199979768 -0.297119454445367 -0.116234087194743 0.126310955730948 0.170465103610658 0.0387237964139504 0.0554818352921404 0.0790307632096663 0.0498842281220954 -0.0482038183574911 -0.143862094129327 -0.245774213155775 0.252028165195775 -0.115209458233899 -0.0515664184016308 -0.00927103156038787 -0.0141583586909726 0.091370240725031 -0.19954822019897 -0.00429632970110677 0.0010591972757302 0.0363116809209015 -0.134054033688086 -0.0287205650353565 0.0286765313095114 -0.00367954384842891 -0.0146953482962716 -0.00150532892732618
  25 950.028252368362 ""  3.33697668427066 0 0 -0.0341415596434826 0.00871787511988453 -0.0366704055832627 0.100113438081691 -0.0360747133924295 -0.00182931983778565 -0.039918662443908 0.00508805733315939 0.0728716230233109 0.00379214126907651 0.0253503780066477 0.00404431229549681 -0.0221163906036206 -0.000425352290010954 -0.014736057576383 -0.181535470973584 0.0645970773398136 -0.285404771228447 -0.219437005038748 -0.0822770726439585 0.089878576966688 0.265137549709578 0.26472528755005 0.179672042456118 0.0922118264584119 -0.301015828047068 0.270547190025671 0.041747292280134 0.084414092757998 -0.259778698363171 0.0832024180550101 -0.11408647866945 -0.0741153884967838 -0.0104032594731444 -0.0138816483959765 -0.0271379211051442 0.00938886819264327 0.000383509503234296 -0.00554211475492245 -0.0335213063532978 -0.00817851921611546 -0.0344025874559838 0.0201938014666182 0.0220578722662274 -0.00978650966883144 0.0123802558542507 0.00379697917407092 0.0231705012565378 -0.028217376512447 -0.0037919077978331 -0.00731980687014836 -0.0146654012900605 -0.00987604966910323 -0.0215639933275043 0.0246938161385376 -0.0191992561217144 -0.00707726391775419 0.0621819266600514 0.0152711878528562 -0.0107227600822901 -0.0696944184510502 -0.0303292823294499 0.04198520044067 0.0327594739276022 0.10407642211106 -0.0830416294650905 0.00664764471567466 -0.0298394530116429 0.075576403697959 0.00310557519275826 0.00533929986067852 0.0617772342235632 -0.00859156650065617 -0.0152045169506787 -0.0109408565921718 -0.0329778154946591 -0.0220534846335826 -0.0120687227019664 0.0124780891253832 0.00103919832142249 0.0265926345235982
  26 962.005338733141 ""  35.6273534149448 0 0 -0.00248516867523699 -0.029508281397289 0.047378252867147 -0.0282533336257595 -0.00945009864284643 0.044216481551371 -0.0127625002689591 0.0269694139539642 -0.0425429299632224 0.0226873898325813 0.0175779824259624 -0.00756970983434276 -0.0199839319034474 -0.00239249410992545 -0.0204054605750572 0.0776730418174571 -0.0245573592594142 0.0690533517269475 0.101511194648417 0.0144056356668666 -0.000678879864931106 -0.102161637019698 -0.123287380003504 -0.0435003651332549 -0.00403957252662427 0.0480997966928897 -0.0356134310023744 0.0033522790218621 0.0243562574775135 -0.022614511900234 -0.0117243142843643 0.0638461601051578 -0.0675686076173245 -0.0648853104569967 -0.017676547389948 -0.0307449555360875 -0.0165112005321731 -0.00973563167370035 0.00369942029652576 0.004517408005618 -0.00728680552597301 0.0147263576492061 0.019684117620722 0.0247049195529898 -0.0826397762435597 0.0565209311626355 0.0176030267687484 0.0868912893620723 -0.0784232268534234 0.0101558831770755 -0.0666508228241989 -0.0444264137680893 -0.0449359664326806 -0.0223785214079084 -0.110317027933823 -0.139577094450946 0.0440816753505594 0.277244471518421 0.0622377827996238 0.0144223615702781 -0.104316303324114 -0.029755744269037 0.051116648386525 0.0694420998565599 0.198453290475951 -0.161502766055304 0.0162218760575249 -0.0848752645341398 0.183274224522889 -0.00128420499728673 -0.045906300836903 0.182472657453723 0.0494326719401682 -0.0115676731082021 0.0109931989811788 -0.145704822351204 -0.0493022836868943 0.00687571395450583 0.0513320766125952 0.0141394750715027 0.0838144182413706
  27 987.22443711772 ""  8.01730211396314 0 0 0.0322447207716078 0.0116625946481543 -0.0124583897148268 -0.025978359137544 0.0674163616148078 -0.114418691553234 0.0127783803096983 0.00573319524744197 0.0302571189177767 -0.0691671563534359 -0.0690521419099619 0.0123166409920254 0.0710816991851003 0.00399780088699466 0.0657805469155239 0.124521849323285 0.0498103157257111 -0.0842798029046254 -0.0448555084543063 0.0551049594796258 -0.1043434091652 -0.0259900067432453 0.0483072815859837 -0.101641947051668 0.00571385195785259 -0.0631590202318399 0.0299238254568288 -0.00690998208443355 0.0274039538946481 -0.0789020921521707 0.0274229521970804 -0.0818910872556614 0.0595894582526143 0.186804975774743 0.0655681150981459 0.11252026639795 0.0249851373855778 0.0241312814734539 -0.010520178749443 0.0221748928603099 0.0322699853032543 -0.00351163395198037 -0.0188812905826658 0.0559070091072447 0.00657063993058125 0.00826046137881781 0.00422141232701502 0.0133615485351851 -0.0150334402568328 0.0274730405937835 -0.0230471153954152 0.0269111293996958 -0.0297870873663817 -0.000550769428192686 -0.105415284312501 0.0578607619368663 0.0657369903377137 0.122300538165179 0.000236490670009165 -0.0356745871690538 -0.13474616979076 -0.037706783307381 0.0739192509455519 -0.0622024043933245 0.0242169751361299 0.0371048883090239 -0.0972791643601664 -0.102362027456692 0.146489651653865 0.0036921458074288 0.145536894293399 -0.0924434139143332 0.00883628851182654 -0.0517694905683162 0.0130990410949954 -0.208941143712966 -0.179658267467088 -0.0835364136615501 0.0228528691270209 -0.0130227783278862 0.0499751043306585
  28 1018.55438863212 ""  37.2700522769196 0 0 0.0223528776947457 0.00734370475688206 0.0176071158769345 0.0309169960196805 0.00867918071885623 -0.0715769105236072 0.0486592124347281 0.0166585304920542 -0.00991553094746784 -0.0382203114568453 -0.0226077929781227 0.00325247253722188 0.0267259984630485 0.00226936707248022 0.0312669654587066 -0.133578639055899 -0.0283852118830501 0.0699650833352171 -0.171231858667348 -0.0228525719046426 -0.0230179204605562 0.0930773984833356 0.181009307140902 -0.00321550823071993 -0.0777213692919893 0.0958068629738709 -0.170287194381569 -0.0979245196876218 0.00482748477110249 -0.0159087134459681 -0.0158123591004358 -0.102593859687743 0.173757702788908 0.102919826346029 0.0267548102536754 0.0476286017544675 0.0239355942980921 0.0145601919938101 -0.00949275306144507 -0.016933722933174 0.00742979666632727 -0.0311458834603739 0.0293228774665207 -0.0643179278910864 -0.0425230336596955 0.0215623107503108 0.00313306164436718 0.0356324032813235 0.00931863014608962 -0.0103742490991919 -0.0591148062764314 -0.0574405032524065 -0.0117658985714149 0.015206030297505 0.026807641417487 -0.0680621544045082 -0.0355420929360978 0.0413501356660858 -0.0580549492377521 -0.0355637781718494 0.165534992902092 0.0637634764113656 -0.144160143387919 0.0934563352211468 0.0186798214514559 -0.0831701854513541 0.110338184537648 0.0475680660284025 -0.0462207865952018 -0.0118536409699507 -0.223113073587682 0.211362048376492 -0.0832804364050684 0.0581498531223455 0.0591167036613362 0.0171760639715839 0.134293503308949 0.122661731885143 -0.0360755807881036 0.0227806991583752 -0.0486596170805574
  29 1065.59783020119 ""  37.2201168385108 0 0 -0.00621562968813802 0.00615062032889662 0.0310536406702816 0.0133080940788347 -0.0115623057483994 -0.0193178194956746 0.0151034065892357 0.00628566969966549 -0.0165119045949796 -0.00737372571843704 0.000103855415716811 0.000740357854980416 0.00137881994283857 0.0013207465417059 0.00585006339949716 -0.115367623337621 -0.0322047234728376 0.106626147537545 -0.0887919038215835 -0.0296730124785041 0.0138097760607366 0.0307661531689099 0.0905004156241835 -0.00445185997313352 -0.0253885251870241 0.0667879408516211 -0.0714786441537331 -0.0361852476628043 -0.00622222343869095 0.0214306571973821 -0.017805576118283 -0.00101345927859699 0.0458997619977711 0.0201271500139735 -0.000361552224100945 0.00330221220976953 0.0136804870147029 0.00344905614702086 0.000670571346865264 -0.0152280280449148 -0.00536266697406407 -0.0171261138602177 0.0167927101444709 -0.0739022886800845 -0.0689037774534843 -0.0372501393965424 -0.0155349670114201 -0.0560419236987058 -0.0323350171673748 0.044788267525252 0.111444243298755 0.0382846765357417 -0.0172921874915215 -0.0506390477713875 0.133455883684538 -0.242924025038708 -0.111579798952373 0.103027037282891 -0.03196807150925 0.00157785779403328 -0.0570342621079407 -0.0271224242073182 0.299400975557948 -0.0516179725426664 0.155944256972954 -0.0453643173389481 -0.09126011718529 -0.11112232060401 0.18429091334269 0.0236715815624743 0.232771948914247 -0.103668041381341 0.00980821868456126 0.0486897495639206 0.028910165790845 0.00820014056702105 0.0676871093013401 0.047046852875247 0.186195815285801 -0.0343572520558581 0.189241793344123
  30 1089.01364337928 ""  15.1933384603609 0 0 0.0348443618979992 -0.0838814645630585 0.10551982999119 -0.00106076472541691 0.0123081682748792 -0.0386471329415445 -0.0392579771901943 0.0808167048639616 -0.0270504317049256 -0.0119676875645392 -0.0126272526612542 0.00522490659254914 0.000415931864693057 -0.00761956678371849 0.0119583964128301 0.111279953252735 -0.0616320342941639 0.0672660478625267 -0.0877526355135723 0.0110696634972676 -0.0682651159449689 -0.0358389992051238 0.0414481567828062 -0.0812794833897513 0.020702552752486 -0.117891806316945 0.0661494502254348 0.00598029429057367 0.141705035407402 -0.280836733363407 0.0492633688054943 -0.0136781889213516 -0.127983614519915 0.0746166617136698 0.0257175801755457 0.0372762869465423 -0.00798506838676087 0.00693797216602579 -0.0290613350355265 -0.0267580888247751 0.00952196660391091 -0.0311426780115411 -0.00860865648704001 0.0321378144842882 -0.0273218007638084 -0.00389114423903676 0.000132940367635206 -0.0216587566759423 0.0107535097663475 -0.0684117776326768 0.0693905042948215 -0.0120008795943807 0.0627114917352008 -0.00621073603386857 0.0415898756179117 -0.181646046192793 -0.0188825342309029 -0.0579788090027439 0.183046509400189 0.154545377661364 0.0222676795449382 -0.0481663084727536 0.0122766969034137 0.0457029876329397 -0.054275175886198 -0.00948852725475681 0.0757534484107459 0.140853458714877 -0.20803843857314 -0.00687814702644861 -0.0985802180338744 0.000231391416447861 0.0262542709418031 -0.0148469178931753 -0.0242646927344032 -0.103441391064218 0.0964586586904468 0.128442724987273 -0.0560344578747268 -0.0104290724012384 -0.056748393694659
  31 1131.86490918194 ""  190.427305795804 0 0 0.0521267036061831 0.0197978181480345 0.0149656072986136 0.000664043830361756 -0.079575261536327 0.0582929945295344 -0.0407814971375304 -0.00639381621516384 -0.0103664451026473 -0.102255878769882 0.00930777126115455 -0.107992228621324 0.111342411928811 0.0629480142271061 0.04775319732861 0.0971223278736168 0.00962500671791814 0.0622878240035447 -0.0235044508915907 -0.0800524274653842 0.0784342458953161 0.0201611924363511 -0.0125483886853835 0.0629899486365689 0.0510081704839384 -0.0190225083854584 0.0974075744854622 0.0814155520574894 0.000921601187101219 0.0141508509313947 0.00290528446867412 0.0932191569247587 -0.143223384044517 -0.139944807439999 -0.07872541564196 -0.0688705044787036 0.11677308060375 0.0123743433102683 0.142017630896239 0.113088274328527 -0.0355469152103756 0.0904142381215959 -0.0118119704648319 0.00407922563544893 0.00471382536164253 -0.0116617053343129 -0.00739662411219228 -0.0113848703334081 0.0335999586349681 0.0184704168792655 0.005520093020576 -0.0186149769788923 -0.0147566732834149 -0.00650303425096359 -0.0326028321732141 0.0161995950819142 0.0190714475029183 -0.0195703153586178 0.0174163001046862 0.0193606629443915 0.118036780216561 0.0371422629900547 0.0263383412893058 0.0301873738720875 0.0485524906756364 -0.0514175420856229 0.0331215814090937 -0.015252831900246 0.0495464854694365 0.00101229338370807 -0.0313167992977356 0.0772033621943524 -0.0113808955317475 -0.0042133422959472 -0.0010533717322187 -0.0210416441957168 0.0239646833781572 0.033580173503143 0.0314094051471902 -0.0131507113412262 0.0380874775518883
  32 1137.22202800599 ""  12.1317847622802 0 0 -0.0219526894540949 0.0324641205418114 0.027956414471827 0.0195684520562678 -0.0386916328205535 0.00346463472559082 0.011109145783703 -0.0156258023543453 -0.0146527271697641 -0.033088271748709 0.00577055489769304 -0.0308553694905154 0.0277268165869402 0.0237621371144186 0.0201975555599401 -0.0704116018280913 0.00490006641821873 0.0896538386013355 -0.0574472250412824 -0.0673843227988306 0.0856068658136121 0.0331863490144904 0.0935939151633995 0.00370131160152139 -0.0135101727805015 0.083755218601519 -0.0557710202635925 -0.0120466618925449 -0.0382623060262467 0.0849515796459199 -0.0288829097329471 0.0409636056845509 0.0210249052340894 -0.0229648077473613 -0.0345732768578126 -0.0292524687718072 0.0769317740853774 0.0100783557565915 0.0533097127642104 0.000543144715701956 -0.0294411121538874 -0.00579253068927772 0.0459347336454854 -0.0109576522038279 -0.0153503961973019 0.0381447444244261 0.0262419995194873 0.0376018181083041 -0.102211032671514 -0.0725042731730398 -0.0169922949044199 0.0549174080451159 0.0560419735650117 0.0220319633211227 0.129317891221223 -0.05517899961134 -0.0695213007110185 0.0739080556480106 -0.0535630128475698 -0.0611272591691642 -0.418097621615145 -0.141039679794699 -0.0984429086866253 -0.0854321170891511 -0.164257883076487 0.161796686620737 -0.0921083893882004 0.071742271687777 -0.19184564409282 -0.00602457330489575 0.0754937634087624 -0.238272497888047 0.00591378353748851 -0.00115784261918957 -0.000661035082907827 0.0394816701032733 -0.0199353567364503 -0.0289973303214048 -0.1267052374253 0.0348904009259219 -0.136286624382778
  33 1150.73737961142 ""  10.9157051503751 0 0 -0.0249135927632711 -0.0650927445567575 -0.0960545224289373 -0.00149230866175498 0.0624243124459258 0.0890616296122906 0.0333209866141318 0.0165102238225459 0.0322581047300397 -0.0321581159785889 0.00206575619066237 -0.0474244137880541 0.0544569150366421 -0.0137835065299068 0.00239019688523845 -0.0740996629128545 -0.0210785277228546 -0.248636555515554 0.234527200935339 0.143889272868853 -0.0951182892530176 0.0183974268639618 -0.231855635529061 0.13831620479002 -0.046599216762078 -0.0775943938498826 -0.0489478666898554 -0.077193458276685 0.0296441419386315 -0.0953750015906689 0.0267138066529154 -0.157167923804718 0.141046345210763 -0.0228559280768248 0.0580949801046355 0.0633811944563614 -0.158289764315861 -0.00760454967709249 -0.0593889439219145 0.131714502310683 0.0944413583469879 0.110393770183584 0.00887323329575168 -0.013344106196429 -0.042919542613512 0.00170391519813031 0.00531530731387252 -0.00607051355673998 -0.0199089439066614 -0.0442036414298976 0.0293812061451027 0.00623930687677861 0.0326197884331493 -0.000564137051846891 -0.0164115010799412 -0.0978449199789189 -0.00129682544490475 0.057979919846075 0.0407117389646405 0.0357930778955328 -0.00296492731462256 -0.0432103724515636 0.0374488111806303 0.00222474457783837 -0.037238887232978 0.0194055613454718 0.00624248057793828 0.0588851345394881 -0.100210293420652 -0.00333004139414254 -0.0197883541618216 -0.0469896691453336 -0.0111762744292679 0.0321125919948448 0.0558149695412642 -0.125045232896163 0.00563108937464605 0.045607949254965 0.0139710543047336 -0.0051216392230543 0.0166886325063129
  34 1176.37492919528 ""  35.3730975488149 0 0 -0.106253325994604 0.0151860799692675 0.00575651475801296 0.0389843181287704 -0.000956619316905582 0.0164858177254508 0.0623674302817737 -0.0228305483435166 -0.0109374354265114 -0.00780622885350697 -0.00224457183278932 -0.0337081867201335 -0.0172972761526805 0.0314710200558418 0.0472860841443836 -0.133041383343548 0.0368680974883842 -0.0800616816684724 0.0754427945719824 -0.0362354173491682 0.1465503930681 0.00535764499452067 0.0874288787573745 -0.0454835963878376 -0.0664066811886667 0.12118655734577 -0.177260004277592 -0.108622253576167 -0.0647634591052522 0.110720202346183 -0.0477595656238973 -0.0354026013711634 0.183628642918652 0.119153355400548 -0.0533955198893116 -0.0324030170462873 0.246854734415135 0.0446821053185281 0.0520950285627512 -0.181808612338079 -0.103241793224718 -0.183934793978558 -0.026340263920198 0.0707793552770635 -0.0251630962939018 -0.00888287717771609 -0.00765920956326637 -0.019450487405745 0.0491631011424485 -0.0216090300206738 0.0483479380124058 -0.035862360179336 0.0189442063392714 -0.00746118446695858 -0.0943894708417782 -0.0502742780221382 0.0473459355012308 0.0881501525010125 0.125873001785847 0.0700463794956756 0.060615794705593 -0.0302489646611921 0.0863707431537842 0.0691969537929988 0.0255251458073581 -0.0711786015322068 0.0869652482741865 0.0670873267947786 -0.0587221805499635 -0.00947616155249804 -0.0883774186423829 0.0934531134177852 0.0470181171233423 -0.058090064376898 -0.00545376234035337 -0.0632836316131526 -0.152676577200253 -0.0915550612193737 -0.0157895687289578 -0.0130676097425763 -0.0150199515066544
  35 1185.9605481924 ""  8.27824859957918 0 0 -0.0630182811112266 0.0129003999765314 0.0611332746361498 0.0340698649594615 -0.0224197638352074 -0.00636432806946706 0.0253056492442436 -0.00432350331173437 -0.0209155376017194 -0.0419663260929096 0.0398067654529532 0.00880463476865 0.0631543712825587 -0.0681655657347363 -0.0377092068530075 -0.139684097996055 -0.00887210300894633 0.0881382233729008 -0.103135545731575 -0.0362597150183793 0.0320372921949573 0.0501746047405414 0.116155824927509 0.00648643727542913 -0.0330497727698478 0.0903007160741613 -0.100008384750906 -0.0578800382854901 -0.0244781010528011 0.0472567945597325 -0.0337612444484481 0.0192360757125469 0.064837004561935 -0.0477076064614093 0.148914977423648 0.149558265158457 -0.455189489225615 -0.045896477455983 -0.175675666735441 0.277933281319964 0.241285208245585 0.253341327223369 -0.0158165630049863 0.0322114955390291 0.0149418847208151 -0.00143871865683213 -0.00474194755381425 -0.0020270641388771 0.0233162533565269 0.0154040102467975 0.00297855032888252 -0.0121378425087954 -0.00845132339935405 -0.00195421737921101 -0.00211667687164572 0.0170287324689096 0.0030608030052465 -0.00739658773708578 0.0268544835160788 0.0111716591033437 -0.0148238207510252 0.00594486653368228 -0.000156023972853495 0.0165207683925875 0.0216903720956605 -0.0263044957135218 0.0219907628063568 -0.00549590299342817 0.0243590737705659 -0.00124945910762854 -0.0094013661578278 0.043491043678281 0.0371362428283991 -0.0393210128167716 -0.0410867165699049 0.0784786446486916 -0.057846096915522 -0.0695020333504152 -0.0295869243633453 0.000813475582027098 -0.032979745861707
  36 1186.87477350603 ""  15.2836370356158 0 0 0.0486986680147559 0.0927717702477188 -0.0453586402270352 -0.0286560462288471 -0.0197358039307113 -0.0547497768538855 -0.009044441976142 -0.0530509277068145 0.00267686927588592 0.0178604983907897 -0.00842978764312459 0.0614679651715747 -0.0018194717563797 0.0056015094941707 -0.059384971374513 0.151477266818494 0.119539060310473 -0.0700345463219685 -0.0412551510181503 -0.0577432763754979 0.0524027866248115 0.0300885683721932 0.0386973202465038 0.0237467681744505 0.0498344422124192 0.0534523198106392 0.0582077903583943 0.0821945583524782 -0.0806823196291406 0.170989255100385 -0.0252328874557659 0.0836496949728402 -0.0411450742250865 -0.217407616762617 -0.0315326950719334 -0.0762930788785869 -0.0817377026356012 -0.0478397899477852 0.0785003637928614 0.156331935257614 0.00793608801429569 0.179084522589521 -9.90563067616774e-06 0.0325449787813626 -0.0622281660953963 -0.00244068950886123 -0.00068495668400312 -0.0153363842331286 0.0202850962831048 -0.0558705718081982 0.0547638058534371 -0.0243784373578005 0.0407069594776754 -0.00429898767085065 -0.06858871829439 -0.12182710636464 0.0244855689339965 0.169586602993567 0.0845275768428145 0.0377894479470906 0.00684538356977091 -0.0741802267990994 0.0934897498203002 0.0587282104300248 -0.0121211470470047 -0.0403427800059292 0.0700675345923655 0.0991011122823448 -0.125733965966066 -0.0118983426180943 -0.0929861412724415 0.0354460090079968 -0.0302019861841108 -0.0169107611035567 0.0628373597636896 -0.198626807469201 -0.0886116666268863 0.0152750662435192 -0.0159265071237415 -0.0113687558779348 -0.0138422391549219
  37 1230.90180006382 ""  27.1842011686312 0 0 0.0549765802521652 0.051230998002379 -0.0197006790501155 -0.0196670743962289 -0.0595028804023278 0.0370029478136703 -0.0258147877260047 -0.0318016927413573 -0.00416535731269118 0.0179934466666387 0.0648827606401289 -0.0490237487783341 -0.0182986239517703 -0.0809274265793564 0.0697385694076049 0.064632745025073 0.0727575704827604 -0.0798984213418513 -0.0847628127189896 -0.0249609374753671 -0.0636643325674981 -0.102242624666973 0.0101185524158749 -0.0911775594413954 0.0462804245248487 0.0254782504860703 0.0716844109487259 0.0839567639562804 -0.0407758216895783 0.0874530199624207 -0.0125380854336954 0.0753024238283449 -0.0841165643867586 0.404281589514541 0.148625282183569 0.238649210854748 -0.131037263417164 0.0520095446129087 -0.292515625767572 -0.184399835496784 0.13338288508628 -0.21963947127253 0.00990513127209095 0.000323647236912001 -0.0186337725396285 -0.00187802620067489 0.00212527387558792 -0.00395528501574148 -0.00268069658992662 -0.0225367831750048 0.0113092835651509 -0.0035957306882895 0.014353728779448 0.000895490796145964 -0.0652077055271236 0.0198319215648665 0.0355301393147784 0.0825352991426119 -0.0136826654804521 -0.0217769504732826 0.0174203653759159 -0.0302068693906689 0.052109132878263 0.0119867088843682 -0.0108530464677698 -0.00196520269436359 0.0130599703536059 0.0308139903743606 -0.0444349494308378 -0.00413235303425489 -0.0226210726944849 -0.00471007882049074 -0.0230956233580313 0.00468909116927019 0.0226659834907611 -0.0391835924807361 -0.0151809943863311 0.00406424067879596 0.0261059106771463 -0.00433821039146345 0.0300604273644905
  38 1269.66433927762 ""  22.2632454254558 0 0 0.0178892736424816 0.0321404026685771 0.0112124218203971 -0.0273181692781085 0.00967140577616766 0.0153135741808935 -0.00442393282061492 -0.0150652138081539 -0.0100825717923118 0.0186507005926482 -0.0136360998670859 -0.0199057232039419 -0.00686628200892478 -0.000724759553694181 0.0106103860520521 -0.103410134990272 0.0285154862798179 -0.024652631081698 -0.147040840762161 0.119337244942691 -0.344036059887181 0.163200990714623 -0.168331323042159 0.288940424805121 0.0234452068548258 0.0318090103275324 0.0168660066144987 0.0208944781117124 -0.0235558789432198 0.0498747579095915 -0.0233265012271404 0.0397140605432346 -0.00680437323063373 0.0416920658958318 -0.00276656860398501 0.00640106223814553 0.0309075032178028 0.00911052520670609 -0.0180968627612015 -0.0334801344632562 -0.0145831225200193 -0.0352054609415348 -0.052042274266563 2.89619857472271e-05 -0.0022001906098513 0.0154116302467712 -0.0121621980460209 0.00563253301774301 0.0678755858586947 0.0585421501784064 0.0244468788960832 -0.0195649091282687 -0.0273412190546502 -0.0101804633652787 0.219916353039162 -0.227695488655653 -0.154115412061277 -0.0673725283555153 0.0654426864427344 0.0746724271622272 -0.343219038010035 -0.000941723884970793 -0.175057898841479 0.0238837630483001 0.051578216366777 -0.0543864803689124 0.0384984438290488 -0.0323917909014732 0.078984495497657 0.00194026542931552 0.0198910378707207 0.0779446126411112 0.0166234331394054 -0.0101789766571034 0.0179063205823938 -0.0695968033596774 -0.0345302718802321 0.00673448131318207 -0.257368409272736 0.00857935736618075 -0.276129450158002
  39 1276.7466257133 ""  13.7233881576151 0 0 0.00260478954550065 0.019496706888828 0.0394573788393751 -0.0103135596796351 0.0199290686668102 0.00737620752628314 -0.00645290215152576 0.0024817106226805 -0.00391819683439341 0.0144649455003074 -0.0256982050386739 -0.0128564468109779 -0.00311530912393703 0.00984395054497522 7.83928527148212e-05 -0.179274894028359 -0.0544868422576428 0.194196800246403 -0.212568722426975 0.138446636898333 -0.403692759012375 0.207940280767613 -0.181187032238811 0.324614646190183 0.00763031738839818 0.0430405333184752 0.00777586312576272 0.000109927216064177 0.0121920564401238 -0.0280115882100366 -0.0162258702991609 0.0360634671350398 -0.00573517870537602 -0.0118904732005562 -0.020670513226636 -0.0250092692921863 0.0346009501840915 0.000847883673313271 0.0157786100079195 -0.00636359117153604 -0.0345538058055368 -0.00488599226538688 0.0252773760609463 0.01394155692709 -0.00431263526996634 -0.00717590783364363 0.00307487119902344 -0.0096342471366696 -0.0134610593089438 -0.0419229956075332 0.0117023285158915 -0.00749998459491371 0.0269485136929417 0.00589678889141641 -0.258427034376331 0.226148524261192 0.159198451908276 0.248594881526497 -0.146578920758188 -0.158467155351932 0.102016006025283 -0.0692225735476286 0.205385279546003 0.0224179205884118 -0.0226376374322303 0.00060453863758182 0.0288405502307371 0.0617717600492306 -0.0874070747298154 -0.010513619704155 -0.031872355747432 -0.0135429527593563 -0.0131223634295958 -0.0111797570971661 -0.0366399565837336 0.159177462554526 -0.038446791596629 -0.0986006268247452 0.104900535550087 -0.00836683303702962 0.113710964271362
  40 1304.47653180183 ""  7.26553214652822 0 0 0.012770528005209 -0.0373046785504836 -0.0465832904492991 0.00219959423610515 -0.00276875516139235 -0.000622873371182066 -0.0108031429598303 0.0288134066083245 0.0259611499576874 -0.00517063121971318 0.00977736302041861 0.00675209729122877 0.00102080027178062 -0.00228777748385819 -0.000999348602309196 0.0285965911849823 -0.124561666673584 0.224423740831608 0.115713505995331 -0.0589668064544565 0.190895994965561 -0.102270827291623 0.0543330378319989 -0.149846794155713 -0.0183575631608834 -0.0652788789185481 0.0275511888084325 0.00659900186129104 0.0574451856931308 -0.108636781383067 0.046883190552415 -0.0662286269116493 -0.0182293893992742 -0.00223549709782487 0.00641545153519443 0.0064047189635713 -0.0101136121084183 -0.00134373938520627 5.72729178833289e-05 0.0010269551512739 0.00934059512342357 0.000348974641399815 -0.0323430093204924 -0.0269189069371469 -0.00604927509698434 0.0130406057615474 -0.0122533219933307 -0.00772812137905786 0.0734282570984785 0.0252008467303342 0.0607762642172517 -0.0337119133952704 -0.000630304993068617 -0.00603859930703253 -0.185683755054365 0.141623310149843 0.0789387751430374 0.328339241112377 -0.229204840152667 -0.183522903071542 -0.369925820011061 -0.108780085790724 0.0631233612338982 0.0590895803430623 0.0432057413468358 -0.0697213773337593 0.0995391142508733 0.045684510730583 -0.0236722985693854 -0.0114550115792885 0.011971332844927 0.0721509791531872 -0.0145536243697322 0.0376774516323023 -0.00670513131409306 0.152314896642301 -0.00737696098493294 -0.0939141581399535 -0.210312074935324 -0.00321303416094094 -0.222562154327323
  41 1336.66662312182 ""  4.61194391821696 0 0 -0.0633809127486732 0.0201564898414152 -0.0780316751144793 -0.02377252623684 -0.0415258306226022 -0.0279911930884323 0.0144694725435665 0.044177842146502 0.0215101476209567 0.0157920259408741 0.0213754460384347 -0.0134344072909921 -0.0058428084546562 -0.0147321557262576 0.012672795661671 0.424980487646542 -0.113112717128174 0.564977312345761 0.00751224168461889 -0.0668217772849226 0.0651703932500094 0.208895421684144 -0.0356598758647907 0.269695122399371 -0.0139603749025361 -0.132921600136988 0.0220981775188147 -0.0637993038690905 0.0446114972880935 -0.0380611301612599 0.0273244364256261 -0.131164930186153 0.105040279699695 0.0705179530675173 0.0184925172481082 0.0369733879714998 0.0119590637156634 0.0118386558768879 -0.0479379535484977 -0.0141365818138647 0.0366304683735365 -0.0163899389190957 -0.00580425694814684 0.0190993786272959 -0.00255287819129778 -0.00319907121728132 0.0026515859251755 0.00205351869717184 -0.0112172428267107 -0.00856859925503337 -0.0146592185930264 0.00452255990078055 -0.000393162948792422 0.00240345356953702 0.100892814510574 -0.0894794906836752 -0.0613754824355706 -0.0540195766352906 0.0738465731510407 0.0543847511693587 0.0883340895090566 0.0247286148531797 -0.0261973532999298 -0.00472191656566051 -0.00747620431162009 0.0085137322988423 -0.0164817676979237 -0.00739666481375593 0.00316318500700575 2.63666180696193e-05 -0.00646977236828119 -0.0150090811421172 0.00642083056009769 -0.0101182537653446 0.0214714935490751 -0.0213785508371696 -0.079699750146196 -0.0538494573093485 0.0428101903074966 0.00244405878563832 0.0428042204499501
  42 1380.313365343 ""  11.2947170846691 0 0 0.0200838693542959 -0.00119026878145343 -0.0120767235758833 -0.00319424106190434 0.00301816778622565 0.00606434972570116 -0.00635049412568744 0.00394101635727308 0.00244704565428656 -6.57951565797464e-05 -0.000999831701512263 0.00206744497420581 0.000154662031173034 0.000354457309146786 -0.000600260525935262 -0.122450413339477 -0.0419048112048923 0.0459953619666294 0.0302596324659066 0.00592347793432009 0.00561146454292571 -0.0398181435976217 0.0218331826952833 -0.044787982219665 0.00291413157105866 -0.0106686297606101 0.0139872984599813 0.022550621189974 0.00715116699426427 -0.00312153149616641 0.0114322163495419 -0.0205903692106279 -0.0116673055455634 -0.00856973090959698 -0.000386413498832853 -0.00112927147248652 -0.00491111364600898 -0.00080934249761528 0.00197001754624207 -0.0045912131509677 -0.00168622003737824 -0.00555574396608824 -0.0444339672106388 0.00489608500240575 0.0351197362897547 -0.0122730652576353 -0.00388193559807038 0.00440744501062298 0.0470265995909704 0.0149497152680719 -0.118613736276733 -0.0212754093858468 0.0548175423008235 0.0150795747710888 0.258547797888465 -0.156911394053557 -0.16134163589369 -0.0361952926689606 -0.0416900385679535 -0.0259343561581628 -0.120558945601697 -0.263643993592927 0.587114205201607 0.0433936315390369 -0.214098575061408 0.0618600850282998 0.0100667130335485 0.0446976581779659 0.041807373386382 -0.0133824944943047 -0.206555410165123 0.0588681336646676 0.011350501200668 0.00140110682198532 0.00744178050669981 0.00325301369388478 -0.0187278558551058 -0.0134773531135148 0.101301845008505 -0.00583628995052491 0.107839124162542
  43 1386.20187990665 ""  0.547226378057632 0 0 0.0202331657912609 -0.0103620167209456 -0.00275781946647839 -0.00479428756870839 0.00232209418693944 0.00573905900682879 -0.00710742951711315 -0.0101047556516722 0.0159491309396658 -0.000926521203362641 -0.00139758860868412 0.00111664973740232 0.000593459488241546 0.000697896148593008 -0.000260940816321656 -0.0692320404813861 -0.0223543491731685 -0.013168980239792 0.0300704910387634 0.00838244513564685 -0.00377814125037287 -0.0368327791139349 0.024748107787655 -0.0397884741067511 -0.0221866649145084 0.0693205078220465 -0.0201432907632595 0.0325207298514028 0.0199924428770706 -0.0858488770164508 0.0155332536949032 0.04029497370907 -0.0552112586412098 -0.00767228944460535 -0.000156969945389914 -0.000750678333845491 -0.00270698369412954 -0.000735583900950282 0.00346008041713657 -0.00376822389549183 -0.00190877163373375 -0.00465693617416063 -0.0895157873945223 0.061695548175711 0.0459600877879432 -0.00282481085493795 0.00467242498008101 0.000588424147340844 -0.0212417835706622 -0.040968726049243 -0.00270730585427147 -0.00415687603309943 -0.035855049157516 0.0368381590240201 0.372566241665603 -0.162712702904871 -0.24080629264918 0.397732541360026 -0.18711495017165 -0.174954226983439 0.29138755571131 0.0992738254217098 -0.152551988029438 0.0978492097680477 0.174185154485134 -0.100344555257987 0.0413820652194412 0.042756706698348 -0.1762597158082 -0.0444298473368527 0.128459157285941 -0.176106920092173 0.00867795003226276 0.0129943866407664 0.00711610905142635 0.0759684583811592 -0.0715987713462701 -0.101683421212285 0.0327794477718747 -0.00548875901569104 0.0407363907172083
  44 1403.16061566986 ""  22.6613100818126 0 0 0.0709969514406179 0.028918945782104 -0.0565658198437327 0.00473530919399306 0.0140279902219154 0.0255375918340293 -0.0245832173476471 0.0323118359037498 -0.0128277604918357 -0.00204744728180375 -0.00553775119427345 0.00842128269818463 0.00165129931255942 0.00318370947003401 -0.00283436722635072 -0.564998828276063 -0.202197407293256 0.360408140683075 0.0282234834706661 0.0286263993107732 -0.0168018134537419 -0.148986103934228 0.0356245424743394 -0.181301805536943 0.0754664107100348 -0.113650158956657 0.129424180310101 0.089881193633685 0.00846289149885895 0.10692531678091 0.014796450661486 -0.167252639190684 0.0571732389588241 -0.0285338879926769 -0.00313361272891602 -0.00698199370952435 -0.0230912651769939 -0.00479300224164904 0.0110706970231929 -0.0143734582243383 -0.0173207084461224 -0.0180291898693457 0.0154337409899779 0.0258240313828431 -0.0222471648102395 -0.0114403183708886 0.0125057760430583 0.00264511325010923 0.00467462949855764 -0.0196205332976704 0.0078912735756927 0.000607293066339032 -0.00642527294884493 -0.00223801502450781 -0.0180076852297804 -0.0549590967062867 0.0164873001237069 -0.121174370538752 0.147929144500663 0.0998295779610803 -0.0296123434092724 0.0414979933358934 -0.218684086011496 0.0102664382769604 0.00670093053531306 -0.01300522125508 0.00552515535995174 -0.00967278338015611 0.0135024200246561 -0.0015423586581691 0.0182306612989192 -0.0162067224608836 -0.00291777205607824 -0.0457037103166684 0.0160526169672555 -0.00698638799825357 -0.137397233675107 -0.0817959990017153 0.112406242214778 0.0163792764285131 0.112828408028697
  45 1413.49140527318 ""  6.68919183435124 0 0 0.0036817748697783 -0.00739487878441038 0.024506202458059 -0.0223246606322684 0.00204058516942113 -0.02318928467514 -0.00710161470002076 0.0254679054197043 -0.0508111006245263 0.00140013878489672 0.00625361734690938 -0.00563044191074788 -0.00404261072780406 -0.00485258141802551 0.00125016735468859 -0.0265302451053861 0.0202007443653407 -0.0745937615668302 0.096083976783847 -0.0284020066087714 0.103490101435288 0.0811342210368729 -0.014768359311373 0.113290044659416 0.123189227935084 -0.117399616592447 0.137823927883048 0.0202450432156347 -0.0382176282978471 0.209757007322374 -0.0626598816169037 -0.129476490037805 0.15449623047974 0.0397405011492604 0.0180151981666572 0.0189517860221647 0.0345201998986088 0.000288925908903442 0.00274557929434113 0.0162232426863363 0.0221431500880023 0.0227859953925541 0.0207018516179005 -0.0270605394346781 -0.00300489132174623 0.00138798451989846 -0.00531941506059118 -2.84387932056004e-05 0.0112456946625616 0.0309864965680274 -0.0352247144265306 -0.0225591513144634 -0.0558813990666421 0.0867028990646723 -0.0617904817022219 0.0708569843764977 0.0374081734565086 -0.124402844591406 0.0534600336826834 0.0676039975713755 -0.0754383957775011 -0.0687327557139648 0.205960312633557 0.213142736938373 0.317154351175414 -0.183020280473117 0.0888263555073045 0.109630018424013 -0.364829409227959 -0.0985397244589065 0.191911345812012 -0.303756509427078 -0.000549165152453546 -0.00186429229173873 -0.00782832016225428 -0.0432436704024677 0.0480854422268421 0.0580982033926116 -0.0142354891935107 -0.00675860381417055 -0.0103614049881717
  46 1415.3002727439 ""  11.8776742785045 0 0 -0.031416740399958 0.0192053751578329 -0.0428143485281764 0.0685314294845836 -0.0064187976170685 0.0568991812360286 0.0175034691422192 -0.0242369537211617 0.0579878618529261 -0.00462267885990906 -0.0176052599061693 0.0144156583240721 0.0114782602023793 0.014072902985923 -0.00368824117165657 0.184534439369771 0.00168422905677615 0.114361097552304 -0.290059219502189 0.0760881513448451 -0.29187164389177 -0.183218689083738 0.0318851225124183 -0.274331553602713 -0.159533577754715 0.0675025065746966 -0.177688975779542 -0.0775193688962658 0.0317392092406781 -0.199684933847739 0.0801510357524153 0.145390673702692 -0.175391629301178 -0.108571531373202 -0.0535326632284039 -0.0564803694074779 -0.0958342973639735 0.00035775718633442 -0.0102567533018786 -0.0406145967650323 -0.0626046095014422 -0.0580718526232709 0.0204873572928447 -0.0116279401482501 -0.0172703981992495 -0.00520603350069731 0.00198402374679551 0.00114425891991964 0.0167008573182934 0.0148621643739449 -0.0223130832666728 -0.0142626527399077 -0.0286672755678346 0.0443073273155634 -0.0456141374589119 -0.0190154882649978 0.0303291211353048 -0.173114638918905 0.106333154963978 0.0902798536304564 -0.103564293396337 -0.0458449075012235 0.058165612009279 0.117673737290657 0.148678342447988 -0.0954802218069436 0.0566013220738229 0.0556018180071015 -0.173996691342261 -0.0522898017658305 0.09865361421839 -0.153484191405368 -0.00510088674623008 -0.000363693007798603 0.0190877484788931 0.0148926933889539 -0.0606236913893586 -0.0545620773548832 0.0429737606643919 0.00228142048820197 0.0455181733917075
  47 1428.4562624728 ""  18.0665910519622 0 0 -0.0391811220015852 -0.0067843932923079 -0.00526722349831896 0.0613793929132245 -0.00492349084058021 0.0472372259110336 -0.00591297193134158 0.0431925657368646 -0.0739160070513282 -0.00705657179826282 -0.0171470875901158 0.0114577115384095 0.0138757358677002 0.0143914135076355 -0.00180738786538997 0.261875280524859 0.049359280225989 -0.0456721877196792 -0.231523743189518 0.0785410422518093 -0.274204070187332 -0.143008548583055 0.0608410462612407 -0.230471785193022 0.201556152383471 -0.219141399572299 0.23486992671475 -0.00190409036857103 -0.0601422925177579 0.339924009743931 -0.107286584730418 -0.215350396157722 0.280808810374102 -0.106330087940204 -0.0543239501879509 -0.0553150662175078 -0.100587636215504 0.00185640338697585 -0.0113565415501147 -0.0406253860119048 -0.0650378930410051 -0.0601962543736979 -0.0216256055539143 0.00248917997893018 0.0115857826545243 0.00457855582805795 -0.00322916818187001 -0.000842998344530516 -0.00730462175137913 -0.00563914544756634 0.00809967950853323 0.00452774765244145 0.00997031640294219 -0.0151580451739021 0.063565599616105 0.019008671323016 -0.0500782820789246 0.150239442059656 -0.0753561218073782 -0.0528328417177846 0.0626435160491127 0.0151565344081114 0.00694067871178213 -0.0459449917331089 -0.048134360904106 0.0351603450736096 -0.0172930964242146 -0.0156028966508044 0.0528660682844317 0.0189854855024977 -0.0317731252413811 0.0592849030775576 0.00244414988144596 0.0163720937733202 -0.000882092835360585 0.0164901222997022 0.0312029085511969 0.0105240598681163 -0.0440495262741369 -0.00264464535420644 -0.0484701837239284
  48 1438.05727549623 ""  75.3023862230368 0 0 -0.0175416866353213 -0.0137476844297984 0.0235064232348507 -0.00164287531011549 -0.00183746179139493 -0.00959928024807816 0.00334811162449982 -0.000346302905281611 -0.0132852048999984 0.000675269008131164 0.00124494268333176 -0.00171588875605068 -0.000832315670328892 -0.000538264045726101 6.93864941056974e-05 0.138954319767161 0.0526587968221163 -0.107358752863341 0.00154532204825752 -0.0084389066056952 0.01276985421267 0.0450831781736063 -0.0071929500294476 0.0539240725317122 0.0315645325703087 0.00455304793649123 0.0240495994707671 -0.0164691871673564 -0.00941813180951295 0.0218898493928403 -0.0336452791260716 0.00750994958000681 0.0482342350460528 0.0073836829396007 -0.000304771189593691 -0.000234447835667141 0.00459093661618458 0.00106435005501321 -0.00287947222730514 0.00503342960071626 0.002645222288743 0.00720189780624656 -0.0168863730730816 -0.00939699956363221 0.00709673267238705 -0.0457962965369587 0.0375865911981891 0.00507128945919258 0.0764719320233893 -0.0408716940848764 -0.00688973400126098 -0.0286493678322708 0.00831986705167953 0.0022093921902633 -0.0223339040116567 -0.0396412893061398 0.010621137002378 0.0166593076326215 -0.0825509319706463 -0.0687495970977208 -0.38424024240194 -0.0687814896887463 -0.384794021858441 0.172137113313989 -0.125658852404692 -0.077375311299607 0.124007025651186 0.0149101239510146 0.104894704351331 -0.0375281131667084 -0.00571711307159484 -0.0855499831771378 0.00335871842726279 0.0177717037358373 -0.0057976592102322 0.022840121906134 0.0381330369166949 0.0119209445180479 0.423974209179661 0.0585985547775431 0.421734320341113
  49 1482.93519164726 ""  1.82397578459238 0 0 -0.0058598659953578 0.00265124690645676 -0.00857422342495223 0.0371381627610191 0.00503779840207143 0.0273777053131865 -0.00257906458039107 0.0018006808297281 -0.00266423018835052 -0.0178900581631597 0.000963611857264375 -0.0192751973809446 -0.0664547189696298 -0.00486515022745362 -0.0641830300618071 0.0418987366431287 0.00285619858626691 0.00967744873678486 -0.228408228238987 -0.0275059022819439 0.0222684348943669 -0.0926757414711507 -0.170888423800121 -0.101948120576117 0.00915126208465959 -0.00400840981452272 0.0123228646767615 0.0175834929044578 -0.00119109767171234 0.0178732666060868 -0.000974901493948949 -0.0243957424866995 0.0121479324219454 0.444835003527459 0.282298444659914 0.1703841726982 0.316480213598471 -0.126014437664866 0.340307941534918 0.232097283167923 -0.0266565473064006 0.384749054268539 0.000391035184780008 0.00492772434801706 -0.000680366342516599 -0.00021138496835459 -0.000205883846663742 7.7080779393812e-05 7.04040213008365e-05 -0.000618764111854711 -0.001550427272899 -0.000834543936142405 -0.000540833709454465 -0.000505974982664218 0.00819118855938877 -0.0411346025098868 0.00154136106199879 -0.0144617936685198 -0.00857301671277193 -0.0199714374036323 0.00527845721579932 -0.000877169550524063 0.00384581282090358 -0.0053780952043662 -0.00561508478758286 0.00435444722601326 0.0120114910803947 0.00347075092240979 -0.000359468690598997 0.00125486512398202 0.0107714612476512 0.00838771569441603 -0.00253697137447095 0.00324337268884823 0.0052843013550736 0.0296867026344493 -0.0203559437341407 -0.0279123791977129 -4.67219634453368e-05 0.00079880318726299 -0.00176766530646593
  50 1490.44988927175 ""  2.61804511958068 0 0 0.00473897826752437 0.0179905705501455 -0.0114635330733549 -0.0036899043889872 -0.00689721768737719 0.00546336069238869 0.0157276731880223 0.00472161519968955 0.00879823912014543 -0.000421149776909147 -0.000646073702753394 -8.09638956128391e-05 -0.00487906498255177 0.000428515981763496 -0.00624777469355262 -0.0628836490320964 -0.00990534187137369 0.0493006124770366 0.0337003757561258 0.0169567772860851 -0.0509483436446207 -0.00396212533523927 0.0602402436929249 -0.00506058725917515 -0.0694113111500733 -0.169356378031538 -0.0623757091325647 -0.174983173768352 -0.0307461807240047 0.0659238949056436 0.0338610428242345 0.0927362624288381 -0.0890737930276105 0.0426574707870288 0.0313958842341931 0.0197925505171766 0.0096013370997537 -0.0173057766190711 0.0427961853974446 0.0135223769299526 -0.0220946444447154 0.026257372115026 -0.0218015060716372 -0.043707605173007 -9.71827879960552e-05 0.00806132498303115 -0.00429778202073949 -0.000770330344791325 -0.0237395002904882 0.00836805899972666 0.0159743366781248 -0.0138313716887065 0.0266963500774567 0.00814380960042923 0.0979622119200926 0.390125278498199 -0.150631009570583 0.25418999864706 0.141919234088145 0.266383568682118 0.053064235911324 0.0419910102901131 -0.0111446022022713 0.34882051482701 -0.214747956266503 -0.144982971276642 0.00449594911309323 -0.0597884955357265 0.284926802963981 -0.079629985041946 -0.12291487622296 -0.32648334598135 0.00966709170009391 -0.0176992933799642 -0.0173362900733902 -0.135964873492742 0.108791405391124 0.153492013578861 -0.0553404073236689 -0.00340901298714392 -0.0587239100164657
  51 1493.43682257327 ""  7.0531631254084 0 0 0.00154229830120893 -0.000910554996334403 -0.00112488363780623 0.00116838402265152 0.00156145406165164 0.00142019439977704 -0.00170225748935822 0.000975054840714751 0.000496534989386739 -0.00661803298710693 0.00610849103170603 0.00518988118786576 -0.0337769821757727 0.0331016099387304 0.0291320660412143 -0.0112576642746411 -0.00312929424120175 -0.000207067235223609 -0.00360833595933068 0.000753285915376329 0.0135488364867936 -0.0148593481905247 -0.00661081181946304 -0.0111292777411007 -0.0055284952577418 0.00306137669415557 -0.00540726415343665 0.0175065909191738 0.00100912359352037 0.00611747047174075 0.00892849123940908 -0.016882570294685 -0.00677816538081578 0.394674837293097 -0.43195598446239 -0.384188851756492 -0.0870826226621505 0.179546602742191 -0.427121089410688 0.195848578579887 -0.236834853538381 0.376855904053352 0.0013163662799373 0.00213259465091511 0.000135141091949785 0.000976796435816081 -0.000778099644667596 -6.70345875235703e-05 -0.00285644868464472 0.000889830072816172 0.000666191462519068 -0.00205245396984682 0.000792433749476525 7.28965642618233e-05 -0.00182928804114018 -0.0150796915271633 0.0053071833268658 -0.00864507578239075 -0.00523693672250235 -0.0105030883570546 0.0103002238243984 0.00415169847614291 0.00411515832365163 0.0219085516540131 -0.0232035832961193 -0.00696402325391746 0.0187453250671383 0.00016485221278521 0.0214254677306298 -0.00511168369896548 0.00906834903748978 -0.0176296679396449 -0.000204244194270505 0.000116935838636205 0.000584154850312674 0.00394407631604796 -0.00334959125707962 -0.00409991950753279 -0.00862048916090173 -0.000611918141254478 -0.00946953851543113
  52 1497.15797855793 ""  2.84053974122218 0 0 0.00283497182988707 0.0138039495005695 -0.0105705226901615 -0.0056836398082511 -0.00841319374942048 0.00436739206485345 0.016907911111022 0.00108306779736869 0.0052682320311679 -0.000328438480019952 2.90989693899334e-05 0.000598476752277981 -0.00635094061629237 0.0038018483109437 -0.00458060799318745 -0.0406092567618549 -0.00701018310943537 0.0391875842936735 0.052228095043861 0.0188170137810287 -0.0551733634506444 0.00220021359908867 0.0770523352596992 0.00142493343350067 -0.0328582545874127 -0.14305938282382 -0.0252311360113834 -0.19039788541431 -0.0266581930241153 0.0332485814574781 -0.00305407529279397 0.122298114082117 -0.0441284500286073 0.0740095781749557 0.00364999849196541 -0.00602725018500475 -0.0122842160015209 -0.00840338906338182 0.0202709794276887 0.0232185577653022 -0.055092710419412 0.0484909561270481 -0.0292646649215806 -0.0276641204886507 0.0104058828267635 -0.0136629075652289 0.0101931858762605 0.00103403392567606 0.0433674290236684 -0.0124693118638329 -0.00840988151104837 0.0351444303553665 -0.00669055457273908 0.00202103097178367 0.0673647368640919 0.21730450724866 -0.0986663451628372 0.179343301184261 0.0341342755903853 0.120058628369465 -0.131987346594332 -0.0536119692044165 -0.0622750050235005 -0.300348807020022 0.38089040991793 0.0797973115284675 -0.372002989282051 -0.0280390565118382 -0.312265399664857 0.0701998748174262 -0.228653608939263 0.224156437484934 0.013725183022713 -0.0107154829055365 -0.0179093369015758 -0.142925033003943 0.112500659304514 0.151732766440343 0.111094476026229 0.00570529974618672 0.12617031859713
  53 1502.3866178065 ""  4.82678146796524 0 0 -0.00282408016094538 -0.00648689668243073 -0.0313017461412952 0.00859244887868312 0.00622611031971932 0.00398116468955798 0.0038131942090771 -0.0451743868605482 -0.0125130949658868 -0.000557742064549877 0.000333564952483702 0.00182831316119227 -0.000296792651169794 -0.000145613659051153 0.00134174253698888 -0.0113043705801566 -0.0503041705759176 0.0890015025540848 -0.0353786305814541 -0.0135666771204836 0.0394129051362203 -0.0339639469164424 -0.0464712533965173 -0.0465230411982855 0.326997724204995 0.367183071167488 0.326719491714348 -0.0263993205663653 0.07082645259412 -0.42506416373754 -0.320799545879395 0.253931779896739 0.394724631097664 -0.00772584998994879 -0.0137953121282243 -0.0105547137139967 0.00514960819594854 0.00801673398355641 -0.0185020420046682 0.000998165653108488 0.0112395802142385 0.000831027747956188 -0.000454494841154276 -0.0081780282325276 0.00313949195285788 0.0017266045742506 -0.00172874004147736 6.20141708277086e-05 -7.56735254181546e-05 0.0067112753834866 0.00343940708155648 0.00519768620345317 0.0083636864102081 0.00717623496394396 0.00110412485572635 0.0469197830739248 -0.00575587867430079 -0.00188917779344962 0.0213903116620695 0.0368894550446995 -0.000910164682749236 0.00856942394714254 0.00060109689989548 0.0750094807895167 0.0301820772530918 -0.0471073754298608 -0.122798250305334 -0.0389504488285216 0.0306435718927679 -0.0178961223051566 -0.129219877064686 -0.0938178281154885 0.0049978752142202 -0.00686537590663696 -0.004101731294009 -0.0660592962375804 0.0500641936055754 0.0728204397891303 -0.0182548572596752 0.002118724768174 -0.022792215833125
  54 1506.98600025443 ""  11.3218070474107 0 0 -0.00354771378359371 0.0052971061882186 -0.00345427342136634 0.0284286904155216 0.0272301578355514 -0.00314645121378222 -0.00230917067522615 0.00587085535163268 0.00213979939307877 -0.00527150424906974 -0.00877764239804581 0.00393977558775865 -0.0171750323853531 -0.0372808259905631 0.0220474948710235 -0.0152328797862075 0.00255229039143514 0.00243092589608476 -0.245803416974335 -0.0494398298153892 0.132208559982484 -0.0553580981862529 -0.265835490524981 -0.0588053904914189 -0.0411389924148927 -0.0232783887403923 -0.0433123001805657 0.045187310188533 -0.00615229458924388 0.06056085994752 0.0485294696722274 -0.0709844193247091 -0.0403644352750023 -0.244161677923669 -0.125556881308601 -0.0641647185938355 0.439713221105709 0.138348219919467 -0.306913406572823 0.0707350393922141 0.559904992734243 0.0333192028921502 -0.00404195417240638 -2.41347784210369e-05 0.00398130822785984 -0.00106739740510914 0.000176918992025081 -0.000548977689552002 0.00565603851470525 0.00116469486169103 0.00484552378208472 0.00708982642310584 0.00778849898213546 0.00532527740600682 0.00817382537987579 0.00383327614033633 -0.00426602456263805 0.0275306325043685 -0.020913031584127 -0.0158036350914982 -0.00782421073689924 0.00455203029799771 -0.0176228414510732 0.0388354896288794 0.0607215551343307 -0.0353634714158044 -0.146439905093483 -0.0384082073054772 0.00262141955317216 -0.00867433384044492 -0.143333229577631 -0.057844014959974 0.00375793417732787 -0.00276065337613129 -0.00441774091682856 -0.035005798632288 0.0299876726721657 0.0397198825767546 0.00142880853654164 -0.000761255193070543 0.00325959008616614
  55 1510.28005477707 ""  2.90547589595895 0 0 -0.0247477359856269 0.0011082447578868 0.00251630676778545 0.00272822669673054 -0.000935749916862131 8.75436321315755e-05 -0.0300818865187623 0.00400327916784106 0.00745620709740879 0.0021859808281564 0.00229113978033074 -0.00186482148713007 0.00941064420189981 0.0116948736725364 -0.00444096709933111 0.0412362039624573 0.0158925553487917 -0.00876404794473683 -0.00575151763311786 0.0039368927678649 -0.00863499358374638 0.0180896259843349 0.00286063768194521 0.019653773459709 -0.0733533952734723 0.23928798992791 -0.09966509078644 0.436100194648113 0.038108828240568 0.0331064183371459 0.1334055140143 -0.349421783903617 -0.0471728990148689 0.0463593904377289 0.0318350296073748 0.0172389378570569 -0.149624985881981 -0.0390768334726 0.0852711830033487 -0.0355008204457415 -0.167753885566037 -0.0350757884031005 0.00413275325110198 0.00664214374594222 0.00402315411475451 0.000190472325087034 -0.00190126574272592 -0.00203015837053109 0.0100920792180066 0.0106686932094187 0.017287254072836 0.0174250668711856 0.0233647468105637 0.0170126751052097 -0.0510607795043903 -0.0678734742515937 0.0570175391884999 -0.036423321604866 -0.0604938441643275 -0.0803971718568853 -0.0140727422981544 0.0229748166505179 -0.0342517141143504 0.162996509403834 0.13825798671897 -0.12092118501539 -0.399034587075801 -0.115201349594711 0.050494113150554 -0.0375930273775027 -0.40214114723064 -0.214158638784441 0.00723017656140993 -0.000262068722770963 -0.00685858357937443 -0.0203263211336716 0.0367967397424457 0.0389529051955245 -0.0221590455206648 -0.00382175837559833 -0.0187935553731426
  56 1517.14778696287 ""  11.351850557862 0 0 -0.0227893587930812 -0.00392709244547374 0.00284212495736869 0.00830888299883454 0.00362566731017107 -0.00112499946657327 -0.0291418449231297 -0.00725771774625725 0.00379471632764509 -0.000949208255555333 -0.00176294951638116 0.000515378329486855 -0.000846394595011697 -0.00156662371221888 0.00119610201355726 0.0476133901286725 0.0118413089048676 -0.0112913470317127 -0.0355218626733706 0.000313187014284847 0.00112623116057917 0.0107745112409804 -0.0215631818033803 0.00801857682612896 0.00105359249939766 0.327914367402906 -0.0281588809504949 0.430355628250267 0.055400932615011 -0.075562153635962 0.058796431458941 -0.280495602356462 0.0374914901477882 -0.0173545686440292 -0.0116212669598851 -0.00812117254081545 0.0277430461823249 0.00999760781832417 -0.0215521546439906 0.00590463705988394 0.0341091400400289 0.00342802148719634 -0.0217314179781549 -0.0445752041839748 -0.0105972450269243 -0.00285817658760524 0.00439987203506914 0.00174629495655392 0.000622527846947449 -0.00843175514133261 -0.016409424701457 -0.00609835533685574 -0.0149655248134032 -0.0112615389417851 0.117380286382443 0.358719139620132 -0.175542723596568 0.185348173276215 0.209714921812278 0.324438545268299 -0.0387515439366299 -0.0342616969695329 0.0123195447233107 -0.150512295135293 -0.0477194131615948 0.0943023420108527 0.213173690942428 0.0717974049924616 -0.0721264960310411 0.0347309812074774 0.232737082032779 0.172588374311438 -0.00210947180149218 -0.00257669233803145 0.00202426384412361 0.000794911841992455 -0.00945029291465667 -0.00554797134770224 0.0516400762489722 0.00451361719375263 0.0559522133075192
  57 1527.74112673239 ""  4.31039483520332 0 0 0.0101970429134828 0.00218664529180101 0.00184411786328072 0.0245240695754509 0.0508703707555786 -0.0312237826464154 0.00650050928425683 0.00319741830009894 -0.000490880599499836 0.0100803622402034 0.0147550514916644 -0.00586667233895636 0.0301708852831665 0.01777567223414 0.011159465619858 -0.0502837332749973 -0.000994850022445011 -0.0137148239159393 -0.38673960391398 -0.146868815695247 0.415123151815098 -0.0244484158331747 -0.574812114642903 0.0115643878976034 -0.0135574649597834 -0.0832505538097075 -0.00936132200168437 -0.0825956280409197 -0.0158475468894604 0.0391982551092166 0.00243622183286426 0.040502532011685 -0.0213900799757755 -0.0012041200310338 -0.011852919646852 -0.0046168851346484 -0.319790170234641 -0.0281655444131465 0.0475294957100034 -0.111756933788062 -0.265468617305101 -0.147446352943455 -0.00734039895220132 -0.00353640430718741 0.00121051660954128 -0.00100907406251276 0.000726930669202442 0.000242922661685718 0.00101776664844636 -0.002781131016036 -0.00299950144997518 2.18370869494184e-05 -0.000891762253725931 -0.00105439012764389 0.045079427288781 0.0473101408108493 -0.0423193096843145 0.0499740294894682 0.0210614074731853 0.0381534038018909 0.0012436504113616 -0.00434526885240082 -0.00097965734601222 -0.0196180296239815 0.00136970939610301 0.0105169998949431 0.0105074470876217 0.00595389519401227 -0.011794462158312 0.00465882709989022 0.0127774778014042 0.0209274981576113 -0.000940524215076758 -0.00259509223436847 4.701527923506e-05 -0.0181199442207112 -0.00265104205862692 0.00458524117147788 0.00827862565295127 5.01380952475712e-06 0.00926940116592649
  58 1531.84730086727 ""  14.2640266229169 0 0 0.021751917936979 -0.0395343695419794 0.0425985335990905 -0.0069881782711096 0.00139203970592307 -0.00921923403333845 -0.00334624384824602 0.0057395237949535 -0.0139410207622363 -0.0021094094678029 0.000460369898750142 -0.00139048178847054 -0.000412863408089497 -0.000370364737893994 0.00101794712369119 0.0853721942024832 0.0227446994374997 -0.133836472190377 0.038680088089218 -0.00545532596734092 0.0205405214643141 0.0230522223458267 0.00914142773592791 0.0283552907398226 0.0421037188844446 -0.0718251637534988 0.0533187323542564 -0.0834197883059264 -0.0044282216987535 0.000612968308550325 -0.0417118216497491 0.0747759308415855 0.00776461886271519 -0.00163029607045651 -0.00757488780563463 -0.00608869403484348 0.0171558467391759 0.00597712906135831 -0.01164688404026 0.00779553534919504 0.0157993107995108 0.00896909492068422 -0.00415902055158775 -0.00626082917983414 -0.0427774577497406 -7.80189001930457e-07 -0.000118404429069165 0.000664687075777199 0.00574659141754446 0.00398398319886014 7.2455319129203e-05 0.0107695850424493 0.0116380531266671 0.00460747411391435 0.0421643385442996 0.0960614007079365 -0.0941388886320222 0.00347217619250064 0.224906916116204 0.22997440167222 -0.0182843520471175 -0.00124658681371515 -0.00504996925333962 0.0273077041350914 0.0628897635113462 -0.0273351726475172 -0.203452051735401 -0.0569243010364764 0.0216091966240615 -0.00675611656507294 -0.191684241503051 -0.0515535126106839 -0.0463157904674525 0.0324813684129068 0.0475740641383209 0.459390651449384 -0.356513694542621 -0.483193506287909 0.0076131961286574 0.0053833349342198 0.00225841798060755
  59 2958.76336390798 ""  33.9820734018669 0 0 -0.000142422480958471 -0.00267115046685218 -0.00134544218916095 0.0353558914854404 0.0467810950017517 -0.00862429257042612 -0.000562157263849131 -0.00085219772778081 0.00139654881312011 -0.00135563494672654 0.00171458847179017 -0.0031269366511262 -0.0109925482763442 -0.0100165106034139 -1.8978955658706e-05 -0.00503839418013544 0.0328872648053054 0.00989561086800574 0.0698730031458185 -0.651193115348468 -0.22389977321924 -0.471029241341026 0.0658912498655011 0.367698012092121 0.0200943470984755 -0.00300062330585661 -0.0154016223407673 -0.00107538817992439 0.0162780584842685 0.00605295753597414 -0.00923363822540947 -0.005158408711206 -0.0028789940077352 -0.00117092439553814 -0.0491867671969609 0.0539463731678075 -0.0220554916924729 0.192661052761879 0.0713109605642388 0.165504724969973 -0.0221076963906785 -0.117318413193382 -0.0060447327569728 -0.00275866142127262 -0.00592125557956601 2.11665699932882e-05 -1.58412242869314e-05 7.04958632874244e-05 -0.000149778959221129 0.000617900489059825 -5.32603731514034e-05 0.000211261047899499 -0.000134922789831661 0.000335926654990782 0.0650301766396818 0.0170194218274947 0.0927802450486531 0.00181218043556642 0.0208396562117078 -0.0184040391630555 0.00207207106228411 -0.00800904502792887 -0.00245991654762599 -0.0031327940660143 -0.00162443770741383 -0.00483363772681796 -0.00100021986104068 0.00340020857122135 0.00109083002253578 0.0012696987909794 -0.000202525496582726 0.000123300833088555 -8.15966702235368e-05 -0.000307118834221104 6.62733473243172e-05 -0.000248736191677367 -0.000132570340502685 -0.000492799642909879 0.000182037477643175 0.000243613560084317 -0.000178833764712553
  60 2976.2130443868 ""  48.5985843642833 0 0 9.50448862657957e-05 0.00273239200419664 0.000570192404144796 -0.00376146755792401 -0.0195540560175274 -0.00185744781668056 -0.00029109371448624 0.000141408431573995 -0.000575081948565737 -0.00269190376974184 -0.00124343313853146 -0.00137413505192916 -0.0338472371529204 -0.0318646700523602 -0.00405666294543258 0.00539990651971064 -0.0303204885983646 -0.00843417272358519 -0.0260394143362366 0.24948966079413 0.0779090811404943 0.0672932666377903 -0.0108659159846863 -0.0614737077638588 -0.00553798190548229 0.000653309806817322 0.00452191572390737 0.000338505748248474 -0.00528302002738319 -0.00213522675150697 0.00606306518468477 0.00326987273897379 0.00240770946097921 0.00558645553947548 -0.146051127953896 0.16902090963217 -0.0530815461460305 0.601907369965116 0.237574717941539 0.491531844854434 -0.0653767332740782 -0.328101256689488 0.0113905173061869 0.00513249224015345 0.0122495360045797 -0.000115933841911856 3.078475186127e-05 -0.000116087143102363 0.000449528627065423 -0.00146226044021104 1.42596574351146e-05 -0.000530365146269763 0.000227357417772449 -0.000727211724955478 -0.129879636166142 -0.0330189084987497 -0.182452813128358 -0.00213809852859932 -0.0347662119265861 0.0316063997212177 -0.0041134902995034 0.0168867787908123 0.00509389248707175 0.00665374634859618 0.0034522666875601 0.0103137564472684 0.00181094026231512 -0.00635821482253197 -0.00202870003663272 -0.00205444099002669 0.000166738207418724 -0.000154471782521549 -0.000135610221993744 0.000544620367194516 0.0001745130678458 0.000238013122998157 0.000328046305039495 0.00112436062560986 -0.000152207174253554 -0.000826772526865988 -0.000453838237213409
  61 2980.69552181317 ""  58.842935650789 0 0 0.000349495693839045 -0.00689037809312231 -0.00122226280447208 -0.0343184509917577 0.0201412098917686 0.0300186776451437 0.00133788715412314 0.00114591216039938 -0.0012743810052443 -0.000626351776352344 -0.000453458817011763 0.000191271316818721 -0.0103709735304987 -0.00526990214643143 0.00108784191617013 -0.0135026705756811 0.0861809136918782 0.026169205186323 0.00703210624813747 -0.199810438636575 -0.0641867225900896 0.400329690357015 -0.0366131743732734 -0.304396305030782 -0.02207149522655 0.00361954400797424 0.0171851361204731 0.0018183203572365 -0.0183764738369858 -0.00398309849647341 0.00435992306905566 0.000965297183648501 0.00123051058904146 0.00172466377824471 -0.0345939864364934 0.0402228592269492 -0.0120151581570265 0.114977230873712 0.0450073516256145 0.14653797392358 -0.0172838128784753 -0.0928779481885216 -0.0363111048384755 -0.0166053781647862 -0.0401543437848284 0.000374103517887873 -0.000227517019066101 0.000313906540718938 -0.00178489745543189 0.00614790165823873 0.000301945248075736 0.00144304435355221 -0.00058871303750085 0.00276379712536511 0.421043911013288 0.105057580403379 0.589048266581418 0.00552613580010226 0.10782141988074 -0.0985497323900932 0.017281507595737 -0.0702731768856548 -0.0212433130761355 -0.0236278305396883 -0.0123425349657324 -0.0371467015623173 -0.00515875647539379 0.0198786170628983 0.00632440508581161 0.011142249234769 -0.00028576451539394 -0.000401334595689997 0.000377592158095454 -0.00149932885053826 -0.000781173069839718 0.00579613918149663 0.000244044149500036 -0.00259599872446145 0.00097868990438711 0.00532784081059593 0.00398450718716933
  62 2986.44360924649 ""  61.1371034513473 0 0 -0.00135761399807792 0.0108310308325082 0.00303125340772645 0.0383718382974307 -0.0466942214623504 -0.0409794446597875 -0.0011270328514705 0.00096605095498222 0.000693990285750945 7.62802174127211e-05 -0.000114104811716818 1.80538271296147e-05 0.00118674562854086 -0.00316217653387826 -0.00213832526819473 0.0242974677041599 -0.13797250649248 -0.0425952564971827 -0.03511278720643 0.525478236246531 0.170439466285159 -0.422627468360322 0.0343050709413739 0.318305117486048 0.00923438371835847 -0.000891061013526153 -0.00703965350309196 -0.000187481651288723 -0.010341755847554 -0.00344176932000622 0.00248498385688019 0.00279937483750152 0.00319392979494779 -5.16006330120902e-05 -0.00284052661659496 0.00428135226783185 0.000347304394983962 0.0434799693959436 0.0191003814625002 -0.0161564458331943 0.000334080402924109 0.00599843231250122 -0.026063283810748 -0.0116144365345007 -0.0296056450373558 0.000394600996135495 -0.000179628255897615 0.000246996746801227 -0.00143050273966834 0.00464816111932737 0.000327807413994949 0.00129561544136841 -0.000404839413643477 0.00219662012487101 0.303830955041639 0.0759977617356413 0.426912443794651 0.00271078956418531 0.0713690371529102 -0.0667657520145794 0.0126266350896505 -0.0518011696683654 -0.0156171872729257 -0.018819147450721 -0.00978321725599167 -0.0295539360760569 -0.00384549887596423 0.0147824002880728 0.00474010852663225 0.00730420232536476 -6.0681735767216e-05 -0.000179857765523367 -0.000386596370704364 -0.00107335851833045 -2.12861413263647e-05 0.00230662812385776 0.00149519456851503 -0.00315453172344765 5.94768220720399e-05 0.00415752864853525 0.0029574030421271
  63 3014.80578317461 ""  53.5367673368961 0 0 0.000230173920128457 -0.00199089538411453 -0.00050182716172575 -0.00319302294669724 0.00377992781875041 0.00331197122707151 1.65108364293803e-05 0.000239519837544055 0.000120767363037271 9.71412788524652e-05 -1.48700055007338e-05 2.90744430192293e-05 0.050159751217144 -0.0545966718844117 -0.0491493614931282 -0.00342300627279404 0.0258023157826593 0.00854271672294401 0.001216344639796 -0.0372087052000898 -0.0172305503910708 0.0338445820521791 -0.00522736588582196 -0.0197382392576921 0.000550705847680473 -1.70054238078228e-05 -0.000349095538439812 0.00025751473711016 -0.00263746896223942 -0.000603849662058697 -0.000909255618616551 -0.000399402380435947 -0.000519619363270946 0.0135235856533956 -0.00996783797960098 -0.0204932336994827 -0.0386022082408149 0.608273181665363 0.217144613356055 -0.569533915804 0.0476174250333753 0.383885305838645 -0.000520712284082898 -0.000457507891210103 -0.000441520182474336 3.72847946706663e-05 -1.25021150075196e-05 1.37105805583633e-05 -0.000143892501181856 0.000406892640409221 0.000108253975723067 0.000183461507694943 -0.000114321788637958 0.00029870846679541 0.00535324172615846 0.00154057497557117 0.00813222155026364 0.000426032432253501 0.00393436886756606 -0.00324445392758899 0.00134256572308576 -0.00476183455210163 -0.00149441488372246 -0.00270941806026385 -0.00135556735850837 -0.00427469394083681 -0.000763130864883063 0.0027292532231673 0.00085608915734827 0.00119702475786408 -2.23751513896208e-05 -0.00012915022275168 -2.56108502046038e-05 1.27125392268393e-05 -3.38814415142479e-05 0.000176881472160015 -0.000391317829651034 -0.000101676401599353 -0.000158267340284185 0.000233015681927367 0.000136401981214229
  64 3025.8747942642 ""  22.0048781141461 0 0 -2.8981847793706e-05 0.000266160472249628 8.87226325823131e-07 -7.22892036523875e-05 0.00014551712494892 0.000156371806186143 -0.000149111518316012 -9.5667893635828e-05 0.000138501034495419 -8.0323850318272e-06 1.19280005262142e-05 -3.6138826990402e-05 -0.000197023906086999 0.000363636093504226 0.000168938638094766 7.49587718358519e-05 -0.00212127145575978 -0.000511355211086904 0.000177758966167749 -0.0019787792249406 -0.00066999000928131 0.00072711901413383 -3.57407617353169e-05 -0.000739578280648455 0.00225181795128133 -0.000239287951168082 -0.00191846833114234 -1.53745752186067e-05 0.00140757870149866 0.000268729402621855 -0.000247260673075378 -0.00013291608213496 -0.000200146620603077 -0.000105810881404592 -0.000611204906042513 0.000881587185055744 0.000182156804495153 -0.00356299076111415 -0.00130062962166553 0.00221312522745188 -0.000160215642095906 -0.00155536072699651 0.00300654282964179 0.00146283018321803 0.00211747114251571 -0.000131000104129558 -5.28006378447468e-05 -6.13935538898213e-05 0.0030270413905276 -0.00741756089880673 -0.00338368625696833 0.00722057203131144 -0.0273720119844659 0.0412683096816005 -0.0283818551160426 -0.00719820743921584 -0.0397403913056742 -0.00328764389499729 -0.0156980921498567 0.0138486989840748 -0.0300101970966748 0.0955418282138024 0.0331507794840089 -0.348922889251977 -0.183058543200747 -0.564839670394719 -0.14490471587175 0.511404946626979 0.156052715241233 0.40033133051846 -0.0084114695592167 -0.0756785451139405 -3.98662061974208e-05 0.000420564590456472 -0.000139167640533528 0.000109457364419946 -0.00177390044112791 0.00268477809553011 8.07086885647633e-05 0.000156862588010072 0.0019172259246359
  65 3032.35713052417 ""  32.852176779172 0 0 6.67899160041647e-05 -0.000161386467535953 -0.000182058447097413 0.000168165406426015 0.000237066538400508 3.4824098262908e-05 -0.000394355781775298 0.0015489798565552 -0.000565405184283886 -3.18546934178117e-05 9.92999481239878e-06 -5.03900797057249e-05 -6.16824377108361e-05 0.000481895836791374 0.000233752682580511 -0.000386769692448694 0.00177475533517749 0.000621819497041353 0.000545444472330669 -0.00331428920491667 -0.00111771151274043 -0.00272091029857367 0.000329300146027622 0.00170484822264762 -0.00866375669743583 0.00158751296892633 0.00695450747138771 0.00214873210256342 -0.0237631377098358 -0.00584027837333643 0.0108550267162121 0.00417042017864519 0.00576191553642128 -0.000120221185388926 0.000101034524174321 8.14680734734303e-06 0.000323754899144777 -0.00576590484443263 -0.00216312570673637 0.000564013504469346 -1.52302026962576e-05 -0.000532694498428484 0.00478113910040869 -0.00348269811255719 0.0114704173299771 0.00166399745512715 -0.00110008960313524 0.000674993320045721 -0.0223796113073346 0.0705904337574729 0.0220541696551362 0.0043023240683797 -0.0176803079972975 -0.00740839616225574 -0.0689528010593305 -0.0172434607629187 -0.0874264138527787 0.00760339962117261 0.061976381326622 -0.0497050480494708 0.256103711883089 -0.839362312763067 -0.266451366336735 0.0212637794784693 0.00874107585293217 0.0235910901694316 -0.0616465469709787 0.209753725857105 0.062253612562111 -0.0145438603840408 -0.00407931458574347 -0.00174123975180838 0.000320781530084941 -0.000120581025363561 -0.000406691805641688 0.000203444096651416 -0.00236868419678518 0.00263355506978045 -0.0119894272457399 0.0128488352645 0.00192720812388963
  66 3038.79333125115 ""  27.5108360185535 0 0 -0.0104160900194774 0.070641142606767 0.0223437404358268 -0.0079696986242144 0.0116861403600581 0.00836977710516832 0.00366039651360443 -0.0213873789425354 -0.000779510278709279 0.000138880700577079 -0.000157959755656944 0.000107412205494577 0.000904756868106797 -0.0012874193400962 -0.000600892306236778 0.125310374290299 -0.839329876568241 -0.269657792545614 0.00768041994994768 -0.120775566406812 -0.0416785792084757 0.0887961918332322 -0.00697015533289781 -0.0608168283566666 0.0332118298048048 -0.00850942573490249 -0.0329650492784076 -0.0255346837912928 0.284236209354601 0.0734134848584541 -0.0491355341935571 -0.0224026102616399 -0.0318674750575946 0.00060087578945292 0.00170848445924555 -0.00258740913154591 -0.00199666044018565 0.010137985786591 0.00236427070494228 -0.0090087580265339 0.000928688749087493 0.00694434526086198 0.000194779971388915 0.00181132709983567 -0.00344529036098663 -1.72507651251667e-05 -4.88083465532202e-05 -1.1889123519429e-05 -0.00035226261663598 0.00133191834398228 0.000320432184124561 -7.86753299019799e-05 0.000109999048918211 3.42272908894514e-05 0.00727875614128688 0.00279546525552209 0.00947718873220054 -0.00400829047253319 -0.032882614905354 0.0260306356965704 0.00441639200565636 -0.0153567077355451 -0.00469926188684568 0.000184820602246695 0.000185701728763452 0.000287969095720929 0.000559171054039474 -0.00163322645960637 -0.000572438051514765 -0.000258459693692962 9.8902320345057e-05 0.000136596829897935 -0.000520402792169072 -0.00044763587905958 0.00102514920583537 -0.00587222439647795 0.00733825779858413 -0.00305287084536624 0.000447911806514658 0.000923916895007788 0.00101864832952969
  67 3040.60946752041 ""  18.4803071594746 0 0 -0.00268609145764096 0.0183100380363095 0.00675467690294839 0.000681324134011812 0.004379757507455 0.00114506233609217 0.0013607844533537 0.0277202490432186 -0.0384797505703423 -0.000135818691449904 -6.10740661689906e-05 -0.000117524674632227 0.000621500346053214 4.79913672741003e-05 -0.000182902288531006 0.0330506250043237 -0.221157499142706 -0.0736125066987902 0.00316547193189827 -0.0494866885627905 -0.0180011192586928 -0.00523624767746813 0.00134596367147177 0.00622007297748544 -0.463258999905968 0.0681582897621856 0.373861927731706 0.0528657646693954 -0.541205445614203 -0.138261606837271 0.393938697823592 0.144865882235842 0.211458394304988 -0.000241054588274634 0.000966486029162475 -0.00158141990991684 -0.000265735753479471 -0.0025607765349641 -0.00160076545496252 -0.00703960138661764 0.000810301812124735 0.0045001524042273 0.000591178906625005 -0.00423762753812135 0.0054447521839753 -0.000119420519128363 8.50015331297377e-05 -9.54596185323008e-06 0.000925517320430298 -0.00279798002640533 -0.000713622075656517 -0.000264905759624257 0.000449415384602903 0.000173705362535986 -0.0153496608259406 -0.00516428390725238 -0.0201710989102914 0.00786519403329987 0.0535781663776561 -0.0436585036321865 -0.00980456805062315 0.0322877214490231 0.0101134904573759 -0.000385101206998078 -0.000165952647294877 -0.000416985502021146 0.00142071531214035 -0.00493088928935575 -0.00148576422059232 0.00219140460838685 -5.47372340164923e-05 -0.000336242732713496 -0.000266999076921312 6.661604018061e-05 0.000289870466396992 -0.000425414909916194 0.000212738207272297 -0.00023799199252787 0.000631962033627273 -0.00117913736771588 -0.000913184673424234
  68 3084.35752299238 ""  48.6223158902311 0 0 -0.000860879809768842 0.00384363880450822 0.00129938013153966 -0.00069423717183527 0.00047597159421894 0.000658878977246916 -0.00707323835631307 0.0123114927517326 0.0126044441782885 1.13525097878593e-05 3.34194035651122e-06 -6.41057443255013e-05 -8.94134978759328e-05 0.000313805272850785 -2.23683488935813e-06 0.0080790580716723 -0.0470019189536963 -0.0150074638512863 0.000364428492355692 -0.00508820699807993 -0.00178367921539779 0.00784976607566072 -0.000457565414861122 -0.00562074009710228 0.122266873331147 -0.0128038727112228 -0.0991340928378748 0.00911870356228105 -0.119844473021322 -0.0258230393658216 -0.0475799365857809 -0.0131651571485338 -0.022819069888344 9.4885444315651e-06 -0.00128830366276289 0.00165643334659994 -1.9346863803765e-05 -0.00235446980502463 -0.000881600576513141 0.00106136855772282 -0.000103909683189816 -0.00068879285232759 0.000672773131389612 -0.0295989824304042 0.0324770259697047 3.75532628281471e-05 -0.00051685480404511 -0.000559272927985149 -0.00150154772386904 0.00869060812414789 0.00423114164381634 0.0142137378156626 0.0534730291307523 0.045025314890679 -0.0676324927663933 -0.0213671902439806 -0.0846430577118558 0.0569402806734348 0.373669434952425 -0.308890139291841 0.0264469150826042 -0.094310185291197 -0.0286546612666813 -0.263599468564156 -0.124276716668133 -0.424299499257433 0.157817205739377 -0.52923366060562 -0.145984994314485 -0.0652686962515973 0.014212303777354 0.0258185258369035 2.58551696283647e-05 7.85437458924998e-05 -0.000383279199359352 0.000188065502433162 -0.00202764637154517 0.00568537024070329 -0.00274910749414798 0.00299815749084069 -0.000266165123883654
  69 3085.13570149975 ""  21.7818748342046 0 0 0.00156001902745563 -0.00659478530714167 -0.00226050385299013 0.00106604110369953 -0.000419187083598839 -0.000818584750430163 0.0103183381026808 -0.0192393027883504 -0.0195229602166355 -4.85116356450422e-05 -1.00562318767765e-05 3.28780654263225e-05 9.22004386877994e-05 2.25952549202499e-05 7.30845140793995e-05 -0.0129606505620491 0.0775736035596652 0.024485286658085 -0.000198594921885233 0.00399468326642736 0.00157677832748068 -0.0129243445395204 0.000709947634805018 0.0087360501658394 -0.186712656085597 0.019212700491129 0.151451911566043 -0.0144597448901188 0.186944199761468 0.0404934514858578 0.0780813486368131 0.0219291656595741 0.0375451376557361 -7.7478530013774e-05 0.000783184868681816 -0.000969542291553595 0.00018886846032946 -0.000918451609771561 -0.00032105337387653 -0.00113564458240887 0.00011385400680646 0.00053362408957459 0.00198542609392831 0.0435021147604036 -0.0420177201592666 0.000250326719671793 -0.00060315753223258 0.000196969792262927 -0.00402310983757669 0.0145525849090111 0.00364042287167064 0.0158681762570279 0.0338915678321782 0.0301004161824202 0.0557729910885377 0.0201332078406055 0.0682565064752864 -0.0817839255084318 -0.533948402216231 0.440090074217684 0.0503590031654615 -0.160446780726871 -0.0488942314523741 -0.185090328975617 -0.0882541078206527 -0.299064386931596 0.0997653841747453 -0.332501640499929 -0.0905988888239459 -0.10735153050705 0.0101776732285945 0.0305612961259388 -0.000239156059425853 -0.000909285951635469 0.00109161849437108 0.00108511715554723 0.00995193405159937 -0.0143428405849188 -0.00233969935987988 0.00444707026084875 -0.00155443153700867
  70 3096.94662404391 ""  37.7686566151158 0 0 -0.00241351186742167 0.012229512492286 0.00397966206888801 -0.00222764497471806 0.00278996378605261 0.00233038818678284 -0.0462691845904084 0.0501170708224886 0.0402474310283315 8.64248245343068e-05 -0.000113465891680484 -3.2083264881514e-06 5.27578552304366e-05 -0.00011761002390106 8.02587166519556e-05 0.0205445500104815 -0.136007000497834 -0.0414266721042667 0.000182879522933342 -0.0299661786865343 -0.0113142349188842 0.0262123224377719 -0.00207809825869575 -0.0182654449362992 0.474609699874205 -0.0524761384746325 -0.386452547910826 0.0451515521733922 -0.580653590776082 -0.135015202740258 0.0390086779540111 0.0302665191252159 0.0373791055912376 4.0881047232366e-05 0.000925987191059108 -0.00122338691661162 -0.000274788172448773 0.000120397494245527 -0.000284314682974621 -0.000178195749910923 1.3205822753872e-05 0.000449499718003043 0.000754211625303024 0.0226575539677285 -0.0226307083332718 -2.06375019003953e-05 -8.57766831281547e-05 0.000216039752556231 -0.00071399208546255 0.00229875355794722 9.43862149386357e-05 0.00409489008679453 -0.000463656265286711 0.00016650667519801 0.0339148325444163 0.0111719852213025 0.0421111570914049 -0.0428970381019729 -0.282479833302597 0.231965006104532 0.00898394277448443 -0.0258772352282144 -0.00787293028933835 -0.00667126614598714 -0.00380170242706371 -0.0117359651139288 -0.00143650629421559 0.00718153244351893 0.00233576151668686 -0.0423166004020586 0.000196051119081554 0.00918966302374766 1.58021931800703e-05 -0.000385418023622297 0.000308456664366104 -0.000474346813796683 0.00522416323731923 -0.00578058862062637 0.00065224263124016 0.000958045655097236 -0.000676519165041265
  71 3104.15650331968 ""  30.8250149892213 0 0 -8.32831333587532e-05 9.21708276256153e-05 3.35095385142998e-05 -6.12936255251239e-05 -5.28569757221867e-05 3.40788098730809e-05 0.00189350776932235 -0.000783596070878415 -0.000451960884152896 2.27643104576382e-05 7.09724857858979e-06 -7.13330967835233e-06 -0.000109902367364298 7.38246829508727e-05 -6.74337468879241e-05 0.000280043160832 -0.000932214701943502 -0.000381464646073071 -5.28143106870375e-05 0.00062744876513119 0.000267372427797238 0.000928572048973737 -8.73960461846845e-05 -0.000646116292101956 -0.0108870886834205 0.00145110761618855 0.00884585859656447 -0.000839293084896439 0.0123789952864964 0.00310761985104036 -0.010841766306733 -0.00422654331635311 -0.0063710262734815 -2.05161233176287e-06 -0.00100059461982522 0.0012302375153974 -1.7940328232088e-05 0.00016855585315027 9.30223091733728e-05 0.00107278525044602 -7.21758662121742e-05 -0.000699138249003472 -0.000328182873486143 -0.00381468992328562 0.00420268486449078 -0.000470018885452457 4.46337855025549e-05 -0.000224312068207025 0.00377309812965609 -0.00761234989479769 -0.00192748822073353 0.083927406015341 -0.0203337693590961 -0.00739972578602178 -0.00842652150530601 -0.00308684490666784 -0.00945055938586271 0.00748932507461802 0.0459382734751696 -0.0388664964361951 -0.0274419867866917 0.0875882155944491 0.0253330619126634 -0.0953845787826861 -0.0615527792776987 -0.182138345986517 -0.0699154955927012 0.307518503517518 0.0882366952809221 -0.838377024866461 -0.00178726507592017 0.178273773263533 -1.84447437009848e-05 0.0003032654797763 -0.000181701718184434 -0.000994056386025137 -0.0015399927118718 0.00322398788549094 0.000921530701028398 -0.00026644266117472 0.00253582223925764
  72 3111.91427957124 ""  20.3239986956003 0 0 0.000629564792259535 0.00580670914656037 0.0018494416555188 -2.82743538977418e-05 0.0006306305576948 -0.000410830332588988 0.0728751078489364 0.0428531212035387 0.0214159555645219 1.42389757184004e-05 -3.21239997762411e-05 5.87904238583146e-05 -0.000520726142657311 -0.00408564638205716 0.00406223446741432 0.00827334920822584 -0.0617819393867165 -0.0181586332479735 -0.000386855990582915 -0.008119434495087 -0.00391726767611438 -0.00395902852068279 0.000605657696879638 0.00201823478293327 -0.231380790245919 0.0423481675140637 0.204265764082471 0.0471999209194176 -0.317776947653645 -0.075549346483935 -0.687180766885542 -0.239078766918202 -0.384889021364271 -0.00166757271559172 0.0403953345000508 -0.0472071605826368 -0.00130909650573642 0.0094479474282021 0.00446715319359321 0.00846355497989014 -0.00191653562979413 -0.00543983690427745 0.000433853974420417 0.00564721115093191 -0.0049569368747643 -4.80523503357143e-05 4.75120151616879e-05 1.98298787227596e-05 -0.000183556353583929 0.000740451966028636 0.000181072239783406 -0.00037033616829375 0.00042089564350882 0.000390862475749302 0.00467138956610714 0.00142311657625745 0.0049815069888512 -0.0101012250474269 -0.0685493401137814 0.0569844364263286 0.00288583199611395 -0.0085117731787847 -0.00267885715169197 -0.00154000600970163 -0.000604435254977097 -0.00236476631031762 0.00132902859388993 -0.00505731517657463 -0.00129672166241085 0.00404581445717612 8.90684206192806e-05 -0.000724245708788977 -0.000367390471900957 -0.000151699764766225 0.000180174402816688 -0.00126624997164076 0.000840299094797111 -0.00229421784085984 0.000322585496833413 -0.00120387774997917 -0.000230461035362596
  73 3113.0895770902 ""  28.3559115236278 0 0 -0.000182076877538335 -0.000606144347554973 -0.00024401814779098 -0.000205129573399949 0.000328229094149603 -0.000712246988371405 -0.00483919849026638 -0.00282210980478579 -0.00145844230136333 0.000344656285673024 -1.11006189515022e-05 0.000340143238740372 -0.0067781324910546 -0.0595554244327504 0.060664498178909 -0.000538743793387067 0.00671322422235821 0.00230073949874903 -0.00114743690928761 0.0022016554461357 -0.00051721474384615 -0.000203908999533279 0.000102454023110674 -0.0017197039681389 0.0150420025972954 -0.00279695135728407 -0.0133734845887774 -0.00318698701329967 0.0208379820394502 0.00492383235378453 0.0462827889659281 0.0160244830562421 0.0260035742476262 -0.0260742037436883 0.600998723654598 -0.703627974648498 -0.0183720728555774 0.131259096940459 0.0651216245792151 0.12420085774401 -0.0292292096264668 -0.0778312812808016 5.32891664357706e-06 -0.000481659490306409 0.000552422875899597 7.26413124314294e-06 1.38085834949932e-05 4.32148250917387e-07 -1.22890211694128e-05 -1.68798095761807e-05 3.09116228149377e-05 0.000170711427141729 -4.31767767608612e-06 8.42239805568094e-05 -0.00119410446522444 -0.000446775746531955 -0.00135924830441043 0.000894369969541382 0.00648217652582427 -0.00545416806173666 -1.22785204718173e-05 0.000149370874198856 5.30034099948776e-06 -0.000849731665204073 -0.000517793475576597 -0.00148339249037725 -0.000125849450961139 0.000602928753129969 0.00024823582669358 -0.000921104891269232 3.19936559364163e-05 0.000164223402606073 0.000141788443862822 -3.47978646743961e-05 1.29960378804738e-05 -0.000281977903337484 0.000289047357630113 -0.000271471943067312 -8.06980711611944e-05 -0.000246754860068096 -0.00023412398134136
  74 3521.85299394573 ""  2.94616651297288 0 0 -0.00125581125455579 0.000842475268369235 -0.000899404885263413 -4.55252394423413e-05 0.000105416392414017 1.37780317861558e-05 0.000150572179366222 -0.000432518672997176 0.000155300581122627 -0.000167089456468381 -2.59236733981382e-05 4.66996878369164e-07 -6.00362357919683e-07 -2.77543691615498e-05 9.47294830548467e-05 0.00298767695390338 -0.0073336683599619 -0.00184704308725506 0.000181293335127157 -0.000120410829342564 -0.000197542826418331 -0.000883926324199167 0.000271399555145989 -0.000237855087955397 -0.000861202207866347 0.000792557710042647 1.1822397731796e-05 -0.000165494700468237 0.000355364557057255 0.000691547655261511 -3.52762594420643e-05 -4.12970711418159e-05 0.000294324380444879 -5.45758112408323e-05 0.000402912701601288 -0.00053253678739807 4.10681116652426e-05 1.16381691326373e-05 6.80798587401085e-06 -0.000176964631583641 -1.29972544433976e-05 -0.000150083746467121 -0.000881157525579124 0.000783224640292076 -0.00213669583091395 -0.000201826592176123 0.000305891743855015 0.00022835423241708 -2.17267706209586e-05 0.000307538259674549 0.000129027766950063 -6.75172456315804e-05 0.000493282539270663 0.000126450783244815 0.00302453058048288 -0.00163905172962899 0.00520533008730571 -0.000715568638677838 -0.0148785248590321 0.0103087749038364 -0.000412741652627438 -0.000638868421772974 -0.000214328591296917 -0.000345212757728454 -0.000396945066690532 -0.000900380780702781 0.00303815176411108 -0.00600520575643987 -0.00197611965717155 -0.000262637010615203 -0.000143562245295114 -3.84378565769737e-05 -0.00788608468432852 0.051179994791395 -0.0446565413039496 0.132283054697696 -0.70618632305042 0.640636519051895 0.00304831969582421 -0.00466003794856295 -0.00425145633734965
  75 3686.09817916178 ""  87.3793999183292 0 0 0.00013805082929129 -6.76030859607052e-05 -0.000447030439227661 -5.51781562707758e-05 7.80493549091468e-05 0.000176027251548118 6.69498240574306e-05 0.000116127031467899 4.22564677875032e-05 -3.80756372403323e-05 -8.63864856423799e-06 -5.53505837506721e-05 5.21945490472092e-05 2.45283490289665e-05 6.91500091356661e-05 0.000152827602463281 0.000123538530401507 5.54532717369738e-05 -9.9761577084007e-05 -0.00096941421478889 -0.000435788420309494 -0.000846894665922626 -0.000257116067823659 -0.000295601390393439 -0.000654407213080213 -0.000349206455853502 0.000529951141895123 -0.000206790320456462 -0.00133233863335905 -0.00022479551151113 -0.000246501943507835 0.000251249350057238 -0.000661331134985579 -7.53021005650958e-05 0.00025549210008819 -0.000352511721070281 -8.30254527029087e-05 -0.000409912139243915 -0.000148598051846746 -0.000204190432549439 -5.4607376797954e-05 -9.63076361096179e-06 0.000426448924637164 0.00055341528183403 0.000558541852017518 0.0301605015921513 -0.0409672756603184 -0.0309457383532651 0.000196127442426112 -0.00280303086564457 -0.00210582036356974 6.08792537113146e-05 0.000154955739361827 5.98899147402998e-05 7.77829270975622e-05 -0.00381393773412441 -0.00432632678976915 -0.000748763058139465 -0.00187346269239627 0.000500087168354139 -0.001817049263204 0.0145286364431834 0.00430937687693941 0.0015315343274957 -0.000200040668125223 0.00446919751508844 0.000176330077465318 -0.000995319074250493 -0.000771610766011879 0.000910798125464881 4.69080807391781e-05 -0.000845356011275437 -0.000381215654884395 0.000447703894885284 -0.000197723164794488 9.28338846134576e-05 -0.00532940131061123 0.00452618786867746 -0.481270607746396 0.667617487311487 0.508048682005003
  :::
 } 
 m_exists[75] { 
  s_m_exists
  :::
  1 11111111111111111111111111111111111111111111111111111111111111111111111111111111111111 
  2 11111111111111111111111111111111111111111111111111111111111111111111111111111111111111 
  3 11111111111111111111111111111111111111111111111111111111111111111111111111111111111111 
  4 11111111111111111111111111111111111111111111111111111111111111111111111111111111111111 
  5 11111111111111111111111111111111111111111111111111111111111111111111111111111111111111 
  6 11111111111111111111111111111111111111111111111111111111111111111111111111111111111111 
  7 11111111111111111111111111111111111111111111111111111111111111111111111111111111111111 
  8 11111111111111111111111111111111111111111111111111111111111111111111111111111111111111 
  9 11111111111111111111111111111111111111111111111111111111111111111111111111111111111111 
  10 11111111111111111111111111111111111111111111111111111111111111111111111111111111111111 
  11 11111111111111111111111111111111111111111111111111111111111111111111111111111111111111 
  12 11111111111111111111111111111111111111111111111111111111111111111111111111111111111111 
  13 11111111111111111111111111111111111111111111111111111111111111111111111111111111111111 
  14 11111111111111111111111111111111111111111111111111111111111111111111111111111111111111 
  15 11111111111111111111111111111111111111111111111111111111111111111111111111111111111111 
  16 11111111111111111111111111111111111111111111111111111111111111111111111111111111111111 
  17 11111111111111111111111111111111111111111111111111111111111111111111111111111111111111 
  18 11111111111111111111111111111111111111111111111111111111111111111111111111111111111111 
  19 11111111111111111111111111111111111111111111111111111111111111111111111111111111111111 
  20 11111111111111111111111111111111111111111111111111111111111111111111111111111111111111 
  21 11111111111111111111111111111111111111111111111111111111111111111111111111111111111111 
  22 11111111111111111111111111111111111111111111111111111111111111111111111111111111111111 
  23 11111111111111111111111111111111111111111111111111111111111111111111111111111111111111 
  24 11111111111111111111111111111111111111111111111111111111111111111111111111111111111111 
  25 11111111111111111111111111111111111111111111111111111111111111111111111111111111111111 
  26 11111111111111111111111111111111111111111111111111111111111111111111111111111111111111 
  27 11111111111111111111111111111111111111111111111111111111111111111111111111111111111111 
  28 11111111111111111111111111111111111111111111111111111111111111111111111111111111111111 
  29 11111111111111111111111111111111111111111111111111111111111111111111111111111111111111 
  30 11111111111111111111111111111111111111111111111111111111111111111111111111111111111111 
  31 11111111111111111111111111111111111111111111111111111111111111111111111111111111111111 
  32 11111111111111111111111111111111111111111111111111111111111111111111111111111111111111 
  33 11111111111111111111111111111111111111111111111111111111111111111111111111111111111111 
  34 11111111111111111111111111111111111111111111111111111111111111111111111111111111111111 
  35 11111111111111111111111111111111111111111111111111111111111111111111111111111111111111 
  36 11111111111111111111111111111111111111111111111111111111111111111111111111111111111111 
  37 11111111111111111111111111111111111111111111111111111111111111111111111111111111111111 
  38 11111111111111111111111111111111111111111111111111111111111111111111111111111111111111 
  39 11111111111111111111111111111111111111111111111111111111111111111111111111111111111111 
  40 11111111111111111111111111111111111111111111111111111111111111111111111111111111111111 
  41 11111111111111111111111111111111111111111111111111111111111111111111111111111111111111 
  42 11111111111111111111111111111111111111111111111111111111111111111111111111111111111111 
  43 11111111111111111111111111111111111111111111111111111111111111111111111111111111111111 
  44 11111111111111111111111111111111111111111111111111111111111111111111111111111111111111 
  45 11111111111111111111111111111111111111111111111111111111111111111111111111111111111111 
  46 11111111111111111111111111111111111111111111111111111111111111111111111111111111111111 
  47 11111111111111111111111111111111111111111111111111111111111111111111111111111111111111 
  48 11111111111111111111111111111111111111111111111111111111111111111111111111111111111111 
  49 11111111111111111111111111111111111111111111111111111111111111111111111111111111111111 
  50 11111111111111111111111111111111111111111111111111111111111111111111111111111111111111 
  51 11111111111111111111111111111111111111111111111111111111111111111111111111111111111111 
  52 11111111111111111111111111111111111111111111111111111111111111111111111111111111111111 
  53 11111111111111111111111111111111111111111111111111111111111111111111111111111111111111 
  54 11111111111111111111111111111111111111111111111111111111111111111111111111111111111111 
  55 11111111111111111111111111111111111111111111111111111111111111111111111111111111111111 
  56 11111111111111111111111111111111111111111111111111111111111111111111111111111111111111 
  57 11111111111111111111111111111111111111111111111111111111111111111111111111111111111111 
  58 11111111111111111111111111111111111111111111111111111111111111111111111111111111111111 
  59 11111111111111111111111111111111111111111111111111111111111111111111111111111111111111 
  60 11111111111111111111111111111111111111111111111111111111111111111111111111111111111111 
  61 11111111111111111111111111111111111111111111111111111111111111111111111111111111111111 
  62 11111111111111111111111111111111111111111111111111111111111111111111111111111111111111 
  63 11111111111111111111111111111111111111111111111111111111111111111111111111111111111111 
  64 11111111111111111111111111111111111111111111111111111111111111111111111111111111111111 
  65 11111111111111111111111111111111111111111111111111111111111111111111111111111111111111 
  66 11111111111111111111111111111111111111111111111111111111111111111111111111111111111111 
  67 11111111111111111111111111111111111111111111111111111111111111111111111111111111111111 
  68 11111111111111111111111111111111111111111111111111111111111111111111111111111111111111 
  69 11111111111111111111111111111111111111111111111111111111111111111111111111111111111111 
  70 11111111111111111111111111111111111111111111111111111111111111111111111111111111111111 
  71 11111111111111111111111111111111111111111111111111111111111111111111111111111111111111 
  72 11111111111111111111111111111111111111111111111111111111111111111111111111111111111111 
  73 11111111111111111111111111111111111111111111111111111111111111111111111111111111111111 
  74 11111111111111111111111111111111111111111111111111111111111111111111111111111111111111 
  75 11111111111111111111111111111111111111111111111111111111111111111111111111111111111111 
  :::
 } 
} 
