# Supplementary material for: Cut-off Scale and Complex Formation in Density Functional Theory Computations of Epoxy-Amine Reactivity
Source: ACS Omega. 2021 Oct 25;6(44):29424–31. doi: 10.1021/acsomega.1c03229 (PMC8587129; doi:10.1021/acsomega.1c03229)
Supplement: Supplementary file 1 — ao1c03229_si_001.zip [file ao1c03229_si_001.zip › Final_structures/Primary/A4_E1_B3LYP-D3_CC-PVTZ-F_canonical/Amine_frag4_product-5_isomer16.vib]

{ 
 s_m_m2io_version
 :::
 2.0.0 
} 

f_m_table { 
 i_j_atom_total
 :::
 27
 m_column[86] { 
  s_m_data_name
  s_m_column_name
  i_m_width
  b_m_visible
  s_m_units
  :::
  1 r_j_Frequency  "Frequency"  10 1 "" 
  2 s_j_Symmetry  "Symmetry"  10 0 "" 
  3 r_j_Intensity  "Intensity"  10 1 "" 
  4 r_j_Raman_Act  "Raman Act"  10 0 "" 
  5 r_j_Raman_Int  "Raman Int"  10 0 "" 
  6 r_j_x1  "x1"  10 0 "" 
  7 r_j_y1  "y1"  10 0 "" 
  8 r_j_z1  "z1"  10 0 "" 
  9 r_j_x2  "x2"  10 0 "" 
  10 r_j_y2  "y2"  10 0 "" 
  11 r_j_z2  "z2"  10 0 "" 
  12 r_j_x3  "x3"  10 0 "" 
  13 r_j_y3  "y3"  10 0 "" 
  14 r_j_z3  "z3"  10 0 "" 
  15 r_j_x4  "x4"  10 0 "" 
  16 r_j_y4  "y4"  10 0 "" 
  17 r_j_z4  "z4"  10 0 "" 
  18 r_j_x5  "x5"  10 0 "" 
  19 r_j_y5  "y5"  10 0 "" 
  20 r_j_z5  "z5"  10 0 "" 
  21 r_j_x6  "x6"  10 0 "" 
  22 r_j_y6  "y6"  10 0 "" 
  23 r_j_z6  "z6"  10 0 "" 
  24 r_j_x7  "x7"  10 0 "" 
  25 r_j_y7  "y7"  10 0 "" 
  26 r_j_z7  "z7"  10 0 "" 
  27 r_j_x8  "x8"  10 0 "" 
  28 r_j_y8  "y8"  10 0 "" 
  29 r_j_z8  "z8"  10 0 "" 
  30 r_j_x9  "x9"  10 0 "" 
  31 r_j_y9  "y9"  10 0 "" 
  32 r_j_z9  "z9"  10 0 "" 
  33 r_j_x10  "x10"  10 0 "" 
  34 r_j_y10  "y10"  10 0 "" 
  35 r_j_z10  "z10"  10 0 "" 
  36 r_j_x11  "x11"  10 0 "" 
  37 r_j_y11  "y11"  10 0 "" 
  38 r_j_z11  "z11"  10 0 "" 
  39 r_j_x12  "x12"  10 0 "" 
  40 r_j_y12  "y12"  10 0 "" 
  41 r_j_z12  "z12"  10 0 "" 
  42 r_j_x13  "x13"  10 0 "" 
  43 r_j_y13  "y13"  10 0 "" 
  44 r_j_z13  "z13"  10 0 "" 
  45 r_j_x14  "x14"  10 0 "" 
  46 r_j_y14  "y14"  10 0 "" 
  47 r_j_z14  "z14"  10 0 "" 
  48 r_j_x15  "x15"  10 0 "" 
  49 r_j_y15  "y15"  10 0 "" 
  50 r_j_z15  "z15"  10 0 "" 
  51 r_j_x16  "x16"  10 0 "" 
  52 r_j_y16  "y16"  10 0 "" 
  53 r_j_z16  "z16"  10 0 "" 
  54 r_j_x17  "x17"  10 0 "" 
  55 r_j_y17  "y17"  10 0 "" 
  56 r_j_z17  "z17"  10 0 "" 
  57 r_j_x18  "x18"  10 0 "" 
  58 r_j_y18  "y18"  10 0 "" 
  59 r_j_z18  "z18"  10 0 "" 
  60 r_j_x19  "x19"  10 0 "" 
  61 r_j_y19  "y19"  10 0 "" 
  62 r_j_z19  "z19"  10 0 "" 
  63 r_j_x20  "x20"  10 0 "" 
  64 r_j_y20  "y20"  10 0 "" 
  65 r_j_z20  "z20"  10 0 "" 
  66 r_j_x21  "x21"  10 0 "" 
  67 r_j_y21  "y21"  10 0 "" 
  68 r_j_z21  "z21"  10 0 "" 
  69 r_j_x22  "x22"  10 0 "" 
  70 r_j_y22  "y22"  10 0 "" 
  71 r_j_z22  "z22"  10 0 "" 
  72 r_j_x23  "x23"  10 0 "" 
  73 r_j_y23  "y23"  10 0 "" 
  74 r_j_z23  "z23"  10 0 "" 
  75 r_j_x24  "x24"  10 0 "" 
  76 r_j_y24  "y24"  10 0 "" 
  77 r_j_z24  "z24"  10 0 "" 
  78 r_j_x25  "x25"  10 0 "" 
  79 r_j_y25  "y25"  10 0 "" 
  80 r_j_z25  "z25"  10 0 "" 
  81 r_j_x26  "x26"  10 0 "" 
  82 r_j_y26  "y26"  10 0 "" 
  83 r_j_z26  "z26"  10 0 "" 
  84 r_j_x27  "x27"  10 0 "" 
  85 r_j_y27  "y27"  10 0 "" 
  86 r_j_z27  "z27"  10 0 "" 
  :::
 } 
 m_row[75] { 
  r_j_Frequency
  s_j_Symmetry
  r_j_Intensity
  r_j_Raman_Act
  r_j_Raman_Int
  r_j_x1
  r_j_y1
  r_j_z1
  r_j_x2
  r_j_y2
  r_j_z2
  r_j_x3
  r_j_y3
  r_j_z3
  r_j_x4
  r_j_y4
  r_j_z4
  r_j_x5
  r_j_y5
  r_j_z5
  r_j_x6
  r_j_y6
  r_j_z6
  r_j_x7
  r_j_y7
  r_j_z7
  r_j_x8
  r_j_y8
  r_j_z8
  r_j_x9
  r_j_y9
  r_j_z9
  r_j_x10
  r_j_y10
  r_j_z10
  r_j_x11
  r_j_y11
  r_j_z11
  r_j_x12
  r_j_y12
  r_j_z12
  r_j_x13
  r_j_y13
  r_j_z13
  r_j_x14
  r_j_y14
  r_j_z14
  r_j_x15
  r_j_y15
  r_j_z15
  r_j_x16
  r_j_y16
  r_j_z16
  r_j_x17
  r_j_y17
  r_j_z17
  r_j_x18
  r_j_y18
  r_j_z18
  r_j_x19
  r_j_y19
  r_j_z19
  r_j_x20
  r_j_y20
  r_j_z20
  r_j_x21
  r_j_y21
  r_j_z21
  r_j_x22
  r_j_y22
  r_j_z22
  r_j_x23
  r_j_y23
  r_j_z23
  r_j_x24
  r_j_y24
  r_j_z24
  r_j_x25
  r_j_y25
  r_j_z25
  r_j_x26
  r_j_y26
  r_j_z26
  r_j_x27
  r_j_y27
  r_j_z27
  :::
  1 24.7622705322576 ""  1.20031831266857 0 0 0.00420656428254254 0.0233374421316276 -0.0704261674257244 -0.018786635371503 -0.00906319257574807 -0.0324758413023393 0.0586208106795744 0.0592204526745043 -0.057939214575076 -0.00323804826369507 -0.0169904220515027 0.0272265975182085 -0.0303311902687391 -0.0430438509982344 0.0851640676247721 -0.0118031501795467 0.0300202790313687 -0.110628968570976 -0.00761566847506808 0.00136798837553282 -0.0378719380438156 -0.0590974874607704 -0.0364930269076452 -0.0453313358530997 0.0507009028364847 0.0604991662398498 -0.0666800298113955 0.0898943408778873 0.0448477125726024 -0.0149846036268704 0.0764988414388003 0.102015061914113 -0.0819673377412777 -0.0841448680866746 -0.0617584759343215 0.0781592583049267 -0.014352717262668 -0.0481990085833421 0.126812901188699 -0.0131716508627558 -0.0400347939958482 0.0981867234775999 -0.0310434821675588 -0.0305487543400505 -0.0569202159186141 0.046185553100738 0.0776544452527788 0.0663094450210374 -0.00142517872270253 -0.0218978322711211 0.0450487797112072 -0.0155155318875371 -0.0563654854033931 0.0485348150374341 -0.0286130504534915 0.00259681022313965 -0.110190570376562 -0.0697207037740425 -0.100316162873759 -0.0687836886981987 -0.0050500922865363 -0.0659431068773561 0.103941978570158 -0.0526673923374718 -0.133047489898997 0.0349047279369692 -0.0112328077621603 -0.0131786811565019 -0.0101124655738293 0.00706323760118135 -0.0476419922162377 0.124076157347085 -0.0116603504240454 0.0121419802888197 -0.0707531608202141 -0.0303130368857444 0.0283994682365706 -0.0788394480529169 0.0521325358259322 0.0784128848981309 0.0224233230418112
  2 57.1890526626678 ""  1.91171794834202 0 0 -0.012695293639481 -0.0148861082241795 -0.0106020552911832 -0.0111053531530861 -0.00556304504527815 -0.00911657606427236 -0.0281703655319589 -0.0620234338497286 -0.0229469135707347 -0.0113527201030374 -0.00635915732618825 -0.0371665781148234 -0.0639011612638716 0.048225692865555 0.110369186635182 -0.02070627674494 -0.00672040406020119 0.0257819955994268 -0.0101790012538066 -0.020234630425842 0.0119400374119624 -0.0134290225850346 0.0210064783844868 -0.000761868517708478 -0.0528532516214033 -0.0885200101857107 -0.0062090211751162 -0.0131490076218549 -0.0770044230123408 -0.0604583421428134 -0.0328426849378672 -0.0563416489659656 -0.0110097146217007 -0.170892530447719 0.162963189286791 0.140360719473055 -0.0545451648339637 0.0388702366362428 0.0572293510998206 -0.00810591264905598 -0.0139268259873246 0.249288233580392 0.00975356865740831 0.0235220371995653 -0.0163809752070646 0.0773037465753618 -0.0714075744415491 -0.0570183774419063 0.0111619445093296 0.0178250848268518 -0.0199997976998934 0.0158262032161337 0.0556583480905716 0.0881887923350719 0.0202486837340742 0.0177922263435391 -0.00379748144756587 -0.000508739540851594 0.0363166386175369 -0.0125683947090689 -0.0406017078215554 0.0565844213925983 -0.0786836762624744 -0.0274762834497734 0.13847248530773 0.119485670464778 0.0648911597862179 0.00945123521670932 0.160645042441367 0.014797319193969 0.0476903357671585 0.0664527450449261 0.0100876887307864 0.0172031409179366 -0.0319457125193303 0.0216993862994859 0.0107118536822397 -0.0560415262766607 0.078993301704141 -0.0291787675810687 -0.0860101322183733
  3 69.2758702764676 ""  1.34993449546293 0 0 0.0245820294367359 -0.0561731383320999 -0.0384585154072218 0.0481148841202469 -0.0288923459687013 -0.0772946639045129 -0.015051083311998 0.00711245625674176 -0.025407651346727 -0.0122680248951122 0.0143320102378136 -0.0211935552176566 -0.0328444619293062 0.0854843713834692 0.0525055061811006 0.0555903807274421 -0.0783390072318117 -0.0664204721269119 0.0795604826718131 0.0276179622070493 -0.128053540696475 0.0783095751547604 -0.0905652255700588 -0.0946443807962554 0.0126594349408435 0.0495296951878955 -0.0622188488726271 -0.0575014631598608 0.0385654528017764 0.000188683488607872 -0.0280827544342251 -0.020687529463026 -0.00631919662328025 -0.0772282101564106 0.074734029542228 0.0480097866396725 -0.0850172415481602 0.116609334880878 0.0906273182153676 0.0451748037465376 0.123937428859055 0.0791721983130696 0.0390586443840814 -0.0480963885913242 0.0285526666160824 -0.0675839503562484 0.04282688818364 0.0474347248387402 -0.0113285549487134 0.00797934566283514 0.0280260720807082 0.0170452657319464 0.0654279615708972 -0.025644971955649 0.0817520679190809 -0.0432671287527039 0.0335209336553433 0.0485445727409189 -0.0357172440645802 0.0308675608714519 -0.0290717639583928 -0.0155974176374292 0.0571805499628936 0.0546000877458262 0.0370809146582885 -0.0408539805169949 0.0414260099868823 0.0943223887195391 -0.060848140232909 -0.0238721608797418 0.110377883103288 -0.0155814271796847 0.0195280268193509 -0.10837752236779 0.0198456886914555 0.0328265072625245 -0.127182595960682 0.0749296435378466 -0.0621289057306507 -0.0537840685291641 0.055514656984171
  4 89.7448120808547 ""  3.32394180939282 0 0 0.0158631116062949 -0.0306466531803493 -0.0134332237802086 0.00797872579229784 -0.0015709656677396 0.0252134148769192 0.0581948779552033 -0.0277432145393552 -0.0101384344672372 -0.0461887060348541 0.0382505102234629 0.109289249239547 0.0204118450149599 0.022971535102887 -0.0607948802896546 0.0269786735145722 -0.0395181181325048 -0.031328216454596 0.0613052022149638 0.0495347206453569 0.000124767026486064 -0.00749458283573442 -0.0571520870423785 0.00566896657612499 0.07365086142279 -0.027127673527945 0.0020997546702545 0.0617185678942102 -0.0271727124698958 0.00973622569224427 0.0712887457375493 -0.0264849325985659 -0.0386290149409407 0.154199665358881 -0.185567448538761 -0.117221420888456 -0.0530191843632107 0.0733113948884681 0.0731367307137789 0.0105368155107161 0.171903916112883 -0.269626138673201 -0.0117811177315121 -0.0355254452236669 -0.055255336422666 0.0189084521993895 -0.0198881710566787 -0.026239305038071 -0.03673047955921 0.00527095858204042 -0.00868546676716162 -0.0153764793434345 0.080729054729885 0.0762750865700257 0.00820283580584804 -0.00589145785537082 -0.0974474093969092 -0.00739866610894569 -0.0803362640078895 -0.0656111775593513 -0.112899982976637 0.00899341945882477 -0.0236396081291119 -0.0531260745838128 0.123667108679717 0.0954344984714635 0.0647652811738851 0.0672949518454738 0.109341103002087 -0.0396618993470288 0.111069138725379 0.0911629445617525 -0.0204888630289224 -0.0395702536907525 -0.0315474635105238 -0.0262177176017458 -0.040454688302321 0.00253903753363287 0.0256752501690007 -0.0182567480271954 -0.0680085062835145
  5 122.527569146554 ""  0.739197459209717 0 0 -0.0260832155088493 -0.00342775463555362 -0.00599202262860568 -0.0137777055269386 -0.017902970570455 -0.0456351579778556 -0.0854171690578853 -0.0488059236632382 -0.0213169972617899 -0.0612566498858099 0.0183075482859016 0.0838491786168725 -0.0362044013559563 -0.00284243046056264 0.0135696705208378 -0.0413048684140661 0.0103826675284755 0.040746993696629 0.0131049243250682 0.061693771625361 -0.132107025691547 0.00479602292476222 -0.130897845239167 -0.080567508772062 -0.174275453608406 -0.097444809109252 -0.0279608659929011 -0.0328496426716153 -0.0906000158828124 -0.0805154622001056 -0.0999105001042993 0.00641698431404442 0.0305915232681289 0.0113847924025531 -0.249298969175186 -0.0563767548760452 -0.112139342829703 0.0551390214671699 0.224930767376716 0.00852611179463976 0.171397201314966 -0.174557409275938 0.0365089336330587 0.047301680114812 0.0287896669200055 0.0462887780333096 0.0214723855916771 0.00224252271730792 0.0624940281009374 0.012594150011325 -0.00381131349538195 0.0426304961085983 -0.052486151527562 -0.0468826176059071 0.0330024514736871 0.019390302505017 0.07315235519405 0.0243557100883324 0.0933008929117318 0.0401271392447469 0.115752090942106 0.0160165370301428 -0.00170697667583561 0.0584251380809216 -0.0797356800796378 -0.0574637100224862 -0.0167377621035974 -0.046982988616727 -0.0652463311463755 0.0687275001428263 -0.0819999204996048 -0.0553206813066747 0.0365764455411 0.0319399402564594 -0.00425206410488836 0.0617412946417772 0.0145418083833817 -0.0340605160272528 0.0430856179342378 0.0342835271010135 0.0168487638441181
  6 193.675110746651 ""  1.48304613336502 0 0 -0.023575273085676 -0.0255432744571594 -0.0044683206293801 -0.0548247915309003 -0.0673430792508974 0.036643449899466 0.0928537295508453 0.0429100672059462 0.0191795246393094 -0.0963111166255928 -0.043473600826411 -0.00270412728519483 -0.0665311880526411 0.068338027665558 -0.0596216720674149 -0.0798829774880623 0.00631376019058037 -0.0649810737817362 -0.0363958152842612 -0.0733254930239733 0.0611513834382307 -0.0711982743898989 -0.0368793546708398 0.0443229768242475 -0.00998234681199855 -0.000220459964450294 -0.00817420524352156 0.242942642474721 -0.0448780464251979 0.103568355475604 0.137762039670954 0.226883964655308 -0.0132413387728643 0.0117372675925035 0.236473238919346 -0.00853085946597603 -0.0965301445821601 0.0695683436370613 -0.247171765520683 -0.0818436772912026 -0.00493777481017215 0.0230213740654064 0.0288968504899316 0.0203924653632412 0.0231278468005242 0.0321958572827877 0.0084093237385784 0.00241420403368897 0.0359062295842789 0.010172093224276 0.00209827172061521 0.031113128468654 -0.0142486259840206 -0.018870276742214 0.0378168244607383 0.00567986884463097 0.0498909102141444 0.0300262388839759 0.0490050130171683 0.0290292450201772 0.0575440673249198 0.0148096325827303 -0.00144323212971045 0.0491817471066452 -0.0112952002529139 -0.0217228263871233 0.00189019339749755 -0.0199227546493677 -0.0163359908678085 0.0368143936431667 -0.0287752107473463 -0.0402787710317883 0.0137832005116499 -0.0150461893725812 0.00913059319007012 0.0406030922141806 -0.0383795870021165 0.0130659900291003 0.033582089523932 0.00253148736936092 -0.00167648969069009
  7 208.42313280588 ""  2.46875084535171 0 0 -0.0136283490203684 -0.0193066992996243 0.0198797952732274 -0.0177926947293162 -0.0221423203885743 0.0150176397677011 -0.0406931259610559 0.0511844404960779 0.0377859512238271 -0.0299324636652402 -0.0181284870308602 0.00205483222595581 -0.0248007224099021 0.000925598458444149 -0.0089147327900637 -0.0077624921717095 -0.0250545680597976 -0.00409292659528518 -0.0181863421564925 -0.0247158519809549 0.0186909010092072 -0.0146163575863265 -0.0174017892228783 0.0174282465402687 0.362985879977376 0.281759393711459 0.0559676983093161 -0.424332307077974 0.313113956292172 0.114699981939545 -0.0716232775549405 -0.365666561768759 -0.0445645765619141 -0.0114319819256323 0.00846657931318258 -0.00626966046025676 -0.0362420229123477 0.00607201139223879 -0.0210047179824463 -0.0213807457935161 0.0031857406383448 -0.00855032006635357 0.0182907924632461 -0.00082865045060737 -0.0383460771311377 0.0721979573161866 0.0325898238945059 -0.0258506973131385 0.0217869455175179 0.0057745351389272 -0.0232327660083471 0.01533739248078 -0.0123205876361636 -0.0033449068833277 0.00957002206765 0.0162969536575524 -0.0693975298961883 0.0648335040745172 -0.0329831037819523 -0.0489309323580124 0.0167228589815261 -0.0022500560944043 -0.0142429683696102 -0.0226132602743654 -0.0697881512542544 -0.011805507759464 0.0277588824040121 0.0208150584819516 -0.0466042574630809 0.0331430408636241 -0.00349729146804799 0.0612493417960784 -0.0106167738865783 -0.0286885085724202 0.0304930773469124 0.00575231638173151 -0.0438222907801479 0.0447570733268582 0.0782819546361132 0.0654366419216634 -0.0696001588984692
  8 229.456312878176 ""  0.360865485975507 0 0 0.00199250810227404 0.000902809447412712 -0.00327603197107327 0.0094603391436646 0.00901305600668388 -0.0139941268167301 -0.0295069757309189 -3.87983673941312e-05 -0.0051407093691255 -0.00691188502788978 0.0234169496060285 0.050049903959306 0.0117808257657752 -0.0104458207795091 -0.00376239813084429 0.0117980626487861 -0.00509877859769381 0.00361461629000707 0.0282584775665092 0.050507150231329 -0.0550835578149377 0.0136415253278346 -0.0500815184994262 -0.0327144147969583 -0.106243427626712 -0.0308032681069389 -0.0269988648562757 0.0235513371888065 -0.0373164494885402 -0.0264962363016839 -0.0365441086710461 0.065381977180058 0.0344224357587109 0.0512587401924719 0.174883252288981 0.0511545360963578 0.10100667600017 -0.0750458859172965 -0.207282997862691 -0.0992458915897742 -0.16338187166853 0.0901300273435768 0.00613377298109632 0.00134649075018851 0.00686669962729825 0.00576575412463603 -0.0259464230726135 -0.023253990821551 -0.00170247362321338 0.00200335733565817 -0.0132544605130758 0.000963153886074858 0.0141407567162918 0.00247836162715857 0.00919687651282248 -0.0133263074955745 0.0308158750781912 0.0100169054063078 0.0317927522344966 0.0135571222146013 -0.0192420806785764 0.00903734363575705 -0.0250945421811798 -0.183925697290636 -0.438238228524535 -0.0843990950667959 0.130650213475224 0.299694908468066 -0.36550882389325 0.0442251602196996 0.163246966117701 0.467877091667554 0.00298852000615874 -0.00856072509903497 0.00477729843888301 0.00424131626105104 -0.0117176749524218 0.0193031872335215 0.0044866106105853 -0.0119296564849462 -0.0207552586316172
  9 231.329508988758 ""  3.08192386107349 0 0 0.0054504089414362 -0.00227040634003147 -0.0244512870247947 0.0102849035804086 0.0182285618821332 -0.024344288869642 -0.0400023655294113 -0.0137041924268955 -0.0317800162608467 -0.0213088010172972 0.0447511587509862 0.0959959767264702 0.0139050458536255 -0.0260790958930196 -0.0088141047096576 0.0268970591092443 -0.0154945610586407 -0.0135660387218513 0.0546032032522966 0.09065016127533 -0.0864015166359 0.00317284005512899 -0.0828042011907534 -0.0575527835026435 -0.0127584019062513 0.0030205947138108 -0.0320703911959508 -0.0905302105790375 0.0164477142968946 -0.0584224265593374 -0.0582344213713004 -0.0702204213769782 -0.0122716232369521 0.0889433526961525 0.30741098673894 0.0901938858389657 0.182659347435296 -0.147036079630132 -0.378347048479144 -0.196204661322069 -0.306444479398999 0.156651107821646 0.00494798114290871 -0.0118053679461302 -0.00618575197151328 0.00284989069689392 0.016368244953836 0.0156340595523245 0.00755389209285347 -0.00646017959077212 0.00784900663360764 0.0124713698079905 -0.000972779780069414 -0.00713861801663245 0.0109696531153664 -0.00648792043504346 -0.0126786010764413 -0.00325207212178802 -0.0204323710051448 -0.00721773369311912 0.0130929349642597 -0.0143634997612209 0.0190699718378953 0.119402041817604 0.2382831391215 0.0369322788894327 -0.0492573362054077 -0.148634820685468 0.184142464636704 -0.0210827118078989 -0.0700631574147992 -0.255557320297705 0.00296081985359901 -0.0147168464791538 -0.0162028609391276 0.00367129947156028 -0.0185943790397905 0.0023883779954511 0.00575223480781437 -0.00801573366342531 0.00772795775649876
  10 271.844680778742 ""  3.20269522966811 0 0 -0.00112428815854496 -0.0239401697942214 0.0416439024557559 0.0359507918398761 -0.0186725099171281 -0.025892169546907 -0.0567732512181006 0.0441267244980043 0.0627026442340977 0.027833243277436 -0.0108965067995265 -0.00505994334217532 0.0282944591464292 0.0125229404101363 0.00935425477832125 0.0254026538776773 -0.0421172805836585 0.0267468834182866 0.0129823627318146 0.0135436755272779 -0.0895841724429225 0.0918690568941845 -0.0742619524231566 -0.0385389381385878 -0.302528408617431 -0.0316046195590737 -0.0395424968627899 0.141980815002525 -0.0846843885243642 0.0703529258157838 -0.0577588652814494 0.303540852388747 0.16351405551639 0.0232562932899791 0.0300566551547532 0.014026359742619 0.0134687897732784 0.0194879328237751 -0.00257125088781542 0.0447361827961512 0.0124829623131607 0.0262462843116155 -0.00529648128971232 -0.0109323904139794 -0.0611704867183226 0.0625980434657927 0.0689500249059172 -0.0471675291440324 -0.0222457972429509 0.0138912919393274 -0.0437049986150406 -0.0470414264324519 -0.030046932826668 0.016293252084542 -0.0120814075752988 0.0187836616578719 -0.112803570981342 0.0737760639934212 -0.0571846365085935 -0.074995868957778 -0.0347439239800652 0.000373040553059903 -0.029337519538655 -0.0839847134917525 0.0369461533802537 0.0417823652180209 -0.0698125057871629 -0.0847293314761688 0.086876923004705 -0.00711282968398761 -0.0862147764636708 -0.0219758598465816 -0.0377907834615343 -0.0552615333264241 0.059050744802721 -0.0327592090713922 -0.0680646771915748 0.125497895763117 0.075652165203674 0.0955149385667929 -0.128066719538681
  11 288.812367396788 ""  1.05138787192818 0 0 -0.0164067403652177 0.0254162811480121 0.0303873388409027 -0.0216570093676051 0.0152441140183275 0.00833646990569853 -0.0497881414814663 0.0444276972423189 0.0353904564561971 -0.0162211919302273 0.00858769016062696 -0.0135989401435539 -0.0253448291357374 -0.014737981336735 -0.00360125350113985 -0.0332443573754085 0.0372767435121985 0.0430450774428168 -0.0337639856472829 0.00466210796718228 0.0122843754028234 -0.0127883916746793 0.0286512598476073 0.0136831209590381 -0.149138536279162 0.0155590290120544 -0.00785886188513202 0.0262444663466773 -0.00547515677400647 0.0332439903809287 -0.0516379669433195 0.143981607405865 0.0790453750322658 -0.042583728365535 -0.040158499836224 -0.0113996729716849 -0.012071190950078 -0.0195149302424326 0.0265652809835368 -0.0278048383223604 -0.00903623434171555 -0.0139464032038472 -0.0087051339740662 -0.0936100006316208 -0.0538343872696154 0.03044991110214 -0.0389209613316294 0.0315684157774504 0.0194648237121852 -0.0837592327726601 0.0190497134773893 0.0938699624791447 0.0760595691389667 -0.0514277418348369 -0.0836176515588236 -0.0365013165684099 -0.169512017444155 -0.0120165480427609 -0.21920382175424 -0.081034470798053 -0.0379027930055255 -0.116815150014072 0.0596969904991221 0.211316675697897 0.0956152476708504 -0.0707164744083175 0.188828189517839 0.108778977444816 -0.0789101747961328 -0.0476545571215377 0.200344701394584 -0.0947270894293416 0.000731926920021115 0.0372732835566875 0.0132585198822427 -0.0370713538917338 0.0813288345806382 -0.0709416992584504 0.0209234323672937 0.0626596651899182 0.0490056286837343
  12 332.521715137121 ""  1.21311793492866 0 0 -0.00507706684708333 -0.0226000756014536 -0.0125924598446988 -0.0206956979678967 0.096580923859646 0.0238679143501268 0.036493515952293 -0.0215435164145796 -0.00993617196058339 -0.0240442410702323 0.10205998857155 -0.0495974885643998 -0.0659511361286199 -0.0822648347369954 -0.00338463004151423 0.0544345756879895 -0.0621525127928502 -0.0350233397637287 0.0295371397308574 0.0574123059760472 0.121284749801744 -0.034134535962569 0.196905221505177 0.0551434644796669 0.00592629939889202 -0.057552190428945 0.014577155022164 0.0931124691320558 -0.0586815913547259 -0.00419281907700669 0.0564618366000214 0.0277704427883661 -0.0364554067911912 -0.164163799434121 -0.16796462116254 -0.0309866906231017 0.0744215418603364 -0.150296193217651 0.101290193223593 -0.147385046526068 -0.121925471839926 -0.0319371297367462 0.0151681534984372 0.000687245163666959 0.0273255516695767 0.0486872940774579 0.0202201823051605 -0.00361983967524312 0.0122511114729201 0.00719098789255382 -0.000186397419323563 0.0160490991052699 -0.000525239167346453 -0.0162164201263165 0.0405018000612046 -0.020805975672415 0.0697096831393362 0.048525425821236 0.0496655121998222 0.0358353279390077 0.0226635687113705 0.00903926368271151 -0.00287510087886511 0.0377667646796839 -0.0112117092238493 -0.023795228708325 0.00270244589160614 0.00773878042127633 -0.0298135181049979 0.00867807285163777 0.00323272237990334 -0.0250506043505467 -0.0314632543624148 -0.0877460896454186 0.0338571651847593 -0.00634312959933065 -0.126798080019281 0.158758851833329 0.0634012815060503 -0.0282759192196396 -0.067996803137214
  13 374.764892561984 ""  0.185256453062252 0 0 -0.00206026134654798 0.0209657946558671 0.0648460336265627 0.034336274781853 -0.0106874403901696 -0.0994657474576399 0.0766355374159837 -0.0318147680935322 0.0598673582934131 -0.040243338196671 0.0366262745692962 -0.0260753052333433 -0.0644231575006738 -0.0367001074336505 -0.00929128286714538 -0.0325013392820114 0.0438557862759665 0.0888085560236913 0.00647486382306585 0.107910790923079 -0.286800523929199 0.201183408240047 -0.180007683394965 -0.139274977637056 0.157186768053149 -0.0470791296175177 0.150861603261808 0.0758314207614577 -0.0291654323732464 0.0751521927644378 0.123075088033502 -0.0772295521685417 -0.0563161588364178 -0.111198347763402 -0.0369206766392309 -0.0104399110671428 0.0126456776462279 -0.0779189453463961 8.67058653618094e-05 -0.11080742246661 -0.0832644142381137 0.0058186080289547 0.0179821567278404 -0.00555179896878229 -0.0303239817623991 -0.0430806512289981 -0.0047438026411655 -0.00995106676868498 0.00153316821738565 0.00133973269783953 -0.0139896337014167 -0.010433237275148 -0.0133759159595435 0.0287843093672768 -0.027934400721057 0.0465096652789082 -0.129366732884875 0.0632652727904351 -0.110820920347814 -0.0587436749449177 -0.00519377359810059 -0.00107456832387577 -0.0109227921412489 -0.0725680308794684 -0.00246720945708312 0.0446957251773854 0.00331244421717763 -0.029842859856699 0.05358572834333 0.0256637607318585 -0.0369668381380701 0.0596347702560957 0.0301432240939574 0.0569771586593067 0.0541212508511185 0.013570417123675 0.0830980656013766 -0.0268625778609273 -0.0562686813765686 0.0365547290640675 0.0547836340626217
  14 409.686885343606 ""  7.38371883540289 0 0 -0.0230570127833294 0.0166947592749485 0.0109360212309825 0.0122119479308073 -0.0163942598106494 -0.0552863263791214 0.0491021959277223 -0.0374384761784139 -0.000456464979862715 0.0196959879051873 -0.0161859360407006 0.00459740550390126 0.0273613898412003 0.015422575519102 0.00706397339278636 -0.0163191473551856 0.0121652736264623 0.00529895934146116 -0.0314462158304269 0.0378112460673874 -0.166704056423996 0.0832141007325423 -0.123303604553093 -0.0839802110654005 0.120320627293277 -0.0584389363871674 0.0899969859996855 0.0398291909365708 -0.0325426405042498 -0.00867653113947335 0.0800531954006742 -0.0917520541869854 -0.0903319168250549 0.0377028938377657 0.0387338021357747 0.013840298375642 0.000710321265494472 0.0281579759559765 -0.0157018394188453 0.0470666721391211 0.0201101410979306 0.0208275343764114 -0.0766576635994635 0.0169795853789658 0.05268025865399 0.108524324978435 -0.0253438997550268 0.019196374528742 -0.053895147178904 0.000217934196830994 0.0499369916967244 -0.0432600578168685 0.0400114408556622 -0.0744773007740873 -0.0668940729280853 -0.0157885539587584 0.110096050793507 -0.0880505955501763 0.070439515557471 0.0667136331937672 -0.0629385580799872 0.0127369697282013 0.0315957161208563 0.132633410043277 -0.00941521839972975 -0.125521387027394 -0.106209012669194 0.0920236455795502 -0.156797597704165 -0.133291964135077 0.0937187821418756 -0.16245130087545 -0.0600218220080546 0.0031251866913994 0.0172530549351284 -0.068459716557168 0.00197584152622166 0.0693696072815278 0.119345239593472 0.116438278476712 -0.100579033412766
  15 474.273638755661 ""  0.319082286305886 0 0 0.0239001745692964 -0.104551015936441 0.0162926816971031 0.0532294448857056 -0.00764369833683335 0.0129426960362774 -0.0113754108663962 0.0262061348833058 0.0818922109473384 -0.0121146638065961 0.037174036138648 -0.0123818745455416 -0.0253456594882301 -0.0230384341002505 -0.00286572794918033 0.0373186046967704 -0.107090730125632 0.0603389320855382 0.101700438524601 0.0178777168330143 0.0171661111211204 0.0993314353806613 0.00349603238613286 0.0208217554073385 -0.0251704082105231 0.15081211770443 -0.106438083817316 -0.0349360798900033 0.0656196939182497 0.245151256297555 -0.0336198566567413 0.118886884089898 0.166088395242438 -0.0607207332665241 -0.0473657700196556 -0.0109151845436607 0.0352376992799036 -0.0540045051928252 0.0257716168498377 -0.0650410739897485 -0.0485599928283047 -0.00865323712803102 -0.00474807330909103 0.0226870853915427 -0.00387108613050344 0.0147067362680118 -0.0444914516627632 0.0178374002056322 -0.0193017766451206 0.0465737899695437 0.0412470897352909 -0.0484503936902486 0.00908170949375309 -0.023731743887344 0.0875753998447119 0.0226736109296233 0.0262331770151636 -0.114168277085048 0.0481527320949889 0.011320301698827 -0.0221555110067837 0.0657451106642206 0.0139137318509052 0.0199249654379228 -0.0337215306492339 -0.0500115579521248 -0.153998144739268 0.0232673985541125 -0.0622972023225168 -0.0348919703409635 -0.0257042296787781 -0.0740909850851486 0.0328529464096007 0.0123322117621478 -0.113683548207642 0.0476596171058564 0.0225510540356957 -0.276305777252699 0.000455788254403785 0.0875032670179802 0.0433673462084158
  16 496.821861810326 ""  3.90353327976958 0 0 -0.0084759934081789 -0.0277867569117629 0.0153097696456236 0.0166497671040699 -0.00435831062263351 -0.0112203469410417 0.0131387022661837 -0.00522358768956069 0.0411334172879714 0.00291114057294743 0.00728929247783926 -0.00316987239657151 0.00132816013276692 -0.00297334461786965 0.00168317806096555 0.00119720088861489 -0.0315323834948984 0.0354143959280481 0.0108205984861809 0.0229204457766644 -0.0546360907096911 0.0648615108811218 -0.0397245473601414 -0.0184917960810123 0.0418043990921074 0.0389956432654347 0.00274381513294311 -0.000756824753539601 0.0139412412261899 0.10854770979945 0.0165142966394178 0.0129791909008911 0.0387284074597069 -0.00760106360747319 -0.00521960164729045 0.000698391404721429 0.0114537652801584 -0.0081648791105085 0.00616686605661818 -0.00366619636749692 -0.00804233951829419 0.00341853977330047 -0.0586414124763835 -0.0200213402824746 0.057775187718721 -0.00829050185743708 0.0834373420262102 -0.0314594805334895 0.00435727072606584 -0.0972466657792004 -0.0772777382584076 0.0527041462860453 0.00268730480033106 0.0226207479462971 -0.112333738744677 -0.211095526586411 0.353057152902689 -0.101594908614449 0.296408418679335 0.132292547640833 0.0094779734835871 -0.128159144318395 -0.0300837776900914 -0.0345167722627301 0.0971605365796035 0.0675575418249102 0.251025786284498 -0.0251743459990757 0.0967122042283176 -0.00378085023793982 0.0855507286956501 0.0843518020943729 -0.0189776334715686 0.0136207410376266 -0.0522112820319295 -0.0366248551272607 0.0372211953177357 -0.117216363306546 -0.00798950724396792 0.0674245534699371 -0.0298563084232369
  17 542.114846921297 ""  13.9382888698433 0 0 0.0739516543781652 0.0348984163021524 -0.0120373949702002 0.018726054781569 -0.0157420836868429 0.0303649088676499 -0.00533127306599866 0.0108580516253251 -0.0465471256566744 -0.0292698484792697 -0.0061993465439001 -0.00142186392281603 -0.0434806329691428 -0.00937793298252396 -0.0135173417177469 0.0196960892298368 0.0706362998248519 -0.00849750083238522 0.0556941279063918 -0.0450627593115934 0.0996350612063507 -0.044986993635434 0.0438510368066378 0.044496904708263 -0.0499600317415131 -0.0167672582296526 -0.0458381428162592 -0.0341072247571388 0.0134402919051041 -0.158216399597381 -0.05041707261565 -0.0366104755200055 0.0349539500324192 -0.0440895464921056 -0.019032235597507 -0.0154943068622452 -0.0265378591203024 -0.0181323166522999 -0.00690443670400703 -0.055851628448737 -0.0161048280563131 -0.0185094845634125 0.0369544592487783 -0.0722669752266392 0.0484763537275626 0.0321058843117211 0.0149650493822141 -0.0229681725644061 -0.0602897792649912 -0.0338004049449687 -0.0206367713351339 -0.0960815794993727 0.017966230289781 -0.0109173785923127 -0.00892922643264365 -0.114867860997939 0.105491592309363 0.0833898841933329 0.0119882187377257 0.0663295535938794 -0.1284827253496 -0.0540509013169086 0.000290727335550691 -0.109067646172069 0.0331246018063608 -0.00503791915601676 -0.0937203485422563 0.0039566044608885 0.00797065775982741 -0.0953809401101829 0.0113198142968034 -0.0208134284587963 0.100836156788277 0.0217569306210485 0.0480710943661308 0.0372188473568414 0.0972074060058622 -0.0869311201175528 -0.000956572593427358 0.396978490576385 0.0217102210034554
  18 571.703672173008 ""  43.0840586793658 0 0 0.0479322036548415 0.0319404142540384 0.0163859286887143 0.0227712334138084 -0.0138758883381072 0.0141654069555204 -0.00388753162016877 0.00243679178941003 0.0133424364772005 -0.0197721707194628 -0.00942756171648239 -0.00366827031174506 -0.0324647601920046 -0.00649023281543641 -0.00991171136614744 0.0217478084963562 0.0459733600855473 0.0176513875845335 0.020940751872097 -0.01358076143154 0.0096074568139507 0.0321583272459874 -0.0154346871457898 0.0164722729095937 -0.0363104724603793 -0.00433590208490345 -0.00492822483403461 -0.0326081996036369 0.0120240787159112 -0.0492289529589547 -0.0392101701384317 -0.0232700956851411 0.0822529991168477 -0.0360872688245736 -0.0112411373305297 -0.0106881741772374 -0.0239538267647201 -0.0109722216386132 -0.0048640270764516 -0.0364647328165849 -0.0104690572181972 -0.00996792689295438 0.000193926757371666 -0.024760622242874 0.00518267864224776 0.0228618636579237 0.0439079249776691 0.00698307806552299 -0.0297868105831997 -0.0141061381775073 0.00595718048266362 -0.0369266001124218 0.00577895596674836 -0.0109657916531589 -0.0215379508630264 -0.0484874654077711 0.032456203466779 0.000240579281144406 0.000438394808683199 0.0101247369490362 -0.0773608478347528 -0.0272179537240446 0.0126846624051582 0.0171750000501495 -0.0126904843115098 -0.0260635027617427 -0.055641650785936 0.0263707157302129 -0.0430738306003164 -0.0617042240073271 0.0199227645232962 -0.0361644259029706 0.0382544669952683 0.0351589467387933 -0.0110419921029437 0.00282714974940564 0.0597150329751118 0.0104297397637001 0.128255992268553 -0.795340457108671 -0.31257865974027
  19 657.562825236284 ""  15.3031437828504 0 0 0.128112061220688 0.0475328876571038 0.0151780249493208 0.0833619097388222 -0.0365882799006976 0.0357234471214897 0.0113966879218533 0.00681355844291909 -0.00793306160120386 -0.0322038557364728 -0.0310785594294148 -0.00816347764783162 -0.0691000937099102 -0.0106718557166966 -0.0222424688229185 0.145445823300378 0.0293421274374673 -0.0472118311748288 0.0704587925377979 -0.0260220090187156 0.00209125759796583 0.11940315822362 -0.0712993867259054 0.0326132860258511 -0.101763357329547 -0.0296456991364692 -0.0539611447053036 -0.0691667739827276 0.0287146462165089 -0.212234668363235 -0.0968364031290125 -0.0774340923714773 0.196858019179347 -0.0772983318515226 -0.0200930178539807 -0.0230365713922687 -0.0547793902676924 -0.0183193250655134 -0.0122484112367872 -0.0708096447581857 -0.019060658749353 -0.0167290995061892 -0.0572194059723569 0.0560889403790649 -0.026680037993592 -0.0136981686483941 -0.0177103623938343 0.00969436849999184 0.0140838746025778 0.00717155140742963 0.00878377142217813 0.0425549441800875 -0.00832937577708559 0.00541132387469638 -0.0320331321250538 0.0503767397467156 -0.00830415940517814 -0.104940792487292 0.0689524990222284 -0.0186924085438022 0.0748243744671442 0.020462428061058 -0.000193602480186777 0.0539343191159361 -0.000249322555512619 0.00505863177232373 0.0692972414290288 -0.00223148451069965 0.00295833652032683 0.0197127026868289 0.0171665675348928 0.00877428687161501 -0.0668579117415323 1.45386379161215e-05 -0.0267041965421528 -0.0824167637145985 -0.0453304888924775 0.332532527876445 -0.0295929646763948 0.130353193993006 0.060342499930779
  20 758.723565061433 ""  32.5546870424719 0 0 0.00373009633564783 -0.0692789631660653 -0.011088786192911 0.0664615232295921 -0.0371490521951407 0.0278171757754433 0.00258582467989561 0.0085847286091362 -0.0898471936490743 -0.00397212888705177 0.0129943309282685 -0.000490365397291926 -0.00801671882141265 -0.00339115859953214 -0.00195886793173265 -0.00946271074156739 -0.053437109572187 -0.0123856646974436 0.143935070264903 -0.0293681054046519 0.0772457515002406 0.0726089598144752 0.00451202871759684 0.041865442378554 0.0132996491124043 0.05899765839521 -0.1542428624029 0.00583020448400364 0.0165757315583203 -0.0265663519490598 0.00714965404843681 0.0496423535826314 -0.0870603492713249 -0.0237677280179391 -0.0192820800669787 -0.00686128331226863 0.0271274185279212 -0.0214048741054147 0.0139828739474847 -0.0313057197155322 -0.0184943351229112 -0.00634157324522394 -0.0890348217804687 0.0271054166855041 0.0244050829769647 -0.00110759861911952 0.0124077301057031 -0.0238023704306201 0.00860652796838836 0.02415038636512 0.00590048906193985 0.0396010508093695 -0.00665949878876495 0.00380349900465732 -0.115458184787301 0.0915861356394753 -0.085422426511943 -0.0316192310637011 -0.109748424055841 -0.00996075801668134 0.056063659273864 0.0534039287230136 -0.0321974400732558 0.0514396442434376 -0.013074732835063 0.000252175004221287 0.0424568106407126 -0.00157825506812668 -0.00269297143878182 0.0406088758467281 -0.00515233510750587 0.0064161480396115 -0.0277529248213279 0.0142248782165979 0.119246309582642 -0.0729038027855563 0.150926836199222 -0.472237337098915 0.00525337612314494 -0.0805183615141725 -0.0272939070502782
  21 823.134248876059 ""  4.43480174042014 0 0 0.0345059122351294 0.0569683970899468 -0.00406186977393799 -0.0281849943708106 0.0388999824017343 -0.0189641109870963 0.00969347737096806 0.00433108409051385 0.059689124535793 0.000360724073677092 -0.0276932230697594 0.00674378040263179 -0.0119265075079406 -0.000920233973530023 -0.00445954831480944 0.0923935616062924 0.0142904041249943 -0.0536106067311596 -0.0856386076358871 0.028028165554564 -0.055888116601527 -0.0594905258823443 -0.00384123297745403 -0.0353657405659778 -0.0378247606643575 -0.0786102580514534 0.137666880120286 -0.00402691901160504 -0.0115004620129431 -0.11108666755087 -0.0253281406319161 -0.081680195905225 0.106486023025709 0.0101111019369373 0.0156652644133137 0.00149144771491649 -0.0514841851612078 0.0189404926698317 -0.0229049834725746 0.014496027284902 0.0149970069814887 -0.000964506368342548 -0.0306599554840122 -0.105101132315272 0.0544050600605015 -0.00431075152979047 0.0193735449261154 -0.0661403616691617 0.0201187652561042 0.0878816856362692 0.0317327545800844 0.0614880145229886 0.0115612042918854 0.0147006048872363 0.0617088316947069 -0.0746537952777677 0.0356245889516351 -0.12138945907588 -0.134585629360654 0.0557065441036133 -0.0631649490071441 0.120934200716488 -0.0391554322063172 0.0573137846390462 -0.109293841065288 -0.0166359125639163 -0.188208298367928 -0.00442431883122257 -0.0113986324125161 0.232676838578446 -0.174948286259682 -0.0220585783224058 -0.0198618207286538 -0.0452444742852573 -0.0244650758811382 -0.130575848419952 0.0856533684031081 -0.277596340964941 -0.018200443234204 0.0209819638452033 0.00817473515026458
  22 875.477434117055 ""  61.4409290278487 0 0 -0.0524541502833494 -0.0185630545584149 0.0461695979665794 0.0261671457717982 -0.0506070448106604 0.048938265931751 -0.0137132841140574 0.00114568265844642 -0.075528525174235 -0.000877295304718842 0.0326176984710842 -0.0150839439475462 0.0144971254474152 0.00275388656625302 0.0039667414264612 -0.152852625192449 0.0488681952649738 0.103237280800639 0.027832127670255 0.00122898722367695 -0.0161422687117875 0.171820943516138 -0.0729159558249867 0.0548788305824006 0.0430998052747299 0.0789972794245457 -0.13712457269278 -0.00257132847855996 0.0185349719288341 0.0950909667994036 0.0266892770136768 0.0875500151763386 -0.135425667745642 -0.0253277041565757 -0.0207123449677331 -0.00440189980617167 0.0696891358620558 -0.0241044059859486 0.037498485430142 -0.014755071205929 -0.0195453699801789 0.00642090931869807 0.00334461486243809 -0.0661899108889794 0.0587313189478463 -0.0120609171213129 0.0265246839732062 -0.0714558339312282 -0.0135615974493712 0.0145281433503663 0.0430710120765478 0.0405658080654616 7.10790547236511e-06 0.0252820709612707 -0.03155434171535 -0.0151044554751946 -0.0364539397711283 -0.0742794238426078 -0.18019414518929 0.0392514919981529 -0.113127934410671 0.0392212587797275 -0.0180784060595688 0.11249974330285 -0.100306290976642 -0.0170013562256685 -0.1273142556966 0.0131556948452309 -0.0256151215678517 0.104521813151999 -0.0905365425252578 -0.0368087451573419 0.00799994397537615 0.0499106681710339 -0.0503209214376669 0.0373471936202702 -0.0586403594388899 0.425967763532459 -0.0152290290406316 0.0546028373841114 -0.0561995122365051
  23 904.677707408346 ""  2.59533630175317 0 0 0.0490880425556057 -0.0281802095234361 -0.0773986783878499 -0.0167198374156425 0.0243407403914401 -0.0788495068800305 0.00317208054688158 -0.0422929338587901 0.0624193809490045 -0.00202174907097126 -0.0143579332625487 0.0160473592182743 -0.00405311805768227 -0.00171286423799416 0.0014360482154603 0.0832295968891508 -0.0405857101822657 0.0207936936298177 0.0711993785744422 -0.0776183927316536 0.135335077825103 -0.275867149659081 0.168046199234653 -0.0558601341794005 0.0210298066446658 0.0374236936103596 -0.0346797429403347 -0.0159285434727062 -0.0119619065895996 0.186779461421922 -0.00174056754494305 0.0191509104278051 0.100670586017097 0.0374786458030622 0.0146572959989221 0.00761379379960778 -0.0416406210793862 0.015626559402736 -0.0333191994504848 0.00687453353360095 0.014497308934367 -0.00915440981567923 -0.0405018263692542 0.039900085886985 0.0534045747395571 -0.013995040960606 0.0272738813315321 -0.0682132825282704 -0.0328762654679281 -0.0332159612683526 0.0485058260535409 0.0123884585476082 -0.0355828293522527 0.026873841438768 -0.0612370157800489 0.166338237722965 -0.160313567455401 -0.0511432239212264 -0.210521099211785 -0.000778757709834589 0.0495485583301239 0.0195390594278491 -0.0271168224470662 0.181068304132666 -0.0180494228519139 -0.00344158401582535 0.112280514718975 0.0244497761712528 -0.0358854640776855 -0.148257876992885 0.104129095130563 -0.0278760802062087 0.0415103449366268 0.0323022787554035 0.0164151846225267 0.0730169623745828 -0.0209667837221481 0.187694677403998 -0.0111916895637952 0.0558178616499944 -0.0839359845991842
  24 929.913795776328 ""  12.9471785456165 0 0 0.0210527193707599 -0.0175667972474798 0.0413312231781555 0.0143975141493296 0.128702112928662 -0.0101851257030928 -0.0072588979404308 -0.031115725213857 -0.0618062517139518 0.0164622244750333 -0.0890086765997816 0.0285676833783267 -0.0609160873921648 -0.0124492124770113 -0.0197462601624459 0.206586125797949 -0.112484086086284 0.259120354067281 -0.0895915175778442 0.101048760029996 -0.0740984304052411 0.0277469847188628 0.0368582648686152 -0.0306754098052158 0.0746788743808998 0.136534274540709 -0.226432647620923 0.00365299956196972 0.00915930088324531 0.229494381975183 0.0435084755548337 0.151656102429849 -0.104846262800329 0.0123765808269511 0.0427098673943425 0.0021860560454136 -0.198682713671743 0.0550603451121202 -0.0843396913870243 0.0281962538995943 0.0383736859446179 -0.0056270824562373 0.00119729511826075 -0.0253361239802806 0.0279565468741466 0.0109511454818405 -0.0053421162136347 0.0214226242550561 0.027489469216654 0.0116057543217421 -0.0236248202683158 -0.0184336399405253 0.0224513277183363 -0.0317536769369599 -0.0244790544717167 0.00134903889186207 -0.0234700188138335 -0.00789596853543126 -0.0826429270590492 0.0143222895482669 0.0668098431995897 0.00790301386619506 -0.00808119358383246 -0.184629611313748 0.0575857240392407 0.0138046540691594 0.00217600837145683 -0.0314403920585016 0.0472710991492531 0.0708996759745309 -0.0325704303080459 0.0538248740913365 -0.0129776803220227 0.0155943821929253 -0.00218643078741217 -0.0305765115837633 0.0145992182468212 0.0836851728063944 0.0120357341729778 -0.0213458866582433 0.0175474365963989
  25 944.307104447312 ""  2.1838231003336 0 0 0.00225353430008644 -0.00248124102133651 -0.0352323147280883 -0.00720261873868713 -0.0597480803155947 -0.010866046804516 0.0064332294376265 -0.00758770960111058 0.0317675781768966 -0.0100930998341335 0.0389131926391702 -0.01134675663565 0.0286697582676816 0.00576452189534325 0.00990217455373426 -0.0680416062317318 0.0365178640159473 -0.0815880790690048 0.0569449230659639 -0.0686520350350495 0.0615353272490307 -0.0629996047190538 0.0124528355925438 0.0039744738124943 -0.020095244582134 -0.0165728482841792 0.0215175101287378 -0.0214496408465929 0.00300948920908073 -0.00340417189574323 -0.0214720036823646 -0.0367329028131811 0.0817897787548892 0.00035599033447026 -0.0183445313040724 0.000344167302475043 0.0887688276640674 -0.0239504890750053 0.0348588566511313 -0.0125071661309285 -0.0161824959737668 0.00159586358104899 -0.0432630501906961 -0.0376864757886502 0.0787829816713028 0.0226012716154314 -0.00773717763985286 0.0362476065666212 0.060032802485264 0.0238580442403443 -0.0416221735349427 -0.0372564687687401 0.0399744798223864 -0.084000605906975 -0.064509936631346 0.0820794897315657 -0.126767122007241 -0.121480058338051 -0.276527726166656 0.0280537715842006 0.210523362765488 0.0324907363634266 -0.0258405678962981 -0.444239667719504 0.169062852860864 0.0405084038797967 0.101250608822693 -0.0910185635535095 0.125908376666203 0.135087128317383 -0.0372773500910148 0.150089625212445 -0.0061292426154709 0.0177127216749771 -0.0169237221252763 -0.0145706598078192 -0.00369557274599178 0.134740524095549 0.0299772913357459 -0.0362057595268447 0.00307696041742473
  26 955.722090257931 ""  4.71319735547628 0 0 0.0114995193821728 -0.0107316280633335 0.0500246181793844 -0.0907393268518225 0.0240436055863656 0.0525616695789001 0.0574736097765709 0.000867122395578895 -0.0318613659212197 -0.00346551727908286 0.0120361008878019 -0.0217204820446963 0.0298790256107953 -0.000953446651299167 0.00719389398668009 0.0329639375489289 -0.0332686889061071 -0.047648658897942 -0.265145481699976 0.145278680827801 -0.257724863149688 0.170493711314592 -0.202706336046923 -0.000673543911828874 -0.0905113930040105 0.0395028610778457 -0.210354268332646 -0.0870985042124264 0.0741638350819535 -0.164602722554122 -0.0833135794994391 -0.0510195846540637 0.254816295611446 0.000548242445153316 0.00780342400434806 0.00651666528531984 0.0198426406100013 0.00617040790023027 0.0243595127220281 0.0473850792119398 0.00358589373316175 0.0220820086573274 0.0122201320647409 0.0215253830496071 0.0489780135550044 -0.000970396220470113 0.0153518701413734 -0.0357464084946282 0.00127315214151225 -0.0226356831171517 0.0253698155632396 -0.0330254562270146 -0.0322824303255033 -0.000318367757409012 0.106660524681924 0.137216915731072 -0.113702060312006 -0.0048415160783806 -0.168217426837056 0.0072659622261785 0.164053601561301 0.0215213539796359 -0.0218179913985223 0.0388354832781108 0.0709391927898015 0.013723787586356 0.185313938415225 0.00424129248567233 -0.00635589221669533 -0.207949109622097 0.150943763184898 0.0148005861566268 0.0104343036478173 -0.0270151668542349 -0.0189281458343714 0.0375911488187789 -0.0314697180179609 -0.137225478008131 -0.00343725322969103 0.00613128164127125 -0.0176459008771855
  27 968.245650904679 ""  5.42352573632562 0 0 0.0548830133411401 -0.038909049972343 -0.00681373665053138 -0.0924719820961998 -0.0177378758451536 -0.0342653308927345 0.0582755508833908 -0.0516706710183586 -0.0135439382492832 -0.0173781533959031 0.0341582245733232 -0.0149868106384411 0.0482593184535348 0.00191200595529083 0.0175464291648926 0.00365044030777866 -0.00194687184075161 0.0406828661268205 -0.120077794882087 -0.0220521589568455 -0.0438151770888587 -0.122763495465488 -0.0121061557266335 -0.0399482465648986 -0.0411533355804198 0.129061038628526 -0.351229833914583 -0.104589008699409 0.0667472683137885 0.075022929709553 -0.0746912305726209 0.0178266869822543 0.303161154932495 0.0353813162075338 0.000653400841717173 0.013457512190641 0.0632405763563116 -0.00492873821607882 0.0237114211244021 0.0332276314318901 3.06511083000799e-05 0.0114942104997545 -0.0170132837641182 -0.0111151370254556 -0.0500043803850847 -0.000125706865149366 -0.0135182442911937 0.0331854604760764 -0.00858249780964986 0.0159429016131504 -0.0249242044107574 0.0363575452029047 0.0305787141357783 0.00623717664367799 -0.148773388987147 -0.117876846942996 0.0879560214403071 0.0279873877681023 0.165737662123909 -0.0112362367397076 -0.184407818149517 -0.0299951303482605 0.0217035902046664 -0.00825476850688442 -0.0834146398461211 -0.0167357832987705 -0.189775642519943 0.00259570938163573 -0.00163251246055431 0.19933428264726 -0.147254692654883 -0.0248991630853533 -0.0018913411686076 0.0373812327664049 0.0547124393861533 -0.0164615851158876 0.043136344089841 0.1115545728182 0.00313885247532255 -0.00779866850731703 0.0110943728332241
  28 1065.23909625241 ""  52.3257288719116 0 0 -0.0235652308844632 -0.0183400654004608 -0.0143745029767332 0.000926108549949485 0.0345104886400612 0.0270743161876341 0.00598232513221434 0.0172211127063034 0.0119110113489089 0.0178250303134163 -0.0140546937802292 0.00393756929530968 -0.0183482969907329 -0.00583093970101895 -0.00808904804365765 -0.0437239429955028 -0.0118920998918688 -0.0810414131495406 -0.00578901525175111 0.0935703915959337 -0.0613280578574244 0.0870202379296018 -0.0474897658671161 0.00800825624059513 -0.0330953989960205 -0.0419160193459704 0.0611446047527198 -0.000899871795813805 0.0057207739127762 -0.0860036424523496 -0.0123906783765456 -0.049173273847704 0.0268820908368913 -0.00709618239623381 0.0159927294405855 -0.000272204052742863 -0.0620435186266891 0.0167192733031367 -0.018454373174005 0.020411654134436 0.0107242883344484 0.00514886499583467 -0.0219194430904034 0.0418661899221356 0.0264043247337667 -0.000939408982034637 -0.0147992207588413 0.0554658735784148 -0.148773520619936 0.0109827634444109 -0.0342733364013262 0.0979636797349581 -0.0193110874170699 -0.0383804209128489 -0.0129155273496056 0.118858429017131 -0.0984486901501509 0.0612255047803679 -0.0679600600331134 -0.00629105837922326 -0.223893026553905 0.000214783158406546 -0.0217396569624629 -0.0795758364057426 -0.0109140628389078 0.00627085741419918 0.140054559622483 -0.108736564361109 0.0884283650963582 0.242251685800016 -0.116995820933514 0.0779393977920668 0.0553319740649536 -0.00841257049996577 -0.012584428467323 0.124466908041496 -0.0648029043009448 -0.00699513877492595 0.0519783397799321 0.105410744221887 -0.307209383791388
  29 1082.76305122891 ""  4.35361482576491 0 0 -0.0749042667798875 -0.0564608566330342 -0.0628008131324188 0.030407142415561 0.0519299499600095 0.0208894979507805 0.0467184167618022 0.0082423435366745 0.0322754085140638 0.0546112134093103 -0.0251770620302318 0.020414962505843 -0.056195055908461 -0.011528982061738 -0.0207483287104875 -0.172777916039155 -0.0106439776426109 -0.270940815359661 0.115038631374602 0.130585561992238 -0.0207572533229426 0.146836275120217 -0.0044995558463439 0.0138739155551197 -0.10478272988613 -0.0517515240086247 -0.0130210483105924 -0.0647510276874676 0.0474583754565246 -0.16574051526284 -0.0655628377239857 -0.117930065115646 0.22652463543129 -0.00177715878155535 0.0338794176070657 -0.000694018421795512 -0.14367058079211 0.0335374283524518 -0.0530486713319926 0.0298355801960396 0.0269553826938358 0.00225379433050594 0.0159564836885938 0.0146478407476325 0.0133461750688624 -0.000740140382007818 0.0108038537412944 -0.0189528088065035 0.0618107279242906 -0.0612621604552801 0.000796565990461674 -0.0271771037046892 0.0510511353889625 0.0197287115104843 -0.201519717018251 0.00514599226888066 -0.0386990602195888 0.0391592550732546 -0.0522356540083018 -0.00493646390841391 -0.0649285636776081 -0.0855496755859603 0.015329160449894 -0.0221737824944774 -0.0674187345560605 -0.0171838081140758 -0.247239807147045 0.0527753287115706 -0.0272122298028203 0.0519983339513001 -0.0629943206091269 -0.0535134971562502 -0.0141453599074559 0.0357589219668307 0.0127360303241274 0.107064918325787 -0.0704490057481879 0.0517946457412958 -0.0188927023686686 -0.0353449478680217 0.114285225375869
  30 1105.73337831149 ""  13.3113266846593 0 0 -0.0266088912484012 0.0290897245027369 -0.0405196402586205 0.0332291126087737 -0.0226196547458503 -0.0150605798422881 0.0288397487747812 -0.0476614123946195 0.0129879407256401 0.0342814543890876 0.00182290213962778 0.0159341413373192 -0.0348333095523516 0.00845182316817238 -0.0124500306292352 -0.145245655940442 0.108898856893975 -0.035796343302867 0.086315129752812 -0.0472800242852803 0.0626091604764984 0.00257879977007371 0.0507592088599051 0.00499447926598184 -0.0186229711961477 0.0705264446900268 -0.187084575474125 -0.0774931465162688 0.0355912308684794 0.0991511280711451 -0.0372183152536241 0.0248379903699558 0.181783282635314 -0.0167924769328118 -0.0077199355341532 -0.0126721485958699 0.00326047622590197 -0.00970233216978638 -0.00425002730906213 -0.0415883727662539 -0.00122483360562723 -0.0136187103289728 0.113983806470201 -0.0442915396957264 0.0412468014818448 0.00322805836802197 -0.00473918197404926 0.0173593064569656 -0.0493114613832861 0.0370768991024289 -0.0169822105286943 0.0087018170044909 -0.0452581241000185 -0.00324653515975843 0.197464989703727 0.0072305228808802 -0.0123021330119599 0.247530159148164 -0.0100746727625148 0.0291634532563546 -0.0253316490130792 0.0414496394361006 -0.0194252376313406 0.0575940374642533 0.0354852558086686 0.00976145848952836 0.170437514719788 -0.0248277424238858 0.000363698438761186 -0.0809480301208614 0.0575583229904191 0.0212689440278806 -0.115286258949865 0.0414007638371966 -0.0073753576054153 -0.210746446281294 0.127511588091336 -0.0769411098577554 0.0142153146822279 0.0266353123308696 -0.0677997282789428
  31 1122.32844587429 ""  145.808382782796 0 0 0.00237006749730514 0.068377111823859 -0.0494010626528771 -0.0418016906668966 -0.049692161351662 0.0517772422234005 -0.0221396471562076 -0.0550835695929726 0.0125395414255497 0.120422906855766 0.0250050389697804 0.0299725540985767 -0.0959409157926833 0.035468027169495 -0.0576401124040354 -0.0853990053108465 0.124548027884249 -0.0095936223438519 -0.0591056215878101 0.0573279774307321 -0.096602802223022 0.00992956952748772 -0.164812975492991 0.0111033001088976 0.0611574433504674 0.0703703914421614 -0.087475065882201 -0.0166587813642645 -0.0210060972156934 0.25167932147079 0.0111510346387109 0.0918054949434633 -0.00308475663922259 -0.160929257131112 -0.00893245424056615 -0.0614657712123131 0.0652917174092972 -0.0337942223668535 0.0632531492368808 -0.0746393048929209 -0.0206547309817926 0.0157902138327354 -0.0577110414373894 0.00309749145876904 -0.0302565249830486 0.00136467155544332 -0.0024717986488238 -0.00171866542031894 0.0121270084610685 0.0173807385536395 0.00238544198648456 -0.00304921995695114 -0.00390592185804401 -0.000183434581857833 -0.0189125869199038 -0.022500158440143 0.0209938895169703 -0.0854188717604293 0.0416407435803988 -0.0131746108968409 0.0437525451468638 0.020898501523035 0.0030921707648272 0.0109346613703971 0.013974087685972 0.00181251060786281 0.0224209846040826 0.00402962282030117 -0.00539978601799693 -0.023135117903873 0.0181320908056779 0.000119964260580604 0.0588962526739167 -0.0506862462016808 0.0181269508824768 0.0106956511367165 -0.00232961922153368 0.00274959168427513 -0.00777904652455073 -0.00830633268778145 0.0486827258651218
  32 1134.95063893552 ""  53.1424116777176 0 0 -0.0492798478288452 -0.0286909115154476 0.105543094322838 -0.00492949653283752 -0.015197487402902 -0.0888754800263349 0.0521239077625625 0.0322137004223356 -0.0314079814532017 0.0628688400412998 0.0130444568293163 0.0338279147914427 -0.0632950413260133 0.0021336368766086 0.00251731250002391 -0.151260803964688 0.0327871018758008 0.0818905765103551 -0.00372394391619933 -0.177589886178834 0.145871630537964 -0.0418411716373139 0.28147757972422 0.00269367852609498 -0.0770457889643607 -0.0187542883921424 -0.0713724238185445 -0.0464746319022015 0.0656865431961504 -0.236757036395226 -0.039066867287653 -0.0739218554776803 0.122519332459386 0.127118660480742 -0.000755704539581651 0.0150860791691966 -0.0727769978013082 0.00302027387059488 -0.0901733253107938 -0.0786697803289869 0.0434807476181364 -0.0772866162604295 -0.0286440578138324 -0.0185613702016428 -0.0430478955338385 -0.000886008694983997 -0.0037857223018843 -0.0210242327043863 -0.00596750697616853 0.035236797036923 0.0511569379031404 0.00226432932671285 -0.021251841744055 -0.0296931441688958 0.0909937108765149 -0.0720210214562151 0.0801086240427629 -0.160565620026761 0.0833708003024746 -0.00304559985758199 0.0450100675728927 0.0174474643150543 0.0788218731779853 -0.0653393271354219 0.0760462164265461 0.0153050290116537 0.141869632369611 -0.0494948398378457 0.0409332985183747 -0.0156099692703624 0.0373950941371879 0.0646038535923171 0.0344736861535444 -0.0132783020726189 0.000602623616462631 0.0492244876574341 -0.0331135583153466 0.0410488232539497 -0.000916499691620835 -0.00941574868928926 -0.019288566699454
  33 1156.35075782952 ""  35.6646465375305 0 0 0.0278077291406063 -0.0259135683900377 0.0601834094563431 -0.039854406733667 -0.0546786696531793 -0.036714578454172 -0.00241574382774667 0.0367431282558566 -0.0158516969825078 0.0662192499821192 0.020960642196984 0.0212443478894357 -0.0541952313610537 0.0405906254280709 -0.0112791664781081 0.215903899296139 -0.147130229401791 0.0862052590760953 -0.145308177341766 -0.154503352416557 0.0200709663045773 -0.112819039560903 0.050643413888934 -0.0136809087722952 -0.0131061134197403 -0.0338060548027265 0.070869974508484 0.0357089456558022 -0.00418905119123155 -0.122506863377446 0.0119229365813002 -0.0320032044882876 -0.0724342378660921 7.65937507783889e-05 -0.0552496177995477 -0.0308144232331983 0.134261349872528 -0.0530509764675641 0.0191513584111745 -0.166072551869076 -0.0106475868351843 -0.0643557108065662 0.0134620145315438 0.0250007074634283 0.0642503899937355 0.004787401752342 0.00715455896604412 0.0421324838831737 0.000138773181556827 -0.0440786771036424 -0.0964762485429863 -0.00077184755033017 0.0246355223999384 0.0462968999150546 -0.0472397417831311 0.117334903247643 -0.11117515702637 0.13069406560391 -0.152428045657335 0.0070823371879178 -0.0419597747847565 0.0199485623869923 -0.184856537799819 0.116855563178486 -0.112112982269343 -0.022113711769817 -0.174576273476106 0.0757888721640697 -0.0667158615360474 0.00728969222721191 -0.0458673303867524 -0.102852204052985 -0.0315763857068756 0.00726927524566914 -0.0372481200255805 0.0192998449389633 -0.0361564927337274 -0.0559808039294614 0.00561796968643084 -0.001155942539657 0.0318703534743795
  34 1163.06598169042 ""  17.4686852398298 0 0 0.0408318657321012 -0.0228791621964966 -0.00431698668147139 -0.0301487129888691 -0.0275709686931961 0.00404853336223405 -0.0183310833954686 0.0125948191074779 -0.003317452623811 0.031592379387017 0.00895926212026061 0.00945393437863389 -0.0190862106296542 0.0259552824607889 -0.0215255968112332 0.182597440815839 -0.113061581871784 -0.000989932020639833 -0.0719088691232674 -0.0248853405851263 -0.0318446999759117 -0.0802772381940093 -0.077447518784606 -0.0183118219467467 0.0238495777756041 -0.0151616871363528 0.0689340326773407 0.0461290457010807 -0.0295637091866523 -0.00356118127245361 0.0175647734227752 -0.000724318602578219 -0.0816815017582797 -0.0966366091517018 -0.022237009364459 -0.0352806202442032 0.104816115473995 -0.031065202527628 0.0629073050075905 -0.0512261098623239 -0.0286435501767179 0.0138182572253112 0.0680488456419616 0.03914258528607 -0.0111437365048581 -0.0111934512924935 0.00493482117370711 -0.0628152292820952 -0.0110749612162305 -0.0740317428126266 0.13057752752804 0.0129578478207662 0.0356085072424181 -0.0551577131620062 0.0838347333812259 0.0249605008822656 0.0235183241462538 0.0157867091997759 0.0615296387000642 -0.00168330902064991 -0.0620928773039229 -0.166818909024645 0.240096259177067 -0.252681549721246 0.0361709802764215 0.0077922353387446 -0.0428705716283782 -0.0925907777600037 0.115828059481517 0.177447479279614 -0.073923135863307 0.102641470381088 -0.0600440031258887 0.0323172091468945 0.00962921134532507 -0.001645903747273 -8.94102714798666e-05 -0.0838846047602435 0.00349415742839983 0.017141659704175 -0.131533320343263
  35 1180.34056128478 ""  8.71380905039321 0 0 0.0212093728303588 -0.0748210216722964 0.00890708993424644 -0.0349058958605865 -0.00558469460463109 -0.00677016863211146 -0.00260779776715095 0.0414384514603251 -0.00371951205159042 0.0176162947678594 0.0229668383212179 0.0421203745237408 0.0110249775915918 -0.0283963294154574 -0.0957086545387616 0.0554646601796504 -0.0983287779600752 0.00315657977944356 0.0618176781948666 0.0539611111253109 0.00580194973350739 -0.112219294387704 -0.0563087256912571 -0.0279759096565727 -0.0237896825265455 -0.056262320808452 0.109192731937416 0.0448155434385281 -0.0113862104480749 -0.128382424389138 0.00319988894301265 -0.0703961322416588 -0.0563633388954603 -0.429827349374138 0.152814423353634 -0.0546351552885927 -0.109239019571201 0.0596099309734352 0.168843861250847 0.375889314898151 -0.0505905464729217 0.291900228144768 0.00498384761839593 -0.0410303021262467 -0.00591196782600833 0.00161743900593964 -0.00492458034976933 0.00981214530989865 -0.00187829912195801 0.0554045854121267 -0.0139072579561269 -0.00541860574654504 -0.0300316858510856 0.00350342917535651 -0.0468261165788502 -0.0796057555176755 0.0450126874075862 -0.0143994648692857 0.0265490469375915 0.00921128751356639 0.0282441422707317 0.0625336379286455 -0.0189893591279233 0.061746358972131 0.0359229676281244 0.00736937363938858 0.10263955498652 0.00460395750788501 -0.0211800598345955 -0.0823993001795085 0.052508778504444 0.005241922255034 -0.00852587456005718 0.0470169263073867 0.00593469444387491 -0.0134635883922509 0.0323607355926203 0.100946230578932 0.00195626038525033 -0.00908270405368505 0.00688348036129653
  36 1193.31534241627 ""  4.00256417334149 0 0 -0.0418270079340721 0.0846044791591615 0.0482531279857638 0.047201896067458 -0.00525417689257507 -0.0410398319752213 0.0262328917014541 -0.0320165696180474 -0.00995326610495949 -0.041638954854452 -0.0021098968349153 0.0362304416088483 0.0413185924582605 -0.0114521018862191 -0.0547866425678292 -0.0979504027837354 0.125504895941622 0.0996503688045052 0.0034894279833889 -0.132314655038036 0.100505118234164 -0.0054729574468098 0.173299233664665 0.0184090622086445 -0.00560297964700659 0.0579931761593848 -0.156309408328571 -0.0711675940631239 0.0433980977208062 0.0434181666241925 -0.0163243971697176 0.052943692225751 0.108764542615966 -0.316563233971704 0.0733732976801929 -0.0418668920488799 -0.00154892841652251 0.0259879648097821 0.141094598206255 0.218296402016376 -0.0662560049036514 0.200988289819945 -0.0098849372077289 0.0555554566678027 0.0159560256746393 -0.000374320276146401 0.00820923062407199 -0.00326118028787086 2.65648917984407e-05 -0.0787764324296287 -0.00170035697584014 0.00716025639153199 0.0408545122375351 0.00336333449537885 0.127075866927566 0.129434654668692 -0.0707725852835873 0.0080724661218296 -0.0575686682587762 -0.00954951473263 -0.027849756260937 -0.0618787792078911 -0.0290867121640394 -0.0570105227808873 -0.0649572016580675 -0.0130340018755028 -0.148658262894467 0.00613865130775559 0.0161416728774537 0.100391791747089 -0.0706638363294455 -0.0261218284331012 0.0087802178218444 -0.0673371020137446 -0.0215185587094832 0.000246144502543352 -0.0409888089156023 -0.130682504683327 -0.000833138365000743 0.00816278988648563 -0.000635013175069843
  37 1223.80505287684 ""  19.9743559271138 0 0 -0.0485824555899613 -0.0146589605469428 -0.0103032947622588 0.0354624094526414 0.0578963963299509 -0.00714219673924058 0.0250630913259168 0.00600275699189498 0.00470014568931836 -0.0262786661507863 -0.0854141815445968 0.0161814026546157 0.0331889292260587 0.107059523094971 -0.018893554353973 0.0267350161152592 -0.0609608724647892 -0.00362734279360578 -0.0620465273580534 -0.0176841705677729 -0.00258593729078373 -0.0453670266320238 0.00285957575026964 -0.0231100923902222 -0.0488820708833526 -0.0184141238813977 -0.0236238064409723 -0.0304348624603645 0.0306756346651496 -0.064361140191162 -0.0164150245753345 -0.0380870111729103 0.0745950251173685 -0.264044138182079 -0.186499527282486 -0.113685218693335 0.474851946231972 -0.113576601047772 0.208160479842009 -0.297226502412311 -0.156858858233527 0.0066986105507483 -0.00734359862486555 -0.0205002531147928 -0.0108451709977195 0.0017356534446332 -0.00383737313691704 -0.00151104942255187 0.000872148977536005 0.0374496282226657 0.00258068124357766 -0.00278218024898716 -0.0185510928467497 -0.00399285121250627 -0.111020453139969 -0.0622410036581768 0.0273591930689307 -0.000808382939718425 0.0169648973979508 -0.00114662783870379 -0.0159524650839839 0.0165303911414417 0.0312638120627224 0.021751324595489 0.0337684105572735 0.00587927350087166 0.0695118131436499 -0.00589175746770423 -0.00480599725354183 -0.0387233998722776 0.0291020487133476 0.0171601865741049 0.0166075147512945 0.0110955357526693 0.00637475224261766 0.0730935382051513 -0.0406445148243675 0.0400385602049384 -0.00345529131832724 -0.0086833980170883 0.027053852635535
  38 1278.87584162772 ""  3.05376190788473 0 0 -0.00379271318692419 -0.0238462288765318 0.0151219701183382 -0.0162210756345116 0.022071580521032 0.0134328924695055 0.0148496048938148 0.0123506984537048 -0.00824387856528339 0.0125057566440326 -0.022327312953864 -0.0234552105730499 -0.00100763445576554 0.0172358586739287 0.00470337047059765 -0.135399728450234 0.073105623372588 0.151146012460191 0.367296863081045 0.259187188258553 0.0180308807908843 -0.323372208833031 -0.232914974168493 -0.0922165820553962 -0.0118498341141993 -0.011952931546868 0.00327247633849925 -0.0099564901736107 0.0189033871467322 -0.0684258417346696 -0.0083551950257703 -0.019875813145246 0.0298206209459853 0.00231991678927112 -0.0439129026887748 -0.0162418730357934 0.0644056109668316 -0.0180261499234707 0.00426005016189755 -0.0565887373347112 -0.00920926160359307 -0.0241831855640036 0.0127600654957322 -0.00213820897451623 -0.0193344527801481 -0.00890877480456148 0.00686255795409675 0.0209625332146046 -0.00357717350530928 -0.0536615436374243 -0.0188125162264339 0.00305852199554453 0.0240763328882614 0.0162708584535289 0.423884001096183 0.0456271250659241 0.0204427088218434 -0.364396865018196 0.00140899477245263 0.0107386160637255 0.132003503690421 0.0816999263581109 -0.198467150373313 -0.014246499172871 -0.0660421957968543 -0.00757550322949452 -0.0911279544450468 0.0254936284331794 -0.010786467118538 0.0252684051601772 -0.0330852984082804 -0.0592196786301891 -0.00581769956966499 0.00837076113946243 0.025903559043777 -0.069390135071647 0.0595374142553095 0.0390580076581332 0.0209821553443845 0.0457605275192654 -0.157372148467605
  39 1295.29287580796 ""  46.9534751885276 0 0 -0.0232018382201906 0.0288720044104995 0.0438696180197889 -0.0015725437914532 -0.0125587125656511 0.0117675258433724 0.0216434697981825 0.0077772670626712 -0.00306465192951923 0.00837397503654757 0.00143555734584743 -0.0279098638947857 -0.00356757897157873 -0.00523370200750154 0.00695129991568995 0.0327833748249822 0.00763676050338712 0.232523871445333 0.38282141427337 0.216569635403966 0.0337717036748374 -0.391381926720752 -0.225452073393125 -0.0879891606965989 -0.0393393105929964 0.00580413889774783 -0.048660494711954 -0.0330518660854201 0.0353753214248938 -0.0729690191036458 -1.51567318159612e-06 -0.00507710239843051 0.0318707785713682 0.0365451695573482 -0.00311256860287229 0.00477389065571821 -0.0139160658796741 -0.00164157472133317 -0.0251984443205613 0.0114457513920385 0.0194651660574071 -0.0193770738152658 -0.0315350068568446 0.0162801654241219 0.0251474646972681 0.0128627069888918 -0.00215863824806908 -0.0230478487224348 0.00247346691664286 0.0257348471214686 0.01584766529363 -0.00155134112434267 -0.0109783833394606 -0.0165378069236281 -0.247121486836357 0.020562902340589 -0.043859526384522 0.414765986030494 0.00123300909006528 -0.0130971319432987 -0.138418870328112 -0.0954650912903794 0.175940339053165 0.000169832253048614 0.0422505764710476 0.000763768783823886 0.0563665014555591 -0.0272145915717183 0.0210362451414509 0.00700187321286567 0.0106356452619141 0.0517744801314444 0.00384405454716868 -0.0342314514665733 -0.0438973243782767 0.000935786159397014 -0.0356577539129776 -0.0373084760277443 -0.025796724914824 -0.0728859955414227 0.214716180821564
  40 1328.02473057702 ""  32.4572968867046 0 0 -0.0184173249515578 0.00277051426074638 -0.00259444419141335 0.00286252297470771 -0.0027576975275052 0.0011701637003299 0.00762965444956375 0.00291712206561098 0.00472145190782744 0.00137403822114279 0.000675865797580521 0.000456906890871272 -0.00102790313444875 -0.000387854807826085 -0.000236548896806538 0.017956954212804 -0.0166829323451358 0.0362120274230652 0.00844842236663357 0.000735073963640664 0.00100451459544659 0.00230765298204693 0.00444360175677087 0.00303410171768335 -0.0316521671481221 -0.00235893979424743 -0.0199471551960392 -0.0122380829582622 0.0119812090491684 -0.0186036274712726 0.00105864483437572 -0.0167462261126563 0.00837418435294112 0.000175570258973237 0.0010821681779294 0.000147891430070101 -0.0016035156591575 -4.89462680620975e-05 -0.000928664371386781 0.000716529217782913 0.00104003409027544 -0.000661236465079236 -0.0311077038207023 -0.0308507419449364 -0.0153075042737442 -0.0311554452280304 -0.0151482488517788 0.00832191908625213 -0.0133754648232477 0.000212373758722806 0.0191675125414842 0.00324143345865493 0.0375703415130836 0.0326999695059062 -0.11779428732172 -0.0812941238643161 0.0406556904652028 0.374438288342567 0.0687821413922137 -0.0230765888280716 0.67270408181153 0.00232679751377159 0.109711049836104 0.0277848716966376 -0.0645156812945362 0.000191072338983262 -0.14887130530249 0.0523818859954153 -0.0182425259333603 0.04295851654213 -0.0344216519871309 -0.0455662650043606 0.0157735238481264 0.00112998118968054 -0.0172365339382647 -0.0290996639567298 0.0328955691140583 0.0048157124543961 0.0438598818263976 0.141580910204669 -0.44871178037227
  41 1349.33501221181 ""  6.19695237439495 0 0 0.0914177390263047 -0.0842797577990803 0.00163038999638061 -0.0256742456442007 0.0439317592203375 -0.0128327566901677 -0.0280441426977153 0.0272479593955795 0.000545168992463238 0.00224956250393198 -0.0199057543068073 0.0106213413721618 0.00406716032479822 0.0191484472152933 -0.0025414221693467 -0.487045682415128 0.289876916456171 0.0494232841134433 -0.112786448787756 0.0117033682755826 -0.044831139251675 0.0861399038233809 0.0705165572638879 0.00129308644631409 0.0287782693494569 0.000953034304766682 0.0743706772654021 0.102686060334764 -0.0624842864862949 -0.011922411024569 -0.00178026470572004 -0.0711923820943791 -0.0822320679955574 -0.0245549950384246 -0.0360404654873327 -0.0175265683089282 0.0565043271471638 -0.00775066262882788 0.0235000452202775 -0.048978047930658 -0.0284495566463754 0.0080283499502754 -0.0535941932500106 0.00881717088907457 0.0166113631418523 0.0075664138325747 0.00372224498724796 -0.00986131840169492 0.0058290943252574 -0.0201311904589453 0.00822744056979124 -0.00192378211842242 0.012766227915674 -0.00677272052541175 0.161773812068053 0.108627332985034 -0.0746154010969205 0.318714154496446 0.0884246987447689 -0.00104431411933362 -0.0196038181649045 -0.0309217434979089 0.0200814576765789 -0.00746046961107189 -0.0161356408017969 -0.0116398306938945 -0.00862328618493579 -0.0141763679628283 0.0265251908916742 0.0409878327114553 -0.0230272108828835 0.0139430608747737 0.00905953173975214 -0.0171268161454314 -0.0201937655229464 -0.258158020011068 0.180339257752085 0.0889036971301922 -0.0139259993543938 -0.0547613839659064 0.148303966452686
  42 1370.27775098989 ""  21.8710993904675 0 0 -0.0163538285561555 -0.0102851563262883 -0.102826187354728 0.00476558037526825 -0.012343370164049 0.0163470023584384 0.0290794227392518 0.0461524295708355 -0.00543843225584446 -0.000719618069975131 0.00917169389713593 0.00243857441979755 -0.00317657214127906 -0.00561620832410925 0.000371706696463044 -0.0302459690920054 0.0715429682357617 0.723395041494363 -0.112162265041045 -0.0611939125197051 -0.0253216455633488 0.133064263625145 0.00472877585560378 0.0309098141718059 -0.0726194401401859 -0.0997501138133055 0.122332799792596 0.0292489674165044 0.0368299728762356 -0.0171413504696061 -0.0551667806202001 -0.133816035053698 0.126444380992752 0.0173458865024431 0.0165586160361377 0.00861912904828979 -0.0140485249422961 0.000970554122533999 0.000847922483957715 0.00978595828291343 0.00800073179617741 -0.00265005315412405 0.0325460911192118 0.0194408120237896 0.00907098836261431 -0.00835946710917807 -0.0065905848027241 0.000715457259737237 0.0188480290081658 0.0165090100002613 -0.0224018815703196 0.00385970715500785 -0.0094451107341031 0.0108245264993305 -0.117054677289232 0.00854456076057299 -0.0166895796889964 -0.174183311739538 -0.0521437396497782 0.00918005815653505 -0.0597229110369828 -0.134439160514137 0.179699701120259 -0.0154632963142838 0.0243061196666462 0.0201930153746311 -0.0347220298434557 0.0276642077843701 -0.0447382198501824 -0.048982274366437 0.0273626575249854 -0.0294638198226481 -0.00415709159010771 -0.0281587626959414 0.00754198144199741 -0.0911289371619961 0.0465175866432075 -0.00473107612427255 0.00956772448802628 0.0297889376387102 -0.115869468660652
  43 1374.15579422394 ""  32.2521303302371 0 0 -0.0539092634251138 0.00933046657653203 -0.0645933817618879 -0.00475717891748564 -0.020372404388831 0.0116039082334566 0.0232851424815305 0.0168784087480864 0.00374523343756904 -0.00353511512559727 0.0052407448537369 0.000451872646812393 -0.0029829204281182 -0.00406929489142862 -0.000223497751576322 0.254474643116952 -0.16429387143198 0.237069033472898 -0.00260697183191032 -0.0279629941845259 0.0144067028346774 0.160749667912306 0.0190170071169639 0.0399610213792135 -0.0774837967766522 -0.0620842527926242 0.0346237488441954 -0.0204329991827117 0.0405193053039703 0.0022009677145093 -0.0212159456043965 -0.0670594658050191 0.0688272078817831 0.0333714509891496 0.0100369796272123 0.00773637536900556 0.00534938318823179 -0.00640918970106059 0.00856551680094683 0.0257261022277816 0.0070460693297829 0.0118608001534707 -0.0550681868551923 -0.0323464522832775 -0.0244626748118311 0.0153622884232701 0.0169145433448011 -0.00235560294392889 -0.022472298669737 -0.0454744719846118 0.0571104632981088 -0.00343626133989209 0.0157142004328847 -0.0283601766119986 0.244807238801066 0.0201194324630731 -0.0158675201834529 0.280483736499403 0.157561846010799 -0.0118530619702211 0.0207459863840043 0.291968613812018 -0.415352120236971 -0.0122278105530842 -0.0362595738126101 -0.0338933881560148 0.049438076923423 -0.0674041155656045 0.0930091572269837 0.075708544250291 -0.0294968609093811 0.0649209115078101 0.0176063737857809 0.0233452524982326 0.00948824356647946 -0.00814167154445496 0.0336169729435035 0.0796752178561322 -0.020108131250819 -0.0764508607858972 0.25044205112296
  44 1383.52309874042 ""  11.7900126944474 0 0 0.0305203889695737 -0.0049713896278914 0.0120765654801827 0.0127605103397358 0.00887042648570614 0.000374485766641529 -0.00637623135980782 0.000149281492600446 0.00752846738721655 0.00185968549090831 0.00228753952870149 -0.000595964009558805 0.00133609431262497 -0.00121663041664957 0.000913873043052549 -0.185637849660816 0.140863903714563 0.0734781446275854 -0.0591726258373887 -0.0100925563994534 -0.0302064064956318 -0.102569320520103 -0.0210131194090026 -0.021000070255779 0.0115170351023191 0.0342810040417965 -0.0285710674110896 0.0115376579315425 -0.016477876246774 -0.0438833261469864 0.0187760328225998 0.00852705303906173 -0.0445814795274885 -0.0206605168187205 0.00300116247322439 -0.000673218546637652 -0.0186807268248423 0.00779377293428417 -0.00987258232851168 -0.0152248013840481 3.6509072103491e-05 -0.0141650082574567 0.0489786962562998 0.0218293017966923 -0.0188163831064742 -0.0162051487015388 0.0086091394529313 0.0182504704605957 0.0261506555733501 -0.0251654409907313 0.0724458726371527 0.0295534852824541 -0.0245044541903113 -0.0211036976186634 -0.42938244168883 -0.137556475777672 0.0960719989848988 0.025939855861105 -0.0863640139844921 -0.0340513920138208 -0.101510716144791 0.351336551799895 -0.480533564853543 -0.175207592198167 0.0839525720840112 0.0491813684068047 -0.11867076871929 -0.0367397627679846 -0.0141306261549224 -0.126380417555317 0.146247344948835 0.0416788084390057 -0.0152767878244735 -0.0274286474123886 -0.0147398691073273 0.00353692634503366 -0.0328808124030231 -0.0750828537749557 0.0199574090409081 0.071026527233124 -0.175100716849953
  45 1408.3955717756 ""  11.5938773127264 0 0 -0.0196731646323269 -0.0137175204573031 -0.0357910746889009 0.0697557398578433 0.00414369941628532 0.0304125519262239 0.0021081482149919 -0.0164226738466467 0.100494831938096 0.00149808735121367 0.0215984467122205 -0.00462470630386978 0.0021009344612502 -0.014149896897555 0.00421829374535614 -0.0401024547615391 0.0118867050650463 0.106112054131685 -0.303739396921181 -0.113702841942858 -0.121933965304447 -0.249834853591905 -0.0862186389484315 -0.0297040358260741 -0.0702545312150418 0.219660533422768 -0.32592998855014 -0.0639933272097886 -0.0364730846459846 -0.427334638274886 0.189891989840347 0.0448250314983565 -0.329470764710938 -0.0470906640853917 0.036235898876854 0.0117568390373547 -0.0813228029444645 0.0267197968629835 -0.0323214127524468 -0.0278521371432184 0.0145030547158019 -0.0513219754328479 -0.00666941337059886 -0.00285913884786152 -0.0034327283140065 0.00234152247342639 0.000449603025198396 -0.00178113651209678 -0.000914760719280933 -0.00175358379733761 -0.00464012593115923 -0.0233630293286188 0.0118561607627715 -0.00150286625114504 0.0822147862009754 -0.000194153412421662 0.0194046686283423 -0.0260162039084977 -0.00587790152540199 -0.0029378726529651 0.0112919744250246 -0.0192147916370614 0.0208950019721282 0.0958107841915902 -0.0380753746405867 -0.0367613970693412 0.0891595470147632 -0.00696688127986714 0.0393630531398368 0.0706743732509392 -0.0697253073779059 0.019668597718009 0.00176896545350623 0.00592489083361394 0.0082296340535715 0.0102931197559599 -0.00431109171770178 0.0288268294020697 -0.00260464305691596 -0.0135421786150319 0.0302653265894014
  46 1414.1470585469 ""  19.4161873589372 0 0 -0.0201109323950545 0.00102245070693754 -0.0091004907388092 -0.00365880913129178 -0.00505642829257316 0.00213786783082269 0.00216170496925939 -0.00675815153328492 0.0287618737962421 -0.000905214413628412 -0.000253303487180685 3.74738256461535e-05 -0.00219412499087278 0.000476243222327563 -0.00101418789900577 0.103467110092107 -0.0820637114753117 -0.0396528984668205 0.0145784030676346 0.00455912715639376 0.00334998550560565 0.0411939748378809 0.0135766853097585 0.012190969801531 -0.0310431392726458 0.058031072654394 -0.0992251412517475 -0.0257886860089094 -0.00555525196882029 -0.109590507951542 0.0545688912639439 0.0111152578726002 -0.0935445865317246 0.0177254782801454 -0.000307510127248529 0.000784985850260449 0.0139203112611746 -0.00671524587630006 0.00829986255467131 0.0126733643851567 0.00138201097454538 0.0106700112348713 -0.0461184431319543 -0.0133592766386732 0.00653043704520378 -0.00362029518313563 -0.00227735861268338 -0.00146406186327953 0.0165893100168374 0.0113354147144138 -0.0118693277633259 0.10028602436442 -0.0498407070249138 0.0150546024480544 0.2422529213103 0.0590415997385228 -0.0277257024818616 0.113043901510958 0.0492234478685572 0.00882116932105071 -0.121269855335253 -0.0733762839237964 0.0953324836263207 -0.426114228014005 0.170603840465039 0.168648256449801 -0.375269794301326 0.0641657875679865 -0.210799391581484 -0.295196132706418 0.269319115514532 -0.135039030052995 0.0155356216063859 0.0135508586842243 0.00267437967829131 -0.0410544852662368 0.0509955187541147 0.0538870977309596 -0.000804204442455719 0.00825962984801694 -0.0240928436756549
  47 1425.6910612271 ""  15.0194410295145 0 0 -0.024279287989679 -0.0170992294903765 0.01059707713431 0.100765743227522 0.0162694806236852 0.0306129249768052 0.0141209966127266 0.0144985038513364 -0.0634397077540259 0.00495412978041796 0.0283097297977084 -0.00711185217109975 0.0124332341913033 -0.020296379631883 0.0110858881559305 -0.0488102300143107 -0.0158536337679285 -0.107359401716874 -0.381604439788818 -0.176416747515981 -0.115836808652206 -0.432964365488095 -0.183517863907026 -0.0797112309913303 -0.0286152685522189 -0.186734208902593 0.20155447347908 0.00120893639279611 0.0633386187707581 0.28613797271812 -0.118018428637288 -0.065405005142181 0.211618475921607 -0.132409834280201 0.0479307000424186 0.014036095622733 -0.152675126915841 0.058094745490321 -0.0791947880266938 -0.0825694517460951 0.0187303847941998 -0.113836840212294 -0.0176368875760194 -0.0136914070109204 -0.000356135821458614 0.00159471060148077 0.000670002415225532 -0.00141081433950626 -0.000853647016187684 -0.000440351476039182 -0.00094793799083256 0.0138846153117238 -0.00444669923725795 0.00183740786902645 0.0948886732554966 0.032080897001546 -0.0392778903055974 0.0437956899921692 0.064807089944806 0.0101757322666741 0.00226138397333039 -0.0033562881514923 0.00467804359624118 -0.0601332144732518 0.0156881077661331 0.0208338715208091 -0.0484873349404815 0.00730521836587772 -0.0245548148990786 -0.0338364553309122 0.0312387998601586 -0.0222119283824792 0.00740416421504844 0.00964701600771271 0.00307837339099194 0.00174412274552174 0.0102792177625643 0.0239108246469301 -0.00263146093798595 -0.0120539276684482 0.0278643260235329
  48 1453.85770675058 ""  43.9977802205519 0 0 0.0114368340861831 -0.00521152990327594 -0.00400395973927752 0.00102854066268683 0.00277119083562819 0.000582135516776885 -0.0037030887579185 0.000497238953232815 0.00300160162820293 8.07281941627788e-05 -9.03649229269894e-05 0.000131812282044783 0.00153990565187606 0.000310345132230119 0.000235170702439749 -0.0651109426044106 0.0478847827723227 0.0421367687466363 -0.0157994490810684 -0.00019318810615744 -0.00935252359659989 -0.00655496334991767 0.000452758758707788 -0.00113512737834919 0.0273357816116483 0.0145761058800144 0.00768148831184939 0.00656864229143733 -0.0102283370779513 -0.0327863104955139 0.00305014312328858 0.0175435397713438 -0.00227908485410166 -0.00557238528456676 -0.00177950564033724 -0.000608081271017947 -0.00719724624863898 0.0045453467340036 -0.000803685385068201 -0.0079162651220946 -0.004630786949339 -0.00181938162565594 0.0543508271577695 0.00441483356594716 -0.00548179647686507 0.0404093484081953 0.00854191604367081 -0.0217390709356555 -0.139348314699484 0.00349952500888716 -0.0149070208988992 0.0655354622888617 0.0192538591010481 0.00404502995609947 -0.175020466343066 -0.0488552886325004 0.0108121345428335 -0.164726621192379 -0.0344301700759655 -0.00103209812432939 0.40366007853457 0.0164678877987872 0.0441085279976392 -0.190303577867835 -0.204863434601212 -0.00406721137818371 -0.12231721959903 -0.0885039624270097 0.112606481755303 -0.0870833111873531 0.106386165436589 -0.121229414253867 -0.00853419404985155 -0.00381485078016416 0.00357434137875777 0.0329636961379605 -0.0351503771117135 -0.012345012317224 -0.0409411415953524 -0.164395292693505 0.460178311172959
  49 1482.56661726138 ""  5.8696894220832 0 0 -0.00857740204793689 -0.00926431486839867 0.00477941412269896 0.043653589261535 -0.00263399384664818 0.0165570439041701 0.0110918404973313 0.00295232948059521 -0.00554733170512302 -0.023519420845467 -0.00516893051616547 -0.00724341110234962 -0.0833043107618189 -0.00946917372667842 -0.0282725135449767 -0.0137051915633745 -0.013213289777224 -0.0626498941444892 -0.108858650855047 0.0786191906245144 -0.199574550845081 -0.183119567726362 0.142827163839101 0.030760696047087 -0.1092635815844 -0.0792331935693961 0.00951127270844112 -0.0623786284543408 0.0598898860813418 0.0842722334740148 0.0174430257982326 -0.0326747529942297 -0.0420579079853787 0.426449089196655 0.142145369172188 0.0426116092568695 0.413853380025057 -0.239419408087615 0.225879594123666 0.372708396628012 0.170177507801763 0.165305259931932 0.00536287293768368 0.0116549564637399 -0.00325499565880477 0.000124024194499648 -0.00020615697261213 0.000102919380674364 -0.00097558409543244 -0.000333385157603906 -0.000422456327004488 0.00038528157274612 0.00299101027604545 -0.000929367978414914 -0.00950447014842626 -0.0205595887075246 0.0434094055718842 -0.0166136455065304 -0.0505014792007501 -0.0136548443844111 -0.00416976963287909 -0.00339411675008428 0.00327795204133781 -0.00120553533212406 -0.0333468437476029 -0.0102265607721655 0.00525064909074418 -0.0173978996785345 0.0272579016906301 -0.00911918388312647 0.00892424257066721 -0.00603635398208917 0.00955975328224459 -0.00392435415180291 -0.000864117359382224 -0.0936524123572773 0.075661956765631 0.03071609398742 -0.000289359783367229 0.000176760470472314 1.93970849651919e-05
  50 1490.53287172017 ""  5.09852003110201 0 0 0.012190050187199 -0.000143038801498845 -0.0023342371867705 -0.00562282599653633 -0.00422494350056421 0.000696428627291259 0.01456809482284 0.012211461882472 0.00264558669357406 0.00174722301599181 -0.000745089555996653 0.000775051241070706 0.00962345592228743 0.00323163425986762 0.00246912335867942 -0.015062785013062 0.0172248482322191 -0.0114210919059694 0.00958365719597047 0.0257990903528231 -0.0258558529199017 0.0118101785817517 0.0385118350864832 0.0150685076643765 -0.234461273475935 -0.0977103579589534 -0.0578407511759182 -0.0458627919950239 0.0642729059806717 0.155939895493162 0.0377857006886047 -0.152780785346564 -0.12623094926635 -0.0342599342433986 -0.0336513718960654 -0.00940204376889151 -0.0522982267679853 0.0318533109556156 -0.0236459999093359 -0.0437159960877453 -0.0343228175871719 0.000428083618874635 -0.00275605197931898 0.048145366387108 -0.0207681516733085 0.012234814215575 0.0029553568397809 -0.00545400668291228 -0.0456674087735596 -0.0157180843811227 -0.00691238954012571 -0.00213924495086822 -0.0252215664348103 0.000259077426092239 0.109224425085672 -0.180544072582333 0.363425825169429 0.052949707090468 -0.397631233848676 -0.114442056753242 0.10573199309838 -0.0120288145852089 0.00598005318186614 0.104301641445203 0.398790158452238 0.0951420598882189 -0.100369614411854 0.167626427959715 -0.270681381085272 0.186303435954724 -0.124155801086667 0.179102007327086 -0.004974172125262 0.00576713078927145 0.00216769700194284 0.0042638613092766 -0.000922556829822038 0.00573043125476848 -0.0129141551402038 -0.0432065503006667 0.147946741244103
  51 1493.08495016705 ""  10.5041961942543 0 0 0.00176793650877509 -8.8378871757513e-05 -0.00395380947404845 0.0113064786659453 0.00394355315555936 0.00178735868590335 -0.020456254625455 -0.00763469517967643 -0.00542065108837194 -0.00269893669488761 -0.00187409352659093 -0.00527781323185124 -0.00670245660256599 -0.0109117571136808 -0.0273359135426437 -0.0467016778708963 0.0367673309638484 0.0623278080560814 -0.0248295005070476 -0.00472524197896797 -0.0179401322207472 -0.0407676282389783 -0.00479331049610791 -0.00898988012669965 0.269093794749904 0.120083160139093 0.0615761063657103 0.105283221696582 -0.10082071001817 -0.147484770240453 -0.0628516322144429 0.118042044964673 0.159492504167105 0.206195191402597 0.205124870857247 0.0541772421809017 -0.0254703973369715 0.0318538514260593 0.330160478505197 -0.0956270902921308 -0.0945452306240687 0.0176800680764005 0.0101462336415879 -0.0340706831860136 0.00938531804631899 0.0069103073363936 0.00410176733649721 -0.0037108866536222 -0.0302709834949856 -0.0156775092312119 0.00253106276619009 -0.00346969889064296 -0.0261686997502447 0.000231073219982905 -0.0537283670337144 0.102887467374261 -0.222965166599823 -0.0586184350387014 0.244836362697914 0.0670828988987551 0.114107529478844 0.0228446557717154 -0.0350018323495718 0.0977288876220353 0.386848517839971 0.093539730831002 -0.111542693624864 0.156926192613203 -0.258951264376872 0.158703604990042 -0.0994794540859073 0.17899533393066 -0.0133947721126757 0.004644395731117 0.0036851551919612 0.142853255931335 -0.116455294186781 -0.0421330352204063 -0.00591955706169986 -0.0264249145743771 0.0710729708660079
  52 1493.65398477429 ""  4.01675358194834 0 0 -0.00061817707051145 -0.000533450706870693 -0.00424333264324622 0.00520481497248586 0.00202272698711662 0.0017443421922261 -0.0104201809381687 -0.00284272414957668 -0.00112779629183042 -0.00550623751991441 0.00201099646755578 0.00787591524379302 -0.0246451854899587 0.00967574729566066 0.0425718443614572 -0.0169927757754792 0.0128506643550713 0.0296546589329282 -0.0245481728497844 -0.00486781742633385 -0.00655057574862077 -0.00642475965980203 0.000301128436808821 0.00306631438382298 0.128460446102631 0.0639816923291085 0.0221120135444646 0.0595985848213893 -0.0548362538360735 -0.0741592036296606 -0.0304192701280301 0.0468756332755517 0.0735329140285551 -0.252964499495071 -0.277340505155648 -0.0713102703019413 0.2550749121705 -0.186103039824048 -0.543914589802331 0.360234707006875 0.308699106701305 -0.0194580091384261 0.00710968169334378 -0.015924150057239 0.0046312127564816 0.00381535788137302 0.00221756336753696 -0.00203303706686432 -0.0166920922039125 -0.00859691879383118 0.00125714042221299 -0.00161100440895041 -0.0133578597459662 -0.000426655781984396 -0.0343667831755848 0.0533137257725994 -0.115277940603727 -0.0371452529796535 0.125135301921769 0.0344592388537614 0.0605296387621029 0.0116507667712879 -0.0184601491590157 0.0538613713357616 0.200041054697231 0.0473424864025007 -0.0613927778790257 0.0783800986233973 -0.130878229178746 0.0826273406338852 -0.0493119006735606 0.0980468355789049 -0.00436589302201377 0.000890010753381755 0.00187028157641358 0.0509184028471908 -0.0416632069314681 -0.0151288748735997 -0.00337130501547722 -0.0146571633485849 0.0394626922220698
  53 1501.86526710567 ""  6.66401953888288 0 0 0.00454617944683476 -0.0209795272605156 0.000998226815684351 -0.0194540546886007 0.0286433397550589 -0.0119359785414826 0.0276119945980015 -0.0318140111561124 0.00110319330142407 0.00363468378940888 0.00166500734735631 0.000575533462373741 -0.00108106116426284 -0.00973623712438502 0.00210338419512203 -0.00167485498970721 -0.0213141080392327 -0.0268623424831731 -0.00438816841326626 -0.151338123937668 0.224051569238363 0.121791805653932 -0.23419100687436 -0.0744608523301415 -0.0863897843246909 -0.211203514765517 0.191024438045408 -0.460132522325542 0.281658975727663 -0.0786022062037104 0.137866443634557 0.427260265056029 -0.107143191827081 -0.0462036673560843 0.119958101465312 0.0342182502996027 0.056366262009051 -0.0327904736949596 0.0337562319085904 0.000614592850768515 0.0781946415542658 -0.10483302893027 0.0149811114728985 0.00785402405812067 0.00447783088905473 0.0011449744599135 0.000662790525301878 -0.00056040998116984 -0.00733008224910491 -0.00676978026850826 -0.00295573931050339 0.000565425065704469 -0.00482470798010467 -0.0111140521031202 -0.0763120584054989 0.0403920029104166 -0.0703340805178606 -0.0486814809288049 0.0605357969603332 0.0166626844657797 0.0220735131376587 -0.00833228394872636 0.00186905806399645 0.100338268696517 0.085960213975983 -0.00213447040498575 -0.113187361591319 -0.029736661503442 0.0112819838644747 0.0249531854229614 0.0434120414570875 0.164150870109756 0.0187022998756139 -0.0134680363827935 -0.00490406921027266 -0.197453874154414 0.153850980975446 0.048174764273226 -0.00151892548103612 -0.00411402191272001 0.013342754952621
  54 1505.94677069845 ""  10.7842638894628 0 0 -0.00436755239678883 -0.00139746612839835 0.00509564596211034 0.00995476130190624 -0.0335747371054904 0.0128573652629723 0.0139334975846232 -0.0011385852753144 0.00151663807623668 0.000832957780204778 0.0070692089139352 -0.001731965537172 0.00936115881172189 0.0376424059887329 -0.00701166140553211 0.0344874526932952 -0.031797870738858 -0.0338226932025317 -0.00636633096890653 0.148433255104806 -0.229222600064459 -0.107410197106116 0.236788651419174 0.0798681075208189 -0.136292805457235 -0.0889537736288163 -0.000100384986041635 -0.118718625903239 0.0899981070972069 0.0536022594481214 0.0530798849244303 0.00838987150797755 -0.0971848845367932 0.132425006906825 -0.410415901627293 -0.117618962349221 -0.216491126865062 0.132079807720906 -0.113795047896206 -0.0401694448928976 -0.283491942153643 0.344275370456596 0.0190279993387152 -0.0130900681938897 0.0102003255514745 -0.000107320671862341 0.000699983613228869 0.000807675928801252 -0.00322176180987201 -0.00470724501089717 -0.00650642533160871 0.00227482162492509 -0.00458324637320067 -0.0164508880832001 -0.0883223267277442 0.0952864891507028 -0.188233028282049 -0.10165779705698 0.191184083331624 0.0579027786809755 0.0238524346940796 -0.00685213763221926 -0.00214359506497756 0.137276510472957 0.0664460157296769 -0.0177367456234223 -0.165923794907997 -0.0754516530617295 0.061645152196058 -0.00149774008644588 0.0964833758648732 0.224443310588721 0.0104482827798306 -0.00963211323558817 -0.00102032716165867 -0.114470339526109 0.0889186378029535 0.0226768479908416 0.000331255642611389 0.0017289976659412 -0.0121498136840291
  55 1508.7318263923 ""  4.13939641666725 0 0 -0.0214908500315747 0.00963473370773452 0.00813501035097483 -0.00242863328576335 0.00693498357188458 -0.00474162960376229 -0.00887232233618479 0.0180824823674865 0.00529861529423375 0.00123435115474445 -0.00375304550704001 0.000629595124340148 0.00263415084594131 -0.0170483686766754 0.00486615039497828 0.0584644185180485 -0.0468702115494762 -0.0639616661905357 0.029126306849612 -0.0374008797098771 0.0770365703952277 0.0281945450018605 -0.0692679426354296 -0.0221703861918322 -0.0249161781547584 0.105492576577167 -0.152198357354276 0.232765383659748 -0.138173997669714 0.0593094309003295 -0.0542306087209592 -0.276186616948867 0.00665546908817416 -0.0858239216313669 0.187612530587257 0.0542473678131692 0.0638196936853593 -0.0387377617557198 0.0502788921460062 -0.0210748531098907 0.111017099406013 -0.174673175638443 0.00777260429810295 0.00586086209252774 0.00314000863001843 -0.00108352756538492 -0.00115430555441229 0.00362610692253819 0.00142319612571953 0.00079654626154049 -0.0245468563539012 0.00882635670870911 -0.00209444868803345 -0.0372430127246245 -0.00280882224205833 0.0162360095866258 -0.0202970649803148 -0.065451755237763 -0.00395916360870116 0.00568624205976719 0.016621345572502 -0.0387997073045952 0.0289762901543538 0.28349548634355 0.0176388861101472 -0.0727603236155391 -0.3521165749527 -0.230059394815165 0.231914911459966 -0.0626686415440171 0.262729022813987 0.455932147531145 0.0159190590660308 -0.00827536446901094 -0.000940830799843433 -0.123499801345849 0.0996882448613916 0.0376694779516472 0.00102060668866538 0.00796916254070332 -0.0192153588038522
  56 1514.61612968613 ""  2.24457894579897 0 0 -0.00117774052037189 0.0124162760662718 0.0177144616676236 -0.0130360503453964 -0.0073778101675806 -0.0047621676841199 0.017338199871807 0.0195712422607326 0.0134133778504085 0.00317165166309896 -0.00760947222159956 0.00218889942575192 0.0130977379372575 -0.0150972216620314 0.0083754285318546 0.0394912331995991 -0.0197470325046981 -0.0799623781908001 0.0703337441990444 0.0473986934193254 -0.00454202896623442 0.0256852704024182 0.0505191895806217 0.0181822068354543 -0.346030414967392 -0.0684476227264166 -0.189634697592779 0.0174909640796542 0.0331965577608316 0.200533627878754 0.0620094255550051 -0.316517325522104 -0.23250504679406 -0.13956297151613 0.176040466729429 0.0513122336242998 0.0295841390034202 -0.0160427616814716 0.0285299782783277 -0.0638621563923334 0.0956882500345112 -0.199824093471902 0.0339946488741842 -0.0185287756983354 0.0132893252734245 0.00200600156444348 0.00284187955525138 -0.0031966133089131 -0.0124099348326738 -0.0105441880442814 0.0178323749955989 -0.00584022065024018 -0.00323127036676095 0.0165839984509244 -0.191761291557053 0.137743373751098 -0.287506011079476 -0.138771530660781 0.306481440894425 0.090899336465561 0.0260526573666375 0.0350881212416773 -0.0416592050364888 -0.109453618421343 0.0727899279951042 0.0520867498889563 0.145217073524296 0.140314063137218 -0.160331335526539 0.0709218894751911 -0.15027278395638 -0.17232223131856 0.0134030999302241 -0.0200279720750208 -0.00447496647567198 -0.144593973724733 0.106657687077712 0.0125838008581415 -0.0017722288466745 -0.00557199640698855 0.0106490841129067
  57 1519.21832941501 ""  4.94801065293154 0 0 0.0502999423225341 0.00255217773868762 -0.00955703468384724 -0.00834376501218143 -0.0302694842534699 0.00672563720904148 0.0118355413524104 -0.00524100413415212 -0.00137895288572645 0.000701521301418264 -0.0145906057481882 0.00547268947654076 0.0152921515872718 -0.0169398130687252 0.0104239602924586 -0.112146903817476 0.119291672466855 0.109680607118795 0.0447742138423537 0.20708291759291 -0.249827825611261 -0.0348958668014681 0.314281341062357 0.103055844853298 -0.125856855188669 -0.129968700090038 0.066815390390162 -0.183853877452671 0.131395247334683 0.0599125602715855 0.0699493289118593 0.0957530636987452 -0.107389507679757 -0.182321493867524 0.192418186363788 0.05519968453273 0.0480624712487559 -0.0273069972940114 0.0124904933810439 -0.0580661278621319 0.122195616071922 -0.230619394310254 -0.0254876826868548 -0.0344572147216742 0.00558725908100811 -0.00197725053977617 -0.00114415049382109 0.0020458391632368 0.0117508955679217 0.0104332184813728 -0.0112500940217453 0.0044421459241673 -9.99794421461941e-05 -0.00889086033531823 0.111159457911078 0.0150066795912372 -0.0368631447770763 0.0519797489564526 0.0636303167412637 0.0182733962534868 -0.00141771851494899 -0.0120787479559091 0.0197508946715157 0.0619029332940438 -0.0404423146166045 -0.0277099704128924 -0.0992393551478712 -0.0846283517216855 0.0925955944126699 -0.0570355100886082 0.103435135690421 0.103589813877254 -0.0448399140091096 0.0265912624218789 0.00940851430188827 0.395383205087486 -0.312831085933896 -0.114758441904132 0.00299046203736418 0.00438816327301139 -0.0249417264881337
  58 1529.33548994442 ""  15.097768076229 0 0 0.0367546873319315 0.0134571840210258 0.00107422982658794 -0.00439917660400478 0.0464865801738176 -0.0148273579598398 0.00975965921293935 0.0126252265103415 0.00745718868710512 -0.0049988849819719 0.0102376694455895 -0.00491786949706674 -0.0257236577915025 0.0128543373026708 -0.0130923667493228 -0.110100160360691 0.119307582537259 0.0455231471627719 -0.042827736368713 -0.233009792229831 0.31443304107487 0.0888390144095507 -0.36424572754926 -0.126790865381351 -0.235080569020139 -0.0608303366421564 -0.105186582123975 0.00331312340894783 0.0318004322343658 0.160432565524091 0.0432164164211047 -0.198908107414383 -0.158689428011101 0.210068724029709 -0.152551138600553 -0.0457635519554844 0.0211346079919207 -0.0158573836446576 0.00599188420964053 0.120722181518566 -0.071466499762212 0.228990827384033 -0.0153257610767959 -0.0337508143219029 0.00752401207036503 -0.000939252030516597 -0.000244452934591439 0.000957798094074244 0.00494226240154813 0.00695917876557032 -0.00589164144574754 0.00258424961476443 -0.000831926158831586 -0.00225083418459426 0.0528079167836043 0.035459250080131 -0.0839266060478981 0.0154313097560405 0.108443166955776 0.0334242533999911 0.0127113552854646 -0.00107617468345468 0.00669082162009076 0.0200874091284101 -0.0165264052033306 -0.00865322418556356 -0.0424443826583998 -0.031575537729748 0.0329787934808128 -0.0292080981986303 0.0449631905492605 0.0353687553813501 -0.0348738042242041 0.0167582963461586 0.00688164200335067 0.345570673360848 -0.275233087604195 -0.11410194116558 0.00224300463155387 0.00164941613702744 -0.0152714478494046
  59 2943.0997974736 ""  50.4159105122752 0 0 0.00295397402890165 0.00382705284263598 -0.000541755207620393 0.000235469376050895 -0.000716525313410509 0.000645902681326685 -0.000321191075467367 0.000147667178534538 -0.000290486409640098 2.01253837365929e-05 -5.97306251418086e-05 4.8529277381789e-05 9.5917558775083e-06 4.35946816946963e-05 0.00011129663174042 -0.0323516583693127 -0.0495894058135841 0.00391375295054686 -0.00471308288095148 0.00736883943729135 0.00602652945635972 0.00193206842539594 0.00406736146101726 -0.0141353521494229 -0.0016646930515328 0.00246784154274299 0.00109548324017078 -0.000489677220561902 -0.00151714817819821 0.000129538086126743 0.00533456226785864 -0.00182045197905296 0.00283461614738891 3.033396539685e-05 0.00042081387263019 -0.00167999643839708 -0.000279303418996676 -0.000672680289993195 0.000100213427369593 -0.000151399373128875 4.84324021078081e-05 0.000104547709622934 0.000454490492195347 0.00199912454729961 0.0118167955433529 4.5322113644276e-05 0.00151487789795934 -0.00242188758225558 0.0065019476460658 -0.0648271736474693 -0.041970453232766 0.00179032919713367 0.00436667651773117 0.00457888374205952 0.0125382714574948 -0.0551196385109678 -0.033173951408046 -0.014428754339555 0.021432504786332 -0.109639705880469 -0.0731765937687508 0.768919357936174 0.542888255989562 -0.00114622620467076 0.00931508290230351 -0.033489939349446 0.00394416882360206 -0.0459920497009706 -0.033716948698209 -0.0221300679328406 -0.0243942031736337 0.0128148443794874 -0.00027167708682317 -0.000157534504882931 0.000376474991573939 -2.01705480797366e-05 0.00190398706555508 -2.7564510337058e-05 -0.00890395721571853 -0.000968339979810639 -0.00620031184583092
  60 2969.29255231633 ""  24.8093554531978 0 0 -0.0036084738942328 -0.00639875816784477 0.00112329446687217 -0.0234788358627672 0.046498286896268 -0.00830327149658863 0.00121534463951053 -0.00075655930900463 -0.0010378839997915 0.00355521902053312 0.00211206521061677 0.000741150337318974 0.0163124077133227 -0.0193993098403876 0.0102504471935744 0.0447518409994992 0.0775989862001845 -0.00857083678491971 0.290518287548823 -0.456727894039211 -0.358621418820959 -0.048715005252783 -0.125967861362485 0.452139596249907 -0.0115968582669945 0.0197964943880355 0.0127880045609212 -0.00701074443720329 -0.0119049533355459 0.00115648373038211 0.00424426589791936 -0.00108023819531874 6.50046116525546e-05 0.0235987970706745 0.0952862571828342 -0.351696891033016 -0.0584493385260663 -0.120889704395775 0.0114772138574702 -0.184332670476349 0.25854194522803 0.207107575042525 0.000154288692669662 -0.000536712467532984 0.00145856987223895 -1.66696520070589e-05 8.07824658077716e-06 -3.2596450314212e-05 0.000114758911075984 -0.00111800666028809 -0.000749725869197315 -1.25200281318272e-05 0.000115450251877197 7.96249472616475e-05 -0.000716256373870028 0.00264879751897916 0.00180837297193637 -0.00175358279498613 0.00407008950101285 -0.01929873884953 -0.00139247790095869 0.01350359186272 0.00960273989074779 0.00012120645620829 -6.46830280410477e-05 0.000235515929401016 7.04005995128618e-05 -0.00139025375997075 -0.00106749572345669 -9.30273095127517e-05 -2.26396178590149e-05 3.41212277460409e-05 0.00044899600198439 -0.000276664141717165 -0.000135262056008418 -0.00096262877101794 -0.00264110014749862 0.00014015851988772 8.951987853093e-05 0.000301092123819565 -0.000255111326893133
  61 2979.68001099898 ""  93.454144099726 0 0 -0.00321745533946713 -0.00577796135622723 0.000973865901977963 -0.0149269156674157 0.0323005069089672 -0.00233007286739274 0.000800549346050781 -0.000759545547537303 -0.000990140769876621 -0.00186735971886648 0.00176253572123628 -0.0011493169626972 -0.0266927450681207 0.0291403483940336 -0.0140628153794893 0.0375381555880433 0.0663104383770553 -0.00752134484568291 0.194340637035213 -0.320110650668356 -0.247122328342248 -0.035424798928956 -0.0799186782513266 0.272145959395152 -0.0100648465075633 0.0167087730598814 0.0112560244481396 -0.00371965406451069 -0.00744579551295153 0.00119854730061913 0.00482522465296975 -0.00155501087896025 0.000933706396464549 -0.0260300176960619 -0.135948991809325 0.513067307101064 0.0931577820647036 0.179997103220397 -0.0149494792060054 0.295101518074705 -0.395239561999836 -0.31364656465852 -7.81269311513915e-05 0.000800477133028781 -0.000756092181598556 6.42114880906418e-06 1.30831889137157e-06 1.83480256014914e-05 9.69972373202983e-05 -0.00106360112126175 -0.000776670391066521 -8.30936562828303e-05 0.000100646200379751 0.000182615651523787 0.00118215863908671 -0.00720507114218507 -0.00503916787837455 0.000766531037053839 -0.00289639805227817 0.0143231100409339 -0.0012124875493002 0.0130317956830672 0.00922034397872466 0.000145389523369282 4.83354133493982e-05 -0.000117036388493015 0.000176365395450197 -0.00213604695787648 -0.00158993217587422 0.000622524778799434 0.000731354678659525 -0.000202039582627512 0.000220589910563495 -5.09409472605905e-05 -9.5041372082943e-05 0.000631202357964105 -0.00370720311586343 -0.000327176075408731 -0.000465639997388853 0.000259745996228885 -0.000903031481325267
  62 2984.8741890948 ""  45.456772317923 0 0 -0.00240436922740926 -0.00235101071346853 0.000798850022255545 0.00170889082037914 -0.00158842874258522 -0.00418983620645618 -0.00276852344418262 0.000562204538290744 -0.0041186590457899 4.74603401174508e-06 1.6259429709275e-05 -5.41240411207559e-05 -0.000658200910832751 0.000853571481150356 -0.00100384318022475 0.025580012050231 0.0395896560661604 -0.00407183346581155 -0.0163064384673193 0.0270116579023212 0.0199164663137362 -0.00321720493767246 -0.0095033199498749 0.0291737679314954 -0.017866044142881 0.0280436489013579 0.0150341373019226 -0.0160685632063562 -0.0240618563358598 0.00288185086260797 0.0629102786376713 -0.00996110736797388 0.028838024458117 -0.000865658434057568 -0.00566235900950562 0.0207046743840187 0.00250679160607031 0.00484607134158207 -0.000431702816947015 0.00690486169614562 -0.0094989808931213 -0.00774306772710789 0.00724077969007058 -0.0329019995690204 0.0614066944840526 0.000297325503211323 -8.13112205807686e-05 -0.000208563607630819 0.000316520353169579 0.00629012068051895 0.00525715763454489 -0.00243012442394741 0.000969852543226407 -0.00318460843475868 -0.0401520457988921 0.205130878792481 0.148152308505383 -0.0718958388961475 0.186923211466269 -0.895405392963019 0.00459688084600286 -0.0715642246217199 -0.0496954748518647 0.00880047283194683 -0.0157162432905349 0.0574086007780032 0.00097947156960715 -0.0131184305248362 -0.0106260851661673 0.0137173562525804 0.0177949412572454 -0.00901247464954148 0.00195739854770097 -0.000868301880781684 0.000635378241505103 0.000533123748964686 -0.00463536729855493 0.000331748295783383 -0.00411437054325402 0.00284277617852591 -0.00458250297593685
  63 3006.48254854362 ""  66.9636973390218 0 0 -0.00220979839378841 -0.00494207747531008 -0.00158949865811648 0.0246638129575009 -0.0129371790876004 -0.083316462880758 -0.00132316369205468 0.00241212484453348 0.00344277218705313 0.000219502584150814 0.000382200806294143 -0.000192196039043531 0.00386224453051666 -0.00284333577582835 -0.0143627723375245 0.0321392071742303 0.0528412379928837 -0.00396590565599559 -0.239702497171374 0.380519085760151 0.27230358559636 -0.0609493531771667 -0.231040505129029 0.724407951313954 0.0263619769281381 -0.0427200822805429 -0.0262013842003484 0.00516291278560797 0.00850411108621484 -0.000381368250962232 -0.015567816071513 0.0043341871093647 -0.00545008497009395 -0.000551798648400697 -0.0392170894230501 0.133547255575479 0.0056677641298565 0.00775343845383097 -0.0025189123376014 -0.0504721761424594 0.0666128529520558 0.0463623253810245 -0.000640526833922723 0.00208755445980394 -0.00240528272541111 -0.000144819021769597 -1.59429442258486e-05 1.49597111549668e-05 2.41856497110576e-05 -0.000940178402155657 -0.000766695592104577 0.000373118359080784 -8.14055056590774e-05 0.00043485364023726 0.00306924563884972 -0.0160371453293564 -0.0107690027287053 0.0045545703062188 -0.00922652743773221 0.0420343345811909 -0.000950575850115845 0.0113393326576057 0.00809589729439484 -0.00126392623370088 0.00205250397115035 -0.00766119129827779 -0.000224775179707268 0.00178169392423482 0.00136796005777486 -0.00245228859054177 -0.00283439524685918 0.00126490678099801 -4.2326534617589e-05 0.000261618834543761 0.000362926317394973 -0.00195772525019301 0.000898806959689692 -0.00163210694087783 0.00184757997948112 0.000317963037820726 0.000539767552667523
  64 3018.15736757391 ""  37.1004183622565 0 0 0.000716345611030201 0.00139443457403583 0.000393937305100721 -0.00495435356544901 0.00333559156105493 0.0152415571267613 -3.99189985397536e-05 -0.00046255953355046 -0.000261395593472442 -0.000105221361117474 -2.78884190192012e-05 -7.92078245036657e-05 0.0280560658882041 -0.0214875890726596 -0.0804348593933529 -0.00978725984221178 -0.0154841284148601 0.0012058426523703 0.0519781031192406 -0.0730469634610391 -0.055238540601961 0.00616496604199707 0.0351740462291406 -0.122590318087625 -0.00199487031140044 0.00333163645091436 0.00177565304018551 0.00223330234619227 0.00297152400346008 -0.000510835690609195 0.00104275155548388 -0.000586639561565526 0.000594036042685617 -0.0320991546276451 -0.201066074140715 0.649059459576834 0.0145540607343631 0.00613634949050239 -0.0235408229878964 -0.313101808228279 0.448651743996203 0.326294508879582 5.72480866166251e-05 -4.97552228416417e-05 0.000235301321591692 5.31796277556894e-06 -6.99902055062264e-07 1.22160064566005e-05 -6.14688000229059e-07 8.61177885383785e-05 5.6073514973895e-05 -2.56888862243859e-05 -3.84645692799407e-06 -1.35071620557468e-05 -0.00014485678476169 0.000116218513413719 6.49065870779059e-05 -0.000379725695076276 0.000708027246785523 -0.00308181534819217 0.000113590611795617 -0.000962590887576534 -0.000674119715028119 5.68495787688638e-05 -8.76971381945783e-05 0.000325146119028648 2.20432252222268e-05 -0.000128217696117473 -0.000102657252499591 0.000181439575397972 0.00022197631233051 -0.000102117107857282 -8.09522037567884e-05 -7.12197848952025e-05 -4.17090672284664e-05 0.000496084063989552 0.000164937904978297 -0.000220337261503596 -0.000115875405426135 -2.09943550620105e-05 -0.000256452472198911
  65 3028.00811629715 ""  25.4874000282987 0 0 -0.0422717707266342 -0.0645248834807458 0.00590644963656979 0.000764930745864052 -0.00661857520317055 0.00789732365789315 0.00314156397574879 0.0105582786726285 0.00870989831712331 0.000348984121742287 0.000168368715313348 0.000102598968121954 0.000890095673122291 -0.00083602020794314 -0.000315362639383609 0.501066386362927 0.777934744925863 -0.0682452474739325 -0.0238353491825818 0.0350829380326505 0.0268566636895289 0.00931136960157199 0.036281727026913 -0.119228644564343 0.0680017574431238 -0.109521029505993 -0.0689602713538709 -0.0240629472597926 -0.0333064843637862 0.00351887600485732 -0.0857472699732808 0.0174203987254102 -0.0325930824381019 -0.000913155826886034 0.000961175169999618 -0.00570796466379803 -0.00135220586869397 -0.00221830168461797 -0.000279394662497292 -0.00910686736914633 0.0114702406745644 0.00879656507127531 -0.000644182286021334 0.00200137794650295 -0.00108440324927016 -0.000114676974736648 0.000163558330330106 -0.000181134424805427 0.000268339660851004 -0.00397579721130633 -0.00257075074750543 -0.000806702895770688 0.00179415540217166 0.000650202787698352 0.00482675266096695 -0.0204758207030065 -0.0129815052919744 0.00210479531652578 -0.00478637274544286 0.0226852718936673 -0.00539357480160989 0.0462430909645359 0.032750419843585 0.0023113274552689 -0.00292928593220249 0.0114784973732899 0.00216561817649528 -0.0230425927376187 -0.0170866697723537 0.00564971868827162 0.00560121065252451 -0.00198303650318955 0.00156118281183373 0.000437375746256769 -0.000775041169761797 -0.0125614751034294 -0.0105830440244061 0.00321297485313011 0.00241579346468252 -0.00199948984366282 0.00124963340398564
  66 3031.89922684201 ""  25.0244061988531 0 0 0.00167974770392317 0.00246643004824734 -0.000345507606534078 2.00237826265316e-05 0.000230037615316081 -0.000534256991148729 -0.000605860845272406 -0.000220905881518205 0.00244847756858554 -4.21616303557141e-05 -6.34352839593364e-06 -1.26933019480124e-05 5.01467315951889e-05 -9.73169771310049e-05 3.89519067858201e-05 -0.019358074534582 -0.0302431171579138 0.00288834902455932 0.000229420205075637 -0.000418426820455544 -0.00033526605136282 -0.00033729405131 -0.00216446316292676 0.00682628537845999 0.0148181086935907 -0.0247547952256057 -0.0163383601536211 0.0154800322990196 0.0237221368360879 -0.00258963502208403 -0.022785803048845 0.00373322544855241 -0.00964026070367937 9.29791167945748e-05 0.000272707588972619 -0.000960976727966939 6.01655528403195e-05 0.000121537282331455 -5.62458262306825e-06 -0.000590450933096567 0.000776616399260314 0.000591591422803466 0.000352820219612315 0.000147099554252051 -0.00557647301622581 0.000102344857026528 -8.26386344197787e-05 -1.6106873390404e-06 0.00118150662240129 -0.000833164728653358 -0.000244458264238044 -0.0393256217877096 0.027327776558316 -0.0101924817478611 -0.00388806677571318 0.0136950861342584 0.00803905035214223 0.00441732974702222 -0.0132257933078754 0.0575863300919633 -0.00380414394596999 0.00859951589876325 0.00437270288790127 0.113341055207845 -0.16131720764509 0.602589765970138 0.0519618582803813 -0.476235769323484 -0.352572640298878 0.292448106035858 0.312519437793506 -0.127820708635297 -0.000279996950677698 -7.16149873669239e-05 2.89765695234413e-05 -0.000474010866783692 0.000457022633183745 0.000131832974349072 -0.00232360721568458 0.00133389507161284 -0.00141125654114666
  67 3038.86655096451 ""  26.3552446511268 0 0 0.00517773220876868 0.00864535372722261 -0.00122593024969704 -0.00301925220911678 0.00348360164970316 0.00307297615815345 -0.0154543852243594 0.00284952128118917 0.0474085845813587 2.56751996169991e-05 0.000114199430891275 -0.000145140023004311 -0.000479026504829541 0.000528967275110153 0.000541231333840156 -0.0635311601194173 -0.0987107756181065 0.0112588595009819 0.0291768516162303 -0.0450694096032616 -0.0333586515491229 0.00181814864031453 0.00145627967056835 -0.00376282888762588 0.311356314383293 -0.52098422288944 -0.348600278716352 0.272175326121374 0.420976586359203 -0.0462207374722708 -0.397152258682822 0.0664582806102752 -0.162050280248006 3.12932827732215e-06 0.000675688991074283 -0.00176015492064837 0.00050211235855984 0.000491399826643727 0.000153208199954397 0.00581766507187765 -0.00719608541341951 -0.00518804915300695 0.00141159395083515 -0.00505965173090423 0.00308144978423599 0.000114511667413003 1.58123629365903e-05 1.25691402851721e-05 -3.67359936208817e-05 0.000384287374845762 0.000315654663291126 0.00201781200383674 -0.00152206444314089 0.000196685870655977 -0.00893820659853821 0.0454954973301449 0.0294101354363712 -0.00519700439685431 0.0126741983248423 -0.0693678363668223 0.000769239310858562 -0.00463934713739669 -0.00323848808528098 -0.0054261173457324 0.0076017729933758 -0.0285066663825342 -0.0030344453920159 0.026745392753119 0.0197056257038955 -0.0157903935798118 -0.016388370919426 0.00664945051603467 -7.84541842748757e-05 -0.000357110160595393 0.000200694420752082 0.00194730322162842 0.00190125950569245 -2.56925877565031e-05 -0.00201148909690184 0.000557532105306884 -0.00149548586128143
  68 3055.66252110899 ""  30.0710583036902 0 0 -0.000999861586991327 -0.000713713653566179 0.000328102090890697 0.000183628640070265 -0.000216781527925677 -0.000627165710837377 0.00348631655628194 -0.000803785615026188 -0.00125889222770171 6.91780407752691e-05 1.96103844641567e-05 2.84020303569904e-05 3.50229685756172e-06 0.00017683636846897 -0.00027720292754297 0.00789169476870394 0.013744803101552 -0.00117492745598737 -0.00221091147958228 0.00367846874498091 0.00270365642644755 -0.000324882096600847 -0.00130992418382971 0.00441690253379843 -0.0159499063539821 0.0283189262484161 0.020009668160472 -0.0127062169988666 -0.0209164804141964 0.00228211966971537 -0.0128376378786797 0.00196294864496955 -0.00557149133541597 -6.10594514666171e-05 -0.000957196855481979 0.00330284196934937 -0.000390447857612987 -0.00095523616425486 4.81219303553394e-05 0.000199013618278275 -0.000175989261104061 -0.000190639389459081 0.0103004699444963 -0.0596591954847079 -0.0575509698184604 3.9039907331605e-05 0.000352215396637505 0.000262069407911985 0.000287377809798523 -0.00656540187439874 -0.0053798273557466 0.00263032756577231 0.00413123953176334 0.00801135147361494 -0.137070098100428 0.768334966216731 0.476958275275808 0.0171437899884746 -0.0592675738033569 0.215532912836729 -0.00459434969987552 0.0694036270274263 0.0483168799900292 -0.0129588759729495 0.0209260366706319 -0.0723599997191636 0.00275891545366445 -0.046260508490008 -0.0330537648603227 -0.0228917765996981 -0.021445309353524 0.0132211113681169 0.000496758083485111 0.000858412235843592 -0.000174346175579988 -0.00413685919694988 -0.0119428698101958 -0.000548686253877197 0.000299501260985039 -0.00308771548638829 -0.000313194280084778
  69 3092.6453661017 ""  38.3685948502567 0 0 0.000643110356294988 0.00145592145096786 -7.09432258385319e-06 -0.000156026735427551 0.000319140550061079 0.000458176754890772 -0.0101670757098156 0.0119622184361346 0.000305275356521521 -7.87217044596921e-06 -1.33092209994007e-05 -1.43551542732214e-06 -5.99185225197419e-05 -0.000114191293069094 0.000102234625873254 -0.00919952806353122 -0.014763003544844 0.00151642890703883 0.00311116679653731 -0.00459138397102848 -0.00310573498391729 1.21061373488921e-05 0.0004798446134888 -0.00215201394263547 0.0489889277993743 -0.0836903553368928 -0.0587940806491877 -0.0339344709324993 -0.0450816124739932 0.0064633574868563 0.106540274680139 -0.0148684868479361 0.0472143918817578 3.95117001796083e-05 0.000263026196424801 -0.000940719922571991 0.000557015594550238 0.00116169070116265 -0.00010100141290079 0.000174053070502325 -0.00018928868386057 -9.57655215566103e-05 -0.000584818394686475 0.00413532754527779 0.00575979798164104 -0.000286748964087789 -0.000139659609230793 -0.00046279762727457 -0.00081386140726569 0.00507715623821803 0.00509328701160422 -0.00313118728037625 0.0168749305326057 0.0840922545218747 0.00841908938608102 -0.0589889143086181 -0.0348872424351841 -0.00144894120722709 0.00905133841869149 -0.0349496851821521 0.00652652153447454 -0.0538610598329182 -0.0382909957471426 -0.128565667107822 0.18239275310569 -0.637925273456106 0.0604449150084375 -0.501394376178044 -0.349418477572615 0.108194746666523 0.115560291897922 -0.0252320397795401 1.53062947021851e-05 -0.000187156577789401 -0.000185016053274567 0.000504714893602396 0.00120542389554862 -0.0003246771240411 0.00400654259707871 -0.00048390393749969 0.000240919373298299
  70 3093.75581009304 ""  29.5947396310764 0 0 0.00176798115175156 0.00519745054788812 -3.79461520764885e-05 -0.000680102165642978 0.00160276604601702 0.00164199540624051 -0.0463335605202877 0.0705852151757718 0.00287532820462981 6.85933333120187e-05 -5.24218246231445e-05 9.09250731188378e-05 -0.000229163024419485 -0.000209356281748842 0.000125353331392186 -0.0302567684702315 -0.0485348474849015 0.00517011303272535 0.0136977498737338 -0.0204101476153806 -0.0138673781320451 -6.62242070436444e-05 0.000499168047733655 -0.00487074056610297 0.268075676935121 -0.452651307276076 -0.316838897559346 -0.234648871781329 -0.324038031125865 0.0455882262763255 0.520068960603035 -0.0701946428812092 0.231635714969632 0.000181856745130758 1.70284059096286e-05 -0.000198108148700714 0.00145828380228469 0.00297601663326642 -0.000323138925176759 0.00106968671341352 -0.00103052849041749 -0.00064339132389488 0.000174972006842022 -0.00141860888425405 -0.00433549675543034 -1.01474877451099e-05 -4.02220117771113e-05 0.000174802723003333 0.000222001792870425 -0.000871505792515614 -0.00100514822335216 8.79988426369254e-05 -0.00395716369828134 -0.0151212681793342 -0.00397451270525283 0.0260338083631729 0.0161459175457683 0.00412577041212691 -0.00866159317716798 0.0388824470300025 -0.00114334051507304 0.0096222594358712 0.00667009106856264 0.0230758327205014 -0.0327964324718424 0.114125004298837 -0.0115359084420923 0.0945683169134964 0.066193002914355 -0.0131021615384831 -0.0142767571605323 0.00190896521546154 -0.000239673757753924 -0.000378121807340288 -0.000225249629472207 0.00136677798434826 0.000587402956320197 -0.00161145149796594 -0.000303577526496636 0.000477332654861646 -0.000245218033555584
  71 3104.99061704661 ""  25.6046714618102 0 0 -0.000246358074621612 -0.000410218067930101 -9.35024469886242e-06 2.66367910508185e-05 -5.31725930338379e-05 -7.85107896204042e-06 0.0014095137247494 -0.000269946386209191 0.000164294774327785 9.00005829949662e-07 6.88876538775334e-06 1.40106588482456e-06 4.41675538580306e-05 3.97396571397738e-05 -9.47920080958727e-06 0.00277067414565936 0.00442805951199987 -0.000347338747909656 -0.000629658508288216 0.000782949822631747 0.00054399785413282 5.64521219109598e-05 7.17841914156237e-05 -0.000331737187615869 -0.00266652405695524 0.00486371612540668 0.00343901345346718 -0.00178172688345997 -0.00339390462704776 0.000410425086460638 -0.0125124529846731 0.00186783935694414 -0.00552498332092126 1.58031536909743e-07 1.65790808969199e-05 -4.11703908457608e-05 -0.000318772985796535 -0.000626569915113039 4.55398129822331e-05 -0.000139725061715223 0.000183769605855061 0.000119386006744148 0.000748415820720967 -0.00198197401788743 -0.00179756340042904 -3.57561288682001e-05 0.000324916522673896 -0.000177283951956664 -0.000146189899052777 -0.00493433239127505 -0.00204406599251345 -0.0393848785228146 -0.0769936812860281 0.0140199504355528 -0.00297822660791352 0.0293123540144108 0.0173769867768428 0.00065808192011781 -0.00138631786594147 0.00427463122354754 -0.00483271455249672 0.0430194966492207 0.0284029426201305 -0.0436211281872238 0.0352336361295678 -0.182398525528773 -0.0495181977079648 0.321304288183033 0.250122846348316 0.561808723870882 0.565814857503476 -0.236200530266335 9.19902284876287e-05 0.000123893373117453 3.11026495238548e-05 -0.000532312837077685 -0.000714956908408311 -0.000269723274853619 0.000598247983524794 -0.000404595781986891 -9.25967825759042e-05
  72 3113.24568272337 ""  35.2565005878613 0 0 -0.000815378720206353 -0.00141075619632432 0.000141440175561424 0.000665026202872438 0.000448232210307115 0.000129572203212906 -0.0129236997314707 -0.00868536079789383 -0.00322368860072829 -0.000461401660411942 -5.65636971501295e-05 -0.000166950820088459 -0.0295840463276463 -0.0779647886554367 0.0114766668565454 0.0097851560867382 0.0154495733757218 -0.00205684091749404 0.000345485554120035 0.00216039872438576 0.0016576036169352 0.00158060539000956 0.00109908206699815 -0.00134894368492169 -0.0124282401035987 0.0140380026361332 0.0101202076597292 0.0691977214790866 0.108014863757039 -0.0149334316661287 0.0978773466854273 -0.0181915325427562 0.0425596738575743 0.00732112234775359 0.0265942357768488 -0.151158517367545 0.419520672583708 0.806172567376205 -0.0704772679197689 -0.0771303827282186 0.0875772946394291 0.0861095886798213 4.63784857560376e-06 -0.000169855537166601 -0.000625151959739263 6.47315401066886e-07 9.18661543906973e-06 1.53374852684635e-05 1.87676084386089e-05 -0.000163193748109183 -0.000140058889965856 -5.73808556604946e-05 -0.000256305103094144 -0.000281886903252201 -0.000667210094027287 0.00362195557293012 0.00234307953455133 0.000344673436864675 -0.00136702458828531 0.00597365617733057 -0.000134661910716679 0.00188867648906482 0.00128845681871327 0.000364648784744865 -0.000549695687837908 0.00170260715153092 -0.000423581239527742 0.0029644651641364 0.00213597163991115 0.000727808027742748 0.000700288594969423 -0.000361437796847165 -4.88403522316605e-05 5.7584004125139e-05 -3.99274795724652e-05 5.24146952704165e-05 0.000100412874108249 0.000424700911606006 -1.52572074925209e-05 -0.000115312912355999 -4.42092953849443e-05
  73 3114.01221482483 ""  17.0391783680595 0 0 -0.0054661613191105 -0.00811288650460408 0.000652020503785734 0.000156129873619617 -0.00102728443399755 0.000272725348043238 -0.070940680192527 -0.045928736554119 -0.0175580853381996 6.44881296008391e-05 0.000187902703779108 -0.000172522190618555 0.00569734563339181 0.014211845679164 -0.0019108768151077 0.0579823784367595 0.0895744506636295 -0.0112271690928958 -0.00400143778228327 0.00565559356129859 0.00456580935972281 -0.000249270793060751 0.000785055151781125 -0.00313280045373326 -0.0634504374250989 0.0690743415358996 0.0494958078739593 0.371236826520719 0.580817348450221 -0.0806786842373797 0.544449578999809 -0.100927649811105 0.238055186776623 -0.00176211341961253 -0.00373017692854771 0.0235883368595769 -0.0774431741347336 -0.148894177102726 0.0130892505351318 0.0127461723674606 -0.0145228195049586 -0.014580616694783 -0.000297946427205531 -0.000117175969611678 -0.00334286483644235 -8.56252956780712e-05 9.4921048729855e-06 4.95851887606175e-05 6.16955658606696e-05 -0.000729196011655855 -0.000659606311122722 -0.000321363431269476 -0.000984470751881476 -0.00128040693462141 -0.00134424926571708 0.0106841221232232 0.00711816760759039 0.00262761328595482 -0.0080874627366355 0.0369775515253457 -0.0007067558384595 0.00838266740861402 0.00573098838856019 0.00194279882093336 -0.00287367602629199 0.00925073656904495 -0.0016601738308942 0.0114862396057884 0.00822979111446214 0.00378122784367677 0.00356089388517606 -0.00180134047242595 0.000311131758394617 0.000390184299699814 -0.000150114613113744 -0.0029008150450808 -0.000893502385450156 0.00230961974527403 0.00147057978098206 -0.000367837740520198 0.000751339920513014
  74 3532.58341164092 ""  12.1775415480052 0 0 -0.0009805515229513 -0.00210288561796329 0.00113396371149609 4.29791588220526e-05 -7.89589520870784e-05 -0.000236541339416813 -2.96884609665787e-05 0.000180378055086578 -4.93687986459141e-05 -0.000204629841336664 0.000109867141032244 4.73885660856556e-05 -1.97120335628679e-05 6.68490257615559e-05 -1.76579041582599e-05 0.00795379003039196 0.0136936167576656 -0.000671628885604772 0.000535559132687417 -0.00133086050735521 -0.000115004143287752 -4.76330125336765e-05 -0.000667216658292221 0.000549622661327352 -0.000556749576666592 0.00107734900917814 0.00164944119785383 5.82504439168397e-05 -0.000134837593614114 -0.00125268279335325 0.000278392787200916 -0.000116290870946617 -0.00012035695118077 5.99091324669821e-05 -9.52219815541706e-06 0.000289803402570949 -0.000264833811882634 -0.000380636855838189 0.000128466941901894 0.000221367018087672 -0.000416868230922067 -0.000263195860236272 0.000611837623585705 -0.00153879342688841 0.000650083694206069 -0.000594288109957027 2.61663824110672e-06 -0.00019207234242901 0.000253779262275717 0.000244188826865122 -2.05052225421605e-05 -3.21859474048506e-05 -5.53612380674925e-05 3.77023070325942e-05 -0.00171726919510528 0.0107776922316662 0.00492296398448919 0.00219072723175263 -0.00156993628371211 0.000909529032372178 0.000664673851714807 0.000672373101228296 0.000323968284093689 -1.15844495786737e-05 -3.10649120025768e-05 3.69063142825814e-05 -0.000124268629133246 4.64119556505315e-06 -1.49500796702976e-06 0.00017219871712717 0.000422913813040492 -0.000223622362195117 -0.0438411391657448 -0.0520983808825673 -0.0105154411781013 0.603763772146351 0.739055807307674 0.122030133970137 0.0104754469569709 0.000149764925361663 0.00237603281655193
  75 3671.67079608265 ""  114.505228314754 0 0 -0.000116123963374763 0.00070526418071316 0.000175991499154177 -9.17327654135684e-05 -3.00069237848321e-05 0.000153320364037858 0.000154858656022164 -0.000134443005940315 6.65115934173106e-06 7.62789133908093e-05 1.15477325277912e-05 -9.59989144681722e-06 -0.000107329416029175 3.36323894024666e-06 -1.80689552146009e-05 -0.00077931549153726 -0.00335302037523669 -0.000295643452328681 0.000875973598436004 -0.000607449861866856 -0.000837820501893787 -0.00041630038438619 0.000738668447749862 -0.000907040754422611 0.000199550752696707 -0.000403568956665097 -0.00131435667192679 9.95628307570465e-06 0.000127951024492007 0.000283828859596789 -0.00135550504046945 0.000318237759858339 -0.000808142521657576 1.9866290462591e-05 -8.43787216127338e-05 0.000200538471113198 0.000223868977970664 0.000350711698495939 -2.14653421799221e-05 0.000356462851311212 -0.000366553742686909 -0.000208899462270558 0.000470773208691317 -0.000537750730728204 0.000884822984280085 -0.0587358514905415 -0.00374736865410702 -0.0099792373636572 -0.00195623310671591 0.000219036604843437 -0.00176624190114939 0.00013136098299142 -0.000250934098404966 -0.000218967202649509 -0.000417117726432464 0.00129031599508056 -0.00042886808994226 -0.00451964204714665 0.00119413102609716 -0.00450962880781463 -0.00121059784496479 0.00458456200731671 0.00829048699331546 0.00117586417802704 -0.00105804345365404 0.0044227291775824 -6.04642502506172e-05 0.000296374782684816 -0.000101945707581469 -0.000493774444082119 -6.48993697763791e-05 0.000224630257747547 0.000860633543180812 0.000590208283533199 -0.000225315156580129 -0.00680185942642709 -0.00730353280782309 -0.00390929946223598 0.950237090776005 0.0557333986517575 0.170898599528322
  :::
 } 
 m_exists[75] { 
  s_m_exists
  :::
  1 11111111111111111111111111111111111111111111111111111111111111111111111111111111111111 
  2 11111111111111111111111111111111111111111111111111111111111111111111111111111111111111 
  3 11111111111111111111111111111111111111111111111111111111111111111111111111111111111111 
  4 11111111111111111111111111111111111111111111111111111111111111111111111111111111111111 
  5 11111111111111111111111111111111111111111111111111111111111111111111111111111111111111 
  6 11111111111111111111111111111111111111111111111111111111111111111111111111111111111111 
  7 11111111111111111111111111111111111111111111111111111111111111111111111111111111111111 
  8 11111111111111111111111111111111111111111111111111111111111111111111111111111111111111 
  9 11111111111111111111111111111111111111111111111111111111111111111111111111111111111111 
  10 11111111111111111111111111111111111111111111111111111111111111111111111111111111111111 
  11 11111111111111111111111111111111111111111111111111111111111111111111111111111111111111 
  12 11111111111111111111111111111111111111111111111111111111111111111111111111111111111111 
  13 11111111111111111111111111111111111111111111111111111111111111111111111111111111111111 
  14 11111111111111111111111111111111111111111111111111111111111111111111111111111111111111 
  15 11111111111111111111111111111111111111111111111111111111111111111111111111111111111111 
  16 11111111111111111111111111111111111111111111111111111111111111111111111111111111111111 
  17 11111111111111111111111111111111111111111111111111111111111111111111111111111111111111 
  18 11111111111111111111111111111111111111111111111111111111111111111111111111111111111111 
  19 11111111111111111111111111111111111111111111111111111111111111111111111111111111111111 
  20 11111111111111111111111111111111111111111111111111111111111111111111111111111111111111 
  21 11111111111111111111111111111111111111111111111111111111111111111111111111111111111111 
  22 11111111111111111111111111111111111111111111111111111111111111111111111111111111111111 
  23 11111111111111111111111111111111111111111111111111111111111111111111111111111111111111 
  24 11111111111111111111111111111111111111111111111111111111111111111111111111111111111111 
  25 11111111111111111111111111111111111111111111111111111111111111111111111111111111111111 
  26 11111111111111111111111111111111111111111111111111111111111111111111111111111111111111 
  27 11111111111111111111111111111111111111111111111111111111111111111111111111111111111111 
  28 11111111111111111111111111111111111111111111111111111111111111111111111111111111111111 
  29 11111111111111111111111111111111111111111111111111111111111111111111111111111111111111 
  30 11111111111111111111111111111111111111111111111111111111111111111111111111111111111111 
  31 11111111111111111111111111111111111111111111111111111111111111111111111111111111111111 
  32 11111111111111111111111111111111111111111111111111111111111111111111111111111111111111 
  33 11111111111111111111111111111111111111111111111111111111111111111111111111111111111111 
  34 11111111111111111111111111111111111111111111111111111111111111111111111111111111111111 
  35 11111111111111111111111111111111111111111111111111111111111111111111111111111111111111 
  36 11111111111111111111111111111111111111111111111111111111111111111111111111111111111111 
  37 11111111111111111111111111111111111111111111111111111111111111111111111111111111111111 
  38 11111111111111111111111111111111111111111111111111111111111111111111111111111111111111 
  39 11111111111111111111111111111111111111111111111111111111111111111111111111111111111111 
  40 11111111111111111111111111111111111111111111111111111111111111111111111111111111111111 
  41 11111111111111111111111111111111111111111111111111111111111111111111111111111111111111 
  42 11111111111111111111111111111111111111111111111111111111111111111111111111111111111111 
  43 11111111111111111111111111111111111111111111111111111111111111111111111111111111111111 
  44 11111111111111111111111111111111111111111111111111111111111111111111111111111111111111 
  45 11111111111111111111111111111111111111111111111111111111111111111111111111111111111111 
  46 11111111111111111111111111111111111111111111111111111111111111111111111111111111111111 
  47 11111111111111111111111111111111111111111111111111111111111111111111111111111111111111 
  48 11111111111111111111111111111111111111111111111111111111111111111111111111111111111111 
  49 11111111111111111111111111111111111111111111111111111111111111111111111111111111111111 
  50 11111111111111111111111111111111111111111111111111111111111111111111111111111111111111 
  51 11111111111111111111111111111111111111111111111111111111111111111111111111111111111111 
  52 11111111111111111111111111111111111111111111111111111111111111111111111111111111111111 
  53 11111111111111111111111111111111111111111111111111111111111111111111111111111111111111 
  54 11111111111111111111111111111111111111111111111111111111111111111111111111111111111111 
  55 11111111111111111111111111111111111111111111111111111111111111111111111111111111111111 
  56 11111111111111111111111111111111111111111111111111111111111111111111111111111111111111 
  57 11111111111111111111111111111111111111111111111111111111111111111111111111111111111111 
  58 11111111111111111111111111111111111111111111111111111111111111111111111111111111111111 
  59 11111111111111111111111111111111111111111111111111111111111111111111111111111111111111 
  60 11111111111111111111111111111111111111111111111111111111111111111111111111111111111111 
  61 11111111111111111111111111111111111111111111111111111111111111111111111111111111111111 
  62 11111111111111111111111111111111111111111111111111111111111111111111111111111111111111 
  63 11111111111111111111111111111111111111111111111111111111111111111111111111111111111111 
  64 11111111111111111111111111111111111111111111111111111111111111111111111111111111111111 
  65 11111111111111111111111111111111111111111111111111111111111111111111111111111111111111 
  66 11111111111111111111111111111111111111111111111111111111111111111111111111111111111111 
  67 11111111111111111111111111111111111111111111111111111111111111111111111111111111111111 
  68 11111111111111111111111111111111111111111111111111111111111111111111111111111111111111 
  69 11111111111111111111111111111111111111111111111111111111111111111111111111111111111111 
  70 11111111111111111111111111111111111111111111111111111111111111111111111111111111111111 
  71 11111111111111111111111111111111111111111111111111111111111111111111111111111111111111 
  72 11111111111111111111111111111111111111111111111111111111111111111111111111111111111111 
  73 11111111111111111111111111111111111111111111111111111111111111111111111111111111111111 
  74 11111111111111111111111111111111111111111111111111111111111111111111111111111111111111 
  75 11111111111111111111111111111111111111111111111111111111111111111111111111111111111111 
  :::
 } 
} 
