# Supplementary material for: Cut-off Scale and Complex Formation in Density Functional Theory Computations of Epoxy-Amine Reactivity
Source: ACS Omega. 2021 Oct 25;6(44):29424–31. doi: 10.1021/acsomega.1c03229 (PMC8587129; doi:10.1021/acsomega.1c03229)
Supplement: Supplementary file 1 — ao1c03229_si_001.zip [file ao1c03229_si_001.zip › Final_structures/Primary/A4_E1_B3LYP-D3_CC-PVTZ-F_canonical/Amine_frag4_product-6_isomer20.vib]

{ 
 s_m_m2io_version
 :::
 2.0.0 
} 

f_m_table { 
 i_j_atom_total
 :::
 27
 m_column[86] { 
  s_m_data_name
  s_m_column_name
  i_m_width
  b_m_visible
  s_m_units
  :::
  1 r_j_Frequency  "Frequency"  10 1 "" 
  2 s_j_Symmetry  "Symmetry"  10 0 "" 
  3 r_j_Intensity  "Intensity"  10 1 "" 
  4 r_j_Raman_Act  "Raman Act"  10 0 "" 
  5 r_j_Raman_Int  "Raman Int"  10 0 "" 
  6 r_j_x1  "x1"  10 0 "" 
  7 r_j_y1  "y1"  10 0 "" 
  8 r_j_z1  "z1"  10 0 "" 
  9 r_j_x2  "x2"  10 0 "" 
  10 r_j_y2  "y2"  10 0 "" 
  11 r_j_z2  "z2"  10 0 "" 
  12 r_j_x3  "x3"  10 0 "" 
  13 r_j_y3  "y3"  10 0 "" 
  14 r_j_z3  "z3"  10 0 "" 
  15 r_j_x4  "x4"  10 0 "" 
  16 r_j_y4  "y4"  10 0 "" 
  17 r_j_z4  "z4"  10 0 "" 
  18 r_j_x5  "x5"  10 0 "" 
  19 r_j_y5  "y5"  10 0 "" 
  20 r_j_z5  "z5"  10 0 "" 
  21 r_j_x6  "x6"  10 0 "" 
  22 r_j_y6  "y6"  10 0 "" 
  23 r_j_z6  "z6"  10 0 "" 
  24 r_j_x7  "x7"  10 0 "" 
  25 r_j_y7  "y7"  10 0 "" 
  26 r_j_z7  "z7"  10 0 "" 
  27 r_j_x8  "x8"  10 0 "" 
  28 r_j_y8  "y8"  10 0 "" 
  29 r_j_z8  "z8"  10 0 "" 
  30 r_j_x9  "x9"  10 0 "" 
  31 r_j_y9  "y9"  10 0 "" 
  32 r_j_z9  "z9"  10 0 "" 
  33 r_j_x10  "x10"  10 0 "" 
  34 r_j_y10  "y10"  10 0 "" 
  35 r_j_z10  "z10"  10 0 "" 
  36 r_j_x11  "x11"  10 0 "" 
  37 r_j_y11  "y11"  10 0 "" 
  38 r_j_z11  "z11"  10 0 "" 
  39 r_j_x12  "x12"  10 0 "" 
  40 r_j_y12  "y12"  10 0 "" 
  41 r_j_z12  "z12"  10 0 "" 
  42 r_j_x13  "x13"  10 0 "" 
  43 r_j_y13  "y13"  10 0 "" 
  44 r_j_z13  "z13"  10 0 "" 
  45 r_j_x14  "x14"  10 0 "" 
  46 r_j_y14  "y14"  10 0 "" 
  47 r_j_z14  "z14"  10 0 "" 
  48 r_j_x15  "x15"  10 0 "" 
  49 r_j_y15  "y15"  10 0 "" 
  50 r_j_z15  "z15"  10 0 "" 
  51 r_j_x16  "x16"  10 0 "" 
  52 r_j_y16  "y16"  10 0 "" 
  53 r_j_z16  "z16"  10 0 "" 
  54 r_j_x17  "x17"  10 0 "" 
  55 r_j_y17  "y17"  10 0 "" 
  56 r_j_z17  "z17"  10 0 "" 
  57 r_j_x18  "x18"  10 0 "" 
  58 r_j_y18  "y18"  10 0 "" 
  59 r_j_z18  "z18"  10 0 "" 
  60 r_j_x19  "x19"  10 0 "" 
  61 r_j_y19  "y19"  10 0 "" 
  62 r_j_z19  "z19"  10 0 "" 
  63 r_j_x20  "x20"  10 0 "" 
  64 r_j_y20  "y20"  10 0 "" 
  65 r_j_z20  "z20"  10 0 "" 
  66 r_j_x21  "x21"  10 0 "" 
  67 r_j_y21  "y21"  10 0 "" 
  68 r_j_z21  "z21"  10 0 "" 
  69 r_j_x22  "x22"  10 0 "" 
  70 r_j_y22  "y22"  10 0 "" 
  71 r_j_z22  "z22"  10 0 "" 
  72 r_j_x23  "x23"  10 0 "" 
  73 r_j_y23  "y23"  10 0 "" 
  74 r_j_z23  "z23"  10 0 "" 
  75 r_j_x24  "x24"  10 0 "" 
  76 r_j_y24  "y24"  10 0 "" 
  77 r_j_z24  "z24"  10 0 "" 
  78 r_j_x25  "x25"  10 0 "" 
  79 r_j_y25  "y25"  10 0 "" 
  80 r_j_z25  "z25"  10 0 "" 
  81 r_j_x26  "x26"  10 0 "" 
  82 r_j_y26  "y26"  10 0 "" 
  83 r_j_z26  "z26"  10 0 "" 
  84 r_j_x27  "x27"  10 0 "" 
  85 r_j_y27  "y27"  10 0 "" 
  86 r_j_z27  "z27"  10 0 "" 
  :::
 } 
 m_row[75] { 
  r_j_Frequency
  s_j_Symmetry
  r_j_Intensity
  r_j_Raman_Act
  r_j_Raman_Int
  r_j_x1
  r_j_y1
  r_j_z1
  r_j_x2
  r_j_y2
  r_j_z2
  r_j_x3
  r_j_y3
  r_j_z3
  r_j_x4
  r_j_y4
  r_j_z4
  r_j_x5
  r_j_y5
  r_j_z5
  r_j_x6
  r_j_y6
  r_j_z6
  r_j_x7
  r_j_y7
  r_j_z7
  r_j_x8
  r_j_y8
  r_j_z8
  r_j_x9
  r_j_y9
  r_j_z9
  r_j_x10
  r_j_y10
  r_j_z10
  r_j_x11
  r_j_y11
  r_j_z11
  r_j_x12
  r_j_y12
  r_j_z12
  r_j_x13
  r_j_y13
  r_j_z13
  r_j_x14
  r_j_y14
  r_j_z14
  r_j_x15
  r_j_y15
  r_j_z15
  r_j_x16
  r_j_y16
  r_j_z16
  r_j_x17
  r_j_y17
  r_j_z17
  r_j_x18
  r_j_y18
  r_j_z18
  r_j_x19
  r_j_y19
  r_j_z19
  r_j_x20
  r_j_y20
  r_j_z20
  r_j_x21
  r_j_y21
  r_j_z21
  r_j_x22
  r_j_y22
  r_j_z22
  r_j_x23
  r_j_y23
  r_j_z23
  r_j_x24
  r_j_y24
  r_j_z24
  r_j_x25
  r_j_y25
  r_j_z25
  r_j_x26
  r_j_y26
  r_j_z26
  r_j_x27
  r_j_y27
  r_j_z27
  :::
  1 31.6217888037096 ""  0.825656520761393 0 0 -0.010222192764666 0.014924754991169 0.0399642380217989 -0.00530119442399127 0.0109934477156915 0.0241709994437872 -0.0366188747715077 0.0388837620055587 0.0550906289677485 0.0322683717510791 -0.0424271788317321 -0.00276286789007281 0.0810277927659653 -0.0306573656068823 -0.0833766826360842 -0.00787236492831089 0.0156186224017252 0.0220750706365657 -0.0156475802770728 0.0111942617463908 0.0701115796912953 -0.0221394748494443 0.0498884178598089 -0.00979542520406134 -0.0631451231818387 0.0351126455460108 0.0319891160356343 -0.0175893674804483 0.0395316190545026 0.0682888290065794 -0.0510138435266522 0.0622616065630032 0.0771722749333373 0.10766568345628 -0.0483120589980437 -0.124465423355098 0.0901873768262441 -0.0776426744388697 -0.0925597631353152 0.0843199238454548 0.0416693748944231 -0.0973517153941515 0.0143771682594464 -0.0175057099746594 0.083763013445145 -0.03306007478878 -0.0130570955499017 -0.128726745311623 -0.0305652127934765 0.0328037799286838 -0.013735749621466 -0.0202621286752031 0.0115254404836436 -0.0117940048640278 0.0487994617627384 -0.10456817253917 0.0792577005603319 0.0207892973499024 0.0183123461181205 0.166932561334304 -0.0691727601309323 0.123918149686637 -0.00362427000349695 -0.0179416956668652 0.0463517560402475 0.0707840723226037 0.017945686599358 -0.0768615180322461 -0.0219892341963865 -0.0535375204039142 0.0481403773629421 -0.084396128126209 0.00372172907438781 -0.00127818151208266 0.0617254367467646 -0.0204490736236597 -0.0186248159797275 -0.0962858109450464 0.01972616975371 0.00640842737701461 0.052833780655091
  2 38.5340578938432 ""  0.82302495144129 0 0 0.00880991564007457 0.0346732527054734 -0.0177568735798197 0.0246129081749466 -0.00598271096457194 -0.0185216201527503 0.0108458044427669 0.0623477882586304 -0.00899918869648036 0.0122044208283246 0.00255529515673794 -0.0126485122520666 -0.143084642975423 -0.0507508364644269 0.0382822851319524 -0.0179562696188159 0.0344835702746651 -0.0346505167903703 0.0643618083077558 -0.00548159154957931 -0.0327399333802873 0.0148133131916871 -0.0424961021658934 -0.0122939090995783 -0.0114274329288635 0.046770149934399 -0.0222385520114478 0.0462895799239758 0.0627898697605682 0.00279083496404049 -0.00509088622999057 0.0987502238156696 0.00159427864361147 -0.249913463529751 0.0332348661740331 0.150637836106278 -0.0791754472728571 -0.0273487083600465 0.0177303037876921 -0.219809247729822 -0.201067499581415 -0.0142770575659965 0.0458522570107129 0.00283085493390763 0.0348188563014939 -0.0408643210569572 -0.0298034788972695 -0.0695266868778765 0.0242194955802366 0.00625381736952727 0.00472713671978258 0.0535334793509746 -0.0522530597550062 0.0614901869690231 0.0436907256314114 -0.0566973482665162 0.0421409568065637 0.0834783224629496 0.0263045734161988 0.0785623898122091 0.0365962205840798 0.0824839050578298 -0.00374775699366571 0.103599605504221 -0.0239778617758832 0.1218644789224 0.0433355584720542 -0.132143872497206 0.070738769676724 0.0349987621704396 -0.0453762031039001 0.034104968563971 0.0205520971293281 0.0390352677060012 -0.00853064083188852 -0.0523941627735432 -0.000682721338005301 -0.0794958700171952 0.0387374295402427 0.0748358277335413 -0.0177409550177099
  3 68.2847307432566 ""  1.43462767131201 0 0 -0.00436978405701573 -0.0126560550050158 0.00864509173215533 -0.00289431420079655 0.015876704890715 -0.0340680816226821 -0.0673967377613719 0.0178806453007699 0.0358221491475849 0.0430282014614988 0.0584216891829257 -0.0378643618703636 -0.0651298874287258 0.0228909189795769 0.0166961250882076 0.0222895258990146 -0.0112976531498242 -0.0261218856636625 -0.0172399433056879 0.0150592604790966 -0.0571808233423766 -0.0182022350987144 0.00721252055547359 -0.0461905314634614 -0.0706316431401098 0.0756089379055894 0.00309209174892915 -0.118268278254727 0.0194518776824508 0.0738175213697539 -0.0587980772064249 -0.0179776830222565 0.0502169887308976 -0.160511046850177 0.0784018335308459 0.195583834775432 0.0646952691361875 0.0834329380522191 -0.0233990283094801 -0.179718322822806 -0.120749346262194 -0.081660388696384 0.0159169515721407 -0.0509204365897795 0.0459008977621023 0.0881307644397986 -0.00849084262988626 0.0104028323328755 -0.00225848212165373 -0.0207049650975914 0.000624318024559307 -0.0319172500056065 0.0361758337422696 -0.0969519191256417 0.0410177672986893 -0.0700173749763126 0.0379691248313768 -0.00431766822818542 -0.0426501311261711 0.0713652871377962 -0.0630800892218742 -0.0530040106879611 0.0252796439852177 -0.0998802786654014 0.0211987736193951 -0.122862638462623 0.0256026607613452 0.0834827643766211 -0.123661898385562 -0.0432861890828713 0.0469659714995176 -0.120103179875276 0.023148110064518 -0.0621840281825521 0.0554540107470693 0.114419483077089 -0.0594834342011733 0.0438459366954569 0.044561515195965 -0.0857831694977574 0.0431501068760828
  4 110.5107005045 ""  1.41134569283792 0 0 -0.00867523456871347 -0.00903702546396119 -0.047072064707206 -0.0165817690495285 -0.0118097437198173 -0.00523753842535288 -0.0195901483804611 0.0923733809438207 -0.00998126906555078 -0.0825451508855382 0.00310969987602195 0.0212003591756832 0.00185655019968306 0.0363936530467029 0.0443557602094252 0.00182458115440965 -0.00791410403650274 -0.122234468222006 -0.0130924969608691 -0.0117854650978125 -0.0185142648048897 0.01320619588979 -0.022796815895528 0.030141640469486 -0.00761466942560811 0.175975409011593 -0.0420410526923592 -0.0529881097037566 0.0962345119123385 0.0820902771377388 -0.00950361767561494 0.0852304636707851 -0.0378096139156687 0.0979772775136108 -0.0151596189199649 -0.154079928099701 -0.191456655658417 0.00908925208192378 0.111829085119947 0.15676017033837 0.143457360131297 0.198959769695123 -0.00545170056833066 -0.0605047450791015 -0.00673995684133485 0.0712080509678708 -0.0234051993822542 -0.0548110433409611 0.0349937366055558 -0.00743319524085197 -0.00574194142605166 0.0129032823243992 0.0471280992582184 0.0688483090571257 -0.0166356457415056 -0.058750114980092 -0.00241305976560718 -0.0248545238887425 -0.0584237687614374 0.00412895668916195 0.070432352142496 0.017582822376154 -0.0200765776818831 -0.0116245494086868 0.0660820628852813 0.117261584066444 -0.0239767385096075 0.0124637189364329 0.0862166313412074 0.0564798975814812 0.104201647207416 0.0624564944458606 0.00282785250027638 -0.077677135718295 -0.0103056484337264 0.0830710990377678 -0.0647474770692052 -0.0566372147231521 0.0191248595031002 -0.10657113870127 -0.020256912420494
  5 130.357086538018 ""  1.9230705031891 0 0 0.0275613808952817 -0.00950552642290477 0.0130153086040331 -0.0183950825053618 0.079921403631306 0.0598953903828588 0.0445471825190804 -0.0233074788554743 0.00456359547047439 0.0251979628301318 0.0140223778939027 0.0264586496691482 -0.0233179152392469 -0.010662832591687 -0.0554847882329136 0.0969915820978134 -0.00714205534151299 0.0020939010482639 -0.115391330394849 0.0781602779090544 0.147267457841501 0.0119885938996009 0.201263990232474 0.0340198703517346 0.11699056193517 0.0550972227915816 0.0329528644582854 -0.0575757645269501 -0.02247714635102 0.0205847141354179 0.0919997145906195 -0.115837751021951 -0.0492641984099876 -0.111092065789789 0.0284517333972565 0.158521579328671 0.220738347855295 -0.00298722969736688 -0.143988260981751 -0.207586743411857 -0.0798389187168375 -0.253496350414914 -0.0460367387510808 -0.0258886259937389 -0.0653695863232969 0.00965513551769788 -0.00638137167654644 -0.0354401821512347 0.00765642763196028 -0.0022277776950638 -0.0222984428811745 -0.00866201209937057 0.041460782669036 0.0843685912680911 -0.0532852763443233 0.0501730380588114 -0.0706299462131921 -0.0943491251336827 -0.0534727173226241 -0.115168117624385 0.0728962549638102 0.00425571063461741 -0.0469373912066914 -0.0136626472760981 0.056946607406228 0.121251976510372 -0.0769846368204423 0.0141281811616625 0.114269818758654 0.050715482270908 0.0888215660955814 0.105032866478563 -0.0176148777806662 -0.0653424745623107 -0.00831028626736184 0.0115625161463008 -0.0100072778497017 -0.0315490264526025 -0.0541420551096387 -0.0917526582268459 0.010508267682247
  6 160.521951731468 ""  2.06299022384867 0 0 0.00665718002236263 0.0287796109106948 -7.92450108125733e-05 -0.0289510799030284 0.0802294816488587 0.0410173603464766 0.0203631855127545 -0.0719908713916052 -0.0357019322230649 -0.0624253726931345 -0.00385446969917732 0.0300326196558205 -0.0710231874791464 -0.0155200094178217 -0.0701436611763187 0.0406538877609927 0.0307028686284289 0.0570345784334745 -0.0832316141368393 0.0795982698470788 0.116771632679513 0.00991977412540031 0.166556928253719 0.040928573728925 0.0149660454907875 -0.150098710397309 -0.000593024763760621 0.0410290152150008 -0.0759649143874579 -0.131405909072136 0.0131864276488523 -0.0770124567736234 -0.00615254707027281 -0.0464123059036412 0.00307646892920689 -0.244914359516541 -0.185181202942897 -0.135333552980731 -0.0434845502507469 0.00785482248901967 0.0717113607683179 0.000366274344549173 0.0416220941923419 -0.0332247004873996 0.0642418410352009 0.0732927547396624 -0.0153160614877281 0.00897452909920709 0.0213553314780954 -0.0122999368235551 0.0244478678572947 0.010551141355232 0.00900089195460746 -0.0285840318470079 0.0302959887123544 -0.14981032143786 0.0816099241042104 0.118075035138694 0.0147798635606863 0.152202337810842 -0.0160668041664671 -0.0131453968920881 0.0390991745475489 -0.0203367945022605 0.000827325827347732 -0.0427277090364991 0.0459016902784931 0.0329291125900576 -0.0445643295656298 -0.0019181759822253 0.0092657932621666 -0.0427083016416385 -0.0160663089396386 0.044693780317226 -0.0292787784206716 0.0753693175539225 -0.0854362673554161 -0.050871275804267 -0.000189862047840831 0.139519286219286 -0.03567842165535
  7 195.132327191615 ""  2.62150103195942 0 0 0.0252619340230711 -0.00631110411274918 0.0260225641376203 0.0230323663914518 0.0253938382138256 -0.0102520224859489 -0.0420123958835976 -0.0451665995227545 0.0342002834853187 0.0340197128943638 0.0192735544854373 -0.0133456958208712 -0.0588505795734808 -0.0162421409464262 -0.0267745775971799 0.0566185861435367 -0.00576709973684707 0.029559296241472 0.0122002324879146 0.0245936980887736 -0.00827904133924027 0.0169957533100779 0.0288562895637122 -0.0182853157666876 0.112893006965168 0.202566903138801 0.0529300715685512 -0.361462150951133 -0.042961627402024 0.0964188761130251 0.0796253966619793 -0.329147414978268 -0.0455370070838468 -0.0416515175056524 0.0400423028734023 -0.322249529591973 -0.3469325099095 -0.147511851314425 0.0621799361873836 0.126308223867832 0.0237375810198776 0.178627358105591 0.00165037763093955 0.0358142803302485 -0.0307573742986218 -0.0359065279900209 0.0184771979606328 -0.00689705403823017 0.0057349295061281 0.0174080939513949 -0.0152260497318874 0.0237379912916426 -0.0185653969230285 -0.00359864451728873 0.0172523512463848 0.123483543695695 -0.0462795457821358 -0.0604777226941569 -0.000333497724763414 -0.0946659544504018 0.0162658399512244 0.0222100571023775 -0.0199347627412686 0.0548284130061086 -0.00792562413641224 0.0167541747920988 0.0246280894187145 -0.0535822600434491 -0.00189939244246795 0.00587763037751732 -0.0267301103366075 -0.0158709845092784 0.0414872222419451 -0.0241990902478879 0.0479540542584775 -0.0345885147443805 0.0787019468003546 0.0535961321895689 0.030472445048108 -0.101820222407925 0.052083842377793
  8 223.975040668014 ""  4.15665602316953 0 0 0.0145167995132912 -0.0116704834978187 0.0242664536574364 0.014657810658168 0.0215483039755818 -0.00454720490515134 0.0221354574580223 -0.00554856767497507 0.0248703588488886 0.0768936145870746 0.0440801264794621 -0.0207917632412335 -0.0380500330045589 0.00314239363022049 -0.0162471789347964 0.0226085444708382 -0.0105199946542612 0.0103121948371941 -0.0190239907713405 0.0201389254779925 -0.00524460532938408 -0.00291761874313236 0.0434312394437737 -0.0340206670536696 -0.210095876727473 -0.341866583619791 -0.020508096434784 0.419011822097858 -0.00979233283973766 -0.0937411831582217 -0.141436492139831 0.338834499803692 0.182166686264272 -0.0526648119991901 0.0718253483418373 -0.228401487182113 -0.257784076343442 -0.097616889817921 0.0514440651603854 0.0933474272365849 -0.00464409826225629 0.137821553034932 -0.0270450487115299 -0.0126095267882649 -0.0338228919615421 -0.0115918567180724 -0.0103592918631167 -0.00479115697042981 -0.01390320604188 -0.0142897627397642 -0.013383043711939 -0.0291545313125093 0.0180087106620614 0.0250086731627432 -0.0172771009751182 0.0439326099900396 -0.043818418522464 -0.0619596674562216 -0.0354611116268028 -0.0771174901245034 0.00923186598221983 -0.0237744329250639 -0.0214939530891456 -0.0431026788952513 0.0116572765091737 0.0112336300724121 -0.0697121988831363 0.0432123745815527 0.0401926647233584 0.0121499600139095 0.0318245781978282 0.0579960206446513 -0.000716102035951092 -0.0384333061470996 0.0224221275424566 -0.00707415515872707 0.00216822142216652 0.0210290796815307 -0.022920561756811 -0.0676229430916635 0.0334591808765431
  9 227.641290858248 ""  0.171877090064811 0 0 -0.00128916623582793 0.0002688901005458 0.0059276703746323 -0.00135030290286155 0.000317881332149107 0.00385920453967922 -0.0178107680364522 -0.00139557842847534 0.0105663625153235 -0.00267431245042376 -0.00320451426465568 0.00413611276935954 0.00130212542641079 -0.00206638205318114 0.00223307651794879 0.000697042416992067 0.000232802146679865 0.00721437182313049 -0.00076934131011329 0.00036732388702355 0.00634131449549295 -0.00120144115858715 0.00133237938417496 0.00368080792135679 -0.0168237583625513 0.0157944222366791 0.00267564121047636 -0.0395660571747719 -0.0011863621944687 0.0167681438311447 -0.0136211507369954 -0.0188894078528572 0.0172701733570269 0.00232422273107039 -0.00430590224017482 0.00700081113427283 0.00720639689777816 -0.000323847214364925 0.000310016529848534 -0.00201239264564524 -0.000358854579941691 -0.00199799477389903 0.00733639651337013 -0.00474120786236307 0.0110398911473159 -0.00640016095813853 -0.00265598045820555 -0.0432597706382883 0.00618149062017444 0.0120492704496282 -0.00845446149462216 0.01281297826969 0.00282363023346343 0.0111628689406863 0.0138657094595813 -0.0375682346074638 0.0117156899174632 0.0131525117359479 0.00929897179003034 0.0422752196879741 0.0191717106770278 0.0338248052319664 -0.0143435536368769 0.115541901653832 -0.208426719379036 -0.503578808198742 -0.201370547433907 0.505546626296667 0.0685393639399869 0.138665850476401 -0.312271121351087 0.456524885622409 0.00162804243696744 0.000689897158806073 0.00590130453928506 -0.00151342614464004 0.00792210731324678 -0.019768584189824 0.00212683800733556 0.00603369522834374 0.00566854402573246
  10 248.034959082385 ""  0.825231987253744 0 0 -0.000129022460104606 0.00579883859802475 -0.00637957603552891 0.0240920122108956 -0.0209902852554471 -0.0193673576504032 0.101633873602767 0.0284979000624795 -0.0298741434295008 0.0846267760391906 0.0205865436693894 -0.0321419289204044 0.00470286543277314 -0.00629283240520323 0.00383411471526879 -0.0243721959481219 0.00728081528073227 -0.0108843463114488 0.0558753174875379 -0.0202477958298042 -0.0579898929510659 -0.0150533867906208 -0.0618004227441316 -0.0406793932658078 0.261682606659989 0.182054353369744 0.0414491481753053 -0.0537120216777156 0.0311821254967589 0.0407472139686264 0.191520687561086 -0.105784304280351 -0.184865678266541 -0.0153549243539943 0.037723248683149 -0.0874218043549384 -0.112472498700951 -0.037605174256062 0.0426800328012642 0.0709677130762944 -0.0414238881523696 0.088903178712145 -0.0197091560039921 -0.0453840456296176 0.0539513896992227 -0.0201945025135636 -0.0282448677811051 0.017525860371175 -0.0497389357155522 -0.0242532583656201 0.0282626249624299 -0.0898386699471453 0.0458794594715377 0.0243847732381925 -0.022123159657007 -0.149265202291044 0.0655800749699418 0.0421819207710899 -0.000812183528822738 0.137329703252969 -0.066216741034576 -0.023807402690304 0.0351218211541964 -0.159886605908885 0.0290059993325118 -0.00626818499209885 -0.106453570381356 0.112526103654062 0.0274127211336194 -0.037569136134383 0.0794330821354283 0.0510494655002291 -0.0448256260990564 0.0171310262543708 -0.0352930186349454 -0.0250845257674786 -0.0704303552151317 -0.0361986606949799 -0.0385498329786562 0.114860283923679 -0.0362592374120602
  11 302.072511872059 ""  2.15290820082481 0 0 -0.0192654968828421 0.0651100345909389 0.0420124605122819 0.0182121437833673 -0.00158856947246314 0.00954140149425327 -0.0864231185764673 -0.0129660473275807 0.0356002747596815 0.0474511078424076 -0.0173118767382372 0.0020765979460587 0.0219587197679878 -0.027085411711685 0.0348025141466826 -0.0471509705782027 0.0630826371665596 0.100296932052763 0.0963187790416125 0.000242166982734442 0.00138224168246344 -0.0307684714017842 -0.0562141198322363 -0.0143929709791728 -0.101783204264932 -2.82697445971065e-05 0.0153021614183656 -0.159500169510422 -0.0150742905072127 -0.00629066926372083 -0.0781065770016417 -0.0861662221462773 0.0977823753528711 0.0144224364408636 -0.0177602382303791 0.0289837703196545 -0.0103879055059531 -0.0119741603810256 0.0487906311090387 0.0402945149506487 -0.0552907543270352 0.0630079090447833 -0.00237699085342251 -0.000322678608859651 -0.0764100074818404 0.0746995900682044 -0.0536642054723073 -0.0268635322460177 0.0100802419783173 -0.059279971996618 -0.0332194365599043 -0.0213227577940269 0.013409789336632 0.0290113903027711 -0.00046495710665692 0.0469849399715443 -0.0812951583869575 0.0776654953328053 -0.0153392118528293 -0.145675097121283 0.0443449596157558 -0.0902082636758007 -0.0428609609873368 -0.0667490614512556 0.0268989917722231 0.0676301675462124 -0.0722611766121174 0.00287905942840953 0.0507996600987725 0.0456078461745599 0.0820558388521893 0.0381603837958646 -0.0525564575909905 0.109301014365048 -0.0184684833759402 0.0841873067751428 -0.133156381954377 -0.0739671672921044 -0.101777452613206 0.137400775047816 0.0101284088362344
  12 354.742894857676 ""  6.73090144591205 0 0 0.0678740396082432 0.0387928525330186 -0.0492646083532416 0.0633646837312659 0.0455584055879658 -0.00676217932990889 -0.0564296937578411 -0.0178734341026096 -0.0393660694182247 -0.0300065372221339 -0.0324489949629479 0.0124374339333593 0.0107312572319002 -0.0187482883362316 0.0284221882786355 0.118898683904077 0.0390273310378162 -0.0485427414359624 0.0705888597987244 0.0458597900014175 0.0548164571980635 0.102896546010424 0.0764659141164813 0.0192459548382798 -0.134061205977322 -0.051432113981008 -0.0953247313649157 -0.0833450418319902 -0.0206252062218931 -0.101519793699179 -0.0817433869677789 -0.0511549864459683 0.0893880543093496 0.0296598007279819 -0.0487788018783091 0.0690291475516145 0.0389271078901929 0.0233704859162717 0.0238592441785071 0.00123687140811721 -0.0131073711367096 0.0169012488634288 0.0573628907989733 -0.0151326190258281 0.00293136599075051 -0.0925771559697108 -0.0393847529557524 0.0228300635766005 0.00104453138715173 -0.0376340842431145 -0.00186920046352964 -0.0584958107673606 0.0782992661330811 0.00938670502900079 0.0731844392705839 -0.0462171894260165 0.000990810576625673 0.0680749043894453 -0.00560496214086341 0.0235883143958442 0.000848840307385541 -0.0354520407398027 -0.00188167291337479 -0.21072100185731 0.0736557620050929 0.0152374089340216 -0.0748275484211002 0.148522979718924 0.0120212094038402 0.0380749287691505 0.194495804431249 0.00613228667991958 0.0704788955126715 -0.00765060208050286 -0.00432797676324161 -0.105042000526789 0.0952553975507455 0.108980693798427 0.0961217974054957 -0.0502461959980095 -0.0195128759067184
  13 372.465274410323 ""  1.92306862954445 0 0 -0.0130092578425108 0.0119437828271894 0.048595196878745 0.00562964671932604 -0.0522852912409815 -0.0417845697697298 0.0681247467211965 -0.0136645814958705 0.0301067071865021 -0.0894188596910428 0.0213678619462463 -0.00649388441013189 -0.0324731541335674 0.0437910794711235 -0.0703762964681869 -0.0629286147624931 0.00934027882752403 0.0719904121064988 0.121358704272876 -0.0507563903917302 -0.187877397638308 -0.0209097632923289 -0.229743057642464 0.0128441699690472 0.134890466855073 -0.0461526315191848 0.10892006235355 0.102494984192682 -0.0148536049065204 -0.00200982486157028 0.0918391562360316 -0.00240898856083651 -0.063401585421011 -0.0150196469683858 0.0191473955393644 -0.048064639213827 0.050598238424845 0.0137482830135685 -0.105324807472825 -0.0797801504199078 0.105188913023963 -0.140170868374012 0.0322781858400041 0.0262718539115169 -0.0171415569667226 0.00364263271672373 -0.0559196806680573 -0.0247181794777646 0.00401436656458594 -0.0437204344743438 -0.00212800502388854 -0.0308725003481385 0.0271929689769026 0.0159107168066139 0.069460272748531 0.13714044362867 -0.0446636999936774 0.033451039100077 -0.0178089576117976 -0.125733997151059 0.00360423653697833 -0.042956509308417 -0.00113571535158864 -0.106486305159933 0.0233316394522294 0.0152627453406827 -0.0587794576628927 0.0682439668653289 0.0250288087643905 0.0336242382067666 0.0882054550377353 0.0298701170565032 0.041783046875824 0.0416658390985416 0.0871495818803873 0.02931168359326 -0.00628590562377905 0.0970128586492165 0.052888326970877 -0.0783340398378345 0.0803079735328797
  14 433.666530844938 ""  1.39386817436992 0 0 0.026052712990967 -0.0800311403597041 0.0172709183479983 0.0186341369101865 -0.0600349458845724 0.0240421639855343 -0.026770027778582 0.012628238306064 0.0809501544552571 0.00311900693050351 0.0471483756187305 0.0580915710423705 -0.0222830298188254 0.029980416749468 -0.0613781892326277 -0.0136942868964537 -0.0791298834051985 0.027367753393234 0.0230087872586747 -0.0614282972927428 -0.0950717247650578 0.0335833760617229 -0.139444750843379 0.0744273220701782 -0.0963592261278343 0.110814955085653 -0.0344784452344835 -0.041494865214351 0.0184645145991023 0.230765746717859 -0.0568450348103911 0.0549990103421866 0.135477808964058 -0.0509049062468311 0.0734589569734224 -0.111779737932929 0.022292022511956 -0.0955061006370765 -0.0945142436901393 -0.0638059782945564 0.082840294369655 -0.123262584707685 0.0261820134954521 -0.0324287035547984 -0.0224798429867346 -0.0485304219497649 0.00569793411005754 0.0341304402443007 0.0416807515820188 -0.00910506624614356 -0.0261142379027972 0.0340181224827554 0.0385454415526977 -0.0170314986067154 0.0136980137702362 -0.157585709829664 -0.00344164561462156 0.0724365842286132 0.0150795995373992 0.0801986026205238 0.0738467150479578 -0.0215394060319485 -0.0375557685209617 -0.0342720796634612 0.0399131042162523 -0.00631610410871144 0.0416541403664289 0.0617084703637357 -0.0215504708988617 0.0661607283386093 0.0933677011088513 -0.0343979231925506 -0.018061601099899 0.00917568300429877 -0.0888109360033764 -0.107371915057413 0.0496293926886587 -0.10072676902324 -0.0713563397614139 0.184149159630206 -0.0583571051068777
  15 460.767257279543 ""  11.0943447129001 0 0 -0.0614638216110617 -0.0336069556976053 0.0179251698952907 -0.0999974830495164 0.0101371146329684 0.00849191585482274 0.0187341938371892 0.00631872584532098 0.0108722386194667 0.0232832001719611 -0.0142438265255913 -0.0439058187496397 0.0100757814033549 -0.0115106848728984 0.0331951552287322 -0.0881034690391749 -0.0348764909368479 0.0269721203677075 -0.239014008169975 0.0088902784200258 0.116958051241635 -0.0957373089785077 0.177002341360526 -0.062685116910733 0.0750043720056535 0.0244266108297619 0.0548180204606408 0.0501326225565728 0.00844853148797586 0.0558504503295707 0.0345903253588576 0.0410397493990949 -0.0858778947948453 0.0158642722573441 -0.0200932007312684 0.0422602106935689 -0.0461830758404256 0.0520304455837208 0.0623157461175152 0.0483763375522489 -0.0588878820572668 0.0887873481548345 0.0254841662361766 0.0109728493970392 -0.0089573811322052 -0.0530852255429316 -0.0685811634134478 -0.0135294198543566 0.0857744753487479 -0.025562806586926 0.0404637857901204 0.0761338845945961 0.0682012622910754 -0.0365254148804471 -0.0156909480845987 0.0952809464629955 -0.00137358219126777 0.0407699565260536 -0.0239706135462828 -0.0945288707899813 0.112234961172614 0.00790905717676743 0.0281073558424322 -0.0898225288639471 0.0455683236315708 -0.0730557685097473 0.179245526720445 0.171588924736601 -0.0854261994923499 0.0837558488377993 0.141266751675652 -0.0997053316682422 -0.011842440247566 0.0202207347435341 0.00644016317425952 -0.075474645014235 0.0910591622723126 0.0655554336900402 -0.00421950841290323 0.00978630633427619 0.0035989324874346
  16 500.338196020355 ""  1.51476104913953 0 0 -0.00333918624386044 0.0185627336733167 -0.0389338953569667 0.0423415867378585 -0.0287781473721636 0.0336357087985322 -0.0309085421139389 0.00480291673346838 -0.0667596940351356 0.0374217906983772 0.0328215797199037 0.0767151034383327 0.00113917865808919 0.00434320342075419 -0.022620470549745 -0.0208378247613235 0.0179338494495119 -0.0777408826653948 0.125826939967969 -0.0293930656093195 -0.0558056657543344 0.0408357937236704 -0.142824335616212 0.0847548139121386 -0.0550383445913118 -0.0225572971544998 -0.0756366951887239 -0.0516573306767459 0.00223860213520695 -0.119319985598924 -0.0351588054964479 -0.030430789798739 -0.0130906007785765 -0.0368723844693879 0.0567872027503724 -0.0691778530198528 0.0345543853427583 -0.108840990526018 -0.0496067519697636 -0.0355255788965245 0.037701915280284 -0.0733167101281178 -0.0549446753963117 0.0444553855198606 0.0232690219466248 0.000357036526254076 -0.0614046248051069 -0.0388615173840298 0.0144942703616491 0.0113170398600981 0.122579137439641 0.0158574532120393 0.0104809339790103 -0.019286104483663 -0.178765435609918 0.255438221328596 0.051204440448964 -0.0901296745807952 -0.0375843564287916 -0.165494077602505 -0.00667611522176859 0.0717078569996208 0.12453668145358 -0.0608278062772517 -0.0236088371349174 -0.091641392570886 0.173665215388965 0.0974975365977171 -0.089740424750261 -0.0742151117281341 -0.0212810576253807 -0.0900349071556491 -0.0107309847856362 -0.0213812099211323 -0.0112030030377154 -0.00607476325864658 -0.0977861139856173 -0.0921178944992904 0.00930737283351857 -0.0504221576359 -0.02251132483171
  17 524.995389227179 ""  7.6063850264798 0 0 -0.0662938179731124 0.0688182760243562 0.00196105029277716 -0.0127945509983078 -0.0299464345659083 0.0311241980187125 -0.0190959915407681 0.00197274951642662 -0.0692991513909307 0.0425495639714631 0.0229719531029865 0.0510789734711475 0.00731385438671364 -0.00223871325977483 -0.00831197407716208 -0.0904028086187734 0.0650051354529693 -0.0379214491698259 0.117034210658566 -0.0287968784505736 -0.0558606084395256 -0.0648892867208104 -0.169996347656533 0.0445265108571023 0.0321801488349106 -0.0841200069330831 0.0223443347731346 -0.0267764343625838 -0.00422130582157676 -0.206342296311728 0.00636385964670828 -0.0525021233814495 -0.0948627514572544 -0.0245328925027466 0.0405995620838674 -0.0437454364436343 0.0206735763649 -0.0785857813020936 -0.0229791979178252 -0.0138424398713338 0.010427988350191 -0.0360360875652677 0.00320895851960098 -0.0686886416192134 -0.00564637812525585 -0.0176179441120013 0.0200152716883372 0.000758953356187523 0.0276330830578318 -0.000334328195854094 -0.0620497030384069 0.0522559917475522 0.0183345904927697 -0.00655489293644995 0.0605092740073558 -0.187503979823747 -0.0150448369396857 0.0171448625952562 -0.0196858276269545 0.11419524450638 0.0633215328557993 -0.0158345428171283 -0.073018077328382 0.0821281538398969 0.0322332963923607 0.0208306051081551 0.0147425777143775 -0.0239327868447745 0.0111924655702485 0.0714588884717302 0.0304177942542119 0.00177279422330383 -0.0439154597114227 -0.0151734125027327 0.0349139260251182 0.0617018625428383 0.260206623880918 0.455500306753142 -0.0197757035762676 -0.101260287592632 0.0218922651162822
  18 542.61332843796 ""  9.92608557406698 0 0 -0.0227681745553679 -0.09186221693042 -0.0496871303502002 -0.056129880594358 -0.0385271082903435 0.0406327225161024 -0.0226731478008103 0.0085317669779899 -0.0419019348032763 0.0442869560068103 0.0279213882222491 0.0482153193166573 0.00137133594781657 0.00431377816359047 -0.00460815692326733 -0.119994284702421 -0.0921729533486256 -0.0508344294640397 -0.243994848686446 -0.0434217471117719 0.0880466673930873 0.020977418184007 0.118617235932453 0.0481117278786749 -0.0363712831752568 0.0761295119169393 -0.0892316903275824 -0.0147604835049947 0.0126089191717165 0.0722212460191304 -0.0337043114669548 0.0523147151289472 -0.0572451332148795 -0.0333153237601344 0.0521630513231093 -0.0471932814698376 -0.000175866788962546 -0.0731020834624295 -0.0140295074938782 -0.012764011929063 0.00892460216114925 -0.0225764141484703 0.0542131409131552 0.0675073220379864 0.00748151893120535 0.0348136846620804 -0.0124464790439823 -0.0229457109278051 -0.0386260972287317 -0.016187851796822 -0.0155720882479069 -0.0693325145555175 -0.0283982366085657 0.0236038681387848 0.077036576160978 0.0747025205508187 -0.00257543656962687 0.0941275302676735 0.0615663553260539 -0.0229433548241065 -0.0936519834181161 -0.0249017539732365 0.00730798812681768 -0.0365732913956392 -0.0140717676885425 0.0537131572068148 -0.150162581865539 -0.0635440477198538 0.0594124120477554 -0.0208167097057476 -0.0151674483729521 0.0667820568716414 0.0677440078521876 0.0509106217583932 -0.0190899242082868 0.117906863467723 0.0646026768490133 0.298824320458016 0.122593813789333 -0.0215613861786141 -0.0467124720406192
  19 576.524141878814 ""  69.3817038784167 0 0 -0.0559887341883584 0.0128002878943806 -0.00837767429697617 -0.0440647759486593 -0.0264161616088469 0.0270930705834185 -0.0202649369901553 0.00840878988228482 -0.0638364959177818 0.0317205780504749 0.0164849670219154 0.0337098992162387 0.00563078926326906 -0.0015184912920613 -0.000414497171998657 -0.102102640914769 0.0101535606801349 -0.0561731155863172 -0.0521650821833662 -0.0275366328836148 0.015881644391724 -0.0474917040156076 -0.0277615439133542 0.0267305608559226 0.0314353045857711 -0.0405743553432838 0.00939653087757587 -0.0038553129938926 0.00542330823108232 -0.137419148073827 0.00408202793203637 -0.0156784311136314 -0.122690564957129 -0.0181743667161258 0.030410704333988 -0.0266390307960425 0.00742484713689847 -0.0512917473613439 -0.00753171172939207 -0.00547913734228691 0.00260823597815824 -0.0142762012358046 0.0487641274176265 0.00224018116007384 -0.0103347444937208 -0.016985927144322 0.0294185391480109 0.0501702618897685 0.00990590717347614 -0.0165585557938341 -0.0534934795477489 0.000472897997741083 0.00504822902851628 -0.00196663830275991 0.142484415716425 -0.0139509601805135 -0.0495501632449674 0.0102668912448292 0.00293125029609504 0.0040432575194154 0.0298644640792281 -0.048766158264767 -0.0593643471249484 -0.0253785164439129 0.0126764026654563 0.0216107896694958 -0.0704035306638724 0.0143410166733597 0.0267536778138715 0.0698594583711667 0.051232892189613 0.0321656146264296 0.0400888449498998 -0.0122366658263258 0.0663963724283049 -0.170371543258113 -0.224385441600073 -0.63948224108152 0.0705078974049585 -0.0478752272860185 0.0483636699893679
  20 826.840241204985 ""  32.8787252742562 0 0 -0.0144393810733235 0.0577038000964831 0.0273227617485247 -0.0762336822266217 -0.00748189229164591 0.0245786572236278 0.00437123307096947 0.014651222139794 0.0301669505546808 0.00594493302787383 -0.000494371504368547 -0.00879929410822856 0.00401791933057065 -0.00520879453057033 -0.000152389339315573 0.0683243639332761 0.0518861306485274 -0.0763126700439503 0.0712439514290958 -0.00381180182884248 -0.0457243511953348 -0.180235611969399 -0.144762705639809 -0.0147403600562791 0.0139588904985133 -0.0880519639139732 0.0911117095980309 -0.0364337440341087 0.00696513170674267 -0.123664898843599 0.0265434022359002 -0.0832320374194778 0.0731858415226677 0.00525586776658768 -0.00622704570078987 0.00378932806087962 -0.00676214126407023 0.0107542840633204 0.00565795374458817 0.0120795725975682 -0.0068470515152988 0.00940044251265232 0.0927618190572205 -0.0090444527328414 -0.00130677325955241 -0.00104345049623095 0.0487304817315248 -0.0205626020580412 0.0200301346623106 -0.00570426067278903 0.0321682199654446 -0.0550741629914525 -0.0301047077664598 0.0113701393500266 0.034477341660894 0.187977076728246 -0.00141421074537644 0.0265569217501394 -0.106231008351393 -0.196320342657261 -0.0321031213487165 0.0613729028830144 0.0426195224202858 -0.109782282407234 -0.040167215791675 -0.00465244204532003 -0.0367037660506657 -0.0016110474063178 0.00198379078699074 -0.0580406152652384 -0.0173664295973474 -0.00264383863562841 0.0299079350904543 -0.0944304629358124 -0.0563215304616858 0.00683949758286082 0.0930205627349473 0.0488086541167277 -0.00605535350146167 0.456489054445259 -0.0407422597858917
  21 854.136637784898 ""  41.9431233867597 0 0 -0.00550410463273141 0.0213698409589003 -0.0194638142509817 -0.0244095971254464 -0.0132367045305349 0.000599057273355699 0.011338676497102 -0.007974546719269 0.0407386385981756 0.0072058819440077 0.0049363117803 0.00341396223385443 0.000935619845531807 0.000653564311872129 0.00120691297972516 -0.0584377042227371 0.0178288245394308 -0.00927039585296438 -0.0422556825599762 -0.014548149759741 0.00457993192735435 -0.0199773946526479 -0.00470031781054407 0.00156067414259352 0.00510737218245347 -0.0308450441112604 0.0484486773340215 -0.00783937250735761 -0.0101556628374419 0.000350480193312937 0.0146622581796796 -0.0398919701440898 0.0696601285424166 -0.00626777729476977 0.00877063171576429 -0.00401128587265509 -0.000335217761046368 -0.00988856681894236 0.000317705152460018 -0.00346900282634055 -0.00610976686006671 -0.00196463675354026 0.0298065122699857 -0.082709933532307 -0.0636618142896375 -0.00768654817355656 0.0706360346937026 -0.0219225434241788 0.0201989247758555 0.00783072059037156 0.0749156318733401 -0.057186058416714 -0.0251550927984164 0.0409135789725286 -0.0151800955829414 -0.153037556022845 -0.0337281085087593 0.210410182788936 -0.0491179232097198 -0.0552871115463108 0.138128287521693 0.0971978485015858 0.0142308656631789 -0.143171788107554 -0.0850806359413848 -0.0884461639470574 0.192503211411081 0.0581774567756775 -0.0698112321268496 -0.246614489395409 -0.103445762809594 -0.0964174853176667 0.0164865467226759 0.0562542867239971 -0.020199372614716 -0.00230859797503272 0.0134030857051808 -0.0610680812285044 0.0591322846689901 -0.488140072894224 -0.0407095094863319
  22 874.295673909308 ""  6.27487232853124 0 0 -0.000465249551425172 0.0622003765192669 -0.0287969144280702 -0.0772461335317115 -0.0102665183307828 0.0218912288020696 0.0334515471859757 0.00439550436801304 0.0817501594811056 0.0112263060278235 0.00521136551756626 -0.00558821301924766 0.00445424627461044 -0.00502523242087774 0.000615894781666243 0.0370877907770985 0.055929124680858 -0.143084602146873 0.0390728289578621 -0.00914121651125441 -0.0413957247810657 -0.158774864701814 -0.134109871626452 -0.00258849545407204 -0.0082375896051677 -0.116052780010521 0.106315742834896 -0.0622287832489613 -0.00587966821097448 -0.11247796293008 0.0470164928778194 -0.1518296249307 0.225011100243287 -0.00185266870073959 0.00160824116453736 0.00223320950016296 -0.00726083973341862 0.00415639333762692 0.00581117740386614 0.00751934758356137 -0.0155381683326473 0.00710465809623652 -0.0274418739788116 0.0906373107757796 0.00130584229991118 0.00904528932440529 -0.0701936944659764 0.0199703983605902 -0.014914094604447 0.0231105463205953 -0.0224416849619334 0.0146366891657392 0.011504968128442 -0.0169303457597173 -0.0619159655690442 -0.141331163957356 0.0438088910616802 -0.0026556507999077 0.187511653660148 0.222920902274633 -0.0459522656906788 -0.0489079006500351 0.000965450200844966 0.0624173089642623 0.0365636076260129 0.0354087101868549 -0.0753236496961794 -0.0261629493226774 0.023422083415698 0.0754285049416017 0.0307738610511578 0.0335164833369775 0.0405417707808937 -0.0253500022377242 -0.0693963287936467 -0.00632400162142744 -0.0668793567984645 -0.0228546657261993 0.0809645600481878 -0.319405074128541 -0.0934018737702267
  23 897.96528732096 ""  7.35958135748423 0 0 -0.0682715450862893 -0.0167903946682659 -0.00158629539909101 -0.00679834171251733 0.113100152926502 -0.0809854050058254 -0.0343929116074287 -0.0333945381527561 0.0196056225722713 -0.00682525826571559 0.041630643245871 0.0637780249767656 0.038215633943368 -0.0988472840174861 0.0233864883820072 0.118215505253974 -0.015496230124149 0.117607975542019 0.177538385889721 0.113696274145644 -0.20125332979988 -0.0670229538285547 -0.118524866623325 -0.0282464289379209 0.113120770885689 0.046706396202027 0.116885492735188 0.160433200406003 -0.0223423322040952 0.214237075424643 -0.0222873508628414 0.176514248783212 -0.272378233028892 0.0238493755706144 -0.0712337646885224 0.000187728259540317 0.0550232284328017 -0.143759657921132 0.0117741475098043 0.0181784069090429 -0.0567897794515846 -0.000665585728380849 0.0157696186307897 0.0306190508339606 -0.00107706131085898 0.0027868396083411 -6.88080555983489e-05 -0.00190872427670541 0.0108919666150044 -0.00213378296205143 0.00147482955950314 -0.0106830442976704 -0.013321653514664 0.000358695377721076 0.0024031996622907 -0.0190613831182797 0.00983239093972971 0.0326070516947811 0.0464453387276818 0.0352476221116442 0.0036079877537692 0.00227377206658119 0.00349945886547262 -0.0563613047477572 -0.0132864323618899 0.00547631720145904 -0.0219268917632763 0.00893150987563865 0.00356713151908379 0.016319895012391 0.0202221641638894 -0.000817344732615711 0.00837175814715956 -0.020640300113273 -0.0337059221285648 -0.00188252043417402 0.00663933751829686 -0.00828242123889315 0.0540305406317248 -0.0864811499532525 -0.0580005000165645
  24 942.028095121029 ""  6.0463565199252 0 0 -0.0366023676668113 -0.00187016128242191 -0.011213316897222 0.0650200628556194 -0.00793355158728021 0.0260616402205935 -0.0220460746905403 0.00216158582777155 0.0260360775141792 0.0026520519730842 -0.02255134444198 -0.0180074789833795 -0.0149115591249523 0.0393459506302829 -0.00756530974894684 -0.0698139980722203 -0.00472901836603312 -0.064422288522933 0.021891588447629 -0.00782900964970298 0.0976406759477816 0.105067924292025 0.0712771006852276 0.0267964005685959 0.0680583191364045 -0.0648956543299752 0.142547252635693 0.0349497642408579 -0.00163500391825847 -0.0507563324625626 0.0137530882726527 -0.00742030797859926 -0.0900883749060315 -0.0103027269347978 0.0297474427653967 0.000744336805054857 -0.0159010031838513 0.0551593057869362 -0.00494097036502519 -0.00925628381328423 0.0233978633307518 -0.000643554818845098 -0.0348955302515824 0.0697935158674681 0.0292597849199435 0.00885792769649706 0.0567544544621283 -0.0254677497655038 0.0682303521040803 -0.0585481027962497 -0.0127311585133959 -0.00576245304697459 -0.101027606192643 0.00511475892847459 -0.0718945776448463 -0.0423416586285934 0.0588842689784017 -0.0735466339401953 0.112401714833133 0.154261928600379 0.096047537871391 -0.0046250462572508 -0.0333937919435323 -0.454054432043675 -0.113723288303086 0.0199915631785272 -0.0475307287979553 0.144790014119338 0.00591700734919617 0.217884472417948 0.21607418813067 -0.0467318097094005 -0.0155971945815273 -0.0190479796585322 -0.012502696653072 0.0193395355664299 0.0555446112473648 0.00629095388134577 -0.0172665766497957 -0.0478329325838662 -0.0128257798643854
  25 948.352676102568 ""  7.42686277917958 0 0 -0.0762397975868935 0.00894595687565809 -0.0429129337505993 0.0956650008173071 -0.0161689864557342 -0.0179450438557679 -0.0468525991372343 0.00544408812502022 0.0892942598647036 -0.000929521666124102 -0.00859717869986108 0.0076827554323007 -0.00576259574714431 0.0234501070957559 0.00231021490736221 -0.198325708543148 0.00206207123372208 -0.163948082557278 -0.0837591586965892 -0.0171947518303017 0.126806806073067 0.22167785569759 0.204240501909089 0.00842590575437535 0.173833207021793 -0.180336264752013 0.385676604009475 0.0860634704160429 -0.00585242805237359 -0.127863866196479 0.0491409639691983 -0.0445748118258966 -0.184892045683401 -0.0182806999711179 0.0401548364360152 -0.01760651039582 0.0150406853604005 -0.0144715600510912 -0.00960010509924153 -0.0206824695190464 0.0302791820098622 -0.0180616588533633 0.0290301469597377 -0.025926877964104 -0.00782068548709997 -0.00409312214628329 -0.0256104047082035 0.011254619606509 -0.0273988664272584 0.0262376904921228 0.00637463399383004 -0.000428448329340958 0.0442148186826544 -0.010271076871262 0.00789644850478142 0.0463863687596245 -0.00898277291816186 0.0505159498057141 -0.0570687411484643 -0.0918162842783567 -0.0815472857951375 0.00519036192948311 0.0310396353934311 0.21320973678968 0.0605744235136185 0.00779496389694019 -0.0279710580855191 -0.0822515242280169 0.0101632351443028 -0.068307264144551 -0.0872225877610822 0.0396242268526091 0.00884008539130712 -0.0139279302853303 -0.0335739978681767 -0.0128410338991713 -0.0101082913308252 -0.000452768065830538 0.0320877480987869 0.0584180101671668 -0.0469477154849434
  26 957.020228085509 ""  37.1974853392533 0 0 -0.0151916908895993 -0.011780362542488 0.0485203190982878 0.0194589808968709 0.00346041442893763 0.0574440001058772 -0.0425625466527003 0.00078203707246534 -0.0390902867574976 0.00618328434496109 -0.0305117677121098 -0.0302256150904737 -0.018639503632659 0.0423942745993151 -0.0133544416414259 0.0639011874054617 -0.0134178477039314 0.0738216514302487 0.109491356464333 0.00499197487335999 0.0570757564678281 -0.0277329068246968 -0.0595398266850699 0.0353900956739209 0.0459446639566942 0.0257169609949335 0.0292158510473222 0.0583253930206414 0.0048699917823154 0.0200000507448754 -0.0270597985948209 0.0938162391284064 -0.206248372958006 -0.000689641647969006 0.0142204152357096 0.0145041818626365 -0.0359473590356929 0.0950573547615996 -0.000270856665228904 0.00266681778888437 0.016730495289444 0.0130523682287157 0.00250127979821948 0.0611581309469904 -0.0696934139727592 0.0127438138363741 -0.0607654039226783 0.0123028221521618 0.00582481652828909 0.0542004248204606 0.00125517727540861 -0.0468392169006472 0.0114956677022704 0.04630983211593 0.14852669165745 -0.229706755005218 -0.0947537038700359 0.00324763209619642 0.176723515576657 0.220925102675436 0.219002891366248 -0.00387141046974311 -0.0683302261328383 -0.00135523858828862 -0.0454305126543495 -0.0963895588738327 0.217865081741602 0.0256155117777066 -0.0677835069320862 -0.296712308688555 -0.141372499105384 -0.0888724827487665 0.0302180958055713 -0.0416373149977496 -0.000351932900945695 0.00263444918261982 -0.0108257037284379 0.0273913695097488 -0.065874936553536 0.148120230954753 0.0468404132107027
  27 972.246340797574 ""  6.61471969075755 0 0 0.0336954298218599 -0.00122189937914802 -0.00407982042568466 -0.0128634197829077 -0.0219776330250288 -0.110286184468314 0.0238662478643585 0.0365614842399282 0.0180934894232774 -0.0202660023850876 0.0517335061814108 0.0506996802825134 0.0294234148582408 -0.0703124990156817 0.0232302590116693 -0.0916095086866208 -0.00025377942177488 -0.136832439696471 -0.263065611698324 -0.0249506741872346 -0.0705033496172076 0.0898020518420449 0.174963215188284 -0.089252163124946 -0.0217328619398561 -0.0974314694206894 0.0409412298547328 -0.0856092769845137 0.0236595841151103 -0.207253669496414 0.0486502249479345 -0.142620671624191 0.148379186042738 0.00395131114793587 -0.0252750176009545 -0.0302147506337137 0.0696698210275432 -0.168722610062641 -0.00398603585867476 -0.00855733742268176 -0.0093084575859366 -0.0281862941131906 -0.0447900757519657 0.0177023348591607 -0.0226448868494712 0.00738514875459726 -0.0120428635813768 6.48141171481148e-05 0.0128372447646928 0.00682935213648383 -0.0145553713080943 -0.0134697706038093 -0.0159379772686887 0.0335839922880261 0.0685367499780423 -0.104454519771628 -0.0547744877954822 -0.120348975952266 0.0721165741242997 0.139485176434221 0.183589653481492 -0.0153010667403747 -0.0762344418355988 -0.115014085026601 -0.0599184055522774 -0.063712410213154 0.159828451620602 0.0708946855547816 -0.0466938391337519 -0.117193204957719 -0.0231788801412119 -0.077734240246232 0.0071853919771607 -0.000214572745390523 0.0401290725469314 0.0160322215372522 -0.000336587712163377 0.0350980267417495 -0.0540524051340357 0.278956708007165 0.0709976401210912
  28 1068.19550638759 ""  44.280704681045 0 0 -0.0144632533577941 0.00342078106664117 0.00289328610402687 0.0203581114842823 -0.000342457995206747 -0.0145052565059547 0.0238497509743092 -0.00514498563263831 -0.00675047348304328 -0.00320122005938942 0.00177665767866325 0.00307958434038544 0.000741966531002831 -0.00110957175451112 0.00305339322283853 -0.0677292415234324 0.00378579989669858 0.0236803457870817 -0.0166025310070965 -0.000280337038977092 0.0125334918539073 0.0368851480403979 0.0459723962151094 -0.0193458945136635 -0.0458147309707166 0.0317128123098115 -0.0884487545774891 -0.0368298766300759 -0.00275778991518385 0.0283926304548433 -0.00307676196268624 -0.0115969011600397 0.0915757765074735 -0.00147235245028573 0.00325716514321473 -0.00623824783982641 0.00936638720399431 -0.0176529345127026 -0.0019976359258565 -0.00583996764648369 0.00469244826103809 -0.00566006149733877 0.0284721018249261 0.00634423914799834 0.0318405823559 0.0162466051698133 -0.0523052212444308 0.0198410145386477 0.149153880664582 0.0712685229560235 -0.0269063854834397 -0.108819068757548 -0.0138655228385804 -0.0371360579893078 -0.0860527426118387 0.105823786272956 0.0685169072103383 -0.0606535364718586 -0.0219505550414673 -0.00380044998821834 0.148082413661168 0.0617186550142837 -0.0203671440973936 0.0449480138784062 0.0141679686449164 0.0264646781407349 -0.261434673162013 -0.179940926004675 0.0364088563001317 -0.114094051484643 -0.119646006129834 0.061185648076228 -0.0548174777240814 -0.00197937992107746 0.00864484405655463 -0.140818779013423 0.304995854583563 -0.115994045487411 -0.0265197773534785 -0.114082846142662 -0.00508284191268
  29 1084.64469955667 ""  6.55611197616044 0 0 0.0330660425627924 -0.0431799920794045 0.109683719747003 0.027603305385955 -0.010424060210879 -0.0124509133090388 -0.0226564865787904 0.0616302953801993 -0.0452867522391665 -0.0204588692649052 0.0290817180541484 -0.0078180113755854 0.00545216596855792 -0.032728751833387 0.00036223626575737 -0.000516277818137332 -0.0466662309329549 0.0650062891176886 -0.114057845472944 -0.0126793669898768 -0.0428456635325201 0.0280797997798581 0.0550966430861 -0.0420956312064634 -0.00638529747831855 -0.057113688581924 0.0254803995167203 -0.0511362802618408 0.0507428094832207 -0.258179853360642 0.019597884234226 -0.0556066214928684 -0.058113863065652 0.0215129285332465 -0.0474249154830529 0.0039833080067254 0.0107291708717447 -0.0038673569621299 0.000443754089956575 0.00706588393640553 -0.00510471881688859 0.000396815391404152 0.0605321707527926 0.0451781215605231 -0.0605016916816407 -0.00346778577590659 0.0083133650543947 -0.0129373674987096 -0.0050513519678268 0.00535646097505575 0.0732132070915581 0.00462471249778184 -0.00322606400405176 -0.0365904718979097 -0.0845365816790076 -0.156714486350603 0.0256717282052295 0.295890332765327 0.112164275171371 0.0326178675617504 -0.176509960288421 0.00456082754537979 0.137324945594343 0.0317845194985613 0.0445092536149556 0.0779728987574542 -0.162180675734915 -0.0439688938779475 0.0399504216142338 0.130747766140552 0.0421599901468577 0.0666346945835235 -0.0419246731930682 -0.0398805615303921 -0.0116167544150738 0.00650358911140927 -0.0177036225883329 -0.0069137009734983 -0.227536381394145 -0.170922397917541 0.0849725598793139
  30 1100.49279181577 ""  56.3393252802071 0 0 0.0520935272649565 0.0119612278017284 0.0674548643497008 -0.0487805955939582 -0.0262824703240496 -0.0454071716266116 -0.0563943047350976 0.0250297078820895 -0.0184391451858459 0.0188460318447484 -0.0378545597544885 0.0283165589762089 -0.0156985547538054 0.0455209786469053 0.0112686526304353 0.173000485101265 0.0132400453753319 0.112021348655096 -0.0645439188869961 -0.0304259317764984 0.0564896265136041 -0.088148682331473 0.00498731166723596 -0.0923011352030434 0.0934130264183006 -0.0281489906879408 0.143350042514277 0.0762327563737129 0.0222327312804478 -0.098013048474988 -0.00262423883769051 0.0423138096861224 -0.219006394620476 -0.00848878970602629 0.0419362146744474 -0.0316336152640996 0.0227074356002708 -0.0763522659949008 -0.0146850422283439 -0.0377882456708172 0.0627002714339543 -0.0251386767655569 -0.0997250588623953 -0.0646631163331082 0.0013414768075607 0.00101617045434635 -0.000301625716825704 -0.0028328017816301 0.0405227259371454 0.00622312927554115 0.0182777775106673 -0.0136549424274009 -0.00831964480560625 -0.0327030987267661 -0.201473359020446 -0.0510775952079407 0.0447698712469563 -0.100223895607343 -0.0432266158669843 0.0293433242643214 -0.000846009220822544 -0.0112280846239899 0.0320422886578674 0.0245152658770774 0.0233262622807575 0.0435204936561715 -0.141508935525926 -0.0644994307240858 0.0259652946438515 0.060703802346472 -0.00141033285346922 0.045342461278392 0.113637418524337 0.0485701779604353 -0.0331354068517224 -0.0413824984292129 0.101442362689372 -0.0319856060727436 0.0287600541235913 0.0502866690619344 0.0145148166503807
  31 1105.81237276906 ""  80.1338632457962 0 0 -0.0206573199354104 0.0500323690368502 -0.000222270931535134 -0.012541816904122 -0.0138598811990165 -0.116208859654843 0.0303555298844631 -0.0323275161278911 -0.00386280060832918 0.0372671322061714 -0.0888624057769682 0.0631283184146777 -0.0261472764767731 0.103688268060119 0.0335052884586792 0.034538410271762 0.0520259129764615 0.0716179588465281 0.000923910309727106 -0.0189763076292211 0.166474195825683 -0.0488631149196846 0.113260263982289 -0.201099434826661 -0.0372020265965932 0.0790373210954655 -0.117461027404036 -0.009028477605128 -0.0228574493766634 0.157439107835677 -0.019153538186454 0.0452073993314057 0.0805305976724669 -0.0469009280584189 0.139826061305977 -0.085071064485184 0.0676545441813295 -0.204431497458208 -0.0316058168940611 -0.0953198645791523 0.124857973566748 -0.0662026038364154 0.0492493592341837 0.035909672332757 -0.0252033166222187 -0.000969800831280979 -0.00120763939524999 -0.00132396633529939 -0.0244031747029216 0.00937868443107844 0.017456475294588 0.0116792820843599 -0.00436107815480521 0.00180202154498065 0.0564527726905647 -0.0403733718139242 -0.01929931157324 0.0902598233823398 0.0542621597736663 0.0158554435791705 -0.0582149133154739 0.0131484145128884 0.0309927259958571 -0.0274885524790515 -0.00104177906770671 0.0110876963612754 0.00689061076301209 0.0301381684436858 0.00215149111386844 0.0369614952487522 0.0321078268424186 -0.00311667635914202 -0.0434621392012129 -0.0461806219737571 0.00676284958201837 0.0253147527608162 -0.0653423411594738 0.0167956787306706 -0.0387246988944469 -0.0274159972916241 0.000227172006682229
  32 1150.99944937745 ""  18.2754398800899 0 0 0.00444126698694187 -0.110891261391071 -0.0123208659487107 -0.0187647260708444 0.0842818145052601 -0.0334451220548957 0.00456410851748767 0.0582173715630918 0.0116527658509194 0.0263515603808577 -0.0734167892575535 0.038200112032828 -0.0134169541050802 0.0573700711378348 -0.0145724432947523 0.0972780460727706 -0.104088115976931 -0.15967829211599 0.147534789996308 0.0794413372306562 -0.122484851275337 -0.0614412876528141 -0.137543441869961 0.0280059708008722 -0.0208419814322512 -0.126028377486181 0.0756316984031864 -0.0567858097630254 0.0408373279805535 -0.235684498350241 0.057291545372796 -0.133157027283932 0.0495319788485915 -0.0154984564974732 0.0336688562220717 0.0414912306140178 -0.0452897984403878 0.0549531973831941 0.00187218640963577 0.0160098824843235 -0.0582293222698066 0.0366975325655618 -0.00344722324096379 0.0314392110192087 0.0334480431042029 -0.0015538402644798 0.0292157996833254 -0.0164019121367076 0.0188920388266913 -0.0882545864819805 -0.0112377117443971 -0.0154196645151302 0.0417456540370546 0.0121264328613784 0.0106102755118646 0.0448748765124592 0.0257533753724772 0.0681116786867541 0.024410562216496 -0.00993007697302173 0.0754991008260075 -0.148520327285843 -0.032641100686507 0.150218416372335 0.0218582350421308 -0.0451656568739875 0.0801465744266194 -0.073449607222006 -0.0196170845764997 -0.129211303530717 -0.101139696742689 0.0140405540332839 -0.0313517641279435 0.0248326433445392 0.0144419904720564 -0.0287522197531479 0.0841267496541867 -0.0387878815913962 -0.027168054140344 -0.0255600518082772 0.0151994989074793
  33 1161.86970992831 ""  30.13544800615 0 0 -0.0469430517791331 0.0529455715042971 -0.00384757808852335 0.0229560476394088 -0.0185914322467643 0.0143725037325568 0.0273689180986986 -0.039639031519142 -0.00539452630779741 -0.0114171382629068 0.0259885680426945 -0.0164185862285105 0.00558210603640662 -0.0215503303665283 0.00881355333557908 -0.119368773525285 0.0454993468560061 0.00705349036427579 -0.0149101625859893 -0.0154012647788917 0.0652339974259715 0.0309335032521709 0.0621319039796396 -0.0155361548429756 -0.031444057216554 0.0745367995044439 -0.112686164136271 -0.0197711715305858 -0.0289163001191739 0.16689455337061 -0.0301941773414214 0.0560610963651458 0.0781496307254282 0.00372443585739015 -0.00697211666973234 -0.0232157511285963 0.0259259677434935 -0.0267566464139432 -0.000992042528262565 -0.010233752576354 0.0299739212907557 -0.0177949461249687 -0.0496214128882897 0.0384504174069428 -0.0205838386207127 -0.0103295212980166 0.0540142617133752 -0.0433803606003526 0.0383997280735071 -0.125348354304995 0.0680738139064733 -0.0213503088081289 0.0543417857539978 -0.0254766083544014 -0.0659096175170837 -0.14566375673348 0.0120337244643552 0.0542619662536951 0.102647141104567 0.109032070358573 0.0637752083633067 -0.311561407235332 0.0625111080155174 0.242641590484048 0.0760040352811589 0.0151334380542799 -0.0441638512987141 -0.159813651734566 0.00383893990078851 -0.0686934858940045 -0.125442361352532 0.087588719603591 0.0426996054384452 -0.0287505158532329 0.00907666187053627 -0.0257608286945708 0.092091536122031 -0.0473442301621323 0.0421352979366745 0.11851140993817 0.00490033427431323
  34 1172.40332154613 ""  20.2561039409783 0 0 0.108458585634299 0.031534528061212 -0.101492267444677 -0.0575226563020355 -0.0511312252922422 0.0134342371641588 -0.0507828357712356 -0.0319768371709108 0.0283285895129374 -0.0112152047730098 0.0092962149348288 -0.00289576227363165 0.0426197450017438 0.00655273619689395 -0.0105350960384532 0.300776230267334 0.0431375685847894 -0.149513413026632 -0.0483851940124508 -0.0508433769862951 -0.00241838848609585 0.0239896909143917 -0.0271191260594568 0.0823106401258509 0.121601827479593 0.0101302123957109 0.164009279652878 0.165612079218391 -0.0288209189042219 0.096546053903017 -0.014189051093969 0.0644786690262305 -0.193795941999462 -0.121883127497458 0.176553765322258 0.0130517887184964 -0.0801865363941434 -0.0572658678898575 0.0255981676711923 0.0121220103609476 -0.200729764446934 0.00378692331884815 0.0227907148462041 0.0252355147346247 -0.0172661502346347 -0.00217852449975229 0.007137409311441 -0.010479172949308 0.0219872262814648 -0.00965411008271842 0.0324677559307925 -0.0106732811877328 0.0043995953734761 -0.0166586329032533 0.0485302847000623 -0.0387082105244007 -0.0196552288258 0.032255013918165 0.0482997956312083 0.0444577336107573 0.0114849469276994 -0.0526149017653551 0.040174238819719 0.0333910334901682 0.0218619149718386 0.02574960822064 -0.066370879804097 -0.0462848798768432 0.0120141454023641 0.0122928587951064 -0.019343196155288 0.033392593687349 -0.0704198177367316 0.00971104238905991 0.05744350936685 -0.00398170476887738 0.0209645322928678 -0.00603351428607849 -0.151420870121588 0.0387062047347837 0.0984313773164885
  35 1178.1889836292 ""  3.78428530140594 0 0 0.0451392828372452 0.0049140495212885 -0.0302341957144661 -0.0157580375781517 -0.0272112163514527 0.00529528797606966 -0.0248337096322718 -0.00151340192835849 0.00997266388637738 0.0451205324723996 0.0246726530513065 -0.0182948585920821 -0.0954060600805874 -0.0362726620541754 0.0387145412927009 0.175055748721508 0.00931927883664205 -0.0356668290490634 -0.0136939232641266 -0.0287026290032079 0.0563062759964577 -0.0400122228651405 0.000717914314103352 -0.0415888107388252 0.0494779178174249 -0.0114378270969889 0.0820961030118102 0.0632165658454049 -0.00274633395745706 -0.00422458351684745 0.000890794369955724 0.0114562840458826 -0.0873502078431629 0.292205250376925 -0.415698214311194 -0.0723061835641424 0.214283027821514 0.0365861406012312 -0.0666284623068095 -0.0473544502480507 0.541028541943525 -0.0451763005601146 0.0174674814249558 0.0210079595852246 0.0222738962500888 0.00016162175618291 0.00642419836987697 -0.00201930423276232 0.00431761843213557 -0.0267927316648664 -0.0166261279865147 -0.00505261018401019 0.0126950234131987 0.010935592441575 0.0196354964099025 0.0519359590794607 0.0170435367853877 0.00708191759973378 0.00605826199303584 -0.00774022337752415 0.0226771522635334 -0.0324344875431618 -0.0233310443320956 0.0349418639051738 -0.00179629323319162 -0.0262174134157237 0.0482945649142006 -0.0127519017689932 -0.0102940569699574 -0.0536119933515987 -0.0296528559647299 -0.00583054091273555 -0.0410373300745197 0.00394643556174478 0.00846245004591434 -0.00612253089992107 0.0171478955246169 -0.0097052411513363 -0.0328327922552994 -0.0542709327595647 0.00521209848984519
  36 1195.57016377984 ""  27.3454543091008 0 0 0.0267356122514043 0.0216651645483427 0.0634474810214101 0.0187907347954402 -0.0469993682060503 0.0120556557544326 -0.0230849471972642 0.0154392048202191 -0.0165980290889833 -0.0384033526901193 0.0280272121841157 -0.0344065741868911 0.0462691384863462 -0.00610076836949996 0.0351674781930629 0.11619371459279 0.0208097258766222 0.156976572209898 -0.0521725769308458 -0.0464252649339358 0.114550770256869 -0.0569938270922931 0.0750375217179487 -0.12162552770409 0.0206053804147088 0.00947741695987226 0.0257667610212205 0.0199050453158597 0.0151137793364483 -0.0627001759510528 -0.00559778816578973 0.0173958514328949 -0.0782213296474312 -0.120882884188684 0.205974758673441 -0.0881845516552835 0.0143557041834858 -0.254348586559915 0.0135112976194372 -0.074778658729558 -0.070486796372804 -0.0834436684556473 0.0232325949602559 0.0351064387289819 0.0813943840403327 0.00355343252918446 0.00998868769112026 0.00648355253298048 -0.0117785253007341 -0.0687325995366544 -0.0863851236778661 -0.00259491158691841 0.0313127016390186 0.0509069979541189 -0.0790183485318181 0.174945497134983 0.105388595376926 0.00257650918099031 -0.0257248814841872 -0.0611874993542847 0.0103402359921805 -0.0232677630078731 -0.0994264722195027 0.0644624945133681 -0.030993033867882 -0.106361295757354 0.210630508735131 0.0137670015915714 -0.0413090276203639 -0.161840468489749 -0.056913045383286 -0.053661516318005 -0.0201989992245544 -0.0170166435319215 -0.0538046213274441 -0.0164388374071125 0.0343238635089341 -0.023663291431625 0.0187902037209921 -0.207585935790637 -0.0724939541361244
  37 1225.80970370377 ""  15.3352092115645 0 0 -0.0174131790833856 -0.0617786572314112 -0.0271946106062998 0.00710475416708234 0.0453163366953745 0.0550296958683425 0.0102143789337678 0.0126451147687133 0.00766066536261571 -0.0216232960421535 0.000547519490489065 -0.0819083133429541 0.027677587089195 0.000932912985378174 0.1011585545098 0.00244610986593536 -0.0608351188117495 -0.14166071309574 0.206057328307501 0.049709413482293 0.0420767470126147 -0.113889938591623 -0.0671930906562651 -0.029661455652412 -0.0318383865991405 -0.0445349924888167 -0.0053078791081604 -0.0320002173688345 0.0069874068960052 -0.049765729001753 0.0221830507258976 -0.0511469511655899 0.0339974352885599 -0.0661025774870406 0.18229370017959 -0.221040925058301 0.159958279283669 -0.462349300210162 -0.00615589951865582 -0.177146380249588 0.171500675589062 -0.177826831669436 -0.0143050810004007 -0.0210165561471864 -0.0274974776861828 -0.00153835333690563 -0.00436534883977456 -0.00204708283901515 0.00433199375051455 0.0304258251245684 0.0341092455807303 0.00148121935987926 -0.0131721380853574 -0.0213780727656739 0.0831789380052376 -0.0547125064964308 -0.0635856498417876 -0.00692149710300853 -0.00463528829989461 0.00846510159359128 0.0228135549201848 0.0120475778560702 0.0294399249256883 -0.0284318629766308 0.0129340424933168 0.0446229967278809 -0.0848411895908466 -0.00350762673439505 0.0158727494947773 0.0636489217504634 0.0202982461574369 0.0209680474926387 0.00734005474807301 0.0268936582872974 0.0248020031621841 0.00731286075436878 -0.0144502679042439 0.0119278844773379 0.0118586161168175 0.0736625120199484 0.0241600014109559
  38 1275.1509184215 ""  41.7497219022266 0 0 0.00879459768326922 -0.00703531815565628 0.0147927799710021 0.00669706533627968 -0.0143418904623715 -0.00382347530903112 -0.00714508850614918 0.0277467983057203 0.00666090046453899 -0.0024545020646678 0.00436162307768714 0.00560396018403413 0.00110326028326626 0.000436538613025928 -0.00802068001344326 0.0397454191613501 -0.00129277184056708 0.256584950186528 -0.0249241662169351 -0.0156090432206297 0.0285812530940006 -0.0195752851093283 0.0186407172688443 -0.0437554582953936 -0.0237550601332885 -0.0344589720347307 0.021288792627801 -0.0208761270308507 0.0216372274288104 -0.106059320892949 0.0231488331825833 -0.0325051331584111 -0.0281723008932986 -0.00562620750009222 0.00141573332944699 0.0189586601415501 -0.0223830089640781 0.0184561772167139 0.00230397365327611 0.00772651893682657 -0.0184416525130578 0.00674740213170705 0.038555175750596 -0.00763431201959756 0.00694932669399193 -0.0181728801292335 0.0157943600670122 -0.0216321307434277 0.00521409006990151 0.00507350628175486 0.0678414960006883 -0.00427688645166114 0.00381988482731032 -0.0306619852715447 0.45525887646124 0.0859746035303459 -0.173194946968642 -0.514104311022808 -0.049748588127249 0.133185757221539 0.169107624339575 -0.226349917953692 0.0265393057586109 0.0132909573348958 0.0411512199778963 0.0649024130156568 -0.0854991490148043 -0.0475575091740371 0.0119768176332574 0.0441201189879409 -0.0331371692981949 0.06365959670677 -0.0377540299428841 0.0111621263890548 -0.0418236074815205 0.0684830385101066 -0.168849886985127 0.0571990848803625 0.165054609092539 -0.130336650362713 -0.145108906432107
  39 1319.86993005479 ""  34.8370669677216 0 0 0.0159382836080179 0.0126794428712711 -0.000394685723760436 -0.014447552126191 0.0211526861709464 0.00329429931051581 -0.00375705152810174 -0.00579976901233079 0.000636887166982989 0.00889239584314236 -0.020675592170333 -0.0123461267339571 -0.00278243734223821 0.00907223912346868 0.0171551028090867 -0.15410951738511 0.0128721414429802 0.0432644819874195 -0.0940792548685785 0.0218459069916259 -0.172585007128438 0.105486962392794 -0.0428157851970418 0.154878417176073 0.0125530267658876 0.0192664100657882 0.00370842201059224 0.00927805163397995 -0.00395514754466981 0.00436885195891155 -0.00866796284669395 0.0176163205215235 -0.00748887547238114 0.00832443566897289 0.00922869586799773 -0.0400913867699361 0.0338509744392316 -0.0579468865428526 -0.00390757270866209 -0.0263373675366933 0.0218934552991048 -0.0193712526214654 0.0282526317123828 -0.00809621567630906 -0.0318121472453057 0.02785246996318 -0.0103068018170757 -0.0103846025257574 0.00980576210245639 -0.0010045176202052 -0.00680924491607181 0.0142598968509409 -0.00504616224224011 0.0527638324924179 0.0388006326492545 -0.0385026338863619 -0.0331791974522525 -0.314693128943143 -0.00733248566967654 0.112253695528438 -0.565765057901515 -0.229522210075689 0.226520401045919 -0.0497501549429616 -0.0513326333114728 -0.0499091071359392 0.147538855307753 0.0791232912114328 -0.0108427831620909 -0.0674353039747265 0.0137189061007678 -0.0563911437718849 -0.00107562226604505 0.00807642257374842 -0.00620345340683995 -0.145963794675355 0.381052105357136 -0.142077036062151 -0.0600842435588837 -0.0390664626652929 0.023032222775289
  40 1322.03481689577 ""  5.80981023999948 0 0 -0.0423123598311199 -0.0294800799169265 0.00579054120146532 0.0322273329017021 -0.0399357681204465 -0.00632208897573065 0.0131990634365497 0.00216688843315222 0.00493283599994677 -0.0207143403763891 0.0464223212872482 0.0263527563868652 0.00612194735854361 -0.0220701182667887 -0.0360045267522344 0.298472945624652 -0.0276396462435297 -0.217389408830543 0.240552500255402 -0.0400337103079007 0.387136599797326 -0.242168745137843 0.0916219593779455 -0.347979064797004 -0.0540108726475393 -0.0261287437534171 -0.0460548753512751 -0.0319161198062485 -0.00039433761431354 -0.00743064459548236 0.0197204688588821 -0.0215953440004258 -0.00435473119360043 -0.0179637619140721 -0.0212933650315225 0.0847599507095997 -0.0662229989101051 0.126327137584819 0.00780630834819215 0.0593731429227124 -0.0423287977937132 0.0432513163241829 -0.0299337078417659 -0.00774485833540979 -0.00343900816714166 0.0219650621883944 -0.0118131800902112 -0.00447073798170488 -0.00613939296635098 0.0182858105359359 0.00902325132968525 0.00839734394310071 -0.0149974397259092 0.0149426501934193 0.203766886700963 -0.0397846585037181 -0.0980977712837547 0.060127769485506 -0.0125396338427082 -0.0536452319070124 -0.199642794911782 -0.112690605381282 0.0901927365817565 -0.028626838078848 -0.0189495789609093 0.00471920511688516 0.0470751606739844 0.0619008089856601 -0.00548603769587152 0.0174011074159911 0.0366600800445469 -0.0226270694226601 -0.00391487246979715 0.0237492375347079 0.00665416038525803 -0.10577969792853 0.280044443302948 -0.0992638333538886 0.0539458120500324 0.00414117301155431 -0.0233920507488869
  41 1343.10607824591 ""  22.4054548738998 0 0 0.0726730258231009 -0.00393841503833878 0.0212621924556756 0.0217569289035566 0.0263228976454417 0.0166903719831476 -0.0214788475076563 -0.0349064926560571 -0.00286637758971976 -0.0102256092668056 -0.000979338307510712 0.0214181055175466 -0.000236903109575696 -0.00709924233910683 -0.0084319135226474 -0.459375379043355 -0.0137150633877713 -0.355590470317014 0.0632736335363142 0.0247033271806232 0.0229390527870238 -0.372910966644583 -0.0120123948890145 -0.363129001560396 0.0401985088400333 0.0788979310717458 -0.0095777425262832 0.0839588832709028 -0.0303734851658516 0.0538916501500292 -0.024286960368593 0.0499549065343608 -0.0881224373792328 -0.0269617473999013 0.0176204124900658 0.0171358521743614 -0.00634032916697861 0.0849659642866568 0.00473422659868624 0.0195311875888047 0.0247424554507272 0.0149542943056711 0.0468105834640486 -0.00693646246517792 -0.013159689531475 -0.0132123360678342 0.00815083590513203 0.000886261983938213 0.0143859034927581 -0.0176570424387766 -0.00542924484536867 -0.00082140967010679 0.0142043126519835 0.00141444648961502 -0.144597809311796 0.0458776636237772 0.0624716025229792 -0.258549602352411 0.00236731098309982 0.128142260190217 -0.0287029644630107 0.0624835919400163 0.00783146294142602 -0.00645236405530235 0.00208683368484942 -0.0188660425720295 -0.00951302064236018 -0.0436336566747457 0.00728865980631773 -0.0428537298833109 -0.0429177911864535 0.0086606139364999 0.00222937624575655 0.0141594294665059 -0.00596701007481249 0.0611699537536393 -0.162198817524028 0.0586907093444543 -0.131257100388151 -0.0420729090941143 0.0645923582396478
  42 1358.69984311637 ""  22.5986655195258 0 0 0.035763012059563 0.0328675665667037 0.0657179889903137 0.0187247376581169 0.018503089294986 0.0117226281383924 -0.0102046839393399 -0.0390927461220935 0.00249926841049169 0.00255777634847501 -0.026394795073932 -0.00146849018177181 -0.00342253769049715 0.00687092571920539 0.0113746586912617 -0.112281378446698 0.0259483935060356 -0.3664441023581 -0.26964563803101 0.0150887318786718 -0.268604101995651 -0.0343742678942596 -0.0526773750857161 -0.00232759582163871 0.0046419864092514 0.107114155470448 -0.0623073979988221 0.0172820795694376 -0.0316420749449176 0.000519013555628488 -0.0353043546777351 0.115034554715062 -0.10317445903036 -0.00760283274457802 0.0233547794374428 -0.037138023157685 0.0296125156043832 -0.000956863309580832 -0.00182276564670257 -0.0159955900165366 0.0239951250413073 -0.0099803490001409 -0.0517216322108175 0.00557312016584142 0.0582163446739495 0.0112049012227491 -0.00678074012872874 -0.00818438006422656 -0.0305380168285085 0.0386919467494496 0.0136167380662108 -0.00254568536507229 -0.0231102734001737 -0.00863203023244801 0.338895848460054 0.0343219597798393 -0.108471334864718 0.260419523149249 -0.042434065350215 -0.178967998377927 0.190679385102342 -0.262841850966457 -0.0487089893504067 0.0223369088698226 0.00818473766322354 0.0497528711529395 0.0113291278081184 0.0707598694236131 -0.0165897586956999 0.0784989076381604 0.0642534139884157 -0.000137288766679722 -0.0111261032250022 -0.0104099789013236 -0.0303109645619472 -0.0571023941295251 0.160015287415855 -0.0552823188278334 0.0380197486255233 -0.0662474723908811 -0.0557569258806377
  43 1380.71902290254 ""  7.8325850630732 0 0 0.0204079047246722 -0.0124793341478306 -0.031584220184431 -0.013404173200399 0.00121211969416539 -0.00223347306423585 -0.0105823937699671 0.0169018380525608 -0.0104043333865677 -0.00149664733488007 0.00836397892372256 0.00240988562006203 0.00126572949133807 -0.00283660678900445 -0.00343851003744255 -0.139977121359437 -0.0165828873280046 0.185417047929887 0.137658134055006 0.00303580394311756 0.100250600339792 -0.0399051267038062 0.0169391597730536 -0.039645934546846 0.0462297108540079 -0.0367606322071883 0.0708874618522667 0.0571108909276129 0.0149060337028507 0.0350241840033425 0.007347041330119 -0.0779128772203913 0.0605335732404371 0.00112371934177008 -0.00639515198591771 0.0113652157143521 -0.00944859320213383 0.00588870562620868 0.00165309922308793 0.00458309093603586 -0.00492690597479471 0.00248030967340762 0.0247995783731443 -0.0171747178553332 0.0124483352321303 -0.0132113812564911 0.00124662108649659 -0.0183628721681232 -0.018098799992851 0.0939532091053505 -0.0158874753985586 0.0266737423434392 -0.0154733267671532 0.0143517598184631 -0.270617807381286 0.0698231061773922 0.124066592024451 0.154529030473876 -0.0141317430262516 -0.0346846945059723 0.134637832524337 -0.720564073925701 -0.0132177478909169 -0.125660234577966 -0.0238182250275027 0.00630939487901184 -0.0673124530832682 0.0647832731850179 0.0413617643978502 -0.0743191951577276 -0.0110865861789967 -0.0902991336851783 0.00335742356174905 -0.0109377029935924 0.013548823654419 0.0227113460847494 -0.0555930048131654 0.0138222388082779 -0.0217574035023501 0.0285754875946907 0.0271605527972893
  44 1398.47989976537 ""  18.5080952991817 0 0 0.067576819829396 -0.00438657000338549 -0.0762247874562977 -0.00374469053209629 0.0114789060681485 0.0145745331562461 -0.0216038160421932 0.0261005048143606 0.00647021569172378 -0.0018241588530828 0.000639750478702318 0.00875381525390908 0.00191240187650785 -0.00275478970893958 -0.00288535038547566 -0.384944202846336 -0.0178254959935643 0.464097600125159 0.0747936974293037 0.0113516068099971 0.0218701574236289 -0.184736089371556 -0.00772775268273385 -0.16333079781665 0.0295775041093051 -0.042461322735426 0.0852240976329927 0.0942020298874061 0.0201507286234094 -0.00785276545939306 0.0341263556590307 -0.115835495983364 0.0080220932305946 -0.0133366017890736 0.0105601411808739 0.0134679910482081 -0.0210570852911256 0.0237810305299628 0.0084032533611327 -0.00151405351885547 0.0204025108280017 -0.0072767772364421 -0.0409655801234161 0.0204289202360633 0.0126910899925554 0.0190956798942591 -0.00754233919130554 0.00387300225165223 -0.0135022417661203 -0.0170184056715103 0.0114596357465938 -0.0426634671612616 -0.0258684187918498 -0.0063833480471629 0.152624030421511 -0.110801610079546 -0.0584888211177893 0.144463169775212 -0.0191382342268931 -0.124185421313543 0.0319646358629174 0.157280847228414 -0.0203435117177957 0.218287721338576 0.0184648874347614 0.0493259063264098 0.140365546364189 0.102487459679295 -0.0824648486933483 0.158547896680636 0.148740771094391 0.0406355801562258 -0.00556007321841396 -0.0311840746145826 0.00987998959276368 -0.0750809329154033 0.208798892855663 -0.068436790645013 0.0358080959570904 0.0395843404149443 -0.0165182213811567
  45 1410.67501586813 ""  10.0255329548297 0 0 0.00700731838892575 -0.00470842425078368 0.0617273130843023 -0.054021320010848 -0.00627956937398285 -0.0396509917604227 -0.0110960516383463 0.000823271205275343 -0.054286938184997 0.00107391571129319 0.0157485913558683 -0.00979154321240697 -0.00201156326892877 -0.000268364404037704 0.000550045910387604 -0.0691656024315738 -0.00509606170453233 -0.251875751835171 0.293392036600652 0.00124066917576565 0.200100083229898 0.239934341816146 0.0709219075736671 0.219670683601426 0.119332925875329 -0.0656253045921403 0.112390507404552 0.0386967029412891 0.00754380765996754 0.203729186604582 -0.052092310741091 -0.0415243028476144 0.163384110201697 0.0317036466972338 -0.0359060935204496 -0.0102937858572237 0.0346849862511468 -0.0341227962708134 -0.0155206872875993 0.0139987504302248 -0.05321709517137 0.0237944019760029 0.0320927607135062 -0.00671701273299957 0.00457253748359627 0.00543373611551812 -5.61507722954064e-05 -0.00227781082796053 -0.0256857569881988 0.00061236721139866 0.0123074225162889 -0.0630233787273531 -0.0356576013645965 -0.00672955325741929 -0.0319479847899322 0.0464041410874441 0.0259031223461108 -0.141634261035293 -0.0185572090205638 0.0454545085993833 0.138035007473462 -0.0298162802695186 -0.0440651203486454 0.312005057079455 0.0326784055955967 0.0846612566408706 0.204632494594105 0.162912755530527 -0.120438763894305 0.201246870554352 0.197160402829268 0.0528905899806344 0.00487027678295012 0.0119823974071245 -0.0192475324970977 -0.0125524901156482 0.03896423955065 -0.0131913503999346 -0.101241393594659 -0.0680183354759458 0.0385062147578239
  46 1419.11953888328 ""  6.96429936335535 0 0 0.0419973677211016 0.00109891467280485 0.0286786949185303 -0.0393529984366893 0.00045147258704027 -0.0230258585828062 -0.0237936406928642 0.0162041637996564 -0.0593960936689108 0.000114906494885786 0.00843292380228998 -0.00391414445683766 -0.00122944408026577 -0.00035138170188322 0.000669982963481317 -0.218303200150814 -0.00797313794844971 -0.0343909812657886 0.210051260428754 0.00594458754645549 0.11553967988728 0.107699802572938 0.0514958466467492 0.0994146180492082 0.145154000987231 -0.121724381984517 0.179718235342617 0.0810470352503023 0.0217324507608244 0.250237972656719 -0.0400209025787781 -0.109339442410812 0.186125126883434 0.0171085516792446 -0.018596559035429 -0.00908774956654667 0.0219020357295265 -0.0143775851337065 -0.00869737064539702 0.00751117711589168 -0.0303788226681099 0.0136562691002546 -0.045330028796283 0.0171643902820858 0.0291946480579286 0.00307096555604603 -0.00179446178239026 0.0033187415929594 0.00763232631785162 -0.0194522232389053 8.74303097391055e-05 0.068933366331956 0.0410186560795098 -0.00293111230172762 0.283823212059012 -0.0449577001973315 -0.100831407545445 0.0956260883113663 -0.019611994834752 -0.108628722524432 -0.0662064513005102 0.125716858781161 0.0141788604488247 -0.334321683954302 -0.0188735075244356 -0.0685415074011408 -0.21326829434695 -0.187830709420562 0.121601959928018 -0.185251300102492 -0.224507935763573 -0.0206702998053911 -0.0023529605748554 -0.0124557219186419 -0.0200446419800137 -0.0147558780944286 0.0349296967750264 -0.0121544591276617 -0.0211228634459236 -0.0423185419250337 -0.0113355251640277
  47 1425.66325963256 ""  15.20316610898 0 0 -0.0372091149481872 0.00213341785709962 -0.0114094032830089 0.0644123310285005 0.00399485551699633 0.0379331122854992 -0.00999386204464038 0.0329547100189322 -0.0857328746799601 -0.00293921170160862 -0.017834742189324 0.00674150112980027 0.00187466116063627 -0.00159038146880226 0.00174329113996697 0.233305130335817 0.00680997919812428 -0.00455762781755014 -0.330553457458771 -0.000537563139248675 -0.251770545525532 -0.188157055802033 -0.0452420048533501 -0.195584907156578 0.181540552316733 -0.269745537153672 0.269085729328292 0.00684453396843149 0.0446617333190698 0.405787428241801 -0.0528622702387699 -0.142726294864066 0.314097426830273 -0.0365164672778112 0.0437796870846656 -0.00379632084846581 -0.0230684714937192 0.0410511635295447 0.0144512305002764 -0.0146180142591467 0.0557933071277991 -0.0246394688876946 0.0129202843040153 -0.0045666150295728 -0.00934392779095325 -0.000219601557372569 4.29806711146414e-06 -0.000541835739444616 -0.000602832680826384 0.00351109816036572 0.00236634504927966 -0.0101351873794733 -0.00675282749922653 -0.000195665089374029 -0.0410888242302626 -0.00932510006263038 0.0136445720415522 -0.0584158313023169 -0.00422531791636701 0.0160256226083157 0.000642013844454131 -0.0121661160836847 0.00395375002249351 0.0497684056108878 0.00527751316094259 0.0171045931507959 0.030650421284156 0.0337732059652349 -0.0184965367233786 0.0270748669905396 0.0310658469512609 0.00391776796075764 0.000976927334552416 0.0110616124710126 0.00728042226383665 0.00152297501164218 -0.00628437083757036 0.000323912454816844 -0.00272356519810985 0.00388266852873404 0.0105504043833039
  48 1455.54659455173 ""  49.9956594380138 0 0 -0.00438385085377253 -0.0012525297055383 -0.00270724875916418 0.00436233300552046 0.00066543542686805 0.00244530418009816 -0.00181134165161423 -0.00279192532385733 0.00403316517842823 -0.000149472772693944 -0.00115433558549767 0.000178351066529452 0.000953631994329576 -0.00211514178661873 0.000300159793611093 0.0137166137856246 0.000552806817514321 0.0128692584218183 -0.0195567569470745 0.000505005446393356 -0.00898538658497813 -0.0120837409931309 -0.00794971556110707 -0.0102326836367437 0.0119975630440408 0.0479187681196693 -0.0108044831822449 0.0255155021390236 -0.0030147273907476 -0.0431849205294592 -0.00363995529379551 0.0024007564795843 0.00845342674696836 -0.00967346708297442 0.010971696924211 -0.00240782367216196 -0.00329453772615648 0.0125510936825054 0.00343840150601597 -0.00114035557236369 0.0128040801674025 -0.00496302503816194 0.056415741597943 -0.000383287761594311 -0.0205245747546162 0.0445195009155609 -0.0143708390904463 0.000109623385392772 -0.131358113552201 -0.0391284636038667 0.0392538520570198 0.0614301350250975 0.00255848801759151 -0.0330035948519862 -0.188929604011635 0.00543983860855395 0.0813221193548825 -0.16054692292261 -0.000673218117089969 0.0774068083334485 0.344034903092729 0.11942399898666 -0.155973108421574 -0.150162050797562 0.0924229515464578 0.203232696149138 -0.140609756147824 0.122783692436467 0.0454267262848512 -0.0748495796475399 -0.171472662217808 -0.00163301005194295 -0.00246211123373633 0.00537959055146508 0.00534729826037222 -0.155398603911583 0.430395170685973 -0.142244542157309 0.0260023411004009 0.00200455090326945 -0.00910342727597181
  49 1477.61635605474 ""  0.473937959771189 0 0 0.00364134772697278 -0.00144224204367604 0.0142158895036993 -0.0343631661138172 -0.0174148658408589 -0.00108243135262236 0.00119037268343833 0.00164941996102353 0.000582628848989275 0.0139720849395928 -0.0222897992828657 0.0126448600142452 0.0444645570299953 -0.0620095351859704 0.0197793810282046 0.0192057349668659 -0.00239281726976533 -0.0137885230740741 0.21436692780029 -0.0068056700679791 -0.214553195301458 0.106499388065662 0.286769248722315 -0.0188296676741548 -0.0128390678532898 -0.0101204563498879 -0.00665382037433747 -0.0166740145091446 0.00114613671819822 -0.00690356514107364 0.00351868301712585 0.00947979451341723 -0.0211269878329521 -0.191444643547852 0.223097938619898 -0.10524047477725 -0.293667398935145 0.41706254969931 0.188686810295808 -0.200328785286722 0.368400287986449 -0.342129470754781 -0.000604291231102729 -0.000684392763032429 -0.00532935781094541 -0.000340470938620075 0.000181896200347729 0.000137861057226251 0.00125011121015952 0.000125316143449994 -9.68853295546892e-05 -0.000956624713997258 0.000242958298464892 0.00191543606576982 -0.0181879857756814 0.00997611951759561 0.000832131944714531 0.0145689964260431 0.0115454690598286 0.0161952237865879 -0.00834470155629457 0.00187388021666112 0.00275459614906268 0.00689763003801903 -0.0076813819998137 -0.0180629282698658 -0.00104196596622069 -0.00989611785015538 0.00196868062563831 0.00348539433784802 0.0135919125708694 -0.00686871864098999 -0.00673934807478502 -0.000419296260255988 0.00181755519142861 0.000929114978257729 -0.00395641221944084 -0.000643983456340172 0.076246650518109 0.00159370366868879 -0.0407831367472645
  50 1492.01480139736 ""  2.27933026089607 0 0 0.00142032237612234 -0.00217241002788339 0.00744143356120626 0.00633990086936397 0.00739902878276307 -0.00789577995017155 -0.0129839443116894 0.000794553102589363 -0.0032797019617805 -0.000843770154161262 0.000275165916428659 -0.00136441993161224 -0.000294840981641954 -0.00621614578701192 0.00268736723494407 -0.00379140729176094 -0.00244692211341422 -0.00957139563092169 -0.0623953112238006 0.00497840217313964 0.0805385383186247 -0.0078380498864031 -0.0976972205701593 0.0305581270292268 0.0306541505639504 0.083993731829315 -0.00912717632081349 0.131644586519032 -0.000415858543953866 -0.0244385811651619 0.00393924530089604 -0.0818624893119421 0.0558469732248674 -0.0209866706100261 0.0302336914085687 -0.0410043391025392 0.0304403064408878 0.0441726200269003 -0.0035661529990828 0.00607148279482882 0.00278325137775341 0.00528731370178896 0.0103592106918756 -0.0202942458916099 -0.0255158312090589 0.0133331452121771 -0.00486349275642208 -0.00191155712116044 -0.0450508794638093 0.00281253738350627 0.0341126161400038 0.00238753105239118 0.0189302977367334 0.0327765527237686 -0.0388868422510864 0.147741283977936 -0.0188607928108019 0.0268308960627701 0.0640489982271313 0.163463717519015 0.124922020272073 0.0204777718913463 -0.0304573405751686 0.0529935118212297 -0.226151327093955 -0.558841735909595 -0.0986066174154132 -0.426846580394709 0.0895803259450003 0.163064714549428 0.355018375219816 -0.136606177614414 -0.0111121156539622 -0.000852395258556575 0.00647675133750635 -0.048649271257439 0.129646038256913 -0.0511545990597016 0.117121843728005 0.0220632059608764 -0.059807413913707
  51 1493.75701779651 ""  3.19588906569255 0 0 0.0117480347129389 0.01028854556775 -0.0100899213234802 -0.0232948606711784 -0.0282916034468523 0.0366549603270122 0.0317739674218829 0.0143158263969053 0.00812171793494722 -0.0017174154165733 -0.0025470682317226 0.00189971103295925 -0.0196445254845368 0.0210954982296316 -0.0107141430128763 -0.0248242872763926 0.0105270265234505 0.0241794283286464 0.223610882420264 -0.0171043337521961 -0.333886726403336 0.0173865228349089 0.375287181977901 -0.120263852093789 -0.202134271264776 -0.371045041174167 -0.00876077984577416 -0.335428276903398 0.0178303264115796 0.196203536564714 0.0605491964842065 0.113818466086088 -0.27647885516784 0.0211689958927641 -0.0411802405203482 0.078576581591962 0.120937172962101 -0.151619745938582 -0.0763383907603074 0.105488337194369 -0.061007272911648 0.153998729863976 0.00155359394736852 -0.0133493971646754 0.0010405039668725 0.00604164735808348 -0.00187094467223856 -0.000528318692266645 -0.0210366021404889 -0.0012680104455309 0.00886649302652838 0.00374798377554939 0.00510297879074733 0.00462739215536972 0.00816547305610587 0.12976583193085 -0.0136869913883512 0.0329293585605078 0.0348382623507806 0.0988327912984028 0.063929344354761 -0.00174859322622468 -0.0221444775707267 -0.00540047295896633 -0.0453676035937683 -0.11430448714567 -0.0186867620222443 -0.0988131247829143 0.0182824761147951 0.0420517294299145 0.0667909479887438 -0.017113291467744 0.00947175455585007 -0.00134857896281271 -0.00677955241012782 -0.0237534044954394 0.0632725043233158 -0.0245509456960826 -0.105804981244676 -0.0293804682148283 0.0513914492264453
  52 1497.20675236872 ""  14.8429836515463 0 0 -0.00090372466703642 0.00247962776804824 -0.00753408256833713 0.00764998643933868 0.00297378021314263 0.00112259559573728 0.00911413285814137 -0.00589024261447418 -0.000225263709616589 0.00491572848931565 0.0101416186181659 -0.000700688220388853 0.0371788805640738 0.0458953231483186 -0.00699615776066237 -0.0335232796459 0.0031461987459873 -0.0165171437311363 -0.0329071389601209 0.000300170654336897 0.030545142401355 -0.0256385411855722 -0.0403640791815642 -0.0139977223549708 0.0108943654623268 -0.0436703901678467 0.02512281847848 -0.105760546321692 -0.00359564505044379 0.013491252736116 -0.0231907375431538 0.0888929355293817 -0.0121736626546626 0.293869213472682 -0.345649803415961 0.266625582714787 -0.541025657553535 -0.268994777338952 0.165305183268522 -0.288061163359126 -0.075819861753663 -0.337093816812394 0.00488174603315346 0.00347808390749889 0.0093243895575041 0.00258711301790411 -0.00122451725062086 -0.000692513374756038 -0.0106789644147179 0.00135776581327719 0.00542353661270077 0.00121794917580702 0.00408979576652085 0.00276257219397173 0.0185032579251585 -0.0353414713681943 0.00748307221115909 -0.0388593081534597 -0.0271427071688665 -0.0405039872657423 0.0415587516014344 -0.00826568939843257 -0.0120977788008 -0.00816652429216877 -0.0296988089715007 -0.0757461821633619 -0.00706061513845566 -0.0722215149741335 0.00993851626708057 0.029842827988522 0.039907018414729 -0.00345467533171926 0.00981577701320165 0.00153129118425273 -0.0058426475112434 -0.00879640448765863 0.0247100655070493 -0.00769518571230636 -0.11414287258142 -0.0165313725780001 0.057889699211776
  53 1498.97398867153 ""  8.55438757944189 0 0 0.0224230713591288 0.0123419581213243 0.00130971510039788 0.00919826204638947 0.0239052354616199 -0.0351208086347512 0.0170714321844295 0.0229376642342407 0.0051546888745225 0.0018329027992033 0.00390434539717177 -0.000571742010036976 0.0123182644217913 -0.0190355217783648 0.0163090135902041 -0.0868479742384294 0.0111522231310174 -0.00126207358111768 -0.194746956202998 0.0139652525225785 0.320021443775098 -0.0166896019709732 -0.351117810195396 0.12577084727449 -0.237058758974064 -0.33305353874291 -0.0544647811252208 -0.144148994909372 0.0241317280890221 0.240654562632271 0.11011887160924 -0.0648430203522233 -0.262706757013393 -0.00188686525858095 0.0398897523384353 -0.165162323375924 -0.0401815611211071 0.18451914872733 0.0523350131346994 -0.0981225685751208 -0.00951457595970305 -0.122684181224852 -0.0122599513887325 -0.0299993096567489 -0.0102839180789255 0.00120208545879503 0.000702159763445351 0.00088320265056207 -0.000498205974080144 -0.00469437130174804 -0.00427835859818993 0.000582291367548095 -0.00164514419356048 -0.00722816816527612 0.0271623949997766 0.303697037852667 -0.0558971947593252 0.137053939234743 0.111384757073592 0.243355285243573 -0.0183553561962099 0.0130819652609235 0.000281611119958545 -0.0279159174458463 0.0387620385184355 0.0952565339524958 0.0394504340689089 0.0536625682933458 -0.0237515233703893 -0.00687662992747926 -0.0667279764136051 0.0506816962245801 -0.00240817363010574 -0.00756060241537943 -0.00313917043042899 -0.00742406646989209 0.020308264530519 -0.00806875048012337 -0.0297097785227744 -0.00272783656902121 0.0107875825664652
  54 1502.11073820732 ""  6.69200184553383 0 0 0.00111489358276865 -0.00301835412281298 -0.0202902906771644 0.00386681551173137 0.0129902591588877 -0.0201637470530775 0.0318993609211988 -0.00820417268896153 0.00271340211264309 0.000838815075979979 0.000230915894257643 0.00139383928061914 0.00149318695827887 -0.0274927055263304 0.00758760732430212 -0.00366996246848598 -0.00250751670052276 0.0435990900340208 -0.0824238193561488 0.0062680160937318 0.188750467315845 -0.0166289383427467 -0.188884872397501 0.0563493746415127 0.0205048657450462 -0.151584251842725 0.0794996969119403 -0.364999430356409 -0.0038852225022528 -0.00509883660153272 -0.0649454231050825 0.285660507612987 -0.051501443631391 -0.103108490539343 0.12577477796432 -0.113087883835975 0.0769194412097898 0.167408357165045 0.00037038537874889 0.0227820318947948 0.0730978061009104 0.00355211100176173 0.0216802075881307 0.0399900117101339 0.0366399950560334 0.00221339997532401 -0.00243464762310847 -0.00189063655098017 -0.0150733742910981 0.00725974904855551 0.00754678111059441 0.00207379973161419 0.00605289404756144 0.00706450495517125 0.00339405156323958 -0.384581114705697 0.0819396398939927 -0.208748991798495 -0.176177415887092 -0.347336160377545 0.0892112303701482 -0.0417480313394863 -0.0248679453005364 0.00211837295523705 -0.0570979575819674 -0.144767579420575 -0.0377859359333189 -0.117101883100041 0.0283657026107235 0.034905021786023 0.0828084151481366 -0.0364296409687456 0.0198188388923106 0.00849606261171881 -0.00947001545488622 -0.004522148676032 0.0123647230353421 -0.00163875294525995 -0.247087146296472 -0.0412495157983116 0.130552738308492
  55 1509.10499992438 ""  3.53642084179644 0 0 -0.0115278092565092 -0.00166587889448421 -0.0107528376005559 0.00197781295699364 -0.000447413262129264 0.00254253365322453 -0.000612800786279837 -0.00370280133766165 0.00152406373051959 -3.74359353478052e-05 -0.000818111555034557 0.000950462911684131 -0.0006459112622518 -0.00359106153849978 -5.27027400586009e-05 0.0205619901766869 -0.0015804391436718 0.0301111357657499 0.00497452628043025 -0.00023254448042749 -0.0162618480574264 -0.00601561000850366 0.0138036989963582 -0.0142576317719928 0.0353510750494474 0.0625156811171283 0.00219608620749934 0.0270026609982879 -0.00430073826617961 -0.0476155246200781 -0.0157185309777287 0.00551066037585904 0.0515708403064702 -0.0197131531058507 0.0198204293178655 -0.00426516649067396 0.0147422367201397 0.0147805066183083 -0.0032474589369474 0.0117744017049347 0.0179993637437985 0.00957622959568726 0.0050010716994181 -0.0095421605101308 0.00328260767485838 0.00481333198650258 -0.00490685690063785 0.000586207262185427 -0.0213808203516375 0.0255477364044451 -0.00863433019161852 -0.0221509402757576 0.0336100137180262 -0.0233938482647818 -0.0191917376890754 0.0497836889290379 0.00503027614375655 0.0257094505004181 0.00116926980057929 0.0143014350311944 0.0137722253046125 -0.0631999805061204 -0.0171839399260179 -0.352439306173028 0.0139789507902021 0.0167807953860673 0.441026116443624 -0.374922538318919 -0.173001761927525 0.300150751877131 -0.190775178906387 0.537129279290085 0.0108493379977949 0.00105342652672692 -0.00260507977744033 -0.0153340556963044 0.0438190430256303 -0.0140362135103933 -0.105718729106714 -0.0107020885314786 0.0574893136605028
  56 1512.86924216338 ""  8.61248941909317 0 0 0.0161577214526089 -0.00477623155521931 0.00364234817074453 -0.00164739197424078 0.0127088204090421 -0.0125889781298165 0.00727538997191673 -0.00924913139083199 -0.00792872996437904 0.00244944171000464 -0.00411891667803028 -0.0139933409406301 0.0122874373689563 -0.027004332085019 -0.0425385138661373 -0.0533827812832316 -0.00681849690311782 0.0102120059776114 -0.0522972362762934 0.00955616340163733 0.110436895317476 0.0182995041073107 -0.129391424970356 0.0744106941302273 0.100330501294566 -0.0135038260545399 0.0905475482852643 -0.164044017240234 -0.00563339968973204 -0.0410542254148636 -0.0782296820049822 0.180434340182552 0.0547378961479524 -0.27752283169034 0.1505953138461 0.535370889773376 -0.118516608383156 -0.249399654773867 -0.00405610222018464 0.233875236430196 0.477164087616391 0.134339169675808 -0.00788187070156675 -0.0127872517788126 -0.0100264227131646 0.000147333499507439 0.000422526570375603 0.000596233507311154 0.00273634703444288 -0.00211561351286752 -0.00133981590503713 8.62394454844996e-05 -0.00165635588745516 -0.000827418264131961 0.00701658595405394 0.132560101452788 -0.0291161925650172 0.077054827921844 0.0570710539193318 0.112169385719524 -0.0207155296315683 0.0109437606479033 0.00549957188576048 0.00310638722013213 0.00953083000838159 0.0252908648353005 0.00289847076223617 0.025329419735704 -0.00337568102711002 -0.00843247116124717 -0.0116994034707688 0.000625569520107188 -0.00889371578832976 -0.00426270689090554 0.00236265758144784 -0.00303562329770515 0.0066884087786795 -0.0052615850320806 0.0704917521273136 0.00884427438671179 -0.0383638797249356
  57 1514.39934257014 ""  6.1546657377182 0 0 0.0157246432475915 -0.0166602881648667 -0.0173992126169139 -0.00126057600436383 -0.0025695395835893 0.0044594579761483 0.0138185643809805 -0.0293036865459232 -0.0145000041423177 -0.00243834890876631 0.00433796051135775 0.00674652597578922 -0.00602288985613237 0.00790948510671326 0.0166844299746769 -0.0200563814685836 -0.0221540807037877 0.0835206196009774 0.0489976408444524 -0.0044749997164553 0.00857547237723649 -0.0462924427081225 0.023071466785491 -0.0564607820437477 0.318614554893867 0.0925329046905435 0.232159369431475 -0.345080233671642 -0.0227092372609825 -0.205952477050042 -0.221595460020497 0.454751696462732 0.226223865080575 0.0985915082521743 -0.0446984399271225 -0.230278884222797 0.069624098591571 0.118932747060984 -0.00487310146783859 -0.0821989641945834 -0.193340623766291 -0.0402820398679192 -0.0156023779688421 -0.0261572033065397 -0.0164605605561498 0.000372810535120455 0.00070355183068437 0.00109800767221552 0.00466420280850403 -0.00466444016192271 -0.000777519178962588 0.00124699385703265 -0.00376806234200367 -0.000884042965898841 0.0378515510039742 0.26469333277048 -0.064385401377001 0.139089117209108 0.107254117405523 0.218079498187377 -0.0340231983059884 0.0246064983218946 0.0104074646296814 0.0157786859847409 0.0146308024416991 0.039162258690816 -0.0113909052399353 0.0515956730891753 0.000869389112340759 -0.0220999542435965 -0.0117493912095784 -0.0165945731720881 -0.00800415656237376 -0.00493696504360866 0.00423981969639529 -0.00629063822984314 0.0141372410571608 -0.0102936418613863 0.0548234728488086 0.0170608120074897 -0.0294461496799843
  58 1529.39788739944 ""  33.6520399563323 0 0 0.0516738640157674 -0.00572028054599761 0.0415799150152927 -0.0066738684713189 -0.000436497826086831 -0.00221218612760907 -0.000814326526416987 0.00518737160856212 -0.0104817704566977 -0.00137063089177727 0.00194065414539503 -0.00314953511722005 -0.00225442704500175 0.0131122416405238 0.000526918704828482 -0.0572456498942697 -0.00774375170372201 -0.105379064292239 0.000885751751425196 -0.000587096923753138 0.0289125000377186 0.000905772080117031 -0.0211463392851047 0.0220049861699896 -0.0134772381845907 -0.156532923725222 0.0607166002534301 -0.147846253932484 0.00896280729672226 0.0830206008576913 -0.00946269971055184 0.091786489325518 -0.107493758392734 0.0620713564762124 -0.0545103372075354 -0.0141020638942624 -0.00247910147176449 -0.0379777768457225 -0.00664056125691986 -0.0214046736400592 -0.0845162088118408 -0.00148312486258121 0.0117081269570696 0.0239326118930326 -0.0349781201058982 0.000127079311030881 -0.0021378984883053 0.000992362557853026 0.00512962905291646 0.0096147672904318 -0.00530118741658234 -0.00749616312285932 0.00403910620554549 -0.000768660290995808 -0.213404066583174 -0.253299811455859 0.0788492037484574 -0.0322692679880729 -0.0273272750222356 -0.134601774384028 -0.0505063688239454 -0.00784690616142402 0.00980952489363747 -0.0536116849297958 0.000327326231978949 0.00430915458894416 0.09152556167086 -0.0547424875051963 -0.0366547025430338 0.0507280502642024 -0.0281837264661114 0.0923651093225233 -0.0616432116652839 -0.00395507813817038 0.0385910930314226 0.0007419794239595 -0.00977021241133018 -0.0032402164653459 0.660580113271807 0.109073385520002 -0.333817652269383
  59 2928.55038113194 ""  41.9661830488834 0 0 -0.000390963468926428 -0.0765483047215631 0.0013944786381687 -0.00270662633098107 0.00507152979471387 0.00378746309916947 -0.000131444991769542 0.0047837340428315 0.00213494901560907 -0.000489778707304245 0.000594208380402824 -0.000298273868180437 0.00345525207760126 0.00419347516183593 0.0017730816193104 -0.0218746693268663 0.936134595103005 2.13534852850966e-05 0.00357648881983573 -0.0515894975129626 0.00128966979879056 0.0316731938702473 -0.0169345484119598 -0.0385155867604418 0.0238794628749957 -0.0116746954511627 -0.0176332147237274 -0.00116157274399004 -0.0474973806943532 3.07285614927709e-05 -0.0240098067096358 -0.00668679664296994 -0.00342897672539652 -0.0618803512774775 -0.056267141968045 -0.0145450786465332 0.00670360329169943 0.00160609918924017 0.012212767919238 0.0207614484783736 -0.0026560872174179 -0.0157269849826805 -0.00132000285024376 0.00885777808854263 -0.00152790501778578 -0.0001530089865081 -0.000376040716355271 0.000126142149474948 0.00345271840611851 0.00105119115028565 0.00837133843856419 2.87447495638776e-05 -1.0300924389864e-05 -0.000670188436908106 -0.0104348011526242 -0.00107792205859438 -0.0273942510398277 0.0244960252239638 -0.0963663808025131 0.0405758309164869 -0.0397113082239669 -0.00713126400953272 -0.103460623349612 0.000495871056134191 -0.00243582557128212 0.000933797060295428 0.0018096687167927 0.000134510393556592 0.00524574538300442 -0.00250155532112343 0.00253235142216585 0.00233372533078337 0.00184987068094803 -0.00133114133329928 -0.0012894538549747 0.00156799197824358 0.00208045379145667 -0.000741959237693344 0.00267939837935562 -0.000827730678831358 -0.00228547841677128
  60 2930.74310492058 ""  52.4874766340042 0 0 -0.000181919744787323 0.0109829931535145 -0.000191815459356316 0.000537042609127872 -0.000820285479781781 -0.000609174235599867 4.91464254768955e-05 -0.000758042195497726 -0.000416183947306343 0.00010553074823145 -0.000118060494961675 3.71123433404641e-06 -0.00059687566085096 -0.000775014805845839 -0.000414300149663379 0.00507676143687262 -0.135750819358648 -0.00181186826075618 -0.000796067804570327 0.00716920550391993 -0.00019322014486732 -0.00603781936409822 0.00311528201724986 0.00696864438407567 -0.00414772287875319 0.00220890546710159 0.00289295114241528 0.000229238567824958 0.0064592920915547 0.000169220048149715 0.00446102663651881 0.00134411017937615 0.000700424556005355 0.0118881456479505 0.0106461390771737 0.00281660693313955 -0.00125665250947703 -0.000264514153029036 -0.0020093859922372 -0.00481379978180656 0.000577415573349588 0.00362455360290012 -0.00426614414110713 0.0209369068411109 -0.0107594580073613 0.000434145522699893 -0.00265369667208688 0.000429398414758877 0.0265743262432142 0.00821160259169711 0.0685078260865935 -0.000424713765160185 0.000611609873751644 -0.0054981346576999 0.0135697531767698 0.00889836657077151 0.0280053345893989 0.0369590124542367 -0.256800150077059 0.113239937428507 -0.317766968847553 -0.0604949694126227 -0.842275718039843 0.00602872755872925 -0.0220785790241893 0.00815160138527025 0.0169237484921286 0.00219050539705362 0.047424439954955 -0.0172601183324168 0.0176711165826315 0.0146230033089632 8.33276328441591e-05 0.000783862579713499 0.000271338531029682 -0.00531947051587758 -0.00831587308513838 0.00465996503324109 -0.00573000875716004 -0.000577311307419413 -0.000339226086499464
  61 2950.67845127187 ""  78.1985572523368 0 0 -2.47273617941306e-05 0.00554645518871188 0.000511626163093146 0.000725435547325265 -0.000758081760327365 -0.00102387727296801 -0.000132119515183093 -0.000831560862755646 -0.00075685000858567 0.000199787107102837 -0.000229692559043558 8.12818947113898e-05 -0.000721685183340081 -0.00127277313098247 -0.000469384925158168 0.0062186052317654 -0.069217872952126 -0.00501452870900363 -0.00112953738667738 0.00337335391683376 -2.0529345769096e-06 -0.00808213928327077 0.00441093760965818 0.00986192290578794 -0.0066759450189933 0.00346582818478355 0.0060924248889614 -0.00026043749350745 0.00337598376198434 0.000561015608132255 0.0078025489636454 0.00300655978231011 0.00246638837570785 0.0194806900829644 0.0171610590416304 0.00426657874402929 -0.00283849458684837 0.000257704154667829 -0.00679235906243023 -0.00962219006119461 0.0010116394970916 0.0074968053799739 -0.00853728932691354 0.0668031572165651 -0.0156738907272025 0.000192357727191616 0.000490552985609311 0.000162993678033967 -0.00770341945010555 -0.0015446221328284 -0.0231790465513367 -0.00054987517754687 -0.00241293352106992 0.00300254151847271 -0.0711803481148552 0.00222975585792327 -0.158937925603522 0.138548193340517 -0.816043933628022 0.35101612923887 0.0973472427397017 0.0195900777591762 0.265009259085262 -0.00589515830449221 0.0415200680561368 -0.016602868992326 -0.00285019564250469 -0.000893202682430937 -0.00829725572896302 0.0106313466445274 -0.0141540642234304 -0.00976712727400025 0.00143213105337907 0.00168919106657211 0.000511889973055742 -0.00105489247799951 -0.00441906119769207 -0.0007589191902249 0.0051840583981303 -0.00253529867529741 -0.00402231984417474
  62 2984.66983338655 ""  51.837596603275 0 0 8.21709141563748e-06 -0.00454110871114534 0.00050918627056572 -0.0176041749116995 0.000851937672737136 0.0143729427832851 0.000640417271737759 0.000818678733146294 -0.000593838476026484 0.00157957212560688 -0.00325028242996961 0.0012625134124764 0.0180952005745856 -0.0351370587212003 -0.0272772200195506 -0.00241153901163678 0.0575171889196163 -0.0010431009983578 -0.00552024614775238 0.0924419370865875 0.00547177911801767 0.2029219627166 -0.0986230531647141 -0.193643389121029 -0.00697341159039084 0.00373650648845853 0.00666206798725007 -0.000281781720129736 -0.0132828218591691 -0.000247927000146152 0.000595816312475055 0.000124001976595454 -0.000226800215948799 0.391807743087884 0.348706620859286 0.0804717184995971 -0.077434884678029 0.0223059008966484 -0.224134904861611 -0.54401240049216 0.0918519891506891 0.463145704144714 0.000133442581395088 -0.00118953515921065 0.000386857277347576 -3.35271035778877e-05 2.78065861968796e-06 -1.20013189073465e-06 3.5643701856713e-05 -1.62497557103127e-05 0.000177407716124729 7.40150349676079e-05 0.000113490815637776 -5.90521208674656e-05 0.00106907658660897 1.02776928414623e-06 0.0019446701383758 -0.00195263170062155 0.0148473544444655 -0.00649820963358378 -0.000657500372039161 -0.000135367034836339 -0.00184258745828204 0.000172629909566084 -0.00195012286386988 0.000809599881367198 -0.000281835244616195 -2.45776606005869e-05 -0.000722847268131613 -0.000605626764352687 0.000662600397059102 0.000573288088149331 0.000180339046768492 -0.000113443576173245 -0.000299870124954447 0.000420084450582245 0.000475498638663984 -0.000175267679119198 -0.000362308105016029 1.69080194720882e-05 0.00224622438507797
  63 2996.70982584331 ""  61.955354752289 0 0 -4.29843480943763e-05 -0.00503872053628205 -0.00092969409101057 0.0483433035090178 0.00030789725503826 -0.0455191153902255 -0.0014579386926503 0.000274623594026392 0.0044607438554067 0.000114943728831167 -0.000360350383768252 -0.00205944317116906 0.0103714686660901 -0.0109059787240961 -0.00940999925051773 -1.06995444473251e-05 0.0529584925200326 0.000993766436089513 0.0167533205591447 -0.282456954995408 -0.00622489198860456 -0.579334482170299 0.276682044675407 0.57746996855372 0.0462044912415103 -0.02489411525806 -0.0449371562493579 2.18597515642184e-05 0.0305633447917993 0.000165191696850515 -0.0260582263491746 -0.00911558031991357 -0.00293729450083909 0.10106206553611 0.0902016318379445 0.0186491790788531 -0.0271120731690236 0.0102216396816632 -0.0753464791458979 -0.20781663327115 0.0427287699696692 0.172364829177853 0.000245283974737032 -0.0011050514624718 0.000944570348409237 -2.07937793040437e-05 -4.36407833351475e-05 9.22171622149941e-06 5.53056082125106e-05 4.9549353097474e-05 0.000216093479172782 0.000216067750209919 0.000106064452715314 -7.520956504666e-05 -0.00194924773263079 -0.000716798134679056 -0.00627733115929525 -0.00161086104253352 0.0138538091403436 -0.00590940235009978 -0.000700799970234356 -0.000131509778855216 -0.00179108019853851 0.000194079952515141 -0.00309721379951174 0.00130930987318948 -0.000880550098455234 -0.000105762222311379 -0.00218734094807384 -0.00156048136491545 0.00166435437129549 0.00156873886686166 -0.00032180077874314 0.000103324944486807 -1.63930926482608e-05 0.000429584489032082 0.00107746091761253 -0.00034954668371165 -0.00204161248207195 -0.000237995285690017 0.00526944846843199
  64 3030.83094943611 ""  46.2119074190131 0 0 0.000135924645086775 0.00468902898525991 -0.00014567699849314 -0.00276237960940055 -0.00147292017486829 0.00276807663473665 -0.000175984783727282 -0.00238152339575452 0.00212938534225173 -0.000261631563399544 0.0003980867854633 -0.000239054896368401 0.0776812925063354 0.0351660925968071 -0.0215071515603043 0.00258159347454237 -0.0562061925211772 0.000561579425768963 -0.00233522749373917 0.0312796607121301 0.00145060407320603 0.0314566676320648 -0.0162717606253597 -0.0262072884408531 0.019156797676666 -0.0107854660726382 -0.0198486958621485 0.00028842298152009 0.0452200490377229 -0.000693549491695563 -0.018538980497624 -0.00680196379569729 -0.0051293629921921 -0.553989916340036 -0.508721478470392 -0.144909828509627 0.0366573720574823 0.00474851561613136 0.0320614556417217 -0.400663890943369 0.0818859866095436 0.365398597376485 -0.000108392342548647 0.00082629693816768 -0.000366157951263025 3.30490150161551e-05 -2.18811144265744e-05 -1.64135255839952e-06 -5.41499927195902e-05 1.48084895591902e-05 -0.000124667297248158 -0.000394959498017089 -0.000463316763965625 4.10921870353793e-05 -3.41389739665051e-05 2.4097543948625e-05 0.00017077229401761 0.00104241562645066 -0.0100719262002595 0.00428528532600483 0.000477151647611442 9.8116733191374e-05 0.00136180302121239 -0.000616178050592789 0.0080267964025584 -0.00339367976059764 0.00221791391097351 0.000259252359377973 0.00564947036766155 0.00287444891777581 -0.00276073259644019 -0.00267751205217766 -0.000113762014514729 1.51426437359266e-05 0.0001006286007124 -0.000259080326499941 -0.000130022385608329 0.000127197325503924 -3.85441668577179e-05 0.000873842943110656 -0.000926818674663981
  65 3034.03370550626 ""  28.3724361741589 0 0 7.1682762490804e-05 0.000168458572173549 0.000296863679591807 0.00120194439026629 -0.000576168571936212 -0.000934801234854873 0.000377949306942096 0.00532655772165876 -0.0131626338454405 -4.42738867861098e-05 7.57335767219726e-07 -6.07423020025873e-05 0.00219800655147536 0.000992236012432125 -0.000572448704337404 0.000198805038853025 -0.00212132245675527 -0.001169680752465 -0.000301618853660498 0.00139413296374419 -0.00020779645050145 -0.0122673232401362 0.0056412717950836 0.0122421297804712 -0.119524934098951 0.0658874411038851 0.122567324014457 -0.000596349295665242 -0.170670355860503 0.00371938749212955 0.11466174157326 0.0415765493035388 0.0281735484049175 -0.0156432785053359 -0.014348521336559 -0.00407344095517809 0.000864958519126965 0.000179364943912674 0.000655990373087687 -0.0113776220583329 0.00243278617002792 0.0102075175657601 -0.0009041828966637 0.0022746666299834 -0.000990960519083454 -9.61085840360168e-05 -8.37478667244952e-05 -3.53456584282074e-05 -0.00121983738752348 -0.0005099212226647 -0.000202448873279682 0.0374620413538404 0.0279737827640573 0.00433370354831591 0.00248944208374133 0.000532328079200189 0.00350036822395446 0.00451615083329801 -0.0259725105204582 0.0105715192499428 0.00520110442677175 0.00210650053247014 0.00561005827355581 0.0392460323223524 -0.549332523295179 0.234051746736143 -0.210267062585042 -0.0275408400160868 -0.536430613332873 -0.26485147976236 0.245588418379314 0.248369096470091 0.000142000285792058 -9.10616635061379e-05 -0.00011127419079384 0.00156314164232562 0.00251101139332273 -0.000436288426954783 -0.000256826411333403 0.000244809790225304 -0.000533654885987949
  66 3034.18994200159 ""  18.0805493779925 0 0 0.000180930835971482 -0.000366235081339001 0.000722311954134116 0.00462346067575029 -0.00146568085546617 -0.0035144692898162 0.000212466325243633 0.018002098147764 -0.0434391205677321 -0.000202306225606874 2.99789002428392e-05 -0.000257425932488934 0.00454598152645651 0.00148125701743413 -0.00147547664027636 -0.000339925499955675 0.003646151460402 -0.00291785382332132 -0.000454975196063526 -0.00367652703324488 -0.000943684203158989 -0.0483498782935548 0.0220964767505528 0.0473267131341238 -0.39228860499931 0.216024671183744 0.402071227338853 -0.00213982325902913 -0.57049189536067 0.0123574216985492 0.388021599738217 0.140616434696571 0.0955265541283617 -0.0268465697456524 -0.0246341351953531 -0.00713483153393224 0.0011325065219579 0.000563152826856742 8.26850437818849e-06 -0.0283963158625123 0.0061664346687438 0.0249394710266877 0.0031378891525066 -0.00162770177999674 0.00760379357888341 1.19227141088211e-05 -2.89569656082646e-05 4.52519883168162e-06 0.000630494605292423 0.000197710351910097 0.000833938462159439 -0.0111656840707402 -0.0082472742504163 -0.00179887750910512 -0.0343939993847253 -0.00876193014824939 -0.0804782944194193 -0.00401049511722129 0.0272658625233091 -0.00957666275369373 -0.00424678261973947 -0.00125156908694083 -0.00920556939810371 -0.0114847988433577 0.160887486248696 -0.0686488282688252 0.0637782073936389 0.00839342605114309 0.16336881993157 0.0775277303106882 -0.071786486484625 -0.0729864261612834 -0.000142940840601375 -5.79202338115166e-05 -0.00010319542613476 -0.000203990365774892 0.000370034800748625 -0.000387993762865541 0.00191900733186205 0.000413838911121848 0.0011176700017293
  67 3061.45362520319 ""  23.2949184578248 0 0 -0.000267136606344717 0.00170858232831903 0.000239181721617245 -0.000491275692041003 -0.00133422617226165 0.000464985896163774 -0.00810693390040777 -0.00596261260274003 0.00391530789386852 3.78669128481233e-05 5.91245265462062e-06 1.02265263683964e-05 -0.000504651132811422 -4.14405060164413e-05 0.0001176622815439 0.000531092462523629 -0.0165856123572448 0.000282229457669476 -0.000554788065894614 0.018471426738926 0.000266159110112052 0.00747390595715645 -0.00328681538980134 -0.00665123039513375 0.0528173077081419 -0.0312908062809612 -0.0580125860835262 -0.00201377109590274 0.0856523272181804 -0.00219837351291797 0.0427291784475402 0.0144648477037249 0.0134733927184084 0.00168031834604876 0.0017570548202781 0.000625877522947768 0.000209425511678129 -0.000176075510387444 0.00103006719848569 0.00382378334242989 -0.000742646699996779 -0.00323482935925281 0.0311689172363908 -0.00220797930134147 0.0742719513283643 -6.07458975927567e-05 2.65347248904617e-05 -0.000426712227030956 0.00236202653595326 -0.000110532885311631 0.0066910909311442 -6.08591750803948e-05 0.00413157072226816 -0.00829664582904882 -0.351458061211461 -0.0898820884659858 -0.854526088652992 -0.0180290528124799 0.122946749076974 -0.0376187035400375 -0.0223339062955935 -0.0051271538993543 -0.0653669429925779 0.00542586485194428 -0.0734317929895969 0.0294963036937122 0.0168044234881338 0.00306742947650861 0.0488045018352935 -0.024665602925544 0.022061288168532 0.0177928518645155 -0.000253062349313884 -1.14373608085049e-05 -0.00167587564306683 -5.20671018456831e-05 1.87774521452206e-05 0.00243940959844691 0.004535582051064 -0.00282889483580334 0.0216624734591764
  68 3072.7168047876 ""  19.8612310113098 0 0 -0.000310619145826428 0.00581981822968967 0.00066202941306458 -0.0162309050157075 0.0814729895214995 0.0154630168415603 0.00579949250797635 -0.0125253757831925 -0.00664614776173436 -0.000658115304656918 0.000178695776892957 -0.000805795099828852 0.000967189988852786 -0.000407912887189923 -0.00226539045479646 -0.00073984543495639 -0.055291711118963 -0.00113024817732691 0.012721675014 -0.89628457225555 -0.00574316156373478 0.183079326408037 -0.0750668313973085 -0.175099742168626 -0.0804876478414617 0.0417615216370004 0.081930572607169 0.00332266113919483 0.107076564841814 -0.00230144495132744 0.0102642430246817 -0.0021783314930888 0.000565273544078973 -0.0034602400165256 -0.00279037812282193 -0.000871571422644323 0.00922243057017599 -0.00283902750933017 0.022506299836708 -0.00811037345552493 -0.000226192321048988 0.00878441033809409 0.000558511535999285 -5.52058968850866e-05 0.00105600136205125 5.85473537893255e-05 -6.75252565244415e-06 -2.94234544913026e-05 3.31981308109779e-05 2.52993592842385e-05 8.04729564427835e-05 6.19021844131609e-05 1.11715647983547e-05 -0.000136886899413372 -0.00574026788368148 -0.00152324771952572 -0.012954334524626 -0.00125698299359307 4.52942484766719e-06 0.000386668068220207 -0.000238033955606455 -6.52805247589024e-05 -0.000749284905159121 7.26945190530684e-05 -0.00104678365636341 0.000409178130991766 0.00011490532453063 1.61470312284779e-05 0.00036826988771799 -0.000953823052360278 0.00086679760052562 0.000811934521449234 -4.56882104375098e-05 -0.000203772768557925 -0.000132716947398555 -0.000593791320490665 -8.97032824021681e-05 0.000394931967961185 0.00153837721296378 0.00261594426627288 -1.31450140947316e-07
  69 3092.85345525832 ""  36.2004537911204 0 0 -0.00118789208369966 0.00597169842436724 0.000387188681081168 -0.00373358056921211 0.0129925585781532 0.00374207030986491 -0.056275266883674 0.0573574753033283 0.0310589455547662 2.81609004254976e-06 -6.91822123470273e-05 -0.000149520917318744 0.000144033541666137 0.000385406042645167 -0.00161624051449795 0.00234428453042816 -0.0557975755122223 0.00106744041492443 -4.35252474464997e-05 -0.136320072958674 -0.00153367234799642 0.0459124918347076 -0.018816908842209 -0.0422752619462292 0.450722429521461 -0.241589275259712 -0.47486659256785 -0.0152170242924325 -0.552721923478383 0.0259731096462913 0.241165501739588 0.104144351590874 0.0763907338138393 -0.00458877516690769 -0.00395101579030712 -0.00128532970770316 0.00700011371051534 -0.0022757879514835 0.0183150314698833 -0.00271824070012183 5.32445844843673e-05 0.00274504421243137 -0.000516218677931438 0.000215998875350384 -0.00150245836752338 9.25818401073719e-05 2.98965611447032e-05 -3.59328753283066e-06 0.000141494127717669 2.29482969749707e-06 0.000221517147111847 0.00203266590956859 -0.00375625708121975 0.00534589184534137 0.00701401253191469 0.00217327259048542 0.0166534207425316 -0.000265526569177404 -0.00499983675406778 0.00217837451886785 -0.00098754139332815 -0.000205421664933651 -0.00180474256138246 -0.00265842987765722 0.0472837088115103 -0.0191682360863129 -0.0195711348406643 -0.00379227787576506 -0.0489213021254104 -0.00243873358516506 0.0016519830854943 0.00398177903724739 6.49801183377198e-05 -0.000239667295252485 -0.000294529607557361 -0.00144825614386372 -0.000836918122459 -0.000344675397491799 0.000564750316379742 -0.00125886469410968 0.00128091493548202
  70 3095.03244561871 ""  35.6037815697515 0 0 4.29999355116675e-05 -0.000539325218803865 -1.60725725258643e-05 0.000298515248395105 -0.00119192205074381 -0.000252936093803544 0.00149831395598666 -0.00688035642656533 -0.00260391346268409 -3.95007123483516e-06 2.02680095085387e-05 -2.98942703947852e-06 -0.00019774832094457 -0.00012998697966507 1.16583662813141e-05 -0.000364558786639852 0.00553100596189202 1.82924027654062e-05 3.28961840560531e-05 0.0129285693143609 0.000183225290563023 -0.00322320503340644 0.00129861850490169 0.00299579464668326 -0.0306528730983517 0.0154767264713335 0.0313943827746185 0.000619697591830374 0.0647454226858908 -0.00281404303894603 0.011616847997527 0.00221404008207842 0.00235303476259228 0.0017422974223998 0.00162538567332445 0.000479983983966097 -0.000134655259576404 3.00912525952161e-05 -6.24035309174221e-05 0.000590773567613875 -4.88056885658855e-05 -0.000597352275267835 0.00284388887733879 -0.00171725419973824 0.00685886104880904 6.18411715486164e-05 0.000355379848898843 -0.000391635840297409 0.00289896223334261 -0.000684196131023679 0.00628449185157778 0.0276354872685383 -0.053010221252189 0.063295926967009 -0.0275642371162965 -0.00865235946045662 -0.0728433607160427 -0.00563033782545042 0.0302041608006073 -0.010823027738097 -0.023391389670925 -0.00443443847750175 -0.0579067747023832 -0.0349041282692319 0.633430934253598 -0.25870725522444 -0.234556824498534 -0.0478755044290086 -0.58447099840524 -0.0665816863537244 0.0519702348240162 0.0819052291390754 -0.000124985900056165 8.2770468370035e-05 -0.000205555383822795 -0.00304357891283296 -0.0012454607585807 0.00015551434235927 -0.000719345689891281 -0.000448563737079819 0.00177797345240311
  71 3103.67718503512 ""  26.2821052197271 0 0 0.000682114126449741 0.00499424256209872 -7.1575019230778e-05 -0.00105823203643929 0.00390746609646109 0.000457412647807607 0.0637708901564279 0.057203254166679 0.0104203605931642 -3.10330170457282e-05 -6.6452575341197e-05 -3.71405806145204e-05 0.000285772488010254 0.000466526616783983 -0.000679881408780631 0.000713249004975193 -0.048466932008351 0.00217401909155923 -0.00117828371098763 -0.0458050524854968 -0.00155539340396549 0.00791271887929103 -0.0031875964488563 -0.00834329821946378 -0.04181846916153 0.0431362989349023 0.060562734448558 0.0127225581876901 -0.478401700011238 0.0182040464019351 -0.73254388352619 -0.250587209512618 -0.198274123239308 -0.00490814819020457 -0.00451903471980841 -0.00135448016590551 0.00325032007915767 -0.00121548413112822 0.00839773394624074 -0.00143683136632438 0.00012463973645288 0.00127222012016847 0.00307232127641219 0.000114648063589658 0.00711880437871403 0.00010111006792152 3.74516545181318e-05 -7.96197051966735e-05 0.000139049645095052 -0.00015618008004142 0.000312417820397755 0.00451472668844275 -0.00796938469021935 -0.00468180492418202 -0.0350880497054984 -0.00869198421469877 -0.0844988176897267 -0.00210030487701348 0.00811313200659172 -0.00241932372654975 -0.000718859229158034 -0.000454820609584245 -0.00372189124611122 -0.00192080146883498 0.0429840993629292 -0.0197000019718543 0.00897178788168122 -0.000572288739878048 0.0197769273060184 -0.0615760099478125 0.0533295893730544 0.0555352376102324 -4.70878732053128e-05 -0.000155957314614345 -7.24763915164128e-06 -0.00132001895080885 -0.000286431220990255 0.00068702609809397 0.000354450522113443 -0.000142741323425663 0.00190199637215769
  72 3106.08112211768 ""  26.1930762649975 0 0 -7.93948706287505e-05 -0.000520003050176075 3.3027819387141e-05 7.74732015101321e-05 -0.000404038639613065 -5.21659793816799e-05 -0.0072890438475135 -0.00593713698551674 -0.00101001444611685 1.44569591422131e-05 -3.59392899874665e-07 1.74457569737736e-05 8.28113554365547e-05 -4.33544640496958e-05 0.00060227086163852 -0.000179859153127909 0.00542776648446593 -0.000210000998680486 0.000130181534654063 0.00487511349811933 0.000183010182701507 -0.000534040882706279 0.000235254440405832 0.000666234280079421 0.00682701080030218 -0.00587241381859525 -0.00891120675526608 -0.00142886901617124 0.0490374841058736 -0.00183278531722107 0.0818481283632373 0.0281207023935009 0.0222701436137756 -1.27848749712899e-05 2.2873778999276e-05 0.000123005413505571 -0.00230571075716061 0.000717323883262551 -0.00632916178452795 0.00127000092468916 -0.000182740264259872 -0.000974785273830628 -0.00171316234430495 -7.2304684632511e-06 -0.00299158616989013 1.8409742002689e-05 0.00032792690161035 0.000116931352188068 -0.000855723308136543 -0.00142486817473743 -0.00439905379348743 0.0311106367136335 -0.0549218391595518 -0.0600497820030261 0.0143991033012536 0.00445431426778793 0.0403681396672072 0.000154181609189357 -0.00315327157464409 0.000885949854638086 0.0159537594174847 0.004756210048283 0.0411524443780619 -0.0074282480049044 0.198452402454905 -0.100114624326073 0.15507257368401 0.00983206953380398 0.355473199393472 -0.517987592457019 0.450704780989336 0.463105821915562 -2.69754196364447e-05 3.92314163003514e-05 7.89952379908651e-05 -0.000625930997739871 -3.64523789203942e-05 -0.000105566645866148 0.000685800527040974 7.25293964433316e-05 -0.000895708775705795
  73 3114.5014453271 ""  27.057086794946 0 0 0.00013653794597415 -0.000984258751336482 -1.78123062868035e-05 0.000863070808276877 -0.00282719884331501 7.96198084707889e-05 0.00036206153818905 -0.00124181003044109 -0.000476824266806815 -4.13833909193647e-05 0.000527000642421029 -9.89295533271264e-05 -0.0256592837888818 -0.00238153478473635 -0.0818097407213566 -3.66941680668023e-05 0.0109766803183184 0.000128119357823292 -0.000839485713605217 0.0243894991403894 0.000699154142512163 -0.00692880047006162 0.0019626324477903 0.0082541515757511 -0.00583846280155959 0.00294898021463822 0.00623159510684222 5.40742502511825e-05 0.012218145252 -0.000731389381527601 0.00118755040326458 0.000144197534889179 0.000172631839373133 0.119412735974437 0.10539821606623 0.0105062775275227 0.312428828098163 -0.0946520241567905 0.863748103446694 -0.128980477695322 0.0163982590010013 0.0914522355361809 -3.1679249584172e-05 3.07848769229364e-05 -0.000104956313743805 6.99585407678163e-06 1.63015500843652e-05 4.43024229154854e-06 -2.84454900500403e-05 -1.88436753993966e-05 -0.000135939596748959 0.000153716581403593 -0.000228556314191845 -0.00048528671244857 0.000552866072792794 0.000111666102388841 0.00131550424994276 7.93751162413754e-05 -0.000312343463616805 4.99689409972945e-06 0.000453640675308629 0.000121642046526906 0.00131458138727524 3.86481185896263e-05 -0.000153457854561167 -7.53995985035486e-05 0.00135814783413493 0.000134714313608756 0.00312212645432072 -0.00325902113597145 0.00280634839680485 0.00283885249749568 -9.12190792247783e-05 2.64141031662879e-05 -3.09218438419498e-05 -0.000197290305277537 -0.000291085008620047 4.78139845211244e-05 0.000520690067644739 -8.7559579960324e-05 0.00058268964914449
  74 3483.46547396132 ""  14.7634518002368 0 0 -0.000361578621919649 0.00120947837306625 -0.00102412690858389 -0.000100630007123152 -0.000235672899217551 9.11584727350933e-05 0.000196290179882665 -0.000281785407889872 0.000198492599100192 -0.000198847180442254 -7.9492831200828e-05 0.000119536271486154 -8.48427541605254e-06 0.000340746182535666 5.96087684914121e-05 -0.00213206327754978 0.00113197254540937 0.00142805829717042 0.000646696883846997 0.0013841379253639 -0.000365312027813004 0.00126085718917339 0.00010124015058027 -0.00229319939112298 -0.00158003227528259 0.000942535311855243 0.000816450611371456 0.000179282643274976 0.000480641916854546 0.000115385013351381 -0.000625441227265722 -0.000120917391844607 5.95176261733478e-05 -0.00128648888358268 -0.00175124404159152 -0.000255685409090036 -0.000193193323379791 -8.6379696523638e-05 -8.93884620822827e-05 0.00154971246016029 -0.000825869695940754 -0.00118442270188845 -0.000834445541585474 0.00128015038129373 -0.00211756292945782 -0.000450676323773469 -0.000155586925918922 0.00012631563585501 -0.000174670806249023 -0.000110092824602037 0.000192836379359691 2.05659644069581e-05 3.01518655359884e-05 0.000117791476078859 0.0102307990435338 0.0022589656777814 0.0179026644716737 0.00268052638804463 -0.00390841940793815 0.00300049018606611 -0.00165378678513118 0.000565782156601185 4.12528516353337e-05 -4.96482690963964e-05 0.000132481234859721 -4.26592008301185e-05 0.000218764693747428 3.88722298116442e-05 -0.000548535707703059 6.33976765473837e-05 -0.000198949919095327 -9.41412284778202e-05 -0.0311850951150767 -0.00194976496692195 -0.0607799468199 0.00652882216955984 0.00355754896482219 -0.00308478573298232 0.442804605266004 0.000531547004145024 0.854740726039415
  75 3696.57214490152 ""  102.002849235357 0 0 0.000276658604831035 -7.56105825428788e-05 -0.000388438298624577 7.65756637741475e-05 -6.55755328162262e-05 2.88812363716562e-05 -5.91773319991906e-05 -0.000127973832077871 -4.6499511300882e-05 -5.72615512396232e-05 4.59233526433291e-05 -2.95081526254431e-05 4.84941113483581e-05 -7.23991008679086e-05 1.79760031168835e-05 -0.00132256685051879 0.00402945998693678 0.00133976404611697 0.000332049424352483 0.000493241051968525 -0.000128054440841919 -0.000575206540887553 0.000282151161463089 0.000233397736363208 -0.000443543931761828 0.000556021437467913 0.000859710379693796 0.000267083454495414 0.000554348967373074 -0.000424468155346403 0.000715792685493663 0.00036167529603253 0.00033108679530829 9.13043021120953e-05 0.000120193224510398 0.000103534035429319 -0.00020347216082661 7.08215902298498e-05 -0.000406498237353109 -0.000192364586903462 0.000142171869814225 0.000180579936536732 -0.00035337389022023 -0.000772070272782123 0.000117650094092573 0.05404041803767 0.0172031756744917 -0.0185575710032247 0.00152163078084377 0.00149866926580018 -0.000960487302845864 -0.000244383087951999 3.1532449753989e-05 -0.000243982426641697 0.000813291239101355 0.00111969275410951 0.000979048256827631 0.00320758812955254 0.00364511187346135 -0.00127730525905627 0.00322987638243105 -0.00337029494921963 0.00641279609353102 0.000198997420209576 -0.00363259300211613 0.00170123026429521 -6.97374396651075e-05 0.000125531212525632 -2.87393814350536e-05 0.000341212512765475 -0.000149052480607019 2.52565418216187e-05 -0.000542308633577853 0.000133492108700372 -0.000305154814627244 -0.874251276228283 -0.28502191100487 0.299823504103002 0.00356502631775205 0.000102869774583579 0.00706690382347821
  :::
 } 
 m_exists[75] { 
  s_m_exists
  :::
  1 11111111111111111111111111111111111111111111111111111111111111111111111111111111111111 
  2 11111111111111111111111111111111111111111111111111111111111111111111111111111111111111 
  3 11111111111111111111111111111111111111111111111111111111111111111111111111111111111111 
  4 11111111111111111111111111111111111111111111111111111111111111111111111111111111111111 
  5 11111111111111111111111111111111111111111111111111111111111111111111111111111111111111 
  6 11111111111111111111111111111111111111111111111111111111111111111111111111111111111111 
  7 11111111111111111111111111111111111111111111111111111111111111111111111111111111111111 
  8 11111111111111111111111111111111111111111111111111111111111111111111111111111111111111 
  9 11111111111111111111111111111111111111111111111111111111111111111111111111111111111111 
  10 11111111111111111111111111111111111111111111111111111111111111111111111111111111111111 
  11 11111111111111111111111111111111111111111111111111111111111111111111111111111111111111 
  12 11111111111111111111111111111111111111111111111111111111111111111111111111111111111111 
  13 11111111111111111111111111111111111111111111111111111111111111111111111111111111111111 
  14 11111111111111111111111111111111111111111111111111111111111111111111111111111111111111 
  15 11111111111111111111111111111111111111111111111111111111111111111111111111111111111111 
  16 11111111111111111111111111111111111111111111111111111111111111111111111111111111111111 
  17 11111111111111111111111111111111111111111111111111111111111111111111111111111111111111 
  18 11111111111111111111111111111111111111111111111111111111111111111111111111111111111111 
  19 11111111111111111111111111111111111111111111111111111111111111111111111111111111111111 
  20 11111111111111111111111111111111111111111111111111111111111111111111111111111111111111 
  21 11111111111111111111111111111111111111111111111111111111111111111111111111111111111111 
  22 11111111111111111111111111111111111111111111111111111111111111111111111111111111111111 
  23 11111111111111111111111111111111111111111111111111111111111111111111111111111111111111 
  24 11111111111111111111111111111111111111111111111111111111111111111111111111111111111111 
  25 11111111111111111111111111111111111111111111111111111111111111111111111111111111111111 
  26 11111111111111111111111111111111111111111111111111111111111111111111111111111111111111 
  27 11111111111111111111111111111111111111111111111111111111111111111111111111111111111111 
  28 11111111111111111111111111111111111111111111111111111111111111111111111111111111111111 
  29 11111111111111111111111111111111111111111111111111111111111111111111111111111111111111 
  30 11111111111111111111111111111111111111111111111111111111111111111111111111111111111111 
  31 11111111111111111111111111111111111111111111111111111111111111111111111111111111111111 
  32 11111111111111111111111111111111111111111111111111111111111111111111111111111111111111 
  33 11111111111111111111111111111111111111111111111111111111111111111111111111111111111111 
  34 11111111111111111111111111111111111111111111111111111111111111111111111111111111111111 
  35 11111111111111111111111111111111111111111111111111111111111111111111111111111111111111 
  36 11111111111111111111111111111111111111111111111111111111111111111111111111111111111111 
  37 11111111111111111111111111111111111111111111111111111111111111111111111111111111111111 
  38 11111111111111111111111111111111111111111111111111111111111111111111111111111111111111 
  39 11111111111111111111111111111111111111111111111111111111111111111111111111111111111111 
  40 11111111111111111111111111111111111111111111111111111111111111111111111111111111111111 
  41 11111111111111111111111111111111111111111111111111111111111111111111111111111111111111 
  42 11111111111111111111111111111111111111111111111111111111111111111111111111111111111111 
  43 11111111111111111111111111111111111111111111111111111111111111111111111111111111111111 
  44 11111111111111111111111111111111111111111111111111111111111111111111111111111111111111 
  45 11111111111111111111111111111111111111111111111111111111111111111111111111111111111111 
  46 11111111111111111111111111111111111111111111111111111111111111111111111111111111111111 
  47 11111111111111111111111111111111111111111111111111111111111111111111111111111111111111 
  48 11111111111111111111111111111111111111111111111111111111111111111111111111111111111111 
  49 11111111111111111111111111111111111111111111111111111111111111111111111111111111111111 
  50 11111111111111111111111111111111111111111111111111111111111111111111111111111111111111 
  51 11111111111111111111111111111111111111111111111111111111111111111111111111111111111111 
  52 11111111111111111111111111111111111111111111111111111111111111111111111111111111111111 
  53 11111111111111111111111111111111111111111111111111111111111111111111111111111111111111 
  54 11111111111111111111111111111111111111111111111111111111111111111111111111111111111111 
  55 11111111111111111111111111111111111111111111111111111111111111111111111111111111111111 
  56 11111111111111111111111111111111111111111111111111111111111111111111111111111111111111 
  57 11111111111111111111111111111111111111111111111111111111111111111111111111111111111111 
  58 11111111111111111111111111111111111111111111111111111111111111111111111111111111111111 
  59 11111111111111111111111111111111111111111111111111111111111111111111111111111111111111 
  60 11111111111111111111111111111111111111111111111111111111111111111111111111111111111111 
  61 11111111111111111111111111111111111111111111111111111111111111111111111111111111111111 
  62 11111111111111111111111111111111111111111111111111111111111111111111111111111111111111 
  63 11111111111111111111111111111111111111111111111111111111111111111111111111111111111111 
  64 11111111111111111111111111111111111111111111111111111111111111111111111111111111111111 
  65 11111111111111111111111111111111111111111111111111111111111111111111111111111111111111 
  66 11111111111111111111111111111111111111111111111111111111111111111111111111111111111111 
  67 11111111111111111111111111111111111111111111111111111111111111111111111111111111111111 
  68 11111111111111111111111111111111111111111111111111111111111111111111111111111111111111 
  69 11111111111111111111111111111111111111111111111111111111111111111111111111111111111111 
  70 11111111111111111111111111111111111111111111111111111111111111111111111111111111111111 
  71 11111111111111111111111111111111111111111111111111111111111111111111111111111111111111 
  72 11111111111111111111111111111111111111111111111111111111111111111111111111111111111111 
  73 11111111111111111111111111111111111111111111111111111111111111111111111111111111111111 
  74 11111111111111111111111111111111111111111111111111111111111111111111111111111111111111 
  75 11111111111111111111111111111111111111111111111111111111111111111111111111111111111111 
  :::
 } 
} 
