# Supplementary material for: Cut-off Scale and Complex Formation in Density Functional Theory Computations of Epoxy-Amine Reactivity
Source: ACS Omega. 2021 Oct 25;6(44):29424–31. doi: 10.1021/acsomega.1c03229 (PMC8587129; doi:10.1021/acsomega.1c03229)
Supplement: Supplementary file 1 — ao1c03229_si_001.zip [file ao1c03229_si_001.zip › Final_structures/Primary/A4_E1_B3LYP-D3_CC-PVTZ-F_canonical/Amine_frag4_product-7_isomer22.vib]

{ 
 s_m_m2io_version
 :::
 2.0.0 
} 

f_m_table { 
 i_j_atom_total
 :::
 27
 m_column[86] { 
  s_m_data_name
  s_m_column_name
  i_m_width
  b_m_visible
  s_m_units
  :::
  1 r_j_Frequency  "Frequency"  10 1 "" 
  2 s_j_Symmetry  "Symmetry"  10 0 "" 
  3 r_j_Intensity  "Intensity"  10 1 "" 
  4 r_j_Raman_Act  "Raman Act"  10 0 "" 
  5 r_j_Raman_Int  "Raman Int"  10 0 "" 
  6 r_j_x1  "x1"  10 0 "" 
  7 r_j_y1  "y1"  10 0 "" 
  8 r_j_z1  "z1"  10 0 "" 
  9 r_j_x2  "x2"  10 0 "" 
  10 r_j_y2  "y2"  10 0 "" 
  11 r_j_z2  "z2"  10 0 "" 
  12 r_j_x3  "x3"  10 0 "" 
  13 r_j_y3  "y3"  10 0 "" 
  14 r_j_z3  "z3"  10 0 "" 
  15 r_j_x4  "x4"  10 0 "" 
  16 r_j_y4  "y4"  10 0 "" 
  17 r_j_z4  "z4"  10 0 "" 
  18 r_j_x5  "x5"  10 0 "" 
  19 r_j_y5  "y5"  10 0 "" 
  20 r_j_z5  "z5"  10 0 "" 
  21 r_j_x6  "x6"  10 0 "" 
  22 r_j_y6  "y6"  10 0 "" 
  23 r_j_z6  "z6"  10 0 "" 
  24 r_j_x7  "x7"  10 0 "" 
  25 r_j_y7  "y7"  10 0 "" 
  26 r_j_z7  "z7"  10 0 "" 
  27 r_j_x8  "x8"  10 0 "" 
  28 r_j_y8  "y8"  10 0 "" 
  29 r_j_z8  "z8"  10 0 "" 
  30 r_j_x9  "x9"  10 0 "" 
  31 r_j_y9  "y9"  10 0 "" 
  32 r_j_z9  "z9"  10 0 "" 
  33 r_j_x10  "x10"  10 0 "" 
  34 r_j_y10  "y10"  10 0 "" 
  35 r_j_z10  "z10"  10 0 "" 
  36 r_j_x11  "x11"  10 0 "" 
  37 r_j_y11  "y11"  10 0 "" 
  38 r_j_z11  "z11"  10 0 "" 
  39 r_j_x12  "x12"  10 0 "" 
  40 r_j_y12  "y12"  10 0 "" 
  41 r_j_z12  "z12"  10 0 "" 
  42 r_j_x13  "x13"  10 0 "" 
  43 r_j_y13  "y13"  10 0 "" 
  44 r_j_z13  "z13"  10 0 "" 
  45 r_j_x14  "x14"  10 0 "" 
  46 r_j_y14  "y14"  10 0 "" 
  47 r_j_z14  "z14"  10 0 "" 
  48 r_j_x15  "x15"  10 0 "" 
  49 r_j_y15  "y15"  10 0 "" 
  50 r_j_z15  "z15"  10 0 "" 
  51 r_j_x16  "x16"  10 0 "" 
  52 r_j_y16  "y16"  10 0 "" 
  53 r_j_z16  "z16"  10 0 "" 
  54 r_j_x17  "x17"  10 0 "" 
  55 r_j_y17  "y17"  10 0 "" 
  56 r_j_z17  "z17"  10 0 "" 
  57 r_j_x18  "x18"  10 0 "" 
  58 r_j_y18  "y18"  10 0 "" 
  59 r_j_z18  "z18"  10 0 "" 
  60 r_j_x19  "x19"  10 0 "" 
  61 r_j_y19  "y19"  10 0 "" 
  62 r_j_z19  "z19"  10 0 "" 
  63 r_j_x20  "x20"  10 0 "" 
  64 r_j_y20  "y20"  10 0 "" 
  65 r_j_z20  "z20"  10 0 "" 
  66 r_j_x21  "x21"  10 0 "" 
  67 r_j_y21  "y21"  10 0 "" 
  68 r_j_z21  "z21"  10 0 "" 
  69 r_j_x22  "x22"  10 0 "" 
  70 r_j_y22  "y22"  10 0 "" 
  71 r_j_z22  "z22"  10 0 "" 
  72 r_j_x23  "x23"  10 0 "" 
  73 r_j_y23  "y23"  10 0 "" 
  74 r_j_z23  "z23"  10 0 "" 
  75 r_j_x24  "x24"  10 0 "" 
  76 r_j_y24  "y24"  10 0 "" 
  77 r_j_z24  "z24"  10 0 "" 
  78 r_j_x25  "x25"  10 0 "" 
  79 r_j_y25  "y25"  10 0 "" 
  80 r_j_z25  "z25"  10 0 "" 
  81 r_j_x26  "x26"  10 0 "" 
  82 r_j_y26  "y26"  10 0 "" 
  83 r_j_z26  "z26"  10 0 "" 
  84 r_j_x27  "x27"  10 0 "" 
  85 r_j_y27  "y27"  10 0 "" 
  86 r_j_z27  "z27"  10 0 "" 
  :::
 } 
 m_row[75] { 
  r_j_Frequency
  s_j_Symmetry
  r_j_Intensity
  r_j_Raman_Act
  r_j_Raman_Int
  r_j_x1
  r_j_y1
  r_j_z1
  r_j_x2
  r_j_y2
  r_j_z2
  r_j_x3
  r_j_y3
  r_j_z3
  r_j_x4
  r_j_y4
  r_j_z4
  r_j_x5
  r_j_y5
  r_j_z5
  r_j_x6
  r_j_y6
  r_j_z6
  r_j_x7
  r_j_y7
  r_j_z7
  r_j_x8
  r_j_y8
  r_j_z8
  r_j_x9
  r_j_y9
  r_j_z9
  r_j_x10
  r_j_y10
  r_j_z10
  r_j_x11
  r_j_y11
  r_j_z11
  r_j_x12
  r_j_y12
  r_j_z12
  r_j_x13
  r_j_y13
  r_j_z13
  r_j_x14
  r_j_y14
  r_j_z14
  r_j_x15
  r_j_y15
  r_j_z15
  r_j_x16
  r_j_y16
  r_j_z16
  r_j_x17
  r_j_y17
  r_j_z17
  r_j_x18
  r_j_y18
  r_j_z18
  r_j_x19
  r_j_y19
  r_j_z19
  r_j_x20
  r_j_y20
  r_j_z20
  r_j_x21
  r_j_y21
  r_j_z21
  r_j_x22
  r_j_y22
  r_j_z22
  r_j_x23
  r_j_y23
  r_j_z23
  r_j_x24
  r_j_y24
  r_j_z24
  r_j_x25
  r_j_y25
  r_j_z25
  r_j_x26
  r_j_y26
  r_j_z26
  r_j_x27
  r_j_y27
  r_j_z27
  :::
  1 39.8257571055028 ""  1.28793255645573 0 0 0.0212503715715102 0.0300854612769076 -0.0426943673310387 0.0154398235754507 0.00366603801511271 -0.00658493330888101 0.0504623714605782 0.0511632350529506 -0.039386329767314 -0.0219420894373567 -0.0179969403418929 -0.00797303699008168 -0.0602852794639196 -0.0332152621215458 0.0615076762270123 0.020353244605745 0.0342460797272969 -0.0502831461149008 0.0149547025255218 -0.0015317534736262 0.00204715524905427 0.0386220964792421 0.00428173118074875 0.0158039227615921 0.0725250544692634 0.0689618812036406 -0.0135151239621315 0.0345691896853381 0.0413225032328588 -0.0291426902938838 0.0651662860657989 0.0591616277658908 -0.0739401397308162 -0.0871582045907252 -0.0522851034079877 0.0508478743030541 -0.0964236723824082 -0.0544017809315612 0.0781574220911251 -0.0288349401480149 -0.00598416372422145 0.110764618802722 0.00669453613259913 0.0311923980743233 -0.0607065819990006 0.00439350308075272 -0.0640296088573332 0.146538987789342 -0.0198363032122875 -0.0382195941741732 0.00855114083769773 0.011793362698422 0.0184275184351187 -0.0144787608153285 0.0740090235312763 0.0738132097070062 -0.04640406930726 -0.0284461126984683 0.0480286337217125 -0.126859730289963 -0.08355718187546 -0.118156527628558 -0.0322139988484273 -0.0148842257364669 0.0395671469709309 -0.12292463531648 0.0850868864415821 0.100896499835848 0.0252449099819848 -0.0107749159242598 -0.0427174310122119 0.038654403250851 -0.00215899936643082 0.0290292653755385 -0.0668058723152936 -0.0182761645764624 0.0159332908989714 -0.0686000680480787 -0.0322733374768538 -0.0639762078204996 0.0882124262839834
  2 46.3106389594933 ""  0.274637633146866 0 0 -0.000148204931330614 0.02833137153534 0.0451111543886449 0.0117312103141374 0.0115453503963112 0.0346907243489118 0.0031052783214857 0.0307336339383275 0.0456245728200031 0.0365876394187548 -0.0229872122178707 -0.0163614310679956 0.0974434572014636 -0.0752233710674507 -0.0790733868522919 -0.010980564016931 0.0250028471375975 0.044267169717729 0.0213046230415753 -0.0101300454040645 0.0763890114601976 -0.00737213526757859 0.0421206754174472 0.0257031551154169 -0.00072980496622588 0.0132477047294537 0.0372096163758925 0.0214019151319368 0.0390887313609033 0.0398517989428795 -0.00735383107483771 0.0402580235178942 0.0561734077332878 0.112252856056947 -0.098951535638818 -0.115177655386808 0.167076557346791 -0.0790053058182372 -0.0461904770954909 0.0627419242419924 -0.0904006612143593 -0.127843955031258 -0.0402733358146042 0.0513455143949593 0.00501414241885069 0.00401059337568968 -0.0445067205310555 0.031061476173617 -0.0401829233137317 -0.0172423684476013 -0.0276384002529041 -0.0859396327482242 0.0100539434233306 -0.0873143494232267 -0.04660067728284 0.0923241802409818 0.0188938981675334 -0.0707467816330761 0.0674054633245022 -0.0247902323695918 -0.0400122335418632 -0.0707569171732412 -0.0551447054780939 -0.124464224959811 0.0310626318534559 -0.138133137259532 -0.0839509608019243 0.0667618309047286 -0.0599863292481844 -0.0843850109663919 -0.0472417420526327 -0.109187609539324 0.00389168811738619 0.0395363593195814 0.054489063192115 0.0138228079188633 0.0713044799668261 0.0821741914779275 0.0257135962467521 -0.041089210483063 0.0625035011114097
  3 73.7901635250832 ""  4.32003801211359 0 0 0.0117188386829687 0.0013780572760506 -0.0143924862128792 0.000354844684972138 0.000769341165490765 0.0119734587086921 0.0421408102171755 0.00197449017772519 -0.0314311509060743 -0.0869694669553711 0.0548115985090332 0.119902636041128 0.0605738478173448 -0.0262044721811967 -0.0610502062978673 0.0208313134923509 -0.00149399917029096 -0.00416385202921969 0.0187041483263113 0.0571740294163193 -0.0765377052723987 0.0465290348955567 -0.0977476509668154 0.0256308489905494 0.0701628904703469 0.0187820633312122 -0.00045136316172358 0.0114384721988729 -0.00616123076392239 -0.0343880666388216 0.0664903085821779 -0.00535694517165071 -0.0697314846050675 -0.0567696983420504 0.0492467656351602 0.086953485578772 0.291193410399437 0.151621906846402 -0.22958227947865 0.0606826866937607 -0.340604251193438 -0.179701443301805 -0.00124623593785635 0.00277429597443936 -0.0268574365830645 -0.00588074135827016 -0.00592051383466161 0.00249504090994876 -0.0123460974999854 -0.00322319376205052 0.00851258412470757 0.00321343406759154 -0.0270296510946336 0.0409362415568016 0.0288206936890368 0.00745044763235428 -0.0254611576393518 -0.00479713503242317 0.00356604177644483 -0.0445709161972089 -0.0367934686970113 0.0118190052100693 0.0160271136142486 -0.000874275046574945 -0.0263238346792768 0.0521299198618555 0.0276010056817628 -0.0469707735139333 0.0312894181884271 -0.0044944477807285 -0.0268964444077957 0.0652581076243055 -0.017811314642272 0.00561171756174249 -0.0441433840758131 -0.0465627144485884 -0.0199795097406136 -0.0504404867975511 -0.014270734005211 0.00808213042626655 -0.0304856306809539
  4 91.2275475056239 ""  1.25343767796022 0 0 0.00116197739181791 0.00905780231669237 0.00165761053916557 -0.0268349587154426 0.0308712221975808 0.0390774918839575 -0.0132560315791571 0.040642998416299 0.0386556368577711 0.00185314007351474 0.02598220790673 0.0157796799071317 0.0316369831245579 0.0237205758152729 -0.0291325813613791 0.0403143493890198 0.0449354455074864 -0.0363238541369598 -0.0616912235742419 0.00851743750922111 0.0632497033982976 -0.0287636403034895 0.080099557068933 0.0521039432915195 -0.00617946345998719 0.1041377944228 0.0633963099796087 -0.0516200119433376 0.00801601643771057 0.0813754981236815 0.00989290526828752 0.0361743145661549 0.000379554485381711 0.0565955488085284 0.0236966786803809 -0.0409957046827186 0.0585180222416619 0.0249052995660516 -0.0201762802985378 0.00486332812258819 0.0215539295496339 -0.0632578972279118 -0.00323018446039121 -0.117242365274899 0.0193158628234088 -0.0717040528455541 0.00425142642957765 0.0418954918329952 0.0235931833333199 -0.0340790303254573 -0.0150120740915754 0.0675735094904026 0.0794105268709414 -0.0763215862523493 -0.0575469379097677 -0.198167655366799 -0.00761850776421453 0.0278709539820308 -0.131467974877751 0.115927859281275 0.0761261742312557 -0.0861308902045653 -0.0414423306377372 0.130992812292258 0.0581343116495467 -0.141428859749002 0.02797586892615 0.148138743611535 -0.0430874437929494 0.0767883010515857 0.122944104000947 -0.0923032686480998 -0.00155311205039884 -0.070480725800831 -0.0352044831948299 0.00647408313688157 -0.0969058780947798 -0.0703082737859386 -0.140666902791625 -0.0546907713461723 0.0133944441365634
  5 128.671914019244 ""  1.34238759923643 0 0 0.029576751776463 -0.0107841649327581 0.0165352365471019 -0.0197801634692705 0.030236327868864 0.0747606261669413 0.078217927125928 -0.0628284967811037 -0.060560985417712 0.0624343980593753 -0.0063367043709487 -0.0119779572640505 0.057537098200164 0.0152222451606038 -0.0154743808416314 0.085042869894823 -0.023236652446659 0.0699757367677715 -0.0920315692254191 -0.0324907118341821 0.152612107247734 -0.0355971704110856 0.155060785611169 0.0975646268078518 0.121975757645758 -0.0779601715516847 -0.0232421075590727 0.0265415896307072 -0.0509164623222573 -0.117189408350091 0.116669062177805 -0.101783310703742 -0.0961379787178497 0.191757801617679 -0.0469211319003919 -0.155235927577535 -0.00274074447008671 -0.100554607214872 0.129773470630738 -0.0139222966665848 0.207976716168601 -0.0315172028805952 -0.0358659358092514 0.00368055198345898 -0.0391456512612262 -0.0720861845295237 0.0237698493016489 0.00420626548627688 -0.050539351831353 0.0127779034024415 0.0107182935960575 -0.00557460957231324 -0.00859512934836549 0.067193048433478 -0.00224947582315286 0.0216737330214497 -0.0329117075706442 -0.0422639052547612 0.00571653463995109 -0.0684705491085259 -0.0804805125482102 0.0366722638564148 0.0225656263074381 0.0115150512831655 -0.017942311343905 0.0888933132462088 0.0240535527271304 -0.0450700396897384 0.0495741576187784 -0.0161902357297349 0.0172858747268454 0.10856594159799 -0.0410893137549525 0.00235217320888401 -0.0449666545746281 -0.100958752867256 -0.0383957451141927 -0.0429359950491594 -0.104900098644373 0.0231252913197927 -0.0470398217263296
  6 177.70422514535 ""  1.55206876007305 0 0 -0.00234018820658954 -0.0380667926508121 -0.00601462582520081 0.0527362305496526 -0.104884597241291 -0.0525014086158444 0.0583447361950043 0.0691737552670598 0.0581356681511922 0.0653489937428003 -0.0398504037786966 0.00776607085571753 0.0234682602401021 0.0965441398302083 -0.00354316630475082 -0.0856707286929938 -0.038389213648129 -0.0536976766290413 0.10800252198004 -0.0556558373271741 -0.112351847741699 0.0363470635012322 -0.184312694883864 -0.093510250807118 0.0560162460953374 0.0377247633944835 0.0472166449606835 0.171778853454289 0.0747290743972957 0.120479103922269 -0.0013699297549356 0.187589807546907 0.0608352260691094 0.0317738637066395 0.197977763261015 0.116398967160082 -0.0388705499221081 0.167571386704422 -0.131652145402714 0.0381547571756914 0.0447162817188612 -0.00502420767134514 -0.0330833826623568 -0.00279546708712548 -0.0159405187717653 -0.0621465247912971 0.00704414154934971 0.00622271518246623 -0.0432163875721691 -0.000499022743336531 0.000613314621691338 -0.029809653782858 -0.00394617888750442 0.0166943645946551 -0.0248062452306458 0.00275211650589517 -0.0140227765705688 -0.0358851699839281 -0.00140864002537293 -0.0213794520688585 -0.0530816204102246 0.00332305714527091 0.00259089891930599 -0.0281171572523295 -0.0051521989667533 0.0203326162637152 -0.0192785276407383 -0.0124251457153233 0.0125741665748547 -0.0334631615722676 -0.00102724093687968 0.0290794515733351 -0.024758211626625 -0.00413052124674764 -0.0107354411798702 -0.0552818965002351 -0.0218989053525995 -0.00610590174397255 -0.0838382025004401 -0.00292775144373691 -0.0141747373999847
  7 221.361131953767 ""  3.11559168483833 0 0 0.0225215488656404 0.0256359443293639 0.00964322990418699 0.0243436682462168 0.050267950364137 -0.00314975102725126 -0.00699372948783017 -0.0329597494941597 -0.0271038541484522 0.0612883313634506 0.00294412640732276 -0.0745429300510496 -0.000730963789385455 -0.0316443363844844 0.0418987888684965 0.0479565334447854 0.0184570166429548 0.036269749352725 0.00773739337597544 0.00791075991313471 0.0622221587498172 -0.00581634019758457 0.120337864344745 -0.0104917180815067 -0.0116403425468657 -0.0298671443099993 -0.0305847071840049 -0.0537897821401912 -0.029224805832986 -0.0643887789970954 0.0154242352781574 -0.0907208564490096 -0.0161030502642098 -0.30999615079146 0.0799532576068455 0.325695703583832 0.049339211264819 0.174562672857903 -0.239542810074172 0.195540919772452 -0.377342614731873 0.15414046423573 -0.0215550937421109 -0.0142265929690736 0.0114399026654795 -0.0570023951892673 0.00327325948794105 0.0108346681201075 -0.0227183789049403 -0.0109951645053555 0.00550738316589941 -0.00972763101456387 0.00194544557994815 0.00715240823548916 -0.0307229436774348 -0.0304596235855301 0.00655322023139611 -0.0408974307814951 -0.00204963211774571 0.0363339718220726 -0.0132672355046481 -0.0134775141892777 0.00443542981886146 0.105013057025364 -0.0583133184292589 0.132513272541795 -0.145552938948566 -0.0887560832530395 -0.036758313807481 0.0284533465916076 0.158048060134139 -0.0667680595996861 0.0233688762673328 0.0145760202932393 0.011964864164138 0.0317052320247211 0.0215729300097365 0.0126782692644475 -0.0852606556271858 -0.0192275557174034 -0.00178088846918707
  8 227.757464235233 ""  0.741226447547299 0 0 0.00613791163172064 0.000820845669472665 0.00635211618671498 8.03579695790362e-05 0.0142764139531788 0.0107786447456972 -0.0157443395164856 -0.0133971270651973 0.00657459505135413 0.0245290131757768 -0.00331594161393471 -0.0213841895445484 0.00322787642555213 -0.00637065768749027 0.0140819363685252 0.021039066956329 0.00492989115383114 0.0080052778984624 -0.0165024650759375 -0.00812110187963327 0.0420417849641016 -0.012080017353027 0.0551711705402436 0.0117405773652978 -0.0246609901784524 0.00318719276399902 0.0030442223278659 -0.0373151145334554 -0.0200919721346126 0.00647880572533875 -0.00770907032284362 -0.0357611422281789 0.0120451118226817 -0.0977322379556803 0.0371043057536673 0.115337586102229 0.0177755719331699 0.0667309613086545 -0.086962377543263 0.0676974312075506 -0.124825507615027 0.0491173975215614 -0.00453054378871953 -0.0148774337707395 6.34993427251221e-05 -0.0167450906958502 0.0213529366229316 -0.0352791438484376 -0.00246084412970821 0.0111006940252997 -0.00164948725366746 0.0071095838468338 -0.000884080566549598 0.0190904529015903 -0.0247605908438897 -0.0375744612019112 -0.0078684582746401 0.00609527101135336 -0.0195808415579275 0.0314391536155438 -0.00901379727867625 0.0342598785554865 0.0106554345169524 -0.313583139062625 0.170758143673267 -0.373572117809194 0.434232332279424 0.275404666527051 0.153035837061668 -0.115492460235078 -0.45004240236434 0.272457348909407 0.00492466570299421 -0.0095022255002038 0.000409417777788624 0.0059571215640457 -0.00672097010594889 0.00286589827559928 -0.012324268554769 0.0120459698442789 -0.0146113381250955
  9 250.104682268627 ""  0.150197186551455 0 0 -0.00111826911003251 -0.000236269539776092 -0.00478213332991115 0.0223343907475261 -0.0220085678974957 -0.0322347086684052 0.0215487908551394 -0.00683683042973345 -0.0219650828866931 0.0039531015540523 -0.00924709100287839 -0.00905868158414772 -0.00413254482174696 0.00743771509606764 -0.00673195131810672 -0.0136353887937165 -0.0113094864687829 0.00544066096768237 0.0671779890384391 0.00757246250758497 -0.0638771372873424 0.0207420376435916 -0.0812925582622891 -0.051603791000769 0.206849298604115 0.374260590371243 0.261187956115678 -0.428449262739811 -0.18700443229614 0.0566825509372197 0.315005011331068 -0.194084294174978 -0.392992592112497 0.0179148458841355 0.00710094422073293 -0.0176604737067507 -0.0241161592260548 -0.00542828574608311 0.0041179867631544 -0.0121602966564566 0.036020578942332 -0.00600855302217633 0.00341166225421337 -0.0124316868903471 0.0552121235656109 0.0107491387078418 0.015130387552842 0.00965647466224196 0.00961598676088275 0.0132909780198581 0.0330768082440859 -0.0582993051415222 0.00544878576087039 -0.0125006501791894 -0.0153351145849291 -0.0762991436288801 0.0337131154232129 0.0216564168969511 -0.0205664754285462 0.115595860625044 0.0444272476708418 0.0118810791674949 0.0313519129803241 -0.106359606299458 0.0254462271870097 -0.0117038739439159 -0.0923822676107223 0.025311562784873 -0.00293096204090656 -0.0450082806465344 -0.0467920934282476 -0.0706546515568173 -0.00686598988268365 0.0156823409708376 0.00154187752376271 -0.0227215200920151 -0.0215785500869816 -0.0280818166712685 0.0075111660238238 0.0280953970098452 -0.0134412083393039
  10 256.63559043208 ""  0.626290452074918 0 0 0.00641870127182749 -0.0124886658378527 0.0101512599387984 0.0125357496935037 -0.00443293920466815 0.00691999442489924 -0.0849760187395661 -0.000103602159067754 0.0764773563294288 0.0145107451369775 0.000690818558316802 0.0166532534700278 0.0187255415501763 -0.00637343607420286 0.0178862762933608 0.0144760700602984 0.010144455572626 -0.0236054346905373 0.01766412352598 0.000428614586570868 0.000293403317882011 0.010821720109561 -0.0155135508477992 0.00239614787357648 -0.0690563764491476 0.246099054272386 0.162335994716948 -0.309625985252291 -0.116432725391797 0.1670370426052 0.037628487561412 -0.114439555811303 -0.0460436948595714 0.022142869246186 -0.016553329061387 0.00387291190821997 0.020810742926379 -0.0158570919238073 0.0323451391919798 0.0152519043235875 0.00352977915285122 0.0176604097028455 -0.0117547233543175 0.0517538063991751 -0.10822771274506 -0.025343787055703 -0.0132358683037159 -0.0207794522473071 -0.0329173464692016 -0.00607908491095742 -0.063264375042707 0.0811729770181866 -0.00605645722849856 0.0273557286625048 0.0234885954388663 0.184561686048755 -0.0638438988875856 -0.0451822349649914 0.0669065911704105 -0.226417592904689 -0.115257222262693 -0.00555343658097576 -0.0599323232972086 0.165594717312868 -0.0431877300926466 0.048564858189931 0.133652700806243 -0.0605717528572641 0.000944601112837567 0.0601573138741884 0.0927889272372912 0.1241635287044 0.0210106473516546 -0.0171958009485983 0.0150245254455824 0.0424499386247166 0.0612054181940059 0.0858605573815846 -0.0164827890292834 -0.0326560772846529 0.0204689261666616
  11 265.611130911233 ""  2.53945736196966 0 0 -0.0317318659259987 -0.0250577738707065 0.00940117196269813 -0.0919664691244045 -0.0167583100899718 0.087570172779745 0.0158067693909066 0.0188022081833724 0.0218248714780282 0.0146896522072957 -0.0622020118043107 -0.0251141086738134 -0.0201677398906307 0.04965264375531 -0.0374743918918095 -0.0071011132062583 -0.00846532216889139 -0.00323051362336297 -0.189296407397734 -0.110736555681838 0.208266756237321 -0.108309244948169 0.168790413751513 0.1289639450268 0.0636738496761483 0.0657301197651248 0.0810037680472274 -0.0194271575197623 -0.00665711973329531 0.0509122654564359 0.0487433068848998 0.0386294382490243 -0.0566524466845176 -0.0722578202942675 0.177193580802487 0.142879341461032 -0.0441076148215984 0.172912690628418 -0.226620837133957 0.0219786034907355 -0.0902184436475127 -0.0385606311094701 0.0241869992181621 0.0301696082297092 -0.0206295362831285 0.0967378297701916 -0.0100078039587361 0.005224925347955 0.027481318086025 0.0199231652760277 -0.00400584851998175 0.00859487045554883 0.00574686612220499 -0.0113612583920018 0.0522414390657816 0.0766400356630824 -0.00567547855898988 0.0535636517613306 0.0100968264056287 -0.0874922386365466 0.0130526820618259 0.0142254848477003 -0.00760310086217351 0.0187274203886066 -0.00103649749824015 0.0203688366507189 -0.0226698007898296 -0.0149689148259245 -0.0215048060694742 0.0185302831209025 0.0264981871241288 -0.0367235806334538 -0.0601330037433716 -0.0245652298259123 -0.0246128501845824 -0.0911474876534677 -0.0530962406288457 -0.0300722124260117 0.138116186648745 0.0397461328499121 -0.00030289972175159
  12 338.55134981711 ""  2.03592636891555 0 0 -0.0206349994477317 0.011719091105149 0.0290899136987489 -0.0300560020572403 0.00309895809326846 -0.00624972983244266 0.0966863055964519 0.0183021437002592 -0.0263568109858818 -0.0501303849426075 -0.0152908036304323 -0.0298783302057236 -0.0579808283228658 0.0140042547266078 -0.0530743733823649 -0.0387650148228392 -0.0111967644866829 0.0570794138895099 -0.02139867123462 -0.00171370748477082 0.00787025973588106 -0.0269661345983828 0.00417011482764478 -0.00277363154199675 0.21196350999908 -0.0229358527703163 0.0698956128599809 0.0898862868530896 0.0368154278087686 -0.0680244248221874 0.139615904503617 0.0655342371235644 -0.148426434018345 -0.0310561523454215 0.041391019262229 -0.0327941649183968 -0.0696791028526483 0.0281175027475984 -0.0776749081340596 -0.0720860333435527 0.0149094976332147 -0.0707138168842451 -0.0406752969107309 0.00525303766014845 0.034783930858135 -0.0259454417067455 -0.0422748073409179 -0.0420168935989006 -0.0210566921075958 -0.0427838584598016 -0.0236407898307771 0.0857996591540817 0.00665383025160656 0.014521830914025 -0.0854151953283066 0.0123776768109807 0.0380925099248035 -0.0886335754226423 0.0348014775498829 0.0625401976691125 -0.0124505194025865 -0.0422235298129525 -0.0232818712900517 0.170774286102003 -0.0222470922733727 -0.053753361000149 0.159632673460057 0.0372094640631208 0.0296808953150902 0.0586048764759569 0.0794334505944393 0.124220131448649 0.0384648021886563 0.0300130410036018 0.100551447047983 0.122696403002472 0.116143317081748 0.129372302903277 0.0223515589336045 -0.0674456103575476 0.0708545625458334
  13 390.964247177174 ""  1.20852537580971 0 0 -0.0404309109009631 0.0272157736392607 0.0132366393440765 0.0230176476778718 -0.0168933052798498 -0.0120099947238704 -0.0336182898292291 -0.00194079646451399 -0.0328106267036319 0.0462285380939511 0.00750288041476782 0.0169003234476667 0.0482231289315844 -0.00605631855613122 0.0431327703647369 -0.069441490615301 0.00881997243105352 0.0268939444672599 0.0906301375438599 0.0203887929349788 -0.0490634681620014 -0.00640582435000047 -0.0884756908401629 -0.0621632800943984 -0.0372220003358585 -0.0293295521539017 -0.0438994467344164 -0.0501893839709045 0.0135789163439296 -0.0745757584842973 -0.0274903266047523 -0.0391307131610736 -0.0106710825014604 0.0228688614192747 -0.0245905315308698 0.0328949580138859 0.0483844110706811 -0.0161826180346491 0.0570985448419704 0.0649974749743804 -0.00700367176260606 0.0640921373893521 -0.0699215085862282 -0.0101068925167528 0.0367586223016009 0.0754299472445176 -0.0764540687679138 -0.0424104803282606 -0.0451933971374109 -0.0191537694808065 0.00828237063725448 0.0479210694476537 0.0626499238663871 0.0171268019090987 -0.111748812737167 -0.103849731595052 0.00557125633073152 -0.050415516779261 -0.0198899729981394 0.126697918944988 -0.0436261213439434 -0.0128645825112133 0.0113922987589158 0.181760491781224 0.0169373029463591 -0.0842458619686491 0.0753597239569093 0.141376491932594 0.0554696790334007 0.0347563006713994 0.181988800811585 0.0952981012557334 -0.0877352791902614 0.0461299981956844 -0.0339412094325853 -0.165262465517228 -0.0552520218805243 -0.0864333682763546 0.164765714835667 0.0415900474460209 -0.0656315448661075
  14 413.749462395673 ""  2.4259381027838 0 0 -0.0351513132164969 -0.0791027857031691 0.0221334958663944 -0.0383842430802786 0.040557203735713 -0.0607171871603499 0.0736803962947428 0.00291440249586841 0.0575288402303933 0.0119923913883669 0.113751264977143 -0.0517679086012163 0.0130055778339264 -0.0457837335608132 0.0309984332671295 -0.0207454917369619 -0.0755807990585861 0.0276590918820092 -0.0689197265468332 0.0725827772328831 -0.126047528143904 -0.101615778216567 0.0254512100837604 -0.126836543848085 0.157222702173572 0.00569897473552136 0.137182151308474 0.142652402432143 -0.00525286985093799 0.119923773205066 0.0665813810609643 0.143697183317846 -0.0553745738900243 -0.118447873678534 -0.151987839475382 -0.0353790564257817 0.0779045257988844 -0.0856154703320643 0.114842690079384 0.0839760209316499 -0.0765846793611156 0.107097706934797 -0.00472153405320942 -0.00171592619349077 -0.0184372636429231 0.0272962299463432 0.00287145352446656 0.00307097850259627 -0.00547125402327642 0.0152395113999603 -0.0036953649741254 -0.00827017012578996 0.00661647412219833 0.00565292326458923 0.00655713517977726 0.0635684527374309 0.00289720266406989 0.0345615955797134 -0.0268416392016269 -0.0914074828139693 -0.0177770931128733 0.0177369861141316 -0.00316004832292637 -0.0147621239911237 0.00889671864078924 0.0130087504347975 -0.00410513300641225 -0.00211395862285117 0.00131844110998609 -0.00938701299749161 0.00295517401480486 0.00759914653079127 -0.0553841838600507 -0.0718031317186961 0.0155237631555649 -0.0615878813579758 -0.0585866239409303 0.0377849676059387 0.0571361777305582 0.0183362771807536 0.0276056794469711
  15 474.270764577518 ""  1.32321861491845 0 0 -0.0337100751590473 0.0117021928060524 0.00224105750506913 -0.0083424056554425 -0.0107925723063202 0.000262690030337562 -0.00734608915441591 0.0107993777501869 -0.0287684458558121 0.0156666046252722 -0.00215841192477317 0.00993346801690564 0.0197343864316714 -0.000743549590222527 0.0163434717987077 -0.0455189265368168 0.00882024916199447 -0.000526785311758592 0.0119709516038349 -0.00282715087014031 -0.00612765750089189 -0.019971437116572 -0.0282086362204595 -0.0153288888507879 0.0205702556659516 -0.0204427260122158 -0.011498821031887 -0.00744543010462089 0.0249553695676291 -0.0577208906056775 0.00360023313101225 0.0112311456582547 -0.0500819827721645 0.0128654507032395 -0.00504411449355465 0.0145239484117503 0.0199972000767336 -0.00275838708140854 0.0187113792865158 0.0233284135643942 -0.00301495284039996 0.0205382809160761 -0.0585314005289319 -0.0198184813652144 -0.0111253647237647 0.0360198386775282 0.0489202873991636 0.0816165204510795 0.0127079242089009 0.0684858623571626 -0.120227882821131 0.0336613034787376 -0.0703117955505764 -0.0182202835950981 -0.307750064228391 -0.199069741323091 -0.0709959765455392 0.040713980758324 -0.0660479517344917 0.250509098878641 -0.0303038506459709 0.0183441991013146 -0.142053024759897 -0.0499835744524829 -0.0511036398762308 0.141291222003499 0.145291482063636 -0.266207951625639 -0.112949892724062 -0.00244317299038251 -0.123634496712389 0.0818653690882084 -0.0142322609812537 0.00372927672123761 0.0139414660272189 0.0371177684428301 0.0579481446922382 0.0355177189003244 0.0234266358376373 -0.0197475171222077 0.156731292422914
  16 487.89622781058 ""  2.31439393489793 0 0 0.100591641773912 -0.0184429059770299 0.00913871297437567 0.0430998674504685 0.0296574913087008 -0.00313467537685849 0.0319489108255092 -0.0529681114363364 0.0804304867703372 -0.0460461124673313 -0.0046247566077451 -0.0275037985095631 -0.0611731605357998 0.00516784424168626 -0.0518840855868965 0.145150862642144 -0.0209020554005083 0.0382624811208627 0.0303191705833016 0.0240698343797696 0.00367984171969458 0.0724825692651316 0.0333910449252129 0.0233857712528071 -0.0551062914654863 0.0139187520690758 0.0183798143334593 0.0334034449525332 -0.087218686381644 0.153522329473068 -0.0012050917573226 -0.0707622699289698 0.159265165455175 -0.0274446155580889 0.0287387818477327 -0.0398424343948827 -0.0709306804711429 0.0147600253517007 -0.0679992551222511 -0.0785848744861866 0.0163647995684978 -0.0709635631345561 -0.0531871680754831 -0.0328658667033547 -0.0328095178011494 0.0572310597371409 -0.0152346725945152 0.0127719370819303 -0.0621321907589929 0.044049460614062 -0.0147448306838628 -0.0423204734516582 0.0549879297030161 0.0392819763822424 -0.176024881119721 -0.17871844189801 -0.081767268420502 -0.00295701212872135 -0.0572156518563609 0.155686823770971 -0.127517546973693 0.0555388253935485 -0.00710761964139537 -0.00665493156058391 0.0404847757663469 0.0385203282294274 -0.0355119900853253 0.0488321706058702 0.0360810007115034 -0.0468217583070201 0.0997840305259673 0.0647225271926567 0.0419774605916858 -0.00323591254530295 -0.0360273057547146 -0.0157940730591725 -0.0139243329376749 -0.00448314286859065 0.116483356582776 0.0607293042444245 0.00215009920492001
  17 500.602159547622 ""  26.3493729031864 0 0 0.0108688152556169 0.023255945233408 0.0882684455559203 0.0341119397009296 0.0225782011229398 -0.00533898923886274 0.0152692657238061 -0.0426839379140788 0.0656212022819517 -0.0226959385055554 0.00292694395688442 -0.0304130843127695 -0.041310902213408 0.00253481387802698 -0.0332045561413187 0.0247550132750917 0.0029175652263398 0.129587773634139 0.148887120881541 0.0682065700117825 -0.0343095266439936 0.000821086515066674 -0.0742959334732289 -0.0699697218342207 0.00032931554567057 -0.0571069725464164 0.047886359473914 -0.00123613387387816 -0.0291333987355683 0.0282013782900423 0.0182262602757324 -0.082632426543561 0.0978162313977721 -0.0320824117456528 0.0146240054299518 -0.0229906606422696 -0.053606074486335 0.00686295749589686 -0.042783996866003 -0.0398329838876974 0.0106217593179578 -0.0303183372549791 0.0144266047623079 0.0279228576543271 0.025359401306037 -0.0142887844367623 0.00496722249106906 0.0265877189298862 0.0475231415222307 -0.0186946164649658 -0.0242665861071705 0.0545256243473565 -0.0604289458653044 -0.0451129689070247 0.0349833453244014 0.0532350733429409 0.0337928713160387 0.0101176030512077 0.0294791691537376 -0.0121933368446684 0.0806061276779767 -0.0528801504524176 -0.0408567686202203 0.0317036734478505 -0.0541535742882097 -0.0213719189227039 0.0936624927417049 -0.0915516187819515 -0.0598046924988044 0.0438614493468336 -0.0889859711536672 -0.0162820812002921 -0.0641352877798078 0.0621744694957255 -0.0212043121871559 -0.279974115333615 -0.162485912700866 -0.107998905303985 -0.215486346431865 0.0600662837576139 -0.372339054609888
  18 573.381059370384 ""  19.7433671027333 0 0 -0.024840006865168 0.0951354010478065 0.0923446618629318 0.0597917491904575 0.0326304554598242 0.0165874069831077 -0.000258728951803136 0.0156542819546312 -0.0148104325062075 -0.00774235163448598 -0.0240182276528477 -0.0122158485548718 -0.023091251558104 0.00772727748464307 -0.0205324290921518 0.0561031937894774 0.144667447399257 0.0535659279386306 0.324182177144297 0.112495142695439 -0.0142641223887042 0.0065152188051296 -0.168988658598118 -0.0978724515166139 0.0631603831502874 -0.120591816607774 0.00448897788696108 -0.0416818523719866 0.0945353949733377 -0.206471432714515 0.0505317743225351 -0.0747705001719949 -0.0266818777412469 0.0104150079042487 0.041436115064771 0.00385111818853252 -0.0562763706834405 0.0189011705490147 -0.0499244907018642 -0.0356397009535061 0.0235524866263799 -0.030560640268206 0.00551974824360653 -0.0393057200539157 -0.0405492155032178 0.0108959056170051 0.0140824371125301 -0.00953100359067735 -0.00188645743925788 0.0122861605522293 0.00247105081442592 -0.0166790015074949 0.0119851895213581 0.0114244544700279 0.0571735010396704 0.102677903578325 0.00684243444639644 0.0597311938488775 -0.0742617901430224 -0.209630903032167 -0.0111162474490592 0.0255500519451295 0.00806231312467797 -0.0408998806661554 0.0215680468049248 0.0230497440228903 -0.0323660159516141 0.00399965034714209 0.0072097682482407 -0.0116655218720473 -0.00660162515774832 -0.0123035808424177 -0.0429757496632492 -0.108899447298887 0.0023198106098453 0.0387524184961055 -0.0398367681294508 0.0223359892453283 0.127344502208021 -0.0542317001650499 0.272356367513912
  19 606.699473052709 ""  69.3914208422452 0 0 -0.0305084020055941 0.0166150333065251 0.00998885445220929 -0.00618709061565604 -0.00214999962710811 0.00190937146535276 -0.0118976389242783 0.0281406236916243 -0.0357725389608419 0.00379531226098481 -0.00863579485342629 0.00756898698074728 0.00746857737592051 0.00116987787439234 0.00578215726273724 -0.0168298582888375 0.0465332914761008 -0.0344240630868825 0.028205849084899 0.00330778645057299 0.00483087876258555 -0.0106712240907142 -0.0256692505977527 -0.00857443953689634 0.0446615158093731 -0.0417150224032844 -0.00365766512357824 -0.00665459597220388 0.0643868967985704 -0.108799720598552 0.0108510337238123 0.0339939815802742 -0.086210375364839 0.0130181741360182 0.00538188243232198 0.00843043655079817 0.00398616170748563 0.00236247034668736 0.0022058123018183 0.00423030814326961 0.00225924444084759 0.00257864219796848 -0.0090944353759107 -0.0241388067549366 -0.0353653620734471 0.0442627493666962 -0.0115173279948138 0.0362586478762575 -0.0246027345246657 0.0179236913471391 -0.00812289439457239 -0.0255313532181199 0.0269056867952523 0.0175732941925997 -0.0630445749306289 0.0156706808103742 -0.0236168018959312 0.0291413347618113 -0.0421829891630183 -0.05079092417662 -0.0889624865678395 0.0285107311825798 -0.00342357012967986 -0.0108491161667445 0.0212412198368671 0.00214374462828577 -0.0169611577279781 0.0450737396763394 0.0262632652569739 -0.0271332232127019 0.0372242176904602 0.0252372384124951 0.0446642535783199 -0.0657565668132382 0.0504702586878351 0.140494916621303 0.0437988525248203 0.0986192931768946 -0.221893254614324 0.225724835539008 -0.723654358451195
  20 802.841682866852 ""  20.6968234380158 0 0 -0.072597688757486 0.0274482558032302 0.0645014746843352 -0.0815553275357384 -0.0350262216700008 -0.00321545727934775 0.000226297529539223 -0.0203298894943835 0.048653463709454 0.00672561384808311 0.00291310089986486 -0.00181696902447121 0.0169103487518708 0.00243642624826931 0.0118465127555234 -0.0949040910636243 0.0509190716792525 0.00442727837814507 -0.00165139834602281 0.00457484477188278 -0.0410640862706427 -0.159872784487309 -0.105635937856447 -0.0964935782657423 0.112647461706194 -0.168826990648767 0.1128061783793 -0.00879698374919042 0.05360047958886 -0.11345939759003 0.0559303608147991 -0.0585242191689862 -0.0187847335244026 -0.0140167165390321 -0.0172250044499782 0.00332039314248984 0.0217194682610392 -0.00747640007395441 0.0268658729991806 0.0348986765740478 -0.00609216951840103 0.0321399995611563 0.0785509763124194 -0.0373846888585092 -0.0859270692222416 -0.0154828937489027 -0.0276555353228187 -0.00894689392038069 0.00710191264962326 0.00904135454162904 -0.0145380395055819 -0.0256223988094016 0.0305745520959644 0.0301933803687567 0.00834607761430143 -0.158389865728612 -0.126861986621513 0.0932697180335179 -0.0400445496402305 0.0836786776278448 -0.0781398266114423 0.00670852710751017 -0.0114897744808004 -0.0607464103355151 0.044847225901665 0.0424001523510123 -0.0679323624682812 0.0385481676256035 0.033728112682704 -0.014346826933962 0.0107694279532874 -0.0157553655958194 0.0949331870770476 0.0873034653881463 -0.0202142047307193 -0.0890290312454544 -0.134300229497198 -0.137489680954142 -0.000768215005668703 -0.0570797014259432 0.0603539609979485
  21 817.494602794977 ""  16.8201687609612 0 0 0.0214566265325545 -0.0309460407718448 -0.00426062234272155 0.0377621945079096 0.0068479886607865 0.00222867575643333 -0.0273648690734101 0.0375496961630435 -0.0481428390365688 -0.00314695300236122 0.00652378349515882 0.00295532577489902 -0.0124749045262415 -0.00249794705465287 -0.00875758013473183 -0.00412461540395661 -0.0269604421402589 -0.0197992190148194 -0.0445537568260132 -0.0261617101815562 0.028141081982719 0.0796448565198699 0.0857263588635672 0.0646695459891192 -0.0157996936738228 0.0511664675355573 -0.0354532290801345 -0.00441535514573666 0.0354738731887693 -0.0286707664126015 -0.0340396926527504 0.0757913156530965 -0.0703054650246187 -0.00568111543378863 0.00039116557902194 -0.00792483136850266 -0.00712165624525897 -0.000447512241385888 -0.00711706171941163 -0.011699726906773 0.00106412056784529 -0.00888011565859461 0.0639739837511648 -0.00714628584261945 0.0570198255099998 -0.0163002195394055 -0.0360391305181327 -0.000598757247782625 -0.0419304523660837 0.0335799443931263 -0.0749538407692367 -0.0421745998119633 0.038863264004928 0.00583529291288065 0.0367696273865348 0.132259544942103 0.103219314574339 0.126351213554229 -0.0455539609877974 -0.0643362824996945 0.00572689140056301 -0.0593454028110804 -0.116438823083809 -0.00609316359437193 0.0140927262791833 0.117776413880555 0.140728842530177 -0.109401032100246 -0.0639681559005937 -0.109262891562317 0.0915575437140089 0.234307696271436 0.0333252631235584 -0.0138708477799518 0.0580560277621763 -0.327236274668218 -0.456716461474165 -0.167106210021066 0.0353685578790499 -0.0096832647822047 0.0435898667767167
  22 860.41615386925 ""  57.9570895464725 0 0 0.00349837226243908 -0.0188579400808587 0.0113646723459804 0.0195323636346335 -0.00691218685288808 -0.0075164197336998 -0.0204316215719481 0.0199286467688514 -0.0224997452989717 -0.00131808583345586 0.00675450268456504 0.00359541898845401 -0.00700462975467816 -0.00148430232915245 -0.00456055344383359 -0.0521422557898562 -0.0321989793343531 0.00502667438365955 -0.0746840457898935 -0.0394509412304954 0.0132055703389465 0.049382573149183 0.0649725149867862 0.0426739062058632 0.0138412831671199 0.00806109300894156 0.00522638668699558 -0.00151143152641548 0.0294837361853997 -0.0308706329679633 -0.0168448579226974 0.051497111200359 -0.0576307309215446 -0.00719166783380262 -0.0049497423513897 -0.00805924615653648 0.00208060450552961 -0.00170373044031348 0.000984144042769571 -0.00390720249266845 -0.00217209665038845 -0.00274025269890776 -0.0972862258821601 -0.0814191310772101 -0.0567441150710281 0.047433586354877 0.0832736677693233 0.0144484186404907 -0.0113440489785167 -0.03333671560002 0.043734856197049 0.0325164325788972 -0.0467133526855041 -0.0107409382084907 -0.00869305114806457 0.0890350682128344 0.00161972293837998 -0.215996831343938 -0.0205098162879446 -0.211168171636789 -0.031456451611134 0.086070213111147 0.0930089820572244 0.0347757547671846 -0.0364849724675284 -0.138661195046345 -0.10463502832228 0.0910940069107217 0.0539325322085283 0.0837905862794698 -0.0598059538649371 -0.179249348572454 0.0551890579572837 0.0423065602258166 0.0505731673527781 -0.265795364815763 -0.287637087125486 -0.0857061756107551 0.0590150238496718 0.057877944182462 0.0685291205630922
  23 900.579613551314 ""  1.12963596894914 0 0 0.0621271080754705 0.0616689738645121 0.0026664310713518 -0.0728991767167172 -0.0930707347078044 -0.0241511161752152 0.0551387546377936 0.0266175522529953 0.0399610542160192 0.003636234159484 0.0313265035617894 -0.00777579861294925 0.00167883386617628 0.00500063314814841 -0.000477321385326122 -0.0553771127667624 0.114617093282306 -0.160839011934891 -0.175583879131795 -0.0904507540677574 -0.0670545816059732 -0.114446698714959 -0.0322349995796241 -0.0464201333464203 -0.0916469729971536 -0.0538169630358557 -0.119875972042025 -0.180985416308292 0.0562921568139768 -0.1838859943336 0.130355320982328 -0.355554251345043 0.245270239941693 -0.0718561871652173 -0.0538986749083106 -0.0382008650778747 0.0362854182751322 -0.0172989311474507 0.0451135896946057 0.0369519561017873 -0.0224731751009811 0.0333309543237966 -0.0261946025505819 -0.0124574284251653 0.0567504819506041 0.0191182812274747 0.0330254829158329 0.00944436265303591 -0.0357369241884145 -0.00925243933385331 -0.0118928160864418 -0.0156001850828176 -0.00716805405785542 -0.0215384922842442 0.0867852866750919 0.115638334761462 0.0985170278040076 -0.0848948849593907 0.0144452917447961 -0.121272457866547 0.0674688933827395 -0.0231111508006676 -0.0244555272292282 0.0704921800883408 -0.0447251109498515 -0.00837900189408 0.108826292319194 -0.0556172334757173 -0.0436912598250291 -0.0562171764805258 0.0660232210638127 0.132465375242102 0.0165050490024742 -0.0232376137717919 -0.015459029050016 0.0520209510832604 -0.0239016413728967 -0.0404134930022819 0.0262651193289439 0.0488931462833202 -0.00386602921851493
  24 932.308529731786 ""  1.86921003957833 0 0 -0.0341654989496145 0.00262834733762469 -0.0126697160780617 -0.0136996846890789 0.0460404157877692 -0.00624014415550723 -0.00954967737297553 -0.0320607927177585 0.0162803625398705 -0.00826592324037147 -0.0323866812420031 0.00337433242431423 0.0221709629116032 0.00185314843738734 0.0164617051711709 0.0510980063671977 0.0159597194996868 0.0117531986548931 0.0844342396488232 0.0648210859268887 -0.00595118376320112 -0.0195526400247338 -0.0351853671775144 -0.0334149798443142 0.0757301021279 -0.0484707433845158 0.0913886871897027 0.0783602037102679 -0.0233331689258505 0.0563028143365851 -0.0210174691122491 0.0936625466586467 -0.0742452907497535 0.0612360779745691 0.0354143993392514 0.0395200086441672 -0.00535517118634789 0.0112683098079174 -0.0112266421069344 0.000718989187960506 0.0156862785580871 -0.00219716891465751 0.0615509367609648 0.0162058531155444 0.0330014402481548 0.0226617499898179 0.0760153251554551 0.015171696797124 -0.100440646000841 -0.0272374167610919 0.000846619723782942 -0.0432554677187562 -0.0834684801773633 -0.0461780211413895 0.0841268975392881 -0.051323616336875 0.00987083557985402 0.0919128106416473 -0.00245498644985435 0.0596970823832005 -0.0868794013029219 0.0477651324318013 0.0281269667302371 0.32220609348055 -0.210051396372482 -0.288107131920389 0.116030128108476 0.0913293176059552 0.0372270830843629 -0.0806799177712198 0.2423953513582 0.176455988305043 0.0232711565040682 -0.00665518860049589 -0.0277797618831472 0.0718547789196041 -0.000406850215810212 -0.0568512430663861 0.0216980608470087 0.0583577226815039 0.0354067857029522
  25 946.168425189682 ""  5.62336109888314 0 0 -0.0508330318259048 0.0287523165479782 -0.0400997602983284 0.0104327949097519 0.0626103137752107 -0.0562827961305506 -0.00616399210922219 -0.0609973143257359 0.0596830364277051 -0.0247916188244535 -0.0524784917450516 0.011245002639462 0.041274533966044 0.00516753268486783 0.0337103387894208 -0.0643160558783412 0.0296444782797848 -0.0500262279178132 -0.049757576543218 0.00597479692533197 0.0105258848824519 0.0778925289049552 0.116442599261682 0.0316739410423425 0.13851670001124 -0.138374461015834 0.172517457697171 0.0953164372662415 -0.01684685215319 0.0323533186363144 0.0147414481753844 0.0542787848495807 -0.0798060433398002 0.117998978010097 0.0578727727398232 0.0625158172720091 0.0117192838079256 0.0241750075450265 -0.0112495927698173 -0.00744231023705575 0.0216272315322714 -0.0150958452765656 -0.0588378749098568 -0.0561858025464663 0.0324466079264756 0.0185561228761474 0.00583529386063298 0.00223101358853727 0.0177227549777701 -0.0128334495942368 -0.0155783335315349 -0.0146877475457407 0.0578288252995433 -0.00219936160115228 0.172594571698995 0.105393053047034 0.0833412897809411 -0.209531970345484 0.0227086041693556 -0.212230194523331 0.216758947772685 -0.0979139017441841 -0.0626999109186649 -0.102442423872279 0.0718552383447733 0.207072583449466 0.118238867651405 -0.162107294606172 -0.10451951578749 -0.0691993825169386 -0.0285387592864007 0.146804064391174 0.0184333735917087 0.0225445637502903 -0.0342888231446177 0.0964389159741476 0.0527757465855125 -0.063057507667132 0.0127338125262 0.0182112422012991 -0.0246413197686865
  26 952.693182561508 ""  2.00275446396657 0 0 -0.0383259870026288 0.00323088416500973 -0.0236059792241885 0.112771062674552 -0.0309991109708037 -0.00804769598660283 -0.0248336966541112 -0.00882027110786717 0.0673916113739875 0.00514396472087513 0.0423475183223228 0.00622148137698261 -0.0352402391619634 -0.00419345713339471 -0.0218506087755778 -0.239191925797535 0.05853258263704 -0.2333727311609 -0.178305532692289 -0.158534236341262 0.108960134641343 0.238960243924079 0.272296907194449 0.20250339696006 0.167424997364569 -0.28682876507193 0.164078231828823 -0.0386375573667706 0.131968446533165 -0.242843285649052 0.0968782789294984 -0.0964136769285869 -0.0797756713561753 -0.0464115115019769 -0.0300410482586416 -0.0492344019843231 0.0080580428266387 -0.00234905136312011 -0.00140336688007957 -0.0341575986988065 -0.0173927589232637 -0.0296591470371092 0.0198606004041419 0.034459911312812 -0.00345273761279071 -0.00902781615824135 -0.00604496065806971 -0.00185540189874373 -0.00503992670847493 0.00780694625180688 0.00751547257398697 0.0058585814264233 -0.0215074256943673 -0.00117511065185944 -0.0607973968237336 -0.0545211767284886 -0.0327177645227137 0.0800314175161309 0.00128955597353693 0.0970455753776179 -0.0699323306953766 0.0319400906437327 0.0217787050357436 0.0412714488544828 -0.0284373802354616 -0.0736452260362074 -0.0342052180165131 0.0532859191497346 0.0335628676497391 0.0234555056399906 0.0123590678736822 -0.0468761298139971 -0.0221189507357106 -0.0171180596002287 -0.00962213547886178 0.00311863185318755 0.0219994231668631 0.0181426182565368 -0.00593055376032665 -0.00905276437990291 0.00812018960710057
  27 991.427669488042 ""  25.0635322030084 0 0 -0.0353797101722196 -0.0225848980599017 0.0104175668024032 0.0389481685449301 -0.0734037986459625 0.10936476877009 -0.0273770175532825 -0.0132029533315308 -0.0213066199545014 0.0531616535957668 0.0816416510697887 -0.00471677325543646 -0.0741753367153927 -0.00937461583941821 -0.0594146277711644 -0.0314788993530921 -0.0580171280340936 0.0674249231917748 0.140129630250475 -0.0188748363620147 0.0693295164208453 0.00937415416135627 -0.145537118793984 0.0491336851924475 0.0126236574181714 0.0339957396564232 0.0308429181737824 0.0553319747115116 -0.0317121853703859 0.0733703873356973 -0.0616384481369543 0.12216831975653 -0.0815241943095584 -0.184115610489124 -0.087280248516558 -0.10383964485575 -0.0243737653436992 -0.0337878444771169 0.00684238811817996 -0.00315758716395251 -0.0331361573085107 0.00930210857110828 -0.00633620544166911 -0.0424295717872744 -0.00186975688574783 0.0218615325497129 0.0304976864131395 0.00290131448019552 0.00191438172640316 -0.037203192091493 -0.00610816129533733 -0.0383978561496264 0.0243676591910106 -0.00795277779421389 0.158196020943948 -0.0382703358631381 -0.00232371827483323 -0.112508152569326 0.0153322986445562 -0.0818612431559124 0.159412201474117 -0.0810879606131346 -0.0352902152761223 0.0260213170496767 -0.0108330753999968 0.0714804292640844 0.114837173488246 -0.0722736619055561 -0.0512424311363048 -0.0922329966875444 0.0745252266790139 0.18212117306747 0.0149643886982582 0.0362770044578421 -0.0327041509242602 0.131468883462083 0.15817287011509 0.0143667119914294 -0.0199583639838071 -0.00738162332655621 -0.0103268313141318
  28 1038.52525668766 ""  20.6604303163931 0 0 -0.00974015165513458 0.0167732489991182 0.0182510380016764 0.0367076908504278 0.00755233759855595 -0.0484099861422264 0.0458991443627203 0.0117558246078535 -0.0157860928775558 -0.0186724337884077 -0.0092983696756 0.00214438028079873 0.0103663031004628 0.00158335424603115 0.0151949403352435 -0.177634297853143 -0.103991612798444 0.13967589009239 -0.134852838877282 -0.07943438639733 0.0340749171338454 0.0717908682570627 0.195687573898165 0.0459000471208189 -0.127915553008919 0.137695649771404 -0.138929499802674 -0.0721330824816401 -0.0636430787180503 0.066858168402571 0.00400897968782241 -0.0971594278242468 0.156865067784705 0.0542553956026218 0.0179787361977705 0.0139808981821706 0.0212559120962891 0.015801329823439 -0.0034876207062122 -0.0270590163861147 -0.00264127410955768 -0.0295694738331837 0.0608409678492819 -0.0887348525735722 -0.0701354706672895 0.0191552510976439 0.0245209461132278 0.00151352637597735 0.0297911438877501 -0.0386951432624146 -0.031211770451524 -0.0570824226494151 0.00411466017496116 0.0230033929043587 0.0528892546446897 -0.0641818880486169 -0.0605294893944683 0.121699898718926 -0.118236533784742 -0.0746993247782328 0.0536586001199545 -0.0364343915283546 -0.0345530279530039 0.0684996533175537 -0.0395212973962263 -0.0341607150734844 0.0147261295196284 0.0737641431668677 0.0576320988064083 -0.0776438933251667 0.134113256280214 0.128205042542852 -0.0854045645436345 0.053921871936871 0.0635529932070895 0.036620721623536 0.162815296280466 0.0872315953346628 -0.0936997717709256 -0.10358813934631 0.00338720475029089
  29 1065.8161630615 ""  45.7411537610214 0 0 0.0320912114097554 -0.0377765288373209 0.0247896787366699 -0.0129068214279567 0.0136615326386727 -0.0104865971305438 -0.0298057876424708 0.0287798767764808 0.00127462941812857 -0.0035313665496536 -0.0106370468223621 0.00100304731739479 0.00487709734072841 -0.00339967585220426 0.00400683500488411 0.103497308692589 0.0274960616068166 -0.0501738101737324 -0.0155611091204818 0.0269843989020745 -0.0380849574619924 -0.0288568771723568 -0.0206918983627086 -0.0352715932460716 0.0393494231007491 -0.0735787367935564 0.0330562179122277 -0.0209158146190613 0.0898336616595953 -0.121897393541539 0.0193002722192384 0.00923315541472918 -0.0714337508929514 0.0280851463955185 0.0176530952910078 0.0198333562340695 -0.0105013116261393 0.00185494369024105 -0.0102605710340418 -0.00253430371466058 0.00871032296661171 -0.000510114051022044 -0.0373078219976884 0.0719321631449738 0.0019553513867754 0.0295300048122619 0.0443076823903394 -0.00361077789751406 0.0945560560152379 -0.100001027096919 -0.0635138882982266 -0.0638973551271196 0.0139606712221067 0.0733847488952651 -0.15052479447553 -0.018493154895451 -0.0281336996271527 -0.133155291936327 0.122302375247539 0.121262888630198 0.157005206103427 -0.106016161666371 -0.0698937551941359 0.0348748068492678 -0.0125642577009625 -0.0265926141210982 -0.0769236934865879 0.170405142877037 0.149751529793083 -0.0587461754666772 0.146241451129501 0.0981125569872061 0.0121601986863768 -0.0329660762014655 -0.025961075968848 -0.104012675801179 -0.0628624163826645 0.0332007079007933 -0.214389086127153 -0.249923936025734 0.0251313469588429
  30 1100.83652573953 ""  11.3638479753544 0 0 0.0573076973428416 -0.0819144407878076 0.08523150404615 0.00329627948184543 0.0167993443118087 -0.0368406209122305 -0.0450137452596503 0.0709743083159347 -0.010229076138982 -0.00923934641561994 -0.0129016417487654 0.00291352188918028 0.00206391485317948 -0.00994488723321241 0.0120475882912786 0.0846377768873256 -0.0720508735565037 0.0824830759115121 -0.111387796690438 -0.0120310103039995 -0.0397630286824275 -0.0452101622015659 0.0779557432670619 -0.0599747306637716 0.0179515127993188 -0.0768690010714053 0.00162360471529719 -0.0814435195190949 0.158363030245859 -0.217195956426543 0.0310590345371424 -0.000149439087538448 -0.0886515401326578 0.0792511684633867 0.0374825370289212 0.0346792255485991 -0.00687202978127607 0.0143807584168541 -0.0283482630402581 -0.044817967794802 0.00474739366626992 -0.038395215456029 0.00140137570455718 0.00871026236896587 -0.0484402059953745 -0.00611902771495798 0.00165517871117155 -0.00771050912170029 -0.0183099050473179 -0.00232685962179489 0.0963161034232849 -0.00408446404953336 0.0176711266179644 -0.0686814787582691 0.127003907256204 -0.202995918590108 -0.118693069827135 -0.0388429761763064 0.0323063956173341 0.104557667423043 0.105756014826504 -0.0853166043298611 0.0511036273188746 0.0364873067324236 -0.020428354226518 0.105500066212047 0.196803494170554 -0.189661037502325 -0.162995276957796 -0.0705206120832182 -0.0149867913530369 0.14453097220327 -0.000833563360794033 0.00483245901204113 -0.0153961611571509 -0.0753049494635011 0.116726895128755 0.169129060196147 0.090535241072175 0.106106205008033 0.000354930622125578
  31 1131.80700224112 ""  158.036537103187 0 0 -0.0398681795137292 -0.0391557114603423 -0.036529306690081 -0.0321763784404053 0.096507606569649 -0.024303019448696 0.0374706392308514 0.019366786929237 0.017268939943074 0.116490829098642 -0.0042862779224677 0.0899227282342949 -0.0958851552986745 -0.0809952796838333 -0.0527183740212064 -0.0850300614771126 -0.00886813885987013 -0.108899856430734 0.0181747519642881 0.145047569202159 -0.101393288774272 -0.0144982149577447 -0.0420646883062642 -0.0386391362751528 -0.0547705428436982 -0.0184029837114007 -0.0777529440964363 -0.0924289417931023 0.00477066261850429 -0.0440339114034127 0.0580165790367898 -0.141227886080523 0.118720386138412 0.125293333064614 0.104301804593638 0.0830315378068491 -0.150234213249149 -0.0198336051085677 -0.139808026605562 -0.118065646487049 0.0344488059193637 -0.0589568816180442 0.00485853313906349 -0.00126483588046568 0.000645552491633337 0.00352816586951632 0.00663333777835662 -0.000606168122404097 -0.0111284782731789 -0.0120534885556936 -0.00342134071734489 0.00643121732534308 0.00576053401765281 0.00172495658846906 0.0128542149419243 -0.0102833507199315 -0.00302940850645298 -0.0136623874580538 0.00920328113022578 0.00748816502768008 -0.0225775887002774 -0.0178344417829004 -0.00738593577762159 -0.0248135573461791 0.0162588515470207 0.0181555977347617 -0.0136518070326525 -0.0114612624835422 -0.00637860967363882 0.00819868889612497 -0.0235823936873107 -0.0147208842547241 0.000557518582529283 0.00719217491977562 0.0106470571001501 0.00172779026056453 -0.026237145454723 -0.0292799163614209 0.00436630287534044 0.00949481177029401 -0.00364695571251005
  32 1147.32283463438 ""  30.4477216728487 0 0 0.0239034450158979 0.0455475674758172 0.0983279441624049 -0.0100721735975557 -0.0312888047833046 -0.0988474857931206 -0.0321667935371326 -0.0146267687075911 -0.0288592166473432 0.0556177401901175 -0.00205441191559339 0.0565532443568977 -0.0668679022087602 -0.0116070377919519 -0.00706333699158918 0.0815200147941847 -0.0162944230515618 0.231187726868016 -0.186274498699919 -0.176941540027747 0.066804571389167 -0.0807838242075548 0.212953992794977 -0.08219269840896 0.0337818249979225 0.071793372862162 0.0574314938952133 0.0879110652817372 -0.0173863982880923 0.0677186777554319 -0.0725698287369432 0.157220718878316 -0.101629344924125 0.0267275334692523 -0.0258002507076219 -0.0624624794466092 0.119932279143639 0.0241825945550597 0.0265367220923899 -0.116944854069915 -0.0885931105354798 -0.105260273604567 -0.0172632905438371 -0.006649592855455 0.0367093766725005 -0.00727489947010789 -0.0270832916423915 0.00639201291485643 0.0139222053027929 0.0584980342410182 -0.0303785368040974 -0.00325643902348071 -0.0246645352622205 0.0138166648613491 0.032600304600536 0.0847407960491298 0.0642440155740213 0.00467517820113423 -0.0216347798740396 -0.0809156064162236 0.00901393083032351 0.12844127314209 0.00863296448123182 0.0404977227884182 -0.0294375258410488 -0.0916230973824151 -0.0306781107698176 0.0768652241465758 0.0582001740098698 0.0212250253266462 0.0470738699643898 -0.0417520307458148 0.0206396697991226 -0.0110149987291962 -0.0577291668776998 0.0986173977853366 0.0606523234925119 -0.0305790390154605 -0.030203758340704 -0.0534427048062251 0.012797475915832
  33 1160.73886947237 ""  17.8705324607759 0 0 -0.0253158657941813 0.0103154056332297 0.0430347343917216 0.0212686922900588 -0.014450189199606 -0.025101118254705 0.0119507469217753 -0.00187453914918713 -0.0173938956806073 -0.00245719661490512 0.000892877553132522 -0.00251451532879528 -0.012869834722032 0.00896748848745678 0.0197438234941394 -0.0142080100736745 -0.011987820116301 0.0844148240963024 -0.0264851303131418 -0.0863475378381084 0.0774519902207314 -0.0263769931427453 0.113270060944487 -0.0322160123394598 -0.0346113624010795 0.0604934166024872 -0.0409472768953965 -0.00923419933440768 -0.0391661280408598 0.0506596786932933 -0.0268655786418234 0.021914591158041 0.0314069504760365 0.0369210627063285 -0.0177128558699917 -0.0366962147807846 0.111101769878037 0.0367589297479706 0.0286562278344913 -0.0748902675948031 -0.0571627636814881 -0.0800487929865508 0.0543596695203324 0.034174737414825 0.0256287893189906 0.0248022951923247 0.0681391583122645 -0.00762631022075039 -0.0974627019206901 -0.129195613460802 -0.0309063935285634 0.0539818632706714 0.0478007157172106 0.0183601948581812 0.013982832175393 -0.0630060523683284 -0.00609426409087295 -0.0295797628400855 0.0764460545947126 0.109481505183518 -0.219828312128324 -0.217774951243068 -0.081787178539451 -0.201383696649658 0.133676942201277 0.147106840551798 -0.132703596999472 -0.0874017614660504 -0.0430496507342317 0.0636317399895548 -0.19302145999024 -0.107734052009563 0.00161704577597275 -0.0225428451928982 -0.0188486849465205 0.0637076678897458 -0.0262998489867013 -0.0649020280223078 0.0593211542190643 0.101970853216524 -0.0101549039048654
  34 1180.45493763052 ""  9.32909675344427 0 0 0.0565992959559596 -0.0338303011400133 0.0247827135471865 -0.0055279941317524 -0.00262037416783188 0.000946411162268262 -0.0426315124656571 0.0266236766972808 0.0100568835821372 -0.0250943398473856 0.0112740912344465 0.0170406490622299 0.0534560123865871 -0.0333490373684268 -0.0529461033838818 0.0366318929959794 -0.0906898717835016 0.110592626206348 -0.115779278480242 0.032161093794533 -0.0984117846149161 0.027066882318394 -0.0356306604281768 0.0286487536163987 0.0486522444333911 -0.0822308188334033 0.0594941965432967 -0.00363836517148621 0.101861916508804 -0.12259355541142 0.0180423491555583 0.0301044985132985 -0.103628726218355 -0.0749630421081063 0.0738965302033172 0.138584721213087 -0.375860917293493 -0.112137959047035 -0.110773154090394 0.215690160315424 0.19898361693896 0.236302644884274 0.0326028233901295 -0.0490856821024935 0.0495253359218371 0.00546693467055958 0.00479742874839783 0.00855740108238215 -0.046318652687346 0.00123416385606236 -0.0761082909944911 0.0264315329723956 -0.0050933962218125 0.0361592539394614 0.135774027487299 0.036282714941568 0.0759667683934892 0.003474750016369 -0.0346701988856795 -0.0949105057369634 -0.0771032360205468 0.0436464374641097 -0.056676608906784 -0.0801576351052214 0.0468165556717928 -0.0394635334733375 -0.138115607705061 0.0621303598161612 0.0643181058266576 0.0671373920075352 -0.0454446419967145 -0.12226614039449 -0.0264747903479894 0.0342187143013051 -0.022695622925984 0.087156923544103 0.163795302134869 0.0398920879031276 0.0169562205654479 0.0251073276819109 -0.00569563071880629
  35 1182.58081832728 ""  26.1690001413012 0 0 -0.0524412825862131 -0.105610887348426 0.032069339902624 0.0403289499606702 0.0178400419816133 0.0529880943697536 0.0199102220784455 0.0512024178601821 0.00055808678336428 -0.0296459673388341 0.0114916442254911 -0.0626265512058933 0.00398756502146872 -0.00410089195899081 0.0700837950917419 -0.12886324096581 -0.132102811936261 0.0265517645491923 0.0689102004840828 0.0538629965991487 0.00873147052957384 -0.0350897660664031 -0.0154631844152085 -0.038683815161172 -0.0849486636533816 -0.0034360073066214 -0.111270301172543 -0.143941194323939 0.0507081416449801 -0.109263393502201 0.0464716298028228 -0.111756733970594 0.0848640540246029 0.223321751201988 0.0499575732147791 0.0286160576125877 0.146625834450215 0.105716498774419 -0.0411796719551124 -0.212696348971263 -0.05758795807673 -0.210600653541274 -0.0124967154611156 -0.0177598587437218 0.0513597339625985 -0.00340565121982005 -0.0194693960912318 0.0101402465425186 -0.00769621484191798 0.0472411529042975 -0.0535869285931623 0.00805190035685248 -0.0196682364999996 0.0241970961943326 0.120799133410451 0.0360940383226787 0.0644170570299228 -0.07634902601933 0.0151301839144568 -0.09085121356636 0.0197261182721133 0.125851912318767 -0.0131494557104467 -0.0052374760641974 -0.00151491229398183 -0.080186896558498 -0.0694848089171758 0.0750983388625657 0.064535167806225 0.0420812648810586 0.0184194199953363 -0.0780055309484748 0.0363764831929534 0.0163427384454578 -0.0529575557408875 0.119384336392885 0.0726871435643632 -0.0505078874904849 -0.00735039513209911 -0.0147234369296057 -0.000687117299700779
  36 1189.77590954973 ""  16.4232178367428 0 0 -0.0981546227398175 9.09751451800746e-05 0.0669814146611696 0.0441975842837765 -0.0106388697781314 -0.0181581053659279 0.0520473533354552 -0.00413177296144703 -0.0333909440784308 -0.0393676444830317 0.0243384238355417 0.0162731033531985 0.050212261117958 -0.0323573204594983 -0.0354695001033501 -0.152219397043874 -0.0150856478314844 0.0577167128022856 -0.0244276336358825 -0.0915498321665583 0.108153958407088 0.0055205582988896 0.15565622824322 -0.00150768550026929 -0.109803023905043 0.156714675488548 -0.131020469131041 -0.0589801031303227 -0.106191028928058 0.115114464336722 -0.039022379384798 -0.0258801622923955 0.146281532804859 -0.0192845111903954 0.0801756769807764 0.1345926677461 -0.313106231898687 -0.0805194670651889 -0.107674311806291 0.157012810939769 0.18087361817995 0.180086565352985 -0.0338396769956135 0.0542464822663209 -0.00560956557890966 -0.0028814867839345 -0.00683144129681448 -0.00412223837377057 0.0227393431437629 0.0111479447268581 0.0370561749638813 -0.0108238270814451 -9.27342450747602e-05 -0.0187764234438613 -0.0529683563228595 -0.0173967462710114 -0.0314273643615089 -0.0558372500851312 0.0633885067574635 0.0585744242482344 0.0317360093880893 0.0109188848260333 0.0393930477359985 0.0460269548880111 -0.0266131373483445 0.00901159481940037 0.0728031777980535 -0.030994883289317 -0.0325428259524679 -0.027200464647093 0.0225812734701367 0.0498303261850728 0.0620855610264931 -0.0455625739975715 -0.043638043384843 0.0541496620522741 -0.106337428738615 -0.10288280550703 -0.0205972500452269 -0.0320013949348068 0.00949638177449585
  37 1229.39488637102 ""  26.7735075697073 0 0 0.0403935272650529 0.0628449751227758 -0.0131533647192588 -0.00124122179651092 -0.0665644950704513 0.030235146730784 -0.0211135063518706 -0.0358139940070521 -0.00772756423731563 -0.00328779626314407 0.0746622325615832 -0.0388844881845364 0.0100875599911511 -0.0954957369406661 0.0544099600051552 0.00949725052559863 0.0828507552158335 -0.0626169819608605 -0.107815905052475 -0.0149131629440836 -0.0852500488633855 -0.0997035953249937 -0.00949761368432117 -0.05756655958919 0.0539718732617908 0.0161658567002176 0.0755055029063814 0.10344372266236 -0.0317983324432415 0.0691058993327316 -0.0417473657945809 0.0878447926723871 -0.0721827744664999 0.396614008673879 0.201269413368573 0.232659582512191 -0.176025828631073 0.0737726293503942 -0.267378946768105 -0.245625060263401 0.121262557944812 -0.178296203357077 0.00466787439508156 -0.000561313640711713 -0.0136332318277388 -0.000424402480978971 0.0046466744928602 -0.00274659793761247 0.00709313812191507 -0.0121431802402971 0.0148561999154702 -0.00372080988682588 0.00402854480606343 -0.00597025550169937 -0.081203099974496 0.0321101976072908 0.000124977187382844 0.0445225051324751 -0.02172459722352 0.00904868407926653 -0.0200412595854678 -0.0378770394175285 0.00258913401808831 0.00635664018496312 -0.00293383318911025 0.0190524640531738 0.0162110122701235 -0.0121961254651832 -0.0120277181431018 -0.0128308982473413 -0.00180866709140191 0.0229400289971585 -0.0141221298562129 -0.00125432211327713 0.0185790381371537 -0.0245643489699702 -0.0194315540311619 0.00555840288990771 0.00344440114249089 0.00671600225545371 -0.00139756161050241
  38 1274.43955070607 ""  12.5708327928402 0 0 -0.00307008877410804 0.0291498483122951 0.0520661668790655 -0.0222482997110478 0.013873898784666 0.0229492888005458 -0.00161423036840034 -0.00445774708465575 -0.0153781388650125 0.0212267254287114 -0.0208623641130786 -0.0323713798940673 -0.00459177315894079 0.00883100148979872 0.00772688275421499 -0.189937006442586 -0.0880322699201624 0.155381568862946 -0.378912103626162 0.213574678114486 -0.449870193563661 0.402319737256737 -0.25004799284678 0.361898491386401 0.00733256965487352 0.0519414754324866 0.0115236168978923 0.000584835216310432 -0.0171208429538249 0.0228050211745522 -0.0432793834197273 0.0386390146390571 0.0240377358978061 0.00176176430308874 -0.0183920896853507 -0.0286824710102879 0.0478948576376279 0.0149756279982678 0.00821042047195737 -0.00837980481451608 -0.0394556291205409 -0.0228724015306863 -0.00131429181686764 0.012466266606123 0.000809527948205822 0.00481161748792333 0.00383085439722577 -0.00553141589513808 0.00667906247364867 -0.00639701819488218 0.0194140332122953 -0.00229770036845608 0.00754327522189355 -0.0125457227557261 -0.0892553607771914 0.0521367445026375 0.0155114633649172 0.0237834777357706 -0.0049836529347243 0.00641385722078326 -0.100060960235691 0.00124261474588951 0.0270722004474444 0.0125444526360548 -0.00316003922623441 0.025662273937626 0.0311596897323057 -0.0296231704808284 -0.028697152568009 -0.0145461102976014 -0.0114081463497212 0.0239458369094275 0.0142663512096875 -0.0209121354277742 -0.0281502778074472 0.0661941656077897 -0.0207172139695849 -0.0615033960124101 -0.0418374440910727 -0.0551361186246917 0.00832513255473359
  39 1296.25140814164 ""  9.00998648634764 0 0 -0.00394708620187134 0.0329839939966685 0.0265601591734205 0.00224213297655586 0.000569483285683443 -0.000523927467695548 0.0111678086498538 -0.0246136552622978 -0.0218292222660658 0.00436084291126589 -0.00296598409393517 -0.00511233345885044 -0.001381203072084 -0.00018776294963835 0.00141822669363409 -0.0330927989911973 0.147520208075608 -0.178512848488556 -0.105211388259621 0.0302396153524857 -0.0913310769905014 0.0800158086876738 -0.04678972230294 0.062448224757086 -0.0148698499988291 0.0841405534499407 -0.0137831794614063 0.0430601124188627 -0.0584432469114713 0.0773419772386744 -0.0403657077166424 0.0356411464373167 0.0195369533830667 0.00649621581714032 -0.00096875825785784 -0.00320909986301501 0.00440149396611752 0.00338123873618953 -0.00357583441614947 -0.00220585690634594 -0.0049775681901838 -0.00335606697542392 0.0285676527537102 0.00956933367103337 -0.0242736862136971 -0.0172651850272062 -0.0175059466022326 0.0183892338135547 -0.0256866248672824 0.0322164456341904 -0.0554730186845751 0.00632169826162747 -0.0242569962543736 0.0307353583015089 0.392679087802503 -0.283817154113028 -0.132444172919959 -0.378843109076202 0.244386945364297 0.169292704850595 0.31642000152796 0.0656152147553913 -0.0531378239655319 -0.0410317935378381 0.00974187829890872 -0.082796356926748 -0.0638534587038265 0.0707791371778566 0.0695503448012743 0.0428614783204802 0.0554460632133961 -0.0704353332241018 -0.016615968541486 -0.0339180818873764 0.0327605682436761 -0.119962861419062 -0.0477111224605377 0.0962253179161622 0.143369853203357 0.179068193099642 -0.0111235988304259
  40 1319.6899432941 ""  55.5531559267034 0 0 0.00534879695506838 0.000770681497146956 -0.00134086235420849 0.00263327839402489 -0.00123399347637542 -0.000595398902630576 0.000923305251408488 -0.00365499135137605 -0.00556831130715876 -0.00254050712829579 0.00174897655304002 -0.00056531342846527 0.000780295763855524 -0.000535207118615765 0.000812502106262346 0.0429169975588862 0.0636078034113629 -0.0881947785285733 0.0125760305607272 -0.0140722247446793 0.0239298068443671 -0.0184587861820464 -0.00207337707780052 -0.0226235560838253 0.0152206782997033 -0.0011366551437521 0.00815309264229247 0.00277580982384326 -0.0116043041910391 0.0123570149645905 -0.0104383466210636 0.00826241962565055 0.00553751542924996 0.00455440264558685 0.00213633362214264 0.00252124552553396 0.00190370312855659 0.00167741490040107 -0.00118997873633083 0.000318572948132342 0.00356845616548293 0.00175620094668841 0.0249084120814746 -0.0179723112875846 0.0157361460577227 0.0382936855646018 -0.00583251370966016 -0.00339752676312012 -0.00496780526449639 -0.00879388614534901 -0.00785820342982745 0.00511925994458789 0.0375092271836291 -0.0404073252393371 0.193600918981558 -0.0681748620991759 -0.00181222931517262 -0.24549285655343 0.13676817942233 0.0783252785323441 -0.364840427454822 0.502293119861024 0.253186210038613 -0.013526870959367 0.0324469959558204 0.0792274243253073 0.0698914538601192 -0.117772125238754 -0.112820527490408 -0.0334671612146406 -0.0493470194145294 0.0515096031329896 -0.0202625804579761 -0.00547699683084477 0.0144611459096589 -0.0411670753871425 -0.0124001686646709 0.0225723982681667 -0.315969770090848 -0.405778839050907 0.0165333250062471
  41 1338.95593504188 ""  1.61353349743915 0 0 -0.0600542385877221 0.0212462358902068 -0.0732933648215621 -0.0158459286629581 -0.0365937993479803 -0.0302893271201685 0.00153050409584749 0.0434563401006979 0.0324249932174799 0.00731079088651848 0.0254832352618417 -0.00710994120346448 -0.000329425516939006 -0.0163108656019511 0.00837599626609115 0.472959092885656 -0.151669767339835 0.517927861277537 0.0442281228925909 -0.0868591823658308 0.0788801692906633 0.198410143380936 -0.0371824813826618 0.170452631168754 0.0244703237367374 -0.140498208279515 0.00717024264277329 -0.0640256013310763 0.0494453819088658 -0.0370327459428568 0.0797626068796415 -0.142077668319122 0.0580457595848555 0.0595797150823652 0.0250449355184543 0.0309871772591659 -0.00137498204035181 0.0196139792583459 -0.0411992842427303 -0.0230991321483553 0.0314638967505998 -0.00757408001865665 0.022774348171401 0.000495950868566343 -0.0142887905555878 -0.00833948259354544 -0.0058717557421301 0.00468825528747855 0.0123376568957039 0.00612981310184608 -0.00347392439693435 -0.0050456580934716 -0.00540107676855323 -0.00342996192065664 -0.0280857723846327 -0.0306980486475699 -0.0271026948491588 -0.214094814856028 0.134500105192977 0.0530804685887363 0.0148701168437721 0.0468680697226166 0.0140904461887091 -0.00460434271946728 -0.00412201855862085 0.00674939782223191 0.0118719710454111 0.0219382938978616 0.00981299999171617 -0.00743343636307698 0.0329768158129112 0.0162713829686647 -0.00892804000997678 -0.0152380221829653 0.0220781491168794 0.0533394771619419 -0.0937232591422953 -0.114136063297229 0.0550363200705753 0.0703953155458591 -0.00488274410885698
  42 1352.42223548665 ""  69.7015345321631 0 0 -0.0381309181257398 -0.0034245799261978 0.0037766995302134 -0.0221738347942741 -0.0201317336796012 -0.0220077168808002 0.0100250123760691 0.00368357252588471 -0.00398970633488508 0.00305675551538853 0.0128704208000505 -0.00902927678352971 4.00908950461538e-05 -0.00942232523854999 0.00621647093621028 0.27067842522244 0.118087072442775 -0.0313024619068146 0.0366526343072128 -0.0217674025022945 0.0120604269276768 0.17557013664031 -0.014658268906152 0.167956962791866 -0.000227036150562692 0.000893234693312206 -0.0106182077955327 -0.0185416200924228 -0.0176070531144701 0.021891010844901 -0.00586433138957795 -0.0215752275709519 0.0458444128563154 0.0448649702144147 0.0182300379738653 0.0197011287739547 0.0153808557060865 0.0162493298925431 -0.0216662014853622 -0.00552672535537321 0.0221390775653864 0.00551166946996835 -0.0851587288132622 0.0414973910108937 0.00391765143359117 0.023692543500692 0.00436790334240019 -0.00456979207998783 -0.0515113729953088 -0.0084846058910021 -0.0086478103589297 0.0145991334492284 0.0145421665739792 0.0234882276573808 0.385186517536304 -0.129976445635106 -0.0557398228883973 0.470555760822476 -0.264516292341802 -0.00553656692915163 0.204500888124591 0.00708150400274839 -0.00472880786668259 0.00964936482156546 0.0179693871078934 -0.0669927624707151 -0.0264929441091468 -0.0785291230857732 -0.0263963644491223 0.0421110599208162 -0.0884848336367728 -0.0967061072921321 0.0206755337889728 0.0106575024520058 0.0100032262520022 -0.0904373001710573 0.0112897870729414 0.0871789528343335 -0.168191542340177 -0.21390589673372 0.00359228559173356
  43 1384.51424680934 ""  5.60815302987415 0 0 -0.0143915709849299 -0.00940461591359545 0.0115959709161341 -0.00272489670000324 -0.00377634698078074 -0.00838362437872227 0.00551133880630669 0.00197782352115004 -0.00893755420079789 -0.000253233798729269 0.00357568900398786 -0.00293372894243379 -0.000254468336756508 -0.00216541271355977 0.00124094987441862 0.124127421746232 0.0981233778897433 -0.0939872100319985 0.00454606245426313 -0.0167058029279483 0.0173305427367142 0.0548343116404855 -0.0161974357303752 0.0433683884574848 0.00755788538712637 -0.017202534893508 -0.00982630722010066 -0.016562074913171 -0.0262025309115206 0.0343126226998751 -0.0129116353044514 0.00361694317556721 0.0209865924143651 0.0123034367123668 0.00435041580017287 0.00352279042813021 0.00844403923165116 0.005979485243955 -0.00577522410801742 0.00281640920838837 0.00845652686812438 0.0071062159792139 -0.0215294990380219 -0.0286410524926847 0.0212391976307074 0.00496050035127223 0.0115038185052045 -0.021334284264642 0.0656425205981523 0.070639432518998 0.0181985505904394 -0.0288009574072614 -0.0108799245392374 0.0169253411983352 0.270928281893068 -0.0355837040977898 0.015836428642866 -0.129988875420538 0.0362199306585834 0.0422425815987415 -0.560405982719046 -0.506136231175492 -0.24940952795326 0.104003185090935 -0.0557909977935666 -0.0668713032453111 0.110245157058251 0.00218689870117334 0.0165272941639483 0.021747256532418 0.02242133204483 -0.10758362876059 -0.00236111056162507 0.0036572655797921 0.00231572505422341 -0.0512775501807021 0.0281858076294955 0.0650758697070671 -0.0334168997972504 -0.0372045955829041 0.00240699942687559
  44 1403.40320545399 ""  7.70347393691408 0 0 -0.0457332258325573 -0.0419746388292303 0.0524419980987243 -0.00846150515875653 -0.00881974580534791 -0.0261020642423254 0.0237703085349966 -0.0139156283669393 -0.00737448300519583 0.000677643645268563 0.00682877122270939 -0.00643244259650108 -0.000765941192201418 -0.00417264551942204 0.00211116235487436 0.365953262889817 0.298518851776514 -0.294036936189931 -0.0121973199593494 -0.0323605922600393 0.0137563830998777 0.1715397133329 -0.0295032495516711 0.144008948412147 -0.0559194268529948 0.0635757520720947 -0.0571459244094612 -0.0809804840838498 -0.0293354602834728 -0.0336571419025457 -0.0555986374582356 0.103293435509844 0.0196187682708863 0.0265022723207178 0.00863272991589932 0.00535332877664415 0.0171157134290248 0.011224685111028 -0.0115461856716895 0.0100111668031333 0.0149509218190162 0.0172748847818703 0.0200930614149122 -0.0247397083998264 0.017148605726694 -0.0132458166384145 0.000130320934094781 0.00533212446591203 0.0186934806649873 -0.0181531557194789 -0.00264382068105608 0.0292519872686022 -0.0365197479455607 -0.05575892905579 -0.178162453255778 0.053203349735556 0.0424542537150487 0.0116780069597443 -0.0327042260012118 -0.123251336963162 -0.0815540353244145 0.0790731109441286 0.0498945607246876 -0.203427758578104 0.0438748176288898 0.236083353072126 -0.128115235462176 0.236190630742582 0.0869854852458376 -0.055812414579896 0.159612439400193 0.249247412277222 -0.00287125349471825 0.0344219690948597 -0.0138528829986816 -0.0488635533589793 0.107009524145068 0.0996764696742798 0.0984466145619242 0.121752922673648 0.00547373549091288
  45 1412.34021185169 ""  3.44931672091352 0 0 -0.0499270596699054 -0.0104595684255569 -0.0013633346533481 0.0563651489581735 -0.00400697389948085 0.0234836234758433 0.0359264848283555 -0.0371787482637081 0.0447339259744534 0.000603105109175376 -0.0128984587406821 0.00568044162552762 0.00515328512276031 0.0113806973429726 -0.000842685488189358 0.350236017805468 0.168150800769738 -0.0803744952157823 -0.278502642201793 0.0269342669966394 -0.167841015735083 -0.103690817440643 0.00654879479487912 -0.124043061166635 -0.207734361576281 0.113186489432044 -0.149961374074642 -0.125046239954791 0.0456681768100504 -0.212047327647359 -0.0121179013249405 0.229235350321388 -0.132116079903649 -0.0650798531902888 -0.0467091847987112 -0.0406366550830099 -0.0609951284576798 -0.0123204132231867 -0.00446513412656479 -0.0178207147430039 -0.0372589624191404 -0.040065949784807 0.0312157052198557 -0.0134211021097557 -0.00322135508068702 0.00411330429168362 -0.0021257997366843 -0.00131454223255442 -0.0168727081375613 0.00527579701058672 0.00591430105385319 -0.0279942338780301 0.0359931169471081 0.042943385844287 -0.188670512845396 0.041368554121311 0.0169215894314859 -0.0618954908758807 0.0352422719753223 -0.0548028240731801 0.108044659451857 -0.00806893119896499 -0.0048852118008038 0.194639319920683 -0.0446549570880829 -0.194226476460454 0.0995734707688184 -0.209489271647339 -0.081575963082662 0.0312907548215083 -0.158627243525764 -0.183583095618078 -0.0126349045262461 0.0194137266253601 0.00883673050181326 0.061279143301736 0.00367556285330623 -0.0680480478989019 -0.0260528257319919 -0.0363320481012456 0.000308546350095956
  46 1416.7632979911 ""  4.43725484677009 0 0 -0.0163888393604318 0.0311493625313391 -0.0491842990768569 0.0621306412119449 4.09344705599077e-05 0.0466627215881506 0.0126298241755483 -0.0155405397708146 0.0384273040490865 0.000946686579615718 -0.0189453860558768 0.0109883157951469 0.00666893700717811 0.0148249108314867 -0.00157643080888768 0.0330139970949943 -0.0906374489041675 0.183662564039809 -0.261575798896087 0.0700789248005575 -0.20218465323614 -0.24559479982549 0.0549759405039367 -0.233783685263412 -0.110617050686141 0.0183140652776319 -0.0747875278459717 -0.0420013516437099 0.0438506207133071 -0.113525267891416 0.0351458812310948 0.0868806322653103 -0.10487002189714 -0.0910047244578981 -0.0578807701847417 -0.0468932157775064 -0.0822532291355222 -0.0209653290204517 0.00166218445061701 -0.0315434539899669 -0.0512586672469932 -0.0610922749832077 -0.0551511485076046 0.0269930873168348 -0.0048291165294692 -0.000308369223920325 0.00240368563603118 -0.00131951387994643 0.0192818611656343 0.000731962845170372 -0.00176771618935667 0.0294752215620324 -0.0395309347268683 -0.045063995831173 0.295642297844889 -0.0915734681068626 -0.0485259983615445 0.129694372359043 -0.0697534068547645 0.0707802164738715 -0.120878506715667 -0.0243560409578868 -0.0082684620589929 -0.20551444895327 0.0454826874407531 0.209013986190102 -0.0947281793424437 0.226922410315983 0.0890613581624074 -0.0280613052864059 0.170129865188745 0.181719556903997 0.00622919237331813 -0.0130234824760557 0.0210999602181034 0.0357847112971673 -0.0796842818296753 -0.0800660399493235 -0.0104833470327724 -0.00933012326756986 -0.00216026793240977
  47 1426.65016318211 ""  13.8461189258001 0 0 0.0384605367257567 0.0138199328677266 -0.00385532262873959 -0.0614698006008113 -0.00102492207354054 -0.0314640229796304 0.0283441679304139 -0.0605101010005462 0.0720640710261324 0.00153998133872993 0.0179728462964229 -0.00751143749005362 -0.00816912114606732 -0.015330970894767 0.000370105667822708 -0.225733518486467 -0.110154519050928 0.0626856514949163 0.259070235196138 -0.062140502314834 0.196138555669868 0.159299460561021 -0.0582567274466578 0.165988663239351 -0.303635875860814 0.231489487780139 -0.177795511914505 -0.0665834429518011 0.134545982645207 -0.368737075284855 0.0138102296946981 0.314804000873695 -0.262180598102286 0.0843069116898203 0.0588596901714737 0.0496687720393184 0.0839050435178788 0.0184172193465284 0.00156162149871376 0.0254490860083705 0.0520999042466392 0.0567912806966934 -0.00801947780983267 0.0115939383714871 0.00160921009663316 0.00082231728646248 0.000504082836499025 -0.00124355336733381 0.00483083580488007 0.00402774915794433 0.000441416034148945 0.00150769544874492 -0.00440090157987985 -0.00466652893792562 0.0607211887068948 -0.0855456675656611 -0.0331643049707907 -0.0189264591901466 0.0156565290705249 -0.0156614828606744 -0.043393981086138 -0.0149387422773783 -0.00684027602978627 -0.0168395033815915 0.00201364069696691 0.0241139170226463 0.00312670287323028 0.0251703469320976 0.00967075236101657 -0.000522370674788914 0.0191423990880311 0.00829444404549912 -0.000899899771152466 -0.0119588577466508 0.00414761019229446 0.0223667742014031 -0.0400327728033933 -0.0435150267040005 -0.00764707163143923 -0.0111373120606532 0.00352749847251672
  48 1451.35364041706 ""  54.9810814199565 0 0 -0.000204969198271111 0.000349817440152629 0.00157657149403448 -0.00185446309107687 -0.00303602530776127 -0.000410156016028859 0.00298294452573267 -0.00105655382141142 -0.00162205525456819 0.00138321798280342 -0.00103246771381689 0.00101075047465279 0.00127180333303929 0.000710510390394459 0.000859574536340845 0.00209537722832645 0.00339345413094088 -0.00206568751769311 0.0129693040108361 0.0193022424136181 -0.0272763551072538 0.00226151165578825 0.0334835924090668 0.013580805546417 0.0112671896535054 -0.00374333855133023 0.00713274401858035 -0.0280850708069917 -0.0078930626962219 -0.00627667421654389 -0.0189349500741755 0.0226621942834345 0.016947929827472 -0.00981626799967719 -0.00807393485802872 -0.00534584065066079 -0.0127556606716802 -0.000414152450454922 -0.0041346146423732 -0.0066946168193138 -0.00436272584364161 -0.0097088929811295 -0.042404806304888 0.02089417102922 0.0152928585069173 -0.044713852651526 -0.00162228047523442 0.0211272050385828 0.093759067213976 -0.0899944981809655 -0.0640246545759938 -0.0578905662865967 0.040752294092033 0.0147643250881449 0.161922351733451 -0.0688090309272771 -0.0170083772092207 0.145669066068377 -0.0888004173501455 -0.0198080637588961 -0.245363337823245 0.306090204979159 0.135630996213471 0.225704674101291 -0.0827881880780716 0.0625559982225575 0.176390789286022 -0.0113463600703353 -0.0086151406920293 -0.0277605773329646 -0.142920649211511 -0.109069392737334 0.00422145036826678 0.00397819434556221 0.000485544749140687 -0.0158339006110145 0.00600386778442776 0.0173438136040462 0.30768584691776 0.388714328558213 -0.00233972009498235
  49 1481.97678907909 ""  1.626629914185 0 0 0.0100608900926929 -0.00641549652801907 0.00585800922982556 -0.0356952275277224 -0.00924091367660822 -0.0197680350364064 -0.00284855674468857 -0.00383721548839045 -0.00319974204750337 0.0185963061477662 -0.000738427164674907 0.0166209976855071 0.0667278441724026 0.0107160257671007 0.0548608436692381 -0.028138771990427 -0.00821752420792104 -0.0119304664090236 0.199374610202258 0.0843688309861914 -0.0572582588335566 0.057137217857269 0.174369244301159 0.107612733557757 0.0239219581318648 0.0623293889004995 0.0404043525985145 0.0268962227605533 0.0269146113007457 -0.0423813384986889 -0.0203783994743475 -0.0119766386250197 0.0406621628063202 -0.355749637975198 -0.332625835370355 -0.189276027431927 -0.369767872208816 0.0963823498214983 -0.26495851984751 -0.256841167781137 0.0196219386853039 -0.325997748576124 0.00712872703826589 0.012904922012462 0.0167990427340316 0.00327429836942802 -0.000153555066025014 -0.00207319426163797 -0.00542313597815209 0.00889400578543838 0.00335212765726047 -0.0006922526747142 -0.00180927445337265 -0.00299484424696354 -0.0617597938383793 -0.186966366203759 -0.0560101085669957 -0.0350521459706589 0.0238916670407785 -0.192048609351697 -0.00244659002444159 -0.0253613288351467 -0.0133822296797324 0.0169288727036132 -0.0129985263726311 0.0427627644053639 0.0220308867303229 0.0363793726682311 0.0160444400479194 0.00556824534747874 -0.0204268674955314 -0.0239713241699772 -0.00216426567558715 0.000632171108895888 0.00561062910846627 0.0211402553827399 -0.0184090869195971 -0.0336150347087749 -0.0273369035169706 -0.0354024304489494 0.000729940479876942
  50 1484.4889693335 ""  1.03248581008914 0 0 0.00503515567833133 -0.00676836540298748 -0.00387725484548189 0.0139088476047744 0.0034732141469819 0.00904253243958255 -0.0143481339841582 -0.00716766913882287 -0.0129495258690095 -0.00684423265827918 -0.00103358163498504 -0.00509276883820984 -0.0211852225331396 -0.000571989357401018 -0.0199350707723262 0.0293066682300123 0.000957806408716418 -0.0077660052038346 -0.0763166559350717 -0.0195441169253572 0.00247310206740096 -0.037185087247134 -0.0476441488574055 -0.0516234188475861 0.0930611887751766 0.15362963635896 0.133102897513339 0.111783101814783 0.0692248805046401 -0.0761567729630367 -0.043237745274651 -0.0880157068730859 0.128610960905009 0.117993005751292 0.120293158248179 0.0714860252313986 0.106572458875254 -0.0513996479015901 0.109936372504011 0.083676935058408 -0.0317103732948799 0.0953969961875956 0.00970523504652047 0.0379403475941237 0.0383356795351781 0.00688686524788226 -0.000691211570202017 -0.00408637872958407 -0.0169159274575616 0.0180506252938345 0.00322699209139688 -0.0115001194790214 -0.00187951013018878 -0.016379220745202 -0.124428685016183 -0.469129637059916 -0.147216034832359 -0.025222518409043 0.0286168855646935 -0.473696868906449 0.0154348815777957 -0.0526549923964301 -0.0323635745414803 0.134074486359812 -0.0867621883050678 0.253894073503414 0.110740801898562 0.209601133998157 0.0906468107046119 0.0122833864493851 -0.151285411669846 -0.109682158715105 -0.0104405103509999 0.00468929636815186 0.0238408386306685 0.116059112892467 -0.0570952998276602 -0.142937193090454 -0.0598948194564161 -0.0777693120445115 0.000515706723857969
  51 1492.6257173869 ""  4.13147780368434 0 0 0.00129738509344957 -0.0031341593555854 -0.00583867221687304 0.00289243378823094 -0.00178843339953251 0.00334072835321523 -0.00253058725644077 -0.00899948614274437 -0.0081843493929351 -0.000219088585700753 -0.000930270441433373 -0.0016605715495887 0.000736696542899735 -0.000469864330519561 -0.0114275478806922 0.0170534320226313 -0.00763614639030938 0.00799163058514912 -0.00672992873200751 0.00853497998631137 -0.019474748744128 -0.0151732821656504 0.0145769263023162 -0.0111075097318253 0.0796222806017396 0.111606201322613 0.105425609285597 0.0166375709211832 0.0434914431476075 -0.0908418147793108 -0.0691943763457866 -0.00884680891188862 0.122333272948634 -0.0295949610141185 0.0717330228236717 0.0948575802664944 0.0342845984746778 -0.0616432702451599 0.0969185615804427 -0.0229892229356979 0.00308898226124228 -0.0313376936871346 -0.00961848142289522 0.0227657498236995 0.0215077855279479 -0.0105150968761903 0.000178345930417202 0.00100838298279046 0.0437162201200992 -0.0194360478253746 0.00539871551606209 0.0178282104726436 -0.00662073708042407 0.0319176093798722 -0.0504035144952513 -0.243035608224308 -0.0747004836560488 0.0238818947960749 -0.0145973529985223 -0.249526750992939 -0.129947450685395 0.033794317002314 0.0389947325409738 -0.316377089322363 0.18108417924168 -0.452309145482738 -0.0894859412087085 -0.382714613866558 -0.162647948589604 0.0141821637165639 0.377652221988046 0.115266137483336 -0.00115713861800722 0.00313866521228884 0.00955980623854826 0.0310822285183349 -0.0198273792989604 -0.0421990191891071 0.052787312762087 0.0716109730473205 -0.00726951505900203
  52 1493.24395569912 ""  7.00992758288658 0 0 0.00118701802669708 0.000151377400710513 -0.00338748632576252 0.00234480712220084 -0.000173207543160241 0.00337038662010415 -0.00123757586176672 -0.00114810760927567 -0.000537755604282305 -0.00779723079101529 0.00249362782384774 0.00646789426902889 -0.0397766937943447 0.0170896163469327 0.0346916389425918 -0.00722300219418718 -0.0081132959493594 0.00567392815676177 -0.00132449498654327 0.00566939949713731 -0.00101103500690223 -0.0227108665480036 0.00635345548001374 -0.0131840380484475 0.00897928919180437 0.0164240291975226 0.0140004987290657 0.0102492340263298 0.00826598244632917 -0.0111625428759643 -0.0046138224637827 -0.00712583719858895 0.0127183476521041 0.444478090683494 -0.219751402998757 -0.483299581918731 -0.160846491175707 0.219001880787158 -0.351483078186043 0.303438966932496 -0.246925110401422 0.314256168177533 -0.00126250730810624 0.00456052665695572 0.00465529851805343 -0.00158616883081794 1.93910992716515e-05 0.000106398065103542 0.00664881341112029 -0.00306455803229037 0.000860868745443848 0.00263198220250629 -0.000995726649564462 0.00482444446944039 -0.0119000114895936 -0.0486301376684565 -0.0146324557059445 0.00458167033213425 -0.00208653285204354 -0.050649432392708 -0.0205797259312387 0.00533619736973568 0.00617372931807455 -0.0480795361133892 0.0274430994910196 -0.0676645134466463 -0.0120438369935725 -0.0576891227875275 -0.0245449173153578 0.00253281920127599 0.0574195953418256 0.0161692944293745 0.000424646282605964 0.000104875225171465 0.00133609730007747 0.00156280359438918 -0.00252922042956465 -0.00262910386181244 0.00734475136748544 0.0100872323460163 -0.00121898875001471
  53 1505.50389038005 ""  5.36563334223137 0 0 -0.00399026270656638 -0.0129006197592381 -0.0046014456618826 0.0211364107319648 0.0416091361239427 -0.00547560477006404 -0.0089546912695592 -0.0186950719386934 -0.0101236939360488 -0.00164634235078764 -0.00627274580783288 0.00224477059081898 0.00168527025773695 -0.0331771302396482 0.017135290370159 0.0193729236556036 -0.00438098313199485 -0.0100571877083892 -0.209745661804553 -0.158051935865723 0.209776883608591 0.00348585013911938 -0.31696237766059 -0.111731711005351 0.0957129389480946 0.262552552428256 0.16651286739082 0.122138553581865 0.117590450828233 -0.183780209429603 -0.0755913618479672 -0.0768930765506259 0.181334815280549 -0.195025960742984 -0.163708852298139 -0.0753882098573211 0.243300499800723 0.246954321094299 -0.26835344446601 -0.0624335715546785 0.428270077970696 0.0889228507461691 -0.00835832649040152 -0.00467781205566751 -0.0135455928712971 -0.00134206435960531 0.000419416689998731 0.000832968118659703 0.00256029527333827 -0.00449752772051273 -0.00083025232293528 -0.00117711303335497 0.000172174791450875 -0.000174003319086698 0.0494585308428247 0.104325516540668 0.0258790007740496 0.031289875783316 -0.0189561061856685 0.123830043146003 0.000920285297738097 0.00402679418989882 0.00372181322529852 -0.000821320491266154 -0.000236600778350349 0.00326193421401042 0.0029107268767382 0.00211240285000362 0.000757175658689637 -0.00137105130020937 0.00320278937255733 0.00194971810914925 -0.0056657591993108 0.0029651282519291 0.00477929227994412 0.055376679703949 -0.0134304980650646 -0.0594828576226196 0.0126236402325745 0.0182887572889684 -0.00266220060581648
  54 1508.09853223729 ""  11.12486238114 0 0 -0.00618495073467315 0.00282121885026877 -0.0281471002890526 -0.00302947872333511 -0.00901132280936556 0.00426256614151061 0.0163530535470022 -0.0301956241559463 -0.0148925643133916 0.00142833294309452 0.00406276457794963 0.000802784078762397 0.00223028511429396 0.016526330483632 -0.00477000387117608 0.00581009590672472 -0.0592048163402165 0.0788582416079752 0.0686134511007079 0.0321345619543285 -0.0335692155697826 -0.0222653079968125 0.0770948421786054 0.00330117047043183 0.217026585339299 0.244882240737638 0.264339098651351 -0.149135684275079 0.0782742282383814 -0.304677447528232 -0.263149899471357 0.12962593851173 0.361648742193814 0.077892211603897 0.0562773978061783 0.0191861126423313 -0.139069881963778 -0.108461102468096 0.107692049045024 0.0175367241298124 -0.204449458269625 -0.0577136297675025 0.000293972734900917 -0.0144936460649271 -0.00583501161003351 -0.000289865127447346 -0.00122179531474899 0.000352308267618363 0.00260290704499701 0.0153143577321417 -0.00467200651438925 0.0138584642284641 0.0167682147892276 -0.00976983990874782 0.0522472968449004 0.115211638817222 0.0408323394277765 -0.0276485924629204 0.00951689636537023 0.129342163148652 0.00686422551723479 -0.0345382324744578 -0.032582966585072 0.181310031587465 -0.0615431240396223 -0.0368371441854287 -0.296905861178591 0.0118625034462249 -0.00295052351077672 -0.0874608483832925 -0.246228284023887 0.219826440905219 0.00959957336592362 -0.00699620015546315 -0.00992402132791862 -0.106803526765225 0.0341632351379167 0.123874253011845 0.00263382777655809 0.00453505739389481 -0.00107304727901034
  55 1509.42683403091 ""  7.6514949459563 0 0 0.00159229151628486 -0.0209558097112777 0.00737668799936127 -0.00650872837502151 -0.00425198955606546 -0.00420400993904186 -0.00765182139963904 -0.0163175313781968 -0.00936077021963713 0.00057124977427036 0.0055202495697045 -0.00120501916108629 0.00573095984781317 0.0185993441585287 -0.00295135415543755 0.0486365766996221 0.0200043403269017 -0.0408535608157632 0.0599228323048468 0.0121865571701275 -0.00232925289948454 0.0222045885819111 0.0402718652939188 0.0325882584992776 0.0812022886312213 0.217238987499688 0.139517681000876 0.0797741629454539 0.0977033565772997 -0.168379453936926 -0.0775771330774117 -0.0366742438247087 0.149362063101803 0.0717145257474879 0.049794470005884 0.0150694343178513 -0.161522824911879 -0.113153589184181 0.107523868871253 0.0120970673606849 -0.218293767401244 -0.0722921326288179 -0.00342123256413945 -0.0116503914036025 -0.0256696331723951 0.00466038306885957 0.00279130017565272 0.000168746764828957 -0.0203364680926343 -0.0171666235883745 0.00533817421395156 -0.0232149265286376 -0.0264800614221411 0.009384369429396 0.0350766933816439 0.20904657334333 0.0568792880903625 0.0242249639090577 -0.0142805915680957 0.223971629740287 0.0474649138597972 0.0264813468805798 0.027170258832919 -0.219517900771866 0.0581720504568512 0.148871472589277 0.46353708423955 0.0681338432702703 0.0433127327711816 0.132610902647942 0.302987944279629 -0.358200733737847 -0.0122506606667574 0.00828899234840628 0.00601156069787444 0.121069476939339 -0.0214242685699011 -0.127188958506574 -0.0130274922934522 -0.0138867545150862 -0.00293598919808944
  56 1510.94407256454 ""  8.07230622740565 0 0 -0.0129754553538826 -0.0246135908790552 0.0269430100516956 -0.00054002290926753 0.00410950352348584 -0.00738663009413567 -0.0411529596808423 -0.00299665052552485 0.00820653513994641 0.000661606203016399 0.00462554721659124 -0.00249574200028829 0.00766935626347761 0.0163223631319341 -0.000983651502943309 0.0662849486541695 0.0688037436349795 -0.0873906592549439 -0.00598963630214817 -0.0153875614568932 0.0265852404404113 0.050490690294002 -0.0274373157558258 0.0348165113006418 -0.157833406045904 0.268647446528079 -0.0471004228324805 0.516768882827145 0.16949165662836 0.00276486592904824 0.24078225580861 -0.356829164638456 -0.164372590446591 0.0442346531824781 0.0323891365888533 0.00997239548256595 -0.146141511248304 -0.0931357084465886 0.0843412379282402 0.00034747698606276 -0.18043733477776 -0.0738008620493937 -0.0132786822700457 -0.00227382706189016 -0.0162876106882077 -0.00429044151787471 -0.000633507513828986 0.000930207806911502 0.0181357487676137 0.00256735137606209 -0.00104712632764288 0.00931108045237281 0.0136068653564994 -0.00583915912412141 0.0649402278541044 0.0732444194552486 0.00862392995289093 0.00451907002730313 -0.00473700233243226 0.104297436002253 -0.0386694302379572 -0.00338678875943174 -0.000976882094680234 0.101907762042368 -0.0254113310474709 -0.0827142536897315 -0.228174933748492 -0.0446011887292323 -0.0280614615686596 -0.0713852953786783 -0.134078775012674 0.19213356748743 -0.013508974371927 0.00984238844308948 0.0135542879424097 0.166591336368562 -0.0448333556877231 -0.183735303082443 0.0275298958524986 0.037551084157987 -0.00179310272235098
  57 1525.14200575743 ""  4.50602602880346 0 0 0.0297488162177808 -0.00516734962364845 0.0120666747709903 0.00158403897440985 0.0516461423138753 -0.0232333267066537 0.00989249159357033 0.0118192926888453 -0.00652354334289013 0.0047445198294229 0.0168160000657999 -0.00345052898697656 0.0244356398277863 0.0233501986112827 0.0115412345839739 -0.0493264684109888 0.00612523663386102 -0.0521583449702177 -0.217144690597804 -0.257546067942482 0.372752046936352 0.0837835436708587 -0.485031076961464 -0.0800273036009173 0.046811752430869 -0.202161467321044 -0.025852554363197 -0.209114145583222 -0.103466862334727 0.0851675200243589 -0.0613948780599884 0.136790217792573 -0.0028517009664281 0.0191539764716376 -0.00833321214628276 -0.014951503998671 -0.295658276040322 -0.11582216761135 0.0674522484952955 -0.0526489242318368 -0.265531651252448 -0.176556136823525 -0.0117510841449938 0.011321659821771 -0.0060701446649076 -0.00167161206158702 -0.00107815816458372 0.00021317633397351 0.00605767627521195 0.000271797662948581 0.000581711337929372 0.00210022471120027 0.00161054308558847 -0.000776186664121371 0.0310778744271683 -0.0501751571455961 -0.0297148481742387 0.0349886654236675 -0.0138701802014934 -0.021920033032759 0.00765303765081867 -0.000669207109361015 -0.000286744432530159 0.0139063427729178 -0.00284953280221772 -0.0188009373978386 -0.0460311635080981 -0.0079227317046502 -0.00474389003620497 -0.0134145698173472 -0.0185619455510107 0.0399273822975799 -0.0159915194760361 0.00443199850524154 0.0166025895155524 0.138049066460108 -0.0566828142718557 -0.166754920281968 0.00370065107982022 0.00496800600581729 -0.0021769592958428
  58 1527.03865197045 ""  6.65149014671656 0 0 0.0428391250063904 -0.0352224302835367 0.0356623587301945 -0.014366907863674 -0.0222490302024813 -0.000624121271474531 9.27801921547688e-05 0.0094146946477657 -0.0156103352486805 -0.00485484340154883 -0.00552314200030855 8.41771618694443e-05 -0.0109027661711545 -0.0103898383411545 -0.00446372289198675 0.0511205756745238 0.0626436601376411 -0.134844084863759 0.147851790624445 0.102995171570762 -0.133904359658692 -0.0075001649622541 0.210671860616881 0.0649303790803751 0.0982842869777211 -0.145025759828918 0.0393760368859798 -0.19724630446777 -0.0710543102693693 0.0262392650776841 -0.106952992777543 0.143079724230765 0.0497202168678102 -0.000535646547611838 0.00156728837771516 4.4719965680027e-05 0.136054695408501 0.0575018722280762 -0.0364940187691519 0.0321571760813587 0.121132963485599 0.0898784054703739 -0.024464447229126 0.00899962880041578 -0.0337532031250208 -0.000946731400647082 -0.00219304500461109 0.000300493300112729 0.00938419083828588 0.00868158390582521 0.00502647871437583 0.0048570296536024 0.00246176514199656 -0.00393679772059566 0.100300197718418 0.0398619378629142 -0.0269262394215469 -0.00421124474553433 0.00928596669517717 0.123018574347556 0.0291609151305248 -0.0185597970297642 -0.00994730181654548 0.0417759915540661 -0.0133660695569799 -0.0334736255521705 -0.110553879548992 -0.00566642207710341 -0.00595978197742385 -0.0336015726137547 -0.0525618086109213 0.0969834355100066 -0.0456959580678515 0.019405793040528 0.0446522608998649 0.460201430861087 -0.141062335742206 -0.516286443253915 0.00211064386982852 0.00746137616231315 -0.00813128783723588
  59 2958.92876256444 ""  37.1583265760437 0 0 0.000318807812784642 -0.00259669479498899 -0.0019107000899664 0.02370777069585 0.0542088849520056 -0.00322773242122153 7.52880752378105e-05 -0.00110920322791356 0.00137126737564595 -0.00211042706587159 0.00193923617926842 -0.00246473189904767 -0.00778712647330726 -0.0116525849233508 -0.00122909980622707 -0.0105822440646634 0.0314962940676559 0.0178619133182119 0.154437172810694 -0.573227410954905 -0.359376321475854 -0.405368653382167 -0.102784424404056 0.429791541603458 0.0186495999407848 0.00471313653003558 -0.0178097447086454 -0.0040406623634824 0.0146886975869191 0.00914964858774975 -0.0108704350861135 -0.00774130501686211 -0.00412734572412055 0.0163207514630047 -0.0543582845183734 0.0401308450513803 -0.0534612698605518 0.156062254651904 0.106075902229632 0.141165715372456 0.0397624734693233 -0.125726441661297 -0.00456153390252221 -0.00683926741713801 -0.000673869565302667 9.48835088018547e-05 0.000258934604393573 6.67468828776607e-05 -0.000263865668518445 0.00325177453272787 -0.00769263472535288 0.000119388617611554 -0.000465414888608234 0.000625397444052679 -0.000389897320212925 -0.00592997563971118 0.0121865812419444 0.0490495508744663 0.0908172373032393 -0.00389097227302514 0.00197546922659561 -0.0455844875545309 0.0926329198784371 0.00119873348853708 0.001694447820548 2.48617468327534e-05 -0.000239733684043407 0.0037746870943986 -0.00718014403614704 -0.00285420740587959 3.56714952072739e-05 -0.000842891508880512 -2.93994940044338e-05 -0.000122934697959531 -3.03638612433451e-06 -0.00112774681349849 -0.00136485276978164 0.000860547832067333 0.000311333254173265 0.000439570595103311 7.54675792709791e-07
  60 2962.52273483249 ""  35.9454802478806 0 0 -3.94380779426765e-05 -0.000267871907055768 0.00011090077206047 0.00481799703919857 0.00505091642843195 -0.0030158115610832 -0.00260983566890887 0.000974819762345686 0.000655434049443737 -0.000302635058985326 0.000209295018684617 -0.000363264419084881 -0.00103858945598726 -0.00189328387636675 -0.000463551844347827 4.36777164647905e-05 0.00107917043678745 -0.000314282752939836 0.0130175395369228 -0.0452554464690371 -0.0290134445538369 -0.0657126622815304 -0.0180422822353056 0.0689898219201035 0.00142889643634661 0.00224550739822992 -0.00346950604248334 0.00759500292859276 -0.0218153215879467 -0.0105913304467596 0.0172817445551056 0.00789801736728804 0.00910204146775118 0.0026355481600929 -0.00850032871264293 0.00632688039693157 -0.00856767204968351 0.0263657229838629 0.0181397294021683 0.0199282224327286 0.00544659767421444 -0.0178424894389427 0.0028377705677503 0.00893687447933749 -0.0063271065997183 -0.00143822973282707 -0.00208091385888948 -0.000614230618567813 0.00346447667203217 -0.0317135212743268 0.0702764869265457 -0.00132465979981446 0.00559544697565361 -0.00501615485917379 -0.00141311388722016 -0.0278367898339877 0.084298509873197 -0.0353218186913212 -0.0752041916304746 0.00253352439832248 -0.0204100234152263 0.415148819876598 -0.841300004374408 -0.0211162230463868 -0.0362315758513892 -0.00179771195255652 0.00188724653889818 -0.0286326844071742 0.0550679013931154 0.0372564481016089 0.000357952286509197 0.0125625359084163 0.000326397320436309 1.70792610620046e-05 -0.000133053218484812 0.000188786998566286 -3.90317480516581e-05 -0.00176873840361805 0.00164851794545702 -0.008958785586567 -0.0029654460754837
  61 2977.39762546562 ""  68.4955086790539 0 0 0.000313116970893379 -0.00199441358084867 -0.00090102860556212 0.00413727754070245 0.0182945393425357 0.000660993187123533 0.000217623366347061 -0.000281266962253545 0.000740702993775549 0.00253145924524623 0.00168477737075215 0.00136753161298461 0.0269060339288956 0.0390278979289574 0.00800838336873025 -0.00766186550409411 0.0200214078085025 0.0107569589567896 0.0547239896131895 -0.196858198838876 -0.115792779082778 -0.0982409651228415 -0.0275614117962954 0.113104722846447 0.00769961651594373 0.00226677926133007 -0.0078480799471942 -0.00142415082127014 0.00546564588811825 0.00337564329785728 -0.00608838319183122 -0.00434086807676816 -0.00256520516820694 -0.0632394585021588 0.174471881388461 -0.138011767068921 0.161811260269229 -0.529111682758779 -0.372877166384037 -0.461136911902498 -0.125677006934959 0.386536348930383 -0.00260698059542179 -0.00340806290062076 -0.0015093015824874 -3.78720259827402e-05 9.98976364091193e-06 -2.94768131297812e-06 8.35667649066292e-05 -0.000675041305902247 0.00124940731380849 3.02127846225057e-05 0.000179208082926101 -8.94626855180608e-05 -0.000343507032626921 -0.00846221952285836 0.0217204463540447 0.0285836574685885 0.0516725919816244 -0.00229810554485776 -0.000542704124732786 0.00737891756985573 -0.014827912540524 -0.000855071730864179 -0.00150287621479107 -5.93226502665824e-05 2.48879956401005e-05 -0.00053463612131216 0.00115740107662007 0.000517251464267112 0.000106141401405209 0.000184373462102764 0.000139675363248507 -4.99146789756386e-05 -0.000110714146176038 -0.00185531035075418 -0.00156536757714123 0.000590523302345864 0.000251219794828772 -0.000922029373068616 -0.000420794423178162
  62 2984.25360812663 ""  51.644583208937 0 0 -0.00359713844641809 0.0128622527674896 0.00605144495793473 0.0498389107350579 -0.027713014946155 -0.0650861813531691 -0.00127538931180789 -0.00131292290847016 0.00121481682665571 0.000134500676446176 0.000188123092522793 -0.000241945244520902 0.0043920993010563 0.000385921699061343 -0.00312154300653792 0.0547451419719905 -0.156558159028056 -0.0901287353274857 -0.105546812475343 0.482224847635608 0.284485862283393 -0.486734334220312 -0.152360722559127 0.498920245451675 0.019814349808519 0.00484046477219542 -0.0194837892929483 -0.00479482872983077 0.0114647938320032 0.00522273035196272 -0.0016596881076284 0.000399429286362899 0.0012471779753228 -0.00322105073069055 0.00848503039625797 -0.00601113343952128 0.00284996446076138 0.00553971670524441 0.00491184193416058 -0.0577706566839183 -0.0171283364300722 0.0414157808863164 0.00566506163264627 0.00790469215404282 0.00347305659848113 0.000145967553505579 7.300495447125e-05 6.55214189318208e-05 -0.000331996104677634 0.00185069564693575 -0.0033956336057181 0.000215359633930018 -0.000742964724169657 8.49648369664863e-05 0.000832572488976985 0.0187823799815954 -0.0479360841065435 -0.0660737546136256 -0.116854841689757 0.00544606516163824 0.00154933108679635 -0.0200120252394365 0.0400143787645456 0.00413010718583533 0.00858905343623009 0.000599977678689013 -6.27230788189385e-05 -0.000242110996807418 0.000303243629303898 -0.00598429149917904 9.54523309065693e-06 -0.0022997487107661 -0.000560488035708583 -4.92014944030159e-05 0.000724646671317859 -0.00166990495681672 5.9342391872886e-05 -6.88653384435139e-06 -0.000834179640425977 -0.000145328454109014 -0.000283416641227411
  63 3005.05110777646 ""  39.9763613182983 0 0 0.000467848985535039 -0.000275768874881955 -0.00135504478533417 -0.00540828851169313 0.0110355085118011 0.0104165079075118 0.00126668440778908 -0.00431956162281892 -0.000545424939977652 -7.43049951983569e-05 0.000162776340973617 -0.000145462665301799 0.00145288794960124 0.000764582121291561 -0.000321767259937715 -0.00542558667989082 0.008959755110841 0.00687124819181539 0.0373441774840654 -0.147161551830625 -0.0887231444134346 0.0296677817484699 0.0113441374901371 -0.031359211036758 0.015266194274246 0.00218552700001833 -0.0158590176414863 -0.0169985782483113 0.0546138848592792 0.0285484180151593 -0.0118034379720324 -0.00795683315354189 -0.00773095364392879 -0.00192733527730923 0.00528044138533457 -0.00515561354129401 0.00181221519854827 -0.00990139404157741 -0.00811346495802034 -0.0181367960982076 -0.00541021746563074 0.015462737287857 0.0340634851144945 0.0488939428875758 0.028682170282382 -0.000202046486957597 -8.34169664109289e-05 0.000140450462267753 -0.000461046207657348 0.00248186921072561 -0.00276959671572539 0.000570553022732671 -0.00461524122592233 -0.00304541120355672 0.00663931173779885 0.144314501401559 -0.380799722694935 -0.409030743193363 -0.742280906461121 0.0360906018312791 0.00282342269535209 -0.0173294891282387 0.0332965251137246 0.0338938051261222 0.0745260252209465 0.00576675716657762 0.000824840428251939 -0.0224604338707613 0.041934848474456 -0.0364994949330751 0.000535450328301968 -0.0142535474543376 -0.000468834068248436 0.000823450577089042 0.0010181710015737 0.00284382025178141 2.02235860907674e-05 0.00309742756610947 -0.000842028847239727 -0.00453587325621266 -0.00298433031809638
  64 3016.40919810881 ""  55.3950655449857 0 0 -0.000705028866972346 0.00233378496374106 0.00118529388084212 0.00287167902769636 -0.00203251922775516 -0.00387175427835981 5.74753178252974e-05 -0.00034305216675762 -0.000254170027924755 -9.04801772134867e-05 2.2568766185221e-05 -2.88075468371369e-05 -0.0544549902106925 0.0300250827837715 0.0636164048658666 0.00899793179093826 -0.0291792100333906 -0.0173238420308145 -0.00446967181107694 0.0277342045047193 0.0217000837449206 -0.0269262548199943 -0.00488454942539978 0.0210344672881677 -0.000707028799881524 -0.000265484719305352 0.000564426146007917 -0.00119925347861378 0.00381113231139712 0.0019528864228149 0.00115065917643254 0.000607375998182619 0.000565146622941956 -0.0126376568439836 0.00209774369673193 0.0232765985654741 0.146977282281272 -0.526000996695784 -0.341730829957961 0.511593631899122 0.16867242661532 -0.433072812397428 0.000722582570679093 0.00118567574380015 0.000229211805782872 -2.24917486907328e-05 -1.06744833068382e-05 9.92297084850102e-07 1.65272832077192e-05 3.6920482302159e-05 -3.89200675024011e-06 -2.32159354365172e-05 -0.000180856315211496 -0.000180195290101562 0.000381800802707009 0.001530774139691 -0.00347916582068104 -0.00860680761223979 -0.0159256209742076 0.000842238058372148 -4.21989603452033e-05 -9.4360050841682e-07 -8.40520418560253e-05 0.00145941364853721 0.00322013366262562 0.000279287035590882 4.94313094234716e-05 -0.00115225716321623 0.00227987205036444 -0.00107728908128397 1.44886266494601e-05 -0.000421048594196873 2.60087138722617e-05 -1.5569936119313e-05 7.09520914274522e-05 -0.000235693370130644 0.000466208765659558 0.000143704317900071 0.000103208301672467 -0.000127654189161509 -6.46857819005211e-05
  65 3032.15175654603 ""  30.3381007656192 0 0 -0.00156878873427294 0.00507824201937279 0.00272038631206065 -0.000909708554573666 0.00137906368539513 0.00150962602240102 0.000420238847827522 -0.00219486490436654 -0.000152470771658215 -1.16123062855261e-05 -2.8539981185323e-06 -2.08582315797985e-05 9.5122681997063e-05 0.000182791441923368 0.000106251813129126 0.0190959331108491 -0.0593942484719862 -0.0346308706542899 0.00437563836204745 -0.0179348834639028 -0.0109735411631618 0.0065175876559525 0.00216292093616525 -0.0064245443776932 0.0080274298952393 0.00190684209016719 -0.00902486884315764 -0.00820469309069488 0.026850921550322 0.0139127347797492 -0.00456395378679711 -0.00294678319178935 -0.0032060683569953 -0.000217838810544631 0.000581669474033529 -0.000506113863183055 0.000523606793864866 -0.00258295490929147 -0.00192830262544995 -0.00135794811771736 -0.000378169536835321 0.00113023823217837 0.00420509736890688 0.00554889444388876 0.00184537632991599 1.0223460311797e-05 -5.95232355102003e-05 -0.000107532177298543 0.00063941124770629 -0.000313570775710064 -0.0013747900536703 -0.0141052264799605 0.029623047650579 0.0361930796687335 -0.00094753042882709 0.0106083453137234 -0.0257134056030962 -0.0441659066364456 -0.0790998802822951 0.00309241531700116 -0.00125532602933879 -0.00248530173085139 0.0120042073461368 -0.252674746973213 -0.581315208817032 -0.0465622744628041 -0.00546064925758541 0.265500794919198 -0.524798312959995 0.418211704524246 -0.0320577499702193 0.144388221961458 -0.000240733740979302 7.59650804918936e-05 0.000201768842023546 -0.000747862202188334 0.000509232150910796 0.00054609005293731 -0.000148061834781596 0.00202766618072978 0.00156489688358771
  66 3034.44229417676 ""  25.2843433610559 0 0 -0.0206904221261606 0.063796780704529 0.037017459426804 -0.009138621748912 0.0090987358152727 0.0127077441262229 0.00574663860019355 -0.0135094273689671 -0.00877223583086326 0.000166778191599598 -0.00014333297684706 6.04494783858494e-05 0.0016301350213851 -0.0010825596175848 -0.00147388140982995 0.24722112234696 -0.757230975553007 -0.445345608233545 0.0261272697556778 -0.119833311689887 -0.0741094067147522 0.0829968991479005 0.0254022890572245 -0.0772836323431456 -0.0228549413396794 -0.00787828433332866 0.0167790115100919 -0.0509094208520902 0.167645521659949 0.0871853152901795 0.00745373858493267 0.000948306702647575 -0.00212762411406109 -0.000215814951128068 0.0024960628692595 -0.00271352997080895 -0.00510009297402441 0.0122247108688606 0.00669187193328979 -0.0133036292697732 -0.0043319852640269 0.0121854763936584 -0.000883722829865818 -0.00265548428658416 -0.00181807072572968 -6.37090797385397e-05 -4.72340067531555e-05 -4.07780232905185e-05 6.07656257334967e-05 -0.000456471221598425 0.000905749999547719 0.00101003552034321 -0.00212491060740301 -0.0030995741411104 -0.000813176081515865 -0.00629143844963663 0.0178386421276869 0.0188704687683051 0.0322126342317956 -0.00280478227824459 -0.000236400356707762 0.00497389048587352 -0.0105355447046825 0.0193479626563525 0.0446524677347601 0.00357486367816068 0.000501777885904065 -0.0221624377822054 0.043800181875322 -0.0316735065725362 0.00257898558139076 -0.0108315838108883 -0.000598582221257089 -0.000583147337590086 0.000959007053265103 -0.0061228897795109 0.0026638596873325 0.000879194565165295 0.000499588502475369 0.00120092370819259 0.000878402162551234
  67 3040.12617071491 ""  19.3776526056151 0 0 0.00198366392369828 -0.0068931888174504 -0.00485502902746745 -0.00121214337542786 -0.00315298804237482 -0.000371500887185814 0.0120423101879704 -0.0355303674467924 0.030822112135688 0.000163015535967744 4.65503869649235e-05 0.000116850050305941 -0.000466598339533872 -0.000383674291429722 0.000110469429498044 -0.0273687396467575 0.0851330704477824 0.0521646542387961 -0.00656199131798505 0.0300728750950838 0.0195108405468904 0.0155265218819282 0.00430853048863536 -0.0173005890137985 0.405393678916665 0.109784366226102 -0.417536291448562 -0.161949080411149 0.5136334504279 0.264365292610301 -0.385133604085733 -0.202999632925985 -0.203543850361757 0.000647831797918762 -0.000912474622355586 0.00108429655600411 -0.000701356016348947 0.00359706259950748 0.00287114115839198 0.00592916184910142 0.00166315799058876 -0.00458290343339451 -0.000967943230912229 0.000559660858740879 -0.00646942970745026 4.19345810645758e-05 -6.70751162015326e-05 -4.45902897922009e-05 0.00015132145153108 -0.000733367321096172 0.00146525276540797 0.000170458070154266 -0.000204022276382014 -0.00088339305896199 0.000102291737410966 -0.0271284227119079 0.0784475360489943 0.0115539342957128 0.0217810653150592 -0.0024450996704167 -0.000593849807594078 0.00952016218458272 -0.0191994508671544 0.00331808823109518 0.00792707544977743 0.00066018129352515 7.4852614611162e-05 -0.00585382569531491 0.0116277344009486 -0.00591865572568526 0.000600024974917362 -0.00178581038640886 0.000316756186232518 -3.73599651299035e-05 -0.000177386983721339 -0.000885488739588846 0.000264410062192589 0.000218576270289884 -0.000410044349500382 0.00119194001413144 0.000786338316865071
  68 3055.97075274706 ""  33.0715645043027 0 0 -0.000103458444367824 -0.000417116871710323 -0.000185667212124616 -0.000208582196555625 0.00182910724957934 0.000878969023981203 0.00121372579958496 0.000376367972371792 -0.00504334099188118 4.73705322486985e-06 -9.28417766501121e-06 4.2031873160659e-05 0.000233723679185351 -0.000359193929561338 -6.3118247291664e-05 -0.00183357512679723 0.00519378082976285 0.00306210620821404 0.00566882433910011 -0.0217875572308931 -0.0132013605055709 -0.00292647149761712 -0.000724030370723883 0.0024508554751665 -0.0459561074416545 -0.0144379223435847 0.0477374332705088 0.00168735564790294 -0.00567179939182009 -0.00264046840306931 0.030025813327083 0.0147513997828476 0.0148069175493217 -0.000804970866936491 0.0024345721099796 -0.0021782665907016 -0.000654588376665343 0.00226474608665963 0.0012435328098127 -0.00141590102303545 -0.000464202305808219 0.00129539712861465 0.0150137753685553 0.0506069294209844 -0.0679212853976053 0.000118333216037658 -0.000282197449972465 0.000348103636342301 -0.000217944578478621 0.00541976124529415 -0.00927882630207756 -0.000293545128494458 -0.00877671473512594 0.00606468966144634 0.00980582500823161 -0.278903354019132 0.804016004839505 -0.189122478710044 -0.331224469275021 0.00390190373441857 0.00370474476524272 -0.0482688936654426 0.0959546100796507 0.031187979255622 0.0681401939386497 0.00676812530145921 -0.00332042041072399 0.0356028980179081 -0.0697399107177039 -0.0259178538553398 -0.00119961213272687 -0.00548982060423463 0.000436751527293588 -0.000972438583782753 0.00155741608985415 -0.00341390960666319 0.0113456106627403 -0.0143783112683061 -0.000931208037836613 0.00147188188070333 -0.00189577357089472
  69 3091.94164612905 ""  40.5914366114171 0 0 -0.000701582124958061 0.00172770775074994 0.00114831793268701 -0.00036213749785228 -1.81390854520718e-05 0.000395432636476413 -0.00799591840106735 0.00482105393554306 0.00965248325373379 8.67981248950841e-06 3.88035170646241e-06 -2.2195902663493e-05 -3.00507451222152e-05 0.000193648494330488 -0.000140157320940527 0.00692935278152695 -0.0203342943514905 -0.0118171896882696 -0.000150323980135173 -0.000925678720466679 -0.000673187461381607 0.00463955583783333 0.00144046930978165 -0.00424986955088518 0.0745416155785623 0.0236770098077053 -0.0775849161060626 0.0245196714659954 -0.0821361441441982 -0.0395491904140774 -0.00298900935860762 0.000654341409025833 0.00165695990657113 0.000715379884858922 -0.00197001272700951 0.00159107964773231 4.61121442428637e-05 -0.000278042767781828 -0.00023222143115382 -0.000316080709383377 -6.4350349632715e-05 0.000307372864489311 -0.00183563769918861 -0.00546498783675148 0.00566023989465543 -2.9810396054473e-05 0.000513064855817408 -7.66334084123636e-05 -0.000798629724221889 -0.00409320199413429 0.0065637409426863 -0.0337354562281424 -0.0705662928352744 0.0358791262576762 -0.00329408917729298 0.0235405471513904 -0.0677574891430685 0.0258200632993919 0.0427294957126772 -0.000896746899211046 -0.000285073075191902 0.0316449046706295 -0.0653987415768419 0.265164866261098 0.618597969186891 0.0629411173210951 -0.0117115920679414 0.261657980216189 -0.558133992497874 0.154277572409306 -0.0318984534733242 0.0618274646238713 0.000101502977550204 0.000177371518811769 -0.00030736445036561 0.000126414769848463 -0.000899134468704593 0.00183790481891808 0.00216803949843894 -0.00214161947135215 -0.00242749639982767
  70 3095.71417405837 ""  37.6245448874253 0 0 0.00437721650443703 -0.0109614932219081 -0.00677108964055529 0.00248976878449827 -0.00168978095317724 -0.00327930251554559 0.0507945763347859 -0.0329673063209824 -0.0600192935904269 -0.000110738633414905 6.69446918482513e-05 5.09595949155018e-05 -5.18572529874318e-05 0.000103389661741044 -6.06809444554297e-05 -0.0420412801954318 0.125418595553309 0.0713576072193016 -0.00419453944482569 0.0263558897782579 0.0168272856277478 -0.0250213068220557 -0.00781083540199922 0.0237345828159236 -0.455089643177287 -0.143207784785948 0.472291213548245 -0.163122985703519 0.550733607273272 0.264477439948308 0.00571966163471616 -0.0117634045305144 -0.0177705640289969 0.000289219795243237 -0.000967442990229857 0.000856402363514406 0.000352239432705758 2.20390083518105e-05 0.000282268022287596 -0.00023578028548345 2.07111650216313e-05 -0.000194465159025249 -0.00184641770333859 -0.00418838030551652 0.00328565465099849 9.00209870440397e-05 0.000139014235510348 -7.05809703230285e-05 -0.000106527740460266 -0.00165546217744926 0.00283498921353633 -0.00678850860609322 -0.010256616911859 0.00420046811131561 -0.00106741061327617 0.0132363526895548 -0.0368494401928614 0.0222153835209624 0.0392204560029928 -0.0013112870167546 -0.00101638454381211 0.0155872209041424 -0.0312718628070495 0.0402095082678523 0.0951713178525436 0.00955807402710797 -0.00178253726146539 0.0353367674973056 -0.0767011399315465 0.0433591225322574 -0.00644708123667947 0.0156945337629088 -2.00106272898625e-05 3.52398637979776e-05 0.000142539341644733 0.000515457541647503 -0.000683840810440119 -0.000496924606161246 -0.000347770613896638 -0.000333929054492378 -1.42600240736089e-05
  71 3104.93010826148 ""  25.3726642220454 0 0 5.66991311495402e-05 -0.00037651946372823 -0.000166178618391071 -2.3995398045913e-05 -9.22648013482354e-06 4.46875226752587e-05 -0.00083089716550552 -0.00248769535971391 -0.00180105394859093 2.05368938451474e-06 -4.31861951008291e-07 -7.74288304303226e-06 -5.58578725164822e-05 -1.1757846310862e-05 8.2385318266161e-05 -0.000903281023151482 0.0034415937449973 0.00161777447388595 -3.72623647463479e-05 0.000127666318437225 0.00018814962504597 0.000482448414738234 7.50821763035194e-05 -0.000458828002950579 -0.00188995492220281 -0.000933195772089809 0.00123717361118598 -0.00712199422821717 0.0220140830540477 0.0108902314036468 0.0186474138732046 0.00879952125643829 0.00955932162532146 -0.000151275107273877 0.000333565411547678 -0.000245568992141148 7.74539323636809e-05 -0.00037801012835582 -0.000198946457670321 0.000647321462307322 0.000180329711510713 -0.000546042693236508 -0.000831739478953893 -0.00163370840008024 0.00269403662245554 -0.00018612893065486 -0.000175063783042554 -0.00024995069472795 0.00132263712862127 -0.00202678203224229 0.00543613326443541 0.0698398111195642 -0.00727988595833672 0.0521541247594715 -0.00274659042193197 0.0126280835120551 -0.0340854392249076 0.00573027195710815 0.0103495849637062 7.72662710121056e-05 -0.00158290799804568 0.0243643203776437 -0.0532551426370026 -0.0599191272141126 -0.172095674606975 -0.00437501746675652 0.0127960954402948 0.186739683984987 -0.371930770743001 -0.787597700173824 0.0707900417942413 -0.249911772727367 -4.52971650600058e-05 0.000126132618866712 -9.24521266556163e-05 0.000404142513605369 -0.000817135898472289 0.00066863274969108 -0.000530929803843251 3.19319800044112e-05 0.000259023388371834
  72 3110.53180426215 ""  20.3718402027796 0 0 -0.000278110632511984 0.00557126332019269 0.00282578696421551 -0.000206634538273199 0.000583792241882802 -0.000261961087118041 0.064352518660098 0.0551694246685613 0.0224956926213067 1.3950041702322e-05 -2.63339213024128e-05 3.94670241308724e-05 0.000357112149017866 -0.00203934110209882 0.0012911340236424 0.0178070707479325 -0.0564610067251021 -0.0311686830468599 0.000579563836719853 -0.00652609079130687 -0.00491676823038065 -0.00351702573178073 -0.000626858809561166 0.00264206771079382 -0.207325413521353 -0.0514551348139363 0.232719556116722 0.10526645042994 -0.277674706449069 -0.140369560763478 -0.667246951315846 -0.332093811110072 -0.360985316667798 -0.00701168588791699 0.019347112496748 -0.0153946701366285 -0.00132689736835557 0.00364592508486944 0.00287010701993148 0.00350842448417034 0.000652329885703688 -0.00292966097609281 0.000772938273856324 0.0013208595250455 0.000102262458116815 -7.40900455403515e-05 -2.78073364568457e-05 -3.46932790647391e-05 0.000136725468502196 -0.000421661423292104 0.000872950014043323 0.00194807251660273 -0.00020512531811323 0.00167442730006129 -0.000145478147128224 9.44327504683774e-05 -0.00114228986020347 -0.00863047859314072 -0.0160657036271027 0.000792979727361577 -0.000357309574090017 0.00481075113613649 -0.0093364718473871 -0.00210706297664803 -0.00592723585144216 -0.000175522011350672 0.000463374867036038 0.00660466370657746 -0.0136145919558743 -0.0216832387828058 0.00192398452808311 -0.00678064074900912 -0.000382474751799936 -0.000194209716079756 0.000196670531692673 -0.000986474012607223 -0.000230245995016734 -0.000736568225654619 0.000240548580450947 -0.000622927415977542 0.000416149693437327
  73 3113.25017783124 ""  28.8070273010057 0 0 0.000114833911842148 0.000364576029564618 0.000203917556892122 0.000306146789392808 -0.000357502552796786 0.000708529153545531 0.00175953211375526 0.00147429126859355 0.000654721749490416 -0.000382584008292873 -1.06689015090338e-05 -0.000286728759726491 -0.0151198563326184 0.0697088366348123 -0.0470863546163123 0.000734704116065896 -0.00376892527840005 -0.00237598111216315 0.00180803135359922 -0.00253150671811535 -0.000299475153155404 0.00118747007081826 -0.000131828466550305 0.000885646514800245 -0.00527730944702105 -0.00128773500113545 0.00604356222724123 0.00287321227869016 -0.00733489816447127 -0.00368698208859604 -0.0188739312645513 -0.00928748966631551 -0.0102610407376208 0.25584867667968 -0.695715713951792 0.556923802387369 0.0395462465811524 -0.109470570060362 -0.0935780524285634 -0.116559743038774 -0.0176818694913311 0.0926175555123679 0.00011463180323391 0.000245170851557639 -0.000265763930082792 -7.72133000180657e-06 -2.22593207767572e-05 -5.42881912222734e-06 1.93220490028888e-05 1.58247906277126e-05 -2.5388191554517e-05 0.000193732174153903 0.000159536106701548 -2.93297572122377e-05 -3.28811991445987e-05 -0.000947212050787286 0.00290343202953187 -0.00113190960559847 -0.00213650529784979 8.18223021324823e-05 3.10816265971578e-05 -0.000154205919516399 0.000319892112577552 -0.00065307213123953 -0.00164574251512178 -0.000158703996922396 4.31267974946246e-05 -0.000489752034652587 0.0010832455337981 -0.00178874777650989 0.000206555396348894 -0.000571581965177047 -0.000145907887377992 1.52220379789076e-05 -5.02690792220348e-06 0.000637016035807811 -0.000320390846319646 0.000439629979142295 -5.40164896108682e-06 0.000352153181121919 0.000144901544601431
  74 3542.55267284931 ""  9.19498595674154 0 0 0.00109100604473128 -0.000377070650542175 0.000926524303335886 7.4466884326308e-05 4.73484929521942e-05 -1.52684507964916e-05 -0.000253077580998693 0.000371274763629365 -5.92781681491131e-05 0.000240597639349738 7.29264262254056e-05 -5.53850927800443e-05 1.68253048429217e-05 6.72566085906073e-05 -5.80953128857613e-05 -0.00334383636387189 0.00258815567640662 0.00303105897809736 -8.56477358036503e-05 -0.000688509442058706 -0.00020204258774668 0.000658865848960078 -0.000516825539700741 0.000553225225532281 0.00144325726420154 -0.000153394909888501 -0.000792007405021995 0.000120750323592523 -1.71523667927375e-05 -0.000498473172573523 0.000122775731492925 1.49242446488456e-05 -0.00010802222273616 0.000272778371488096 -0.000559768208229898 0.000455795381495055 -1.5235429051204e-05 -0.000202593162086499 -0.000197040624698814 -0.000216980627012878 -0.000127837381682281 0.00038989017134278 0.000254684261560034 0.000348786457891628 0.00226214178340789 0.000253452693311563 -0.000313045331757163 -0.000186876307957101 -0.000132316535138522 -3.55609269573148e-05 -3.25854366192487e-05 5.34774322817518e-05 2.05143940300142e-05 4.08315132906689e-05 -0.00187468527440226 0.00767724236902946 -0.0155516425293478 0.000803893809307586 0.00643139227030147 0.00228952037520624 -0.000460673703291631 0.000722010748493745 -0.00110109028983458 6.84223517817364e-06 3.15260881444734e-05 4.36694686409555e-05 0.00010718377513794 3.9955142024907e-05 -0.000224422706545652 -0.000224906229066918 -0.000123249244387717 -0.000269165410723475 0.0299793140555611 -0.0477497945271528 0.0395096850738385 -0.43084739851173 0.641979685936243 -0.572780691515439 -0.0040088404215699 0.00489831272948862 0.00335915895470488
  75 3678.39809315133 ""  94.8346176115466 0 0 0.000158315416487126 6.78356634927026e-06 -0.000532225155009997 -3.53537298585718e-05 4.15465682683912e-05 0.000189055619238461 -6.4867751245201e-05 0.000101446369494233 3.18410524055975e-05 -5.19373392351225e-05 -1.48821950300193e-05 -3.27575187193355e-05 6.37049530142154e-05 3.24327478419227e-05 7.24771593446629e-05 5.06900456909641e-05 0.000379891840776205 0.000263312277006224 8.33405569412442e-05 -0.00109212713838173 -0.000760156393325698 -0.00104216893191307 -0.000462547079390795 -0.000132092687078396 2.11431156312905e-05 -0.000521215618807509 0.000373573679214508 6.45389693644693e-05 -0.00148149637285787 -0.00050148916242129 0.000162275009657061 0.000509527443179332 0.000159241125552195 -0.000141797172923498 0.000269068290058064 -0.000256707020769804 6.7744015046133e-06 -0.000418439504543862 -0.000259300165056494 -0.000258668703530421 -0.000134115433466683 2.6619273155914e-05 0.00018872846518637 0.000635834472836167 0.000393642922823753 0.0401919577898667 -0.0359655437797691 -0.025129725369746 0.000579082449636622 -0.0024850550768076 -0.00093782213017563 -0.000109623306873112 -0.000102680836913449 0.000335935937047831 -0.000443896409659473 -0.000548520941707183 -0.00183277990735463 0.00158986190767004 -0.00382836285785041 -0.00140902011601391 0.00210121318528386 0.00611573496056222 -0.00512229364285496 0.00148753445850156 0.00391287628091878 0.000272665235767356 -0.000180500297200754 -7.13190053763501e-05 -0.000222821922383383 0.000554302119575108 -4.78215866296875e-05 -0.000121446027219949 -0.000588116161999719 0.000154110772822503 -1.75692320029064e-05 0.00343357414517279 -0.00474983352531085 0.00421944595224711 -0.645655143622246 0.592134323607621 0.410217704797968
  :::
 } 
 m_exists[75] { 
  s_m_exists
  :::
  1 11111111111111111111111111111111111111111111111111111111111111111111111111111111111111 
  2 11111111111111111111111111111111111111111111111111111111111111111111111111111111111111 
  3 11111111111111111111111111111111111111111111111111111111111111111111111111111111111111 
  4 11111111111111111111111111111111111111111111111111111111111111111111111111111111111111 
  5 11111111111111111111111111111111111111111111111111111111111111111111111111111111111111 
  6 11111111111111111111111111111111111111111111111111111111111111111111111111111111111111 
  7 11111111111111111111111111111111111111111111111111111111111111111111111111111111111111 
  8 11111111111111111111111111111111111111111111111111111111111111111111111111111111111111 
  9 11111111111111111111111111111111111111111111111111111111111111111111111111111111111111 
  10 11111111111111111111111111111111111111111111111111111111111111111111111111111111111111 
  11 11111111111111111111111111111111111111111111111111111111111111111111111111111111111111 
  12 11111111111111111111111111111111111111111111111111111111111111111111111111111111111111 
  13 11111111111111111111111111111111111111111111111111111111111111111111111111111111111111 
  14 11111111111111111111111111111111111111111111111111111111111111111111111111111111111111 
  15 11111111111111111111111111111111111111111111111111111111111111111111111111111111111111 
  16 11111111111111111111111111111111111111111111111111111111111111111111111111111111111111 
  17 11111111111111111111111111111111111111111111111111111111111111111111111111111111111111 
  18 11111111111111111111111111111111111111111111111111111111111111111111111111111111111111 
  19 11111111111111111111111111111111111111111111111111111111111111111111111111111111111111 
  20 11111111111111111111111111111111111111111111111111111111111111111111111111111111111111 
  21 11111111111111111111111111111111111111111111111111111111111111111111111111111111111111 
  22 11111111111111111111111111111111111111111111111111111111111111111111111111111111111111 
  23 11111111111111111111111111111111111111111111111111111111111111111111111111111111111111 
  24 11111111111111111111111111111111111111111111111111111111111111111111111111111111111111 
  25 11111111111111111111111111111111111111111111111111111111111111111111111111111111111111 
  26 11111111111111111111111111111111111111111111111111111111111111111111111111111111111111 
  27 11111111111111111111111111111111111111111111111111111111111111111111111111111111111111 
  28 11111111111111111111111111111111111111111111111111111111111111111111111111111111111111 
  29 11111111111111111111111111111111111111111111111111111111111111111111111111111111111111 
  30 11111111111111111111111111111111111111111111111111111111111111111111111111111111111111 
  31 11111111111111111111111111111111111111111111111111111111111111111111111111111111111111 
  32 11111111111111111111111111111111111111111111111111111111111111111111111111111111111111 
  33 11111111111111111111111111111111111111111111111111111111111111111111111111111111111111 
  34 11111111111111111111111111111111111111111111111111111111111111111111111111111111111111 
  35 11111111111111111111111111111111111111111111111111111111111111111111111111111111111111 
  36 11111111111111111111111111111111111111111111111111111111111111111111111111111111111111 
  37 11111111111111111111111111111111111111111111111111111111111111111111111111111111111111 
  38 11111111111111111111111111111111111111111111111111111111111111111111111111111111111111 
  39 11111111111111111111111111111111111111111111111111111111111111111111111111111111111111 
  40 11111111111111111111111111111111111111111111111111111111111111111111111111111111111111 
  41 11111111111111111111111111111111111111111111111111111111111111111111111111111111111111 
  42 11111111111111111111111111111111111111111111111111111111111111111111111111111111111111 
  43 11111111111111111111111111111111111111111111111111111111111111111111111111111111111111 
  44 11111111111111111111111111111111111111111111111111111111111111111111111111111111111111 
  45 11111111111111111111111111111111111111111111111111111111111111111111111111111111111111 
  46 11111111111111111111111111111111111111111111111111111111111111111111111111111111111111 
  47 11111111111111111111111111111111111111111111111111111111111111111111111111111111111111 
  48 11111111111111111111111111111111111111111111111111111111111111111111111111111111111111 
  49 11111111111111111111111111111111111111111111111111111111111111111111111111111111111111 
  50 11111111111111111111111111111111111111111111111111111111111111111111111111111111111111 
  51 11111111111111111111111111111111111111111111111111111111111111111111111111111111111111 
  52 11111111111111111111111111111111111111111111111111111111111111111111111111111111111111 
  53 11111111111111111111111111111111111111111111111111111111111111111111111111111111111111 
  54 11111111111111111111111111111111111111111111111111111111111111111111111111111111111111 
  55 11111111111111111111111111111111111111111111111111111111111111111111111111111111111111 
  56 11111111111111111111111111111111111111111111111111111111111111111111111111111111111111 
  57 11111111111111111111111111111111111111111111111111111111111111111111111111111111111111 
  58 11111111111111111111111111111111111111111111111111111111111111111111111111111111111111 
  59 11111111111111111111111111111111111111111111111111111111111111111111111111111111111111 
  60 11111111111111111111111111111111111111111111111111111111111111111111111111111111111111 
  61 11111111111111111111111111111111111111111111111111111111111111111111111111111111111111 
  62 11111111111111111111111111111111111111111111111111111111111111111111111111111111111111 
  63 11111111111111111111111111111111111111111111111111111111111111111111111111111111111111 
  64 11111111111111111111111111111111111111111111111111111111111111111111111111111111111111 
  65 11111111111111111111111111111111111111111111111111111111111111111111111111111111111111 
  66 11111111111111111111111111111111111111111111111111111111111111111111111111111111111111 
  67 11111111111111111111111111111111111111111111111111111111111111111111111111111111111111 
  68 11111111111111111111111111111111111111111111111111111111111111111111111111111111111111 
  69 11111111111111111111111111111111111111111111111111111111111111111111111111111111111111 
  70 11111111111111111111111111111111111111111111111111111111111111111111111111111111111111 
  71 11111111111111111111111111111111111111111111111111111111111111111111111111111111111111 
  72 11111111111111111111111111111111111111111111111111111111111111111111111111111111111111 
  73 11111111111111111111111111111111111111111111111111111111111111111111111111111111111111 
  74 11111111111111111111111111111111111111111111111111111111111111111111111111111111111111 
  75 11111111111111111111111111111111111111111111111111111111111111111111111111111111111111 
  :::
 } 
} 
