# Supplementary material for: Cut-off Scale and Complex Formation in Density Functional Theory Computations of Epoxy-Amine Reactivity
Source: ACS Omega. 2021 Oct 25;6(44):29424–31. doi: 10.1021/acsomega.1c03229 (PMC8587129; doi:10.1021/acsomega.1c03229)
Supplement: Supplementary file 1 — ao1c03229_si_001.zip [file ao1c03229_si_001.zip › Final_structures/Primary/A4_E1_B3LYP-D3_CC-PVTZ-F_canonical/Amine_frag4_product-8_isomer21.vib]

{ 
 s_m_m2io_version
 :::
 2.0.0 
} 

f_m_table { 
 i_j_atom_total
 :::
 27
 m_column[86] { 
  s_m_data_name
  s_m_column_name
  i_m_width
  b_m_visible
  s_m_units
  :::
  1 r_j_Frequency  "Frequency"  10 1 "" 
  2 s_j_Symmetry  "Symmetry"  10 0 "" 
  3 r_j_Intensity  "Intensity"  10 1 "" 
  4 r_j_Raman_Act  "Raman Act"  10 0 "" 
  5 r_j_Raman_Int  "Raman Int"  10 0 "" 
  6 r_j_x1  "x1"  10 0 "" 
  7 r_j_y1  "y1"  10 0 "" 
  8 r_j_z1  "z1"  10 0 "" 
  9 r_j_x2  "x2"  10 0 "" 
  10 r_j_y2  "y2"  10 0 "" 
  11 r_j_z2  "z2"  10 0 "" 
  12 r_j_x3  "x3"  10 0 "" 
  13 r_j_y3  "y3"  10 0 "" 
  14 r_j_z3  "z3"  10 0 "" 
  15 r_j_x4  "x4"  10 0 "" 
  16 r_j_y4  "y4"  10 0 "" 
  17 r_j_z4  "z4"  10 0 "" 
  18 r_j_x5  "x5"  10 0 "" 
  19 r_j_y5  "y5"  10 0 "" 
  20 r_j_z5  "z5"  10 0 "" 
  21 r_j_x6  "x6"  10 0 "" 
  22 r_j_y6  "y6"  10 0 "" 
  23 r_j_z6  "z6"  10 0 "" 
  24 r_j_x7  "x7"  10 0 "" 
  25 r_j_y7  "y7"  10 0 "" 
  26 r_j_z7  "z7"  10 0 "" 
  27 r_j_x8  "x8"  10 0 "" 
  28 r_j_y8  "y8"  10 0 "" 
  29 r_j_z8  "z8"  10 0 "" 
  30 r_j_x9  "x9"  10 0 "" 
  31 r_j_y9  "y9"  10 0 "" 
  32 r_j_z9  "z9"  10 0 "" 
  33 r_j_x10  "x10"  10 0 "" 
  34 r_j_y10  "y10"  10 0 "" 
  35 r_j_z10  "z10"  10 0 "" 
  36 r_j_x11  "x11"  10 0 "" 
  37 r_j_y11  "y11"  10 0 "" 
  38 r_j_z11  "z11"  10 0 "" 
  39 r_j_x12  "x12"  10 0 "" 
  40 r_j_y12  "y12"  10 0 "" 
  41 r_j_z12  "z12"  10 0 "" 
  42 r_j_x13  "x13"  10 0 "" 
  43 r_j_y13  "y13"  10 0 "" 
  44 r_j_z13  "z13"  10 0 "" 
  45 r_j_x14  "x14"  10 0 "" 
  46 r_j_y14  "y14"  10 0 "" 
  47 r_j_z14  "z14"  10 0 "" 
  48 r_j_x15  "x15"  10 0 "" 
  49 r_j_y15  "y15"  10 0 "" 
  50 r_j_z15  "z15"  10 0 "" 
  51 r_j_x16  "x16"  10 0 "" 
  52 r_j_y16  "y16"  10 0 "" 
  53 r_j_z16  "z16"  10 0 "" 
  54 r_j_x17  "x17"  10 0 "" 
  55 r_j_y17  "y17"  10 0 "" 
  56 r_j_z17  "z17"  10 0 "" 
  57 r_j_x18  "x18"  10 0 "" 
  58 r_j_y18  "y18"  10 0 "" 
  59 r_j_z18  "z18"  10 0 "" 
  60 r_j_x19  "x19"  10 0 "" 
  61 r_j_y19  "y19"  10 0 "" 
  62 r_j_z19  "z19"  10 0 "" 
  63 r_j_x20  "x20"  10 0 "" 
  64 r_j_y20  "y20"  10 0 "" 
  65 r_j_z20  "z20"  10 0 "" 
  66 r_j_x21  "x21"  10 0 "" 
  67 r_j_y21  "y21"  10 0 "" 
  68 r_j_z21  "z21"  10 0 "" 
  69 r_j_x22  "x22"  10 0 "" 
  70 r_j_y22  "y22"  10 0 "" 
  71 r_j_z22  "z22"  10 0 "" 
  72 r_j_x23  "x23"  10 0 "" 
  73 r_j_y23  "y23"  10 0 "" 
  74 r_j_z23  "z23"  10 0 "" 
  75 r_j_x24  "x24"  10 0 "" 
  76 r_j_y24  "y24"  10 0 "" 
  77 r_j_z24  "z24"  10 0 "" 
  78 r_j_x25  "x25"  10 0 "" 
  79 r_j_y25  "y25"  10 0 "" 
  80 r_j_z25  "z25"  10 0 "" 
  81 r_j_x26  "x26"  10 0 "" 
  82 r_j_y26  "y26"  10 0 "" 
  83 r_j_z26  "z26"  10 0 "" 
  84 r_j_x27  "x27"  10 0 "" 
  85 r_j_y27  "y27"  10 0 "" 
  86 r_j_z27  "z27"  10 0 "" 
  :::
 } 
 m_row[75] { 
  r_j_Frequency
  s_j_Symmetry
  r_j_Intensity
  r_j_Raman_Act
  r_j_Raman_Int
  r_j_x1
  r_j_y1
  r_j_z1
  r_j_x2
  r_j_y2
  r_j_z2
  r_j_x3
  r_j_y3
  r_j_z3
  r_j_x4
  r_j_y4
  r_j_z4
  r_j_x5
  r_j_y5
  r_j_z5
  r_j_x6
  r_j_y6
  r_j_z6
  r_j_x7
  r_j_y7
  r_j_z7
  r_j_x8
  r_j_y8
  r_j_z8
  r_j_x9
  r_j_y9
  r_j_z9
  r_j_x10
  r_j_y10
  r_j_z10
  r_j_x11
  r_j_y11
  r_j_z11
  r_j_x12
  r_j_y12
  r_j_z12
  r_j_x13
  r_j_y13
  r_j_z13
  r_j_x14
  r_j_y14
  r_j_z14
  r_j_x15
  r_j_y15
  r_j_z15
  r_j_x16
  r_j_y16
  r_j_z16
  r_j_x17
  r_j_y17
  r_j_z17
  r_j_x18
  r_j_y18
  r_j_z18
  r_j_x19
  r_j_y19
  r_j_z19
  r_j_x20
  r_j_y20
  r_j_z20
  r_j_x21
  r_j_y21
  r_j_z21
  r_j_x22
  r_j_y22
  r_j_z22
  r_j_x23
  r_j_y23
  r_j_z23
  r_j_x24
  r_j_y24
  r_j_z24
  r_j_x25
  r_j_y25
  r_j_z25
  r_j_x26
  r_j_y26
  r_j_z26
  r_j_x27
  r_j_y27
  r_j_z27
  :::
  1 31.3901261445362 ""  2.95694176227732 0 0 -0.000842910635881938 0.0241741201223363 0.00326356079464102 -0.0198242260282862 0.0152994064769868 0.0399577967067715 0.0349670508531772 0.0343268371496289 0.0104508180600571 -0.0378556438816102 -0.0583609615488681 0.0150811373535278 0.0185116320266968 -0.0563752138299903 -0.0598034496889714 -0.000563235557637627 0.0240430053880671 -0.00850229434392378 -0.0442185304745696 0.0161383718226889 0.10046720299713 0.00150983983762662 0.0628904481843988 0.0334507167622362 0.0357569808761687 0.0242797137704942 0.0223848228430664 0.0556289031975382 0.0309749758125437 0.022912726042723 0.0424304499102567 0.0555438757837113 -0.00923832809215177 0.0617195516163261 -0.0715729550741779 -0.132783795251699 -0.0195732398306021 -0.115145600787568 -0.0676447724991046 0.0563482705964343 0.0157761191783802 -0.0383192268043834 0.00883378585458851 0.0815429619792864 0.0125561172613952 0.00399295007195928 -0.135621002952647 0.00056223838528279 -0.0148154960429195 0.0133185454795731 -0.0258426213545063 0.0224885378362036 0.0806349314855557 0.035749520472417 0.069904740280089 0.0767508119492656 0.0944633469487851 -0.00889412845607453 0.176515564982425 -0.00550312492423102 -0.0767190239861737 0.0278061442003831 -0.124868902274056 0.00595277500847864 0.197917438338049 0.0162817615370527 0.0873606871129509 0.0668041697753574 0.136359140754728 0.00252322521415717 0.0262618581993404 0.00162101601745219 -0.018331622801775 0.0200426194508808 -0.0270800276930091 -0.010810621566958 -0.145901183237653 -0.014836165980097 -0.0534505597296266 0.0339883051618452 -0.0927157159508314
  2 43.9334258101365 ""  1.49201076189421 0 0 0.001427104582134 -0.0177951134325811 0.0162288303797235 -0.0195327079874915 0.0329841477097506 0.0375827470094548 0.00963327765539477 -0.0340551076495553 0.0115425720879875 -0.0098835547720329 -0.0260177668506125 0.0173019890829684 0.173503465439301 -0.00507270894982976 -0.0480742826205529 0.0340599728228271 -0.0245865282708461 0.0307979190973265 -0.0873078000640025 0.0425550605260693 0.083923275106688 0.0158191343018254 0.109489373742276 0.0293280961071793 0.0241608417984701 -0.02691241243173 0.0273278982658132 -0.00833150683573025 -0.0308836971782898 -0.000257884771781585 0.0184383691763286 -0.0564997750764931 0.00404860493420672 0.28941222021638 -0.100491411575569 -0.161142322812189 0.107044245229921 -0.0532318366118869 -0.050599199351709 0.266202141930303 0.154333925413521 0.0152881337230168 -0.036926973496209 -0.0402798757549555 -0.016381618017069 -0.04238515231248 0.0702544519150886 0.00146281033499684 -0.0180964626327017 0.0186438496612366 0.000170887461670399 -0.0403906026155141 0.0323388473276363 -0.00474628576312846 -0.0773834303906804 -0.0402851598957829 -0.0344614474921525 -0.0207185298340136 -0.0755661726567049 -0.0156966910782526 0.0314142010727789 0.0172021647355639 0.0174072416248718 -0.0234811537121169 -0.00396725802530027 -0.005136125221277 -0.0900441029549853 0.034549006880915 -0.0205965020534357 -0.0249779885547518 0.0779273551585289 0.00723286566797978 -0.0266842151707045 -0.0406855934201019 -0.0120147952399855 -0.0357711826116406 0.0335736344068699 -0.00148596887731068 -0.0471521817214002 -0.0363763559849067 -0.0130679148089268
  3 68.4886294540104 ""  0.356323518339942 0 0 -0.0317625677985072 0.00394002174687783 0.0374404758836819 0.0103233200074709 -0.0311912427103522 -0.0293582550580214 -0.0841479565115274 -0.0411464645876148 0.0174542765375048 0.0482445856484375 -0.0159949261829319 -0.025122774371335 0.0673068724954012 -0.0128263388267517 -0.018036360393129 -0.0751361410086306 0.0123073887119979 0.0762031899017935 0.0505258262006943 -0.0367025985510659 -0.0536925103249122 -0.0309841194214724 -0.0675556748410745 -0.0592464338706419 -0.129324151910176 -0.086562100981596 -0.0083888798645811 -0.0453573836899021 -0.0502762006795945 -0.0229349001717707 -0.11771322079167 -0.0209998372206992 0.0677317014797188 0.075713812293552 -0.0266368309727733 -0.0164678838590434 0.0692563831592633 -0.00644569069680037 -0.0169737728533535 0.072120514158839 -0.00263166475972764 -0.0158380585760132 -0.00123639626553482 0.0765317238217852 0.0705314584644576 0.056919953463881 -0.0186318360696057 -0.0537012924098859 -0.0321593812518198 0.0112928016457014 -0.00839029531343721 -0.0713227024455193 -0.027053765858413 -0.054450331706158 0.0531711795827588 0.0758120598322715 0.105122277326194 -0.04974797946913 0.127551391386304 0.086657208609634 -0.092974594952095 0.00930480061757948 -0.00578123819516241 -0.138152111336868 -0.0120528094655081 -0.0217676364265013 -0.0144363006118444 -0.0258928602094008 -0.0627801819270816 -0.090755720121007 -0.0735314694202694 -0.114128060595669 0.0237198915460752 0.0646446178377736 0.0767228536589329 0.0959569298030979 0.0243985715302365 -0.00989648182544696 0.0718893983462332 0.0548039271745056 0.0762863416060071
  4 102.076075442976 ""  3.67389779834975 0 0 -0.0228807818085039 0.00103849427221581 -0.0281227513111179 -0.0271706460793028 -0.0450423041748747 -0.00795659795388492 0.00698252673472347 -0.0102536464510661 -0.0278312116889721 -0.105390122915602 -0.0132037556486076 0.00682266106862949 0.0215396008503023 0.00987745714148418 0.0562377612278549 -0.0613476141336258 0.00837693071321719 -0.0236862399415394 0.0231381254195768 -0.0519962743270058 -0.0330399715707634 -0.0320285144947998 -0.0995737291238289 0.0290957805417186 -0.0118780035817301 -0.0489319565032078 -0.0188900439021578 0.0553917804319494 -0.0198930812190458 -0.0317264665520843 0.00341847601449584 0.0275885520021678 -0.0343541162357706 0.20035555957572 -0.0878166935591414 -0.192963140196374 -0.260517739691529 0.0169455507980118 0.0888934709012136 0.21219554570983 0.12056572722121 0.316289342223795 0.0280453953955364 0.0655299372748262 -0.0047295128964414 0.0161525600352857 0.0320834232979705 0.012299485891102 0.0141592264393804 0.00686958426067452 0.0188790825942145 0.0630435896411133 -0.0836283576805487 -0.00484073948394171 0.0728405741016659 0.0641480334668849 0.0292754987212802 0.0322842129401135 0.110950739371808 -0.0232073185729552 -0.0311952459626464 -0.00260761292899355 0.0703027717353562 0.0763756713037234 -0.120743988800789 -0.00280033533126484 0.100511537512234 -0.0746669319326395 -0.0697548183593131 0.0525668252759277 -0.12736324575773 0.0394330557066805 -0.00358717269670088 0.0405176787942374 -0.0308558912839857 0.0195611607437363 0.0451228005291072 0.0176474736691831 0.0176072310947633 0.0394192084208994 -0.0547546651180598
  5 119.411937881783 ""  0.25802760106784 0 0 -0.00333274679656074 -0.000999904186946467 -0.025199507073513 0.0241669317098089 -0.0694720073599165 -0.0522088819595586 -0.0342355789544848 0.106172445756847 0.0057476010305886 -0.00977376689272748 0.00323980511040839 -0.0260803910260098 0.035166859402593 0.0178727303138367 0.0632753352092344 -0.0250647333178529 0.0038404322468541 -0.0897858241900026 0.107408629587522 -0.0802490854246195 -0.11249411209959 -0.0166235612884066 -0.16190030836287 -0.0377276359555885 -0.031739079977864 0.163421495917219 -0.0483534325870028 -0.0568068550127176 0.113438870624302 0.08734634762817 -0.0394470302975723 0.130936052697459 0.00662495466462499 0.138797457825072 -0.0379392166600431 -0.082590694043029 -0.162481351951978 0.0621966680419874 0.0942962073296547 0.155305995545455 0.0447781257886585 0.252690137243444 -0.00879911777130046 -0.0744847443718033 -0.00189693542543072 -0.00061280130599103 -0.0465966805221545 -0.00647859176009418 0.00807054519046927 -0.0151135729276573 -0.0181841015366964 -0.0350846250280219 0.0844021665439564 0.0137453561599803 -0.0556997348715853 -0.0707367726157443 -0.0640040224146799 -0.0133406608374888 -0.146141805925364 0.0233125832785655 0.0553038130016369 -0.00462759513046612 -0.075455562063294 -0.0451218918456102 0.132593694821815 0.0071851230759583 -0.0703455978572624 0.0737162212528497 0.0906091126016176 -0.0251387930249371 0.126364165448756 -0.0297250521034636 0.0275217597266348 -0.013462340355184 0.0416151813746305 -0.0199439887971399 -0.0239605335157306 -0.0167931888333988 0.0546467294194611 -0.0265928665072701 0.1086658520844
  6 172.643182268956 ""  0.290972196533642 0 0 -0.0220261615514637 0.00732898248838567 -0.00840063209745453 0.00136798802887772 -0.0691706019359226 -0.0142268371475828 0.0439159007588311 0.0354565110161707 0.00475511184635224 0.0400734359975659 -0.0236999854833183 -0.000361234273294305 0.0794828434468131 -0.01203577410585 0.0726247076469728 -0.0750358470269317 0.0173903926420612 -0.029926645825785 0.0702573462334014 -0.0785665252304305 -0.053543873334883 -0.0454484143539434 -0.133517840009755 -0.0303920357336564 -0.0180127879969465 -0.0488676207593071 -0.00789290932497413 0.179962635101797 0.0103753564151837 0.0415590927627765 0.0243738979771748 0.169842329538772 -0.0055100420974621 -0.0139443774378067 -0.0478113549805966 0.330419669723032 0.345239226072802 0.0825779571617528 0.0630162985663775 -0.0495145129988566 -0.0544497228783659 -0.122038763198465 -0.0363550196595581 0.03964193252021 -0.0456041923777579 -0.0885202197819059 -0.00820662537224796 0.0151295452532034 -0.0429061160478284 0.00842725154437001 -0.0144372374264529 0.0286638021257585 -0.0266289008981908 0.0087922090334165 -0.0285254950513294 0.0410820001919298 -0.0622957555224407 -0.0431704289578164 0.0231583228880152 -0.0348770610358255 -0.0711685074955243 0.00590502879417561 -0.00825728900971898 0.0563114668101938 -0.0107469820445242 -0.0102109624248789 0.0708027001256153 -0.0258023206652284 0.00244206831883013 0.0173380440186679 -0.073216349462321 0.0522083551646415 -0.0114860157986616 0.0542939241114972 -0.0271815030764481 -0.142955378545415 0.0333130882224046 -0.020584157464267 0.031106184802451 0.0435215971805085 -0.00254163991789208
  7 187.474368053201 ""  4.89450006011946 0 0 0.0220991398627306 0.0383019737199661 0.0320714961454426 0.0432667479747896 0.0227899423390976 0.00197852899691067 0.0230458022115704 -0.0729714704849409 -0.00349437145507483 0.0495100980894188 0.0122970393923391 -0.00101258738851091 -0.0375204280489801 -0.00379929370129835 -0.0394310678895389 -0.0111351518707671 0.0454703884405918 0.0881760156373378 0.0654058281340469 0.0185746879822681 0.00220402889447906 0.0252200513302083 0.00954892453532701 -0.0137011664590476 -0.0636335251106943 -0.216950280098645 0.00332064418753495 0.156858206211868 -0.102736475568825 -0.0955698450886748 -0.0220349091560937 0.000617364061243002 0.0489571623907474 0.0277178733933692 0.0534756724617865 -0.268094789703059 -0.293653160598568 -0.0737033034970154 -0.0257522896491723 0.0713840639650416 -0.00865021604787307 0.148829521843871 -0.0353467283212027 -0.0225900488580807 -0.0459035981291143 -0.0821077076350941 -0.0284910583170988 0.0171796128518799 -0.0263588286811132 -0.0124875362689532 -0.0165991302059835 0.0169179887371583 -0.00123951750068868 0.0168128102228558 -0.0748502189698506 -0.0142604479245056 -0.160081932355198 -0.0523279183292887 -0.141564311216279 0.00374612450254009 -0.0215485089374337 -0.0114212805600788 -0.0283789539217294 0.031612781295891 0.0407604869243778 -0.00188378094508237 0.0443737784703544 -0.00607685586716902 0.0507125101298641 0.00935805940874046 -0.0285913951887267 0.0295741260821954 0.0429632032606028 0.0854975323799433 0.0349256755612108 -0.163752719032092 0.0664535449533913 -0.0278098733411194 0.118731758454068 0.0572385445740945 0.153600565848543
  8 225.252084188819 ""  1.83645679408229 0 0 -0.0154952819463365 0.00813902519603637 -0.0109613027344078 -0.0367774180768955 0.0211211624725101 0.00706607245797225 0.00773763783559878 -0.00986125861368915 -0.0144654491058786 -0.0721551493943275 0.00771739483155217 0.00201858203432537 0.00362495454693847 0.0189131932036203 -0.00905303690463678 -0.0244937213316893 0.00986432271559468 -0.0073484055319009 -0.0697211710576482 0.0261017256166161 0.0251202746534717 -0.00641269662275506 0.0527713129733087 0.0254591242071229 -0.281833721388147 -0.35992415618802 -0.119156480177129 0.474427308771482 -0.101175163226955 -0.0288049644891118 -0.138827896869034 0.396970014935749 0.101162420682746 -0.013958785338932 -0.0208692711410843 0.0883807219267928 0.134178773762042 0.0304307842531297 -0.0210248105143444 -0.0420035127598879 0.055923554710041 -0.108339076458649 0.0200180292897942 -0.0481660386564947 0.00537420420232331 0.0553328554534139 -0.0130475827375752 -0.00765472595487986 0.0347739471056441 -0.0187039437048852 0.00528795039185234 -0.010619706168932 0.0232757768174941 0.00105440973110686 -0.00281056376951553 -0.0444719163854406 -0.0470208855732324 0.0338969660277069 -0.0964150695413871 0.00982335131029379 0.0652979651439399 -0.0154326274137 -0.00674182986580444 0.0125356270963688 -0.0238369720341113 -3.67019785124922e-05 -0.0962828647465293 0.0245961138312326 -0.00829300685126749 0.015657324579572 0.104010866357431 0.00996423958225564 0.00527082672125379 0.00733978593418009 0.0202883501071686 0.0686546802774831 0.00931765914612413 0.00869870229084496 0.0266015770397336 -0.00235592439510839 0.0726168773372454
  9 228.393587594928 ""  0.575354486522955 0 0 0.000715175393928103 0.00135863541797276 -0.00715783515003164 -0.00890366673513837 0.00430222681033728 0.00316960072233124 -0.00185902055370578 -0.00721598820319975 -0.0101103971513503 -0.0322311990283346 -0.00263586039315761 0.00173972225705341 0.00404179616046625 0.00251637407856591 -0.000234809324514998 0.00123500018724799 0.00106257302584676 -0.00213072503212932 -0.0152773472756814 0.00517493982590543 0.0108835998944069 0.00295530312306731 0.0108883323086567 0.0153943915668678 -0.000111919785334488 -0.00873790002777527 -0.00619551135170411 -0.00655819869773522 -0.0067548337783458 -0.0190273681386321 -0.0014563039909959 -0.0155698452487913 -0.0082047177671419 -0.00422483408392844 -0.0177617548242682 0.0479351563174816 0.0663104590525176 0.0111280113975661 -0.00528528424650042 -0.017566990733109 0.0189185854220035 -0.0465120967150515 0.00242138927814687 -0.0313216243713025 -0.0131408774724765 0.0080183723112112 0.03666681049897 0.00598030803700703 0.0159040795648029 -0.00310217650707367 0.0109488328871365 0.0060438897893055 -0.00701348166484138 0.00305614074751914 -0.0351128257420542 -0.0278070729522239 -0.0659007969310789 0.0206890689631091 -0.09179384073054 -0.00657245319379143 0.0281866258776607 -0.00609643036986152 0.0322133782431756 -0.329743609874362 0.431863359037175 0.0778028119376579 0.460141025809759 -0.0471370053312642 0.289097820449019 -0.142398211251833 -0.38526025733595 -0.358796222320408 0.00708975631593947 0.00330958678369486 0.00263529170380755 0.0139483799991307 0.0278072450534613 0.00919496039158625 0.026099201736864 -0.00406332954239266 0.0373420881478393
  10 233.968534415278 ""  1.48396989059974 0 0 -0.00132895190576971 -0.0370746535737439 -0.00641355605218067 0.0125715525965079 -0.00994329438352692 -0.0231359791570422 0.0591923925465226 0.0341993112442494 0.0198848029499617 0.0984708729480359 0.0238790759127732 -0.0183814437806693 -0.0192818053161721 0.00852342415883473 -0.00949084248587776 0.0204431136730567 -0.0403851798019932 -0.0553381044773218 -0.00824347601920072 -0.005476604882072 -0.051104920420944 -0.00422993898933405 -0.00110638669446974 -0.0565886363038937 -0.0697471361780443 -0.112055095337212 -0.0346216448406185 0.307137029453292 -0.0108815932115225 0.0917895928683835 0.00629710742078289 0.28291943708337 0.0291854186393605 0.00984936542091141 0.0745257619254109 -0.170916659376261 -0.227759518384557 -0.0193068946628095 0.00753370177404736 0.0540015279976771 -0.0444234105453553 0.145742082261262 -0.00675627388254905 0.0332743538797017 0.0370476447987199 -0.0141388513982977 0.0254367636838272 0.0190393206414418 -0.0280479720464706 0.00970377458040735 0.028902779637146 -0.0534513170044296 -0.0192637435361198 0.00147658166076387 0.0353157945380509 0.0247872455556409 0.15309792581142 -0.000141659355898657 0.151248017503676 -0.00332221228048509 -0.044899730935799 0.00644952905180744 0.0480905180846617 -0.140170208860829 0.0323952939594448 0.0359937315502913 0.0280460298487294 -0.0217310403308757 0.0201935345983469 -0.081563877477937 -0.0861148754557787 -0.084233798204015 -0.0484563297377734 -0.0807608532094443 -0.0382059106073343 0.0300342121597491 -0.0730330074914358 0.0324530956263323 -0.137738173629387 -0.0495905349059058 -0.162307967617717
  11 300.539419512617 ""  0.444766397579552 0 0 0.00392086438760635 0.0161237984246552 -0.0287939338893565 0.00410871385800117 -0.0202703547751972 -0.0406515097865396 0.122839703691276 -0.0271766260877481 -0.0361778571754619 -0.051901609166166 0.0123970484719418 -0.0366524323102772 0.00205714693082022 0.0231214714857744 -0.0307741865303095 -0.0256396080723841 0.0222496219713223 -0.0226862010677952 0.0624852421961225 -0.0275191640296657 -0.0801434583139189 -0.0130709536860593 -0.0852761807732031 -0.013331088052984 0.2399349969062 0.00948805966789644 0.109888786703981 0.0478897188047276 -0.0140645726085197 -0.0614468330800286 0.221308511938718 -0.130757044270087 -0.169618592584036 0.00135724069618702 -0.0104486322211967 0.0197207495940929 0.0712037457465126 0.0348494704754358 -0.0361444446158431 -0.01690874981577 0.0510206590287866 -0.0794528680139028 0.0169607025780214 0.004933254666414 0.0289027407501513 0.00164358897741672 -0.0243417047123275 0.0621921637473438 -0.00241351900363465 -0.0198326123923324 0.0603577749942389 -0.117844949871096 -0.00306862488507193 0.0136034213316401 0.038426637638289 0.00781948266442831 0.011247718538415 0.0285846230406801 0.0044319436945796 0.0196957276833557 -0.00264609374760565 -0.0197897672616787 0.06408788227475 -0.192850081075096 -0.0614656448884067 0.0675505869409911 -0.19390827752248 0.0010663593719646 -0.0142408628466628 -0.100368903394535 0.078060596691957 -0.0845618835307686 0.0173167805344169 0.0413392580585702 0.0108690383729074 -0.0268828172908012 0.0401027443275154 0.0534872513094388 0.0653271958865487 0.027018357398618 0.0588734697652672
  12 348.199260192216 ""  1.99192611297873 0 0 0.0998940019584632 -0.0291564623873857 -0.0108910725161903 0.080090809855051 0.0109141016730643 -0.0125831912090306 -0.0289350447428408 0.013043763405867 -0.00971823965246807 -0.0850182676126307 0.00253667306076785 -0.0138875828120745 -0.00843442600023784 0.0147772397954267 -0.0234449051310021 0.149412951572829 -0.0393394747737547 -0.010378748278289 0.0750506856766943 0.0113265856842923 -0.00559512777498546 0.122823444221548 -0.000130211195518497 0.0562863049872978 -0.104994631785534 0.00696855604951083 -0.124179608974258 0.000115062322530492 0.00833742888027461 0.00781718957748652 -0.100862385655469 0.0655655461354304 0.0952980676634823 -0.00363272664759671 -0.0313405487900581 0.0339190001321634 0.0780219854801347 0.019389218108632 -0.0320288291607875 -0.0288844839254603 0.0607979773462661 -0.0848015198009811 0.0113158727055726 0.0374567654405042 0.0422098737397252 -0.0944623126310023 0.00999059182973953 0.0209765864040983 -0.0259566224078245 0.0164582980612499 -0.018086645306109 -0.0042564651849251 -0.0128047170614287 -0.020094245525142 0.062601359366055 0.0288815469055868 0.164693205713964 -0.071402709944269 0.144631180120346 0.0650337380548301 -0.0439434198667832 0.0151922191285299 -0.0203400004719295 -0.00943198643706076 -0.0249950709459147 -0.0147100123507481 0.022322174498714 -0.00879096930237029 -0.0490317739076153 -0.0128666328647264 -0.0420537042188672 -0.0130293252051981 0.0962263971811035 -0.0664752693269554 0.0377644367873389 -0.140029335546697 -0.0446330762348517 -0.028801943729826 0.0440939032395888 -0.0485384186258168 -0.0509710493383066
  13 359.670386064203 ""  1.1619691663305 0 0 -0.0399212427207668 -0.0684076722962725 0.0301117504537971 -0.0363712205244762 -0.0498969711965953 -0.0287994734080659 0.0659427710816293 -0.00305096996376534 0.0745477287479982 -0.033706980829964 0.0512390942800469 -0.011833929989992 -0.0080078488627756 0.054658581901857 -0.0807653656945988 -0.0746628982134565 -0.0598320961016218 0.0053120276737583 -0.0130685251279561 -0.0471464810002153 -0.140627971103478 -0.0571339979052021 -0.119923071013202 -0.00403844619566341 0.13123611657452 0.0402907919646181 0.13388250671398 0.0672871594783555 0.00045438612315992 0.172141191679237 0.132624781969323 0.0298228952389316 -0.0483536838158865 -0.00672627034022327 0.0639773493981558 -0.0977435234647405 0.0285204863704119 -0.0164442632339444 -0.100374581683161 -0.0199126774521225 0.106672793549213 -0.132649139922991 -0.0428707812038342 -0.0066841808053013 0.0312883450846027 0.0100660738423006 0.0154671662912221 -0.0583118601017405 -0.0339596304868818 0.0155035005239946 -0.0291514835323841 0.0719644157038418 -0.00107559566378426 0.0199089925342866 -0.0716420842192853 -0.00818279261351293 0.0381736178445961 -0.0760919172882962 -0.0202612804428545 0.0574686609829997 -0.0463027035894054 0.0147742760292604 -0.0329413502941776 0.167744544267081 0.0444998781158406 -0.0418331947499774 0.128309747702117 -0.00494232685619957 0.0455148652293626 0.0619251213337662 -0.0642279097522365 0.140604952738564 0.0121421156274969 -0.0208641247850095 0.0611930106557054 0.0551657052726009 0.0097586133081453 -0.0216912078686668 0.0757376300530346 -0.0361271351383921 0.0860938168516167
  14 430.361288994331 ""  10.1578012096949 0 0 0.0324491248324001 0.0702305525764303 -0.0114889182311063 0.0439644363331328 0.0439738609012205 -0.0263269036212467 0.0314395272841502 -0.00720103790392768 -0.0520168936878455 -0.015426280795146 -0.0366056492379125 -0.0556710740099138 0.00150678535483764 -0.0266211075087211 0.0430466821192446 0.0827698275657815 0.05855917676898 0.0061416434420864 0.0709339683654765 0.0353215006152194 0.050114336076673 0.0369305939782269 0.0586424815306093 -0.0476280648212779 0.0344483357788076 -0.0669117174123117 0.0112960328724123 0.0464841871337784 -0.0143212453201368 -0.152463441861467 0.0429661361600764 -0.0564640317615993 -0.0562684563570932 0.0101555580033403 -0.0764227761925493 0.0969750597370975 -0.00241797691062875 0.0795704258183959 0.0661605384758628 0.0115502149552471 -0.0664809791623888 0.084602250583372 -0.0526264354914017 -0.0130962076354866 0.0376542208584948 0.0242733683536268 0.0425393061765839 -0.0804649138587881 -0.0784098223208697 -0.0333702478765978 0.00496462141254144 0.000395175341090971 -0.0101958016662116 0.094832559366332 -0.0248212209794872 -0.0142858694547409 0.0575778656500501 -0.0855746700105302 0.0169405548022446 0.0488450557298546 -0.0894981984944523 -0.0381467765262599 0.0351243650674372 0.121325574932388 0.0814226728158405 0.00966384185881649 0.00905892139833684 -0.0248083811461274 0.199775427669498 0.00741081195765432 -0.0183166452278637 0.220446373622736 -0.0159828739670399 -0.0163032630481788 0.0311160927738192 0.193568471960834 -0.11240773777811 0.025326578067443 -0.130236880547161 0.0080310473489006 -0.00698738539545646
  15 460.372577394699 ""  2.60394373218647 0 0 -0.028465834285036 -0.0599568509673564 -0.0323492456150191 -0.0804765864609171 0.0643833141825423 -0.0216641280322114 0.0313459425232076 0.00472265398532566 -0.0117765214035888 0.0228365130219135 -0.0333333525746387 -0.0693529549574924 -0.00236160752387046 -0.0235834123587242 0.0562611805983646 -0.0283937961372366 -0.0583827700611426 -0.0413144292339462 -0.375115345038894 0.109409552100319 0.132188112407047 0.0586156821184629 0.371234714064959 -0.0638184852439779 0.0782832243968944 0.0435379050587334 0.023296684394898 0.0277927522731642 0.00852360355737946 0.068892477662791 0.0761793033388966 0.0326422152693722 -0.0968291151275199 0.00394231889259136 -0.0554781550868794 0.0895280037773376 -0.063750338548558 0.107927446880045 0.091064508450709 0.0222292999059057 -0.105788807321791 0.14636432992654 0.00577345635383567 0.00579942719421679 0.0334619073164283 -0.0200055222536994 -0.0138539238626855 0.00985001518783875 0.00296857525036019 0.0222802559463351 -0.0130709229897981 0.0177177677402144 0.00373672981982625 -0.0284259069391987 -0.00527438951307076 0.0046940710216599 0.0544101850824437 -0.0257287224469946 0.0114810762357837 0.0544976604171005 -0.00269152580242956 0.0241090699733543 -0.0315995905095698 0.0152718695006557 -0.0140876215505091 -0.0232947039291403 0.0453349428923115 0.00813214900764911 -0.0614383491913089 0.00912018468605765 -0.0271126103124004 -0.0190789875391537 0.0478365590873704 -0.00112158925125658 0.0522141156926552 -0.0994308654168344 0.133211683406546 -0.0224945010185206 0.191022550456267 -0.0365393469826615 0.127627039411319
  16 497.502061090325 ""  0.17770083400813 0 0 0.0124263238608925 0.0413770212583851 0.0357024149685991 0.0328528733135744 0.0235617162906775 -0.0288443302909472 0.0134022849971384 -0.00928677702422445 0.0337119528644412 -0.0272245487614979 -0.0176329837154187 -0.0563699323203726 -0.00236137946929705 -0.00567720099309438 0.0113400642289091 0.0594323399093532 0.0299015889073003 0.0649673210863962 0.0987443180736264 0.0114415279031351 -0.00919225924448317 -0.0060521197260072 -0.0172028597410251 -0.0533121423678369 0.0166606831060948 -0.0408007957603637 0.0703154470333227 0.0308461989332228 -0.0139780585074092 -0.00993551068664089 0.0233579246671886 -0.0232665624284326 0.021943784904485 0.0095913117599394 -0.0520009292012211 0.0528472345230716 0.00184682873657309 0.0704813399990527 0.0269369948624885 0.00690637659109308 -0.022669138837015 0.0376561671342375 -0.0614054527414062 -0.011706664680344 -0.0008709959588695 0.032623891276626 -0.0433200447430748 0.0554589158032908 0.00449373522109738 0.124271756902283 0.0192831332621704 0.0317469881840054 0.000942724723662355 -0.0668165783769295 -0.279395701300275 -0.0104990610776043 -0.10767188184459 0.0157101382970881 -0.197897252402144 0.00641199219863359 -0.0202855771366845 0.129295137340203 -0.0323203198065195 -0.0216111285442772 -0.130364349234791 -0.00749949461636645 0.125389806619111 0.0297816115527205 -0.273774424522025 -0.00312959855007046 -0.112209310098483 -0.0618324131652572 -0.0312351086766883 -0.0269293153341241 0.0180017322814423 0.0727796223370969 -0.256944851324281 0.0389016744220363 -0.153453060324448 0.0019070660347325 -0.0418473517994761
  17 510.068778199558 ""  0.923475533140578 0 0 0.0390519084863158 -0.0754807614967401 -0.0549593809933396 0.00993538418223317 -0.0149713978038524 0.0259658338091965 -0.0136661822227338 0.0178656617260496 -0.0577202151157798 0.0130334809477427 0.0145454916455611 0.0498771595009866 0.00176300385777918 0.00466252857811469 -0.00954815920151652 0.0167216843747555 -0.0683296148345917 -0.0811956477538708 -0.0976855886657196 0.00325903229562515 0.0255380899100433 0.0872197680548622 0.0613952790580604 0.0765936647016357 -0.0404565914389744 0.0770306606936065 -0.159815294127489 -0.042322996923105 0.0260416036115643 0.0223477135519671 -0.0532650194155047 0.054315622261595 -0.00250341479524722 -0.00709170221226654 0.0404843605969536 -0.0416829268741535 0.00492995095178329 -0.060694161247858 -0.0236728292983176 -0.00580019257611492 0.0267706068115301 -0.03565180762684 -0.0711881916195456 0.0344425280765382 -0.0399990447494281 0.0661662351676916 -0.0294794275658984 0.00124235641999548 -0.0702351630365065 0.0670082962315037 0.0515612460643384 -0.0380720759737192 -0.0239847117144405 0.0613170202517049 -0.245014854768034 0.0371119728465463 -0.133085585250049 0.00381724096277999 -0.126008210319022 -0.0417177920065662 -0.155033917663114 0.0620177529302477 0.0579740578733716 -0.0171927345486212 -0.0601153336042518 0.0591139620987152 0.00143904612004213 -0.0150703082130997 -0.00118786751272096 -0.0496370738545686 -0.071985965333966 0.116850063056712 0.0496762277870606 0.00851477713171062 -0.0348400128012138 0.120140188751191 0.0514570591991264 0.0655354315832926 0.227724061293012 -0.0325919213829634 0.0477495116648292
  18 550.432220509709 ""  10.038287334856 0 0 0.0375572901325717 -0.0435137878411182 0.0604027936798329 0.030216817494101 0.0286841115304543 -0.0340717757537002 -0.0133861711480551 -0.0203885590409281 0.140539848551967 -0.0389982178025407 -0.0170323596848705 -0.0857488161786012 -0.00894058658517321 0.00454742186104305 0.00459103441455419 0.0525752022549116 -0.0463205734463075 0.144401560560036 -0.018209220128323 0.0370473966303055 -0.000852667620033869 0.0453090430186035 0.0832413502155662 -0.0577756033239868 -0.0269485343667668 0.0548826811624409 0.046374592160651 -0.0323915104926147 -0.0105973047234913 0.250972086734002 -0.041806393513821 0.042059339045368 0.172160284936261 0.00915437047632806 -0.0592882147269879 0.0582602205039958 -0.0103531439194908 0.109870923945094 0.0266000292790348 0.00581794341823351 -0.0211489176733481 0.0452431454613845 0.00759532617860188 0.0303248221019715 -0.0769173025059312 0.0242327429160599 0.00192136059390582 -0.00867275373832127 -0.00173227521441011 -0.0356844127314358 0.0166409317532231 -0.0336933215122247 -0.0112871283000224 0.0459300758993782 0.023562103124237 0.0340224075975891 -0.117563676700969 0.0442156134733523 0.0026227439640686 -0.0933812915400085 -0.0266172141705277 -0.0405728764324445 0.0530728086707178 -0.0381687359561196 0.0224388865889342 0.0404266735812904 -0.0906077595022278 -0.0204091196370932 0.113356376336494 -0.0162513237779598 0.0540534240943537 0.0155923063655254 0.00548115429136909 0.030192594026965 -0.0718342846864381 0.0112086861912322 0.118626129669373 0.00837409002573398 0.0579290521195174 0.0231895204790292 -0.0793799924521934
  19 580.122766161536 ""  61.9841103925772 0 0 0.0133625048228747 0.0269701761838753 0.0057708685636145 0.0331470796018595 0.00917475243634376 -0.001295380029254 0.0045807391946373 0.00169658372686526 -0.00847836930402116 -0.00851858561300185 -0.00367204540209122 -0.00396613637347047 0.000325496218401181 -0.00317803816334177 0.000357354460687464 0.0641997775045999 0.0165517085124821 -0.000425194486219443 0.116698640837406 -0.00506148978670029 -0.00883366962995314 -0.00600729966525909 -0.0587033649510814 -0.00463922513810307 -0.00651832555460872 -0.0290026695605744 0.00382756770933666 0.0159851505030441 -0.00214759086365972 -0.0561344783909442 -0.00122654561722813 -0.0191146125169795 0.00818931306654683 0.00336098623656839 -0.0122055891651008 0.00751207516425273 0.00763767872424907 0.00413676136932788 0.00121555399531739 0.00112607528853865 0.00115852072638341 -0.000718733522000396 -0.0242022097472566 -0.0100814047518149 0.0326370752610068 0.0393245402485291 -0.0416139027136169 -0.0024040324492849 -0.0108806875282336 0.0213497853471702 0.0019423787304121 0.012211571131785 0.00884497276281087 -0.0104118402573819 -0.0569875561775873 -0.0130756425552078 0.0835196334959349 0.00318780673597387 0.034240306768626 0.00202892283960142 -0.0307728435150218 0.0241515759935874 -0.00966780064785057 0.0394032221488858 0.0150537024095484 -0.0277940551434656 0.061337409902939 0.00963139134905147 -0.017167236376482 0.00157858097241507 -0.0364114368748745 0.0263115711317881 -0.0536450095622276 -0.0466515130587032 -0.00970073352908258 -0.244202546084805 0.832864805598095 -0.0369200129160294 -0.0522249109773714 -0.0473713548766004 0.021227381110779
  20 768.958228132606 ""  105.675393362714 0 0 0.0210121881012016 -0.0181432563823496 -0.00563284115386338 0.0493823267327883 0.0208560184474762 0.00459085289780529 0.00535912541697527 -0.00499812868267834 -0.00115529095375034 -0.00862298307981842 -0.00221500150183662 -0.00606380407769441 -0.0008894545274018 -0.00485437660666996 -0.000245358870282317 0.0586752975837928 -0.0227783379442979 0.0296269995349768 0.105169907691755 0.0128156329330883 0.00259295460317025 0.032129045087598 -0.00922860836298534 0.00409158494985928 -0.00901813216896694 0.0293985202087906 -0.0604525102166312 -0.020299467682328 0.00129343253864587 0.0451286953258807 -0.0168289907023962 0.0239954238071075 0.0283440040864728 0.0024862499760165 -0.0146083638273008 0.00783039156454183 0.0034545875090311 0.00909248460081825 0.00188894287868309 0.000809669022698601 -0.00157043303299271 0.00238989698972814 -0.0336850516405398 -0.0367386238633459 0.0352473412960524 0.00206036683855476 0.00940096634833798 0.0164353285655261 -0.00308676258706059 -0.00520678770054912 -0.0034618952958449 0.0165909815151639 0.0138900724700212 -0.0267660998765723 0.0920151514723172 -0.0446223210218233 0.216992392913795 -0.0243854473547952 0.197341624529503 -0.0499683114855026 0.0626680447475739 -0.000163602660272333 -0.0223838198333984 0.0263663498082613 0.00360192307101199 -0.029276734711342 0.0450159372115065 0.0173349127356302 -0.0541741499440515 0.00855352126132039 -0.017590973495295 -0.0097586672704128 -0.103602762061976 0.0289233304569944 -0.0623110973020213 0.0699049312343573 -0.153643326952931 0.0335645575528681 0.455824576227645 -0.127523532623506 0.524051943321045
  21 844.635665590774 ""  12.304681076668 0 0 0.02754314364132 0.0500159275514847 0.0128760003139059 -0.0902117401597178 -0.00200142825362131 0.00484251575766419 0.014404067089045 0.00966517625780734 0.0355876821444287 0.0101616322917448 -0.000862343010482905 -0.0112190891437146 0.00112085667811749 0.000610745551791003 -0.00143256074625107 0.0747685646063012 0.0386389028994545 -0.068732992579206 0.0395365877352368 -0.0214937376682055 -0.0324388952948061 -0.182108682249829 -0.0960543090621852 -0.0532366847909896 -0.0467785063147518 -0.0667287074317078 0.0174086813268533 -0.0320465124521764 0.0103424111175263 -0.136157910084075 -0.0434148972413373 -0.10721876674916 0.172367903751623 0.000538708384556025 -0.00158268780403943 0.00400371660938665 -0.0100799940001103 0.0210802192234883 0.00374216560683281 0.00492859442669404 -0.00955806159928298 0.0107177547117093 0.10449973697114 -0.030123923640031 0.0130216511311961 -0.0418048380816813 -0.0142447334343072 -0.0686220310388398 -0.0073138829592624 0.0802228694639444 0.0142270446044862 -0.0443594868709025 -0.00345961805054539 0.0712844531577052 0.0292831395332409 -0.0325834388381422 0.0276752111152179 0.215478845914359 -0.0450302740263194 -0.0559895437063326 -0.00175714026934808 0.0897933944130789 -0.115493970293513 -0.0497947535507906 -0.147301504471729 0.109759499066511 0.0986137126499818 0.0215973568006133 -0.122422583657121 -0.0963752959348162 -0.18636913194256 0.149044416262538 0.0213843320589405 -0.0285744528877856 -0.0370031549448115 -0.0198829551224559 -0.0123649679233239 -0.0495030482930356 0.156506954319953 -0.0677635174215805 0.129659754765251
  22 864.218629521709 ""  14.2699029254259 0 0 0.0594156096685124 0.0448775259907666 0.0298393410131581 -0.119050573818887 -0.0289837445402378 0.0197342423153639 0.0338076794312342 0.0238400543656564 0.0146131042625475 0.0164446608082318 -0.00663059010862877 -0.026657394850731 -0.000407736963900193 0.0200329213972046 -0.00735843453310573 0.0905579933440471 0.0373399871285557 -0.110044317029595 -0.0257663485717862 -0.0421560984732082 -0.0166660873077308 -0.20220309926225 -0.0891403131731887 -0.0557667519491988 -0.0700712403666313 -0.0677869856556012 -0.0554463179187678 -0.056600272784866 0.0291707983515952 -0.231002768884889 -0.0705552629850144 -0.15264826447029 0.248870898650108 -0.00176883674526433 0.012675488995856 0.00478652703538092 -0.0185232055996408 0.0543627908116229 0.00124711540059841 0.00485265206405317 -0.00473326600022306 0.0125399954140411 -0.0830315767040989 0.0136637153360437 -0.0494330366404742 0.0442198769396556 0.0104986575357708 0.0641878043679371 -0.0142855539137875 -0.035811739645868 -0.0184476821449487 0.0177141231125068 -0.00438122279576223 -0.0346583635933113 0.00791603443566742 0.0045863940044499 0.0995074732562862 -0.19527659945933 0.169003401352996 -0.0232340499901134 -0.0125053158498532 -0.0423358851802939 0.0800595304444383 0.0254788691245228 0.0876456751837952 -0.0616390034318537 -0.0630486900652131 -0.0192281275793445 0.0813681495793381 0.0475207893039226 0.100201348897814 -0.0722127205325427 0.0527542549198252 -0.0347996310563142 -0.00401538623171593 0.0293744685123253 -0.00476752643232242 0.048065257832154 0.0750370132526176 -0.045813530439194 0.0539944316356489
  23 910.784686883345 ""  9.79892071880292 0 0 0.0503714370470406 -0.0148281319780464 -0.00101887159242887 0.0262006884964092 -0.112543087858866 0.0717512522122694 0.0323924088683878 0.00535880320709416 -0.00147627678928208 0.00939151114227521 -0.0415881090794687 -0.0567445940834803 -0.0143265560552913 0.105962845611281 -0.023364704977249 -0.123686012244073 0.0218623395935731 -0.110343307872966 -0.234478592681814 -0.0717913253003978 0.177972383532952 0.181694829423759 0.143383905524502 0.0821709228137087 -0.05435324106891 0.0110012467834077 -0.142456148376779 -0.0798465406025304 0.0217028338960269 -0.105045650265222 -0.0686719205150264 -0.0921954046775157 0.19908908115522 -0.0108735694536784 0.0808822211125028 -0.00564065730139889 -0.0171914674534049 0.140296448015482 -0.0160337346366647 -0.0108141368174203 0.0685127117847848 -0.00733526907286062 0.0163552075626658 -0.0187287143503126 0.0575008346295744 -0.0124657088166778 -0.00124992306456164 -0.0105749866170961 -0.00600565141674658 -0.00557884694614519 0.0107477764781842 -0.000218179519715258 0.0127765711777385 -0.0168870744023477 0.00416132917092716 -0.0107467988427409 -0.0506966812488076 0.0474474016241504 -0.0953179034825815 0.0605061633477228 0.0170123960692294 -0.00238298119904584 -0.0148451730879679 0.0454162955952983 0.0114762357025856 -0.0405336146092882 0.0481891341906945 0.0143672535308385 -0.0302004220379287 -0.00893375789697563 -0.0323834563545812 0.0411105430032455 -0.0572755317257833 0.051633679333976 -0.00568687797357836 0.00194078189094121 0.00801158998566709 0.00310160204384563 -0.139887642733931 0.0741723311122651 -0.0513680070751261
  24 926.434067459591 ""  1.49609901175985 0 0 0.0590455523741815 -0.0355829387417784 0.0466026707023728 -0.0731307903473418 0.0393704597541302 -0.0135022760028276 0.0575683259995636 -0.0268869242642053 -0.0691911817250063 0.00129849381657883 0.0128982651476176 0.00209454856084448 0.00309411515511985 -0.0343126111840327 0.00151303238038666 0.108815160872618 -0.046204254171964 0.247724919836247 0.102948442759056 0.0118191267179356 -0.107571938042629 -0.20099047209426 -0.131216288742057 -0.0637817490919264 -0.00348993245952016 0.223168252161259 -0.408185340703252 -0.0984057371818386 0.0167757650207481 0.192660006551763 -0.0725505203173155 0.106112024703253 0.108382108099149 0.00660217981386007 -0.044356145589439 0.0139470630226506 -0.00825959849200863 -0.00859486260987292 0.00763470639320921 0.00979135615328898 -0.0335817625014233 0.0163659194771844 0.0260481088979511 0.00836014679950447 0.0715377694201727 -0.0159144277639053 0.000289504029883846 -0.00620761467774637 -0.00919253536858816 -0.0178979160527691 0.0145016082240306 0.00832632979133967 0.00248676716914679 -0.0394232409859948 -0.0908137177380058 0.017567218632055 -0.105456260155864 0.0966378434073088 -0.183952731730699 0.0831725758539678 -0.0694222120779809 -0.0257647817150444 0.0471135579137408 0.0714165286780762 0.0873467973330854 -0.0921120785448601 -0.0130377642386183 -0.0105292812973535 0.0632970825466592 0.0279261337829818 0.0511317620264265 0.00619990807977527 -0.0306962653189474 0.0346332834699354 -0.0013934480039442 -0.00364587344485567 -0.0020830971376382 0.00324926942930459 -0.0594750644742091 0.0494059145554564 -0.0713403042169296
  25 940.308637923507 ""  14.9123270343464 0 0 -0.00558453250337135 0.0134365334086249 -0.0341340928380168 0.00634903087151138 0.00520768428165657 -0.0293069858201993 -0.012565760188345 -0.00401562447165715 0.0424033123760826 -0.0040434529011578 0.0143650310993437 0.0192860799011299 0.00384952787631533 -0.0237484603625059 0.0081459291847512 -0.0234573793623748 0.0170307600551021 -0.0696779372344433 -0.0344644591909658 0.0125881186911832 -0.0311707047672451 0.0379680869867179 0.029955574774587 0.000442390142449 -0.00299406546863545 -0.0506689060454727 0.104210132954255 0.012813947211617 -0.0114134161938347 -0.00434242556289394 0.00745661041402058 -0.0321213970947889 0.0185146302660671 0.000242750303867806 -0.00506895821460875 -0.00877299171913864 0.0103022105268581 -0.0555541284505575 0.000905558692934866 -0.00165957697346639 -0.00635629106531046 -0.00824744745974084 0.0704763096550653 -0.0342183559314373 0.0105347693880693 0.0293025030182815 0.010565018097952 0.0744598922540831 -0.102555319494894 -0.0069524157664732 -0.0194580520089638 -0.0617942865949214 0.0181975148711267 -0.0851179931583948 0.0968940292851119 -0.0294761675340946 -0.0502185147765086 0.125114908507482 -0.0554513855111319 -0.0226908014195638 -0.0647614855696241 -0.00651613771838341 0.0421753499951383 0.304779494188627 0.201906809158664 -0.320604837225664 0.147641156624098 -0.00355713793915636 0.0753794772583415 -0.0731045972425532 -0.127986612339002 0.330533195938697 0.017658507510865 0.00817682715776274 -0.0213171817272838 0.0272153793208868 -0.018560368205932 0.0642855357800873 -0.00380676112844937 0.0141072999394283 -0.0391145736689786
  26 955.018099656661 ""  14.5419493993005 0 0 -0.00185606611631029 -0.00520601798922809 0.0268485903627956 -0.012351191889341 -0.000982859934712198 0.0172480878831934 0.00974241882436081 -0.02613934531282 -0.0424245478150859 0.00424684819066078 -0.0100894735511954 -0.00836765172459736 -0.00283811043133841 0.0151993099522568 -0.00497730235251781 -0.0462646431346857 0.00312211263350997 0.185071923796401 0.0138003568053428 -0.00669548803261456 0.017554009557188 -0.0380311195410792 -0.0261261055273406 -0.00216158578217568 0.0283160582322479 0.138583995752669 -0.174031210814272 -0.0286228436944516 -0.00644336592872707 0.185231080333893 -0.0134746015521064 0.114735797218802 -0.0487046950852446 0.00101586476644737 -7.61365327829311e-05 0.00564601148987693 -0.00896990534327273 0.030656586647866 -0.00104359040332242 -0.00140172097686951 0.000229418251205109 0.00361503206463036 -0.0348609492087857 -0.0682851961289665 -0.0529700137862044 0.0332956669154766 0.00412223051608504 0.0315741826616515 -0.0110347893428602 0.00943342457527459 -0.0376873464834735 -0.0443400457021859 0.029746899040152 0.0447455538173229 0.285084245152615 -0.0689989460131589 0.116474052819304 -0.211069828667237 0.224213194798389 -0.0252586681130941 0.25410816557223 0.0410262045828331 -0.160680723101866 0.00489760331481804 -0.152616153151338 0.0598919609411422 0.187895018671714 0.060865477384605 -0.214242195691031 -0.121742941407969 -0.253069365962278 0.175837788735072 0.0313039603881802 0.0311019709214011 0.0114282010117466 0.00842272322178525 0.0386599800615603 0.0177157333491898 -0.183360586421463 0.0749933600065274 -0.0819887086520299
  27 970.75666504119 ""  12.108569311669 0 0 0.0514670989470977 0.000802950232487491 -0.0407540553818712 -0.000773427263764667 -0.0123320048815618 -0.117526501849711 0.0403372653674244 -0.00229506769779566 0.0567926985684574 -0.0179151954604074 0.0620831043358968 0.0542954927395958 0.0132317912839805 -0.0882835207559475 0.0269033907769506 -0.0653803716920067 0.0268974681093417 -0.148119669230177 -0.238632198651643 0.0316191480890315 -0.155816094968839 0.130813218054846 0.143234292364968 -0.0397014655300386 -0.05421048773406 -0.0310859574703515 -0.0602627730009536 -0.0722478600589966 0.0119929600725984 -0.0791382797194841 -0.0626957507991777 -0.125068045523086 0.271807433218832 0.00407556438784633 -0.0275858065438059 -0.0320656911063055 0.0356838057047728 -0.196128320708223 0.00182729932303161 -0.00505484286192263 -0.0245451619597121 -0.0296109883455723 -0.045027484845631 -0.0237894590230194 0.0339948160942547 -0.00396540665636177 -0.00185698435342227 -0.0137813178744595 0.0188008983769485 -0.0098543013809738 0.00645505145122722 0.0154194202215169 0.0147976602186648 0.0189957453566806 0.0440477875426172 -0.0196393821252346 0.0323564876896717 -0.105316391811853 0.0248708344530509 0.0567180579734068 0.0979568675455233 -0.000203341383315715 -0.0502248341755355 -0.0606340707401972 -0.0861037435258873 0.0813605460479431 0.0318641928955345 0.0303701600917487 -0.104550362955234 -0.00436084063994444 -0.0312914048482333 -0.0534627643082823 -0.0229246476832604 0.0472226291993112 -0.00735617325034408 0.0140148773830002 0.0266584546200232 0.00783665856507801 -0.136898747168435 0.0742233662753911 -0.0594779145843817
  28 1059.09858814235 ""  19.0368539452608 0 0 0.0126720524742894 0.0290386705132903 -0.102370336848268 -0.0340273471181821 0.0251479762266901 0.0332906417365588 -0.0363462065239497 -0.0402542164164715 0.0507555989309454 0.015596814056794 -0.0240670269699762 -0.00303400125098856 0.00132073974658804 0.0235359996453813 -0.00713459152429808 0.0671372137726664 0.0166414820855062 -0.069820325936532 0.139190759953214 -0.00661709261301258 0.039467510002419 -0.085861959643403 -0.108595539230448 0.059268574924365 0.0324913307671853 0.00290974933422615 0.118903385445367 0.0298075381633306 -0.0461019416731051 0.194505542235942 0.0112390166752246 0.0511332573613645 -0.0547384822467913 -0.00872519151653449 0.0222198804891682 0.0124340392861669 -0.0196044074712575 0.055762263372915 0.00254866386882831 0.00199256639000172 -0.0221038699763628 0.0151897932818295 -0.0345208897769124 -0.0452453729751146 0.0668227949385165 -0.0256622171820744 -0.00900340662230651 -0.0264023546907133 -0.0483986512322528 -0.0410568783808454 0.0787486454474739 0.054324740288469 0.0528682441015837 -0.0258170363689569 0.0456115235352418 -0.0394863886543771 0.0328039809704472 -0.0796490989783733 -0.0315941321366736 0.0901649605331705 -0.0295845961242976 -0.0416755197877484 0.0592137375097878 -0.0390777675002313 -0.0475487492049808 0.0427692924984736 0.0531966784896104 0.0750176043178152 -0.189885313615456 0.0365978729426018 0.0256962124221546 -0.150887688539278 0.060293666591854 0.031765135601863 -0.0612901938289698 0.165527762132536 0.0794686582184916 0.151564237245224 0.0135041484636992 0.0503328050097618 -0.157501095792796
  29 1073.72473582646 ""  29.3584491719062 0 0 -0.00894672909755786 -0.00831260040815268 0.0716205837775477 0.0167142721539568 -0.020804044573356 -0.0213645278902992 0.0157810928304451 0.0207130620834848 -0.0354902443689699 -0.00870998090611152 0.0131903608935374 0.00243470124343008 -0.00232338473194637 -0.0105715135249056 0.00538765852456043 -0.0629193002560866 0.00321333797086978 0.0873680379559487 -0.10028331573783 -0.000417285931842427 -0.013479644363116 0.0465186382179517 0.0732122152971996 -0.0481078281633182 -0.00753930340239512 0.0106469084058363 -0.0634815491676815 -0.00825819079034892 0.0231586553167203 -0.0867486049087815 -0.00052972569647728 -0.00874303579794984 0.000279041729986587 0.00746737937553458 -0.0123044980642862 -0.0117646539276767 0.013645289110673 -0.0402981146691121 -0.0030123887526027 -0.00401972968760951 0.0235822569245572 -0.0141116327463758 0.0385833016618233 -0.0124795236111197 -0.0951231273100771 -0.0280263946933618 -0.0165746014120631 -0.0342571158586996 -0.0767209491802324 -0.0190462001109476 0.115769625474135 0.0459472212368063 0.0570896851078483 -0.0401252027513646 0.172746979763002 -0.0190638654749119 0.0320769811355696 0.15175879329504 0.123351053319527 -0.207818078249401 -0.145048491669113 -0.0290574527085697 0.148548877704885 -0.0129061223285029 -0.0041167398776787 0.00167767328494495 0.0557150788788256 0.0771291280383275 -0.175689494644609 0.0327747518565216 0.0395578890717932 -0.131871896111904 -0.00307427697840801 -0.0247683748299706 0.049943840405559 0.207429587544205 0.082315683516535 0.183798591707185 -0.0665169831372503 -0.0227677932569665 0.105409851449607
  30 1093.36675451183 ""  39.9167707276314 0 0 -0.00114047890397218 -0.0911175369395567 0.0384971386551804 0.010428152223231 0.0312320290939621 0.0677230822626591 -0.00862859469675154 0.0656131125814966 -0.0143653358290386 -0.00666845526443407 0.0467441655023763 -0.036179973825077 0.00577151454412872 -0.0590186385217033 -0.0214158710891453 0.0745885879121768 -0.105281143429348 -0.114879169538582 0.0875794064763661 0.0319539695475092 -0.128133142092528 -0.0440349944139442 -0.0966817686434776 0.0810801919067484 -0.0421084021830642 -0.124218370719518 0.112577551215535 0.0505134993515872 0.0387991763690392 -0.287119716885195 0.0329551749164709 -0.108842266557932 -0.0322347435548361 0.00300707169687738 -0.0983880947643357 0.058909684601169 -0.0205015108592762 0.134227138944817 0.0174092215049171 0.0338000589060068 -0.0846583715948781 0.0522557878426939 -0.00927895166636002 0.0452035652210137 0.0145236568487511 -0.00211482273432374 0.00889606203478834 0.00398107847223588 0.00393107792545165 -0.0749719702490871 0.00415669905001021 -0.0107605816721892 0.0510160261374498 0.00407656671043731 0.072832125957082 0.0639488368871955 -0.226023619226835 -0.0680121489312406 -0.115685013067628 0.104149668255066 0.131905536309415 -0.0540667978908646 -0.0975862578453545 0.0296569342317216 -0.0965764260729271 0.014500015282247 0.141337725681302 0.0723010189141511 -0.185981228456958 -0.0618564788381769 -0.132584957559379 0.0517258149166294 -0.0255352129793433 0.0108890755904226 0.00651094903458261 0.049974999611937 0.022907930991042 0.0497176656266907 0.137787251056702 3.31451583319293e-05 -0.159481345794607
  31 1118.7248491142 ""  18.9842865274789 0 0 -0.014868906079455 0.00261865428496574 -0.112356523339924 0.00932519919834261 0.0202897822420106 0.0969220701720389 0.0337012903452972 -0.0498316753608341 0.03490426562624 -0.00147414872339292 0.05843221013162 -0.0418171687538704 0.0159232124425766 -0.0667093646891151 -0.0265128858903385 -0.103855444659039 0.0211137967446113 -0.200355705304008 0.111884704583591 0.0188477316854211 -0.079967154722353 0.0156264511722527 -0.0987920980289013 0.185235221193273 -0.0173699601442774 0.0530660310159152 -0.139112306333423 -0.093328837313034 -0.0210630998316244 0.148992335317503 -0.0612850742274502 0.00030457403884663 0.175054091984972 -0.016138949423398 -0.0665686798454651 0.0641067324766698 -0.0360869167211341 0.170717892013751 0.023190281195361 0.0366135908054212 -0.134280084334705 0.0603455598268876 0.0338224120684798 0.00405303803783434 -0.0609026946519178 0.00374464419147741 -0.00200605292048505 0.00550965170875286 -0.0156859559509396 0.0326143419018006 -0.014886241503567 0.00684863132399088 -0.0180678678139169 0.00569544648824903 0.0366788841456054 -0.0021663539229656 0.026306418939009 0.0185754762012156 0.0637597640714555 -0.0643492345934238 -0.071870222776464 0.028658988598041 0.0155810357439853 -0.0381359381109092 0.0194186376509114 0.0213498583138153 -0.0649755303279293 -0.0234190216097927 0.0543644238681477 0.0215985251549329 0.0470968683635967 -0.0367837618457642 -0.0338029208689846 -0.00640732889952865 0.080085058761782 0.0132779551448474 0.00528122579094134 0.0127742415847657 -0.139929142535615 0.00493160196637641 0.115216590048616
  32 1129.6396609135 ""  108.219473019411 0 0 -0.00197108820702099 0.0267510001028665 0.0702385529704787 0.00517767668858588 -0.0541490438226759 0.0678217682693303 -0.0287333111347637 0.0139187041152492 -0.0273478966050435 -0.00902256183467101 0.0959703899960386 -0.0492830245237748 0.006615846742376 -0.0894537338177551 -0.0156803003026557 -0.174300459246321 0.0588570101983264 0.130993279263341 -0.148756068868312 -0.0109444143585441 -0.0682815671143495 0.0720232349698665 0.0385844950003595 0.0842011652229158 0.0237591189490691 0.00719239686337806 0.0573792507120241 0.0433876241548728 0.00269398225239213 -0.0251565537727209 0.0249662053243964 0.0432692390219962 -0.126567248798639 0.0093092751000028 -0.107262895321447 0.0328875923894122 -0.00207159652019277 0.0951020032627559 0.0167819929993187 0.0318631830754329 -0.0576437316240444 0.0280242061712614 -0.0258814613044654 -0.0628964205376235 0.0456512780625601 -0.00788495464903772 -0.0122929690054396 -0.0165541818581875 0.0151448697040487 0.0474937166969622 0.0261207439216675 0.000979764695673919 -0.0283572130482839 -0.0153403239944915 -0.0548580189407891 -0.073726860174154 0.191112615671544 0.00533579688926711 0.0554905061024075 -0.0157701699067903 -0.000943463424283823 0.0320687827995144 0.0950583673975118 0.020519715730476 0.0794485706566601 -0.0479855248015242 -0.0516431672456627 -0.0428190247025803 0.115502193945226 0.0331000099044265 0.0678993404900079 0.0104533545550562 0.0605323264204076 0.0157057840922738 -0.0828565060297015 -0.0389379165694565 -0.0160752387071675 -0.0420201005459364 -0.0241348368546523 0.0282710830373184 -0.0439450783943691
  33 1157.92037119555 ""  33.163475948667 0 0 0.127284103401198 0.0409982514424702 -0.00877751510452192 -0.0524031888749699 -0.0789842308315693 0.00872928608135458 -0.0694212099563553 -0.0203077479489858 -0.00884551310597705 0.00541003987433451 0.0475486423145199 -0.0213130424460379 0.000380627319550544 -0.0316254921694201 0.0101541010826588 0.218553064487508 0.0211357184045424 0.087451035798609 -0.158133997910002 -0.0608950390727203 0.0422970034385696 0.0253919131656817 0.0487088074202597 0.014284402215006 0.0823420871579248 0.0238710043625065 0.177505661239863 0.129555031170717 -0.0503405613000565 0.148207295188064 0.0635464484841496 0.0963375657965942 -0.259298433622142 0.00741203815734035 -0.00330051357334331 -0.031022207528043 0.0129092629111679 -0.0634821691283004 -0.00116600301178696 -0.000257004617719305 0.048625969934513 -0.0304050431889387 0.0383883388757485 0.028598017149985 -0.0104822971714044 0.0141274750557033 0.0175935411820986 0.0303367807967917 -0.0425554072575404 -0.0282891114930033 -0.0611405805914174 0.01973636890714 0.0114688241756593 0.0246397556295026 -0.00741377901666294 0.0318974562559524 -0.0991473732488991 0.0146930300664216 -0.0561636167938269 0.0322426037689495 -0.11081319536759 -0.0145662247513875 -0.131614742729295 -0.0756479278888034 -0.0737482136630613 0.0911437523001824 -0.0313139676502701 0.0222264962156294 -0.07726799657988 -0.00015682653899014 -0.0159015282135484 -0.0843291480997299 -0.0518787346442302 -0.0052676830922809 0.0242226378532244 0.0354346300713516 0.0282201441753389 0.047336965572263 -0.0502748613909074 -0.0128706562027993 0.138424245843911
  34 1164.84747228474 ""  17.0515674432835 0 0 -0.0772173380465957 0.00299720867852266 0.0355815911991956 0.0363847666611908 0.0142511462963507 0.00209421608607207 0.0342085192566452 0.0099335657638768 -0.00519761497680992 -0.00259737163665253 -0.000248104806573504 -0.000701153900838209 -0.0105211206097256 -0.00264827213430127 0.00109279829578795 -0.177943665596571 0.0225203213654665 0.0388009939989112 0.0176880652864811 0.018872842485849 0.00419208985794449 0.0142441909825424 0.0252582161296944 -0.0366882713822637 -0.0366944566581939 0.00689889732213743 -0.10866043816185 -0.0696588889338796 0.027910066709983 -0.0704156633136483 -0.0309559785296079 -0.0268228828943539 0.109735036484187 0.0215648112336947 -0.0505249284776295 0.000281357466871162 0.0254667643496844 0.00763011254079322 -0.000425984866343476 0.00563951415756402 0.0450692099590746 0.00141928119386157 0.0479630562932928 -0.0323011480782781 0.0432413074595276 0.0261470967193362 0.0276878396865942 0.0539747214578284 -0.105927041414826 -0.0128651513677686 -0.108870607738364 0.0580113567210764 0.000317916853825924 0.0406052428723165 0.000743216336580806 -0.03115061500174 -0.0215938167051868 0.0252024531144335 -0.0905630743478781 0.0693321253385503 -0.246638563419894 0.00159735844368651 -0.198200547682063 -0.171751036436654 -0.091593074122052 0.176172698032862 -0.132517479825206 0.0142556663095644 -0.0846954861032664 0.0449956222549541 0.0448681713909823 -0.216712099650445 0.0297347178170994 -0.0103628982023938 -0.0463698339740691 0.0636402043060792 0.0414732034628935 0.0839998897451025 0.0636600051456141 -0.0153182016485917 -0.0495194954340896
  35 1177.44798829002 ""  1.63349652415346 0 0 0.00739206583692748 -0.00219629187631251 0.0210428569025628 -0.0023031406021606 -0.0017322261948954 -0.00497865952475095 -0.00490928214183859 0.00663373946108757 -0.00666493598776911 -0.0547500238688826 -0.00882045533342004 0.00284536323148801 0.118814421325694 0.0176914862598184 -0.0100567413938598 -0.0181554129865609 0.00396796082620087 0.0327554738558911 -0.0179272781363179 0.0046808188384008 -0.0463462138071749 0.020567359907434 -0.00228237825411671 0.0412262912076926 0.00318674630271485 -0.00214191733000275 0.0127792029491931 0.0131712836005487 0.00291893719490816 -0.0207636713464521 0.00787207491855677 0.00210919859676268 -0.0264096377960772 -0.24340496463903 0.532641573390037 0.0204950503480668 -0.249181951143787 -0.0483347469506619 0.0174794922148682 -0.0795072921542298 -0.575789941793252 0.00378175061629332 0.00650763659337246 -0.00591638138821979 0.00388050548603024 0.00254415230287656 0.00248502906083487 0.00507309911012256 -0.0114534714422642 0.000916424453068173 -0.0104276123497586 0.00615447341785558 -0.000909918663478775 0.00366024421987816 0.000568324520220854 -0.00662517640604679 0.00515731711016175 0.00905469846845085 -0.00524145486130511 0.00096490627446455 -0.0286681129336251 0.00202642219160223 -0.0180150225301234 -0.017423492550616 -0.00644712834123303 0.01674245368723 -0.0159885288502461 0.000121092811982261 -0.00518453981939434 0.00577748140782347 0.00686188004796324 -0.0220451167621791 0.000379172676607695 0.00101850504884009 -0.00780181321928537 0.00506378123852006 0.00441428035728655 0.00722683642981619 -0.00296100003712897 0.00102469884190204 0.00508669000306556
  36 1200.74305577543 ""  34.1042874568965 0 0 0.0607430903595279 -0.0783087749498724 0.00354384495957224 -0.0221820544483515 0.0308143661281205 -0.0363247106820551 -0.0277116017119687 0.0429481608108443 0.000984871829102235 0.012204669685369 -0.0428486889647627 0.0508530328104192 -0.0147714263110512 0.0284340746159625 -0.0500615929886034 0.111400049888242 -0.0876327523649217 0.0290755687785892 -0.0198207722982695 0.0313243103944442 -0.162351036972012 -0.00309018496191574 -0.0826024291449426 0.0885852583257043 -0.0106962540542194 -0.0805782870519622 0.139704635950702 0.0845746797424559 0.0118960727970109 -0.132249791844106 0.0471952057369306 -0.0651794049614057 -0.0871805002318296 0.0150044200557484 -0.134404556168448 0.112617155130745 -0.0240450192624279 0.241158672447238 -0.00273790864807498 0.0480527744893364 -0.0646951237362098 0.102422068021025 0.0230375639228846 -0.0700259680074424 -0.00819169180616457 0.0010417478650886 -0.0122821258963529 0.00216379556028755 -0.0404959317886656 0.0915815667874135 -0.0171736435520327 0.0254424346971412 -0.0475131268143949 0.000301358105729172 0.223658939147748 -0.0631361234431849 0.0247518085853376 -0.0638697481498336 0.0528171144658547 0.0143697633817712 -0.00659851941496946 0.0865341227397315 0.039312642231234 -0.077254615540271 0.0745812083597939 0.0277152332395426 -0.143583015701437 -0.0601207782855092 0.129858403178932 0.0667973791216539 0.118276787637276 -0.0678202934159024 -0.0306004527950997 0.0590040231960909 0.0143778615173626 0.0311050588359953 0.0213527417280066 0.0314996545868676 -0.112253655143559 0.0801954788242979 -0.055662497311549
  37 1222.33656257274 ""  14.7378411615282 0 0 0.000694326247519093 0.0511290576668089 0.00678438221363058 -0.00228160540237463 -0.0184389373659841 -0.0507512842430696 0.00135026433234146 -0.0160336766584109 -0.00282649693336897 0.006620798188596 -0.0176336633272389 0.0800028161829457 -0.00960969819132551 0.011360076922671 -0.0981815807236817 -0.0936170707931056 0.070630414048525 0.0644698684482499 -0.131136548099366 0.00653316667877309 -0.106635155463358 0.10547679138721 0.0148487632193801 0.0980165214391169 0.0220835479169787 0.0320052532619407 -0.0141597327644303 -0.0131784627311553 -0.00846600192997355 0.0677650537421662 -0.0142535775667109 0.0404919829580461 0.00753784006036255 -0.00894402181633354 -0.197785166682357 0.20630439314327 -0.0515846707250169 0.468220417232818 0.00213763312447615 0.0989106559421594 -0.175573159575936 0.194174756696739 -0.012318434160298 0.0384515744172494 0.00386144073564694 0.00480091837148385 0.0137194033852954 0.00465967084523791 0.0214699953000958 -0.0657443020079982 -0.0011061597480172 -0.0126846026523292 0.0329850291546993 0.00509430836674816 -0.209276318241342 0.0253400527702179 0.0586913004698953 0.118598657330926 -0.0101232467395718 -0.0720046217091826 -0.0751450094178953 -0.063241220571258 -0.0495409791444969 0.0413055466795058 -0.062421975701603 -0.00325764957464071 0.0834892330104793 0.042395078583157 -0.0939305635660357 -0.0432879933140849 -0.0783822055616428 0.0211026432931348 0.015081698695993 -0.0280007251804982 -0.0116617823419757 -0.0434040659763885 -0.020821777044268 -0.0404478132346635 -0.017547583325111 -0.033841515934442 0.110882817159903
  38 1277.65063754168 ""  3.59433193176958 0 0 -0.0392224280176402 0.0652434142527054 0.0230554671123756 0.0193155097474362 -0.0488447762034412 -0.0196097269594097 0.0132661001898957 -0.0333375098335535 -0.00539641179698216 -0.00998458954960644 0.0292200220700063 0.0295209503239965 0.00448063533613868 -0.0127072795951669 -0.037770898626768 0.128902369641462 0.0309715032702335 -0.0927267222781168 -0.0334345232156297 -0.0504393316452552 0.185694548473446 0.00380221823942447 0.111526856431495 -0.162952621645333 0.0205516671853117 0.0651609079464189 -0.0850179519724464 -0.0441046023766312 -0.0143664633379706 0.0860612002669802 -0.0222463998977202 0.0682785802888862 0.0192399837046102 -0.0220244259842129 -0.0462096326027755 0.0764553199352316 -0.027140178408584 0.156425240919557 -0.000159952412914409 0.038137195101836 -0.0769207836934756 0.0659993504698889 0.0145039315170725 0.0197341572298801 0.00174444510658689 -0.00923607793574837 -0.018737786404939 -0.0106104604476666 -0.0205804900615083 0.0496654560899311 0.0163180224118879 0.00512613803462655 -0.0219659229098913 -0.00855600762878673 0.340259646969127 0.0597086547988371 -0.329167294375356 -0.297438483256174 -0.0959732706225823 0.250728321046588 0.216349145827753 0.0483143462549702 0.104828974173467 -0.0282466035500043 0.0569103185224493 -0.00708620886337703 -0.0331361654974408 -0.0257345264479592 0.0541732853077177 0.0312586664895336 0.0613602489248007 0.0129582254572007 -0.0173333464096391 -0.0484643550284117 -0.0082086591601455 0.0751111940797582 0.0293101060547411 0.0698208193954094 0.236318226216418 -0.0830958974787789 -0.0751523454855174
  39 1317.33390777162 ""  39.3814525272753 0 0 -0.0045597654039065 0.00095840275219556 -0.00765315885161848 0.00173100291765643 -0.0100669519182367 -0.00277909280227549 0.00242284122256186 0.00205432801344026 0.000918602378244742 -0.00237869128113592 0.00889121775661101 0.00499386414875647 0.00186207163448686 -0.00402565633149075 -0.00760338886396838 0.0326958124386696 -0.00617733543261803 0.0343824439399625 0.023939621228961 -0.0201706958022466 0.0899698035005013 -0.0178598814918924 0.0246322267081364 -0.0585823993838386 -0.00268235862108193 -0.00560556760243426 0.00153144640274563 -0.000247396718593947 0.00214310209770622 0.000906820761216699 -0.0026420397263462 -0.0105337931827715 0.0145223596146973 -0.00975335069999199 -0.00105052284901163 0.0165445719175315 -0.00836356316917409 0.0302211269931421 0.000270378905423697 0.00969772336829456 -0.00824351208777516 0.0119917979839914 -0.0252865550975051 0.02157223866018 0.0115831548210227 -0.0369635670066323 -0.00299927986808088 0.00869563968447304 -0.00597249227826242 -0.00234873867996696 0.00654259177412517 -0.00183336896224542 -0.052632102287413 -0.020562753995139 -0.148202679573016 0.0162351367684116 0.0416893007033552 0.240676270951545 0.0515377246749926 -0.179605698865493 0.393894733206356 0.092666035809509 -0.549921857683921 -0.00170744630380429 0.0727238999525865 -0.0496956041919137 -0.0689833461458926 -0.0734033901265848 0.148804007578108 0.0408834682207749 0.0716631025312607 0.0138221247728164 0.0124414403840034 0.00305307664260326 0.0132332250661895 0.340070059942286 0.146224715654512 0.343889216336916 0.00679643076891259 0.0109246069452931 -0.0488214663374215
  40 1325.72718263267 ""  0.0581837794345698 0 0 0.0453760327237683 0.00192153320255045 0.0956710740390293 0.01766226262787 0.032831094231486 0.010964617888558 -0.0296132354634558 -0.0543608713427546 -0.0165024746741151 -0.00827191465918918 -0.0205865482547671 0.00709388737257702 -0.0039252268033435 0.00325467353768505 0.00428478622951105 -0.166340948897978 0.0555449118805064 -0.733924164292637 -0.0302771149014374 0.0512837432432767 -0.155690290006968 -0.137941099481523 0.00751509590418793 -0.186898768344652 0.0714628062790924 0.122498702924587 -0.0454405476189332 0.0444860959891113 -0.0573650841118365 0.106202259841255 0.0137481203638232 0.119252995924137 -0.145276705986893 -0.00701756554706263 0.0255304420064057 -0.0201547084305464 0.0314915799714024 0.0317822865368051 0.00645637456711403 0.00543208872736742 0.0305314439546416 0.00555026948249459 -0.0218434828536404 -0.006774271740895 0.0128639261957918 0.00473120464530299 0.0041361187683785 0.0023810313700966 -0.00464938673025391 -0.000613763420990467 -0.00190005602146289 0.00314566566928997 -0.00456125484692991 0.0026602557252286 0.0550278374805717 -0.00157159069022929 -0.0160789642793633 0.139715377735942 0.0142295881538478 -0.102156697448335 -0.0121775617125436 0.00657179379045463 -0.0592123575915653 0.00171098646652338 0.00810280025319272 -0.000797120936109747 -0.00920760758238651 -0.00303371612623573 -0.00373866554188371 0.00668701804667776 0.0128044555795291 -0.0219841386403473 0.0016086772833263 0.0121571530456731 -0.000650797373843959 -0.0342394046954918 -0.0122889452186572 -0.0329658823883761 -0.0119767980138346 0.0177728969130564 -0.0216604472455494
  41 1329.65247102233 ""  18.5240563447986 0 0 0.0311601878351764 0.0312871560330587 0.014907867373428 -0.00990374418134109 0.039779666788033 0.00835796583792143 -0.00602317457718043 -0.00600843430246637 -0.00879319241656846 0.0132096972059749 -0.0498967407327327 -0.0175260168952408 -0.00939178596688673 0.0210985589231334 0.0302087962268421 -0.356020309843747 0.112352667010802 0.0738794181889736 -0.146230789713011 0.097617923050837 -0.466947476903826 0.117306444713341 -0.097195434297243 0.308913296532291 0.0327591688122577 0.0225131989433525 0.0270925271892671 0.00164186146863939 -0.0036821187897062 0.0242974112625124 -0.0166248982418537 0.0379688569109587 -0.00139239722200371 0.0316718736943286 0.022954607846245 -0.0707179467664864 0.0409012535282548 -0.102049531239057 0.000265898913390643 -0.0325697057307227 0.0530549436066058 -0.0429592022669754 0.0376637256167021 0.0355956980746416 -0.0134565763132573 -0.0195491241813826 -0.0103060742208217 -0.00267523624587966 0.00419591074752896 0.00717074199049898 0.00898392154534037 -0.00641961652917658 -0.00906961767060374 -0.0116070775615462 -0.0284148337730787 0.0418907312985925 -0.102171368530411 -0.269862187786165 -0.0588055995210418 0.223990725248655 0.140358427922773 0.0225754785789319 -0.0375759120635177 -0.00822871376204522 0.0140282153960497 -0.0133053823494699 0.00251674330122793 -0.0164924281864617 0.0495693168125907 0.00507753245042544 0.0123440082120089 0.0483511225002936 -0.00525054484629157 -0.0459814901730362 -0.0254812400446508 0.166975919325435 0.0692688137928525 0.16720749776052 0.000774645961313138 -0.0610773452386538 0.145600695430442
  42 1346.2584707664 ""  42.1058550780728 0 0 -0.0360412803131438 0.0428103115113248 0.00977280835318957 -0.0212629853488062 -0.00311160521743261 -0.00906312592470796 0.0103760844091153 -0.0123263530237073 -0.00768412078267557 0.0137770011056177 -0.0148004617804181 -0.0216151223210165 -0.00320576806478937 0.00857482678502319 0.0163565867037765 0.237259794201953 -0.0113591469656149 0.0251221756586061 -0.0930470049561156 0.0263571323844272 -0.201127671491888 0.225382678801205 -0.0758496710395759 0.408139122629301 0.0256718902899527 0.01781803244499 -0.0063285138490582 -0.0403782308554782 0.00222179717656712 0.0257813023272523 -0.0378872163277726 0.0546532686845025 0.0508684658747134 0.0294242918595688 -0.00619458170899813 -0.0399135623969682 0.0140583474063839 -0.0765775687608171 -0.00283878243567915 -0.0255223720408562 -0.000879522212425915 -0.0287325157418523 -0.0732308381043958 0.00697676124154676 0.0418161005168267 0.0199370713639691 0.00325340574500531 -0.000871773953791883 -0.0404829316420492 0.00441466790913551 -0.00523120324845987 0.0136266368805125 -0.0123225548843809 0.0155177755640711 0.300218492497967 0.0344808202348457 -0.181063039469687 0.366190415096273 -0.017621761285415 -0.244740093150924 0.175942686403004 0.00590411865023285 0.0213679827220951 0.00423519191424698 0.0479587457682994 0.000456045892323444 -0.024721269468716 0.00173536770178997 -0.0614581052886867 0.0240967341788766 0.0492648102729788 -0.092956073223931 0.00784458331254176 -0.0143775719493769 0.0153927429354903 -0.159161655971981 -0.0639978976033448 -0.161977858302833 0.122831733161336 -0.0218169242519589 -0.0996769119210979
  43 1377.25529249808 ""  8.31968869793803 0 0 0.0324783296935916 -0.0150334236798622 -0.0177713324167607 0.00236010304396481 0.00751392610817442 0.00621698560001225 -0.00722432637710591 0.00935327479231822 0.00342210125539989 -0.00361101802653999 0.0012151911175859 0.00615400734434927 0.000824105490864143 -0.00384068396662506 -0.00351798589411622 -0.229657569407094 0.0363678952878615 0.0677242777004184 0.0467738850634094 -0.00460145694597397 0.0525341379183097 -0.0885894800925817 0.0213747472235073 -0.138479440349327 -0.00750059257081295 -0.0147671331573824 0.0231602668051701 0.0307648888475981 -0.00045564710307709 -0.00248010493230784 0.0135594903396937 -0.0394644834448653 -0.0126123598869077 -0.0165887676147789 0.0175141828786003 0.00839441794787338 -0.00231862639201558 0.0295495399001968 0.00357635007254822 0.0115077978849885 0.0188734090160529 0.00642100476231401 0.0112684907909428 0.0302296644177306 0.0198065114501756 6.51465089829995e-05 -0.0218133869384487 -0.00329544372788919 -0.0748260532167907 -0.00331185309438112 -0.0705114246515453 0.0261267222706834 0.0158470619657778 0.013077169192325 -0.165998107524326 0.0230969042037989 0.011851037234536 0.174699693437811 0.00797558336027853 -0.0842054223443867 0.573660119539689 -0.0621411445337924 0.524214098596344 -0.0714423416687244 -0.0260359701924156 0.0703818086208398 -0.0921489155424731 0.0189368050643706 -0.0410026689133214 -0.015588252178666 -0.0829936983468976 -0.0274126662111191 0.00360046713807687 -0.00676325137506489 0.00296091495140487 -0.00383049855569697 -0.00530615246305742 -0.0112024222676371 -0.0439796363071167 -0.00234220684776749 0.0493746285579072
  44 1394.36061764463 ""  1.576726320688 0 0 0.0610084478297341 -0.0219248308361425 -0.0384243284238428 -0.00676801425159534 0.0149046114593828 0.00368626422475938 -0.0099942544904341 0.0247753199645305 -0.011521765142535 -0.00315438516392457 0.00565124950011658 0.00723688020663962 0.00132441937126463 -0.00445471100014393 -0.00337475430335125 -0.48469174314692 0.0811045732783503 0.192830949664765 0.121695923264489 -0.0174924932518944 0.128294610065102 -0.112607775143369 0.0309889913396198 -0.167174702938117 0.00888076313206238 -0.0660021610042174 0.107413673584873 0.0585108177386225 0.00735381013531154 0.06981212084594 -0.0151218462516322 -0.107842868896231 0.0526706167957531 -0.00970463429936909 0.00832167420477952 0.00494816202892571 -0.0058062868368092 0.0335039600223199 0.00491420644482766 0.00415628762492567 0.00670580886232034 0.00050527167335842 -0.0479766430390747 0.0215054503898805 0.0164901753135298 0.0167000674318521 0.0103506930079965 -0.0020021709026203 -0.00419276069003195 0.00543289898490366 0.0350816980205 -0.0172095995083086 -0.035398619909484 0.03403034139868 0.33411874321902 0.040548916157455 -0.152537778660172 0.0937987631011765 -0.119472235706309 -0.0235838303812371 -0.0471308564010263 0.0385568615434372 -0.207508670495832 0.135285040082174 0.159729752549703 -0.101276666863349 0.0831307946291942 0.00217609656450084 -0.171066890289746 0.0356477586079637 0.160432879908434 -0.163405338465291 0.00464445999571542 -0.0348325593284076 -0.0042809163800781 -0.139615014605847 -0.0492347617748398 -0.140043764810989 -0.0565756992583293 -0.0369959321996046 0.113349526502415
  45 1409.72949072462 ""  2.99480595397072 0 0 0.0179307827739123 -0.018659172984948 0.0460500102690109 -0.0517850390357449 0.0120703165253165 -0.0577128959628767 -0.00166845639786149 0.0161068684682858 -0.071187458380182 0.00708481058849023 0.0180974099410215 -0.00804540737324442 -0.00124233555536704 -0.00100682464374038 -0.000127484165875783 -0.187820702645906 0.0248958791478099 -0.142090782952387 0.298692329960389 -0.0716620923141345 0.332019411644006 0.186367527065353 0.0119291776829701 0.283882928484639 0.102514903225125 -0.10626419272424 0.228894341618149 0.0340901824203111 0.0125716946726891 0.261709320738843 -0.134687956772538 -0.094450660691979 0.208486454794227 0.026672815657802 -0.0419983522750522 -0.00563073930950547 0.0264471582851613 -0.0363516251049723 -0.00907997284176197 -0.00300017800239781 -0.0585493313154962 0.020024982279762 -0.0113015084055517 -0.00143022930844629 0.00444600888426552 -0.00619474541683798 -0.00183087156580082 0.00227463834736089 0.0157439543528697 0.00161636890879042 -0.010067736504115 0.0183196449179185 0.0284610411796496 -0.0428776973674302 0.0643863699227794 0.00468061191138197 -0.03470410256587 0.0207132705703279 -0.00867475568678304 -0.0168696806792668 -0.076620608872866 -0.00960595368663728 0.037490444798344 -0.151921740885145 -0.161189925453502 0.10212637850226 -0.0666709845185152 -0.0118425674685829 0.206773334363636 -0.0161063386373873 -0.119468842491397 0.181178384238741 -0.00121001411502524 -0.00352271501741875 -0.00371387549550151 0.0503721513254378 0.018070997581853 0.0529575873191788 -0.00401100409327555 -0.00374431753830753 0.00149701885215343
  46 1415.58321311791 ""  10.4550975352856 0 0 0.0130510667970324 0.00918158391363836 -0.0459359924199136 0.0301348687917948 -0.00258619207459114 0.0396367047610036 -0.00167604251141366 0.00279377610931071 0.024427661205031 -0.00507888574466759 -0.0106383430893267 0.00714835096179934 0.00160868795109522 -0.00114852614799497 -7.88492751893086e-05 -0.0781039311418082 0.0223948655130427 0.178712487439982 -0.150809362014335 0.0413743260561884 -0.180352017656472 -0.156612838247361 0.00497026844046933 -0.236580201244594 -0.0367513733650645 0.012845313949193 -0.0456624124572746 0.00443278557014876 -0.000663793606340336 -0.0685320680028489 0.0437647413982858 -0.0047673213610761 -0.0516311057226817 -0.0195667090124577 0.0328293549128488 4.87256635406903e-05 -0.0229010641236026 0.041506900789837 0.00997443363654926 -0.000938786599145827 0.0428176572622492 -0.0208638339301205 -0.0571790170969345 0.00617330687457093 0.0220789629872414 -0.00132993129295848 0.00235829499145447 0.00240604594090641 0.0246650433526775 0.00102536853559575 0.000727225072132981 0.0337718781016872 0.0440479663942024 -0.0746825472509137 0.267227240433485 0.0263558241768645 -0.126624828723992 0.151063115084455 -0.0505795034007461 -0.0979800212138856 -0.148556227622059 -0.00514634016918026 -0.0255783864952171 -0.259937088336397 -0.261727181269071 0.169871196002971 -0.108092460754453 -0.0226319260632628 0.349437836849097 -0.0153061512163198 -0.178640739765325 0.298993255750813 0.00726102286114894 -0.0185733519300837 0.00571439161868179 -0.00254384495917622 0.00021313960933658 0.000259275325827153 0.00607412801995349 -0.0199807104433564 0.0182450220558698
  47 1425.11904287116 ""  11.594794235144 0 0 0.0254632031594867 -0.00777414260467185 0.00672667446726298 -0.0455854582554381 0.0102424113501237 -0.045508151196922 -0.0115964915402174 -0.0273777072975027 0.096818398223085 0.00819203352981496 0.0139969995506618 -0.00513713227004014 -0.00128658545737331 0.00256041155806367 -0.000591469246726101 -0.210670942172544 0.0416571269193243 -0.0115286051701809 0.213333237745129 -0.0565951503916464 0.272641056702227 0.134820796778905 -0.0181122424286748 0.241082781831106 -0.111339038083028 0.234287379430114 -0.35035551459117 0.0319533739356706 -0.044023229543684 -0.416710430727317 0.197690812867085 0.137219940413156 -0.333530154352999 0.0280491051044082 -0.0462629630603342 0.00126677603650204 0.0177625178522679 -0.040899203099958 -0.0102484527057125 -0.00539999988886591 -0.0565744428089876 0.0178798534730205 -0.00752926941471559 0.00500215386490908 -0.000274236371207659 0.0010165301655145 0.000837619537815022 -2.31402101983377e-05 0.000156567496900827 -0.000615087481963367 0.00600951930806199 0.00460525791849818 0.00416880814801495 -0.0104936308101654 0.0498216636963269 0.00652971494150156 -0.0153991894029566 0.00827040368344025 -0.0255239555989932 -0.000271869985819633 -0.00745326985692455 0.00301631467435748 -0.0252227923645081 -0.0344612919705745 -0.0276501105170099 0.0196964637481449 -0.0113061435489409 -0.0037466959052883 0.0430729972714519 0.00147153256824219 -0.0151960235298824 0.0383749838477131 -0.00209292699025637 -0.0103012559112854 -0.000946939244141098 -0.00703164629885657 -0.00164519021555065 -0.00676649655057639 0.0133624764195812 -0.014555478238543 0.00373664182255026
  48 1452.59729582067 ""  59.3570649153911 0 0 0.00154817141400739 -7.95287743191683e-05 0.000901169581159721 -0.00103862188121818 1.32085179372981e-05 8.50224919419869e-05 -0.000362684741837112 0.000331847287488242 -0.0046827548154236 -0.0006752280877128 -0.000209175361363878 0.000550320292123123 -0.000415734113709215 -0.00133464153294976 -0.000460773337597366 -0.00273793081338802 0.00181478007220989 -0.00748979413123966 0.009967987546491 -0.000593024921734489 -0.00858480018341489 0.00237522842145932 0.0111306123667567 -0.00614980269732024 0.0101394028003943 -0.00505622704465249 0.0183054188792794 0.00255938207028254 0.000656821864037469 0.016225846353378 -0.0112542925720866 -0.00301623474968368 0.0156256560319721 -0.00649476084658302 0.00649181201153949 0.00332790076646046 0.00601051299714405 -0.00199605921845907 -0.00082108660452289 0.0078438795100521 0.00745183590294983 0.00805657962869964 0.046415997764724 0.00450786387961394 -0.0301372783750119 0.0440391480365228 0.017916908884881 -0.00925251022716248 -0.0906605934602624 -0.0299424096233803 0.109067904346571 0.0556881543573077 0.000421832139553759 -0.0448809920372815 -0.168235834203969 -0.0106703804731707 0.0913864873144393 -0.137605958583896 0.0145732779127493 0.0942806501186872 0.237038264927964 0.0389157438303814 -0.318020849885076 -0.223324151881243 0.105548345026215 0.0782608524013825 -0.187324666391141 -0.00444395119591795 0.00484575987072275 0.0430016449687908 -0.0619356692303043 0.162192207876527 -0.00680302115550345 0.00407790373434862 -6.81319524753756e-05 -0.335946457394316 -0.127233351267947 -0.340048650921976 0.0272393185452664 0.00121912403636974 -0.0282581258210027
  49 1476.80743412142 ""  0.899176785546558 0 0 -0.00382134461210529 -0.00393733578014276 -0.00192035089732973 0.0386461227558545 0.0150071310987524 0.00562246040081016 -0.00124964348835448 0.00177817252390339 -0.00216414726189083 -0.00589983760830315 0.0233586957163549 -0.0151899185632234 -0.027049595728441 0.0640237776023964 -0.0208559926100209 0.0202363713665252 -0.00871354354666794 -0.0320745100022526 -0.297876356155764 0.0537045632498743 0.183246438178737 -0.164963007012581 -0.316054841564476 0.00565794338409071 -0.00939166325343417 -0.0134446251157634 -0.0015630706350204 0.00871661446273262 -0.000519290998286918 0.0285735631134322 0.00297540061541085 -0.0264689692801119 -0.000121608739933109 0.118233427380219 -0.229569109981904 0.0895369498281316 0.257217988831671 -0.419907207734964 -0.139260262693977 0.0453638884184402 -0.394604983700413 0.335112086500233 -0.00391147884640443 0.012732740108945 0.00176667324604537 0.000265985504453195 -0.000291919966629237 -0.000136746049174281 -0.00309686057439818 -0.00172565170529988 0.000539409041361028 0.00168948755843909 -0.00111553590552628 -0.0020195366484418 0.0354701937665029 0.013445783095882 0.00879153090348438 0.0120598761317624 -0.0556036833234635 0.0155801346166286 0.027466275836365 0.00100079573121395 -0.00226597111798353 -0.0180954785514686 0.00861487252054436 0.00641845791127386 -0.00134101252336875 -0.000224113086145068 -0.00331170738684344 0.00454544156102102 0.00469317400822773 0.0170819072327621 0.00913056141644023 -0.00143810184396688 -0.0110619635664189 -0.00190346017417175 0.00110333428700715 -0.00140772713050182 -0.0905322140374672 0.00336714109450252 0.113554560523438
  50 1489.76333479406 ""  9.21326432645663 0 0 -0.0156023349776899 -0.0111236598514866 0.0183597948662715 0.0079445739737057 0.00952480710216075 -0.0166360601845155 0.0191426268397655 0.0134093395196554 0.0048181519343576 0.00394420862485909 0.000355909656459378 -0.000137485398376682 0.0163704279199753 -0.0151722382171541 0.0104322735481789 0.116320801451319 -0.0368557727758051 -0.0990110513924352 -0.0916759962160256 0.0137874031940514 0.118517484160002 -0.017762381604698 -0.140572603998524 0.0712023927119229 -0.189822789236414 -0.232783228129792 -0.0745883544594165 -0.200112259668923 0.0509946732168121 0.122257097787479 0.107562718372996 -0.0248549965786211 -0.150419357806448 0.0132873252240275 -0.00918743413087114 -0.0103801934696053 -0.171800029696128 0.11359781467084 0.0524629115064624 -0.068259152534092 0.0859246879842881 -0.185823129744061 -0.018548484364021 0.0324246095531375 0.00414094795735164 -0.00784095458170164 -0.002504158886826 0.0014752785796608 0.021750490600071 -0.00930703511636276 -0.0161770526007106 0.0138572962210867 -0.0236267323567951 -0.00242002547675275 0.116709198642611 0.0299954901449926 0.0574156331360314 0.0322177021203436 -0.177455578650675 0.0429799242948193 -0.0149629646839655 -0.017121196800124 0.0424332458467484 -0.242913460115649 0.331032616374415 0.0518637201636136 -0.079874145529333 0.0225506757026914 -0.269580610723977 0.0397091640454961 0.0155259884411244 0.292729746050647 0.0274749772579265 0.000442702792745071 -0.0329734926521366 0.0565443702663088 0.0325349868414705 0.0606890774757672 -0.259861274900488 0.0169199357499247 0.284183220017901
  51 1492.96889245422 ""  18.3016048552046 0 0 -0.00729578726340254 -0.00798016374287302 0.0137716523253242 0.0129727459691862 0.0137043262463585 -0.0179445922370232 0.0138438981663308 0.0129362717945134 0.0030083482881794 0.00327382542148464 0.00161955326287126 -0.000541939595562306 0.0150747809659345 -0.0136218455281425 0.0102789867904666 0.0572680862292272 -0.0204274203001397 -0.0715043156459886 -0.137067786789605 0.0243956889689432 0.147191245874132 -0.0459364171128685 -0.19176370744057 0.0686549697378345 -0.157723569123692 -0.188938602737361 -0.0641897049024134 -0.142934635740222 0.0394811830089594 0.114995368543302 0.0903266937126921 -0.0456188730074136 -0.120937889179752 0.0204979972760281 -0.0170760777754207 -0.0148514766549454 -0.156002474901036 0.101831857785731 0.048104844300255 -0.067337566770259 0.0668288823827088 -0.17312396203722 0.0138570427712669 0.00894184258716911 0.00698638549894264 0.0116529222222447 0.00203811686146108 -0.00261684205131045 -0.0438820968150119 0.00626459033483009 0.0273638145325603 -0.0156649267812072 0.024662036518467 -0.00706853060960169 -0.00731299846582685 0.0194954577739207 -0.0823814667840499 -0.0442145831376543 0.0284683125982813 0.0423244284865552 0.125514814560427 0.0310282666606992 -0.0751949056755834 0.241313590802155 -0.425535502696653 -0.036695499007951 0.157053426078283 -0.0337825553230724 0.356487042691749 -0.0193443088103792 0.0497126209056553 -0.315353921065998 0.0170657954658998 -0.000594439758550166 -0.0230364192923555 -0.0809415861092183 -0.0325626787332711 -0.0832795178325333 -0.175076697449362 0.00997197412025831 0.196601288924215
  52 1493.30318681912 ""  0.449952792268296 0 0 -0.000763289471526632 0.000655934645832342 -0.00646751435451861 0.0381853972801609 0.0282552935873502 -0.0294581982025465 -0.0240492123545215 -0.0148058887209684 -0.00650889349521825 0.00412499119580499 0.00244806806482099 0.000883753708189283 0.0215650800705556 -0.0202059110021568 0.0186184970860365 -0.0589503821607009 0.0113543847214777 0.0310776665815693 -0.333915523219531 0.0652509604106118 0.273487671571561 -0.135888292575008 -0.407720059279464 0.0837322226849296 0.23200282005882 0.305896286569497 0.0667533229516145 0.286443218999471 -0.0709606669734234 -0.14429366733763 -0.133232467412264 -0.0113914686358186 0.198375021536127 0.05226721313284 -0.0288633008699723 -0.063546502062554 -0.219003712387396 0.180961045076397 0.077457606980367 -0.120236671048936 0.0740420512182519 -0.276384589457888 0.00229565622306601 -0.00584985001434007 -0.00560866510914997 -0.00121763804819741 -3.56074782305055e-05 0.000267899004997774 0.00595671090817447 -0.000495421055212816 -0.00292638075960227 0.00215088738289843 -0.00215124539334906 0.00221998526116734 -0.0233018001863569 -0.00972663783280807 0.0259841909346879 -0.00479608294313472 0.0104867615688048 -0.00835565625047525 -0.0216884688334491 -0.00452770460567204 0.0099610062221712 -0.0191230360519597 0.0542072760990112 -0.000386077990906 -0.0313645951040997 0.00492408911675168 -0.0459506549599123 -0.00273699682908418 -0.0190279116147468 0.0291418120908174 -0.011943552266676 -0.000794610069448673 0.0120705778735774 0.00999053135467533 0.00068994283805611 0.00974852768269806 0.10347008116695 -0.0090369318240914 -0.0940256282243334
  53 1498.36218042411 ""  3.61703250329693 0 0 -0.00382044210336599 -0.0013379937896055 0.00315669068574952 0.00769082341932519 0.0128979607781506 -0.0213956573432983 0.00175026402946997 0.00575608883718081 0.0018014474152832 -0.00377417063498515 -0.0096985922555509 -0.000845594642588887 -0.0357556642598349 -0.0608023900813413 0.00507960487267651 0.0311595235956205 -0.00869072038065086 0.0213688579815912 -0.117321351455299 0.0230213462955163 0.125606802288772 -0.0272588223830185 -0.172371981249864 0.0851720786310344 -0.0308290775682472 -0.0161252351753163 -0.0294465161043889 0.010780384822339 0.00265948074530795 0.017290324255191 0.0190920441820011 -0.0435150246192879 -0.0129421627830467 -0.186436529192838 0.460627321758534 -0.338281991876878 0.517142912134739 0.290247504372363 0.0119043206040332 0.196141158461584 0.118916295479269 0.274443814825992 -0.00196312383708092 0.00391466506337727 -0.00434788549731037 -1.65408355706892e-05 -0.000216209688634233 0.000189156342121522 -0.000142429781105044 0.000843387194058782 -0.000187482315572284 -0.0007063479630208 -0.000157284941268382 -0.000471921429405376 0.0312457632229504 -0.000638225236115326 0.0427635022301672 -0.00173598033335972 -0.0513637683373166 0.014282596838937 -0.000242427854099244 0.00104199005616512 0.000243329407056962 -0.00112072415959423 -0.00505215371110169 0.00110237228160889 0.00745211640380857 -0.00065844103843979 0.00447550125833292 0.00157748311447616 0.00595137528470086 0.00107058341638799 0.000760382706236985 0.000975205464668662 -0.00225372249888375 0.00315346774988033 0.00126781565107235 0.00338867911172032 -0.0109102844737351 0.00149145952661829 0.0141477454335427
  54 1505.3554961902 ""  6.87445716216797 0 0 -0.00261085987944929 -0.00372111633638893 0.0009533142771784 -0.0028840353144016 -0.00626117204094455 0.00373154568916133 0.00429686412329248 -0.0145936291136515 -0.00419625092323269 -0.000680895176326066 0.000712009989963287 0.00257971273617999 -0.00128439591795472 0.00491128706878224 0.00499307778247423 0.0447858962893891 -0.012503576290368 -0.00880046500500189 0.0421574903996049 -0.0115823490007735 -0.0370849883573075 0.0169738658059885 0.0612391126680072 -0.0249876307152459 0.0918930493586294 0.0316699337647211 0.0983211122113276 -0.0850857233390967 0.00556229317577843 -0.101286868040191 -0.0678093567316061 0.176600340541814 0.0544812133234932 0.0468047921733123 -0.0306407684893705 -0.0543284921076441 0.00686805914597948 0.0277943087434563 0.00653438571437184 -0.0418573975629186 -0.0520864297697906 -0.0354003174644439 -0.0196106169951068 0.0442613448483885 -0.0486921119736883 0.000144065897990038 -0.00244829604208019 0.000383397016034464 -0.00466912216949511 0.0060817284216584 0.00266499528190784 0.00661523212012253 0.01580147170126 0.00864841983865585 0.2275418936859 -0.00894716055745994 0.524540202421081 0.0509002576911931 -0.563977262497907 0.121702014220678 0.0652944758650761 0.0133871213265517 -0.0136678931545118 0.167360382201947 -0.0593336073301353 -0.0676919794953132 -0.193346964333597 -0.00271393086334588 0.0849483821531035 -0.0800510401861263 -0.212665098661681 -0.162052316639123 -0.00415255235676612 0.00677333381253219 -0.00516494915248306 0.0177243883898834 0.0111522827359056 0.0209026907051884 -0.00405108963036121 0.00706145785829398 -0.00159990522891433
  55 1507.84558716045 ""  8.44573136586265 0 0 -0.0180570607363308 0.0239896949634329 0.0053129349169847 -0.00189412481578129 -0.00788004507096825 0.0055441153677383 -0.0260250142086741 0.0349393990578748 0.00659820614529401 -0.000503898644910603 -0.00125989855371622 0.00252845609019011 -0.00380854012191663 0.0110094073921288 0.0119039660883971 0.0425510884099036 0.0161348942623327 -0.0298634939025931 0.0250736676705105 -0.00161384210815886 -0.0871697658329204 0.0455499384038835 0.0723471250642793 0.0117637024241054 -0.183283002120016 0.071196899137478 -0.313817917570713 0.442282517359474 -0.0612397366440987 0.287683060230322 0.152364442032092 -0.598927750435273 -0.0743329463463574 0.104948640331692 -0.0685786710874675 -0.121860802235751 0.030205710735178 0.0474822822261372 0.0110415574391656 -0.0861437913171118 -0.120687785752463 -0.0656473183825538 -0.00324902870179589 0.0058502685123281 -0.0113870125511965 -0.00146711943795694 -0.000647037588628995 -8.21480461788178e-05 0.00417519342164776 0.00186282070115162 0.00185917851744393 0.00514325670052876 0.00555837733984518 0.00512360461677885 0.0306251523888986 -0.00426848359968839 0.103644468225678 0.0030867542372294 -0.0963226128413356 0.0204688989317499 0.00211040050310783 0.00275495593154587 -0.00467692837599783 0.0607395194146546 0.0196201975316739 -0.0321269566743442 -0.11583988228739 0.00300956459021677 0.000326931452337624 -0.0387388131858766 -0.113869098910837 -0.0488091828866799 -0.00305906833818542 -0.00201646608224457 0.00332969447627943 0.0131397544056048 0.00194573917864426 0.0128773249639581 0.0656239651422828 -0.00764221681315502 -0.0517240843947708
  56 1510.13059842326 ""  2.58613245745049 0 0 -0.0184043685689191 -0.0048412704749215 0.00156486675131818 -0.00366033455102243 -0.00635300421264986 0.00619384473655667 -0.013175367987696 -0.00204804205186905 -0.00126395055788399 -0.000673451473089504 -0.000731341778762333 0.000372203611238837 -0.000798467305294582 0.00192155008256652 -0.000842513657273178 0.0793424515375945 -0.0244428655995017 -0.0186603548547568 0.0626148142425759 -0.0123514764017955 -0.0582311416229405 0.033557114412726 0.0829164724403538 -0.0163196519646423 0.0771550082678953 0.144637914234275 -0.0137136780235465 0.174430842226055 -0.0384623308726313 -0.0408458995919978 -0.0386440609741839 -0.0722002724237889 0.0741175974552279 -0.000441551397770082 -0.00323366048786389 0.00559343650806829 0.00336776687318492 -0.00923533315479384 -0.00310444184085116 0.00181958865338561 -0.00259876379884327 0.00780355810225623 0.000558781308435693 0.0224035152026237 -0.0154564390630956 0.00643049136585654 0.00084875806157431 0.00229656679637013 -0.0310223286368468 -0.0112722581336403 -0.0142706462538554 -0.0283482947601506 -0.0196872075877639 -0.0229197223978894 0.0492309095845028 -0.00293795349167516 0.216395338299551 0.0372431716632033 -0.229002086671574 0.0476117501498669 0.0781254367721281 -0.0154498094694743 0.0363814992905371 -0.229488615167716 -0.163266184840095 0.137015468041756 0.546888087734546 -0.0185298300887687 0.0574182004807676 0.165091023844203 0.509507408150873 0.170673986536953 0.00660042935193152 0.00621665012337326 -0.00937631556465638 -0.0241179757077356 -0.00764379773990659 -0.0236505354718271 -0.0698838595156888 0.0107214405037348 0.0689935384302626
  57 1512.173324566 ""  8.82020778188381 0 0 -0.0196238618998793 -0.00359077476812282 0.00705796743563052 0.00147092241998108 0.0069361868825015 -0.00476977249221688 -0.0129095761413613 0.00310382673339288 0.000544458909205473 0.0049592648942172 -0.00594523695217571 -0.0136241041616994 0.0170374366818622 -0.0224135011270515 -0.0415328816049741 0.0502251671639446 -0.0171086115067734 -0.0357406595409999 -0.0212767183399505 0.00998128516134771 0.0142519062944192 0.0252096533308831 -0.0494401049348769 0.0727711351555594 0.0322569547200892 0.123323178456984 -0.0602856023756095 0.193089115266647 -0.0381279613167394 0.00268105239485018 -0.00782683386648939 -0.136684595291768 0.045620737595732 -0.342535307383906 0.159434644053394 0.504929338049601 -0.188448140959302 -0.253952035648688 -0.0477486970205651 0.276875832967419 0.416598634393948 0.20004672193782 -0.00545260953276092 0.0123399452704858 -0.000208302057603134 -0.000834631420917072 -0.000645398641665993 -0.000532076331538813 0.00172498951507744 0.00249215991020425 0.0041324646579767 0.00416194658580088 0.00477929798230542 0.00278569869118755 0.0606752146301658 0.0111606360923128 0.0255919008372736 -0.003524132736132 -0.0763789961143518 0.0311107288171286 0.0106355796254646 0.00682622691400491 -0.0120897363345009 0.0541471460959366 0.00156039594674277 -0.026408323927273 -0.0892731243189617 0.000385051042850942 0.0164802303703805 -0.0304404474857846 -0.0888591742448197 -0.0470540776079663 0.0124316708995281 -0.00107127894514633 -0.0146176607564749 0.00563336047524139 0.00319197288339125 0.00617532601755024 -0.101791475328681 0.0041464669264594 0.11834358837664
  58 1522.24379791412 ""  13.3366830221751 0 0 0.045893636833467 0.0331270796850644 0.000820563513315453 0.00802443790673149 0.0101739094215952 -0.011705045624194 0.0170762189230012 0.0101506114433706 -0.000978269833978983 0.00336632407710622 -0.00123466528331569 -0.00437066834045332 0.00863144218087923 -0.00376192462774975 -0.00988895007955201 -0.193331889601861 0.0875045978517216 0.0302839412830563 -0.149164301314738 0.0330323840215928 0.0679959462427399 -0.0455362785165353 -0.160223617274796 0.057660262916084 -0.188295605714729 -0.256082807753997 -0.0508100928136554 -0.206140925695073 0.0559398695115433 0.189711530128848 0.1075504106687 -0.0277380237446813 -0.153588241288897 -0.0780767996614332 0.0111428956462649 0.157874132103274 -0.100235171056672 -0.0799026653096239 -0.00865117708395802 0.0562292875830402 0.111403822355001 0.0183685065592943 0.00107455005999014 -0.0168857270745935 -0.0313214933186903 0.000458777309728505 0.000357594433531058 0.00191704441004174 0.000779637803057617 -0.000699635488200926 -0.0115209696733498 -0.00870340904184454 -0.00464488924768388 -0.00143857265706886 -0.0232328683443888 -0.0487306090336124 0.246400699449774 0.0328223706376674 -0.103545056204136 -0.0245472443298205 -0.0334531955284115 -0.0129274434486949 0.0288516597374645 -0.0527698716352124 -0.0211808230642473 0.0304223274413826 0.127334883564693 -0.00128847518216863 -0.0111216681815691 0.0351300940566692 0.114960072820551 0.0455069700048569 -0.0457305834902023 0.000734173293555212 0.0455184809207206 0.00917015680088652 -0.0016640955704654 0.00816061885218198 0.410151821593298 -0.0239357943305736 -0.43978660128602
  59 2928.6245471562 ""  64.6247953232996 0 0 2.01840145376025e-05 2.46483144164023e-05 8.32698894165952e-05 -0.000460096473806055 1.37712118849094e-05 0.000212447054615725 -7.31103829586966e-05 -7.79469512160385e-05 3.65701927565881e-05 -7.51310111535824e-05 -5.81842515492969e-06 4.69987993058347e-05 -0.000177710203054379 -1.44521024840184e-05 3.88688598541873e-05 0.000164405973172538 -0.00321407353717739 -0.000524623869364291 0.000458624968958449 0.00339940851737556 0.000346274782834558 0.00523660334154441 -0.00312494762402455 -0.00363664782114575 0.000258546718522 -0.000330236956173029 -5.42521364364126e-05 0.000227561860968567 0.00169772720905887 -0.000138957730249036 9.34354734246293e-05 2.83634611170236e-05 -0.000122290324091152 0.000864001985304311 0.000495006565376055 0.000340957082218954 5.46729586893786e-06 -3.46107690766366e-05 9.2314491793355e-05 0.00149796423044953 -0.000573144757142771 -0.000897802342847331 -0.00198634546356268 -0.00580409842798651 -0.00474878951079083 0.00179803260375197 4.97626300103823e-05 0.0021840818352496 -0.00439870871089568 0.0776995287909049 0.00823908399078578 0.000913824450690995 -0.00515808434661086 -0.00300916678534988 0.000328633009313173 0.0686557764620172 0.00376147802820321 0.0237881865567615 0.0140394044404574 0.0458595767581546 0.0356089979013785 -0.941277461393502 -0.134937394578037 0.0195867034811406 0.00804621791794939 0.0246063245459539 -0.00159996509253972 0.0499847239623283 0.00888648615900048 -0.0319574590614274 0.00957349204484492 -0.00120592545386016 -0.000163020035877312 -0.0001678985630719 -4.72077357005418e-05 -0.00159432534741878 0.00112147855586567 0.00957773382753489 -0.00467658932399688 -0.000839129965795703 0.0031458047592211
  60 2964.56710139595 ""  58.0570044819202 0 0 -0.000378329998228473 -0.000623140209245069 0.0011929305683037 -0.0591615337527247 0.0123859105064247 0.0337756447452071 0.00237471975392674 -0.000321682326513627 -0.00254679860072213 -0.000168014441421258 -0.00171092748501794 0.00270504889469807 0.00268650863930467 -0.00834057094323751 -0.00675219989123984 0.00211201102773302 0.0166672719445322 -0.00102319309215485 0.0280240010074372 0.247486844515217 0.0204096630865626 0.672922684599904 -0.38549242638106 -0.465969461547467 -0.0379704079973411 0.0247519099096972 0.0222853268090292 -0.00421552319201308 -0.0239306563894203 -0.000599065263675317 0.0137624954306036 0.00221424774119296 0.00413301979795373 0.112291303554197 0.0696076805470616 0.0485700575306965 -0.0037178822899196 0.00700751104034292 -0.0536046834440512 -0.134741266230128 0.0342112251978559 0.0805367712083478 -0.000346846720756713 0.000277815204876775 -0.00048814627729351 -3.70981883946573e-05 1.3951410425305e-05 -6.26053515541503e-05 7.83679633405305e-05 -0.000617990305947417 -9.93136788263794e-05 -0.000100101729179924 5.18370980863295e-05 9.97523948607437e-05 0.000220178110839673 -0.00473718391076343 -0.000504409365096055 0.00431407589776655 0.00196444215407128 0.00591200806352787 -0.000364974514618078 0.00711258651763897 0.00104368038638216 -0.000670144948657191 -0.000338558390211256 -0.00124524934474803 3.57206209748881e-05 0.000356349932238655 6.58110559794055e-05 0.0015493145347405 -0.000580434020371274 2.56963430048043e-05 0.000125309499046677 -0.000263781298841778 -0.000324261972766158 0.000319957427020675 -0.000125922364978606 0.00125254908506332 0.000699052053539071 0.000938289618306333 0.00144318826792095
  61 2981.88706674975 ""  60.610001679174 0 0 0.00109328557528345 0.00579351216832682 -1.93663517957512e-05 0.0129341644436629 -0.00374247217221842 -0.00946490678672862 -0.000535151053741437 -0.000365530013079253 0.00090691973536306 0.000841412842968181 -0.00334091407206002 0.000110476464319412 0.0204895478725894 -0.0379668659841741 -0.026222960450669 -0.0143195673322806 -0.0731413713778301 -0.00146511509528075 -0.00389897425398257 -0.0360322998784094 -0.000289751166154202 -0.15385275268039 0.0846410159313069 0.114127417745631 0.0111814178663865 -0.00761370284749352 -0.00711538687876682 0.00242600023542796 0.0137044020090551 -4.33638538793488e-05 -0.00517057722758177 -0.00124826734278251 -0.00167273266111492 0.410942516709016 0.25640093609365 0.171957252979102 -0.0222047321843541 0.0422454092609539 -0.230505912808323 -0.641138493952996 0.203417451424605 0.36655207009572 0.000878809404580189 0.00026562171349192 0.00119768602366013 4.11321509334577e-05 -9.85398352967709e-06 4.02163786969102e-05 -6.83096356716753e-05 0.000299947069743018 0.000110661607139411 9.29596514191119e-05 5.30166784587283e-05 -0.000132569663737953 -3.94501617521271e-05 0.00159556056073132 0.000648267827067245 -0.0115934571848729 -0.00508797385365529 -0.0156427677495478 0.000291333840194661 -0.00320828960043488 -0.000561427836157707 0.000959928529057592 0.000452078623936539 0.00175506224698689 1.97650085576785e-05 -0.0018246371042739 -0.00026175819081629 -0.00191037847284664 0.000729882404380219 1.44339202890299e-05 -2.30813535607821e-05 0.000120017041359602 0.000116746446287583 -0.000240981544722385 0.000118286900983518 -0.000748298266615327 -0.000510891507895391 0.000993579859581861 -0.000400122699463973
  62 3010.83197750532 ""  31.3632689337966 0 0 -0.00238645943112053 -0.00893618279114733 9.39502510562876e-05 0.00131270504269471 0.00140605476004553 -0.000804766657886838 0.00124487914937758 0.00184055191050202 -0.000694413747396224 -0.000397066490170897 2.96625623914587e-05 0.000155309778080539 0.000174566936461393 -0.00130043722942815 -0.000226976673700874 0.0242828521425221 0.111597159739752 0.000291434877221522 -0.00428008685523333 -0.023691247410631 -0.00134341788971073 -0.0089495606517642 0.00512384725664765 0.00792891688206646 -0.00927502959785991 0.0069686834411364 0.00591384853285119 -0.00614526619634936 -0.0313061466477258 0.000938334281228605 0.00190197100436818 0.000944927813030749 0.00203854058229215 0.0137729055346728 0.00807045271089392 0.00539402174014924 -0.000875573694563965 0.00215900133964478 -0.0103602111466467 -0.0145875486867548 0.00450881994844936 0.00801317293993615 -0.0381915443994043 0.0184056450420565 -0.0503911709823817 0.000362551291933586 0.000124861766061452 4.33234202975432e-05 0.000492801577902072 -0.00119221977453782 -0.00109189896659499 -0.00019745114058391 -0.00229326087460718 0.005766872004535 0.00197123433762453 -0.460193070144767 -0.0505247645434599 0.445711301102376 0.23032656972414 0.665712522746312 -0.00234005902875396 0.0122090574298118 0.00249507663472766 -0.0435843176171654 -0.0196944392277856 -0.0759916784864371 -0.000935745096905539 0.060095938706636 0.0107376937903382 0.0420955288853849 -0.0151757481920289 0.000272174826619053 0.000350239890091181 0.00108897143767652 -0.00112075773780587 0.000627866609858524 -0.000855316808610184 0.00566993046374095 0.0033983508237998 -0.0030944034058344 -0.000996504548246986
  63 3022.25388873796 ""  40.9945346050399 0 0 -0.00798007480040162 -0.0386172677045871 -0.000498131930431061 -0.000887276049681269 0.0168615667500689 0.0040088639538842 0.00196316493925682 0.00936712180786814 -0.00128942980331422 -0.000157801221446882 0.000628523066302509 -0.000770041603776969 0.0716869016651557 0.0152893644167647 -0.00259711501643806 0.0949021757203679 0.46925658612792 0.00604593927114083 -0.032803056710628 -0.185838335861529 -0.0112530975667499 0.0368096896578522 -0.0209111856956392 -0.0236451246552167 -0.009206412229199 0.00851125468221406 0.00842528254025642 -0.0242453150169072 -0.124856076536573 0.00227386056522037 0.00819463088461727 0.00394973363345019 0.00579517156350396 -0.486733358157421 -0.318709256951059 -0.233453728400897 0.024512598904488 -0.000233325530932468 0.0254288994991748 -0.384389495667431 0.129818267724624 0.240125025566542 0.00251921163658467 -0.00103396719244469 0.00353527669608203 -1.84434339833473e-05 -1.37673625902563e-05 5.14926614604094e-05 -6.39594890789541e-05 0.000470973789546311 8.71224550135539e-05 0.00031250260926394 0.000272661177109986 -0.000906591356827845 0.000331199468025915 0.0291949183434147 0.0015332917937082 -0.0291547087173513 -0.0147077045758896 -0.0437610780946656 -4.37199256892906e-05 -0.00420610895706111 -0.000576815181262361 0.00659882773846884 0.00304589156465774 0.0118371687847322 3.14861794898397e-05 -0.00948053655338737 -0.00161095975474384 -0.00948453898919516 0.00328135005176634 0.000245104430989419 0.000410965900898613 2.42379398298034e-05 -9.85747171292056e-05 -8.15315912639426e-05 -2.54001525879948e-05 -0.00164867018934825 -0.00246332507896738 -0.00926567806428828 -0.000848664933112633
  64 3028.61158831586 ""  13.8910261723622 0 0 -0.00403383886099385 -0.0181319189988382 0.00044905493096959 0.00431183372390025 0.00315239687913862 -0.00126806777720461 0.0133063346035137 0.0356477384106882 -0.0312829442008288 -0.000101064592822203 -0.00016174428442419 -0.000254343281992826 -0.0242820397313426 -0.007268201476804 0.000201696038744266 0.0451961438290364 0.222345518314602 0.00112075259060437 -0.010168553555756 -0.0595492362728039 -0.00495826710312852 -0.0360725588717237 0.0210977290863434 0.0233184784841161 -0.313194021188794 0.212476075585739 0.194500419157072 -0.135741328977943 -0.704629053656087 0.0130230803241915 0.287793664260598 0.0660821072601841 0.160189662374295 0.187731650130588 0.12233981128816 0.0894508729048411 -0.00954975063858832 0.00290068058953276 -0.0202987881484618 0.109701598445603 -0.0372018896981972 -0.0699249699478346 0.0028047623733885 0.00138525787942912 0.00425641544108746 -2.79054774532988e-05 -4.05672204612776e-05 5.27691618267935e-05 -7.19143979993719e-05 0.000590553980100637 0.000157681240109177 0.000663039535508771 0.00128309670340097 -0.00242197935884481 0.0010847426836952 -0.00144285159674179 0.000426265330887619 -0.0341031017509842 -0.0168538711726272 -0.0510520565361665 0.000161787298261778 -0.00523124121226851 -0.000978604304036441 0.0179757704501225 0.00822046934979327 0.0322786732403404 0.000264179222652793 -0.0321354021788823 -0.0050521205579408 -0.0249932143913741 0.00859606280890626 0.00101539497138604 0.000244960729530971 8.1821794554842e-05 1.25693364796388e-05 -7.70812903629996e-05 0.000336366988835063 -0.00186443613951401 -0.000425094609473863 -0.00363225248056667 -0.00205872869689628
  65 3032.58531447562 ""  16.3184384679711 0 0 0.0101853591277517 0.0467901768947009 0.000727926488827197 0.000272860752720951 -0.0406114555757039 -0.00720586284633504 0.00369714527814297 0.00519004220168911 -0.0166104014097964 0.00013519938752328 5.13051032640132e-05 0.000446039002549202 0.0379686473204453 0.0121642154192265 -0.000116026196007576 -0.114041872749915 -0.570210950467499 -0.00668971284659506 0.0759319699849485 0.44956969493487 0.0296047047511555 -0.0777725256430716 0.0375044959514311 0.0547894079903156 -0.167490701004537 0.109850501745794 0.100613999193748 -0.0395138046359698 -0.205403552541294 0.00358477986423916 0.160986343260643 0.0341850731721196 0.0870284007204842 -0.300353037595775 -0.195571587726728 -0.142956933468079 0.0143541292056424 -0.0050909552112471 0.0337914570104962 -0.167732010494057 0.058450725285302 0.106146529405482 -0.00337995108170635 -0.00512212562633345 -0.00574421615920855 7.91903877872835e-05 5.86891463817337e-05 -2.72471356557326e-05 5.45580374120137e-05 -0.00087704296690138 -0.000406982491005314 -0.0020368238524868 -0.00458762557442032 0.00753348651603863 -0.00358969253049349 0.0381618799314251 0.00445737916360723 0.0434902644552193 0.0208757600383611 0.0645779781109417 -6.01534737534923e-05 0.00729068655967191 0.00164554432501503 -0.0560882606810962 -0.0257504040796614 -0.100896280465097 -0.000869359287893802 0.107127810185116 0.0167439573754253 0.0792771952197447 -0.0268948114978684 -0.00392184249248072 -0.000704019741160062 -0.000150082600547504 0.000198704193993228 -0.000244972975395447 -4.87084832585287e-05 0.0020679265494339 0.00331117553334825 0.0121459496602302 -0.000162970064855544
  66 3033.95635961301 ""  30.0394941132918 0 0 -0.00190824506682146 -0.00916462847778035 -0.000137498672603335 0.000164931681680589 0.00873772391609881 0.00155828621214246 -0.000130126259887958 0.00116087248241021 0.00131187647360666 -2.85898569304438e-06 1.14332445500634e-05 -0.000170276362893155 -0.00699367823487701 -0.00236265573992968 -0.000216238014196845 0.0219592507476325 0.110760897297948 0.00133273974283004 -0.0165503468578416 -0.0978795120028879 -0.00658761236416285 0.0141381081758197 -0.0066850517595217 -0.0103155601432434 0.0142771472898069 -0.00904627941011048 -0.00815482709728786 -0.000445298842813404 -0.00232622870369253 8.83012842900408e-05 -0.0124178505202176 -0.00240930470289288 -0.00658431908409037 0.056719449012627 0.0369600263508559 0.0270549488094072 -0.00257867050369653 0.000649388261973309 -0.00470136576733176 0.0294938352101379 -0.0102639384017994 -0.0187802262528139 0.00614315352577164 -0.000417940818434894 0.00779069943370805 -2.11591182868612e-05 8.89809407900587e-05 -6.6191415413023e-05 0.000490042852969891 0.000889857882718378 -0.000808630696417988 -0.0120781574904438 -0.0266613228331779 0.0375724998857311 -0.000719190409525395 0.0393997860258701 0.00506022313753584 -0.0672470078697816 -0.0334474709123569 -0.0997098904210509 -0.00101710402996819 -0.00848366321339773 0.00185574275551852 -0.282037732465041 -0.130218542595026 -0.509539307482132 -0.00529357366434146 0.589745709210265 0.0922722336398542 0.424299516181828 -0.144303274711875 -0.0235822509015881 -0.00010151814974334 -2.46026077485661e-05 0.000148523287764542 5.45885428299229e-05 -0.000747796993773346 0.0017069545135814 -0.000431933853985273 -0.00173127779691963 -0.000192772683704452
  67 3051.04623018253 ""  33.2785894868913 0 0 -0.00700095119652617 -0.0372777835430394 -0.0013082910487092 0.00128381962061885 -0.0683687475346829 -0.0126112184479284 -0.00376025692202333 0.0122577127266746 0.0125213135442109 0.00040980303088212 -0.00043169123868751 0.000797986707531147 -0.00696414412435366 -0.00165141744332962 0.00160804878709066 0.0896847757419025 0.432267952719703 0.00662793277097083 0.130059221389493 0.739467340524048 0.0524505113141546 -0.149269954111464 0.0728766988917149 0.0939113708008921 0.153990273191167 -0.0965996152913598 -0.0914667081509747 -0.00804243016302705 -0.0310027241324732 -0.00054256259504687 -0.103349882056025 -0.0152528176891749 -0.0553979177592644 0.0533880656352239 0.0337038442988807 0.0252669466557536 -0.00526604012881598 0.0056733968328573 -0.02718906857197 0.0296035559639687 -0.0086397881923468 -0.019822129929848 0.00551551522497062 0.0169644406023339 0.0100619961120951 -6.27689931932402e-05 -0.000100690863701181 -1.04492976649993e-05 8.60075104350573e-06 0.00195316521096796 0.000465513204430442 -0.000439625254234351 -0.00174372499645644 -0.000863325006272924 0.00756401302390734 -0.167953300087197 -0.0153443771623932 -0.0722893905851402 -0.0332204771854162 -0.105808033120608 0.000645386188663394 -0.0179530232782945 -0.00271566381570536 0.00455174796264539 0.00169429245404222 0.00753472959809486 -0.000616611897085253 0.0194085719744385 0.00317892637033525 0.00148777457607687 -0.0011946556343167 -0.000773602590663994 0.000426877275880052 0.000445654417175371 2.59604770271742e-05 -8.72377530382893e-05 0.000483563756098158 -0.00171556612699635 -0.00826577911509244 -0.00436069921975062 0.00137724944396102
  68 3058.50438766743 ""  35.1318467416003 0 0 -0.00218664672084317 -0.0125592728132465 -0.000362185730681072 0.000511182743195617 -0.0120742461225735 -0.00244141714773103 -0.0011241612844813 0.00557228769212458 0.0039957666390348 -0.000110606542738747 -1.98074633656042e-05 0.000196134315833289 -0.00522511998933903 -0.00220213868007753 0.000911170730660284 0.0281627496312258 0.152930245403991 0.00428352720268549 0.0228709579793262 0.127830745993329 0.00916789431760387 -0.0295416958331981 0.0144777000175991 0.0185632795959079 0.0498445597263785 -0.0312627816986408 -0.02923384633893 -0.00581244439951816 -0.0277529623060194 -0.000249893837721315 -0.0314106191735355 -0.00457586882542942 -0.016555596879976 0.0453727915979402 0.0302010150164655 0.0219061182124215 -0.00366178210884841 0.0039002438724719 -0.0199895295669077 0.0200686549210774 -0.00587103766809087 -0.0125785609210423 -0.0168976124055836 -0.0760756723695025 -0.0325835620817117 7.45683140027865e-05 0.000439197637741677 0.000215632522845926 0.000156265993691416 -0.00729921467349567 -0.00184659034975135 0.00102184513274972 0.00772605544488741 0.00623680525554618 -0.0264795598895553 0.809089777901766 0.0678682454935289 0.227294150959589 0.0980235942670601 0.329752228626687 -0.00546832587891419 0.0731371049127214 0.0115093188050173 -0.0362526316501263 -0.0148027948934474 -0.0627834682271722 0.0027939995714163 -0.070295253572113 -0.011397966128505 0.0226811223778273 -0.0036462358681956 0.000886396168387427 0.000239633329138585 0.00167159066847045 1.55327852344861e-05 0.00105129977256249 -0.00263773575793056 0.000276455097761878 -0.00155214848937917 -0.0247104685020693 -0.00752614670855771
  69 3087.74818858475 ""  44.7066487555785 0 0 -0.00305593113026593 -0.0185795228425008 -0.000197310171141266 0.00235550515256826 -0.0108537436590883 -0.00299895511747097 0.0162451878947353 -0.0743253432325061 -0.0343386630016528 -4.93156288991956e-05 7.14319691640624e-05 6.88073550735316e-05 -0.00148183966697362 -0.00102868676485709 0.00166314211018839 0.0414259661962629 0.204972781645726 -0.000119094667229296 0.0206714405068583 0.105468797100356 0.00911427896657364 -0.0468673226430847 0.0239976512864334 0.030106079917365 -0.516165012821619 0.317215499197079 0.317190261880439 0.115387488669202 0.554143309966541 -0.0229668357256815 0.204130517170203 0.0211414294488198 0.108332673799602 0.0152835984875934 0.00962224302555846 0.00748171803364392 -0.00316309747942418 0.00513554924529265 -0.0240921773900334 0.00497991092539897 -0.00114606598055636 -0.00335628704470452 9.56378725202254e-05 -0.00184251077016663 0.000341015215317825 -2.00200886017597e-05 1.48970693139315e-05 5.81083899393341e-05 5.10474870650008e-06 1.11372847622912e-05 -2.93931423973287e-05 0.000221493138276684 0.000845006918843386 0.000844129661601227 0.00025897296922441 0.0238547559354204 0.00091601157566695 -0.00194212829025689 -0.00140750446534777 -0.00389810768833169 -0.000348934753104106 0.000691052298255924 0.000210355143517014 -0.00499805496481421 -0.00208938029697562 -0.00895446794281848 0.000157476730830023 -0.00761492370278895 -0.0010243518545494 0.00258948165083672 -0.000465856207040524 -9.66958383600019e-05 0.000185659708317865 0.000767794094598004 8.1011685611284e-05 0.000145790377087143 -0.000329240819115512 -0.00148133199640319 -0.00430691761656873 -0.00579931679552102 0.00285599587050068
  70 3094.77276659759 ""  35.8940494102749 0 0 5.20621210742828e-05 0.000459349829926395 -2.02751919603002e-05 -5.64147270290256e-05 0.000304478539724541 0.000120487170316321 -0.000370413291424518 0.000723410654634941 0.000269885794008282 2.94235973254192e-05 -1.48786512851214e-05 -2.49309548007682e-05 0.000225514263461082 0.000212327081493969 -0.000495362650435758 -0.0007987223900929 -0.00590435415201259 -0.000298352388040337 -0.000577430935735961 -0.00296996256140245 -0.000218979761976649 0.00112117514784445 -0.000594707206223202 -0.000839273592229026 0.00580194878522947 -0.00356959442755862 -0.00366781881868945 -0.00124889986623881 -0.00563324644636551 0.000311218726153561 1.06806242219951e-05 0.000227408515304459 5.74092023160065e-05 -0.00210780416433092 -0.00149383877907757 -0.00115507916762127 0.000728465071005488 -0.00118465401098429 0.00629156810862315 -0.00134228788954348 0.000300853184169212 0.00067832600124366 0.00264857462379063 0.00769733950545493 0.00463873092597003 -2.31141449951203e-05 -0.000274833288761839 -0.000479758362592057 0.00071922499367408 0.0069181312286999 0.00165874809917626 0.0295970681213065 0.0615594643083625 0.0543355166721485 0.00506330362593471 -0.0772069506913659 -0.00695779892519024 -0.0357777156888878 -0.0155715421828484 -0.0503423717240888 0.00145743417731623 -0.0636947392090879 -0.00806961484617999 -0.319985244206847 -0.134316891011205 -0.585612359311423 0.0105694960835023 -0.641209917145826 -0.083171533998216 -0.0496553643134198 0.0334412502717652 0.0169500755729433 -0.00011867710185406 -0.000294548073865925 -4.8223173835984e-05 -0.00190747815393911 -0.00146791410254257 0.00274793962739195 -0.000532669408675288 0.00230094872748541 0.00152127572233593
  71 3105.2969484025 ""  26.5220556520667 0 0 6.83147621201324e-05 0.000139793787952717 2.55140063913381e-05 4.76349867647948e-05 0.00012181648264439 -3.41091925124236e-05 0.000123175401736463 0.000128059798459414 2.17077738753636e-05 -1.52568058527744e-05 -6.87075742370929e-06 1.35339413946661e-05 0.000276751635039019 4.87816252981853e-05 0.000278712992351814 -0.000305764522395199 -0.00214041080281706 -0.000182709907385981 -0.000250355959117209 -0.00147957108172697 -0.000102038728590351 -0.000223402498304339 0.000158196447887767 0.000225758499051792 -0.000365291478219111 0.000260641674020031 0.000293860032405287 -0.000313100847311971 -0.00167649442952976 8.68061205935234e-05 -0.000937857459311518 -0.000150006223555099 -0.000566356821048346 -0.00207432500667129 -0.00143023963201309 -0.00103643575007725 -0.000175667318609916 0.000553032912717619 -0.00287908645029296 -0.00092807141740607 0.000253734277820764 0.000629179199435651 0.0004034532219984 0.00187924701088873 9.57457500474608e-05 0.00019279600513483 -0.000150175526441667 0.000282207521780152 -0.00145403755672047 0.00405133660832981 1.53138933616098e-05 -0.0749441098325217 0.0444985447870346 -0.00969443229041424 0.00249615927584895 -0.0244772276882527 -0.0030173290181716 -0.000558816767426983 -9.78596749687037e-05 -0.00150936611300704 0.0021510301588893 -0.0400875149575477 -0.00408699103944637 0.113785526483372 0.0668778208731924 0.232814190576808 -0.0145604144983524 -0.345360345052124 -0.0540347569508107 0.797250153162767 -0.254670118620299 -0.0602043184818942 4.87940786804195e-05 -6.73130895866575e-05 -2.49822599920664e-05 0.000748235992968729 0.000509172385931572 -0.000747509002766749 -0.000520327378173833 0.000713337872588239 0.00060344360990212
  72 3111.80537721479 ""  23.3122558343122 0 0 -0.00232787271427463 -0.00359687941076145 -0.000233122830484309 -0.000544516621027205 0.000384769704604452 0.000836170019385877 -0.0853515690458908 -0.0073241930643077 -0.017841462944496 5.22904113833363e-05 3.16406841287749e-05 -3.15659844809782e-05 -0.000808458778942515 -4.65937374981896e-05 -0.00438535641156802 0.010127283829137 0.0433799565018527 -0.000485144966350321 0.000929616799180519 0.00185034993877537 0.000997763459010932 0.0102496663038479 -0.00563496808092183 -0.0054741673687678 0.299929081186901 -0.205688553301665 -0.19922066129177 0.0104546609773349 0.148960784800432 -0.00777207336646769 0.712184156101954 0.143848809656687 0.416933783636949 0.0108293255701835 0.00686013105931938 0.00407794901433667 0.00487298838560548 -0.00841950785397336 0.0451177715811392 -0.00601102853026687 0.00158618501842225 0.00267350044130391 5.18187099434249e-05 0.000124950640153716 -0.000237225775135393 8.57780221878769e-05 3.01821204689967e-05 -6.19593077447951e-05 -2.07384668280955e-05 -5.24641228193326e-05 -7.19344815831029e-05 -0.000198043086916263 -5.30253707210898e-05 -0.00018098732415771 -5.26636931071481e-06 -0.00144468878097983 -0.000377668900724212 0.00141390941356661 0.000719287407126763 0.00363915633156548 -2.06024837005376e-06 0.000647537422542305 0.000160501575187139 0.00126434434387615 0.00057060504612332 0.00241440380423216 -5.63513626971235e-05 0.000497398415725317 1.2292111385844e-05 0.00121877989022618 -0.000431484646859544 -0.000148098950963961 0.00034721397510848 -6.76856677069344e-05 0.000103972284867692 -0.000829992902219487 -0.00041630557099657 0.00110660005098201 -0.00150293573991788 -0.0011492462615075 -0.000309566264504455
  73 3112.76212563411 ""  24.7796831307509 0 0 -0.000109805127193638 -0.00156013194321512 1.10367918736319e-05 0.000222609006853078 -0.00239550654980121 0.000216668461704173 0.00462400625047556 -0.000867727554909696 0.00044653297133736 6.46452157181088e-05 0.000528325992458976 -9.20210027497304e-05 -0.00793395142058889 0.00464903016386945 -0.0849304754175464 0.00387473014315164 0.0174092886139549 0.000440034061239082 0.00255029207155999 0.0184314528324441 0.00161679542542049 -0.00669059079663516 0.00214597326408039 0.0054113528828977 -0.0230026486398169 0.0151238085472198 0.0150793870630293 0.00161934214234795 0.00288994488933148 -0.00020163216269442 -0.0342300159675408 -0.00717897279901894 -0.0201779741901265 0.129346747286175 0.0785147044627897 0.0396204364315971 0.098252943608665 -0.171936416181371 0.90268220563605 -0.133883624223618 0.0373891787609061 0.0601938914914835 -0.000285881691718431 -0.000712477134276711 -0.000521978152827801 8.09690460106001e-06 8.03332062791257e-06 2.72866263836966e-06 4.94591180094536e-06 -7.90437844775582e-05 -3.46513991754362e-05 -0.000390802443015769 -9.85172050908287e-05 -0.000343213588940188 -0.000110468530567063 0.00684923381410889 0.000371679898692275 0.00359072227197959 0.00186769801908772 0.00523826898021097 -0.000124946068543362 0.000892142947267142 0.000154469413962231 0.00225915798966133 0.00109513280093474 0.00429748965842015 -9.86066355906012e-05 0.00102650303718133 3.06825529757899e-05 0.00246572725145002 -0.000878495212635494 -0.000190048852292152 -4.58697308483837e-05 0.000104527463027929 2.69705588753497e-05 -1.04844293418868e-05 -0.000105075060098361 0.000316586921147904 -0.000259332036568235 -0.000827536478874051 9.76306092735888e-05
  74 3485.59530683211 ""  0.104440310212455 0 0 -0.0016990804879305 -0.00262325378676217 -0.000584521137913061 -1.06611944073592e-05 0.000251099946916644 1.3364696611649e-05 0.000146596282307031 -9.1731535934568e-05 -0.000100330473982023 1.08587302618132e-05 1.2519709743851e-05 3.55386734210403e-05 -0.000133851024003713 -0.000110356589017327 -4.56365429053327e-05 0.00393209938056734 0.0197235560061275 9.21844820070726e-05 0.00282115432297141 0.000135150234184077 0.0010511195706399 -0.00199729045379299 0.0014685508300483 0.000447540228031721 0.000203543656831586 0.000676785424856005 -0.000484817382798971 0.00053374820047183 0.0015493336213733 -0.00162355056631525 0.000107735476393379 -0.000131503931114988 0.000224234953771231 0.0012660382913868 0.00078077392891788 0.000630474881786913 4.37975902560035e-05 8.74993989239949e-05 -2.67284640125563e-05 0.000210516355312239 7.96868253555536e-05 -6.48624615628523e-06 -0.00094826590239159 -0.00211886566166868 -0.00204579862932192 -0.000268865704575795 -8.18026631103839e-05 0.00031631909113643 -3.745751808888e-05 -0.000135063808730105 0.000228198928567504 -5.08492982333868e-05 8.60460216313634e-05 -8.38023419621188e-06 0.000581513812444588 0.0185872287784019 0.00120754830610236 0.00568578149336371 0.00469047923227017 0.00701884784163299 -0.0013406887304269 0.00074699413773842 0.000398824205102823 4.16937496341465e-06 -2.83469057819557e-06 -1.28496213290094e-05 0.000324643190556012 -3.7135666386368e-05 -0.000312438334811525 -0.000253267943159192 -4.04719330651644e-05 0.000237318985766737 -0.010197040623939 -0.0672453652518204 -0.00573147025210248 0.00367565860161098 0.000335637732863095 -0.00557561784915213 0.162524998916131 0.943244174528227 0.101065508619279
  75 3682.02448197625 ""  111.822804308323 0 0 0.000116461907243593 -0.000402329872450879 -0.000408465469373892 -1.76835639492273e-05 2.79277057633802e-05 0.000220630167987082 0.000141479113289239 3.16522408727963e-05 3.9192082997305e-05 1.7357738354083e-05 5.60466065083168e-05 -9.26511640971918e-05 4.05595871383105e-06 -8.28931817932522e-05 1.85537538436646e-05 9.03514142065431e-05 0.00205841189717726 0.000366907857757115 0.000222415967435449 5.13459039881252e-05 6.96218474527726e-09 -0.00149282028263965 0.000379784749759689 -9.7132757282893e-05 -0.00122455906002101 0.00045108820506681 0.000554626858427568 -2.37856405334667e-05 -0.000222623197101837 -0.000154464633863785 -0.000384458204532575 -0.000395009360735464 -0.00110097940840798 0.00010816372423584 0.000209270266718692 0.000212493192253355 -9.90717732054148e-05 0.00015115392741424 -0.000452066894687449 -2.12795513840691e-05 9.59227022909651e-05 0.000103039588349476 0.000258559857706131 -0.000191391340707942 0.000823206866667818 0.0372776766991822 0.0101505792730287 -0.0452826462455382 0.000412510203826108 8.365890126913e-06 -0.00260366059976004 -0.000126639588225612 -0.000341260384804913 -1.75736962988117e-05 -0.00052344370515948 0.00154641141645816 -0.000974981574664992 0.000872469031201857 0.000887687303738558 -0.00527865049374077 0.0026094546107082 0.00708178876710412 0.00381921654070404 0.00191075155009698 0.00101518155398156 0.00376581973268312 -0.000175700311688543 5.22606564486568e-05 -9.99988479853506e-05 0.000583236953334855 0.000121209786658448 -0.000130939508406002 -0.000451901146703316 -0.000429489460852626 -1.87535504264478e-05 -0.597944361368196 -0.164724351385606 0.742326973421815 0.000480810113178539 0.0065320254893401 0.000497353996086891
  :::
 } 
 m_exists[75] { 
  s_m_exists
  :::
  1 11111111111111111111111111111111111111111111111111111111111111111111111111111111111111 
  2 11111111111111111111111111111111111111111111111111111111111111111111111111111111111111 
  3 11111111111111111111111111111111111111111111111111111111111111111111111111111111111111 
  4 11111111111111111111111111111111111111111111111111111111111111111111111111111111111111 
  5 11111111111111111111111111111111111111111111111111111111111111111111111111111111111111 
  6 11111111111111111111111111111111111111111111111111111111111111111111111111111111111111 
  7 11111111111111111111111111111111111111111111111111111111111111111111111111111111111111 
  8 11111111111111111111111111111111111111111111111111111111111111111111111111111111111111 
  9 11111111111111111111111111111111111111111111111111111111111111111111111111111111111111 
  10 11111111111111111111111111111111111111111111111111111111111111111111111111111111111111 
  11 11111111111111111111111111111111111111111111111111111111111111111111111111111111111111 
  12 11111111111111111111111111111111111111111111111111111111111111111111111111111111111111 
  13 11111111111111111111111111111111111111111111111111111111111111111111111111111111111111 
  14 11111111111111111111111111111111111111111111111111111111111111111111111111111111111111 
  15 11111111111111111111111111111111111111111111111111111111111111111111111111111111111111 
  16 11111111111111111111111111111111111111111111111111111111111111111111111111111111111111 
  17 11111111111111111111111111111111111111111111111111111111111111111111111111111111111111 
  18 11111111111111111111111111111111111111111111111111111111111111111111111111111111111111 
  19 11111111111111111111111111111111111111111111111111111111111111111111111111111111111111 
  20 11111111111111111111111111111111111111111111111111111111111111111111111111111111111111 
  21 11111111111111111111111111111111111111111111111111111111111111111111111111111111111111 
  22 11111111111111111111111111111111111111111111111111111111111111111111111111111111111111 
  23 11111111111111111111111111111111111111111111111111111111111111111111111111111111111111 
  24 11111111111111111111111111111111111111111111111111111111111111111111111111111111111111 
  25 11111111111111111111111111111111111111111111111111111111111111111111111111111111111111 
  26 11111111111111111111111111111111111111111111111111111111111111111111111111111111111111 
  27 11111111111111111111111111111111111111111111111111111111111111111111111111111111111111 
  28 11111111111111111111111111111111111111111111111111111111111111111111111111111111111111 
  29 11111111111111111111111111111111111111111111111111111111111111111111111111111111111111 
  30 11111111111111111111111111111111111111111111111111111111111111111111111111111111111111 
  31 11111111111111111111111111111111111111111111111111111111111111111111111111111111111111 
  32 11111111111111111111111111111111111111111111111111111111111111111111111111111111111111 
  33 11111111111111111111111111111111111111111111111111111111111111111111111111111111111111 
  34 11111111111111111111111111111111111111111111111111111111111111111111111111111111111111 
  35 11111111111111111111111111111111111111111111111111111111111111111111111111111111111111 
  36 11111111111111111111111111111111111111111111111111111111111111111111111111111111111111 
  37 11111111111111111111111111111111111111111111111111111111111111111111111111111111111111 
  38 11111111111111111111111111111111111111111111111111111111111111111111111111111111111111 
  39 11111111111111111111111111111111111111111111111111111111111111111111111111111111111111 
  40 11111111111111111111111111111111111111111111111111111111111111111111111111111111111111 
  41 11111111111111111111111111111111111111111111111111111111111111111111111111111111111111 
  42 11111111111111111111111111111111111111111111111111111111111111111111111111111111111111 
  43 11111111111111111111111111111111111111111111111111111111111111111111111111111111111111 
  44 11111111111111111111111111111111111111111111111111111111111111111111111111111111111111 
  45 11111111111111111111111111111111111111111111111111111111111111111111111111111111111111 
  46 11111111111111111111111111111111111111111111111111111111111111111111111111111111111111 
  47 11111111111111111111111111111111111111111111111111111111111111111111111111111111111111 
  48 11111111111111111111111111111111111111111111111111111111111111111111111111111111111111 
  49 11111111111111111111111111111111111111111111111111111111111111111111111111111111111111 
  50 11111111111111111111111111111111111111111111111111111111111111111111111111111111111111 
  51 11111111111111111111111111111111111111111111111111111111111111111111111111111111111111 
  52 11111111111111111111111111111111111111111111111111111111111111111111111111111111111111 
  53 11111111111111111111111111111111111111111111111111111111111111111111111111111111111111 
  54 11111111111111111111111111111111111111111111111111111111111111111111111111111111111111 
  55 11111111111111111111111111111111111111111111111111111111111111111111111111111111111111 
  56 11111111111111111111111111111111111111111111111111111111111111111111111111111111111111 
  57 11111111111111111111111111111111111111111111111111111111111111111111111111111111111111 
  58 11111111111111111111111111111111111111111111111111111111111111111111111111111111111111 
  59 11111111111111111111111111111111111111111111111111111111111111111111111111111111111111 
  60 11111111111111111111111111111111111111111111111111111111111111111111111111111111111111 
  61 11111111111111111111111111111111111111111111111111111111111111111111111111111111111111 
  62 11111111111111111111111111111111111111111111111111111111111111111111111111111111111111 
  63 11111111111111111111111111111111111111111111111111111111111111111111111111111111111111 
  64 11111111111111111111111111111111111111111111111111111111111111111111111111111111111111 
  65 11111111111111111111111111111111111111111111111111111111111111111111111111111111111111 
  66 11111111111111111111111111111111111111111111111111111111111111111111111111111111111111 
  67 11111111111111111111111111111111111111111111111111111111111111111111111111111111111111 
  68 11111111111111111111111111111111111111111111111111111111111111111111111111111111111111 
  69 11111111111111111111111111111111111111111111111111111111111111111111111111111111111111 
  70 11111111111111111111111111111111111111111111111111111111111111111111111111111111111111 
  71 11111111111111111111111111111111111111111111111111111111111111111111111111111111111111 
  72 11111111111111111111111111111111111111111111111111111111111111111111111111111111111111 
  73 11111111111111111111111111111111111111111111111111111111111111111111111111111111111111 
  74 11111111111111111111111111111111111111111111111111111111111111111111111111111111111111 
  75 11111111111111111111111111111111111111111111111111111111111111111111111111111111111111 
  :::
 } 
} 
