# Supplementary material for: Cut-off Scale and Complex Formation in Density Functional Theory Computations of Epoxy-Amine Reactivity
Source: ACS Omega. 2021 Oct 25;6(44):29424–31. doi: 10.1021/acsomega.1c03229 (PMC8587129; doi:10.1021/acsomega.1c03229)
Supplement: Supplementary file 1 — ao1c03229_si_001.zip [file ao1c03229_si_001.zip › Final_structures/Primary/A4_E1_B3LYP-D3_CC-PVTZ-F_canonical/Amine_frag4_product-9_isomer24.vib]

{ 
 s_m_m2io_version
 :::
 2.0.0 
} 

f_m_table { 
 i_j_atom_total
 :::
 27
 m_column[86] { 
  s_m_data_name
  s_m_column_name
  i_m_width
  b_m_visible
  s_m_units
  :::
  1 r_j_Frequency  "Frequency"  10 1 "" 
  2 s_j_Symmetry  "Symmetry"  10 0 "" 
  3 r_j_Intensity  "Intensity"  10 1 "" 
  4 r_j_Raman_Act  "Raman Act"  10 0 "" 
  5 r_j_Raman_Int  "Raman Int"  10 0 "" 
  6 r_j_x1  "x1"  10 0 "" 
  7 r_j_y1  "y1"  10 0 "" 
  8 r_j_z1  "z1"  10 0 "" 
  9 r_j_x2  "x2"  10 0 "" 
  10 r_j_y2  "y2"  10 0 "" 
  11 r_j_z2  "z2"  10 0 "" 
  12 r_j_x3  "x3"  10 0 "" 
  13 r_j_y3  "y3"  10 0 "" 
  14 r_j_z3  "z3"  10 0 "" 
  15 r_j_x4  "x4"  10 0 "" 
  16 r_j_y4  "y4"  10 0 "" 
  17 r_j_z4  "z4"  10 0 "" 
  18 r_j_x5  "x5"  10 0 "" 
  19 r_j_y5  "y5"  10 0 "" 
  20 r_j_z5  "z5"  10 0 "" 
  21 r_j_x6  "x6"  10 0 "" 
  22 r_j_y6  "y6"  10 0 "" 
  23 r_j_z6  "z6"  10 0 "" 
  24 r_j_x7  "x7"  10 0 "" 
  25 r_j_y7  "y7"  10 0 "" 
  26 r_j_z7  "z7"  10 0 "" 
  27 r_j_x8  "x8"  10 0 "" 
  28 r_j_y8  "y8"  10 0 "" 
  29 r_j_z8  "z8"  10 0 "" 
  30 r_j_x9  "x9"  10 0 "" 
  31 r_j_y9  "y9"  10 0 "" 
  32 r_j_z9  "z9"  10 0 "" 
  33 r_j_x10  "x10"  10 0 "" 
  34 r_j_y10  "y10"  10 0 "" 
  35 r_j_z10  "z10"  10 0 "" 
  36 r_j_x11  "x11"  10 0 "" 
  37 r_j_y11  "y11"  10 0 "" 
  38 r_j_z11  "z11"  10 0 "" 
  39 r_j_x12  "x12"  10 0 "" 
  40 r_j_y12  "y12"  10 0 "" 
  41 r_j_z12  "z12"  10 0 "" 
  42 r_j_x13  "x13"  10 0 "" 
  43 r_j_y13  "y13"  10 0 "" 
  44 r_j_z13  "z13"  10 0 "" 
  45 r_j_x14  "x14"  10 0 "" 
  46 r_j_y14  "y14"  10 0 "" 
  47 r_j_z14  "z14"  10 0 "" 
  48 r_j_x15  "x15"  10 0 "" 
  49 r_j_y15  "y15"  10 0 "" 
  50 r_j_z15  "z15"  10 0 "" 
  51 r_j_x16  "x16"  10 0 "" 
  52 r_j_y16  "y16"  10 0 "" 
  53 r_j_z16  "z16"  10 0 "" 
  54 r_j_x17  "x17"  10 0 "" 
  55 r_j_y17  "y17"  10 0 "" 
  56 r_j_z17  "z17"  10 0 "" 
  57 r_j_x18  "x18"  10 0 "" 
  58 r_j_y18  "y18"  10 0 "" 
  59 r_j_z18  "z18"  10 0 "" 
  60 r_j_x19  "x19"  10 0 "" 
  61 r_j_y19  "y19"  10 0 "" 
  62 r_j_z19  "z19"  10 0 "" 
  63 r_j_x20  "x20"  10 0 "" 
  64 r_j_y20  "y20"  10 0 "" 
  65 r_j_z20  "z20"  10 0 "" 
  66 r_j_x21  "x21"  10 0 "" 
  67 r_j_y21  "y21"  10 0 "" 
  68 r_j_z21  "z21"  10 0 "" 
  69 r_j_x22  "x22"  10 0 "" 
  70 r_j_y22  "y22"  10 0 "" 
  71 r_j_z22  "z22"  10 0 "" 
  72 r_j_x23  "x23"  10 0 "" 
  73 r_j_y23  "y23"  10 0 "" 
  74 r_j_z23  "z23"  10 0 "" 
  75 r_j_x24  "x24"  10 0 "" 
  76 r_j_y24  "y24"  10 0 "" 
  77 r_j_z24  "z24"  10 0 "" 
  78 r_j_x25  "x25"  10 0 "" 
  79 r_j_y25  "y25"  10 0 "" 
  80 r_j_z25  "z25"  10 0 "" 
  81 r_j_x26  "x26"  10 0 "" 
  82 r_j_y26  "y26"  10 0 "" 
  83 r_j_z26  "z26"  10 0 "" 
  84 r_j_x27  "x27"  10 0 "" 
  85 r_j_y27  "y27"  10 0 "" 
  86 r_j_z27  "z27"  10 0 "" 
  :::
 } 
 m_row[75] { 
  r_j_Frequency
  s_j_Symmetry
  r_j_Intensity
  r_j_Raman_Act
  r_j_Raman_Int
  r_j_x1
  r_j_y1
  r_j_z1
  r_j_x2
  r_j_y2
  r_j_z2
  r_j_x3
  r_j_y3
  r_j_z3
  r_j_x4
  r_j_y4
  r_j_z4
  r_j_x5
  r_j_y5
  r_j_z5
  r_j_x6
  r_j_y6
  r_j_z6
  r_j_x7
  r_j_y7
  r_j_z7
  r_j_x8
  r_j_y8
  r_j_z8
  r_j_x9
  r_j_y9
  r_j_z9
  r_j_x10
  r_j_y10
  r_j_z10
  r_j_x11
  r_j_y11
  r_j_z11
  r_j_x12
  r_j_y12
  r_j_z12
  r_j_x13
  r_j_y13
  r_j_z13
  r_j_x14
  r_j_y14
  r_j_z14
  r_j_x15
  r_j_y15
  r_j_z15
  r_j_x16
  r_j_y16
  r_j_z16
  r_j_x17
  r_j_y17
  r_j_z17
  r_j_x18
  r_j_y18
  r_j_z18
  r_j_x19
  r_j_y19
  r_j_z19
  r_j_x20
  r_j_y20
  r_j_z20
  r_j_x21
  r_j_y21
  r_j_z21
  r_j_x22
  r_j_y22
  r_j_z22
  r_j_x23
  r_j_y23
  r_j_z23
  r_j_x24
  r_j_y24
  r_j_z24
  r_j_x25
  r_j_y25
  r_j_z25
  r_j_x26
  r_j_y26
  r_j_z26
  r_j_x27
  r_j_y27
  r_j_z27
  :::
  1 29.8435410066631 ""  1.46052383468856 0 0 -0.00597876191731061 0.0313779361653836 0.0320783196491374 0.00274481575068453 0.0144936419104027 0.0156146863153634 -0.0238105834856273 0.0581204608101664 0.0520038586157678 0.0213953788199508 -0.0198700233809755 -0.0110352617213618 0.0484626642770013 -0.0712874473451912 -0.0518667980393674 -0.0118648154202685 0.0366036179352336 0.0127296102032563 0.0102894326000511 0.00706317519132235 0.0443381233303937 -0.0114118209995457 0.0355832844601368 -0.00531999461422635 -0.0545201204129439 0.0548610602671489 0.0247510804853103 0.00702839468092646 0.0523222024595493 0.0669041366957063 -0.0409687314868656 0.089509350807169 0.0814806040304818 0.0156768662223277 -0.0799610441533959 -0.0872848643212602 0.0604805975313266 -0.0925896777260562 -0.0682219363238875 0.0913763680980367 -0.0828499018062946 -0.0330639595210861 0.0229994724898174 -0.0319993660190398 0.0792577074033553 -0.0526255249019924 0.00809075771447024 -0.14395435254314 -0.0183950775055253 0.0299688237458039 -0.0066044964173056 0.000245220451896207 -0.0271799481732712 0.00791138875755781 0.0417034671799003 -0.133366435132649 0.0572402218934128 0.048781393778734 -0.0144929892385676 0.175712410394838 -0.0363399189541642 0.139152285589956 0.0211498250478529 0.026658954421169 -0.00949429998031771 0.109427584159997 0.0192508816022949 -0.135440633882046 -0.0186510524068654 -0.0317515608381458 0.019781078067793 -0.0580106586428811 0.00496220351800886 0.0144773106481334 0.0490579319940285 -0.049375008697716 0.0163300873503663 -0.119868112111446 0.0289185085945147 0.0411778457269402 0.0460832477265608
  2 51.6483855389731 ""  0.504213044996732 0 0 0.0117519689639279 0.0268090468676436 -0.0283432809738847 0.0119881830273799 -0.0199828183528864 -0.00724224811586161 0.062060852337066 0.00230607473130898 -0.0524353993215778 -0.0530337842807814 0.00229333955417551 0.019002262197475 -0.0515348310225391 -0.0601439135809942 0.0348966686941672 -0.0256459578520491 0.0233616906664422 -0.0022697360007425 0.0575311333291232 -0.0188513050286944 -0.0334407463529011 0.0161561602638095 -0.0759565566398883 0.015942326141298 0.0537594751401651 -0.0524261626132023 -0.0399198706712716 0.110106462306408 0.00272532650867096 -0.0811978223602252 0.0560228174554096 0.0372412836704343 -0.0527660485136865 -0.0571758417180805 -0.138819698817557 0.0593342382699523 -0.110624636846909 -0.031924072192194 0.0587913480231076 0.0121936851106682 -0.0585380151258256 0.000617590808221224 0.0188008815506947 0.0473417996594213 -0.0226450610106794 -0.0700369208469602 0.00348799570643804 -0.0102497392350276 0.0285778356707891 0.0057134841053154 0.0134503340024769 0.0502087577305186 -0.0834969951715178 0.100062861649007 -0.0160725738454903 0.0438245239365036 -0.0114602203261095 0.0593171989849168 0.0463251246309494 -0.0307607333248126 0.0955490177905159 0.0437959734472071 -0.00015489426098286 0.124883971320677 -0.0809098973367735 0.13413056642346 -0.0139986194493147 -0.1342346910477 0.113061184247745 0.0554063586797501 -0.102983707175573 0.119621849354149 0.004060441465694 0.0848300155321666 -0.0541541583419472 -0.0926215526563075 0.0647307669500644 -0.0474928024561026 0.00205830579815008 0.132078228740559 -0.0379181280464262
  3 71.805028909489 ""  2.5384593785999 0 0 0.0024210233642899 -0.00295244961140656 0.0308796385940165 -7.93694457665114e-05 0.0201751720344332 0.0263187296043223 0.0144141990271868 -0.0590879366962652 -0.00710290148447032 -0.0039367105704632 0.0831109483859115 0.0696091992913337 0.0928626160307715 -0.0713473943216084 -0.0857034365649933 0.00942223397103861 -0.0134535670377472 0.0739792016018066 0.0135041813164483 0.0327815338959641 -0.0331899780316704 -0.00481665004793758 -0.0306210549876361 0.0385751186735231 0.0338909800933648 -0.0817078255198349 0.0193638129354941 -0.00430595702479687 -0.0493886397497468 -0.0499371935255827 0.0254874519194299 -0.0903890046588375 -0.0212674592006552 -0.0298626873391491 -0.295419411005422 -0.142738706735635 0.0717855228437567 0.022179012913296 -0.0155325949054259 0.313347682889647 -0.0607161641240879 -0.22090220462957 -0.0122644287588824 0.0292747800953584 -0.019014138922802 -0.0323660333561676 -0.000440881488881666 0.0509917840047712 -0.0279508466407499 -0.0100018862266929 -0.00809746521890346 -0.0230511164432095 -0.0101477653290473 -0.0554292405589054 -0.00562831932590605 0.0546524628772083 -0.0174227788302191 -0.00713767020852077 0.0239495759614295 -0.049055835295332 -0.0455298283308768 -0.0505622263846893 -0.0107650485909068 -0.0213688938748691 -0.0197039920667608 -0.105697578044214 -0.00585431871500198 0.0352174492439479 -0.0530359992234983 -0.0377303329966902 -0.0452841306532245 -0.0433931758470395 -0.0150338981681922 0.0312558521716818 0.00369162551151631 -0.0353334031713239 0.0131685958539615 0.053235176156986 -0.0367390960396311 0.0483354664815837 0.0192450764065709
  4 115.434019659676 ""  4.04218415059325 0 0 -0.00770073996816445 0.00676122661254853 -0.0361981498842098 -0.00570560346103038 -0.0111847809741166 -0.0285709902106437 -0.0236828168925055 0.0725392270623898 0.00780375310533339 -0.0793992881754108 0.0855527276468481 0.0497443361336347 -0.0459975107785599 -0.0167784186776471 0.00900089853711807 -0.00780761027430763 0.0184870048047087 -0.087640887941316 0.0452814887788849 0.00378875418754045 -0.116957339736037 -0.00302344549751748 -0.117397232811757 0.010314473793575 -0.0111943195081571 0.141111845783064 -0.00675903898651331 -0.0579935147817834 0.0637068745725014 0.0730797471012105 -0.0173634632648226 0.0645493305501223 -0.00537615591338481 -0.0960616958427501 -0.289363934719127 0.0576170486030394 -0.155386229283716 0.144084614090413 0.133505187602801 0.135004435644171 0.0187136230546404 -0.190788135654043 0.0152684386950696 -0.066500312741892 0.01767698497182 0.0873188075731058 -0.0283487252391784 -0.0291876478872932 0.0312611038748888 -0.0213819113199221 0.00375214141413284 0.01425369417133 0.0257476530753726 0.0165317494425412 0.00671591372331353 -0.108032730785704 0.0141267851058556 0.0243333517513386 -0.0584117846023447 0.0611895068083684 0.0255829529778695 -0.0116277745852009 0.00780211133627187 -0.0229120171367933 0.0310157158296473 0.0350970538934659 0.0180999870112055 0.0208841985580681 0.014298754551182 0.034184778617178 0.0607789008220624 0.00970839647340949 0.00646730658090035 -0.0460742694148272 -0.0105358346648245 0.0972724732850877 -0.0811293967726886 -0.0471563927303646 0.0352825429316688 -0.040293197312611 -0.0228107955165791
  5 131.123628329084 ""  0.705590320105718 0 0 -0.0200418045248084 0.0100878638146274 0.00115938585942123 0.0178681411679624 -0.0723618461952774 -0.0640449721545935 -0.0259232602266444 -0.00294376186403536 -0.00617048946951453 -0.0116767158581371 -0.0154359072797581 -0.0204897167901968 -0.0337575925232771 0.0253467374320693 0.0127815968824549 -0.0991458628414448 0.00987758046070461 0.0262638209749169 0.115103271600557 -0.0672664794625396 -0.132191404079315 -0.0289357425755432 -0.178862849354792 -0.0737801402830005 -0.115341812509616 -0.102908592216279 -0.0517834255377374 0.10350908326754 -0.00861056525226145 -0.046462574842991 -0.0749393704732566 0.0939880706545374 0.0758102969806801 -0.00752179709892087 -0.0281575197864546 0.0651575016439095 -0.0694872087699355 0.0914354535070274 0.0634597767604399 -0.0443778466139297 0.0489049030638932 -0.0603824320137171 0.0562480206991867 0.00983444533881334 0.089661535204128 -0.0118352514589396 0.000920365877495589 0.0497716315965945 -0.00942645533108694 -0.00155855236367247 0.0285769065182692 0.0142416063091488 -0.0269858491429748 -0.114717856156896 0.0560954079936086 -0.0854050742034624 0.0748702541739395 0.116566356546291 0.023604025349233 0.161534143087474 -0.0937539409386418 -0.0107946277891022 0.0531224316471376 0.020313432698695 -0.037530981059649 -0.167498961235622 0.105496314625087 0.00993150476570797 -0.139636199155864 -0.0627710942571885 -0.0736781938932223 -0.154357284695201 0.0291504870947352 0.0796665163817592 0.0290569619009788 -0.0148254719698376 0.0064924476555392 0.0395436135939289 0.0715635892672265 0.129952080357023 0.0260093092819997
  6 153.665608019355 ""  1.80399036777067 0 0 0.00832652651139452 0.0395667928539965 -0.00160475231429617 -0.0212618419866539 0.113701027816958 0.035860097446367 -0.0253000789974269 -0.064069169487676 -0.0585411426520814 -0.034048815543415 0.0197801064881543 -0.0245879757377936 -0.0424973806361555 -0.0721511818171297 0.0161505676728576 0.0678567088105229 0.0208506923525443 0.0670219478044204 -0.100751949608051 0.101671407414437 0.125026759239593 0.0229748937248589 0.218210603695468 0.0446736585604978 -0.0297197932381956 -0.113760035448337 -0.0439304948986288 -0.0479834841393425 -0.0444142664107852 -0.152164697831051 -0.0279266472277217 -0.121622701551132 -0.0290838792995135 -0.034395438324562 0.0547486089607093 -0.0242861081201266 -0.0448799925938479 -0.228017900564981 -0.0987245841353365 -0.0525222933101821 -0.127397036689971 0.203202110796317 0.0292442730927109 -0.0449600551642784 0.04833090091374 0.0655117960083053 -0.0213850384682549 0.0095445895219894 0.0162403309845706 -0.0174207968362303 0.0187131420033087 0.0100046651007819 0.0157691036267741 -0.0241195591966976 0.00612167924110483 -0.14827006752838 0.0406045138688823 0.097118043049614 -0.0275537796217276 0.137167870890079 -0.0179874643471552 -0.0204469705521401 0.0294523254414724 -0.0193127497444426 0.0128905921288113 -0.0455710758266682 0.0427319192848654 0.0434238959778718 -0.0303075326535187 0.00220580148317917 0.0170748932701662 -0.0325560661860979 -0.0104104035560989 0.0490135289580981 -0.0218192880078241 0.0661190259633096 -0.0730160417940205 -0.0554375274825587 0.0162273027350686 0.132105207597804 -0.00740261987181597
  7 198.778374660111 ""  0.589802623157614 0 0 0.0137372014523751 -0.00284987502445679 0.00472396519981284 0.023839006053958 0.0173467355909682 -0.0278691209713783 -0.0911777936999777 -0.0308290369329147 0.0086835808293465 -0.00465773245496409 0.00946034588990436 -0.0263871482116729 -0.029003656134213 -0.0347313830461107 0.0318933211362906 0.0419113713429039 -0.00877731825319255 0.0162607493994021 0.0345203331204522 0.0163661309501717 -0.0310825924750176 0.0188759200192305 -0.000848921277170771 -0.0259121371170767 0.124391012117183 0.261911746541209 0.0985125327607627 -0.504453102919884 -0.00282070936004879 0.0780675033212761 0.0305977838839987 -0.377547801286077 -0.150922370676083 -0.0044575608178966 -0.0843359308863821 0.0805180956240906 -0.105588622921823 -0.0223839653369755 0.0453135144912162 0.00171933968886435 -0.0366124579000007 0.0238197268969069 0.0252724475952946 0.0483587462803465 -0.00460908604034379 -0.0303643813167196 0.0300042753651191 -9.50067874141347e-05 0.0188297868813832 0.0267672636633937 -0.00387463064498566 0.0429614985492365 -0.0310626047793577 -0.0267236190935295 0.0440204364010268 0.115532085362345 -0.000107560345868075 -0.0256378729107309 0.036487268907008 -0.0620617279864743 0.0170319634838642 0.0365101073150081 -0.00206842614252086 0.0857603051833988 -0.0285685016015995 -0.00246891830504 0.0615830109428429 -0.0740456127468603 -0.0413142168440704 0.000657288999364615 -0.0440892272120907 -0.0581257582689165 0.047921233094174 -0.0221237746638203 0.0415565660969404 -0.0293018517288431 0.0795230623609367 0.0690488684455843 0.0452757238267707 -0.101887021941798 0.0170631493800934
  8 227.716968654705 ""  0.238222247488412 0 0 0.000248150703858575 0.00192772953753004 -0.0070446452494649 -0.000895636342324509 -0.00319820828501169 -0.00237828651819209 0.0220624481076562 0.00328186475353108 -0.0110792140789782 -0.004028197841532 0.00333066888988714 0.00183025589422672 0.000117705074646682 0.00265981493285318 -0.00648194106298986 -0.00417277444429068 0.00256899500407249 -0.00812901781446531 0.00377114048843018 -0.00209854402846994 -0.00893458288511735 -0.000503282522161095 -0.0108827472315459 0.000594653179048763 0.0434622799616274 0.00904519739451448 0.00643142003962607 0.0108970439055932 0.00361026945130824 -0.00689483651767255 0.0332488891514196 -0.00316345962597048 -0.0365778846623583 -0.00433605010997097 0.0265544780070353 -0.0211883905975647 0.0162611302260822 -0.0166958301779189 -0.0216762565714315 -0.00741657349585662 -0.00280192141695089 0.0150162126935269 -0.00470394852088109 0.00607338215886713 -0.00603296890170384 0.00658431758180733 -0.00743924920992078 0.0432046151114937 -0.00696246629881976 -0.0126683324481076 0.00722580442185303 -0.0109739157001388 0.00022530648104521 -0.0137646011517661 -0.0102301948851023 0.0314019571918542 -7.56025060134935e-05 -0.00532993500965899 0.00114997822203915 -0.0331013930755169 -0.024020184566125 -0.0326687305580122 0.00845949311229689 -0.127026130802418 0.108498849706437 0.525960584338038 0.16444201298548 -0.496781572281382 -0.167078551276176 -0.0824839885748312 0.408905401948026 -0.387660348568241 -0.00250731352304139 0.00488047551565849 -0.00822060803883064 0.00226853008117015 -0.0149984290334552 0.0136308028901044 -0.00137314198676621 0.0059742906238615 -0.00830761859944899
  9 231.399557776049 ""  2.78398065147762 0 0 0.0162596661607604 0.00741182516949611 0.0117097110734361 0.00492056478254232 0.0713390978734038 0.0167308969158704 -0.0516206129049447 -0.0281173732857915 0.00422293262709533 0.0360355666562422 -0.0310646684054649 -0.0574009840549571 -0.0138565177349611 -0.0159132510793252 0.0381878740712993 0.066206023771445 0.000528598381820399 0.0257118594676962 -0.0865368925857643 0.0547707102835801 0.12847256792931 0.0299448156704533 0.207911699394372 -0.00526678394702044 -0.241758070869111 -0.214278651829125 -0.101121372211077 0.178820776144571 -0.0325773835797117 -0.0932232807357101 -0.152826695388081 0.132328949313553 0.191919837685846 0.0368313744825127 -0.324929038391618 0.219845011284773 -0.209578311817176 0.240455571308691 0.238133419409552 0.0827042794315727 0.0575983386320698 -0.248809436142152 -0.00236613081424556 0.0195916614618218 -0.030459193147636 -0.00622686247940325 0.00704827559165914 -0.000230836938966883 0.00669934778965865 0.0038206680114132 -0.0131729941568207 0.00898330679544176 -0.00543824648241509 0.00257722347372864 0.00918794009810187 0.0817644863902544 -0.0241332207497882 -0.0389264757652163 0.00889049013468884 -0.0865283797010309 0.0203305929331959 -0.00258446930380818 -0.0189748900667763 0.0103376041277843 0.00555055049417049 0.0602525242292424 0.010898040227966 -0.0621664208724751 -0.00869871894587085 0.00605555365187766 0.031144977678547 -0.0276012345185145 0.0130645355699474 -0.0267317986184951 0.0191398409591607 -0.00357507155027498 0.0242560889100599 0.035203120463704 -0.00384645418639193 -0.0835089164637295 0.00876090815622778
  10 240.043984002099 ""  0.619032664055005 0 0 0.00041047149508639 0.0197715628817973 -0.00384167384296923 -0.00611629414411302 0.00670149850785226 0.0202200562425972 0.0753955196890137 0.00914199554101478 -0.0262050591830077 0.0382875513659861 -0.071686937700706 -0.0420009991970849 0.00883787117424935 0.0231472268798781 -0.00493862299116165 -0.00384222820942082 0.0192791415508158 0.00696006974585723 -0.0357667110035593 -0.00841556155250667 0.101838307068615 -0.00327541379302376 0.093574431828503 -0.0060731219208674 0.282828297375848 0.173494711771479 0.103691394887669 -0.172828199432261 0.0236595608216744 0.0282851169163046 0.185164135989222 -0.180917808622586 -0.223651945835639 0.0423488671191628 -0.18939371654289 0.118271264769511 -0.0791476125562972 0.251700709511454 0.168352666702401 0.0338911665307722 0.0985147562185532 -0.265584662715049 -0.0102575964141645 -0.037395767398523 0.0445648761298128 -0.00641131112009774 -0.0161307284212507 0.010134286607984 -0.0302335453515896 -0.0120153191729507 0.0216850708102123 -0.0462472894751652 0.0272546548317857 0.0105843228285659 -0.0279260751668247 -0.137541138304568 0.034586167816392 0.0508035568807946 -0.0196286409740002 0.134874782567585 -0.050140042195741 -0.00801804567235647 0.0293229360740804 -0.0840044075815772 0.0236172082042394 -0.0186187848155612 -0.040679799606888 0.0707120616488085 0.0169122760906304 -0.026363826677188 0.0320732254163955 0.0264922961464344 -0.0326399944473649 0.0452253746870234 -0.0305916438212826 -0.0117894747048603 -0.0441888223729777 -0.0528604407720057 -0.0138944427427621 0.130971210014562 -0.0110440464920659
  11 298.440077044178 ""  0.765043197867379 0 0 -0.0434550799416387 -0.00232493155884002 0.0328853398201568 -0.0794498931708364 -0.0151319687405736 0.0689073604836956 -0.0180173459329853 -0.00584512082694344 0.0294623087784037 -0.0483025446126906 -0.0681676521501133 0.0300495948428497 -0.016160740121416 0.0464528842676645 -0.0707648973984842 -0.0666350525793563 -0.00412972358682711 0.045682727727061 -0.123997496633829 -0.0260914042213083 0.139193397888506 -0.0495320432412963 0.064084281487872 0.0721695695839983 0.0134826444642566 0.0133097020304177 0.0519079517463652 -0.04697880596099 -0.00496522303588884 0.0402862792010945 -0.00102266903288106 -0.0245560712267972 -0.00461202335022179 -0.0563814455444718 0.0322006462775665 -0.113091841626162 0.0944717625391607 0.135709188405468 -0.0112875070099913 -0.0511959185768495 0.0865192434623998 -0.186765861479193 0.00355310360763771 0.0335516371715156 -0.0278405268034581 0.0839144283403711 0.0147346023057589 -0.017985644139432 0.0458353105301304 0.0153541211724726 -0.011515681331552 0.0830575128092259 -0.0584611227292702 -0.0262612837978515 -0.00264302992045722 0.0771500071702203 -0.0191775218933948 0.0115504921727922 0.0262273937275344 -0.0718642778913686 0.0586559063761963 0.0107756536616309 -0.0163094118054296 0.172824565300179 -0.0611888728007102 -0.0117088683128939 0.0919020563605728 -0.112028160368617 -0.0394859319303276 0.0185720829373591 -0.110311075356326 -0.0505915087290422 -0.0267032753816669 0.0408931003836692 0.00626673897472963 0.0878176616202737 -0.0356431226882433 -0.0634470109754148 -0.0517023739553213 0.0508964787826961 0.0216167584210281
  12 310.204798805004 ""  1.36590870947205 0 0 0.012439540397056 -0.0460915704625644 -0.0486681282411704 -0.0378423482599026 0.0374533626134813 0.0164725907887377 0.0831868284271135 0.00806639948941843 -0.0293458541030363 -0.0414096357281136 0.012365479985494 -0.00628885086309468 -0.0312422103318355 0.00878543036456647 -0.0380834338841627 0.0656325402215162 -0.038639179371541 -0.0962190862553092 -0.15668068101582 0.0382965194437981 0.0711044451504668 0.0345800172617846 0.139613561811889 0.0534641881919169 0.0988265017003574 -0.0153248512470044 -0.00682067761680631 0.146993581460029 -0.00411142044404122 0.00411432049739988 0.0880804368152953 0.083826762159692 -0.0743470690084791 -0.0519434593506228 0.00150112956448385 -0.0599937712997657 -0.00756201214739043 0.0160549248477983 -0.0341350220114671 -0.0175549939218497 0.0112110335773555 -0.0513368907469559 -0.00464046319466575 -0.0144038694891324 0.0701785197817465 -0.052108473694521 0.0591501536331339 0.0316999243884337 0.00336852300894804 0.0568064827240225 0.0442502738886487 0.041061249016421 -0.0207109651783281 -0.0358240448531815 -0.0144820931844272 -0.0570412207100878 0.0658877337731601 -0.0890482169018076 -0.00738825527351836 0.134095146296192 -0.025538561401861 0.0885042084867202 0.0580382176520319 0.10835162979426 -0.0312299494512182 -0.0726255889561625 0.0986818712414617 -0.022425711867985 -0.0563746021766406 -0.0479492377835474 -0.0923273151932535 -0.069182826968827 0.0321174676967446 -0.113274787553751 -0.00451129765829794 -0.0574223243109888 0.114857780641153 0.0795688815101039 0.0751906457242536 -0.142580372779485 -0.0355655742160392
  13 377.18554941376 ""  0.628932758929365 0 0 -0.0014891072566117 0.029369977958865 0.0536634091084931 -0.00852618786260699 0.0199554955607559 -0.0237047692957729 0.0737669626297412 -0.034678742023249 0.0124454300381981 -0.0611654205306295 0.00837184240301823 -0.0459599280143861 -0.0708737541217825 0.0164755266979287 -0.0654285400922282 -0.00968505743355858 0.0231447644943237 0.0776869518135041 0.0329229010438433 0.0162125754536274 -0.0248227957376639 -0.0256851182956619 -0.0117563116560861 -0.0306438147448806 0.135244222970235 -0.124895348308237 0.102196296894059 0.111018837931673 -0.023709600140054 -0.0646753567531825 0.108017237486639 -0.0236744922801894 -0.0748340024113329 -0.0791636198987246 0.0217442048213766 -0.0784432173428468 -0.0435719204842299 0.0275946147956067 -0.0590367150017167 -0.0767933134581101 0.0227565484391528 -0.0815360879801018 0.0462606438925286 0.0257243316010646 -0.00422357523814822 -0.0113489593086239 -0.0533764285357263 -0.0387431117493524 0.00397604771926508 -0.0454413972768316 -0.00895815150660157 -0.0285977422292413 0.0346841869416176 0.0210763170183592 0.104028499789699 0.150498778588117 -0.00485845856728328 0.0400935782229748 0.00400547770576615 -0.132564844716828 0.00174062693758002 -0.0401032466264205 -0.0063413883192123 -0.120364140492627 0.03896460338144 0.0131678400679244 -0.0499433805919345 0.0849405443833119 0.0379853251510458 0.0478561320467565 0.0943847295846462 0.051166189318809 0.0526320608767184 0.00445866951419634 0.115054144931734 0.0137522867893935 -0.0131613330338542 0.13433728129764 0.0572499708471528 -0.143419729868629 0.0670618050137453
  14 400.547527983296 ""  9.9189665245242 0 0 0.0418423472267229 -0.00476679613585291 -0.0360140537611908 -0.000424249781131778 -0.0139794769908276 0.0577523470616082 -0.0622687252056307 0.00968039331127351 -0.0130609241437845 -0.037065732370401 -0.0519864573323985 0.0571765726140198 -0.000628729978284842 0.0242625278955706 -0.0327597253707703 0.0469316961054971 -0.00432468298232657 -0.0430102185476794 -0.0465134321863312 -0.0242059261800565 0.121497349930578 0.0708178609106575 0.0416270622042424 0.110165772355035 -0.129227794979956 0.0613223533503622 -0.0936870117816619 -0.103857437904733 0.0102511480998089 0.00399802961928826 -0.0966598989007245 -0.0316192514717061 0.0888899033105831 -0.0451424313702565 0.0457577587179955 -0.0937912329711026 0.112988841513485 0.0643695380857025 -0.0097415095702154 -0.0312304175226364 0.0467038422660312 -0.0928803067290943 0.0718342395510089 -0.0202325118142066 -0.0137982844265158 -0.0940351016940194 -0.0301137902703407 0.0140689777878152 0.0492446937435592 -0.0343123577149101 -0.0158693253390298 0.0179915040582306 0.0792942115162594 0.00246622514111643 0.0636921651826757 -0.0824195230043093 -0.0196550161960401 0.10286556015654 -0.012838140589281 0.0344790481968012 0.0684301205083781 -0.0315136422467865 -0.021419000438031 -0.143495426684754 0.089266240067961 0.000558854856195187 0.0380694580329507 0.149311780428725 0.00863048451901157 0.107564851503562 0.191128914360468 0.00586850582269139 0.0521578836617297 0.0106332606071117 -0.0411292345516854 -0.118929715276584 0.123691294996053 0.0864585760571819 0.0595246307971892 0.0431094345763654 -0.0349901075391366
  15 471.013344935394 ""  0.995797910601571 0 0 -0.00880420333652601 -0.0914088168636982 0.0480162473381153 -0.0246581801904833 0.0180600837520743 -0.0376105734325022 0.0312126784228459 -0.0287706936697422 0.130828558462127 0.00402610966224789 0.0469045629184156 -0.0615276712731123 -0.0310300876067708 -0.0110900010645741 -0.00763254419651307 -0.00532170833341291 -0.101386616291405 0.100422854546747 -0.099453317796588 0.0350655471314023 -0.0663392422130347 -0.0352614814893285 0.0602499477830079 -0.0643290944135104 0.0458164190185151 0.0682994685433916 0.108883399451711 0.054348029237558 -0.0608013581349004 0.293252295500265 0.0338018743206318 0.0665754928701478 0.088196788094386 -0.00218190215837681 -0.0283308543391185 0.0322379642549776 -0.107895598138522 -0.038139144423447 -0.0231682167808444 -0.00323516001487425 -0.0266234293764018 0.0336204806515247 0.0120580127789228 -0.0264431933004284 -0.0301342716205773 -0.0386409566173407 -0.000831556326541513 0.0251121042714248 0.0491937646751877 -0.00912001357895803 -0.0241343063963258 0.0555233619642435 0.0334982290822468 -0.008890688869014 0.00387773166510635 -0.112747661463198 -0.0409455804296894 0.0431984642633593 -0.0133862728544961 0.0501606388521748 0.0899060791706792 -0.021302850757175 -0.0391239657834644 -0.0065791533254656 0.0376924414733164 -0.00770111741803182 0.07352418759152 0.058756909336632 -0.0104493974117682 0.0834757443334105 0.0794331551627521 -0.0167357074534416 -0.0319265683005519 0.028001654888869 -0.0433372203215071 -0.0865336182114802 0.0653801626901662 -0.125372292813153 -0.0826897157864168 0.183540812067078 0.0287283444233282
  16 484.719075563896 ""  3.60613279825654 0 0 -0.0629680245991158 -6.28785801215155e-05 -0.0142304626260052 -0.045159386113704 -0.00695016320928109 -0.00388781749448288 0.00130877216747022 0.0155325187958705 -0.0370206955571493 0.0372121930090599 0.010784946405099 0.00791804663925553 0.038498358544361 -0.0126669228662221 0.0409634509679257 -0.0926922970198277 0.00574601449369493 -0.0332228119285976 -0.0755691481965481 -0.00126883745866959 -0.0153990763933568 -0.0593948902487893 0.0144352640894073 -0.0234520925216909 0.0393909186756754 -0.0123915781946673 0.00829335411566785 0.0249893244504996 0.0143905037920382 -0.0431137614850739 0.0204886477588492 0.0378703193853318 -0.095269229324313 0.0549834351512884 -0.0268234406451198 0.0670780796362475 -0.0134517914349108 -0.0301164496403546 0.031444835586102 0.0536944509675741 -0.0232460109405786 0.0671769617707753 -0.0330892424468036 0.0344496130801816 0.0183391629643697 -0.0315293735241536 -0.071558780753512 -0.0578555295198346 0.0567015422006552 -0.0351846277986792 0.111924909212285 0.0744613037410606 0.0460914573652415 -0.0240175840059978 -0.127482882516877 0.240387893657312 0.0824002447930994 -0.0457776112015355 -0.000605314988253394 -0.182299649028451 0.0685941251215805 0.0282689815186853 0.118394929624978 -0.0695953269986062 0.0386395609667613 -0.11323386097653 0.270681611014645 0.163980869811922 -0.0704471425174172 0.0128025063338278 0.0844528866122663 -0.113482394500687 -0.0325145592478919 -0.00130989973728771 0.00302705914036914 -0.0398894911331637 -0.00377328024280779 -0.0151000069417461 -0.0144611004777522 -0.0378907876443816 -0.0155564964111268
  17 525.135262181416 ""  10.2623494398061 0 0 -0.0758228107418881 0.0559894384280453 0.0287103418694963 -0.0414597092606322 -0.010103195991611 -0.00601794508045558 0.00118343723706894 0.00849677403260667 -0.0380079839508784 0.0266116044021747 0.00166891905145381 0.00285779039227359 0.0276549038001251 -0.0068849334835279 0.027903096393041 -0.0974073684100666 0.0601425278241314 0.00476454148251397 0.0306184240442233 -0.0111637757987204 -0.0372263600926293 -0.108177243022908 -0.0615816896237386 -0.0526511019447553 0.0623162129416527 -0.0930632366166055 0.0553238144315001 0.0220220947312939 0.0252887554823331 -0.140358167316462 0.0347570672275041 -0.00500488716386066 -0.116564367956221 0.0433319280782714 -0.0153427771422086 0.0506041045888904 -0.00905625271019711 -0.0156610380050588 0.0239030345296488 0.0318074200141863 -0.0125653842390699 0.0432449771271495 0.0067954631662446 -0.0750077460378931 -0.0287469818384239 -0.0217827225769415 0.0260853987330701 0.0149916334916845 0.0406509326780873 0.00896010902636535 -0.0820639226216085 0.0645359005460134 0.0186324843310582 0.000135036119441288 0.0750047595171538 -0.23051815271014 -0.0752971286476887 0.0249725175056571 -0.0494028503145068 0.13362534989941 0.0865141922151279 -0.0180574192752513 -0.0997741034735746 0.0906967638256595 0.025769659245904 0.0418895489843531 0.00146301560199758 -0.0274933397003212 0.0131686243788243 0.103432084515117 0.0371879960165915 0.022539711191985 -0.0535909274847118 -0.00987966918901824 0.0376231057026247 0.0382749987108107 0.166877225480465 0.482412880813769 -0.0428616875969751 -0.0796086302860543 0.0122840108963237
  18 551.605859748249 ""  11.5352289720321 0 0 -0.0445161128785417 -0.0987050068472208 -0.058116595356403 -0.0806756389863109 -0.00787436026678824 -0.00629696835413524 -0.00391904717499554 0.00870708591621996 -0.0080901217115223 0.0241653766523775 0.0199592747914666 0.00980290004794969 0.0307526326730023 -0.0115154587100114 0.0329508755711586 -0.124742665473141 -0.0953365654406613 -0.0360713159457438 -0.31441906986297 0.0105432475728082 0.0262705638022149 0.00918859654959563 0.160008604005559 0.028759685342777 0.015886065187483 0.102572101577558 -0.0244451640737896 0.0212234142098769 -0.0243601538726125 0.155065827285033 9.19795489222453e-05 0.105108726047425 -0.0568840217319013 0.0387486967733701 -0.0299408259796311 0.0510557869196563 -0.0210711460647173 -0.0361700610056933 0.0182612243003394 0.0590727280355578 -0.0258841079897605 0.06604756679454 0.0580334792365817 0.0533082337802146 0.020599703616735 0.0296204058276219 -0.0125687162529171 -0.0242215100810321 -0.0283691941634755 -0.0104988932284541 -0.0251188247194016 -0.057996452756127 -0.0198657691064607 0.0118101228454832 0.0826251828126144 0.0462617372827238 0.0110622637278774 0.105874766445653 0.052179584414846 0.00533537612251726 -0.07736490713941 -0.0190006990876847 -0.0093464978166438 -0.0341853594662935 -0.0147142909670233 0.045802937360639 -0.139412028434329 -0.0510429285087296 0.034633199861031 -0.00851596167568631 -0.0139198952514517 0.0564393312285085 0.0604227344617518 0.0526616383170272 -0.00595214046444042 0.101748214910851 0.00880944651121518 0.360039102399876 0.100577560777822 0.00516920957763912 -0.0363551143112446
  19 577.913192181708 ""  62.1718226505477 0 0 -0.0647046408099765 0.00162628506856632 -0.00844886185212247 -0.062264019163835 -0.0100357053018394 -0.00312359100181803 -0.00868915382312532 0.0187440841715653 -0.0466736140168685 0.0182246166995356 0.00423630859959314 0.0121180375806588 0.0290344826565919 -0.00625024607706045 0.0268182720708353 -0.10981536788883 0.01177209748245 -0.0441962706125735 -0.120654169200743 -0.00500389668659576 0.000569409120523552 -0.0578578421474242 0.0332218293056929 -0.0100763011300383 0.0459256352281699 -0.0346047360132425 0.0229387755571407 0.0273781953509315 0.0218077177711522 -0.0808986117556067 0.022772946769 0.0375319814857102 -0.133884084312867 0.0349893433920654 -0.0174016299611988 0.0397557177950727 -0.0029850268081575 -0.018770946818303 0.0196596502486965 0.0397921388574939 -0.0139682139781875 0.0443530149342364 0.0532895050385007 0.0029481075044375 -0.00697814114599012 -0.015351318950203 0.0181000467725256 0.0546522600880179 0.0119448960526592 -0.00737287182529354 -0.0594109176445647 -2.1647535500516e-05 0.00474236154093541 -0.000576169197830588 0.151863199490357 -0.0208352235307488 -0.0471724028010429 0.0214584339202071 0.00532099250118393 0.00936564933357947 0.02831566135915 -0.0423457796135416 -0.0713303148120223 -0.026309337282068 0.010468340452111 0.0264882909612332 -0.0781787830680317 0.012690479107319 0.0281753100582571 0.0761606079500044 0.0380749626388139 0.0492786069144542 0.0342643360719959 -0.0216465099550628 0.0646828495888761 -0.144420737311871 -0.0650674214426179 -0.678953741398967 0.0629517468880624 -0.0590345696395461 0.0390569211262789
  20 835.616477119576 ""  24.3295918368203 0 0 -0.025178120405692 0.0464740447416284 0.0352464297866606 -0.0639344496649609 0.000753576022224221 0.00772127406377231 -0.0013138338894742 0.00457532045810056 0.0363132122391795 0.00558680794799939 -0.00252216297193918 -0.00577412638395218 0.00970665160229606 -0.00037231599133818 0.00555365397589734 0.0418592042390856 0.0548113433283299 -0.0599317039391202 0.061129508586887 -0.00158935139128111 -0.0405211874803241 -0.175779605416828 -0.0872472312976245 -0.0695553817609442 0.0141895451155668 -0.116990865898955 0.094725167229752 -0.0116364693061701 0.0314053896692922 -0.109396404667646 0.0182441191170961 -0.0789306327962511 0.0231772407523841 0.0258301099962102 -0.00463509836229192 0.0272493520998165 -0.0217957269736182 -0.00515362825231423 0.00395206017238013 0.00710554000250891 -0.00416677464041324 0.0184973134331548 0.0973033521683912 -0.0356043126213308 -0.00856473653943775 0.00390977491300709 0.0686783500840819 -0.0100957813735808 0.0217585958587756 -0.0192491674158786 0.0402567211498131 -0.0657178382350452 -0.0309825997461236 0.00599056696926636 0.0556018491908327 0.17866659339383 0.0364340357957066 0.0548494268048942 -0.0832530511806419 -0.244882294897808 -0.00983613094501132 0.0672023900032631 0.0596209215757917 -0.137519380032189 -0.034886195837425 -0.0333464957068969 -0.0112437260894845 0.0106770305734433 -0.00561084044077122 -0.0868212850977851 -0.0153122155882048 -0.0247656805582463 0.0210925614005108 -0.0747614414290885 -0.0717561297518154 0.0114826451690822 0.0888333870615991 0.059191950114366 0.0465123640794724 0.399043720193043 0.0552433233617669
  21 858.748316765149 ""  43.4230261507658 0 0 -0.00218209123790349 0.0159936548277911 -0.0196908369571163 -0.0122519576102372 -0.00503193845115065 -0.0115092271796145 0.00567746644847306 -0.0200609526997361 0.0321113689214666 -0.0033359656967579 -0.000231282222443137 0.00382871271807437 0.00995796846544062 0.000855762829675055 0.00623427867716558 -0.0665357411757541 0.0140491745093117 0.00774221565748927 -0.0617062833522814 -0.00379801734817387 0.000858731655055523 0.0145701980409274 0.0222007779772699 0.00630722673922641 0.0036293294493404 -0.0202005079216057 0.0320114005621669 0.00105189762541144 -0.0189201243444367 0.0278632726557971 0.00424325168739305 -0.0279409421543615 0.0402388877585815 0.0021555182986182 -0.00335623128832013 -0.000119733734330769 0.0110969909496791 -0.00190942032321813 0.00406507817768004 0.0124146628318246 -0.000581737305929169 0.00599447877182945 0.0127007409477712 -0.0667248980156814 -0.0811151423202031 0.000202757577472882 0.0682824235127162 -0.0058993733755243 0.0148169080334014 -0.0102750004601791 0.0713833968705259 -0.0555361882548751 -0.0250934918596008 0.0334902194106377 -0.030502169411453 -0.166760057611689 -0.0777399294897697 0.202751551306641 -0.0484838920264959 -0.0251372864067048 0.15871229300366 0.0689459904873274 0.0306323177802395 -0.137033671690562 -0.0488087962828374 -0.113096879458426 0.215198562112712 0.0558888072839144 -0.0483783980899791 -0.247185252775725 -0.0549175871110039 -0.130733459498353 0.0202253205478089 0.0678729677277526 0.00794782456878161 0.00331723058432979 0.0189592454240184 -0.0571182872516866 0.0018374801413197 -0.493676330219946 -0.148925924376473
  22 878.590678038059 ""  3.09565303686828 0 0 -0.0109989807124393 0.0714052556850532 -0.0166465664481463 -0.0708019963100034 0.00250254674675596 0.00189028012109303 0.0222770216718995 -0.0221037063038138 0.0977518963242374 0.000206714091116002 -0.00354411792973797 -0.0038352849909304 0.0213387461008576 0.00126324282127992 0.0112246730876974 0.0228499701840422 0.0890088595691254 -0.145137766406671 0.0376621361549965 -0.000794957521855172 -0.0443747706672209 -0.170390934716158 -0.0898849360101402 -0.0625198634348383 -0.00474104545670884 -0.172539225748064 0.13003661822943 -0.0374668079173844 0.0212279671702656 -0.116475627658112 0.0259521419564897 -0.195652117839357 0.1608039455174 0.0283979333951719 -0.00679743419109453 0.0251731003049272 -0.00872168306617577 -0.00504642698544531 0.00805386142340235 0.0177759848957652 -0.00331944187542624 0.0220139443949815 -0.0090861930197534 0.0875093217292264 0.0168248729023447 0.0023362758748565 -0.0648846111467883 0.00317826855438733 -0.00685445009497232 0.0263286383882172 -0.0120103917339541 0.00769239090823352 0.00820967406065938 -0.0123113555888464 -0.0767254195366537 -0.135350694462164 0.00847026334103975 0.0137491725853794 0.127459510769912 0.241614070060334 -0.0436743806733609 -0.0348188651525882 -0.005743583485855 0.0400206735695171 0.0163706459290503 0.0384854297636079 -0.0754660855166913 -0.0197305202087512 0.0122154332593814 0.0617497399910452 0.0143002655708959 0.0364994403012162 0.0453111634755552 -0.0202253098994481 -0.0814868137453445 -0.00930920299663537 -0.04784375399223 -0.0312206717210016 0.0612848053153369 -0.274621731901496 -0.167860932966961
  23 927.39249318217 ""  7.92706971790568 0 0 -0.0664804661182556 -0.00585240093850716 0.00201074824479935 0.0357130170984149 0.104423053107266 -0.0193406083517173 -0.0570580691158164 -0.0343465185882886 -0.0103305984612076 -0.031873520827902 -0.0504951212311647 0.0229019512312982 0.0313582459699952 -0.00544835625415067 0.0240569009280259 0.152632797992929 -0.0621885563857251 0.173065862725936 0.306205922078351 0.070824808522821 -0.0394549434992978 -0.0678495272975393 -0.120688233710063 -0.0411050028532308 0.128054554782286 0.0337031196779674 0.134443241733784 0.168782283395905 -0.10135719559905 0.25188296745447 0.0066097238809034 0.301059415069265 -0.301513351997615 0.00139245421777275 0.0300950771499854 -0.0219361092175014 0.142071705875697 0.0456031770001754 0.056537775422736 -0.0234251526894776 0.0197759094293541 -0.0436782374468167 0.0120127519279586 0.0445152117502154 0.00863199695442666 0.00576661330127034 0.00438755354453422 -0.00398913213579317 0.0215537756757904 -0.00889658608236271 0.000122114265647051 -0.0165450916606719 -0.0274542621746001 -0.00292844633482887 -0.00509288219802955 -0.0516436813142555 0.000472356896523166 0.021245379198896 0.0581483118585236 0.0995345997522712 0.0346337496029344 -0.000921347876244698 -0.00333657136192007 -0.131652309536655 -0.0213159538978561 -0.0109166867719085 -0.0108221336207642 0.0352770995678885 0.00624845911746179 0.0373695930742586 0.0447489496957348 -0.00326901894642664 0.00668576994084482 -0.0198859575968633 -0.0371718355432874 0.0034785250876041 0.0142588648624184 -0.000309090438586907 0.0274812688512566 -0.0843615338249958 -0.0668061614639868
  24 944.516916366537 ""  17.057271357626 0 0 -0.0124494508467652 0.00710322021755283 -0.00306190799117921 -0.00755384588227552 0.0269430028409162 -0.0264264747852664 -0.0155687938324012 -0.0115024579821531 0.00882645753647632 -0.0186013255945048 -0.0198357564556449 0.0109977843629085 0.0214458667844326 -0.00110138970874718 0.0153779550007145 0.0240522522871047 -0.00490415828679611 0.0366322468919852 0.0265210527875271 0.0192170137979017 -0.0205451630715113 -0.0203497032494633 -0.00536695066168489 -0.0244151688994141 0.037632037905619 -0.0126204430116046 0.0578687239470202 0.0452849386656466 -0.0255040988045899 0.0558030786896176 0.00674287148243108 0.0628292903652271 -0.0740532512682249 0.00672037235776647 0.00860728810810568 -0.00323862059857447 0.059452032097123 0.0136937148845126 0.0246325516515072 0.00473785386182677 0.0061182079573107 -0.00648105022717879 0.043901368938902 -0.0582182795545196 -0.0461763728720551 -0.0157710775095283 -0.0705785372471542 0.012830824326009 -0.0640875919419445 0.0705921569436412 0.0262907694090475 0.00809707814317797 0.106107027032238 0.0181848962941179 0.0877330722998616 0.0401286380026108 -0.0485154351115078 0.0960060161666263 -0.0753285741584555 -0.167209829588349 -0.103968739556867 0.0105691591925171 0.0355081312680096 0.495954207099593 0.0748904619372872 0.0261487569231935 0.0313736609245874 -0.160813862722018 -0.0381663220604009 -0.27149105006385 -0.220594572354561 -0.0124175156261965 0.0229350005304089 0.00240518314693353 -0.00850043802189297 -0.0273691415661151 -0.0479709096121572 -0.0172470406570211 0.0399582197809141 0.0525292702555191 -0.00120798359939077
  25 958.191982034118 ""  16.3679998579822 0 0 0.020313383840992 -0.0295224238999211 0.0645835099899329 -0.0478025767218578 -0.0151907317334665 0.0673189650810763 0.00520645505296976 0.0263324283007488 -0.0738378750279541 0.0360968811688012 0.0216460313166054 -0.0204343182239324 -0.0319102202331044 0.000204019990274048 -0.0259784400776878 0.10375575507213 -0.0485776773174102 0.112928543186833 0.103216376764604 -0.00883921900575315 -0.0293752411542439 -0.18461697359128 -0.144500673191617 -0.027460705791736 -0.0532145357954392 0.135294163297147 -0.166439024698543 -0.038112474022277 0.0156351198703721 0.0158020117583476 -0.0317940572910388 0.0542692213984793 0.00457733638171484 0.0125164336424468 -0.0129713333034397 0.0275792836862595 -0.11556016170337 -0.0177421731164556 -0.0349784250797212 -0.0205050268729063 -0.0115655241368456 0.0158973828546637 0.00772764686425549 0.0679893236496736 -0.044861656762268 0.00670302574888262 -0.0513636157779118 -0.00102490420415182 0.0128866123779318 0.0421706034182956 0.00907539947258731 -0.0429495773893592 -0.00123055482144546 0.0404381712120193 0.117747608194849 -0.195818064952299 -0.1200926446473 -0.00643286394519467 0.111942861746933 0.234709368407236 0.207589309981795 -0.0107391390995488 -0.0565675665537777 -0.0316191405620721 -0.0265894506000494 -0.0959341855617627 0.202011433522192 0.0281082629487571 -0.0430935192410966 -0.253586307610543 -0.066242533032635 -0.117165920108 0.0202302739313131 -0.0357673088634972 0.0059516612091512 0.00111836687464179 -0.0133708290242804 0.0187781934152545 -0.0616567624376255 0.0997337024137386 0.0812801282234606
  26 965.824564662187 ""  6.73623287692236 0 0 0.0422983073883293 0.000497134251708162 0.0138232722445115 -0.0946997696844155 0.033270870914459 0.0191383366122422 0.0561349722852327 -0.0189299455730451 -0.0514743679881851 -0.00164616435946972 -0.0131687740400911 -0.00852493308160598 0.0183975281458515 -0.000359304805672927 0.00667832688079822 0.158730601034987 -0.0404971398486202 0.170596361315142 0.156601466178466 0.0296391068665357 -0.109779434701923 -0.292203127802728 -0.200916282538526 -0.0954788288769912 -0.112438602436373 0.256754157427136 -0.300993275807136 -0.0793539040442559 -0.0463961866751237 0.185298994312337 -0.053987308054456 0.00494625426227733 0.211974193938401 0.0373840345709739 -0.00154979086808524 0.0317081564115888 -0.0137366902814901 0.00448646108821475 0.0120939365831065 -0.00327678567395228 -0.0020505231226738 0.014572807612592 0.0088271918293008 -0.0409066753980048 0.0254851233217153 -0.00537310281489229 0.028856807359216 0.00160799770642053 -0.0136331834500434 -0.0230484675957252 0.000649247464635764 0.0274444839488692 0.0082835222801216 -0.0258913900776976 -0.0685572913464506 0.11084223904669 0.0744257907469825 0.0508922003599282 -0.0670526545016049 -0.150013931109723 -0.150495439272327 0.010258331482011 0.0469334854752153 0.0541086539453901 0.0230407739349555 0.066554092123197 -0.13416053672761 -0.0301469621599693 0.0259381588241682 0.147633527353884 0.0277039250682299 0.077414392030681 -0.0103347658675797 0.0274813563897175 0.00718666332242906 -0.00510671880822393 0.000627577925703556 -0.0315137079626914 0.0298985122493924 -0.220028954695174 -0.0817909967456604
  27 987.834188079256 ""  21.6600130610582 0 0 0.0501300314067832 0.00411327392678323 -0.00355575047792612 -0.0446665777750591 0.0480183512125803 -0.131917474369931 0.0442799890698076 0.00372794846226971 0.00478653067739125 -0.0781513476205409 -0.0547865909844354 0.0268642202550646 0.0793763222374412 -0.00191102110427311 0.0582149447598998 0.0615851739437803 0.0112524091843463 -0.0140067659388872 -0.142488409326837 0.0448185659594863 -0.0995476453843044 -0.0220209426017602 0.0958530189239425 -0.114214067179683 -0.059823301914829 0.0382835679415891 -0.102992015819548 -0.0669768934659302 0.0211593323773509 -0.0333130019625549 -0.000319484515272972 -0.10609001668149 0.162058669834907 0.0204769224148725 0.0229291660303359 -0.0107397083122706 0.203647648074712 0.0363102270270916 0.0811723139001883 0.0378467868656468 0.0175014929136823 -0.00866543776608244 -0.0386272786071785 0.0125449577848773 -0.00892362303276499 0.00387448872894486 -0.00707506086743469 -0.000776247480829998 0.00733228594850384 0.00484617596079893 -0.0168147566703776 -0.00719421003216173 -0.0163741887335687 0.023771791676815 0.0644738411437824 -0.0439625543172042 -0.0528312648925877 -0.1331461350468 0.0267385995445675 0.0901482561161715 0.145889681245617 -0.0150653264936673 -0.0634814585617998 -0.0894253629018241 -0.0260815898308346 -0.0632371323418271 0.137701425390153 0.0542257509149194 -0.0164157618739596 -0.0780593111428503 0.0100434978063144 -0.0661986711597723 0.000766212765013699 -0.00492422869509076 0.0461251979462926 0.0129390099988893 -0.0167913348863044 0.0282880002256128 -0.00324160271017221 0.224618696479775 0.115385506427052
  28 1069.11885322922 ""  42.6346829257914 0 0 -0.0126489535080882 0.00792358454690944 -0.00274939742344105 0.0207576169586718 -0.000753690344816916 -0.0128292306804197 0.0206305643784024 -0.00984837892222948 -0.00435235915538415 -0.00429318766918079 -0.00016621043410384 0.00174998230815725 0.000268945479993638 -0.000975826123322737 0.00430088907316947 -0.062629012695065 0.00919105664475441 0.017883788200676 -0.0177667293946085 -0.0026109216596722 0.0177271312508455 0.053420178681152 0.0452822784238988 0.00303416470987426 -0.0286663151810322 0.0527154917751036 -0.0704675853076135 -0.0299033662432485 -0.011479643171955 0.0376908969632967 -0.0106102486393765 -0.0210570282484447 0.0758028567551871 -0.0140070877944832 0.00304082488402674 -0.0140413376888178 0.0288408279153028 0.00351866455217142 0.00622558356290387 0.00324823437578824 0.00288120764944403 -0.00939020799325727 0.0218312608663484 -0.00681482333092792 0.0347834559137444 0.0105848830297776 -0.0558145490502449 0.00858762397283561 0.157671161505108 0.0589361157901714 -0.00553236947956454 -0.107187933692727 0.00476443446330699 -0.0439782882420771 -0.081795381415651 0.100596411969287 0.0873558478917978 -0.0734009622963941 -0.0174659114870969 -0.0132756595070114 0.159114738240648 0.0474997511959574 -0.00284894506544402 0.0425702242584338 0.00363413661906606 0.0294778930870662 -0.277334381517573 -0.156885687196255 -0.0145010085865088 -0.128930166131225 -0.11855361721003 0.0286599067464239 -0.052832433696167 0.00522631480392661 0.00744071183951107 -0.105941603757051 0.341230161826994 -0.0518727470901318 -0.0284219583531635 -0.0995154995099395 -0.0334505776609195
  29 1089.87175187909 ""  1.63598112721406 0 0 0.0211457182306508 -0.0616871022050453 0.0994853105846572 0.0194638200322583 0.00242679323052818 -0.0517184733082464 -0.00517910008170109 0.0682364456214009 -0.0308734465043053 -0.0190377234267364 -0.00803636621528125 0.00709871382321274 0.00387109066080732 -0.00643688230453358 0.0173090581262407 0.0227619919801833 -0.0603600566399064 0.0800834545358089 -0.127524785554362 0.0116236635760588 -0.0319831655483893 0.025535111453993 0.0944215306386443 -0.0739963894364663 -0.0217441507925035 -0.0435062052624522 -0.00909839944676185 -0.0350454392015872 0.106009274312743 -0.226884279224382 0.0170338599423929 -0.0472843718352817 -0.0435459962056554 -0.03899465994347 0.012887050856044 -0.039374913263058 0.105176324054988 0.0171133985611763 0.0304385648214318 -0.00187012139177525 0.00870106120813121 -0.0331298683023762 0.0651038787652905 0.0496769753032016 -0.0492903972431674 -0.00164655955464368 0.0101982793315125 -0.0113324791115424 -0.00447629108428775 -0.00895099927523442 0.0755983340997352 0.00380413891037301 0.00438261327950402 -0.0385749533234183 -0.105283571591458 -0.156512071557651 -0.0178919662832179 0.295974844816695 0.071769862567641 0.0762955508196915 -0.179154515313559 -0.00904952896684512 0.130247594053876 0.0330371323765444 0.0248431291851772 0.089890271606769 -0.1783497327248 -0.0411877177325609 0.0217346377015295 0.127407912855569 0.0100178974129146 0.0821119042403406 -0.0434951534781065 -0.0323973961848279 -0.0183797578692909 0.00263319610979095 -0.00686882342525111 -0.0111908033280439 -0.244116019756915 -0.144123164035481 0.0376800883895356
  30 1103.21676211822 ""  41.3756850277373 0 0 -0.0392181365350164 0.0296692699449434 -0.0663256108058809 0.0422387449137734 0.00250953955023607 0.0115590331103466 0.0461005029545498 -0.0473997915367039 0.0113774959157783 -0.0109853689857419 0.00441833710692714 -0.012890561322359 0.010791606090156 0.00161490714879139 0.00663124903375447 -0.117276213304716 0.0434480647300428 -0.0893984420436772 0.0669734033703628 -0.00354069745930308 0.0391643471401803 0.0897226673445183 0.0270742663726075 0.0446423130928425 -0.0599333929334496 0.0924950389276272 -0.130787710246793 -0.060252005914382 -0.0613908160571902 0.147849636820525 -0.0222016289820794 -0.0442747732055254 0.177490176750758 -0.0035031031687599 0.00457876519014494 -0.00978836183622537 0.018922454205329 0.00228800860951492 0.00519761065515476 0.00556442592721613 0.00546097651601803 -0.00686423183704057 0.123151587277112 0.0633350527236009 0.0120088162489425 -0.00134659048972044 -0.00230956398756886 0.00226570842919504 -0.0419556819358788 0.00764429836621832 -0.0110828297422618 0.013052897896851 -0.00306479220225365 0.0302208259723386 0.214927655749642 0.0214556343617427 -0.0286219586274742 0.13725742802848 0.0516387763392848 0.000750211633470648 -0.0212719808877623 0.0268536934999939 -0.0105153310050997 -0.0352392917065284 -0.0107175153754775 -0.0383439558306928 0.128721608743419 0.0581062349621766 -0.000652679968005379 -0.035245557817355 0.0260575762676654 -0.0384202067003008 -0.138266629228213 -0.0531201609825161 0.0137704625568058 0.0328552188642678 -0.122571894316268 0.0103212553080424 -0.05875438069665 -0.0590007910519329 -0.02792072066115
  31 1129.83796312068 ""  142.680867347644 0 0 0.0401307273535382 0.0405077896870547 0.0102415074268547 -0.00102652114702974 -0.0876113026543157 0.0568324791077078 -0.0294438863544741 -0.0191025291308943 -0.0121422952187782 -0.115925419180456 0.021273232261472 -0.0956968180446263 0.126352493063425 0.0510188036013416 0.0325703047887069 0.0631454487506429 0.0198333538206014 0.085835916996883 -0.0516525070938495 -0.0901477000487212 0.128378508533335 0.0436728946986106 0.0349781415660042 0.0476192855537422 0.0518220670246446 0.0346196285967897 0.0424812005814754 0.0647565603585507 -0.0440822208905497 0.087438853598472 -0.0122524272751456 0.105216616207909 -0.100815322112602 0.105957687058815 -0.0542322816124007 0.0718661876125857 -0.156214876651776 -0.0673932422531288 -0.0504689012062383 0.156919812033716 0.00295427827065376 0.132942378445474 0.00108164220334446 0.00042100907230086 -0.0146856126561268 -0.00121964457352149 -0.0047396817956557 -0.000841372060988369 0.00624976029329562 0.0141126899651567 0.0189788231952979 -0.000845789826438217 -0.00677401249216253 -0.0131599217559382 -0.0262596065672835 -0.0315102908993576 -0.0091842589622622 -0.0100968347935945 0.00546503437226359 0.0234318090318397 -0.0266199873058579 0.0175273733449232 0.031170417191202 -0.0241911565064095 0.00132040064243408 0.0228238415749626 -0.0564867068698479 -0.000221633630809424 0.00832898105920308 0.0447211709324308 0.0132944294848813 0.018489198419267 0.00259026683183825 -0.00857621056043055 0.00163016156326966 0.00315380809353681 -0.0111443274884555 0.00674301269862153 -0.0438925895363203 0.0087224586081351 0.026103122866118
  32 1143.7649029587 ""  31.9655575873422 0 0 -0.0192716291376316 0.113237997831196 0.0510687166033391 0.00028887576888946 -0.0523662762371369 -0.0727836979664972 0.0104193199322031 -0.0572384513047127 -0.0270732161255676 0.0431385780703125 0.000378842172938692 0.0468088713974567 -0.0552985957419449 0.013189623359675 -0.00364643559724949 -0.0813144689656139 0.0814740893611824 0.198249335689661 -0.171363476409939 -0.0911300479356603 0.171796726677523 0.0402176169477438 0.226240096529273 -0.120337563326856 0.0158183417069099 0.165291467459624 -0.0954857119541929 0.00390946131726525 -0.100258994104412 0.249271516681009 -0.0436829746205672 0.128012011335539 0.0381606389475902 -0.131536074308533 -0.0574025259772738 -0.0715491923481191 0.00971112895191556 -0.0478800738541628 -0.0484246866418154 0.118256538704353 -0.0120641952707848 0.0228251766481529 -0.00373635512654479 -0.0113824506861778 -0.0361645060425834 -0.00178693430990948 -0.018794400173853 0.00427022877969864 -0.0140719807105255 0.0535714047593268 0.0295218632077105 0.0118242709343543 -0.0266503269659434 -0.0166192511046033 -0.0240141815159654 -0.0530854269465154 -0.0343356385397105 -0.0487077089240846 -0.00304323299913672 0.0206935437218662 -0.0617187474531839 0.0799779204747448 0.051356079372844 -0.101278285202127 -0.00825638170939669 0.031196784992577 -0.0591195642706967 0.0513956270136405 0.0228684995781568 0.111146993658584 0.0640177982889338 0.0172740234032146 0.0378903656075606 -0.0348024778966504 -0.0258494007240225 0.0155805710806796 -0.0739823360043602 0.0122633992628528 0.0569976994477022 0.0411972082476446 -0.0160191121236778
  33 1162.26377074298 ""  14.4427057802021 0 0 -0.0246209655962601 0.0423718984374475 -0.0087340180934073 0.00843713397425293 -0.0108716994538885 -0.00686637056283454 0.0164468220500354 -0.0332599944182158 -0.00592309194286279 0.00353206102296785 -1.56509109582294e-05 0.00265416532724526 -0.00629759380959577 0.0105158131510626 0.00258329350930276 -0.0351847983930822 0.045350101913859 -0.0329852922044738 0.00635496707925458 -0.0281519507905049 0.0708124091369973 0.0211381724167314 0.0507275136725014 -0.015334387187502 -0.00549793235780031 0.0670541864192657 -0.0588642641050563 -0.0165137747860381 -0.0520453945643237 0.125054867852655 -0.0205838309157506 0.0303515381567322 0.0602364404148782 -0.0371279417415346 -0.0256326901675253 -0.0197466007971419 -0.0096504623982256 -0.0230611494855993 -0.0218871152258916 0.060601898287256 -0.00280861957265752 0.0197587240944252 -0.0358448116563496 0.0565534559817421 0.000183922720810915 -0.00211481779980535 0.0684740310376266 -0.0325476454284485 0.02358643117501 -0.157966471761595 0.0301174390732925 -0.0172308150856719 0.0688197267954177 -0.0064967077973855 -0.060432963157029 -0.116747135161223 -0.01273849952181 0.0650796358670739 0.0769396662152875 0.131674994354376 0.0480176844920833 -0.352963438750659 -0.0223195836879178 0.276778638610439 0.0491321775861859 0.0285752711512522 -0.0288242175531728 -0.165209832857346 -0.039499416198887 -0.12162810482973 -0.151882800576304 0.0482990067974995 0.0177246742303073 -0.0304319396311719 0.0104351345233165 -0.0170915987422305 0.117599192282308 -0.0301907585771161 0.0287749058322879 0.101522797717345 0.0406756379005106
  34 1177.82373783507 ""  31.5053426735 0 0 0.0923576770238546 0.0370614995914929 -0.0787612414078832 -0.0624169134502913 -0.00672762821061265 -0.0366576077735541 -0.0383691949233815 -0.029872233974391 0.0174554024688637 0.0317713655139955 -0.00445100801704136 0.0611664677741477 -0.00747847388524525 -0.0195536833407394 -0.068835264281825 0.239120768233803 0.0392700320925679 -0.110896105522994 -0.0658485202653663 -0.00551158920114427 -0.0540805049043262 0.00624578471651959 -0.0531444904221837 0.0550574596694607 0.0844103577869472 -0.0271539086795122 0.126444323800789 0.117863578899371 -0.0591914792065105 0.0914753477994044 0.00484590341241277 0.0762248235117534 -0.119084212371248 0.245851382402695 0.0431100173611939 0.197929147211588 -0.222310857464173 0.0389813615220627 -0.0111698311406166 -0.193399322649916 -0.0271384813700025 0.054125059894687 0.0156807342701517 0.0133899852751868 -0.0354324510588321 -0.00141291373125101 0.000113761149463516 -0.00715053128208791 0.0159715804637865 0.00998840990084409 0.0516253818035468 -0.00455259625235815 -0.00401026749626967 -0.0285243198048245 0.0433516547379868 -0.0740191394581499 -0.0567382609036556 0.027207678682931 0.0274582634396932 0.0583503115736743 -0.0147580628873715 -0.0211305359735084 0.0571388521153391 -0.0130118959814247 0.0107087997835426 0.0543029003262776 -0.116957586981319 -0.0209749021446337 0.0105650373975461 0.066128613832429 -0.000327839851087033 0.0415908617408394 -0.0502749902352522 0.00336708040841042 0.0552576871631615 0.00225078092180046 -0.000159144151446308 0.00371426351416476 -0.127533503580966 0.0717628153867974 0.109104992142529
  35 1182.37612915613 ""  9.66231954992498 0 0 -0.0663808524609427 0.0138689099265527 0.0293599525446267 0.0352179493494041 0.00575939956858129 0.0210514006853995 0.0322102772400447 -0.0129023738057603 -0.0129360948777527 -0.0353282378852763 0.0412704964806283 -0.00312080802615842 0.0505197748547367 -0.0818553201493762 -0.033637783569461 -0.258966898902557 0.0255828546821978 0.0321548418168807 -0.0157249284969904 0.0325973653521192 -0.0256837594494919 0.0783027508433102 0.0138843977674102 0.0646905214553267 -0.0466230176704331 0.0667132831201267 -0.109789188865789 -0.075863898909162 -0.0124515552326887 0.0534395257624538 -0.0198079984939829 -0.0132026557299555 0.109559133347367 0.334908470497895 0.216824848302613 0.187745497156646 0.0204699658898645 0.171885798462573 0.153800409779203 -0.483625625960631 0.0197075262441729 -0.13360955024666 -0.0223402498350643 -0.00985231947747876 -0.0313196983158489 -0.00165971843347305 -0.00127340788223412 -0.002466419304542 -0.00234434583929132 0.0124474018004889 0.0282653594020287 0.00403135328815723 -0.00609810220505556 -0.0153551721331806 -0.0250710741749136 -0.0621055410678954 -0.0368673943071131 -0.0155829153340473 -0.000924359396470434 0.0200011710742776 -0.0186270049152356 -0.00257958833100596 0.0301566476278082 -0.0179957129906504 0.00397407394293675 0.0303822436773706 -0.0550913875325779 0.0035248186786209 0.00848948572312131 0.0528661949078125 0.0125308522069422 0.0206093584832546 0.0501715532285587 -0.0159308088081633 -0.0110127580105982 0.00499691873831581 -0.0196072514145373 0.00477484878769542 0.063274146967567 0.066473116253698 0.00534141710165124
  36 1202.25505417009 ""  10.4387045971215 0 0 0.0404540455160394 0.0244917922650203 0.0603089896907852 -0.00199022700113056 -0.0524855102220404 -0.0483350831794491 -0.0241351370057002 0.015619090732776 -0.0106257793607062 -0.00823243052794843 0.0224743031137824 0.0329047768299535 0.0121790596408644 -0.0283998510479267 -0.0314603127709161 0.171249629439917 -0.0195600242392346 0.203920551805803 -0.152137002019078 -0.0749289326545025 0.115255724702848 -0.017133541685208 0.152847716704162 -0.127286405935897 0.0356934950350044 0.00314819010806878 0.04783799911253 0.0445092403163731 0.0155711139700666 -0.0361096238726726 0.00173820583464287 0.0476002345529991 -0.0827644819455962 0.163826671680026 0.0714513489676677 0.110364452722592 -0.0674119315728901 0.0561869295535435 0.0357045841395501 -0.196709455481611 -0.00436581043691029 -0.0130716114039408 0.0274268539796719 0.0184343102338288 0.0864266123226904 0.00438150100879593 0.00690430408691001 0.00871371337430502 -0.0111305864160973 -0.045699787967016 -0.0978084676790754 -0.00359258246208755 0.0189910173207332 0.0550038324804171 -0.0839640394791098 0.149424428766488 0.142446863021928 0.0195153935456734 -0.00535237383824368 -0.056633184564006 0.00404244878021736 0.00354645889650304 -0.0951005355903848 0.064118536033043 -0.014714639639828 -0.105396147416681 0.205912803635836 0.00162433894104023 -0.0263869319336225 -0.156338998230608 -0.0253163881476107 -0.0697143856035338 -0.0292847321915144 -0.00641457819571428 -0.052980486538246 -0.0126946159946608 0.0428970190245184 -0.0178605832240095 -0.0230912020395129 -0.193175720079186 -0.11045126108415
  37 1231.68835137012 ""  18.6187656339212 0 0 0.0594001710323846 0.0324345578542725 -0.0282813705043618 -0.0301228439068045 -0.0571524187806173 0.0421614980112286 -0.031000327966474 -0.0207931735226486 0.000750334923365351 0.0227523459441854 0.058912996424844 -0.0569554484685775 -0.0231070611488004 -0.0731867392171695 0.0806396828900284 0.116610379470161 0.0391850413456311 -0.0709083268135332 -0.10668670261444 -0.0189568699630957 -0.050811553827308 -0.123106659120556 0.0209095300342662 -0.0870990307136533 0.0570218373586378 0.00766451975749659 0.0693249629813868 0.0794145609676201 -0.0425308916675676 0.0653874128866271 -0.00618991663446714 0.0670265957871796 -0.0874348243708828 -0.200373368510935 0.147648871703831 -0.214557436246856 0.463833751259218 0.0971674115544676 0.179977288815832 -0.152246204151661 0.054575273386934 -0.284232517054259 0.00477635848690023 0.00196565468146678 -0.000706601488066599 -0.00144118118766152 0.00260932489935945 -0.00246810473343618 0.00469172351289717 -0.00296382835673461 0.00895807126917468 -0.00156029395537631 0.0016839343960552 -0.00470724122203826 0.0378513311903554 0.000848248271987812 -0.0120450538203641 -0.0416883658215693 0.00297367127708743 0.0174297637669249 0.0122045190119462 -0.0227286536657115 0.00376654660235255 0.00347784658635585 0.00332169383829367 0.00919841241994409 -0.0185640535547815 -0.00928820026942388 -0.000117578630026058 0.00423767623033159 -0.00711648988141994 0.00804998676967954 -0.0170885255424589 0.00644265819735787 0.0141813674767709 0.00396506994715072 -0.0109916823132555 0.00308291575009067 -0.0290607752102143 0.00952031671830699 0.0204772352467769
  38 1274.40372603171 ""  36.783479956323 0 0 -0.00917705656968373 -0.0266815736314632 -0.00294473387027804 0.010850636374816 -0.0152117911908161 -0.00993929625778392 0.00194990056420439 0.0310617268366352 0.0172359101543843 -0.00597018854258005 0.0110157447491745 0.0104797606603364 0.0033561683176557 -0.00174862255152788 -0.00643750490217153 0.0876774665835036 -0.0791292030109224 0.214506210419171 0.0718034521296355 -0.0679253243650733 0.169157118448415 -0.078667929186161 0.0950097528627415 -0.138195024900802 -0.0457287919211461 -0.0542357317121937 0.00280197267120409 -0.0238372699935573 0.0546673524311937 -0.113085721061172 0.0298952237171883 -0.0572441007903098 -0.0198624408223812 0.0199236980395287 0.00743996416023797 0.0132911987421437 -0.0260298217036975 0.0056150317477276 7.38620174073516e-05 -0.026758544247598 -0.00091729358889438 0.0076779806624947 0.0273368697859747 -0.0151719530504388 0.00240335687412802 -0.0140640962606452 0.0189121372058536 -0.0173891723252994 0.000827523547289725 -0.00395357360058142 0.0701583056732538 -0.00116275171441246 0.00786172993617719 -0.0324337018480324 0.473682966957773 0.0601307429164776 -0.13841307752158 -0.46393469194822 -0.0246532458116301 0.0773341934301967 0.153449151850462 -0.221881229593052 -0.0136832380123151 0.00613450031802625 0.0249643452532094 0.0774476311711835 -0.100230152592564 -0.0359434681582209 -0.000113389559846948 0.0483256094373495 -0.0439905195337034 0.0586154183860307 -0.0308015075855833 0.029927391943462 -0.0292577145157483 0.0452271590241583 -0.168254737349774 0.0209906192215946 0.170384145028051 -0.100544101790452 -0.155332577950024
  39 1285.7701006364 ""  3.97622952279237 0 0 -0.0374338088763443 -0.0454457455774335 -0.0310806585467013 0.0187506895427644 -0.0169024830526843 -0.00992048730783033 0.0139702888786185 0.000748635499717304 0.00512166929724673 -0.0158812859379987 0.0307292050299101 0.0175130542248667 0.00515096217518743 -0.00666374232104683 -0.00454255563997767 0.1930939378784 -0.0177513806871945 -0.267624530214042 0.331640672377212 -0.178235378767002 0.489553701821649 -0.258958321993731 0.24010898450738 -0.383482782657304 -0.0371516975864966 -0.0259788300412786 -0.0345300491265996 -0.018995105399158 7.05999339000637e-05 0.00432267270804478 0.0154318192831122 -0.0508678948980937 0.015585694770982 0.0276677247681125 0.0301269139206024 0.014819421008108 -0.00667712200716851 0.0191753283776253 0.0150786304530807 -0.0313977417505087 0.00104653456674791 0.00630635979971403 -0.031737624578941 -0.00214207327075029 -0.0109981965649797 0.00680306196635952 -0.0103861084572585 0.00489242452658331 -0.00218844276714988 0.0153254304516027 -0.00247600533125517 0.00213917901657907 -0.00895395881041602 -0.00333358122900899 -0.0473666455284421 -0.0414845120204531 -0.0129058410899261 0.239091445311741 0.00281336626412157 -0.0614409779246539 -0.00541258568175718 0.0834361184929819 0.00948442116536224 -0.016845521724373 -0.00516669269313522 0.00214861404964423 -0.00959619618628319 0.0205136198593646 0.00572700633519636 0.0246018917679908 0.0239259564123321 -0.00511025326865703 0.0107162304590012 0.0135721162180199 0.0342378876773603 -0.0212579181534356 0.083412326152488 -0.00703692589832016 -0.00942141815511343 0.0658606175058724 0.0592260337621801
  40 1320.20741421796 ""  37.3585881998654 0 0 -0.00158453278826696 -0.00215032077066677 0.00199836362497854 0.000342391823581987 0.00247978907798188 0.000418170138407449 0.000826702259677489 -0.00459932559234911 0.0017841632884128 -0.00157792841291646 0.000223302167774788 3.50695614629315e-05 0.000488152435413784 0.00026401297881456 0.000150166150182069 -0.0183118467244407 0.0120288860044424 -0.0503661778810358 0.0213983765720112 -0.00291800075147063 0.0141059237457749 -0.00959368300339062 0.00499777477254936 -0.0110808973819496 -0.00891295111476119 0.0107328763845438 -0.0134622194632874 -0.00352533200094734 -0.00285035831377156 -0.00191950807629789 0.00214786701985245 0.00803706404289635 -0.00898835150546916 0.00207300752697287 0.000707945935422892 0.0016418804730929 0.00211402044416209 0.00106767381060768 0.000813688126258894 0.00424328562642075 -0.00041342219936957 0.00240522097498356 0.0145384700661245 -0.00547105493610948 -0.0308409361750326 0.033646848495752 -0.0147189521011738 -0.0126809938931281 0.00651434714026002 0.00603696045701873 -0.000507199168615069 0.0120704197761248 -0.0235215872976648 0.0510992998536113 0.12375499383786 -0.0465218265813159 -0.0758859781546721 -0.271649937234615 -0.00257460371374694 0.062925235173926 -0.629744497840687 -0.242627531239065 0.155856409207413 -0.0582376234581959 -0.0384244570398185 -0.0555349887786415 0.162020079343483 0.0828400166488857 0.0157286183891592 -0.0468362223585525 0.0448829455605799 -0.0556975303347896 -0.00124642168710884 0.0182646051416866 0.00043524774509359 -0.122520536878403 0.502074253594598 -0.0718991807682445 -0.03531631208078 -0.0337313024175962 -0.000968347177066949
  41 1342.21621796549 ""  25.2146651730025 0 0 0.0738871718215923 -0.0200260482647678 0.0314647698351221 0.0182931425039109 0.0318726124109684 0.0189424510184362 -0.02480629283061 -0.0265977522461919 -0.0131660107192087 -0.0120748164574719 -0.0107477376320886 0.0165678513496636 0.00305251695548978 0.00840926817362911 -0.0106114042996508 -0.494251927948847 0.105005742612057 -0.313666482673244 0.0566339374818938 0.0307771321408533 -0.00655578143593578 -0.249978718383856 0.077932685941794 -0.260951020716141 0.0505018216151379 0.0752572633261558 0.0127857681016561 0.0746726956084883 -0.0433233199327129 0.037072265426664 -0.0140871186161263 0.0692438531409183 -0.0731543866418455 0.00365194565080975 -0.025712408327393 0.0101168766495031 -0.0520403910456257 -0.0027390370422154 -0.0160600175292487 -0.00627233095600476 -0.00574992755714073 0.0389650263365611 0.0588220571751549 -0.00945063503680133 -0.0140521504509044 -0.0155169794496276 0.0114089180137447 0.00245103912869572 0.016030053982386 -0.0219508554437064 -0.0112157619401534 0.000143523715348206 0.0170444671689873 0.00607981196896394 -0.176714268233625 0.0551798391246138 0.080158656488042 -0.330695461396079 0.00172712515641657 0.138405517846579 -0.0300964836569052 0.0723713614420701 0.0235041177303047 -0.0049795720024109 0.0079427428392759 -0.0237407548617252 -0.0143081638206276 -0.0531853756181176 -0.00352926189998743 -0.0593132368505506 -0.0487630524142114 -0.00353740499043533 0.00397213160068375 0.0139908364389457 -0.00743573491599047 0.052461125262076 -0.218908921264001 0.0289940379114588 -0.153989121159878 -0.0554839269964825 0.0440568445958955
  42 1356.65736558216 ""  16.9970567088225 0 0 0.0283000134818137 0.00201268946523483 0.0834099062295974 0.0290204686738745 0.00771676305803801 0.0106562024025367 -0.0127579466043964 -0.0377711168007583 -0.00748478250297562 -0.0105366274855488 -0.014227692757437 0.00681913287298004 0.00538147183083304 0.00867997221835055 -0.00773325436063435 -0.0505115041186295 0.115973844851299 -0.426380124183028 -0.164362047253951 0.071699010657753 -0.16216770686804 -0.0775236598546908 0.00221854875391109 -0.0867019258549215 0.00665609994863778 0.122662873473427 -0.0538983555669336 0.0104294545891829 -0.0323255857648916 -0.0099592472627927 -0.0122121032442005 0.139240552008782 -0.0890141588193377 0.00267848105352465 -0.0292003381359342 0.00757129269989945 -0.0493481444554144 -0.0122905941962274 -0.020666963110972 -0.0122492156744367 -0.00205776347875596 0.0238898151088598 -0.0549072417306685 -0.00363508083804288 0.0566164297917314 0.0108601715268076 -0.00576121316959773 -0.00872475402766153 -0.0283593186701665 0.0359201763941658 0.0219202942141556 -0.00388274221667862 -0.0195850801708755 -0.015080762478438 0.373518726074911 0.0311115537917211 -0.0879950461510639 0.255079039693545 -0.0301704132381493 -0.168120920727135 0.178479762202347 -0.249459225843778 -0.0950508136479672 0.0200202387510576 -0.00308619996281325 0.0539253697138778 0.0145743030851872 0.0677230620294312 -0.00144874950427373 0.0863470880694071 0.0519935402333173 0.0207679018421405 -0.0099318203061821 0.00417332170411744 -0.0341485471547254 -0.0372358064201844 0.166499307145261 -0.0196300645710153 0.0315176755006551 -0.0719598802369217 -0.0747945826996511
  43 1380.9101380336 ""  6.95595022162097 0 0 -0.0215398033384619 0.004433796619169 0.030497615459679 0.0117755625158659 -0.00541381329279537 -0.000337436014531981 0.00822405336254262 -0.0176819322674749 0.00722909976213208 -0.00150002715669036 -0.00291813453731577 -0.000321192092088011 0.00152389305236568 0.00185325531624468 -0.00101313020757553 0.155152649323073 0.0334163850372343 -0.164622157126601 -0.0811304435499011 0.019531779881001 -0.0567899504104185 0.0286371001406346 -0.0138898004748439 0.0217875761851494 -0.0400789124679589 0.049910158654096 -0.0628443872825034 -0.0534976502774903 0.000324788573316565 -0.0390313513365642 0.00674678344619727 0.0803742052836176 -0.0422029443683919 0.00031417497668385 -0.00671883986616619 0.000947022018498202 -0.0107278385953537 -0.00615628479051393 -0.00647140116839243 -0.00563926124316551 0.00116789542877231 -0.000325741536192169 -0.0247481923441275 0.0223744494913416 -0.00892168671272806 0.0124211100495516 -0.00680304092556868 0.018402214569332 0.00884182448110103 -0.0977481791174971 -0.00403056808924904 -0.0252574691461873 0.0205330467724175 -0.0121784716587849 0.282239479416032 -0.0724173353134117 -0.128857995907638 -0.151151396402651 0.0221103809636877 0.0265419488048509 -0.0709462642715254 0.719904518178366 0.165853149642518 0.13143964532637 0.0119364607359153 0.00475690938816474 0.0678921237130382 -0.0606988484618917 -0.0526922844234735 0.0725813367961028 -0.0135843235113262 0.0963875006236348 -0.00138846716292371 0.0144407583511587 -0.0105531261934259 -0.0182179485802305 0.0659701837748146 -0.00311300864002924 0.0226775305539994 -0.0244273185840467 -0.0335503202013068
  44 1400.44858665762 ""  20.9772360964849 0 0 -0.0721137814851362 -0.00476594746760423 0.0676525764687397 -0.000655909263446798 -0.0127610520896361 -0.0195483371866597 0.0196953828852251 -0.0242509268132052 -0.00872976045173994 0.00109567762716032 0.00277980606870465 -0.00795603016571582 -0.000938825303523351 -0.00132865268619344 0.00209731694647134 0.449427517579259 0.060933169615927 -0.407250129163282 -0.0464209864425267 -0.0110830172946458 0.0027571375148531 0.164223708120886 -0.0432533274060165 0.157336735127613 -0.0246759669276532 0.059489038231613 -0.0766150329619799 -0.0960674868085763 -0.00781817052584761 -0.00821891147888744 -0.0182124461614062 0.112765454437646 0.0118632773490667 0.0154960660318097 0.00916606397835333 0.012617974547034 0.0207936854529537 -0.00321404152633946 -0.000167779239982123 0.0151750683726994 0.000790253731645057 -0.0112249380989674 0.0345150800767202 -0.0193881150874456 -0.0142547459151181 -0.0176128093181031 0.00954704049641848 -0.00222507759827792 0.0181111265577179 0.0140950350096807 -0.00759786655828341 0.0500297170827135 0.0227607714269212 0.0146215958681409 -0.116810415775919 0.102954914034105 0.0622363538944896 -0.140445501388717 0.00722728996299153 0.111533775748988 -0.0634720444079396 -0.12501486068781 -0.00493176510428607 -0.242654020993899 0.015824147133236 -0.0702011919503177 -0.173009727085401 -0.120112981080835 0.0579190954108095 -0.185127178008178 -0.13772517290579 -0.0841193102793747 0.00772601113517898 0.0321761508539793 -0.00163713078495506 0.0497805455399606 -0.219176987247402 0.0235853339397838 -0.0323912296344009 -0.039176639550345 -0.000491279814337397
  45 1413.48702391239 ""  6.24022787957952 0 0 -0.0160983266435615 -0.0112912269885565 0.046323955955346 -0.0348032336351939 0.000568844477315254 -0.0304814282591166 -0.00168059612533548 0.0133844236617731 -0.0475774556882926 0.00251320878422497 0.00830345819838482 -0.0106103431281389 -0.00687798675725737 -0.00577833063677061 0.00346202927485328 0.102142927366683 0.0386301807730945 -0.213378550641898 0.128911554857293 -0.052844275854833 0.118816185615172 0.165669714904547 -0.029723393685024 0.177930951794272 0.0892447993734642 -0.0981059421637583 0.0870613950952828 0.00401283415300433 -0.0325887602544373 0.181305430493311 -0.0618241531413861 -0.0600691737570955 0.144431442684265 0.034984041963754 0.0305240078510852 0.0303745433230076 0.0685182640012598 0.0169944705378663 0.0177620635013935 0.0538291114840647 -0.00725439604408734 -0.00357950204484847 0.0477112735095857 -0.0163513718312007 -0.00683236097868411 0.00331157681154275 0.00130367942037016 -0.0030412889048954 -0.0255388228162448 0.00796722034641114 0.0115108793331475 -0.0809121388801109 -0.0346486697611357 -0.017875709234881 -0.126993441462467 0.058600026894688 0.066338049431609 -0.187241583962715 -0.0112381098838799 0.0704323314060354 0.14156401267802 -0.0809554088307281 -0.0530396059774991 0.377256778708908 -0.0229945850325431 0.121198527919755 0.275077595560542 0.205471223380765 -0.0874135231196066 0.251986879735495 0.203421966907248 0.115026695587476 0.00751251289003818 0.0200101708622061 -0.00622292032712675 -0.00141506126676877 0.0142209309479101 -0.00201088529635717 -0.10516419241852 -0.0530997750392039 0.0256464444815876
  46 1421.49598189945 ""  13.2193251426394 0 0 0.0258875060786961 -0.00784553170214749 0.031340082476275 -0.0202626176933032 0.00575573883295852 -0.0147232743429298 -0.0189004497337362 0.0536191422425271 -0.0912514412609296 -0.0013602938420946 0.00231241304397101 -0.00380809597535246 -0.00352707715305955 -0.00203807337849356 0.000182972030303377 -0.109845879821018 0.0197847023011669 -0.059522612339003 0.0862694138240642 -0.0197494834732728 0.0479901785438158 0.0558993562496268 0.006129657179059 0.0581832155708779 0.183771139238629 -0.310652312054104 0.247373643606603 0.0654962109292352 -0.0622940592366062 0.427588123008597 -0.105463505538442 -0.233151850291711 0.278643903236776 0.0200772585157555 0.0109551329919311 0.0193851571937162 0.036427542440264 0.0127078626680563 0.00999828952068437 0.0295473940508571 -0.00645907268792602 0.00814502553450908 -0.028954541596167 0.00966335586406668 0.0248879098781752 0.00399604569867284 -0.00264435304123289 0.00191255595168863 -0.00182821828662686 -0.0159192302345 0.000191049372495181 0.0468535495517277 0.0218809058537159 0.00338945005132696 0.229631004335241 -0.0404380155730661 -0.0727968611164867 0.0395245312019657 -0.00860276236309501 -0.0847524790435198 -0.0168104640966334 0.0965356335466351 0.0231327903570491 -0.211218179330786 0.0208768857725913 -0.0454092093799233 -0.149006722250437 -0.117474450409001 0.0426733403501083 -0.12293761527352 -0.130353702358161 -0.041613470802452 0.000182025686301696 -0.000612884987197574 -0.0191952297370262 -0.0124219333331313 0.046972223087321 -0.00650173556072997 -0.0545859758052085 -0.0463313394830441 -0.00821375598488254
  47 1432.53798022149 ""  17.2490372123909 0 0 -0.0537862356011318 0.00938475372174767 -0.0277881509890211 0.0924118477117791 -0.0137075717591401 0.0575034032641362 0.0108680522137921 0.0285009771209195 -0.0356551511755381 -0.00789314963515938 -0.0191663784868297 0.0192058516688713 0.0226293375358849 0.0153267296079166 -0.00414399493923872 0.267544953721894 -0.0256466131418581 0.0125980345261299 -0.339948640197183 0.129624534872748 -0.316103598015583 -0.239741283327375 0.0706997380055607 -0.302862641225973 0.0357417943177074 -0.225260911666127 0.0922948387761508 -0.0692968340612319 -0.0175975983329585 0.231156073268737 -0.0359490236862986 -0.0942690715077497 0.135502555525037 -0.0912178225936695 -0.0826581304834792 -0.0823747339182517 -0.175273329026194 -0.059524184394382 -0.052676672367219 -0.150344624366133 0.0279740788896445 -0.0101839644963845 0.0169970104907313 -0.00599018760318874 -0.0208144236949364 -0.00369309375401054 0.00158225727912458 -0.000726613362189758 0.00868068880647271 0.00866123381951563 0.000785124694221305 -0.0195796375531401 -0.009426469570759 -8.50689994958954e-05 -0.114625305884338 0.00465324098937337 0.0266211410079056 -0.0484800375482138 0.00532046706825885 0.0430224157041234 -0.0294232111193369 -0.0377944648102391 0.00570080561868336 0.0844844578637697 -0.00984360413202487 0.0166767348869038 0.0573296366565743 0.049716041718209 -0.0151735408940132 0.0429709627952815 0.0535518451811351 0.0117293257750707 -0.000358094952576752 0.00816094605881005 0.0190217359637231 0.00984050964839609 -0.0436148080523556 0.0039575016471644 0.0538805802050633 0.0304088875575224 0.00210767021995188
  48 1456.03348112747 ""  47.5628649453416 0 0 -0.00612455171331444 -1.88468753654909e-05 -0.00365901570136043 0.00752049706985326 -0.000950146490302895 0.00495393180987219 -0.00166064563762415 -0.00334334740029716 0.00292522298336026 -0.000732335775652383 -0.00128059338671972 0.00104196233662518 0.00295163955199807 0.00112990104402677 0.000511715271186091 0.0192250313781404 -0.00344623089610911 0.00973535254513345 -0.0258517350908141 0.00977610286800426 -0.0210104609014809 -0.01901893228444 0.00199933314817104 -0.0223933212231622 0.0162591889438403 0.0420882088816156 0.00108000211420982 0.0223305202002298 0.00356513466411069 -0.0377568264359516 -0.00424232712256585 0.00337889370118105 0.00904498572187945 -0.00972871323058604 -0.00529110843174277 -0.0104376278070182 -0.0189136337026738 -0.00699061803140972 -0.00477406268907112 -0.0151273683672947 0.0041853408817714 -0.00462043466539323 0.0585806338043659 -0.00174100681119362 -0.0187759903580002 0.0427158183606361 -0.0184537349777404 -0.000963047738099274 -0.136385300457622 -0.0328899533832049 0.0241755312631176 0.0628252170285169 0.00308387510051522 -0.0290948114185588 -0.198125575578316 0.0046128933224922 0.0719473031148535 -0.169278580273161 -0.000460595968381027 0.0689271012460299 0.360623756084945 0.116425270637131 -0.110984791655492 -0.151961384292458 0.0625615348676961 0.213289429741074 -0.12969174194657 0.12592089653996 0.0632628828615473 -0.0874714207462645 -0.158535285657641 -0.0400386967743883 -0.00254076116296218 0.00451726539504293 0.00703030940144615 -0.105677688106932 0.459833439344894 -0.0504497133841714 0.0320093091356791 0.00432893680891587 -0.00796098770523448
  49 1482.75958007959 ""  3.86086552647937 0 0 -0.0107251910132998 0.0073777341497913 -0.0178053621541638 0.0477404242577145 0.00335952805028409 0.022740446858065 0.00522944181181262 0.00257755636578242 0.000918311800086928 -0.0198103978140824 0.00228464065877994 -0.0160595791782873 -0.0720899085145143 0.001593223639818 -0.0534355119548449 0.0360055212923705 -0.00742717496722001 0.0308597066641381 -0.253532469463348 0.0129227869430984 0.0721207584712634 -0.153822700003926 -0.193272153368427 -0.0907482336009099 -0.0258680626160242 -0.0546731170337842 -0.00514668357625117 -0.0429484670206238 6.3504228876262e-06 0.0372119143549217 0.00873707910784171 0.00561103487780724 -0.0136288556170188 0.267078655951449 -0.0320999422285989 0.344810525849694 0.481118652219969 0.20995813508993 0.0898949870150899 0.330428863602059 -0.14718409366713 0.296381652042515 0.0021228408622533 -0.00201570354262844 0.00034480937548836 -1.3435082629861e-05 7.70643894327505e-05 -2.16559026829434e-05 -0.000561123549722717 0.000317345441756207 -0.000394690940582898 0.000369617968989534 -0.000723045154458482 -0.001744486807992 -0.00305937126799001 0.00517650525299097 0.00363087570517848 -0.0086183648277526 -0.00163430812282307 0.00347823120078314 0.00399100127092691 -0.00311240291106556 -0.00204078309326094 -0.00177765827136167 0.00409122046455058 0.0225203654080696 0.00286883875020482 0.0172574946313285 0.0011687547974656 -0.00636183834483518 -0.0114507872719604 0.000647605026509959 0.00420254056893076 0.000724040013228131 0.00200626051832502 7.25547435670691e-05 -0.000781832276784491 0.0003143067682833 -0.045719188359267 0.000393974814392799 0.0237873908024021
  50 1492.34200429504 ""  3.46032688934794 0 0 0.0014983507575813 -0.0016869781269457 0.00519236340788392 0.0032121594384655 0.00109006061657853 0.000752730155870632 -0.00655480402435036 0.00361433849078469 -0.00159758494870949 -0.00084992699260806 -0.000352687166748387 -0.00140264415380813 -0.00036902780624873 -0.00204041535330277 -0.00370181945473871 -0.00445877791957479 0.00161789399184449 -0.00726213923904775 -0.020739944197435 0.00162610539976043 0.00772917919802337 -0.0087278585911504 -0.0193935079327892 -0.00247943651471515 0.00182868256526243 0.0241703581274561 -0.00434142969573376 0.0686251365350749 -0.00691030281433226 0.00998270449840355 0.00541845030564937 -0.0580684155077424 -0.00110008309386263 -0.0036048616003987 0.0114488935258721 -0.0105069758508422 -0.00186132472866516 0.0362851353521464 0.0252486095684506 0.0148338282442305 -0.0141475773101464 0.0350819922925742 0.0109317078145033 -0.0169577329231452 -0.0282231279657282 0.0138890237145174 -0.00610140933399172 -0.00244940529720633 -0.050691145841028 6.56421701641281e-05 0.0330635532941531 0.0027995113479667 0.0121079742894676 0.0367829962287858 -0.0208502584445765 0.164413966038671 0.0158531003287665 0.0196253305421777 0.0232141916871811 0.184784552418531 0.140104025235981 0.0125944682475403 -0.0240764107690187 0.0670091618144975 -0.111840184214862 -0.607433983996699 -0.144649535110858 -0.438224340367966 -0.00807292334223248 0.207824396020102 0.364708317089329 -0.0500739514340507 -0.00850307849930301 -0.000759033087270118 0.00404879694153799 -0.0358383823403022 0.152007593151537 -0.0250950360945197 0.0930959121270676 0.0148054887411241 -0.0366494109460237
  51 1493.81937473793 ""  6.46570937087869 0 0 0.000778685275536894 -0.000426704973969458 -0.0029631317117074 0.000843300815540959 0.0008656626290559 0.00147220846453028 0.000298055707933667 0.000781966891691197 0.00128796239829891 -0.00493619704871057 0.00747123058852132 0.00559472923636424 -0.0239137638591373 0.0403145317039097 0.0294754607699289 -0.0111414987756914 -0.00122565433961513 0.00575174866860607 0.0049196766796293 0.00228946674628807 0.00866611156560634 -0.0155067121551215 0.0032491413074849 -0.00980610941320569 -0.0106559901469587 -0.00576706606116416 -0.00676143923952009 0.00137611253719749 -0.000589807956208294 0.00567808612645954 0.00607806225603421 -0.00656653375832878 -0.0107505053953099 0.20262161302748 -0.252490725780996 0.369890763187334 0.279050453968126 -0.50870433545966 -0.391330715686069 -0.122422711042166 0.163164190919052 -0.41891205351848 0.000712333442443273 -0.00111921175058455 0.000160802022920028 0.00098474834113835 -0.000445837833784511 -0.000196758066819209 -0.0037376500870181 0.000215261838200084 0.00211972986333863 0.000349236284471852 0.00097064683294681 0.00218130256826332 0.00311274192813379 0.00618409444776602 0.000691615459369543 -0.00196398222549078 -0.00071513590641616 0.00468572507569767 0.0118066315857465 -0.000877435812670463 -0.00282485203660966 0.00214555277775737 -0.00678247874352633 -0.0384911489169628 -0.0084505884699645 -0.0294852780706898 -0.00112495791526263 0.0138538286706305 0.0215012930580717 -0.00150917533924408 0.00158441467408439 0.0001244785003053 -0.000502583500301023 -0.0025760092977979 0.0109288478201875 -0.00160106195875387 -0.0178101241739136 -0.00268992225564238 0.00739238064190382
  52 1497.12761638532 ""  10.1596647075667 0 0 -0.0276188289047146 -0.0141585365023546 0.00252231192263886 0.0240214481338471 0.00893230980904608 -0.00134224888908341 -0.0405969155014756 -0.0160238020271581 -0.0170698711634579 -0.00227268840871237 9.47160199212755e-05 -0.000661784937614601 -0.000223211064638274 0.00183948143600911 -0.00145284563694592 0.0788115637303222 -0.0194818548335804 -0.0208228340519352 -0.106676191241303 0.00132514279229694 0.0748486864547215 -0.0429324522906798 -0.112580714487094 -0.01980566494861 0.344476463146466 0.455555346191193 0.158438155341475 0.417856846579269 -0.00633495005238837 -0.273849106390457 -0.14098378105361 -0.163078363531681 0.351285240900256 0.00720049672907217 -0.00648615350191364 0.0103082058330861 0.00207432248535941 -0.00903491015054325 -0.00965329007579148 -0.00280193839903266 0.00238222236731143 -0.00449367500163459 0.00709963526111753 0.0204873103598918 0.0025314519714835 -0.00393579598454684 0.0011111021820706 -0.00015545869594416 0.0132877722026459 0.00211152745819405 0.000409890442384856 -0.00339315620985383 -0.00228191544154357 0.00346199305074884 -0.0526055550667772 -0.219578856954915 -0.0194216616415455 -0.0756664314550738 -0.0197136647428929 -0.178165951079953 -0.0345691577686214 0.000943954289512412 0.0148026360973666 0.0304864445503002 -0.00763641560605607 -0.0193755165816845 -0.0203258392639766 0.0098914204415251 0.0100879284383548 -0.0109316661460917 0.0314290837202068 -0.0291435493892261 -0.00968190988892399 0.00360000212951073 0.0102669642872103 0.0119363534188336 -0.0509073716129437 0.00802325913986846 0.154231534202231 0.0333571322575676 -0.0524928225787538
  53 1501.46133449158 ""  4.46931421697396 0 0 -0.00321922620220197 -0.000538407008138019 -0.021572520057543 -0.00780391579891775 -0.00749773110244301 0.00614521354089024 0.0262618204371584 -0.0191992155187053 -0.00160652615708672 0.000831460683511657 -0.000114908107436531 0.00179356753182713 -6.40165759406907e-05 0.0016810745439487 -0.00270914058939613 0.0179208058445506 -0.0146066196531043 0.0353426891086753 0.0756414303836467 0.000695254772308966 -0.0619981708531705 0.0113506264959138 0.0962891628120763 -0.0188917806164266 0.0799722709277794 -0.099432535938298 0.0930538474758282 -0.346187789543563 0.0422133748124716 -0.0890269264800641 -0.0734195923534949 0.329696060266884 0.0857672753613292 -0.0114006292407658 -0.0334880572928059 0.000178667272200495 0.0211718796059603 0.0159353448539805 0.00858880858016245 -0.0194736821162287 -0.00787521911499294 0.0353622197442297 0.0257919658955197 0.0342471536382569 0.0479932938871789 0.00199517888546466 -0.00227609266424234 -0.00247201952376463 -0.0148460029403557 0.00706917896554934 0.00993651597939343 0.00243674077593531 0.00336902149061091 0.0106584198914015 -0.0531722342534487 -0.455813932983723 -0.0104824068574634 -0.224989444391644 -0.0801533487066065 -0.443237307211326 0.0906119442333291 -0.0448072911538288 -0.0292645922068272 0.0223625889688004 -0.032519005201576 -0.181205482893025 -0.0710101903515348 -0.122675732415253 0.00887067639988825 0.0437287661963036 0.112567733455796 -0.0367031219043467 0.02039923505506 0.0095277982366664 -0.00440700827097229 -0.00284193919390108 0.0104445160791536 0.000902506154532891 -0.22858740928417 -0.0386957859124826 0.0931510398025674
  54 1505.48181137946 ""  15.2059635930666 0 0 -0.00230876413930831 -0.00156674211240829 0.00663375712617337 -0.0325693488918568 -0.0295112253574451 0.0171929654412077 -0.00777264635468905 -0.00106959959498598 -0.000535864153171614 0.00305653912930891 0.00498192045799136 -0.00510054874662256 0.0103407630679834 0.0307581525715881 -0.0325481692877758 0.0282843583057331 -0.00265185485190943 -0.00376979186831047 0.252284877083145 0.0157896204834303 -0.250359719531554 0.116712669166937 0.337935312134689 0.0185787563337714 0.0294823728812577 0.0693366871179346 0.00600462651580642 0.0761842071714047 -0.00243981819500184 -0.0365289464365878 -0.00816595524279556 -0.0370785024577582 0.0228692637850582 -0.118893246162499 -0.511189728323578 0.0553507968927262 0.296613900160402 0.113772239809103 0.0370103324563881 -0.348043777649898 -0.0651884768020702 0.385339425472871 -0.00383655742738702 -0.00253105926866078 -0.00742897754867582 -0.000499547430187313 0.000384585677898439 0.000348607583134682 0.00284137361896145 -0.00156963969193823 -0.000992803150423457 -4.62201308385601e-05 -0.00136678901413705 -0.000589990617148568 0.000155917256541861 0.0451091697758757 -0.000501490558290589 0.0283557471347693 0.0107762948472615 0.0489833767694328 -0.0145534561398361 0.008687165818684 0.00574295029670655 0.0069028747473614 0.00215174101404952 0.0188479084316329 -0.00196459899182374 0.0222274081993326 0.00442029874628539 -0.0106039689903331 -0.00355916995572715 -0.00816835754942074 -0.00308996460925401 -0.000667364033895134 0.00123976951538943 0.00101219006007302 -0.00379080245044698 4.4709344903263e-05 0.0656970352244572 0.00585891970012724 -0.0281463444640413
  55 1509.06679756029 ""  3.65491741918253 0 0 -0.00982669763937915 0.00116200249826736 -0.0124836850968827 0.00365282336357606 -0.000559840876263283 0.00316289360869968 0.000122122686869127 -0.00568011430893098 -0.000591217920015935 6.94918837941344e-06 -0.000353987442173841 0.000772192057099814 0.00127347059822432 0.000907315903241379 -0.000360981620540452 0.0141591058958479 -0.0106605371518544 0.0296287314265963 -0.00168455915927359 0.00307448757071688 -0.00954544185339067 -0.00989143142093444 0.00850373177588206 -0.0153588610086498 0.0573790165264098 0.0513733788521993 0.0331395321940898 0.00389249510506361 0.00661504342254597 -0.0561536452169274 -0.0298346295348325 0.0251878375351891 0.0664939988064348 -0.00834381418754584 -0.0118082665447671 -0.00557522299972904 -0.001383957055205 0.00208795942868717 0.0011375303309674 -0.0119237622973761 -0.00037015224617619 0.00836874276002456 0.00451970111265728 -0.00979984545890743 0.000668308731844396 0.00434797016083039 -0.00546636685637597 -0.000283802908734129 -0.0183019945050207 0.0291688437296428 -0.00383784822034254 -0.017784804118926 0.0395634952859773 -0.0164579241835077 -0.0204113592461452 0.0431493078808577 0.0154992503463996 0.0237786937568175 -0.00480283703386828 0.0116745311270785 0.00775412787373807 -0.0597623183998602 -0.0297904965224307 -0.350397176946966 0.0441197460798314 0.00147225474225261 0.417747810683718 -0.373185324933838 -0.228632452874959 0.247959186512239 -0.324928768671935 0.497115628444183 0.00960685426064599 0.000140882265983742 -0.00075481907073017 -0.0105960000496378 0.0475298349166932 -0.00512756504199165 -0.0980422796184786 -0.00774739060802165 0.04440970740851
  56 1513.93570752951 ""  7.08821270259273 0 0 0.0190709099003141 -0.0147289611584906 -0.0168739243454306 -0.00216404434269312 0.00229679355891958 0.00137064692642963 0.0125613968578206 -0.02764450859331 -0.0221783787029788 -0.000783852731594199 0.00113004439249384 0.00115456064999251 -0.00208841346319643 -0.000766510694543985 0.000911763350592742 -0.0525648438884486 -0.0329931316301565 0.0701568774361761 0.0237498981446913 -0.0103696776298644 0.0260756097777741 -0.0307407078445936 0.000137562171621382 -0.0295389214676001 0.319000114246864 -0.00512731933024051 0.274096283649829 -0.349435986066068 0.060900792054994 -0.220154659147416 -0.20095141800354 0.436421701840504 0.320147316582113 0.0124143766501456 0.0171581712338747 0.00957141031017573 0.000166039397930674 -0.00928657369009694 -0.00620660102985055 0.0173459090370487 0.00285692594022341 -0.0175894340022106 -0.0203592267673004 -0.0239090687668877 -0.0264997950496108 0.000252159365023297 0.000819016199677001 0.00146187322890624 0.00552659829489437 -0.00717602581571725 -0.00192508666368486 0.00189485392651097 -0.0056259488343465 -0.00142297855103526 0.081119166040784 0.319658408737445 -0.00117540121943373 0.157679304946663 0.0498981395393485 0.292742122069844 -0.0376853712713481 0.0320121577863957 0.0173830492810428 0.0295915853675484 0.00423774281638229 0.0515916722420612 -0.023071161194934 0.0751350871752638 0.0217303251320308 -0.0357415396764544 0.00355933809110784 -0.0412255021311298 -0.00983532292645968 -0.0060760795504395 0.00139924846977864 -0.00446736474658685 0.0171155451148655 -0.00808163053496052 0.0667264743785342 0.0156002353089823 -0.0272826969239849
  57 1523.00007503737 ""  2.57539655004065 0 0 0.0165688229786066 -0.00254875244139094 0.00352913946066127 0.0160920353057706 0.0392363896269459 -0.0388780766055895 0.00762416946213329 0.000921772974468684 -0.000425433070505842 0.0134704746800377 0.0144291762033904 -0.00907197357155114 0.0400604472797196 0.0186701072092196 0.00352850925841176 -0.062511655836165 0.00991399149855128 -0.0180734302276558 -0.261186198530442 -0.0623476043201798 0.443589477213425 -0.079242923116077 -0.496985046257603 0.0764920069518701 -0.0333284189814588 -0.0880977083703537 -0.00342641230137643 -0.100931826140389 0.00360261849437724 0.0412220284019754 0.00807237739774431 0.061964731380354 -0.0372547220413484 -0.207742593774864 -0.34562263264664 -0.123453891441025 0.0247255611428648 -0.000627634419541155 0.000388303391188737 -0.396351582437304 0.02165516125727 0.142565083299296 0.00193335972926252 0.00280386951976541 0.0018058654164347 0.000396750477305283 -0.000460221050352765 -0.000107656559382102 -0.000700855310096961 0.0010893729401624 -0.000157643903175536 -0.000193183882595768 0.000532224735598187 1.22088188376483e-05 -0.0127319355965167 -0.0282559233816706 0.00108929128992443 -0.00863954941648694 -0.00347335746510374 -0.0259166948238477 0.00204917725552028 -0.00323737552719864 -0.00210598270894941 -0.00599910857540192 0.000172489805780168 -0.00255862456433173 0.00569793360169785 -0.00722275853811155 -0.00333698295891346 0.00418377346117177 -0.00351319411580051 0.00696473915133907 -0.00555851688044223 -0.00132256633788492 0.00109246928803508 -0.00101405490045176 0.00407645111784187 0.000136448077460371 0.0130652601778275 0.0118726845828721 -0.00163691325853258
  58 1532.45586507031 ""  45.0211363112719 0 0 0.0502372606656453 -0.0218189994686647 0.0460348974680861 -0.0136565082288534 -0.00240411209472467 -0.00268624324094969 -0.00108912458976274 0.00793192206283984 -0.0103352882965711 -0.00263580094195769 0.000719303735541467 -0.00263125164500567 -0.0094653537855153 -0.00275246326006946 -0.00358355395192815 -0.0477028001233666 0.0183020284331458 -0.104532487980034 0.0356231705128129 -0.00587569078197203 -0.00940152091157059 0.0173785145253879 0.0242010975251511 0.0233915697543995 -0.023675405607969 -0.154937149861154 0.0291648307776833 -0.143911745545782 0.00783630898496792 0.0685355612527118 0.00301613830794899 0.111286371385206 -0.077077619643676 0.0516433920351009 0.0411155263359453 0.0478372364609479 0.0309446426581644 0.00334807297254337 -0.0024565433298715 0.0641523614885457 -0.00873506728727644 -0.0121155829646657 0.0125893182608478 0.027596146605257 -0.0303938916688908 -0.000485805030765696 -0.0019959982689676 0.000674531324436404 0.00790602026633373 0.00888172739242652 -0.00316343918262609 -0.00665072328619625 0.00367123930666402 1.14945228510465e-06 -0.229566250667784 -0.210035957637103 0.00795245969719298 -0.0086082004101327 0.0115020659382278 -0.112324433418473 -0.0567340709203887 -0.000477279850934049 0.00830058726841689 -0.0447701300378307 0.00420318173017761 0.00592756034637138 0.0789568505157583 -0.0418046713546441 -0.0372812850834844 0.0341015015486961 -0.0455236208397131 0.0738733031771621 -0.0647596677477052 -0.0055124131072351 0.0326805004668167 0.000890221563852651 -0.0122660998760385 -0.00513986679021153 0.712861620848704 0.103415248447889 -0.278541543850752
  59 2931.20394275735 ""  54.7674856147672 0 0 0.000376933565858497 0.001389013280823 0.000340945108435558 -0.000145761131901155 -0.000182721391736622 -7.9965193367863e-05 -3.86590753957309e-05 -5.70504875509742e-05 1.01591656502278e-05 -3.67291109856482e-06 -2.06996726893055e-05 6.01560311896698e-05 -6.39011030768104e-05 6.91172509665332e-05 0.000117110357545213 -0.00282733662837364 -0.0162237395300628 -0.00230216402739377 0.000541867606166582 0.00363052975773627 0.000982550601820292 0.00117052256499608 -0.000517828718108049 -0.00098678181406719 -0.000142738501894026 -0.00016740431286419 0.000299403764229067 5.98758445406806e-05 0.00119403006892721 0.000149153237122126 -0.000181282391562548 -5.97464888781401e-05 -1.59478626974478e-05 0.000800419967889436 -0.000248354607799756 -0.000641456877741326 8.48687471979123e-05 0.000328253016091989 -0.000433185312722058 -4.8389031796611e-05 -0.000923040501886431 -0.000284466898907895 0.00136781519799702 -0.0182097800075934 0.00546131085057386 -0.00010960576408533 0.00276587648457742 0.000156745958619943 -0.0235133166525297 0.0096153323261623 -0.0719467565494879 -6.03056097155943e-05 -0.00199000361780719 0.00547869076437092 -0.014818212135234 0.00150218631305616 -0.0353957820216588 -0.0040785312784382 0.214000008934069 -0.0421950989620747 0.27671220008345 -0.156502970057501 0.87357585233273 -0.00368528122483999 0.027301741996705 -0.00414204278058969 -0.0141748648068807 0.00942482508208784 -0.0484183441846608 0.0174679799049714 -0.016975785659798 -0.0183568135362307 -0.000262480989767377 -0.000374517805051911 -0.000107625568772643 0.00575477395160927 0.00774366065221581 -0.00255492855372863 0.00567832134182612 -0.000350171930422017 0.00054720832226507
  60 2942.63611431093 ""  26.1015880406957 0 0 0.00781917223285604 0.0738871480992573 0.0147537091225194 0.000249530916251074 -0.0163593363671945 -0.00760154259052728 -0.000242946869454769 -0.00451224843221498 -0.00318101196619639 0.000261799588727019 -0.000529983899750889 0.000429222442868228 0.000760385196901524 -0.000124055122451998 -0.000272418844068375 -0.0700293988087905 -0.900333786178372 -0.197250156321779 0.020758613543753 0.20669794358978 0.0500701695265552 -0.0266548610989626 0.0060022131719332 0.0304563149210858 -0.0242027215409406 0.0103956643035706 0.0190034411537296 0.00569080425287277 0.045352879475172 0.0108664667966479 0.0244469061944161 0.00376198903382614 0.0057723261548562 -0.0107864104298314 0.00379793421428756 0.00896895580920093 0.00057055099766644 0.00316684490760469 -0.00305487898431253 4.01152174715503e-05 -0.00623392771373097 -0.0015140542373143 7.3530402443636e-05 -0.00796419294549326 -0.00149484771778358 0.000186107955332921 -5.62230724234629e-05 -6.0284755397332e-05 0.000741017777215596 -0.00048578796172427 0.00302359709779715 -3.82830647908395e-05 0.000264506753753292 -0.000234222673660518 0.0133633372450344 -0.0078090057826778 0.0396104009944177 -0.0125726300933274 0.0948836269688808 -0.0167822257190072 -0.0106592453492266 0.00608655614290466 -0.0359777457838391 0.000354672229991921 -0.00279121018928567 0.000438825158767221 0.000743505412967396 -0.000336965275818791 0.00231133596217839 -0.000458470901009492 0.000655781342616215 0.00037884041074056 -0.00163456326247395 0.00114687585908626 0.00141576019406738 -0.00241351520160374 -0.00286915544031192 0.000592498580873609 -0.00406524628721586 0.000633964290708543 0.00112918840220432
  61 2956.76519091727 ""  75.7686781039367 0 0 0.000735052676078242 0.00769976324086791 0.00213560483492759 5.43929076810144e-05 -0.00372410589106015 -0.00177397273638954 -0.000221116316464401 -0.000782878366415301 -0.00109571916703231 0.00019890509256322 -0.000119136554872772 0.000166721168044453 0.000834590671578511 0.000162281990352932 -0.000218757041699825 -0.00245005980524772 -0.0964310271349298 -0.0258499123321296 0.00366850304779384 0.044065561887136 0.0110529665721105 -0.0052359368710557 0.00113937747371936 0.0066642464552606 -0.00802815188845073 0.00334719251360919 0.00746504604032098 0.000106318510671565 0.00398846458375136 0.00148988597863505 0.00966079953556204 0.00196385635568417 0.00395327658761233 -0.0106551938278767 0.00400313382920099 0.00962704985161092 0.000122811619684515 0.00378158564212466 -0.00480166249008858 -0.000724921000880281 -0.00990787376833924 -0.0029493856988284 -0.0011082787998415 0.070545308886676 -0.000385583707843698 0.000246870793006394 0.000178852086080614 0.000238092384759703 -0.004307028612432 0.00330152961222176 -0.0169769778039786 -0.00103740615568057 -0.00286936814288217 0.00187054052338959 -0.0610566818601165 0.0451455574122791 -0.162804745648646 0.0392193929226994 -0.899841838463677 0.167987852480717 0.0580531200600349 -0.0334261286418047 0.191104650168577 -0.000765411250408583 0.0443273553668943 -0.00771739687955191 -0.000699951718370839 1.14883844815874e-06 -0.00266056073860233 0.00896888933837928 -0.0117505947811436 -0.0110775472985593 0.00145669324235009 0.00146733386874923 0.000975151740943855 -0.00196669420538201 -0.00469032602598037 -0.00143696385855698 0.00459560208502479 -0.00211554086723533 -0.00421439242540193
  62 2964.81164005236 ""  37.9855333585217 0 0 -0.00060952513317136 -0.0122439120974154 -0.0020899172913524 -0.0372618134818656 -0.0439151360697579 0.0124128737222078 0.000808794114870439 0.00237375259281328 -0.000585266257307755 0.00156202925194297 -0.00149161935771974 0.00295675485561208 0.0143097662982597 0.00845171613972113 -0.00268168458576066 0.0110638760269515 0.142805632115905 0.031559752160976 0.0672787572624922 0.695865860576908 0.183804214884313 0.355864232184466 -0.148256257652985 -0.3701787805765 -0.0119575436229794 0.00534872980871869 0.0128325778833685 -0.00460638556917894 -0.0339120975555192 -0.00930128772031079 0.00401655599804839 0.0028347214365834 9.35418151115829e-05 -0.167916031443094 0.0635934654409129 0.154268458464592 0.00119314107501139 0.0508978192643632 -0.0656426751838726 -0.0173718377857716 -0.21540617945498 -0.063000112746906 4.82264457937834e-06 -0.00130157156115886 0.000133542572979036 -7.78369732889282e-05 2.33018778589954e-05 7.79680808503626e-06 0.000118980363715463 -0.000143466585571984 0.000431095619285018 1.1998343405251e-05 0.000120101291864425 -5.54192416067032e-05 0.00101264949235818 -0.000904933716039892 0.00239871396462445 0.000910369187576002 0.0194245270635478 -0.00383080170347211 -0.00158835913611534 0.000962130061019489 -0.00517249499862977 2.82790433290834e-05 -0.00139604273576978 0.000246567071011276 7.95796480112057e-05 -5.42175999941054e-05 0.000272712435362995 -0.00019829855291796 0.00020973787089283 0.00018373614244934 0.000469808115561605 -0.000185084906862298 -0.000236868791026036 0.000750680802716866 0.000179509009203043 -9.82567417779892e-05 0.000653917070027688 -0.000762545331647367 -0.00227214597459233
  63 2979.58446069435 ""  84.7507825039069 0 0 -1.2271162289165e-05 -0.00336486423151096 -0.000771512375744981 -0.0114410365601305 -0.0190629863586451 0.00374607192184193 7.08722202300015e-05 0.00109095128346034 -0.000586783519359895 -0.00296241877139839 -0.00092909117922831 -0.000739923493377868 -0.0407349072491878 -0.0230647384997134 0.00493079477661367 0.00416115140779003 0.0405884272651531 0.00964405716754819 0.0248743019323484 0.277827778728965 0.0667023752790335 0.107143702576999 -0.0443073646124877 -0.12044984514454 -0.00759900259845747 0.00324652711563573 0.00829893192981694 -0.00227046575677539 -0.0174221204132703 -0.0044516963041144 0.0062460368482607 0.00231531136301252 0.00146259650430112 0.461344119779158 -0.17211167271235 -0.40454964277298 0.00531887149166006 -0.13756721121273 0.184451282971747 0.0642485008571904 0.590876035985517 0.185800329733435 1.4249026505333e-05 0.000839691871928622 -0.000123018107618232 -1.42570577199762e-05 5.21785518130442e-05 1.60375430168414e-05 4.10370126137122e-06 -1.03912389749774e-05 -0.000165312527438003 -0.000124921836681634 -4.39772895716218e-06 5.04870965678888e-05 -0.000397929331529658 9.0468515902884e-05 -0.000318097868718909 0.000899861773340065 -0.00913829398743885 0.00166069792243923 0.000414075832761933 -0.000234543941924541 0.00144472368630788 8.26794636241676e-05 0.0012702959009402 -0.00024365705627111 0.000301009090486353 -0.000185106136676332 0.000887498352359077 0.000899544216670894 -0.000866766191820929 -0.00109030037612786 0.000118367229757264 -2.10875204708425e-05 0.000122418620942443 -0.000144539947265596 -0.000811748479241889 -0.000144099324331216 0.00189662390832964 -0.000499062917469552 -0.00362649305747922
  64 3002.30890847954 ""  72.8671062738169 0 0 -0.00100901615049143 -0.0136627929447519 -0.00386639908221644 0.0392595903035855 -0.0573033096485414 -0.0533099033754717 -0.00200594063515978 0.00321150407944095 0.00430219570517801 -1.84884425996011e-05 0.000362309769876174 -0.000562731959476869 0.00519188722172979 -0.00639042085429024 -0.00571870811956968 0.0144364582417022 0.150142340964268 0.0350340573554763 0.0684631169270589 0.493672634582013 0.119187544617673 -0.528380469554627 0.186092580056137 0.527679143416924 0.0418067185444199 -0.0169630186028142 -0.0406274314131197 -0.0036483183498325 -0.0189310060295758 -0.00529411955632544 -0.0158606577028471 -0.000356262756098147 -0.00236310297759382 -0.076299462518324 0.0236511444166789 0.0592301232301808 -0.000278992171752927 0.00300367944752721 -0.00560775558406317 0.0108128153442603 0.0539438127072857 0.0167286547663001 0.000114996260485383 -0.00133808396976765 0.00101650065496473 -9.49104543715122e-05 -5.01280063660204e-06 1.75191519750641e-05 6.03858479180946e-05 -7.47392982212777e-05 0.000235466274009137 0.000210119968870964 0.000186467220779827 -2.91627825580866e-05 -0.00244556650476803 0.0012474368933037 -0.00931738146529015 0.00153030082152875 0.0177788897291064 -0.00333926366362182 -0.000732299553963407 0.000434011251376051 -0.0021740299825356 -0.000146465272859967 -0.00401033101662865 0.00075609910046961 -0.000740435484817948 0.000420676544689809 -0.00217102335113351 -0.00138975663899262 0.00128495958907738 0.00159279642602301 -0.000146179898997265 0.000163037293318922 5.15991525487615e-05 0.00114634120647841 0.000888492012508597 -0.000329677228549797 -0.00241019074833194 -0.00280184444871981 0.00204624185807296
  65 3019.4458592163 ""  43.804598152413 0 0 7.63239110156875e-05 0.0013335258907869 0.000477723377639759 -0.00460846320058038 0.00736612559184332 0.00651492923217608 0.000194524240315587 -0.000367057746982964 -0.000478553937285923 -2.86325724039713e-05 -9.23022189030982e-05 2.89514140217008e-05 0.0325537734882544 -0.0654763252853409 -0.0501536600305465 -0.000594893532739555 -0.0125213408683452 -0.00255926891208764 -0.0101795437753011 -0.0603865096726623 -0.0197742124290117 0.0624632088650528 -0.0237222516401325 -0.0563146649440664 -0.00448837600368804 0.00180484912780023 0.00441180948569234 0.000386719315735901 0.00218017671893409 0.000588883201408064 0.00190797716066948 4.94577632861964e-05 0.000313385184680548 -0.476414804169698 0.151785247052275 0.421760986216455 0.00956431205653658 -0.0233070383472192 -0.00704968246314983 0.082393238718091 0.646483123405701 0.17855743010059 -1.72555010698823e-05 -3.37177304896863e-05 -5.76793171794339e-05 2.5527504148593e-07 1.27305332545704e-05 4.81277864379784e-06 -4.05807232926237e-05 1.15857144355877e-07 -0.000112276518375718 5.73427685141494e-05 4.82972977467239e-05 6.23283955914578e-05 0.00035681344526119 -0.00016905112864545 0.00106486555785652 -0.000178130090581614 0.000460814901321637 -8.70411934252665e-05 0.000362254521295724 -0.000222898906502921 0.00118731616966203 -3.44546395214887e-05 -0.000990683012963577 0.000191108434583761 -0.000367172485861716 0.000224519595634154 -0.00116580434547751 -0.000268305937837338 0.000199280081070581 0.000272748160635129 -5.76121072713759e-05 5.97061664734981e-06 -8.52289855479475e-05 -1.6827405259069e-05 -0.000105651899797715 -0.000134428334352058 0.000399745883776463 -0.00035649455760958 0.000275191695657879
  66 3034.13784477027 ""  23.259806427288 0 0 -3.65939166129876e-05 -0.000225860389907084 -0.000162359358920142 5.74728478357728e-05 -0.000154619124456692 -7.87408161148604e-05 -0.000496064577145967 -0.000852889404073605 0.00143433421762531 -1.26071430401979e-05 9.12250443574369e-06 -9.46697491247711e-06 0.000156969289892303 -7.35041196097466e-05 -0.000136458749215066 -4.24801048267751e-07 0.00279465220635938 0.00100760075301918 0.000297443069547178 0.00145067766146065 0.000345328408716538 -0.00115689498606017 0.000367080639460343 0.000958078305966721 0.0154757532644293 -0.00651613268392197 -0.016384332222586 0.0018858280588218 0.0187353430123256 0.00383113561983106 -0.0115704658293588 -0.00219888547066881 -0.00420428985731902 -0.0018500552442836 0.000609505138572765 0.00157911219014127 1.63412256581815e-05 -0.00012024948164955 6.11703833923802e-05 6.58542643442215e-05 0.000346847584988967 6.08434540623811e-05 0.00115552865462687 -0.0035168308156159 0.00210508289679282 9.52616704023111e-05 5.3411088758037e-05 5.31689863421192e-05 0.00135122600431298 0.00030904236158722 0.000593370732034962 -0.0410975009674907 -0.0235459688362464 -0.012307375519938 -0.00867729499160702 0.00326329456087665 -0.0214890220889549 -0.00165806353873248 0.0369249877138849 -0.00588260808703538 -0.00583056106260128 -1.24578297569866e-05 -0.00849318752970558 0.0243667796423459 0.611455712745458 -0.118295949377264 0.184107998037029 -0.109139512382799 0.561988352252779 0.269997103732699 -0.223259348143672 -0.295688989958681 -0.000173218846611797 6.56994208904738e-05 9.35083678266496e-05 -0.00172807317352472 -0.00214520120266161 -0.000265642687793422 0.00063606106976612 -0.000348500239210877 0.00070852421457831
  67 3035.73609354812 ""  19.9024127611969 0 0 -0.000197623235114255 0.00032661243385216 -0.000896097821539889 -0.0034895111479049 -0.000166780751111067 0.00215105005079563 -0.00633607310558334 -0.0286619010103096 0.039863248694223 0.000186973501287171 -1.7819688004687e-05 0.00012875632558035 -0.00047999015918601 -0.00029085351601349 7.92474772976834e-05 0.000232272887597936 -0.00158385416613272 0.00291080458227525 0.00206709908107562 0.0148377932732012 0.00486406675476191 0.0335568322007517 -0.0124236257223903 -0.0334365166257422 0.418076029693668 -0.174758488079804 -0.44106172060267 0.0604679486368177 0.588110237565728 0.121292971395565 -0.399897995472208 -0.0752727889423841 -0.146461698716329 0.00488195329035626 -0.00169163147879437 -0.00365787840221909 0.000440828977678101 -0.00096952010336986 0.00146897413198835 0.000778853108311562 0.00563073951971406 0.00189238434721887 -0.00217139778724668 0.00293422897038156 -0.00671476586402152 1.42926368103732e-05 4.22673915491841e-05 1.73734097391097e-05 -0.000249124922290662 0.000130584890772761 -0.00074355704401665 0.00122743386262334 0.000517152660435953 0.000840135447867778 0.0273408203297196 -0.0119800142836998 0.0766310657883925 0.000583616145026386 -0.0224797133872507 0.00238349684117225 0.00228811265876995 -0.00117229627247232 0.00736849032437353 -0.000643402529466171 -0.0156738713191664 0.00312769137884589 -0.00654682210471491 0.00398716366141905 -0.0206976746584531 -0.00702865906658598 0.00563309558586318 0.00791495485649199 0.000116324013908195 4.01428926519141e-05 0.00015582696021094 -0.000278684784602474 -0.00102150574490429 0.00022959214605059 -0.00186360977620103 6.50555855072043e-05 -0.000982638909383176
  68 3062.92045125092 ""  23.4109287080629 0 0 9.50938723345251e-05 -0.00188568532675638 -0.000636894492562592 0.000722913435721487 -0.000308863350669718 -0.000731423648054299 0.00887866411224883 0.00605916606740693 -0.00174822396384431 -2.33181869624558e-05 -5.25696895033028e-06 9.29372535843245e-06 0.000143401766335336 1.02447872503357e-05 3.56372385574649e-05 0.00140674876648851 0.0188205179011009 0.00381998093531093 0.000387352688038761 0.000588207978599011 4.79112287454226e-05 -0.0101619214208713 0.0035000650358493 0.00933897400808427 -0.0508431526707625 0.02258895029921 0.0578894885740824 -0.0066161500017764 -0.086070855901702 -0.0172490649353338 -0.0450981375090592 -0.00669442946427536 -0.019284415178599 -0.00153633923204128 0.00048209532299286 0.00112090045098443 -2.39731681912433e-05 0.000721119926827759 -0.000993416277383025 -0.000140439264939478 -0.00130821784509468 -0.000426307995575588 -0.0256418729682212 0.0225362234929975 -0.0732302117504299 3.13891154015234e-05 -0.000135116177163811 0.000417803666171333 -0.00188749618909429 0.00176536197297469 -0.00648654370071516 -0.000604479049184182 -0.00608103907797775 0.00753764636323195 0.297868016878999 -0.137078176667122 0.866419177298655 0.00459111176409477 -0.139435184583997 0.0116231181907745 0.0181376270035736 -0.0108969336368542 0.064437651800838 0.00294241149443273 0.0804042244594307 -0.0137847475903979 -0.0154698331850365 0.00960516761564013 -0.0539078454734119 0.0225514267412819 -0.0193185567577487 -0.019559880220382 0.000142476299033278 -0.000384179294249941 0.00164117404254247 0.000211981849652647 0.000434730172447925 -0.00244079509277728 -0.00249359267432973 0.00813677702018132 -0.020524029322907
  69 3093.94061793515 ""  30.8028965062528 0 0 -0.000519034705453316 0.00590786952947635 0.0015433076670333 -0.00173135101143912 0.00286927013947738 0.00260767298751074 -0.0469900020152322 0.0594441373726117 0.0428733284594783 8.04248323332106e-05 -0.000110060238791839 -3.26079322605089e-05 5.40687152860506e-06 4.66566383150996e-05 -7.14209215580723e-05 -0.00343897089484818 -0.0562028012933173 -0.0108337159882291 -0.00496907017711364 -0.0258741210337063 -0.00730088989182041 0.026179512363593 -0.00861153524975951 -0.0240243578298239 0.459733618237494 -0.180431578591243 -0.49196248345373 -0.0728318588703339 -0.582466374224845 -0.106436892126029 0.178161411446405 0.0477702283833132 0.084081819505092 0.000357191983506719 -6.11325437210261e-05 0.000139105651361082 5.14651114358051e-05 -0.000654752948785174 0.000719332745835924 -0.000239345291729118 -4.72586954367001e-05 -0.000223106593109124 -4.38084619292304e-05 0.000277331959445075 -0.000437735183512996 9.92821916624197e-05 3.71950814524187e-05 -1.06064134198056e-05 0.000229845411765109 -0.000165045063877309 0.000514700616787508 0.00212496866779666 -0.00755957547929219 0.00626945337532671 0.00204741335923733 -0.000414213969207138 0.00514169000392286 -0.000917494945529936 -0.00303277551326378 0.000749347358091098 -0.00179596963475568 0.000767834947352203 -0.00474991568889011 0.00406692489520696 0.0756425785701748 -0.0133271397925358 -0.0237709478040687 0.0117764355483549 -0.0706000621972216 -0.0062705005195361 0.00349311494796185 0.00865035675942362 8.32984101308941e-05 -0.000153976126840522 -0.000317743949625173 -0.00161349922397012 -0.00063528839445211 -0.000552086521645089 -4.36037890018057e-05 -0.00190354041800826 0.00100396935180378
  70 3095.09356455777 ""  36.0158238866295 0 0 -8.87888953609736e-06 0.000687301049577165 0.000163647071195108 -0.000170392257154392 0.000378005910257998 0.000249978705660813 -0.00259686002168078 0.00846314702661373 0.00558287343732593 1.37284729041112e-05 -2.30568267824365e-05 1.08845338122905e-05 -8.67288979587152e-06 -0.000119966129078016 0.000138248947658665 -0.000266050325760885 -0.00698327347193606 -0.00147058993551474 -0.000700844740853578 -0.00369364748738489 -0.00104874337489743 0.0023584906643111 -0.000763887648857881 -0.00217903970647606 0.0478252543604432 -0.0181084243921528 -0.0501503465806035 -0.00961280164752602 -0.0845947957571789 -0.0155819258406899 -0.00659671028309493 0.00112509601464763 -0.000917879693027258 0.000157315700582507 -7.98661057881207e-05 -6.98209997011599e-05 -2.11513145397008e-05 0.00121894808172555 -0.00165096178918472 -1.03183337705201e-05 0.000230808484893646 6.60035751652372e-05 -0.00233263317582028 0.00371429248534137 -0.00682412220202268 -0.000113718476117209 -0.000425413815284051 0.000302774498873697 -0.00241512477060363 0.00230437779540899 -0.00608957452120195 -0.0189272612213979 0.0673702236426992 -0.0511989269061386 0.0247110032751737 -0.0112153786249367 0.0786339634014737 0.00212901808743828 -0.034479629522446 0.00433209322933378 0.0199626498606063 -0.0103398853568427 0.0582619597467451 -0.0365283787751913 -0.671823986054307 0.119308528871029 0.198104382444097 -0.0965041522516754 0.587284217378949 0.0696781466459665 -0.0423774502262186 -0.0906450091641089 0.000108009491086132 -0.000141053466868431 0.000191113378035102 0.00306852572834395 0.000899815587778515 0.000211287056702412 0.000880243039161148 0.000712869152937406 -0.00168449817286929
  71 3105.93239775327 ""  23.8654832392703 0 0 0.00059335232519921 0.00210213980977043 0.000443764474856037 -0.000173764956570988 0.000419094519245296 -3.39205251196051e-05 0.0345549739319271 0.0200376405593112 0.0112685946286005 2.51314568727777e-05 -2.39925980395873e-05 2.87091837015377e-05 -0.000131020061021113 -0.00042414282718677 0.000388122264405222 -0.00202477432701586 -0.020834490351499 -0.00352599500141254 -0.00125402641296459 -0.00497393829615023 -0.00178712118547033 0.000441281828253758 -9.13053691909158e-06 -0.00072386435379144 -0.034441674493864 0.0216728827085226 0.047367782335669 -0.013583910637299 -0.202300291505351 -0.0379421034564247 -0.365154352513341 -0.060387977317413 -0.141769129404075 0.00105238882092362 -0.000422584838143121 -0.000855880652868062 -8.61471757013178e-05 0.00335362941344619 -0.00448834466892987 0.000185089621712466 0.00192743110185365 0.000596989094165713 0.000266857428732667 -0.000375027642691946 0.00166630256505538 8.68484029694353e-05 0.000264472444055802 0.000116481498765237 -0.000531672497631638 -0.000435716789615427 -0.00367179196200727 0.0267981126202726 -0.0398415691704755 -0.0604200197050852 -0.00746487612734907 0.00302371658705399 -0.0161706844710359 -0.000829839013111095 0.00275575713630293 -0.000328710889585428 0.0110468902624781 -0.00450089694803637 0.0323841501453621 0.0147969274367829 0.198538472824022 -0.0510660195871777 0.114589994633602 -0.0690845030682225 0.30912281804491 -0.448552035706887 0.348902249561356 0.465106689666385 -5.73643369846897e-05 -5.52838812232336e-05 6.18576482332626e-05 -0.00117102413779914 -8.54531730679809e-05 0.000220291682742752 0.000666421813697655 -0.000137658288767007 0.000310749032879785
  72 3106.584512484 ""  29.413354677716 0 0 0.00110219617472346 0.00384635968488452 0.000762776035140183 -0.00027645710048201 0.000791553688235069 -1.97028885911112e-05 0.0637615594381516 0.0362273346950741 0.0203920422928435 1.35574560217277e-05 -3.64281179461264e-05 2.13167496586233e-05 -0.000118769806623247 -0.000287527741319684 0.000273905412097975 -0.00355580432911556 -0.038822531782884 -0.00664770629772533 -0.00235232826119007 -0.00962991251200576 -0.0034606526254075 0.000537375898023761 8.69853977882149e-05 -0.00120604859937892 -0.0665016966294805 0.0409882235622765 0.0902433770767747 -0.0243549959351405 -0.365710289927914 -0.0686301981732377 -0.671953879732842 -0.111257748952073 -0.26110841079348 0.000833363972989015 -0.00030115558125931 -0.000725871949599439 -2.60359653590187e-05 0.00226868390653126 -0.00299066437757826 6.46819160420748e-05 0.00124552803642317 0.000310651378751596 0.00301644674642405 -0.00201865589728914 0.00768688655140041 5.9073185263574e-05 -0.000131953740088085 -0.000161306501406814 0.000483351765347013 2.12849810994828e-05 0.002869802850944 -0.0138275711085008 0.019463081062162 0.0342292842845059 -0.0318702886800818 0.0150763105458285 -0.0957085661811051 -0.000782396192408276 0.00980341039736637 -0.000774043694808872 -0.008221659715001 0.00361438546470996 -0.0269085883010559 -0.00684082312236877 -0.0872380725301843 0.0240454929152027 -0.0687609726100884 0.0404715447735459 -0.186066896978517 0.239511772616014 -0.186645578063838 -0.248078590798005 -3.35787573571241e-05 -0.000116884735506136 -4.49414658917779e-05 -0.000673429080290294 -0.000234009752158176 0.000574025329222747 -0.00038373795857395 -0.000532576148892409 0.00180640374637309
  73 3115.85113171181 ""  26.7427869691515 0 0 0.000128535915376261 9.42581156048857e-05 7.04582309875078e-05 0.000297403021834824 -0.000312943690874008 0.000757883219409681 0.00050544260083834 0.000212279533905543 0.000141083037114046 -0.000380289335354353 4.48196271715379e-05 -0.000290820677516998 0.00770733843169168 0.0546104968715289 -0.0654961615341053 -0.000532376739378179 -0.00134951447973477 -0.000424960037522236 0.000904641823057794 -0.00205911370461306 0.000730681674637403 0.000642762712465842 -0.00012039261296719 0.00148579197381852 -0.000679074398756127 0.000409677605130321 0.000963023134821382 -2.77006707460221e-05 -0.0021277800946724 -0.000377512207806361 -0.00559718526948307 -0.000883406091155558 -0.00228623193526152 -0.106515085026916 0.0528751157116665 0.0887459272145703 0.0262143653052032 -0.554432608069901 0.742156431159828 -0.0105086108179465 -0.143178044509583 -0.0578256549204647 1.76074574838316e-05 0.000132746125958965 -1.06865601489151e-05 1.75940342074112e-05 5.77551694248501e-06 5.23901087260004e-06 -2.36682662322136e-05 1.5134322591543e-05 -0.000108503622791842 8.29029413246442e-05 -8.62287557723572e-06 -0.000330120866238235 -6.15670575979312e-06 -2.64539096595558e-05 4.90113302519337e-05 -2.47611868345973e-05 -0.00135201975741279 0.000200774703152951 0.000307797264165796 -0.000177198636566657 0.00103817065701198 -2.88127269101825e-05 -0.000825642666827289 7.28129818976893e-05 0.000785253067284155 -0.000418267307174985 0.00214959735415473 -0.00180220814117786 0.0013892262713755 0.00178634941471761 -0.000103277516403108 8.02784643573905e-06 -5.05392104694372e-05 -0.000298246306337425 -0.000229552216319919 -2.15448250872011e-07 0.000581904596283948 -0.00022821994857098 0.000429274009044994
  74 3489.29579066926 ""  16.4442634432214 0 0 -0.00024993002026606 0.00149140889423686 -0.000710032437279325 -1.57763651337979e-05 -0.00020957151646604 7.82418158192237e-05 0.000173968078092193 -0.000316774515376362 0.000174488278743569 -0.00027430681044552 3.21004910545065e-05 8.00652653490884e-05 -0.000184048953427851 -5.46704821885991e-05 -4.82989392029272e-06 -0.00200369810953933 0.000507847228422847 0.00134633554210349 0.00056905493668271 0.00138252084409829 -0.000216741404325316 0.0014797735189875 0.000626520112249722 -0.00192351517487356 -0.00144613876895028 0.000855960798111981 0.000826509707856278 0.000175656626183747 0.000314884086347411 0.000190335928707708 -0.000661741832714367 -8.9590116394925e-05 5.10993361677277e-06 0.00135795210557461 -0.000292299681109493 -0.00104018907019317 -3.72389869737401e-05 0.00031965832135075 -0.000197159876156045 0.000151614075521796 0.000590011027729796 0.00037179360438156 -0.000627655973288025 0.00174769327984936 -0.00182193192192058 -0.000464222026222217 -0.000133435267265494 6.47729944040549e-05 -0.000188123720807323 -0.000118506520023791 0.000159721754338227 1.44364409626384e-05 2.30003407688507e-06 0.000121788436184702 0.00907228570140689 -0.00276134197123011 0.0182748670628179 0.00216614913246333 -0.00457949015844782 0.00225708313692544 -0.00157116139535055 0.00067639670593872 9.33698603093308e-05 -3.84414998599615e-05 0.000137590505097382 -1.9244594019486e-05 0.000253703796868508 0.000134239377857908 -0.000518300087697312 7.14271717253634e-05 -0.000186609522307876 -0.000146319403305416 -0.0265796336611984 0.0159986186094913 -0.0608152314218239 0.00695061244796655 0.00332487416699968 -0.00185693977167625 0.377363128281467 -0.251909045940685 0.849086510441951
  75 3696.77853982907 ""  101.202851636708 0 0 0.000289735094164538 -4.80032967419799e-06 -0.000368867530967053 5.814101730245e-05 -7.98699512707556e-05 1.19695278762119e-05 -6.39491723203949e-05 -0.000106808159971758 -7.59927498490275e-05 -6.04018245828791e-05 2.67426970083465e-05 -4.12649761813296e-05 7.80144325749985e-05 -5.86811033478657e-06 4.73788718936725e-05 -0.00102749876226452 0.00358901104627398 0.00205537155902541 0.000353932293261547 0.00047379052023325 -2.35844314267897e-05 -0.000525398018328001 0.000312899549635427 0.000259916789735323 -0.000446193334629851 0.000399343043126578 0.000923919429727311 0.000357367906075918 0.000608231282218697 -0.000282040663196704 0.000709340887821518 0.000192519166937122 0.000431995245953353 -0.000333927461697313 4.68927809336237e-05 0.000153328493995182 -8.05020951473203e-05 0.000247487220880409 -0.000345323743820115 -7.87366967147041e-05 -0.000188938179840849 -3.44470751671371e-05 -0.00042908503087682 -0.000733213262366059 -7.38239334449608e-05 0.0564698032143367 0.0152214812044206 -0.0118408230489684 0.00172240167393475 0.00149890001133735 -0.000538309344380969 -0.000227667635831148 0.000107196269109779 -0.000246269963470556 0.0008346381180571 0.000800570932717946 0.00130544778174679 0.00357434330177603 0.00344775115443703 -0.000281156394488108 0.00246877417915049 -0.00491899444912609 0.00559456010143918 -0.000198635342023354 -0.00384140208566899 0.000894986765487307 -4.95035575838275e-05 0.000131760860694851 2.14100290387294e-05 0.00029369405999656 -0.000174174981490102 1.73927854619438e-05 -0.00050320394774026 0.000233583477463685 -0.000299360527355932 -0.914080581475108 -0.25273348768248 0.189827232297697 0.00296436828213732 -0.00168262654612311 0.00702885493242488
  :::
 } 
 m_exists[75] { 
  s_m_exists
  :::
  1 11111111111111111111111111111111111111111111111111111111111111111111111111111111111111 
  2 11111111111111111111111111111111111111111111111111111111111111111111111111111111111111 
  3 11111111111111111111111111111111111111111111111111111111111111111111111111111111111111 
  4 11111111111111111111111111111111111111111111111111111111111111111111111111111111111111 
  5 11111111111111111111111111111111111111111111111111111111111111111111111111111111111111 
  6 11111111111111111111111111111111111111111111111111111111111111111111111111111111111111 
  7 11111111111111111111111111111111111111111111111111111111111111111111111111111111111111 
  8 11111111111111111111111111111111111111111111111111111111111111111111111111111111111111 
  9 11111111111111111111111111111111111111111111111111111111111111111111111111111111111111 
  10 11111111111111111111111111111111111111111111111111111111111111111111111111111111111111 
  11 11111111111111111111111111111111111111111111111111111111111111111111111111111111111111 
  12 11111111111111111111111111111111111111111111111111111111111111111111111111111111111111 
  13 11111111111111111111111111111111111111111111111111111111111111111111111111111111111111 
  14 11111111111111111111111111111111111111111111111111111111111111111111111111111111111111 
  15 11111111111111111111111111111111111111111111111111111111111111111111111111111111111111 
  16 11111111111111111111111111111111111111111111111111111111111111111111111111111111111111 
  17 11111111111111111111111111111111111111111111111111111111111111111111111111111111111111 
  18 11111111111111111111111111111111111111111111111111111111111111111111111111111111111111 
  19 11111111111111111111111111111111111111111111111111111111111111111111111111111111111111 
  20 11111111111111111111111111111111111111111111111111111111111111111111111111111111111111 
  21 11111111111111111111111111111111111111111111111111111111111111111111111111111111111111 
  22 11111111111111111111111111111111111111111111111111111111111111111111111111111111111111 
  23 11111111111111111111111111111111111111111111111111111111111111111111111111111111111111 
  24 11111111111111111111111111111111111111111111111111111111111111111111111111111111111111 
  25 11111111111111111111111111111111111111111111111111111111111111111111111111111111111111 
  26 11111111111111111111111111111111111111111111111111111111111111111111111111111111111111 
  27 11111111111111111111111111111111111111111111111111111111111111111111111111111111111111 
  28 11111111111111111111111111111111111111111111111111111111111111111111111111111111111111 
  29 11111111111111111111111111111111111111111111111111111111111111111111111111111111111111 
  30 11111111111111111111111111111111111111111111111111111111111111111111111111111111111111 
  31 11111111111111111111111111111111111111111111111111111111111111111111111111111111111111 
  32 11111111111111111111111111111111111111111111111111111111111111111111111111111111111111 
  33 11111111111111111111111111111111111111111111111111111111111111111111111111111111111111 
  34 11111111111111111111111111111111111111111111111111111111111111111111111111111111111111 
  35 11111111111111111111111111111111111111111111111111111111111111111111111111111111111111 
  36 11111111111111111111111111111111111111111111111111111111111111111111111111111111111111 
  37 11111111111111111111111111111111111111111111111111111111111111111111111111111111111111 
  38 11111111111111111111111111111111111111111111111111111111111111111111111111111111111111 
  39 11111111111111111111111111111111111111111111111111111111111111111111111111111111111111 
  40 11111111111111111111111111111111111111111111111111111111111111111111111111111111111111 
  41 11111111111111111111111111111111111111111111111111111111111111111111111111111111111111 
  42 11111111111111111111111111111111111111111111111111111111111111111111111111111111111111 
  43 11111111111111111111111111111111111111111111111111111111111111111111111111111111111111 
  44 11111111111111111111111111111111111111111111111111111111111111111111111111111111111111 
  45 11111111111111111111111111111111111111111111111111111111111111111111111111111111111111 
  46 11111111111111111111111111111111111111111111111111111111111111111111111111111111111111 
  47 11111111111111111111111111111111111111111111111111111111111111111111111111111111111111 
  48 11111111111111111111111111111111111111111111111111111111111111111111111111111111111111 
  49 11111111111111111111111111111111111111111111111111111111111111111111111111111111111111 
  50 11111111111111111111111111111111111111111111111111111111111111111111111111111111111111 
  51 11111111111111111111111111111111111111111111111111111111111111111111111111111111111111 
  52 11111111111111111111111111111111111111111111111111111111111111111111111111111111111111 
  53 11111111111111111111111111111111111111111111111111111111111111111111111111111111111111 
  54 11111111111111111111111111111111111111111111111111111111111111111111111111111111111111 
  55 11111111111111111111111111111111111111111111111111111111111111111111111111111111111111 
  56 11111111111111111111111111111111111111111111111111111111111111111111111111111111111111 
  57 11111111111111111111111111111111111111111111111111111111111111111111111111111111111111 
  58 11111111111111111111111111111111111111111111111111111111111111111111111111111111111111 
  59 11111111111111111111111111111111111111111111111111111111111111111111111111111111111111 
  60 11111111111111111111111111111111111111111111111111111111111111111111111111111111111111 
  61 11111111111111111111111111111111111111111111111111111111111111111111111111111111111111 
  62 11111111111111111111111111111111111111111111111111111111111111111111111111111111111111 
  63 11111111111111111111111111111111111111111111111111111111111111111111111111111111111111 
  64 11111111111111111111111111111111111111111111111111111111111111111111111111111111111111 
  65 11111111111111111111111111111111111111111111111111111111111111111111111111111111111111 
  66 11111111111111111111111111111111111111111111111111111111111111111111111111111111111111 
  67 11111111111111111111111111111111111111111111111111111111111111111111111111111111111111 
  68 11111111111111111111111111111111111111111111111111111111111111111111111111111111111111 
  69 11111111111111111111111111111111111111111111111111111111111111111111111111111111111111 
  70 11111111111111111111111111111111111111111111111111111111111111111111111111111111111111 
  71 11111111111111111111111111111111111111111111111111111111111111111111111111111111111111 
  72 11111111111111111111111111111111111111111111111111111111111111111111111111111111111111 
  73 11111111111111111111111111111111111111111111111111111111111111111111111111111111111111 
  74 11111111111111111111111111111111111111111111111111111111111111111111111111111111111111 
  75 11111111111111111111111111111111111111111111111111111111111111111111111111111111111111 
  :::
 } 
} 
