# Supplementary material for: Cut-off Scale and Complex Formation in Density Functional Theory Computations of Epoxy-Amine Reactivity
Source: ACS Omega. 2021 Oct 25;6(44):29424–31. doi: 10.1021/acsomega.1c03229 (PMC8587129; doi:10.1021/acsomega.1c03229)
Supplement: Supplementary file 1 — ao1c03229_si_001.zip [file ao1c03229_si_001.zip › Final_structures/Primary/A4_E1_B3LYP-D3_CC-PVTZ-F_canonical/Amine_frag4_product_isomer12.vib]

{ 
 s_m_m2io_version
 :::
 2.0.0 
} 

f_m_table { 
 i_j_atom_total
 :::
 27
 m_column[86] { 
  s_m_data_name
  s_m_column_name
  i_m_width
  b_m_visible
  s_m_units
  :::
  1 r_j_Frequency  "Frequency"  10 1 "" 
  2 s_j_Symmetry  "Symmetry"  10 0 "" 
  3 r_j_Intensity  "Intensity"  10 1 "" 
  4 r_j_Raman_Act  "Raman Act"  10 0 "" 
  5 r_j_Raman_Int  "Raman Int"  10 0 "" 
  6 r_j_x1  "x1"  10 0 "" 
  7 r_j_y1  "y1"  10 0 "" 
  8 r_j_z1  "z1"  10 0 "" 
  9 r_j_x2  "x2"  10 0 "" 
  10 r_j_y2  "y2"  10 0 "" 
  11 r_j_z2  "z2"  10 0 "" 
  12 r_j_x3  "x3"  10 0 "" 
  13 r_j_y3  "y3"  10 0 "" 
  14 r_j_z3  "z3"  10 0 "" 
  15 r_j_x4  "x4"  10 0 "" 
  16 r_j_y4  "y4"  10 0 "" 
  17 r_j_z4  "z4"  10 0 "" 
  18 r_j_x5  "x5"  10 0 "" 
  19 r_j_y5  "y5"  10 0 "" 
  20 r_j_z5  "z5"  10 0 "" 
  21 r_j_x6  "x6"  10 0 "" 
  22 r_j_y6  "y6"  10 0 "" 
  23 r_j_z6  "z6"  10 0 "" 
  24 r_j_x7  "x7"  10 0 "" 
  25 r_j_y7  "y7"  10 0 "" 
  26 r_j_z7  "z7"  10 0 "" 
  27 r_j_x8  "x8"  10 0 "" 
  28 r_j_y8  "y8"  10 0 "" 
  29 r_j_z8  "z8"  10 0 "" 
  30 r_j_x9  "x9"  10 0 "" 
  31 r_j_y9  "y9"  10 0 "" 
  32 r_j_z9  "z9"  10 0 "" 
  33 r_j_x10  "x10"  10 0 "" 
  34 r_j_y10  "y10"  10 0 "" 
  35 r_j_z10  "z10"  10 0 "" 
  36 r_j_x11  "x11"  10 0 "" 
  37 r_j_y11  "y11"  10 0 "" 
  38 r_j_z11  "z11"  10 0 "" 
  39 r_j_x12  "x12"  10 0 "" 
  40 r_j_y12  "y12"  10 0 "" 
  41 r_j_z12  "z12"  10 0 "" 
  42 r_j_x13  "x13"  10 0 "" 
  43 r_j_y13  "y13"  10 0 "" 
  44 r_j_z13  "z13"  10 0 "" 
  45 r_j_x14  "x14"  10 0 "" 
  46 r_j_y14  "y14"  10 0 "" 
  47 r_j_z14  "z14"  10 0 "" 
  48 r_j_x15  "x15"  10 0 "" 
  49 r_j_y15  "y15"  10 0 "" 
  50 r_j_z15  "z15"  10 0 "" 
  51 r_j_x16  "x16"  10 0 "" 
  52 r_j_y16  "y16"  10 0 "" 
  53 r_j_z16  "z16"  10 0 "" 
  54 r_j_x17  "x17"  10 0 "" 
  55 r_j_y17  "y17"  10 0 "" 
  56 r_j_z17  "z17"  10 0 "" 
  57 r_j_x18  "x18"  10 0 "" 
  58 r_j_y18  "y18"  10 0 "" 
  59 r_j_z18  "z18"  10 0 "" 
  60 r_j_x19  "x19"  10 0 "" 
  61 r_j_y19  "y19"  10 0 "" 
  62 r_j_z19  "z19"  10 0 "" 
  63 r_j_x20  "x20"  10 0 "" 
  64 r_j_y20  "y20"  10 0 "" 
  65 r_j_z20  "z20"  10 0 "" 
  66 r_j_x21  "x21"  10 0 "" 
  67 r_j_y21  "y21"  10 0 "" 
  68 r_j_z21  "z21"  10 0 "" 
  69 r_j_x22  "x22"  10 0 "" 
  70 r_j_y22  "y22"  10 0 "" 
  71 r_j_z22  "z22"  10 0 "" 
  72 r_j_x23  "x23"  10 0 "" 
  73 r_j_y23  "y23"  10 0 "" 
  74 r_j_z23  "z23"  10 0 "" 
  75 r_j_x24  "x24"  10 0 "" 
  76 r_j_y24  "y24"  10 0 "" 
  77 r_j_z24  "z24"  10 0 "" 
  78 r_j_x25  "x25"  10 0 "" 
  79 r_j_y25  "y25"  10 0 "" 
  80 r_j_z25  "z25"  10 0 "" 
  81 r_j_x26  "x26"  10 0 "" 
  82 r_j_y26  "y26"  10 0 "" 
  83 r_j_z26  "z26"  10 0 "" 
  84 r_j_x27  "x27"  10 0 "" 
  85 r_j_y27  "y27"  10 0 "" 
  86 r_j_z27  "z27"  10 0 "" 
  :::
 } 
 m_row[75] { 
  r_j_Frequency
  s_j_Symmetry
  r_j_Intensity
  r_j_Raman_Act
  r_j_Raman_Int
  r_j_x1
  r_j_y1
  r_j_z1
  r_j_x2
  r_j_y2
  r_j_z2
  r_j_x3
  r_j_y3
  r_j_z3
  r_j_x4
  r_j_y4
  r_j_z4
  r_j_x5
  r_j_y5
  r_j_z5
  r_j_x6
  r_j_y6
  r_j_z6
  r_j_x7
  r_j_y7
  r_j_z7
  r_j_x8
  r_j_y8
  r_j_z8
  r_j_x9
  r_j_y9
  r_j_z9
  r_j_x10
  r_j_y10
  r_j_z10
  r_j_x11
  r_j_y11
  r_j_z11
  r_j_x12
  r_j_y12
  r_j_z12
  r_j_x13
  r_j_y13
  r_j_z13
  r_j_x14
  r_j_y14
  r_j_z14
  r_j_x15
  r_j_y15
  r_j_z15
  r_j_x16
  r_j_y16
  r_j_z16
  r_j_x17
  r_j_y17
  r_j_z17
  r_j_x18
  r_j_y18
  r_j_z18
  r_j_x19
  r_j_y19
  r_j_z19
  r_j_x20
  r_j_y20
  r_j_z20
  r_j_x21
  r_j_y21
  r_j_z21
  r_j_x22
  r_j_y22
  r_j_z22
  r_j_x23
  r_j_y23
  r_j_z23
  r_j_x24
  r_j_y24
  r_j_z24
  r_j_x25
  r_j_y25
  r_j_z25
  r_j_x26
  r_j_y26
  r_j_z26
  r_j_x27
  r_j_y27
  r_j_z27
  :::
  1 30.3984255022675 ""  1.45381914900227 0 0 -0.00376142823145099 0.0324485224383167 0.0314122778250641 0.00383442740213188 0.0151000940591251 0.0149809106717125 -0.0202848647473202 0.0598632295159542 0.0511959385010014 0.0208576857291901 -0.0202499359419995 -0.011370955400762 0.0455157898666209 -0.0737535805817057 -0.0523481669520535 -0.0106322485228715 0.0369434999405044 0.0124211451049272 0.0129427847262714 0.00873019126771491 0.0433243941516593 -0.0114673879526104 0.0355077003111084 -0.00590068826834533 -0.0523266474996275 0.0562265504563388 0.0261915593621459 0.010745800929672 0.0543640837699776 0.064319943535131 -0.0351104172705584 0.0919479855367704 0.080236624605738 0.0102268879756884 -0.0839426111421531 -0.0857241272159965 0.0566021546610116 -0.0956028835169484 -0.0684875220030986 0.0899377321294395 -0.0849339843848355 -0.0359369971510725 0.0274020807946245 -0.028693844221323 0.078657139078369 -0.0616066098517385 0.0027806557622291 -0.140507688028037 -0.0188776248996564 0.0299292029686865 -0.00684521173666029 0.000306406965610763 -0.0265203273036587 0.00870663076095516 0.0444066391085165 -0.13027929273972 0.0596537549801225 0.0586688879738979 -0.00766695082659047 0.171999167425769 -0.034599737276561 0.140056676661916 0.0174342096776132 0.0329433817790895 -0.00474482742997975 0.107903049750382 0.0172870360294739 -0.136212075518883 -0.014580537565509 -0.0355970370691704 0.0182490854693956 -0.0572582043260642 0.00801010125222016 0.0161685203923236 0.0482930925635234 -0.0566369537940658 0.0120334711179501 -0.116408929913234 0.0315919055329669 0.0422230376004425 0.0428392634870404
  2 51.4455516986828 ""  0.504832672782425 0 0 0.0101733530143805 0.0256648997574902 -0.0298607405558926 0.0113225032218054 -0.0202055408324591 -0.00697996701167521 0.0588126570805999 -0.000304524853889921 -0.0560420514554893 -0.0520603261758708 0.0042548920566809 0.0226874700340244 -0.0492313301505815 -0.0589362531154217 0.0395486633897906 -0.0255129965406336 0.0235659553809016 -0.00143647743796795 0.0553955562808016 -0.0203816562181458 -0.0364725659001833 0.0165125104104545 -0.0758694766464952 0.018237390357177 0.0512497140037076 -0.0539979557740671 -0.0406999710798842 0.104432977766702 -0.00152271328472586 -0.0874988648087795 0.0533019539075608 0.0342281208434671 -0.0577870215480465 -0.054882812821192 -0.13917036656296 0.0671683019149429 -0.107105942653281 -0.0280626768843436 0.0667537234468975 0.014423753385912 -0.0589181240776216 -0.000321784252862662 0.01775645668401 0.0460876342096916 -0.0253796523911445 -0.0706588950236312 0.0034835124369681 -0.00611838091612372 0.0292180173780763 0.00595486604593147 0.0113856092768706 0.0558653764407567 -0.0798692666595319 0.0996487794901236 -0.0163077474560213 0.0428963596036929 -0.0120312959455858 0.0579045184722951 0.0445090961449077 -0.0355963320143081 0.0950450199561917 0.0430525011955256 -0.00776966158538238 0.132540863531483 -0.0763725354248997 0.128944721988252 -0.00727653058304665 -0.129722250267218 0.118583153846736 0.0619122679189095 -0.0985345089473533 0.11935795712333 0.00117765419527075 0.0826915187731517 -0.0575358552656058 -0.0953291473158353 0.0632738462869703 -0.0447336186752028 0.000449220027857329 0.130962046901116 -0.0430741298584014
  3 71.4164315598231 ""  2.59494994408372 0 0 0.00402806463400555 -0.00209142426540049 0.0304713022609183 0.00147983464737847 0.0207233368897048 0.0251088870313077 0.0131375547371739 -0.0588667029421194 -0.00540269558966984 0.000242742291992763 0.08635344063275 0.0668811571449457 0.0870663284753311 -0.0744528025286359 -0.0882045416433089 0.0134935254972779 -0.0108725841173111 0.072753231129273 0.0119217702162882 0.031082837782199 -0.0364744424192361 -0.00288701524282691 -0.0305208738449164 0.0398750674669758 0.0340854800174111 -0.0800226168618513 0.0204661471267197 -0.00820691492388868 -0.0507094248021655 -0.0465134567243588 0.0230441110994709 -0.0906317745067943 -0.0191829191586992 -0.0401403409653652 -0.302211740751684 -0.128624445302958 0.0698766538068501 0.023982116768546 -0.0189060721207124 0.300290856010422 -0.0699581751616661 -0.239040370930372 -0.0133048405266251 0.0278702843752934 -0.0192901351568781 -0.0277143487422113 0.00166080927541541 0.0531833956806226 -0.0283224023014521 -0.010386522490325 -0.00595153034599586 -0.0267663807053671 -0.0113714060760023 -0.0541967776273719 -0.00637699919845662 0.0531755522654523 -0.0191743480666289 -0.0103075040587813 0.0213364365394902 -0.0491892918920108 -0.0467535538580245 -0.0514642023092181 -0.0057379549713346 -0.029195388448826 -0.0231354351608763 -0.104739010445345 -0.00878371021614129 0.0349061730808393 -0.0548270009386058 -0.0406432564793876 -0.0458713900403996 -0.0396713062011608 -0.0145747828754678 0.0305324363550727 0.00343985622328598 -0.0302805252759506 0.0145265911199025 0.0549677416844092 -0.0349766450543679 0.0480968747672814 0.0193537605835491
  4 115.099016178105 ""  3.97488498062749 0 0 -0.0100752491792591 0.00532030339874319 -0.0359805976881727 -0.00729669397468688 -0.0135670839884125 -0.028569063909863 -0.0231728965072548 0.0740744513783527 0.00706951047651388 -0.0754040780448968 0.0867164555071183 0.050260966764605 -0.0459487013042798 -0.0145206434364052 0.0129194633807101 -0.0141157948156552 0.0152805716819869 -0.0884666141917208 0.0392668032237814 -0.00248724145021245 -0.120505745258224 -0.0036039061516026 -0.118842533704107 0.0137666965606826 -0.0119510791195915 0.141962689397815 -0.011745272543813 -0.0525004018119897 0.0679593734268246 0.0752996568799251 -0.0181942545737388 0.0665374246616561 -0.00534501200419805 -0.0930166971345738 -0.284247896298548 0.0759412616309976 -0.14710870191987 0.152876450480292 0.138299795502639 0.121031116354952 0.0127812403634822 -0.199337615751157 0.0163390945936862 -0.0659181335662026 0.0200931743769231 0.0850462222010119 -0.0300858698235065 -0.0336999427752969 0.0312686644401176 -0.0212737097819952 0.00279024046646718 0.0154065846685734 0.0262283838374726 0.0140767658349934 0.00759403052528294 -0.107802045054135 0.0186260582884653 0.0279713258167814 -0.0560933872159076 0.062931402877465 0.0254561127233699 -0.010957046624373 0.00700666049549052 -0.0204768015197324 0.0326056692983374 0.0350744088470821 0.0195891794399293 0.0208049141487688 0.0115332221342138 0.0345626494548588 0.0609898283436074 0.0040243935318189 0.00603489352798036 -0.0467339247722866 -0.00842562026664264 0.0937355172998405 -0.0835834417228303 -0.0493693106823997 0.0344449322295825 -0.0422380568644452 -0.023003000395066
  5 131.20164861368 ""  0.670125922577456 0 0 -0.0197613966842727 0.0101924303512246 0.0023108779743556 0.0136423212360476 -0.0750591851219215 -0.0620637990474421 -0.0263121809318518 -0.00335805059211169 -0.00429814570375958 -0.0122818714614624 -0.0170452922707057 -0.0196214896559353 -0.0325379127174395 0.0264375756420263 0.0137800354627145 -0.0972249772494964 0.0116638006793454 0.0323219108657336 0.106457710111842 -0.0735157532657558 -0.135410969271636 -0.0345510773273849 -0.180773129120788 -0.0653074157219647 -0.119022651075205 -0.103730125302521 -0.0401836516812772 0.0997759485408252 -0.0120133154483293 -0.0523583401904563 -0.0690496215284524 0.096694513516326 0.0764952766880469 -0.00294389827405439 -0.023318485210638 0.0663361785507265 -0.0641499222352884 0.0937802653077008 0.0632766649153913 -0.0489298827633349 0.0472834026981362 -0.0582838105328213 0.0616433892144068 0.0136242938093536 0.0855052349310598 -0.00955326716033087 0.00336571282410442 0.0501062869805601 -0.00785613789692364 2.16101105986194e-05 0.0291247061926168 0.00685844769477776 -0.0320486196643825 -0.114200656579711 0.0603054773279265 -0.081324577675309 0.0746140276415048 0.125828311337249 0.0296458856437364 0.152291456101048 -0.0904318155899406 -0.00725920758325184 0.0592403893238546 0.00998259134645071 -0.0447856276565395 -0.166613608611004 0.096578469249996 0.00281209034770804 -0.146382075315274 -0.0730372851016925 -0.079943142025436 -0.147135338337152 0.0315181817152121 0.0805801951718918 0.0244448303255907 -0.0131677387311893 0.00910932623292958 0.0403360679622659 0.0736740183543312 0.129840844435063 0.0167594869987617
  6 153.642749634384 ""  1.8560894581678 0 0 0.00831033908318192 0.0394176122389411 -0.00374419828232715 -0.0183232291950707 0.11482105377794 0.0323445405280845 -0.0294640366614283 -0.0655377737631351 -0.0542478517335653 -0.0358801150780106 0.0199632622729294 -0.0227896573693432 -0.0420026636497678 -0.0714628068902931 0.0212740287353966 0.0714272640001864 0.0228495552808743 0.0616202963617583 -0.0916849814017003 0.107016402921952 0.125341624747447 0.0268941270596158 0.217918219253226 0.0348211857485127 -0.0328397273061192 -0.113859289752285 -0.0372660117983604 -0.0583094533363554 -0.0492512344626792 -0.146378690772009 -0.0305326823543322 -0.122201207401215 -0.0230839098738443 -0.0362295056302861 0.0517504579819529 -0.0240908121067064 -0.0526051248669068 -0.230461307198682 -0.0865341179153603 -0.0397683454673442 -0.119514093824981 0.209154794733176 0.0322167373675603 -0.0436027549124469 0.0487455406735896 0.0663159919343295 -0.0217032068689025 0.00614524390913595 0.0173763755365151 -0.016925272085084 0.0185085135415538 0.00858258451166678 0.0146751220126977 -0.0256324244878576 0.00806218828172131 -0.147478316460905 0.0465877570665164 0.105788167177679 -0.0230585377413791 0.132960262071116 -0.0164721513075054 -0.0191101143850693 0.0316309361771456 -0.0222714746731039 0.011147219476429 -0.044975519544225 0.0413752658975132 0.0417725220262085 -0.0351790832046521 6.66294740677701e-05 0.0158366928779578 -0.0339067374220378 -0.0113545835471466 0.0481716354582137 -0.0230001996344363 0.0625445284695468 -0.0764188034254057 -0.0568548744816457 0.0167558460840859 0.13207419718319 -0.0136226782312121
  7 199.048203608829 ""  0.600865653173631 0 0 0.0141795118502198 -0.00285657957915688 0.0041267470607618 0.0223565339048668 0.0166307767778703 -0.0297388176470079 -0.0909624372486829 -0.0300429096859981 0.015480258540874 -0.00584485245440621 0.0084969869435074 -0.026641009022508 -0.0271569611327371 -0.0333286230083067 0.0351064535621229 0.0434518906615196 -0.00868176323285337 0.0142314116916059 0.0321997979822151 0.0153793716996014 -0.0328914542075925 0.017577829382005 -0.000623803841522537 -0.0269343353558199 0.131263475639703 0.261801373802388 0.0799113375828261 -0.497389021237348 0.00545663048904911 0.107990700581279 0.0168050805326467 -0.383050158391262 -0.136436572357758 0.000236906703668961 -0.0830838361118544 0.0851175652581748 -0.103855334802279 -0.0184378417017764 0.053654011983835 0.00361444899552444 -0.0354006212096371 0.0236463784563075 0.0249224021280759 0.0481085963408474 -0.00867486036182001 -0.0302420187914638 0.0303051841370838 0.00061745832133893 0.0186946294886263 0.0264917900512553 -0.00631460156935785 0.0410535547478637 -0.03235167753226 -0.0277848274598778 0.0444185726829868 0.116075864911593 -0.00800289084540987 -0.0300722800072139 0.0341733953282278 -0.0630469424597318 0.0173694984545954 0.0361582102935562 -0.00494943450134002 0.0853175180699202 -0.0290138102844835 -0.00578867757940481 0.0583706315273394 -0.0765894746215528 -0.0417316436013746 -0.00307322747207478 -0.0459488352002844 -0.0561118008305944 0.0502873712574442 -0.0213361440007144 0.0395717983305809 -0.024435276882803 0.0828860046186723 0.068013571753735 0.0454548105513701 -0.102968623210163 0.0184543400601911
  8 227.303075198077 ""  0.244582118750118 0 0 -0.0002462164403473 0.00153643178420326 -0.00717961985625277 -0.00113741321304292 -0.00355955856534567 -0.00221853696291579 0.0215570354816708 0.00270100707055336 -0.0125310353186541 -0.00404349152248069 0.00358817545476521 0.00221292216022462 -0.000194441991640679 0.00253855239552315 -0.00676680652237947 -0.0048709885872959 0.00220654382176025 -0.0081055199120231 0.00336069702587514 -0.00269569360816264 -0.00951822938834696 -0.000655083897051149 -0.0115901977034967 0.00115214251329341 0.0445990793827675 0.00941685169678199 0.00361143737624004 0.0101342446150615 0.00332850161572176 -0.00727424823471472 0.0313073707933802 -0.00521308492173841 -0.0389521656736579 -0.00566286848315722 0.0269431371694554 -0.0228121631374053 0.0156665674335655 -0.0183840172552428 -0.0228330257941641 -0.00674581297244727 -0.00226899360194834 0.0163041502478606 -0.00508714835990449 0.00583434753472923 -0.00593885438211432 0.00930359189929026 -0.00568481320331697 0.0431548793499581 -0.006553506609433 -0.0123129268508603 0.00819279045396027 -0.0118005479377514 -0.000268649068566823 -0.013184274327251 -0.0102241853805827 0.0313009161901169 -0.00065376177912889 -0.00738847926676856 -0.000140477504737943 -0.0325657609934798 -0.0236632135498308 -0.0321697536628347 0.0113232102001464 -0.0932290545366969 0.130943040035566 0.527478875339287 0.151372730031488 -0.504078637603677 -0.156323562243639 -0.104850533995481 0.393005980890089 -0.398334123038461 -0.00305947178066839 0.0045580789183405 -0.0083616288416403 0.0030114540268668 -0.0144410368868548 0.0140075625476881 -0.00190987276196776 0.00582111836826345 -0.00852134575941303
  9 230.950016933393 ""  2.80812064800678 0 0 0.0168840280653753 0.00805985152380647 0.0103950537515499 0.00618525512669654 0.0720485262065676 0.0141599034236193 -0.0496644536543794 -0.0273836039505659 0.00763630896498131 0.0331026968201205 -0.0346274925336728 -0.0588376335436192 -0.0113912837126253 -0.0139212699627213 0.0393426224368803 0.0673004206355802 0.00121763953859082 0.0220695976736323 -0.079026675236171 0.0603721618612322 0.133046163545982 0.0307271191038714 0.209045823111781 -0.0150757028875891 -0.245801651842715 -0.214855042040124 -0.0769604536325081 0.173271815229838 -0.038205617719769 -0.103481631088122 -0.136675324064541 0.140651071439147 0.192695669584529 0.0489230016157504 -0.318287963536401 0.230723220699477 -0.194354133091772 0.253833776845982 0.242501205126306 0.0681723785056052 0.0489463679241766 -0.25835221841529 -0.0044274112725735 0.0175170642397294 -0.0303371235444131 -0.00603994036607282 0.00656951677376854 0.000183112371400511 0.00527043994889373 0.00279418128315379 -0.0133094309568992 0.0080356784520811 -0.00469846336742975 0.0026832457709425 0.00744290070965831 0.0777142577328829 -0.0273675633913405 -0.0428162466317176 0.00527743688806809 -0.0819056173971857 0.0181826803389103 -0.00404436254291575 -0.0195658964490516 0.0118203586948935 0.00902192145044843 0.0609857645586256 0.00939882691692923 -0.062596456270263 -0.00659826567637626 0.00382821714032644 0.0322291727510201 -0.0295758388040488 0.0131198110565741 -0.0249888504832399 0.0185980395879124 -0.00121120321031706 0.0243863386843867 0.0333359613062235 -0.00439836160821361 -0.0801276428146137 0.0120090876122302
  10 239.720074657384 ""  0.59021801786242 0 0 6.56754278177138e-05 0.0193571633041423 -0.00478987328544604 -0.00489887138410679 0.00653845532665756 0.0198883953283001 0.0745251898039086 0.00785311466920176 -0.0309955699328013 0.0350092205131536 -0.0729879651173686 -0.0408792515939461 0.00876130451431262 0.023025489357072 -0.00682918855774051 -0.00418123596173689 0.0194488675630665 0.00589260721195956 -0.0285865305871852 -0.00503388315960193 0.101920602189265 -0.00350274495589394 0.0905198157918797 -0.00952638143796474 0.294483608493378 0.177810947933575 0.0807299690355614 -0.173324889943677 0.0275263204209011 0.0401534623360629 0.17143387468432 -0.193624455710597 -0.23041108538814 0.0477264191021714 -0.180001455676501 0.11935170848484 -0.0651459993732651 0.254109856168405 0.15927833372854 0.0174472687166426 0.087398854009664 -0.266154473658031 -0.00772370427557619 -0.0356985040446116 0.0471869064666771 -0.00590724836669943 -0.0156495695843943 0.0111980581798513 -0.029041711695166 -0.0108322140269934 0.0242715276673424 -0.0455330019474344 0.0280526913331101 0.0121085735969091 -0.0267436838446764 -0.136679202330339 0.0423933824369255 0.0591426539034797 -0.014647621308002 0.133444666905896 -0.0486951492601559 -0.00621858757419051 0.033096437545149 -0.0851082093193618 0.02331498286709 -0.0151724856514562 -0.0391734918333965 0.0723299667146403 0.0162678727872857 -0.0248284599266198 0.0329246086425491 0.0267348210576064 -0.034376146420624 0.0443630098510131 -0.0305719679564691 -0.0156048578662458 -0.0465314810038626 -0.0510079856455572 -0.0137905897632634 0.131713023403207 -0.0155723827283428
  11 298.432924053993 ""  0.756803906478588 0 0 -0.0413304289714727 -0.000958651012187037 0.0352497995925881 -0.0754002302865312 -0.011510073637671 0.0742742261059029 -0.0160308185145303 -0.00449437362002192 0.0306414685427168 -0.0467765670703254 -0.0666894471506346 0.0353281617600535 -0.0200842689034036 0.0439002767678495 -0.0713716235413316 -0.0633341559380002 -0.00202501894619685 0.049177716785812 -0.116578015600593 -0.0194197128539122 0.148158893110175 -0.0443371982547799 0.0685416327308455 0.0727471068405897 0.0171809352051344 0.0155118724485041 0.0503402593201122 -0.0443803527011174 -0.00290476299671412 0.0436480036757118 -0.00130632604725188 -0.0246618274487592 -0.00390375327004113 -0.0627639446538266 0.0280497876130844 -0.110549469743479 0.0941763027159448 0.134839463471657 -0.0216377872343832 -0.061578822785581 0.0799518897538091 -0.186925993026065 0.00197765202998831 0.0322405619463012 -0.028895694224946 0.0825113002487084 0.013795330827493 -0.0235398916233419 0.0450685717975637 0.01493822426514 -0.0147083254164806 0.0811557795061783 -0.0602936007016294 -0.0290512094626984 -0.00356451933179577 0.0756158657211918 -0.021671421930375 0.00686748377582402 0.0232226509226716 -0.0722962113840125 0.0573627654102045 0.0102658088368304 -0.0200051345669162 0.172241615821108 -0.0631422187259287 -0.0203506611440673 0.0891226017522452 -0.114472202770255 -0.0406602979223167 0.0144686378829188 -0.113249127904652 -0.0471521542933517 -0.0259654238459243 0.040696356696739 0.00608221130964882 0.0832333635989688 -0.0383238913909876 -0.0669583812769824 -0.0497449946403622 0.0516378471943348 0.0224190430709727
  12 310.385819696008 ""  1.35114350132296 0 0 0.00936215038423562 -0.0480664371940119 -0.0475764724891278 -0.0361566914258358 0.038559966666839 0.0168073325202639 0.0812935624545224 0.00616006937210724 -0.03459365888533 -0.0414362122462695 0.0129227084644083 -0.00458747630049124 -0.0333671299630387 0.00733665593544147 -0.0360671088768947 0.0597590565465651 -0.0429498770888104 -0.0985264348071809 -0.15140863202151 0.0425878791339283 0.0780805205760422 0.0389074397097298 0.141133615111793 0.0454326314068353 0.0975110290296017 -0.0168038738327492 -0.0125359515552515 0.147557460443104 -0.00553596223158715 -0.00473032196477465 0.0838360184365228 0.0805860017950615 -0.0822268812549575 -0.0551024153370757 -0.000650415927906368 -0.0561531657556428 -0.0102483180442252 0.0140953844081821 -0.0340326111380912 -0.0201268778243916 0.0089568448940195 -0.0495693057570188 -0.000507026136913759 -0.011689980551995 0.0710098779894961 -0.0500117348484451 0.0606570003320655 0.0323867177828434 0.00618824483824393 0.0584511523043356 0.0417264574105317 0.0382540679961349 -0.0222232220652768 -0.0373065364918081 -0.0108501563506924 -0.0543224598914913 0.069091389392522 -0.0809664047928202 -0.00146774523554925 0.139624132159683 -0.0216891175282412 0.091010117918674 0.0559999836088326 0.10267408314842 -0.0347732540293315 -0.0780850711047146 0.0945382210948766 -0.0247455811653244 -0.0613085721555092 -0.0528251476137543 -0.0945055077929201 -0.0618788923772845 0.0312878427727659 -0.1139442844536 -0.00175833480800771 -0.0520385655769265 0.118366335814837 0.0779547024162437 0.0723496196880548 -0.145243520081939 -0.0343205262787222
  13 376.851400013003 ""  0.651947811979152 0 0 0.00189617116119553 0.0316209743499092 0.0523996756562611 -0.00994577871638985 0.0190475178335542 -0.0235530276044629 0.0739842187544149 -0.0348821182325799 0.00912703239745357 -0.0638887123885387 0.00686801579719876 -0.0421637655675808 -0.0744575668760191 0.0147049607442988 -0.061852415084407 -0.00499976857505211 0.0263784329910024 0.0771955583692679 0.0313122380293751 0.0148208322948278 -0.026659579992262 -0.0275284503239555 -0.01253578221062 -0.0281538227691542 0.140253213418718 -0.122221377710473 0.0984887856044564 0.106275023125738 -0.027313450462338 -0.0704629580921024 0.102893161640409 -0.0277983880951485 -0.0806010083989883 -0.0837553378830938 0.0195720761257742 -0.0748580531846873 -0.0461858538282211 0.0261092063209662 -0.0573844293558439 -0.0814230762927481 0.0205380418087699 -0.0781787504993456 0.0460675455296071 0.0250658839219046 -0.0082828447545494 -0.0139676940087637 -0.0548797850579119 -0.0357957229020697 0.00326994399978158 -0.0458458009312753 -0.00747623125784645 -0.0269399493597791 0.0357518221717845 0.0214035527201472 0.104365976228672 0.148942401289693 -0.0175171911474921 0.032170448525878 -0.00168127038032837 -0.134754109425581 0.00132604785616379 -0.040484626327503 -0.0049967860191768 -0.118956299416077 0.0404044383045508 0.0193637406894424 -0.0470916149657348 0.0865428640316322 0.0375305998585454 0.051621467257416 0.0962872148564473 0.0440801122929138 0.0595105313416194 0.00877682051258581 0.11127772751707 0.0229046600082508 -0.0072925183744216 0.136099342358989 0.060393366185381 -0.141557701725959 0.0690626678186799
  14 400.351245515611 ""  9.94642700840217 0 0 0.039532555035395 -0.0066083009301594 -0.0383946292020279 0.00290264616589808 -0.01168273987941 0.0583072681944877 -0.0629162370703485 0.0098202772082904 -0.00978524282735587 -0.0337117661648683 -0.0496136545773714 0.0611706496350724 -0.00227150866985329 0.0229958114969602 -0.0334061771575675 0.0442664601547705 -0.00647151295521268 -0.0457299306012855 -0.0398180818213897 -0.019079601371369 0.125422033353443 0.0778108484392491 0.0458345468481018 0.10419891224225 -0.134197907594702 0.0592923165949603 -0.0880913358858564 -0.103698020986718 0.0115830789923361 0.00972001936719508 -0.0912288612312841 -0.0274451027368782 0.0956575816057274 -0.0501028016267268 0.042294468162416 -0.0923242654775176 0.112506644849769 0.0633098113270242 -0.018445571575259 -0.0361852420948651 0.0434471860979827 -0.0926458384437208 0.0706263679939918 -0.0213532852874026 -0.0171528374457238 -0.0931767133048106 -0.0287566082110703 0.0212107093037184 0.0480451934816225 -0.0351783752847889 -0.0172177136553537 0.0186569849602068 0.079162000126604 -0.00208543666897708 0.0616363163610355 -0.0837156604282526 -0.0199262754926361 0.104531689449883 -0.0122435097431572 0.0289171535618984 0.0667703421759213 -0.0326817500355984 -0.0240175763355701 -0.142528872297442 0.0901248502485964 0.00554319261444653 0.0397425020744265 0.149342956098297 -0.00023944276220174 0.10843003906166 0.190238914533025 -0.00911064898853423 0.0494507298483583 0.00849650294639327 -0.0448048479159615 -0.112822152955876 0.128125568611955 0.0878133683312977 0.0573767608334063 0.041380161304551 -0.0404074159599762
  15 470.845152898788 ""  0.933610273008363 0 0 -0.00652007828919743 -0.0892506272067781 0.05208628400657 -0.0266749550718746 0.0167798739641621 -0.03681034995339 0.0388864661134274 -0.0240384819138966 0.129771171858156 0.000506403181991936 0.0446499588316265 -0.0633617069174064 -0.0315942947459895 -0.0111047510099796 -0.00546120213896431 9.87505730418877e-05 -0.0972228094107855 0.104324127288757 -0.102371022023485 0.033349111116115 -0.0619516320523982 -0.0388837287394027 0.0574752156797128 -0.0644967435153233 0.0527498349938578 0.071669612246799 0.103072487359629 0.0718678287286024 -0.0500134426102828 0.29116192443271 0.0396010445317724 0.069458985624856 0.0837242871781869 -0.000595789616688921 -0.0269642020958501 0.0331827537300344 -0.109280211012224 -0.0382499324691006 -0.015516858970359 -0.00149992002755056 -0.025314815685484 0.0347464533506354 0.0100634925151241 -0.0273565193435411 -0.0295566467018577 -0.0371346192339177 9.88160064871133e-05 0.0273690885972399 0.0477701543932759 -0.0106527735544044 -0.0261174100024768 0.0551802424459286 0.0328941626013906 -0.0138347363799887 0.000505974014590597 -0.112297255493691 -0.036059452944334 0.0456314109249328 -0.0116677671493008 0.0465147158587209 0.0873112447998637 -0.0234546567706412 -0.0430304806673279 -0.00760117687288866 0.0374966139542242 -0.00941271567140981 0.0740389287929268 0.0587394155707739 -0.0178164402903912 0.0826016789964756 0.0784549839300512 -0.0256192674900629 -0.0342051894198579 0.0263003682702805 -0.0421549578507263 -0.0952413897959517 0.0599994763827545 -0.126666973358043 -0.0795742854350587 0.185165685474061 0.0263923861343464
  16 484.632465901097 ""  3.63109675003871 0 0 -0.0639538819317412 0.000310697587515084 -0.0104871167447716 -0.0454434933363905 -0.00679025622917158 -0.000846517727927558 -0.000928477134961155 0.0141724308999333 -0.0380293900977664 0.037778431576313 0.0106722167820068 0.00545026341791774 0.0409682654993618 -0.0114224754457979 0.0391808603323554 -0.0948650599767547 0.00570690293700154 -0.028073853636383 -0.0760467483886845 -0.00131152936837154 -0.0108473315025307 -0.0608928281577915 0.0136427587502648 -0.0203659980755578 0.039813280616374 -0.0128095277107446 0.00620039415607633 0.0223277994547203 0.0125743859002566 -0.0459524725165547 0.0148812366469931 0.0338744131121656 -0.0983836274779293 0.0588787057806547 -0.0246400877293477 0.0647704243860216 -0.0114601075975079 -0.0288558129006727 0.0333637651663624 0.0575364425939419 -0.0211223278990281 0.0648571966858859 -0.0317879048094718 0.0354902048864171 0.0188887409322208 -0.0351308409829814 -0.0736173071930259 -0.0530015489678587 0.0632514685213869 -0.0309233001308891 0.109450414381323 0.0729324657495122 0.044311776914053 -0.0303652783223693 -0.120955308691669 0.244525520055665 0.0802014325077265 -0.0569516135435097 -0.00747840926795702 -0.178961339141915 0.0757868236184594 0.032577071099864 0.112564842289091 -0.0759310400575377 0.034185775754297 -0.109860933006566 0.266135532036319 0.158445654642551 -0.0938362882781707 0.00580502019298702 0.0791434502345647 -0.117221668345623 -0.0322635695994043 -0.000974049047971085 0.00531153486053349 -0.0395784250551939 -0.00402386307527662 -0.00970345772549887 -0.0154182894542856 -0.0394986754615445 -0.0131988860142704
  17 524.710303056343 ""  10.9003281851286 0 0 -0.0734020925949033 0.0559520279233105 0.0304219262646449 -0.0422500452060683 -0.0099250805058273 -0.00321930327389038 -0.000892025290995356 0.00689707226252394 -0.0374114202358196 0.026862503143981 0.00185097803962371 0.00106872650367339 0.0292360202859745 -0.00615945114993265 0.0265796667015838 -0.09681141418826 0.0593359418655526 0.00860891296757506 0.0250352091844315 -0.0125320731905884 -0.038144068407004 -0.110762569389192 -0.060579162622477 -0.0433886439475652 0.0646856319062549 -0.0891804579428368 0.0546231578295728 0.0139559772920448 0.0189451174377645 -0.137728906848342 0.0273031509869031 -0.00837633954876661 -0.117209320264785 0.0462815890457912 -0.0139778277088895 0.0487853654652523 -0.00815400491319504 -0.0150879299985118 0.0249339700149068 0.0345522744109419 -0.0114257668959196 0.0422067799161033 0.00493189059977433 -0.0758082329340251 -0.0257589466431248 -0.0203080992981594 0.0267441199407968 0.0147560283171994 0.0350181925515786 0.00540820651803877 -0.0846941152812383 0.0638953684515051 0.017814057450764 -0.00448007587871357 0.0687474951274655 -0.234689041428078 -0.0699009955299752 0.0344422970367398 -0.0436217713845712 0.134910546259412 0.0788591468263887 -0.0226862760886345 -0.103793099516532 0.0935256612488874 0.0265158726582545 0.0354927479789441 0.000984072870206588 -0.0279533925660236 0.0145421391338994 0.10416744328704 0.0366667957342291 0.0148850598834668 -0.0509951214168385 -0.00694364311557511 0.0398913090966054 0.0729163671772659 0.187456063594521 0.482247722762657 -0.0421142971247248 -0.0768428806367766 0.0170785121603821
  18 551.275864162539 ""  12.2165557673106 0 0 -0.0462628453593437 -0.101527612365508 -0.0517285588646728 -0.0791405096101535 -0.00707561283875369 -0.00121847525991741 -0.0039796489593485 0.00789748240350072 -0.00627453847797247 0.0240922137451132 0.0201301309541105 0.00718037680903281 0.0315092899991858 -0.0103361799515266 0.0306172299429627 -0.123700863133766 -0.0968076317345423 -0.0239151491242407 -0.310155466063751 0.0146471555534282 0.0447093641866504 0.0145682430307947 0.16102268095257 0.0226135027668375 0.0134536712320955 0.103940047000951 -0.0305185174099185 0.0297410206120037 -0.019410533753269 0.158993515566377 -0.00309509837402653 0.102149846397731 -0.0558155268406689 0.0401871766794686 -0.0278116809991457 0.0484381181190472 -0.0202664171145369 -0.034877532893893 0.0199925103262763 0.0613912805163259 -0.0234938956317697 0.0620998607567598 0.0584335963972829 0.0544343865172156 0.0152858272841137 0.0283149922152773 -0.0143557540313524 -0.0265231027156037 -0.0305208207517799 -0.0111225400538777 -0.0207142818539327 -0.0579847695384697 -0.0192555559605763 0.0162402967649642 0.0797037876439999 0.0487523727995613 0.00592801504860485 0.105656067216395 0.0519785869591677 -0.00462773503049585 -0.0791943754962373 -0.0176465264015484 -0.0011838142737388 -0.0319525430096027 -0.0130960098785261 0.0474676109394096 -0.135732536382375 -0.0485576871596115 0.044539766851876 -0.00777731592734365 -0.0126818877780615 0.0562932102350706 0.0600596061756638 0.0524413742196734 -0.0137565442706166 0.127024280853401 0.0220192508867819 0.358637801682647 0.0973471166787318 0.00531409272052218 -0.0436789374309538
  19 576.911948405773 ""  60.3800566480245 0 0 -0.0668600095184259 0.0007499146665749 -0.00535353603968211 -0.064437841665943 -0.00986578654384271 0.00097268012451301 -0.0114522576808608 0.0172717674090651 -0.0475412756003551 0.0196637427546491 0.00486036017895036 0.0110869226630608 0.0314989280219361 -0.00569335744289532 0.0261239750496306 -0.11577128800774 0.010078723836595 -0.0384792326938658 -0.126017555113689 -0.00381423300787485 0.00849079932125238 -0.0591192011277206 0.0356313149830709 -0.00780906170427187 0.048020640111905 -0.0333097346497755 0.021253031489272 0.0232481683251988 0.0181986728047426 -0.0819526360813057 0.0150424658500842 0.033900008654327 -0.139124887667958 0.0384420973302529 -0.0167732707750792 0.0396092802376703 -0.00218516433197098 -0.0187663314089585 0.0211195797994651 0.0437948509258865 -0.0131136742846685 0.0439820583113733 0.0540312891901299 0.00265860570184038 -0.010201338074608 -0.0112692933892249 0.0202583370609516 0.0540906409555263 0.00789532213921839 -0.0101246606351545 -0.0607677516925413 -0.000679961654454232 0.00451860649777891 -0.00048352548913578 0.150878490137193 -0.0244888859877586 -0.0558916551795955 0.0243093364326029 0.00603200141321476 0.00840436621220112 0.0225161389597383 -0.045822336286285 -0.071909606698916 -0.0243805338078148 0.0117269438719366 0.0288374296005135 -0.0789674494052867 0.0131849642438308 0.0334920795649515 0.0799782471851642 0.039599789586177 0.0440485987854413 0.0388686037476742 -0.0184621385147333 0.0637462578629567 -0.18439584856767 -0.0888744213469726 -0.653039951668101 0.0667219930578752 -0.0597483214489659 0.0367900185371688
  20 835.282800522094 ""  24.9944337101245 0 0 -0.0225695019263182 0.0476705788929258 0.0351682519914156 -0.0629879032086227 0.00163303991962154 0.0116064684034143 0.000734326580745079 0.00626557661666568 0.0353461485450639 0.00525038457023689 -0.00276994938551617 -0.00600559225596784 0.00979446115937949 -0.000251078211847913 0.00486427656280497 0.039178318299474 0.0517227329980779 -0.0641034318985451 0.0590572756795697 -0.00364696170002598 -0.0439065519824256 -0.179812955685964 -0.0881084489940929 -0.0554101800657832 0.0189455416140259 -0.112768780510442 0.0974211744704497 -0.0178985947679684 0.0274523251718293 -0.109695405539807 0.0186636491001416 -0.077084982210228 0.0238316504276652 0.0272583574058363 -0.00370305829458886 0.0257735513429922 -0.0216352217412841 -0.00477905977265779 0.00533523396680272 0.00789825706308518 -0.00350306137914739 0.0180480392353972 0.0963513624735087 -0.0358437244682984 -0.012297550512173 0.0035785062655676 0.0675846894570209 -0.0131258842696096 0.0239222538003448 -0.0178032904502469 0.0388741521641003 -0.0648119991773718 -0.030015902732558 0.0110573719411852 0.0595223880254079 0.18131915112213 0.0261427939698693 0.0369347436058605 -0.0928373241059848 -0.243860340841338 -0.00715084201715797 0.0688756585906213 0.057019257709189 -0.138334507168695 -0.0347693068062559 -0.022280292991109 -0.0132764619440863 0.0102023540027176 -0.00476570129257072 -0.08582949976312 -0.0149848742193692 -0.0176393267304357 0.015974695551139 -0.0786447955092279 -0.0695395917821894 0.0159313578730063 0.0908502388387889 0.0559175205815517 0.051450194844121 0.407321455748993 0.038191369467969
  21 858.336329443646 ""  42.8078495202167 0 0 -0.00364108563741041 0.0162869858034172 -0.0199023083143949 -0.014088895214524 -0.00511757975048582 -0.0103785170707249 0.00767215577090036 -0.0189924267577829 0.033660956287414 -0.0030678414241316 -0.00021054172748897 0.00394043240630611 0.0106336663000084 0.00101568444623638 0.00575540119561886 -0.064760864241812 0.0160475522922476 0.00951887205634531 -0.0598774145455252 -0.00317227462549226 0.00377353370415759 0.0115497606269943 0.0202600314044793 0.00352623792689899 0.0057142404290042 -0.0214372815066766 0.0347171179926204 0.00225310652473472 -0.0175312309866959 0.0268142340655744 0.00691549843097465 -0.0284089083131626 0.0423558709063371 0.00261218210501 -0.00344762454213488 0.000272653784699056 0.0111948573419483 -0.00188614902233082 0.00364145855436365 0.0129470608873983 -0.000486220008969555 0.00555437708668913 0.00834865662373792 -0.0699677665621511 -0.0787722660885012 0.000230316637362342 0.0685162828154913 -0.00884066267455975 0.0194844374289137 -0.00771891596077556 0.0709779721335858 -0.0540725225312584 -0.0236438158816544 0.0378188799311779 -0.0363238060140636 -0.168008757758141 -0.06806358643907 0.201205657712794 -0.0513743360237191 -0.0369296514949518 0.159652762239504 0.0694324963225102 0.0186613347081547 -0.145681560305741 -0.0526890268701873 -0.101861804300477 0.210729949640958 0.0523624244050214 -0.0638469999000943 -0.254824514296918 -0.0581689735427431 -0.112318447574165 0.0213196017307605 0.0670804591494355 0.00237833903793826 -0.000190435897219698 0.0173867555844114 -0.0577177731261615 -0.00873298024408963 -0.497400880383332 -0.129645510394742
  22 878.536882765634 ""  3.19910490895201 0 0 -0.0114912396790058 0.0708468135934042 -0.0184553753772425 -0.0705998635233548 0.00344823827748036 0.00609433843670298 0.0278900791260791 -0.0184054009387039 0.0968390632823699 -5.3223369772675e-05 -0.00381935309545935 -0.00369111858127909 0.0219671062773403 0.00151225387414866 0.00989137538636084 0.0157264472804268 0.0831502634445601 -0.149685451051593 0.0361012930986778 -0.00269598448131273 -0.0467284300309536 -0.175325927489208 -0.0913149393663139 -0.0490253173949767 0.0018247730909419 -0.167789918511366 0.137077693954258 -0.0441311404199706 0.0173382059023303 -0.115167300385685 0.0339859555435213 -0.189083078811833 0.165681135920182 0.0298237398008288 -0.00598997095739625 0.0236992335514291 -0.00811225979351759 -0.00459740771917087 0.0087781441315028 0.0188852185253023 -0.00259604418790985 0.0209567205321978 -0.0072668097133421 0.088418850522039 0.0143354922627195 0.00222088428444866 -0.0650754436281426 0.00575653234616052 -0.00755595985860026 0.0260194308592882 -0.0130044700901149 0.00710113836636689 0.00778795575629568 -0.0133958861257538 -0.0764630199046775 -0.132425425346233 0.0193057501220819 0.028024145842711 0.13684102723913 0.234247619725192 -0.0455867314907855 -0.0347998423689885 -0.00138592178874862 0.0435515292502374 0.0180129794727565 0.0359499701200559 -0.0766032163297507 -0.0192929666113458 0.0182344029722625 0.0655155696692444 0.0155154429888958 0.0328324491852137 0.0400184514475628 -0.024444246144666 -0.0835163078202909 -0.0115584518264838 -0.0486828284643226 -0.0280709668780153 0.0496532187328222 -0.277343687290602 -0.159060545148323
  23 927.323912329185 ""  7.921958987564 0 0 -0.0663079496844979 -0.00529712751195708 0.00635712962464616 0.0353071369961078 0.103312766999574 -0.0253016946737699 -0.0578303261491611 -0.0340621044399027 -0.0057342730030414 -0.0306826033001487 -0.0493307229784725 0.0266080801619775 0.0325668169776253 -0.0047855475711261 0.0223140591385238 0.162613747763978 -0.0572262475550864 0.166357550947714 0.304003104386814 0.0665023279283319 -0.0602461665469601 -0.0710884484890254 -0.121647245373841 -0.0323601580431137 0.136131458998039 0.038387484046012 0.12379435063251 0.182994939637836 -0.0937072474088306 0.245590022378381 -0.0096032018688916 0.289513415553489 -0.312466898292982 8.42347068080114e-05 0.029253496025653 -0.0232278384855568 0.145350010006991 0.0466569828253011 0.0463150153589389 -0.0259217607868055 0.018305880453318 -0.0430455252169605 0.0128807803041893 0.044641354382813 0.00623072621116331 0.00550421448448114 0.0042264146029388 -0.00451126391417624 0.0213835673478838 -0.00911262574667317 -0.000893098459074529 -0.0166825209617751 -0.0273710822346514 -0.000896509886389432 -0.00546351750234286 -0.0509344288104634 0.00321682124311486 0.0276842527679011 0.061697490037872 0.0950933991369187 0.0335149834205676 -0.00132241657481058 -0.00519171879045868 -0.131723166008874 -0.0206692670250751 -0.00140526096576252 -0.0110396995012928 0.0354099744364633 0.00565047033366568 0.0381114827116274 0.0444658108141049 -0.00707274980252716 0.00418437697079011 -0.0214130553528761 -0.0367317442589985 0.00350666142662845 0.0142524707287006 -0.00110290818152857 0.022890864212899 -0.0872146718820261 -0.0649498063485253
  24 944.436620814423 ""  17.2517571144269 0 0 -0.0124646162354264 0.00685593757375141 -0.00215057290972421 -0.00898587049729763 0.0258109352713382 -0.026574072215283 -0.0151844599157109 -0.0107651373675276 0.00970119473105973 -0.0178125610619331 -0.0191023664592247 0.0126811083559814 0.0220478714660955 -0.000685383156185854 0.0139647089935799 0.0265476300955537 -0.00401720027749747 0.0357887939603772 0.0255186988933782 0.0180472499578076 -0.0227042324675668 -0.0222041875422117 -0.00638624207351205 -0.0228704370798779 0.04080717270795 -0.0101560845998801 0.0550618044495643 0.048261158527786 -0.0237096609210103 0.0537924907235774 0.00250323154334055 0.0603313426848155 -0.0770757689195754 0.00653106605704492 0.00836828410146149 -0.003877726937769 0.0601933611863454 0.0140519824629687 0.0203777992819246 0.0042789377601214 0.00577773262543744 -0.00691385732269092 0.04072744557685 -0.0598845221688089 -0.0468405834858302 -0.0151877495436933 -0.0703158731205408 0.0167051553359892 -0.0616015465149942 0.0725612060479127 0.0273526116496238 0.009046138807036 0.106608658170658 0.0137329982503191 0.086130111038489 0.0357376315321777 -0.0565985064926083 0.0850754221898462 -0.0818004671559767 -0.16773796832512 -0.0988508668912845 0.0129578407048954 0.0406452399376459 0.495961740783538 0.0719956829371461 -0.00921958715697424 0.0304470345557166 -0.162282333319723 -0.034029540145327 -0.275987209265061 -0.219854596192317 0.0125647646084801 0.0224719606274208 0.0015415105926548 -0.00984741824566522 -0.0286600160553724 -0.0481484573848418 -0.0132382161989388 0.0394716233641194 0.0538717537007728 -0.00476585175609614
  25 958.056687264146 ""  16.0559535676447 0 0 -0.0243299883169682 0.0272603672753786 -0.0644327846641201 0.0443460597221292 0.0121160973777303 -0.0709430258670732 -0.00142901537647 -0.0232874392493637 0.0754464852903548 -0.0350634213714678 -0.0206251500713409 0.0234353417204796 0.033455730788038 0.00054081769930115 0.0241425729298298 -0.110881030417182 0.0454701805421472 -0.109517336580787 -0.102071292558232 0.0108051469812908 0.035860760422832 0.188817322552336 0.145214772165158 0.0110767702912118 0.0633851002664293 -0.131519741813212 0.170751614556149 0.0378794274811419 -0.0165305744381047 -0.0186723422566035 0.0311523420777624 -0.0542458159045943 -0.00661685376916932 -0.0142294809874366 0.0120639523778857 -0.0274686449800679 0.117941313804484 0.0182263875905469 0.0275268150056719 0.0197427553692658 0.0108611551529235 -0.017590368531209 -0.00495435431862399 -0.0661807570511484 0.0475388204614422 -0.0064476058559434 0.0506173178096238 -0.000561815096631206 -0.0140144536894431 -0.0417311090519344 -0.0063488715965954 0.0402260325377777 0.000120456453821381 -0.0427938552733836 -0.10790042292272 0.201504259016497 0.118270477184496 -0.008562981859081 -0.121506753068461 -0.230523949552321 -0.20322719273512 0.0146357006732561 0.0687487784467257 0.0415841197873359 0.0307481977778554 0.0920559018085947 -0.198078890736002 -0.026132696985433 0.0563282534703216 0.257521973238106 0.067143859433877 0.0979376285449059 -0.0202115607777272 0.035263720560942 -0.00629099670188385 -0.00240039826246346 0.0123297835590981 -0.0188513492449976 0.0561932892206983 -0.0995866097544677 -0.0797221418306318
  26 965.705219580179 ""  6.7669540548927 0 0 0.0429881274073995 0.000688129721565072 0.0109395998526232 -0.0928176552722867 0.0349001155354424 0.0230068512630485 0.0526794521751772 -0.0214355780696276 -0.0534743238508606 -0.00241607061901268 -0.0136122984570399 -0.0077387559894125 0.0188757439157447 -0.000257055852581421 0.00571060421781925 0.167881650603198 -0.0351844522919285 0.161044272309531 0.149110649118859 0.0241205159600203 -0.119671483253204 -0.297417768912476 -0.200684179029198 -0.0699783946276979 -0.128290196053572 0.244947567396487 -0.301974797556727 -0.0683180699552278 -0.0379028011819001 0.190065447001369 -0.0401787612006681 0.0125652179257656 0.214577844708593 0.0389400938121947 -0.000538477142054818 0.029213855884764 -0.0121217498519703 0.00516318415935814 0.0128344112746618 -0.00239116892219851 -0.00140803263261556 0.0145948434187645 0.0102683217492696 -0.0407055297720678 0.0268778272191682 -0.00521046395702582 0.029122404689529 0.000789070820353029 -0.0140065473070772 -0.0230693417434006 0.00248852895418932 0.0261908097643709 0.00743884300689578 -0.0282499357246485 -0.0639741546168402 0.116544364014097 0.0749244778555947 0.0412889455471392 -0.0748594157180883 -0.152889592723671 -0.149354412420319 0.0135241694511014 0.0565145044802532 0.060680094683291 0.0259601502250097 0.0628187662386689 -0.134245315860962 -0.0290556703924865 0.0359380782108961 0.153684857100509 0.0295457839659482 0.0678020051260593 -0.00987078100562351 0.0280543420368812 0.00658265744412875 -0.00721702246323651 -0.000495797631492105 -0.0311310136089316 0.0240861730099153 -0.22286484670259 -0.0746216039504459
  27 987.729019571587 ""  21.5407129785296 0 0 -0.0498982089021815 -0.00354717385703041 0.00676391869510982 0.0523494766588633 -0.0434628856567975 0.130669830379462 -0.0444310346153402 -0.00333666579767963 -0.00191825383565902 0.0767331553964197 0.0531697379125464 -0.033441344388 -0.0827336799792755 0.000300408330522212 -0.0535303999661128 -0.0610182662351467 -0.0100480001489079 0.0176179350374398 0.147539749434813 -0.0423177949717385 0.0924919579376106 0.0286047610708718 -0.0914712398237809 0.116338382587368 0.065580154621158 -0.0351164295429131 0.10034304713876 0.0684781619408683 -0.0205210693456399 0.0295532606632848 -0.00875657139742297 0.0993292487689715 -0.165417377786653 -0.0200248677860906 -0.022374812782024 0.0127411954997665 -0.208223909791559 -0.0378413166817993 -0.0677246637376004 -0.0374662937612714 -0.0168995144191956 0.0114779011414868 0.0392071623744085 -0.0125309487868404 0.0070913514950472 -0.00378029270429593 0.00700302190346194 0.000748172627058318 -0.00627594112058076 -0.00400275683345871 0.0174160961035943 0.00568908594248517 0.015491713242796 -0.0248489791392773 -0.0607340192971556 0.0469506754277618 0.0549472947925103 0.127197028773458 -0.0315275443002166 -0.097341747778754 -0.141558109310372 0.0189021916491191 0.0717829525322635 0.0941057252215491 0.0281571518165867 0.0563507766376855 -0.136870586661221 -0.0529163757276453 0.0272376188467698 0.0815786585385309 -0.00826269227241986 0.0616139082848685 -0.00370049523121422 0.00300337659819282 -0.0461602672217798 -0.0147007289324093 0.0159741530039092 -0.0279715825434498 -0.00503351665908053 -0.228432214571264 -0.105925503680572
  28 1069.03644261375 ""  42.8338711589675 0 0 -0.0125954466678152 0.00768342792307153 -0.00196323236105327 0.0199550287430391 -0.00138209944206863 -0.0142051563567478 0.0202777096368193 -0.00996362284337162 -0.00532971120677604 -0.00429180438007581 -0.000112879147628651 0.00201578071849991 0.000593473274184054 -0.000823705222405123 0.00439171329375091 -0.0611210580167157 0.0102624019173491 0.0212384778147966 -0.0170494261654711 -0.00169623587068689 0.0186364979225263 0.053781463422909 0.0450783134681226 -0.0021798100500374 -0.0328027039779147 0.0501012694236328 -0.0707878615252166 -0.0279366402081028 -0.00921476181614319 0.0388170286163126 -0.00595656284771977 -0.0184518845831572 0.0771593034813933 -0.0148703393639732 0.00265915717472288 -0.013398192425289 0.0295402345876 0.0036027338181395 0.00449074313371052 0.00273050520725172 0.00253895734635802 -0.00974771320058415 0.0240397013125838 -0.00543868601430286 0.0334922227960991 0.0109491974467983 -0.0554105756406027 0.010085361496558 0.157319912098628 0.0574291100854063 -0.0175813582693656 -0.109696807321911 0.00352261505733698 -0.0373598783817109 -0.0760127427622463 0.104323939779819 0.0880296722527844 -0.0736956312038788 -0.0172179941541194 -0.00783197661211765 0.158072868864543 0.0461848860880922 -0.0142402120084706 0.0434695271886059 0.00445781511766629 0.0265848135969261 -0.278458615524418 -0.155033763191439 0.00954523824707128 -0.126909648256294 -0.115953439873744 0.0415204196911092 -0.0524628816729935 0.0058705569749203 0.0104489165116323 -0.107240428331605 0.340882601952532 -0.0587959733123359 -0.0316764451247312 -0.100464269545378 -0.02720272170265
  29 1089.76327833968 ""  1.53457848074825 0 0 0.0264679689678176 -0.0578621264718719 0.0998322274339542 0.0166948141254758 0.000139512605235209 -0.0528115772356489 -0.00621897378787754 0.0667525203661192 -0.0330241666898451 -0.018816611715615 -0.00754345416675852 0.00834337256414147 0.00504436574719748 -0.00572891505241532 0.0173805460268265 0.0263661185052003 -0.0571672041405604 0.0800431229885321 -0.129003376157938 0.0113626857277085 -0.0241692975280221 0.0226331900605925 0.0918606176794816 -0.0786661056891147 -0.0229458680992425 -0.0432162984108501 -0.0065522029004672 -0.0483073247326562 0.0972449048832811 -0.227315403315676 0.0138110844042003 -0.0494929089103519 -0.041653137887806 -0.0412789609460748 0.011607369740533 -0.0376050474893715 0.106887425134987 0.0173531449547919 0.0235175876284366 -0.0033775936799427 0.00751121933557101 -0.0331853404225399 0.0632625651912115 0.0476976191883744 -0.0551300227713178 -0.00235715822376958 0.00983756222794946 -0.0115947826542985 -0.000661680633750699 -0.00592725866853035 0.075867453513017 0.00183233342457471 0.00282855011302396 -0.038427924424548 -0.104733635648034 -0.156283791121768 -0.0056948067368549 0.301734132354062 0.0729469671475134 0.0550275336204094 -0.171008300764832 -0.0021735654401291 0.141093779709796 0.0385848214842125 0.0281865860520957 0.08589890878739 -0.174536485111533 -0.0381350348248052 0.0343543357098158 0.131934632546795 0.0128636986904851 0.072904051739489 -0.0459114211446249 -0.0331508562037673 -0.0141600632708628 0.00254038318314952 -0.00967824673733787 -0.0106678101763294 -0.24248907657111 -0.140925624599669 0.0580537108391104
  30 1102.89096681915 ""  41.5264965782737 0 0 -0.0429819039198738 0.027648121839669 -0.066062267946358 0.0425861383395226 0.00285404936091093 0.00939356483813825 0.0464588818537651 -0.0478324066730696 0.0107849815403913 -0.0114338133435312 0.00399512105429974 -0.0123733789681178 0.0110522646818671 0.00175400840664639 0.00571603882419578 -0.121569119233914 0.0413424058101673 -0.0853258414203552 0.0708611386354334 -0.00244444979038637 0.0346133238621006 0.0916503458268005 0.0262701716164278 0.0388729444650218 -0.0672429353754568 0.0879908648581432 -0.130307787148412 -0.051357038338145 -0.0553856529348318 0.154409898079406 -0.0114015898303314 -0.0374789683912025 0.180774982877359 -0.00350380389093044 0.00426150723579907 -0.00929295031284209 0.0183118692520762 0.00234667571008254 0.00389051438935015 0.00479483377366519 0.0050887130925932 -0.0071997722813105 0.123430550834068 0.0623614239614029 0.00244901941461022 -0.00119975922168232 -0.00231818336667794 0.002577129630017 -0.0425004588871959 0.00759831685443094 -0.00947218079436051 0.0149023171299281 -0.00197283225185776 0.0297897420249604 0.214293487156301 0.0200774295452684 -0.0426228535683603 0.134150940177409 0.0498750339402196 -0.0101686416922325 -0.0200219693029428 0.026729581438621 -0.0116082069006647 -0.0381425049265155 -0.0123264194669468 -0.0363198775733413 0.130283993458861 0.0575351568671417 -0.0114435204993608 -0.0385860803574293 0.0246701153003138 -0.0378625924636721 -0.137269694743906 -0.0509371391927587 0.0245780726534364 0.0327672464325432 -0.122481794500016 0.0132410791798932 -0.0586347622717562 -0.0589911405294604 -0.0224815217881403
  31 1129.81593019795 ""  141.807458201789 0 0 0.0407853151437361 0.0414327667477788 0.00639825961716036 0.00177651974405318 -0.0858098202961808 0.0596389653776148 -0.0301587667548176 -0.0198237638312549 -0.00975744328155398 -0.120868865489516 0.0185832960276303 -0.0890862199191701 0.127917736262806 0.0513490165336207 0.0230073982390025 0.067957338024155 0.0232222879998192 0.0824974440976999 -0.0450999328657946 -0.0855139134987827 0.136236318957544 0.046812491855149 0.0379457099507841 0.0425282955056727 0.0547072627524342 0.0372159589734438 0.0366737063125769 0.0697713841889118 -0.0423894404666838 0.0875686351036902 -0.0178919025170071 0.10246047709555 -0.103272424282344 0.109391634774105 -0.0526140510925012 0.0675385995213159 -0.159832481745308 -0.068408827659768 -0.039045009306767 0.164878173204169 0.00665962551783597 0.123588180941056 0.00030708280535749 -0.00016715119520805 -0.0149179109711832 -0.00131498137866402 -0.00485092936130453 -0.000532384104988436 0.00736512018257257 0.0151348948476691 0.0181029349277488 -0.00162047577768965 -0.00745357085435295 -0.0128449018496927 -0.0268628805455101 -0.0319402272923128 -0.00648308498447337 -0.00871383406322858 0.00654097954452561 0.0239120988293323 -0.0249292614362103 0.0194609539636942 0.03230454214903 -0.0232784642404924 0.00238333769918608 0.0243676213467024 -0.0560325271472559 0.000879049215113998 0.0119826577407848 0.0464538295628167 0.0141237420992815 0.0150842386509583 0.00267581952340484 -0.00883821979956603 0.0016382920369109 0.00365365768932264 -0.0115833754645848 0.00700223780171157 -0.0418496022976194 0.00997063344201222 0.0280248616255638
  32 1143.74039813509 ""  32.7163934499977 0 0 -0.0160299014689271 0.115040374773201 0.0474797769683119 -0.00425708952022838 -0.0543412864968962 -0.0708850017337759 0.00881901298282297 -0.0583673872936289 -0.0253409979752137 0.0466429852984939 0.00167966710114757 0.0446445973183788 -0.0561725830591511 0.0131043982566134 -0.000973958852570885 -0.0702405754003539 0.0897863871648247 0.19852332590962 -0.160491413240233 -0.0822133080278445 0.18376999675948 0.0345411437712921 0.220833857686653 -0.130929189556572 0.0103182066596794 0.161575596788204 -0.104106347602157 0.0171745355877972 -0.0904232216696236 0.252229188080746 -0.0399114078042882 0.128647297414704 0.0379714975603775 -0.136707242791537 -0.0587013478462443 -0.0621278105752168 0.00795593159697501 -0.0492370894596457 -0.0467421431697844 0.118348831381118 -0.0120834040929362 0.0153840094674205 -0.005871076344955 -0.0127390270437239 -0.0353987729438003 -0.00163363699080869 -0.0184949176122753 0.00513476916699861 -0.0119899841519387 0.0547247175732012 0.0281487053169066 0.0106351913118723 -0.0273311448697294 -0.01619396521372 -0.0261489330911858 -0.0543229117889021 -0.030706294861766 -0.0465157240224597 -0.00180133256298409 0.023503694021766 -0.0580509413339837 0.0823537654498949 0.0517834149720661 -0.0988413166121345 -0.00622013281922335 0.0377729286309508 -0.0572995595246051 0.0526282223189104 0.0243489214821541 0.112186444315397 0.063790754646866 0.00763428992584443 0.0358947726406864 -0.0361215111569516 -0.0266360378089499 0.015959486251617 -0.0737865886610698 0.0141731453703758 0.056078729276076 0.0396444581153638 -0.0212730904983675
  33 1162.11462419155 ""  14.4550127599112 0 0 0.0252065884638328 -0.0421348998901861 0.00882528762892146 -0.00818207106777649 0.0110146178200492 0.0067714902680054 -0.0160443447772691 0.0336382894109791 0.00563671749413941 -0.00355578336747114 -0.000111830855459023 -0.00231734452911814 0.00595263289342565 -0.0104978209990799 -0.00258592557729688 0.0381695192871439 -0.0443784234258012 0.0324988736297377 -0.0108290914840498 0.0252146672487655 -0.0709153167615049 -0.0207978478840723 -0.0497568250685575 0.0181783736903717 0.00910193808677264 -0.0650384476684419 0.0618107584530588 0.00985651926070862 0.0468617827501236 -0.127694418319388 0.0164720380359798 -0.0323829792624343 -0.061191301026467 0.0379671757529182 0.0256459334319542 0.0164894218266961 0.0105594648844496 0.0234235943721577 0.0200503379295342 -0.0608224427345589 0.00242244712322804 -0.0159019371906341 0.0353928209013461 -0.0568832203649661 -3.4846143244284e-05 0.00381240901330695 -0.0669770220331187 0.0351241343512582 -0.0246197158726255 0.156699867191847 -0.0350167114108161 0.0172690058576501 -0.068686404968972 0.00824270250188938 0.062054019889993 0.116832855527112 0.0041819289196727 -0.0737655869911061 -0.0818469357242793 -0.124523345110265 -0.044939558698414 0.353812404057107 0.0107836834655912 -0.278389870326985 -0.04840017268118 -0.00907659550313442 0.0319709451206454 0.166642364064302 0.0307195257531843 0.119190779634368 0.149019900163708 -0.0620703881297202 -0.0181974964594604 0.0302147240973391 -0.01051562846705 0.0183187451222011 -0.116215421358129 0.0338006729676065 -0.0317875301623505 -0.102570105242591 -0.0345249860836522
  34 1177.64770670643 ""  31.8644926684505 0 0 0.0880529836276278 0.0331606731890563 -0.0856282687877905 -0.0648190758423191 -0.00756381132199123 -0.0327670137782117 -0.0376898441859438 -0.0287512515194435 0.0209054845680136 0.0356835405489935 -0.00262742064511245 0.0594249899327026 -0.0120861641693782 -0.0216708289667914 -0.0672851028670252 0.233618514739558 0.0324984217148013 -0.12583565864283 -0.0691705365890238 -0.007100381506449 -0.0496814205503208 0.00880798284037522 -0.0510767685316357 0.0562147104836852 0.0923450393064175 -0.0232381362566075 0.122465295112001 0.123237410297807 -0.0571455050887514 0.086497633432509 -0.00196961394787812 0.0721509623111229 -0.122681499901247 0.25493946532948 0.0474968759702492 0.180321104334377 -0.22203662671925 0.039242249685719 -0.000343283575419428 -0.187401903528776 -0.0237933916643672 0.0666195134029679 0.0135266960988792 0.0119451359847607 -0.0367075726206046 -0.00187139187320379 -4.16589198588113e-05 -0.00710160349682838 0.0193405709375604 0.0116463276668839 0.0500505461574449 -0.00642277853242775 -0.0049911192741944 -0.0279677330067895 0.0393720744036549 -0.0765785291649761 -0.0561210522376337 0.0307802674951893 0.0297011654916305 0.0556801963573173 -0.0111766850265604 -0.019370784598788 0.0586874907317998 -0.00894260614578983 0.0131076460469441 0.054397415505504 -0.116146668635517 -0.0200950497075624 0.0186554366602316 0.0681832765142795 0.000574668470140799 0.0374080211310241 -0.0469230771999677 0.00600340854532982 0.058046262966424 0.00242253212739273 0.000149983321417348 0.00339522241589609 -0.120357338449535 0.076541853154951 0.113476674450423
  35 1182.18956677597 ""  9.45125844328708 0 0 0.0639862259462731 -0.0154687798451993 -0.0320973737548972 -0.0361253859139204 -0.00643704434470635 -0.0185848781084166 -0.0311534615892799 0.0137589300001831 0.0141548663703859 0.0351063180637131 -0.0413008690363644 0.00233862641767571 -0.0480111830900857 0.0835228213968904 0.0337441255625435 0.255318269514769 -0.0292575139431285 -0.0452163743429678 0.0168204095299353 -0.0320044129507335 0.0267267013639258 -0.0821813161514562 -0.0147429560398662 -0.0599493837265159 0.0525831414654451 -0.0624849879516112 0.108654842584306 0.0721304217041026 0.00949714100254822 -0.0581854776970084 0.012864868938104 0.00908643293876598 -0.110637078903615 -0.347757459100101 -0.22149094850792 -0.160469347054553 -0.0293380257310354 -0.177553648180244 -0.145759834903647 0.491371162226134 -0.0181243808655491 0.105464499782711 0.0240828209491323 0.0109871759649462 0.0298402075326509 0.00184265116491298 0.00150737792178659 0.00227121236112503 0.000422658027518698 -0.0141041483078312 -0.0281906622175572 -0.00302599509306228 0.00695003733183581 0.0155513318034414 0.0273715899376508 0.0638513466345187 0.033170478688592 0.0135354383221136 -4.62268545304243e-05 -0.0209383806501664 0.017021147613935 0.00037728202923706 -0.0319385411339939 0.0166891172552304 -0.00536447335718321 -0.0317191343878314 0.0554526935807707 -0.00445978954741828 -0.012025704810157 -0.0550321073905634 -0.0133636681425887 -0.0169072861362005 -0.0489542859878272 0.0166170780023281 0.0129439809511552 -0.00527946390693619 0.0199012498274218 -0.00534831891364504 -0.062675768131392 -0.0662802671114199 0.000400550411621469
  36 1202.13637903398 ""  10.313026993957 0 0 0.0438438254741544 0.0266755887972654 0.056880038834505 -0.00514337548324453 -0.0542463865592059 -0.0462374778547864 -0.0244369290412742 0.0152465254484042 -0.00983275628791296 -0.00603761794812628 0.0238080064112744 0.0326574608231326 0.0100868981967682 -0.0297510566583043 -0.0311985962470199 0.18222928905733 -0.0130005610393692 0.193704312241593 -0.145289727554989 -0.0692542086944544 0.127426675139078 -0.0233785089042268 0.148636644123714 -0.131839075813849 0.0384309821353807 0.00508806126769099 0.0447100767101964 0.0419949673282465 0.0133352862595686 -0.0383517881016077 -0.00315779063493902 0.0445328006083188 -0.0837680592894345 0.170989279610508 0.0745691615527167 0.0982253485374367 -0.0652687485773543 0.0581434037545597 0.0375067728134393 -0.197806376721632 -0.00346160513527749 -0.00136198079721236 0.0326880089541064 0.0216801559400734 0.0836874849203762 0.00500672531425338 0.00716989172716899 0.00813065861236183 -0.0175711727026166 -0.0495527803891557 -0.094966942489459 7.25108635675238e-06 0.0212193358754725 0.0542958521156493 -0.0745060389930003 0.155551908471452 0.141117715067952 0.0157266975809849 -0.00774593048227735 -0.0573608888146414 -0.00180456034445386 -0.000244488636984951 -0.0953075642939575 0.0571453091676806 -0.0195186140215774 -0.108420026238677 0.204033388131752 -0.000739101145813386 -0.0392954895732025 -0.160391513638277 -0.0269728384350515 -0.0586751749773312 -0.0322924685344118 -0.00837815187877757 -0.0508422417989384 -0.013654265766107 0.0426991874792203 -0.018709521343603 -0.0302646849028697 -0.196648551637162 -0.100873175532357
  37 1231.57941255778 ""  18.6847278700484 0 0 0.0578116745734345 0.0308665783906451 -0.0328970035293489 -0.0278709995019065 -0.0553618116315083 0.0460447304874973 -0.0310817723753638 -0.0204392949385242 0.0033737803991534 0.0196206031341739 0.056620999087762 -0.0604253747991167 -0.0186461963858537 -0.0699732267409255 0.0845641358406046 0.112128312587486 0.0353413624217114 -0.0784755836726169 -0.109887487269573 -0.0199767743501687 -0.0434834654571161 -0.127809182185237 0.0188305490732815 -0.0802316144181114 0.0614074316303419 0.00991055607331058 0.0651997860264514 0.0828789671914023 -0.0410038544603418 0.0622613360605633 -0.0111147368680529 0.0639577785517339 -0.0893252102361256 -0.211790474737395 0.141086563632765 -0.207883380893407 0.473989812862254 0.100447834789749 0.14876637758539 -0.168480401352159 0.0450551077214086 -0.276713253800228 0.00475612610913971 0.00191835347682071 -0.000985877745893929 -0.00158862071455742 0.0025400346979375 -0.002477054405737 0.00524197212160493 -0.00270995335303558 0.00867935454851971 -0.00185475857395625 0.00154017135142075 -0.00461625119835348 0.0369754716452525 0.00021074199921099 -0.0142133452013707 -0.0408435245845089 0.00398772115666471 0.0198694978813283 0.0122749833130168 -0.0227822362133822 0.00385645471288563 0.00417384877560119 0.00366845633429266 0.0087049929887478 -0.0184150648603931 -0.00922290702937666 0.00139172605634906 0.00450719287053843 -0.00688323986318205 0.00801883714530321 -0.0161189521200401 0.00708655881189776 0.0147914781995346 0.00408913361061803 -0.0109569776735057 0.00321129484065507 -0.0276599965656034 0.0102114890518071 0.0215853360278065
  38 1274.09653475226 ""  36.8679380487173 0 0 -0.00947768210082052 -0.0264881878791933 -0.000991856209737396 0.010169477197846 -0.0156627713258366 -0.00999905521935854 0.00321268989663718 0.031614410009641 0.0157436334420422 -0.00523087916784037 0.0113719995181463 0.0104079680256465 0.00293556971276813 -0.00200575504940962 -0.00658942473927594 0.0993327021163826 -0.0713463393343921 0.211642476009814 0.0802276058743513 -0.0617312177023764 0.165860028133339 -0.0856630120316658 0.0901978974925538 -0.136152365782225 -0.0456600777256662 -0.0533475765605687 0.00788162223194313 -0.0302969397974963 0.0504755580847554 -0.11332871270573 0.0278678557166382 -0.0579027022106491 -0.0194554613757596 0.0207588814589302 0.00772197581419359 0.0118769556104332 -0.0260728960838838 0.00575554678506777 0.00132226303736778 -0.0263041068021307 -0.000454443965478596 0.00927452110859679 0.0272605980773099 -0.0153077305582518 0.00147440131241996 -0.015108131999573 0.0183442720108855 -0.0172278287625426 0.0053967885130856 -0.00118856389440445 0.0699955730444469 -0.0032019136568438 0.00661644925067397 -0.0325867077630004 0.464854433642624 0.051090183914644 -0.169347729193084 -0.45938008403507 -0.0180402873749509 0.106512839486676 0.151064584923158 -0.22364240759189 -0.0140090310284867 0.011304791588569 0.0281198429663208 0.0756367541057468 -0.100367691885277 -0.0355425935358563 0.00766013647820962 0.0513906453923633 -0.0420762757575533 0.0571976375628799 -0.0322644495987904 0.0289684524895922 -0.0287188193712964 0.045671337089348 -0.168365759433643 0.0249175462663527 0.160195771869354 -0.108051328882387 -0.161331094625641
  39 1285.74180280534 ""  3.93153810981394 0 0 -0.0394292211028032 -0.0462971137524216 -0.027096342227513 0.0180791179195453 -0.01747523437721 -0.0103201115162778 0.0141894756786025 0.000864477079537369 0.0042902348840998 -0.0145485779985663 0.0314933076883336 0.0173149787787089 0.00475841517435287 -0.00686775223975729 -0.0045900933069958 0.176764783993402 -0.0299458944685543 -0.277692284487819 0.359095760183142 -0.162599551296149 0.475023491999428 -0.280669654195608 0.228161768437931 -0.376862588412628 -0.0394839485917858 -0.0271306788467256 -0.0308740210422205 -0.018522412368669 0.000551584791829254 0.00521095183707316 0.015987259485904 -0.0505494496038291 0.0162597360537128 0.028479254072614 0.0304250713718195 0.0119507414830722 -0.00563262659759194 0.0197296824904313 0.0146595304514054 -0.0309658040009914 0.00151041912970123 0.00802617582760665 -0.0323547745864825 -0.00235818319352836 -0.00899256175078894 0.00704704576102457 -0.0101837774765885 0.00479828578942703 -0.00227832906220291 0.0152447993119538 -0.00267709385415194 0.0018902934187534 -0.00912571762022736 -0.00318069224608595 -0.0467542708924546 -0.0416874548295634 -0.00898449099942751 0.234013904059375 -0.00151132591443036 -0.0757531366225377 -0.00423335188175093 0.0828893888412133 0.00644063705957273 -0.0167364949624553 -0.00489773363724942 0.00368796937827446 -0.00937036685566444 0.0208284078201234 0.00549760699399705 0.0246170339354904 0.0235001526572775 -0.00746933199059764 0.012732733233997 0.0148838984101758 0.0329833832563249 -0.0211972310342788 0.0834034266749363 -0.00904745183464967 -0.00478436668766836 0.068348398763962 0.0565924436420541
  40 1320.16330511693 ""  37.7394506753302 0 0 0.00157088418699295 0.00195547053084393 -0.00229780571704543 -0.000383810459982822 -0.00243385840213778 -0.000280391681980745 -0.000917651827912782 0.00453070330919748 -0.00190630732599748 0.00155998138956923 -0.000219286660672649 -7.41253381981865e-05 -0.00050326868275686 -0.000269016770044004 -0.000125926797539272 0.0202685724654831 -0.0102253082086048 0.0494099488027931 -0.0214427571950742 0.002418056447247 -0.0123273658916858 0.00950247360218012 -0.00432255752773771 0.00994209308337032 0.00967435847848552 -0.0103337158753715 0.01335425507638 0.00380779367042877 0.00283357688895477 0.00166170396269779 -0.00165114369836553 -0.00774860611695054 0.00938354766349648 -0.00216177551902393 -0.000748730592279459 -0.0014787595805761 -0.00221601952479355 -0.00106006564820501 -0.000640628959690675 -0.00438464311193094 0.000343957845118507 -0.00211124189608915 -0.012312063548516 0.00675671346583448 0.0313192451742646 -0.0329137179733654 0.0155014875919382 0.0142213149549021 -0.00585614348408574 -0.00575474934125857 0.000841474919693691 -0.0152319812234874 0.0215729598784617 -0.0510262359772069 -0.120360357983873 0.0509203778248226 0.0821423961096758 0.26627332715985 -0.00194398612529664 -0.0787356339187813 0.619099478659163 0.230726117056836 -0.20446814623445 0.0611961354259525 0.040192201274244 0.0495429373987995 -0.163356737295187 -0.0827983120496541 -0.00196864765643519 0.0489325328792661 -0.043297542002868 0.0541042958199052 0.00111929315251223 -0.0182197250884174 0.000352319231188022 0.124372022076693 -0.501549018346942 0.0845103733087252 0.0349761345245169 0.0333623367255651 -0.00221845555456494
  41 1342.06607462596 ""  25.202285572371 0 0 0.0753544791190037 -0.0195333179472132 0.0274501724253821 0.0195447336824943 0.0323977087410367 0.0165473629497672 -0.0257349594017006 -0.026711038726599 -0.0106427822618324 -0.0110886386655462 -0.00998228420776938 0.0176504559929012 0.00243534679071734 0.00795849957743792 -0.0110751184162254 -0.511100246931301 0.0973479351691889 -0.286168706343331 0.0568643620914865 0.0298212997299452 -0.0106981002777281 -0.264387011667188 0.0702291555763055 -0.247928055457077 0.0520275956197134 0.0747327252681143 0.00683944051096657 0.0763388780621674 -0.0427363497179189 0.0344905999442571 -0.0180234116385377 0.0662126859782208 -0.0741763427229552 0.00416033894523844 -0.0252608887014447 0.0108751426856012 -0.0527077125086875 -0.00290377990953658 -0.0128329486205614 -0.00397180245203336 -0.00425540600495027 0.0393985067516442 0.0580247328278701 -0.0104971158443782 -0.017558312350793 -0.0152487717996132 0.0115635218686703 0.00296318105278265 0.0154056674808596 -0.0224704339172364 -0.0114613472994992 0.000646948073902301 0.0172695197498138 0.00559058482080067 -0.172723706950113 0.0593984398913948 0.0888419781124483 -0.322904346747897 0.00993962466588657 0.158842716098841 -0.0308904951070056 0.0732739616860624 0.0232161557961826 -0.00680285942478059 0.00683293685516849 -0.0241081917609125 -0.0142884153718523 -0.0531271520597221 -0.000356676388321805 -0.0602605628886398 -0.0484920819819723 0.00190281105809339 0.00367021254109277 0.0137075496950952 -0.00805452903905913 0.052752396421519 -0.217258053649378 0.0343347549571933 -0.151634871243625 -0.0522850109847485 0.0559721711844575
  42 1356.52919961431 ""  16.7751029364286 0 0 0.033649634014019 0.00498278590757853 0.0815600870178615 0.0296758674822953 0.00797205060458719 0.00864941968553653 -0.013621164558515 -0.0380193410919693 -0.00534538173009368 -0.0102144770331597 -0.0139314695887535 0.00801150334076463 0.00496309041474869 0.0083634897231811 -0.00839020256259419 -0.0773273362769745 0.100564073516605 -0.427840042988713 -0.173574028221019 0.0672874023002815 -0.15519640726414 -0.083098733516664 -0.000329480361236218 -0.0822667094884722 0.00497598540501897 0.120666645531121 -0.0587849423008047 0.00979576298731229 -0.0330687220987188 -0.00879939655335991 -0.0166108187907209 0.13618116166521 -0.0934100096813429 0.00299049094781864 -0.0289880189633385 0.00853199596224979 -0.0506548307161398 -0.0126823040618058 -0.0172908024051096 -0.010869744469208 -0.00109594062790301 0.024729731692631 -0.0512715327850366 -0.000894160527903405 0.0599671239518937 0.010159141089503 -0.0060977543693827 -0.00909177825198875 -0.0266911336658711 0.036698529718125 0.0221131477723013 -0.0049295685261765 -0.0200117053417071 -0.0140808379692265 0.367035613134178 0.0249791623552707 -0.111475125417628 0.243744950346333 -0.0387161601454196 -0.181504746506265 0.171994850707649 -0.252629138917618 -0.0956784185588042 0.0235503360231412 -0.000868447404428396 0.0525910742123719 0.0142940155116636 0.0669533735523185 -0.00519248476639149 0.0875697720275771 0.0518642117865243 0.0132758623670451 -0.0119400251800224 0.00284714160807226 -0.0336635002696335 -0.0370270705977806 0.164071542798964 -0.0237304134623927 0.0260558481973182 -0.0750546447203965 -0.0733014553584247
  43 1380.83500292887 ""  7.0291254537249 0 0 0.019633168596453 -0.00579089217497551 -0.0315159683955586 -0.0116251104653548 0.00552149790351381 0.000859132475598323 -0.00850289053958109 0.0174569504251447 -0.00733188102154494 0.00152482235508178 0.0029018282082547 0.000138050881230896 -0.00146401606964733 -0.00178959069786066 0.00115731289184353 -0.145146149057936 -0.025618319136347 0.174940660358153 0.0839843192687669 -0.0180344097577877 0.0523565152781685 -0.0299901466509152 0.013307906371695 -0.0207431906545514 0.0431938724677566 -0.0477342885290364 0.0619250719404813 0.0557997852570083 0.000556783827769425 0.035454706733072 -0.00479915920356935 -0.078483252769007 0.0453764252826682 -0.000358555881468167 0.00661191295158121 -0.00118302762374834 0.0110347543865314 0.00628228517016508 0.0055599886280691 0.00558954177625605 -0.00119153302001819 6.94129583155823e-05 0.0250692067892138 -0.0221711060214338 0.00836388614251479 -0.0134759598238834 0.00613834925805022 -0.0178769651165647 -0.00800103211032288 0.0980071723903482 0.000539001597601651 0.0258008972994952 -0.0202932932164561 0.0114877998256913 -0.272217968187353 0.0795223975535572 0.142305818637609 0.149284304713923 -0.0244313050989718 -0.0353414503168832 0.0556938539036656 -0.727464188575256 -0.139690084762914 -0.131289489444464 -0.0113090415167715 0.00408368545094631 -0.063628427715065 0.0636865604557113 0.0541766269834877 -0.0782527863757443 0.0104049580943758 -0.0921216548365295 0.00188044925913454 -0.0140141219159945 0.0109585767173564 0.0177901210472002 -0.0651601510930319 0.00433084552848547 -0.0202532892394503 0.0256174056122207 0.033523583463086
  44 1400.34001391887 ""  20.8397379178653 0 0 0.0679073215663166 0.0014818845965967 -0.0718942444286629 0.00195453451897803 0.0135011727916339 0.0189645029790655 -0.0189713642007428 0.0248388239433094 0.00876268498729305 -0.000648716271759031 -0.00247380610002205 0.00811661359927305 0.000819306684087447 0.00125244697652955 -0.0022135745581794 -0.42462927060635 -0.0409897795734479 0.435709046915226 0.0461625323364022 0.0105961970241179 -0.00603054326211047 -0.173088819010112 0.0387256391735172 -0.148719611650981 0.029535186681126 -0.0569708045781554 0.0777857982526234 0.0965561179733754 0.00690802881290933 0.00253035975001956 0.0159977310801811 -0.113376394172706 -0.00771652913120595 -0.0162121020681235 -0.00956277121338131 -0.0112871847168288 -0.0207019387213654 0.00337616343685966 0.00124259633124203 -0.0144938899187909 -0.00027096399801326 0.0121655104202248 -0.0333615238670411 0.0202018446353833 0.0155514921625738 0.0176700606681219 -0.00955509087844278 0.00150785809145756 -0.0178494795169746 -0.0138001991809661 0.0094078921354568 -0.0509206235397036 -0.0229173515173927 -0.0106167706243939 0.112550821279184 -0.105983956911802 -0.065054618491738 0.132724452417392 -0.0127212417810042 -0.119096819835375 0.0655202680311812 0.125446840547075 -0.00448276491782699 0.246589867615541 -0.0144617546448935 0.055618442270874 0.169231385051167 0.116170232918316 -0.0736064615663295 0.190791872721927 0.139541151094799 0.0667489598146627 -0.00784145754587525 -0.0319865789945894 0.00327649682023176 -0.0498556687124305 0.218026548563073 -0.0292637210203217 0.0324963960845426 0.0384716142231085 -0.00334341977153559
  45 1413.43433814945 ""  6.13074485371491 0 0 0.0134143853733165 0.00938810437312321 -0.0475977573054019 0.0366274200161047 0.000280361499191464 0.0283847181708757 0.00440832707175728 -0.0114077195897895 0.0476062607964973 -0.00194458855359632 -0.00789913750739714 0.0110720827910009 0.00669820072791328 0.00560205431057228 -0.00408812992584293 -0.0897218099850032 -0.0294532040751779 0.220875840128556 -0.13582740730574 0.0496477556818421 -0.113191874034938 -0.176145615830005 0.0245256423377696 -0.168902544725196 -0.0928549800739549 0.0948180506423358 -0.0842600954959912 -0.0147582854507574 0.0255386139754899 -0.180680694868428 0.0529524254239941 0.0532024683645622 -0.149390050774147 -0.0368668536840079 -0.0314210970265807 -0.0271103224846172 -0.0695717377308827 -0.0171236903897998 -0.0130672409588738 -0.0535271231041831 0.00776349056500409 0.00650586500288448 -0.0471030563536563 0.0169992691238547 0.00912137267170992 -0.00303474069319686 -0.00118786530565267 0.00329565944949036 0.0245771758818169 -0.00875264204518542 -0.0127251354629563 0.0821615537483682 0.0348118949651862 0.011330858556697 0.122848000785575 -0.0621362744524163 -0.0716539863757591 0.182318857576286 0.00696664461554015 -0.0820368016139781 -0.137619916877967 0.084627228012607 0.0584004897975171 -0.38450950587958 0.0206192323318229 -0.0982067611699704 -0.270063075313736 -0.199851319669013 0.1130665776717 -0.259809382763714 -0.206407622137525 -0.0905288707493321 -0.00722892905561102 -0.0196844964630908 0.00737966612171514 0.00121382049843668 -0.0131570466525357 0.00232452604670959 0.103254957845079 0.0508775952745076 -0.0341079861561693
  46 1421.40677609792 ""  13.302531374716 0 0 0.0276953066020845 -0.00694891128266212 0.0302121053407518 -0.0215566691487676 0.00542558927153816 -0.0139990205787698 -0.0240210735938039 0.0501377108558883 -0.091963034250624 -0.00152228128267604 0.00228143037352759 -0.00393419848993148 -0.00361634933159935 -0.00207789931370768 0.000515109573799486 -0.11340641095602 0.0186866948626061 -0.0542617554282187 0.0907822607459187 -0.0193602610867615 0.0450600439137838 0.0611695569227011 0.00739506062717743 0.0563594207892984 0.196334496774248 -0.301971997532242 0.247342352205375 0.0915097151100992 -0.0466313064440317 0.424159386659525 -0.0903187204042946 -0.220572085972646 0.294166400097079 0.0216632155786222 0.0119285850698621 0.0180679697884185 0.0378725585344855 0.0130315180161634 0.00753387802541441 0.0306130348260807 -0.00646691829649385 0.00655821591231373 -0.0271746528102588 0.0108447858600431 0.0261849155409216 0.00410314225175641 -0.00258590970198972 0.00175526578924611 -0.00202425243429082 -0.0159013596724347 0.000975045622662238 0.047069527056444 0.0216557486020186 -0.0004811726813765 0.223804775645715 -0.0447628410752637 -0.0845784168840258 0.033803561839669 -0.0122692697335583 -0.0862485880788486 -0.0142918106729037 0.0973542287256236 0.0198502676553174 -0.213425670420216 0.0204540761639599 -0.0328395426284087 -0.146474944218483 -0.114406208083471 0.0567656539207529 -0.125798433122565 -0.130979906204833 -0.0284077515564278 -0.000970431409668146 -0.00135133480010533 -0.0191721625563203 -0.012519090227119 0.0467257246383614 -0.00756164226505743 -0.0555947953692045 -0.0462924056814808 -0.00285132095912897
  47 1432.46567561497 ""  17.2129921540766 0 0 0.0552097604937366 -0.00881382351138699 0.0246493851044955 -0.0954758101563678 0.0123168079194275 -0.0522630723495346 -0.00878919046341473 -0.0271826855591817 0.0377550202491462 0.00685911425300221 0.0183592319498835 -0.0203131171096562 -0.0223787435996388 -0.0149616468912875 0.00603531678453698 -0.267659268517034 0.0275965197171139 0.00300091711786207 0.357570928728625 -0.120700473660751 0.299841711164136 0.25647638583928 -0.0609246806372325 0.289573971608677 -0.0402869059031426 0.222996008393501 -0.0997318987285536 0.0544637343266286 0.00807690213477815 -0.237201786713527 0.0287946287330603 0.0895377207404791 -0.142637988128723 0.0960514904098608 0.0847780469321727 0.0735599550830806 0.178016668800353 0.05998135073511 0.0399297984763035 0.150178694191969 -0.0285775093987041 0.00237092663184355 -0.0155801093756115 0.00690659824930568 0.0214290980203676 0.00371061572692713 -0.0015699397011623 0.000552265940512385 -0.00877314010950688 -0.00858580565475638 0.000120912925806061 0.0194923631673016 0.00922777208473146 -0.00153799608361994 0.111914877094709 -0.00622341730651574 -0.0330400595902762 0.0458421850054075 -0.00729862064080139 -0.0450986287828354 0.0293683763679586 0.037086244114415 -0.00917910966168093 -0.0848301464935754 0.00968366932663648 -0.011660713273194 -0.0562038827537825 -0.0483339631241486 0.0206934006718954 -0.0435950547224745 -0.053354040423889 -0.00677422403001608 -0.000852023131111884 -0.00892666776383745 -0.0185854505858866 -0.00978253521760152 0.043322417094962 -0.00507975402651436 -0.053801206035575 -0.0298577322522719 0.00239306043554815
  48 1455.93298171043 ""  47.3372170072799 0 0 -0.00635938017365697 -0.00012145281081299 -0.00317759136013464 0.00778591000387501 -0.000833882551124812 0.00451241199584227 -0.00151383445217888 -0.00320628638707687 0.00314078300301325 -0.000676463893801718 -0.00123084188595187 0.00112322669382174 0.0029823792742461 0.00112599034563401 0.000296923123811994 0.0200554809273546 -0.00318673226495076 0.00817519551627152 -0.027041211569284 0.00920790804471404 -0.0197678713656402 -0.0201975348128814 0.00127091576112345 -0.0211341897545071 0.0165354688299556 0.0418905191036979 -0.00170399840425747 0.020078967213451 0.00181386292004149 -0.039024729162062 -0.00358982600310931 0.00365408226359969 0.00900161083978904 -0.010334296013789 -0.00557543926953899 -0.00964151225603417 -0.0191943927557513 -0.00701851851525344 -0.00338651227209559 -0.0153378053433996 0.00412184748463456 -0.00389856022963619 0.0574362388596725 -0.00303068676860777 -0.0223524797095711 0.0423670530307914 -0.0187316284436359 -0.00291800318708985 -0.134856395300649 -0.0306838478982108 0.0341113451131767 0.060837275894791 0.0014321966266969 -0.0331972965375701 -0.193854094668357 0.00914981197897374 0.0838274221850766 -0.164899240592844 0.00359275150727898 0.0793418087057412 0.354826510504458 0.108413709503129 -0.138365364335191 -0.137945689497969 0.0724756887704087 0.220035826592327 -0.124823830965971 0.129381206141107 0.065842231432433 -0.0901739238011274 -0.159625523885456 -0.0274742058247596 -0.0020960936262537 0.00484590759430113 0.0070073622917262 -0.105637714419208 0.456512347977903 -0.0620306331362156 0.0319754479889034 0.00393472724745213 -0.0102367910629049
  49 1482.70356637925 ""  3.87133503448537 0 0 -0.0117152446447804 0.00679530043515486 -0.0173659370886533 0.048970250084289 0.00374943292721481 0.0196858929120532 0.00528091548177176 0.00255574386453522 0.000481832527980562 -0.0207138297475219 0.0018295373841554 -0.0149607181853159 -0.0750965715178796 8.04185750431535e-05 -0.0491702464774955 0.0378261650494161 -0.00657869377560347 0.0288713493840991 -0.248423159935869 0.0178787516039302 0.0864361651570664 -0.159991618578457 -0.194859073698272 -0.0737490172591405 -0.0266107410603902 -0.0544064871036817 -0.00139997756035472 -0.0403667348509521 0.00192367804727783 0.0397551089047153 0.00791696965549531 0.00484700987912762 -0.0143109977872523 0.286566169954518 -0.0209144945113966 0.329334076576462 0.486637207747213 0.210164009076541 0.0539664608355941 0.34678141972134 -0.138590491151177 0.282261734296119 0.00212567623158241 -0.00201070753451309 0.000326339029657254 -1.27478642136693e-05 7.66129890147977e-05 -2.41588161898911e-05 -0.000589849138989582 0.000301465013178851 -0.000372840892625741 0.000258429676211499 -0.000791409320672415 -0.00174364494647288 -0.00269425106838866 0.0052956305228962 0.00357659506819657 -0.00842997296648016 -0.00145043801591851 0.00397739912893986 0.00388664258115104 -0.00321498061850445 -0.00217211624231658 -0.000392956136532349 0.00505897311377934 0.0224849944796888 0.00304989362242374 0.017276483284575 0.000247068814271691 -0.00636016799681465 -0.0114621147703723 0.00158281279921551 0.00432829935542591 0.000775344197440232 0.00169221993229185 8.72456782039113e-05 -0.000752981221517568 0.000346393423306677 -0.0443450105052074 0.00159249065150795 0.0265167844865041
  50 1492.33126100766 ""  3.45125390413955 0 0 0.0017066253054796 -0.00152977866226065 0.00514121068200643 0.00329238817959464 0.00108053285529474 0.000530043920590816 -0.00663653306814752 0.00352698679277262 -0.00137045430181903 -0.000931585663795261 -0.000408549793212374 -0.0013431145095387 -0.000580077942358392 -0.00222141519601635 -0.00364959699786142 -0.00449843734872404 0.00133559960139229 -0.00716560469812687 -0.020311217504973 0.00211526729363195 0.00885269504209586 -0.00902105494082129 -0.0193866082839165 -0.00127072971156524 0.00282820736124491 0.0248196668021657 -0.00490616378978622 0.0690917760391671 -0.00728211765020661 0.00511847106968411 0.0043536394916221 -0.0576132485179793 0.001872789134853 -0.00442475905273063 0.0112969045826678 -0.0111143802743148 -0.000399133411476131 0.0379615031545414 0.0244474457399368 0.0169871183076516 -0.0131634319796613 0.035332028579951 0.00929565108130096 -0.0179870893510472 -0.0280111140116108 0.0136489684731266 -0.00629084158250265 -0.00308711299255321 -0.0485954464663591 0.00188842803984554 0.0361980637343697 0.00517292762121995 0.0136065265853551 0.0360318711398252 -0.0197354129281582 0.162666413722006 0.0105880161471574 0.0296531925544599 0.0299982668494459 0.180046936569219 0.138917582769753 0.0101229116428119 -0.0334602890163441 0.028193823961057 -0.137418711130128 -0.605859795175859 -0.146969403594814 -0.437532251590737 0.0192816355389514 0.206000383260097 0.361207555378759 -0.078238714683841 -0.00821430260875252 -0.000475681804313733 0.0046139716600101 -0.0363711842830357 0.150618191197271 -0.028841248035493 0.0907505048092831 0.0126648780809038 -0.0427399962127539
  51 1493.79063485843 ""  6.45469615557998 0 0 0.000603418384650216 -0.000520200629156058 -0.00300879950285881 0.000941621993043293 0.00086514756311012 0.00145402709055795 0.000438160066136158 0.000852393879000436 0.00125181523523763 -0.00458305821592872 0.00768934862817565 0.00559597939981277 -0.0220509357733839 0.0415366392529178 0.0292407648286425 -0.0107371463178775 -0.000890165595779929 0.00652606058333105 0.00555430626345451 0.00265828017233129 0.00763123132205755 -0.0160501128196766 0.00355603903821735 -0.00916512272691004 -0.0115690758954957 -0.00651225796937026 -0.00599822970548449 0.00120585407179768 -0.000358829749592713 0.0060100537859039 0.00549041200180418 -0.0068746201828973 -0.0113049782963343 0.223081866219298 -0.239640284801491 0.366965415912759 0.253423395358587 -0.524735416598135 -0.387457374505605 -0.145263465773401 0.148149841682986 -0.416760755196158 0.000731303798826985 -0.00116583236775002 0.000130854834995259 0.000991345219461018 -0.000470670081189935 -0.000246019485863683 -0.00369052047717558 0.000333384575173434 0.00239327988361258 0.000504024705442793 0.00107783301566446 0.00215500434781378 0.00320559206395943 0.00660573608241605 0.000284562805643355 -0.00160124609157158 -0.00045959819186219 0.00521273678230768 0.0118940645895523 -0.00109160006421388 -0.00360471356274944 -0.000308835671772959 -0.00855624167740474 -0.0390337469706702 -0.0088216152427554 -0.0300521762062639 0.00065128404555288 0.0141217640033026 0.0217796371469542 -0.00334320639638539 0.00156495792405418 9.16329100551637e-05 -0.000612026970860209 -0.00267179779190345 0.0111298026745856 -0.00192454513506562 -0.0175183039482595 -0.00229493200634414 0.00863607267379729
  52 1497.1134674262 ""  10.2229888373746 0 0 -0.0274775017136031 -0.0137520335373095 0.00479038848478179 0.0238265241805308 0.00858363658799187 -0.00311039449578309 -0.0416664289326783 -0.016287723426213 -0.0138215377875124 -0.00231453345098009 0.000105295914776001 -0.000529501576143522 -0.000376390938699483 0.00184790802868181 -0.00147843542291729 0.077291123676232 -0.020944589096196 -0.0248821365271395 -0.1013541132041 0.00504910457005769 0.0805558988900264 -0.0443683001188964 -0.112109249849121 -0.0127185564179743 0.357900574386896 0.457339834663166 0.118809469190734 0.399144044301696 -0.0216397372674377 -0.299208827896296 -0.120418470639161 -0.146889626900188 0.365354322933103 0.00826152677015504 -0.00658326999734533 0.0108857421675555 0.00218824584610217 -0.0101302548170221 -0.00999838861864591 -0.00313318905185118 0.00239387383212184 -0.00491040202867537 0.00732885282076067 0.0206084535245701 0.00130162699500562 -0.00396927974914046 0.00114538368740401 6.18203635195911e-05 0.0134602617718487 0.00200979063820726 -0.000628877344756179 -0.00318288479704291 -0.00217569781962058 0.00369544480022377 -0.0552985940843765 -0.220529458066955 -0.00721026890184297 -0.0866466570565463 -0.0263295312527587 -0.172918940677561 -0.034098652879776 0.00179692428395473 0.0170011684387677 0.0293436958916821 -0.00833607837228903 -0.0194231442753944 -0.0194694263100991 0.0118264851954362 0.0110298143068973 -0.0133552822745639 0.0295796185797979 -0.0298421387172215 -0.00904842424253153 0.00407376441626502 0.0107310494848957 0.0122184066524937 -0.0510134000989985 0.00936112127154052 0.151679575150032 0.0301335800321281 -0.0634038369128063
  53 1501.53296908688 ""  4.44664684414006 0 0 -0.00446725389661231 -0.00143459441690682 -0.0213260498721514 -0.00753829395496563 -0.00720911179265614 0.00689764033535463 0.0260053911680386 -0.0196276878423315 -0.00253066402256324 0.000940174805886142 -3.7146500471861e-05 0.00173486872262629 -0.000184397679525476 0.0016125807853607 -0.00279964337672848 0.0197736353845478 -0.0135583138913142 0.0348728185170438 0.0723373760698917 -0.00239514810637352 -0.0665911472865491 0.0110025976081694 0.0958189738797066 -0.0231610019099305 0.0853888727277214 -0.0970184778251881 0.092386407747972 -0.352220325462593 0.0430725544307407 -0.0695965869721565 -0.0653199632840721 0.335308343707348 0.077840881178152 -0.0117353634824379 -0.0340154682014508 0.00214482551303963 0.022023450136256 0.0162376059664597 0.00676737262667903 -0.0178800673411149 -0.00645896187958669 0.0372251300867118 0.0287359026651183 0.0359311269464061 0.0449132748080557 0.00179687709337903 -0.00236796083277536 -0.00248377356043075 -0.0140094116478505 0.00750639317431388 0.0104232852458063 0.00314380816701087 0.00366473027897035 0.0102049672447187 -0.0558797962496242 -0.454947324387879 0.0111383880494805 -0.251496355366849 -0.0960135757521767 -0.424649062841747 0.0880572156270871 -0.0464787125361061 -0.0328594197237144 0.0112189170139035 -0.039659594526016 -0.178391506947845 -0.0709372426175034 -0.119341319222849 0.0187115450347406 0.0406211804380001 0.109743995379061 -0.044510894068357 0.0201207472377884 0.00916796600633932 -0.00601715809080981 -0.00265326318710814 0.0102739887266565 0.000743345691640418 -0.222581313029006 -0.03319720164903 0.108290991008792
  54 1505.47442077659 ""  15.257456795492 0 0 -0.00181419792901878 -0.00129990002300195 0.00687664452270132 -0.0316608466431992 -0.0284913604675692 0.0201764087561732 -0.00778036005414787 -0.000964427046931155 -2.188274397865e-05 0.00279241009651904 0.00478683125562416 -0.00547076917892753 0.00864805446607256 0.029459868459778 -0.034207727185824 0.0277669191909546 -0.00300784771414314 -0.00545854193815891 0.236553403360245 0.00403639762577807 -0.264958613037858 0.119785999544818 0.336637849777159 -0.00116620994256026 0.0301453038616415 0.0685836955511476 0.00142572862379131 0.0733516245919551 -0.0047200454956776 -0.0406428806069585 -0.00697265277111445 -0.035953821015997 0.0243964621776688 -0.118365006618736 -0.508263620079866 0.0811707798136847 0.298719352165207 0.112854970647619 0.0152841916648969 -0.325757849651701 -0.0481512519984052 0.407258328752004 -0.00433258572542706 -0.00284559919955291 -0.00718836933233283 -0.00047908486878117 0.000406579186354769 0.000369107851548764 0.00280178039554188 -0.00165672605492402 -0.0011200817819466 -8.35506248468761e-05 -0.00142287550079513 -0.00052618721918042 0.000260235139825901 0.0458036495182737 -0.00230997268825834 0.0318018633828652 0.012714322692528 0.0474595982433923 -0.014340018634801 0.00913268550229937 0.0063578775596732 0.00830007026973313 0.00290016740890125 0.0185081466531155 -0.00171872111231851 0.0228340052979602 0.00372932698988713 -0.0113495910082094 -0.00376678688985313 -0.0075901282660834 -0.00311475240299112 -0.000616856430075191 0.00149797020228973 0.000989767072178755 -0.00382791849635764 0.000107152121899435 0.0648646040001083 0.00432062055553102 -0.0327749456225206
  55 1509.05988646054 ""  3.63760769540299 0 0 -0.0105343059725665 0.000714901205298585 -0.0118828886367206 0.00380071004894919 -0.000476109491070681 0.0029418220791449 3.98582659016535e-05 -0.00575023266709263 -0.000413144986551073 5.83263156002905e-05 -0.000307657091167849 0.000773002333985091 0.00128489031119432 0.000917487616013121 -0.00049647310289676 0.0159119520934615 -0.00970548164467409 0.0289944004998684 -0.00206095191544413 0.00266804706019778 -0.00945311231201663 -0.010655284036681 0.00803957748083821 -0.014979673548815 0.0604175184384614 0.0520668733840882 0.0279038595784311 -8.37946069936504e-05 0.00450918153214287 -0.0569622926800342 -0.0257146768138851 0.0288191449777681 0.0677507205918957 -0.00891212264885025 -0.0125455922738095 -0.0046025819455248 -0.00104782168592726 0.00221810521366226 0.00113984307946152 -0.0118915061239999 9.02534735417541e-06 0.00946626066287592 0.00453104931186374 -0.00974537071964484 0.000815581741209032 0.00426953681295901 -0.00548745679389114 -0.000335325689071688 -0.0183146626407857 0.0291652505050278 -0.00387462800621719 -0.0186443365352727 0.0389563812432982 -0.0169333919184399 -0.0192619480915977 0.0432678324407603 0.0149329646887837 0.0241936688971817 -0.00462515565674968 0.00980584505805854 0.00554978050030047 -0.0611502861814365 -0.0276903808941004 -0.349404106633251 0.0465380395341744 0.0214407495519829 0.400790370017104 -0.385307515700109 -0.238634946495837 0.277421241395076 -0.305725686693514 0.49362531335942 0.00950014648726591 4.93215826669048e-05 -0.00132191611733361 -0.0105613738285825 0.0470422223402813 -0.00635854754288371 -0.0948593740214891 -0.00520768366457251 0.0503794488928228
  56 1513.82876592232 ""  7.06319493666348 0 0 0.0179044381699053 -0.0155820213127769 -0.0172120458148181 -0.00204252455934995 0.0023564329076457 0.0014202039100952 0.0108702965961961 -0.0285540051498453 -0.0218189999530713 -0.000735097893027669 0.00116969753666175 0.00114148405634646 -0.00211149979677601 -0.000764490827386974 0.00107652297723339 -0.0483666230817005 -0.029727515094927 0.0740457090685706 0.0251262026661287 -0.00957094798621383 0.0249157819664846 -0.0323441507347968 -0.000716363122351674 -0.0274823615501193 0.334615839753749 0.00152954865397279 0.253255446255066 -0.36136665549168 0.0564252743022438 -0.199949742717987 -0.176215874576438 0.450056987669069 0.314024724087281 0.0135352162063048 0.0182943463263872 0.00835372706489495 -0.000384291510757437 -0.00957756511492378 -0.00587053642475898 0.0171602050339899 0.00204820844405475 -0.0191857890627807 -0.0220371971842535 -0.0248919135859569 -0.0245034898641852 0.000351557089711107 0.000875425967820652 0.00141490035941931 0.00534647561647514 -0.00730036062025918 -0.0019813902554218 0.00178110245628667 -0.00572153502911457 -0.00129801600965841 0.0817559207421192 0.320061442948316 -0.018766411445081 0.176178165089323 0.060765214507672 0.281781898263975 -0.036598670681747 0.0330649009280375 0.0184047874670144 0.0329437312659058 0.00617434327721725 0.0496313262483716 -0.0213143910322812 0.0764704305127316 0.0200416182879867 -0.0383790777966942 0.0021270306411244 -0.0391505084240381 -0.00994990456958443 -0.00596888861632253 0.00235617982828159 -0.00491501998858501 0.0167984683738597 -0.00858757301084395 0.0672757038231422 0.014250785379394 -0.0329572991280752
  57 1523.00357917544 ""  2.64502149647103 0 0 0.0164055155520761 -0.00246035174195596 0.00234250357097861 0.0141509654476714 0.0376397260991629 -0.04127293928379 0.00759331347787693 0.000732048569722295 -0.00089762376053553 0.0129836526723409 0.0139756065694437 -0.0103606028124114 0.0402772533641084 0.018514676875539 0.000547595563861267 -0.0631117415025872 0.00969138295731784 -0.0139846495141327 -0.235121258949882 -0.0432600100721797 0.461308197852138 -0.0782654901513494 -0.49366101225797 0.0996390567197973 -0.0337258109104231 -0.0866018304415221 0.00210271525238407 -0.0973716398833673 0.00631473282821301 0.0464686179141419 0.00611720490381527 0.0600353837387338 -0.0391475797726228 -0.216121414108327 -0.348246218643149 -0.0977838116073624 0.0245851094452503 -0.00143906520130442 -0.00141858056296338 -0.387088709459387 0.0300694985153019 0.163748797845657 0.00195406819845806 0.00268887787618079 0.00173762263098651 0.000385411109989415 -0.00044959973107068 -0.000117389325698435 -0.000728032068085019 0.00100977883140144 -0.000128458151952836 -0.000137671453746592 0.000485697042547765 1.03744834029118e-05 -0.0112808525937103 -0.0266600734583227 0.00275898679230758 -0.0100060155993541 -0.00443589006419928 -0.0243118045436186 0.00220138975408008 -0.00324916159900077 -0.00212120282985804 -0.00564454926694863 5.13445870604389e-05 -0.00224002249212438 0.0047074219034557 -0.00686731877491128 -0.0029781850175373 0.00417692410490505 -0.00279476860285848 0.00605556876041084 -0.00511390160447326 -0.00121897271198809 0.00126272606615794 -0.000969328444758458 0.0041226592240932 7.93474538844728e-05 0.00901996229628742 0.0113350073669472 -0.00100469010258263
  58 1532.43244684303 ""  44.8365964877039 0 0 0.0528744432923731 -0.0203633934682658 0.04377972545592 -0.0137212655457272 -0.00214138064184931 -0.00201373622566487 -0.00156293046066767 0.0075925615414253 -0.0104903592477935 -0.00269936142261198 0.000708042936529882 -0.00256750363761939 -0.0094505510190113 -0.00273223721856486 -0.00287706105931064 -0.0544488870572899 0.0150058446648498 -0.101966358690734 0.0332727677773102 -0.00671900345469219 -0.00850133602834094 0.0184610401681514 0.0217257107499346 0.0220966815221695 -0.0248328224520109 -0.154605123681848 0.0357877025962243 -0.139673680768346 0.0120436725243554 0.0782498681104498 -0.000123303881753274 0.107888428375645 -0.0829974518685181 0.0533268813067999 0.0408364834002378 0.0424654145054218 0.0307351667371739 0.002968123971028 -0.00437445927153335 0.0612784092473778 -0.0094381434810022 -0.0148372444703465 0.0108271992784315 0.0263022634539565 -0.0321105202123176 -0.000473872321741567 -0.00195715272948704 0.000786329471689563 0.00782329223418769 0.00870232486421301 -0.00404413662544915 -0.00662434840699243 0.00370832626748003 0.000280926163826338 -0.229595815853121 -0.208542997982123 0.0303148369598483 -0.0156856117983653 0.00688602022097415 -0.112680007870146 -0.0564109252049717 0.000203828530895951 0.0119237129004965 -0.0442900557390907 0.00476488276210446 0.00860333440208763 0.0762116849244154 -0.0437549538165158 -0.0403360912350785 0.0383355968108944 -0.0427143760985699 0.073339976100983 -0.0626115096082637 -0.00371758573148953 0.036700153502139 0.000562170140798063 -0.0127401891197994 -0.0045910086670682 0.694937384956221 0.0868109086196613 -0.325148359758254
  59 2931.08358267392 ""  54.8549413276481 0 0 -0.000401427897405429 -0.00135235023608003 -0.000259449608454412 0.000149674651694181 0.000177535042315896 6.31813975862108e-05 3.89592422821677e-05 5.49816452978853e-05 -1.44002945297534e-05 -1.6155794857112e-07 1.8194443478795e-05 -6.11741445774651e-05 5.59327086992238e-05 -7.42738725857581e-05 -0.000117949510517517 0.00300278406550188 0.0157278364328495 0.00142242087896362 -0.000607106536094611 -0.00355201046036106 -0.000788660705317814 -0.00109897485250446 0.000559349193064441 0.00102399491851265 0.000125779529425966 0.000154387806306211 -0.000318735413297104 -7.54053704500551e-05 -0.00117478835443747 -9.47832145632147e-05 0.000175412593934597 5.41210941351888e-05 -3.30099291208649e-06 -0.000751512975210755 0.000273198932765174 0.000667266400305231 -6.04068088511042e-05 -0.000315096907682703 0.000455703448714286 7.14455986620471e-05 0.000948026119874297 0.000250238882685339 -0.00159783779198528 0.0176581409129749 -0.00608750719638077 8.51250291893106e-05 -0.00277265304055749 -5.16593811168846e-05 0.027933402878838 -0.00685145239504226 0.0707617514644516 -0.000272911576290096 0.00177329990378634 -0.00555059105586483 0.0172704255312269 -0.000397418021085197 0.0352296295216189 0.00532314745792902 -0.2079909945868 0.04956413665959 -0.330305826919643 0.122809324008984 -0.861277672539429 0.00383118438374744 -0.0272537822855495 0.00505913939086402 0.0171675634485914 -0.00751746821009004 0.047793949178589 -0.0161801520209434 0.0178383064542786 0.0186733726216303 0.000262757233732225 0.000370865080324452 7.17886161267012e-05 -0.00560796025826011 -0.00755033868636936 0.00324558057668388 -0.00573549970457452 0.000379940450732984 -0.000171397438880015
  60 2942.65577871592 ""  26.0110828337352 0 0 -0.00923001864706596 -0.0743127246080458 -0.0113868927327606 0.000384122856848465 0.0167155356257809 0.00694403713415695 0.000477358826472395 0.00463084312640492 0.00298570664421223 -0.000284932157781917 0.000517918537211132 -0.000436817289170688 -0.000743879644035291 0.000136820134069747 0.000313573726840357 0.0883211006129614 0.906372533829981 0.157597593422562 -0.0252713864318792 -0.209489212532109 -0.0410807203471603 0.0241453772243951 -0.00708913423992731 -0.0310586821500269 0.0229442857913231 -0.0114346390143954 -0.0201178260248592 -0.00678689814500166 -0.0456768242037305 -0.00870841908359016 -0.0247721931821856 -0.00368937441569758 -0.00409268040808158 0.0102478472772581 -0.00421865008888624 -0.00947056359502378 -0.000414121947302562 -0.00305115465710139 0.00320271756919085 7.68619318853004e-05 0.00633237378097102 0.00128066592209846 6.70156334641427e-05 0.00796516345161657 0.00119216946593245 -0.000181353858944832 5.68271670866958e-05 6.92365735650803e-05 -0.000888410533047982 0.000356327602279326 -0.00289286325195229 5.1935950118976e-05 -0.000250569997231851 0.00023330508912746 -0.0157457296590501 0.00631483927614204 -0.0390837211083396 0.013038929809236 -0.093564702217198 0.0196705216801269 0.0124165103783321 -0.00452604913274023 0.0343173362656419 -0.000363845030755347 0.00270247371798431 -0.000516921600433388 -0.000864084166612436 0.000236977635558826 -0.00220808945755686 0.000405164850005398 -0.000643160146412534 -0.000348529596466068 0.00153868961890576 -0.0012135396038449 -0.0014571476106307 0.00237361641001202 0.00281350379019829 -0.000862400810930329 0.00393156856066247 -0.000717050566750685 -0.00135208852611812
  61 2957.02469727865 ""  75.236146375996 0 0 0.000907588295627932 0.00767038786981739 0.00177361525285372 -0.00013679191973684 -0.0038601805115275 -0.00160275520470184 -0.000295862512569231 -0.000813995776285309 -0.00105066873167096 0.000209065841107089 -0.000116453104317851 0.000162856309847965 0.000829738350740079 0.000153621841614917 -0.000276407221217268 -0.00459061060602074 -0.096110479068466 -0.0216873852219427 0.00476052693777389 0.0455549790825635 0.00937098227048797 -0.00427906388160679 0.00116664057534453 0.00628429852731152 -0.00753955257499354 0.00374162551081151 0.00784495023905639 0.000217254554275924 0.00391095960436098 0.00129723596687866 0.00993562876391848 0.00200438300019355 0.00327860308350088 -0.0101521623629228 0.00448193181970489 0.010185253301255 -0.000138277378572906 0.00362960610695263 -0.00498024769947565 -0.00095571409826315 -0.0101424123798443 -0.0025555315062297 -0.00072366377667137 0.0705350521524609 -0.00308088230609874 0.000260741850894463 0.000174290374031267 0.000213118939261633 -0.00520821996246242 0.00260179006525191 -0.0164671610504252 -0.000932828148908373 -0.00277323383901136 0.00201447066195389 -0.0711954194050962 0.039232740292328 -0.161784175122837 0.0447938639119895 -0.893416140472489 0.20183035485535 0.0681880057688585 -0.02544529416614 0.184344886064069 -0.00103539278757602 0.0438261156495137 -0.00946378154333026 -0.000764681552080838 -0.000149295443309059 -0.00230755273714021 0.0081022879324167 -0.0121550901682188 -0.0110135598749347 0.00152423913874149 0.00149173205685216 0.000819321188282139 -0.00208706670656026 -0.00476221023463052 -0.00109350620100309 0.00430831186875464 -0.00232458440692004 -0.00436564901552922
  62 2964.91594184285 ""  38.4732801902507 0 0 0.000851229143464451 0.0125486916338121 0.00162073118894324 0.0365897991458085 0.0435598121005419 -0.0160072106895261 -0.000780948280255443 -0.00238134901135646 0.00069927112403302 -0.0017044604277308 0.00139744826041456 -0.00290223113345124 -0.0138936874537677 -0.00807208330019331 0.00377508805732069 -0.0142805050283209 -0.146602207214403 -0.0257948763106784 -0.0836012728671394 -0.706389820944118 -0.153658290406647 -0.329481331991149 0.164284824851981 0.382393500620204 0.0108451284144049 -0.00587021866128362 -0.013096684085574 0.00556386149197987 0.0345686067648317 0.00774877783352877 -0.00397540275975289 -0.00280548732065196 0.000264316196589657 0.155320129511312 -0.0692157126617956 -0.158406636295047 0.00230948556217408 -0.0475222898616066 0.0661848266629547 0.0215366213149818 0.213155482657643 0.0525520609355177 -7.83639427142009e-06 0.00140453662558608 -0.000197081836857906 7.8255858739631e-05 -2.4635415132222e-05 -1.17542478067888e-05 -0.000150018520930306 0.000130150134672256 -0.000445152730630964 -1.06561989669723e-05 -0.000122390658918487 6.31843957176014e-05 -0.00123808407239648 0.00086809472716653 -0.00254022574931691 -0.000735920486065646 -0.0206670328847564 0.00498816868579813 0.00196979172553426 -0.000785831717584965 0.0052772479633618 -3.85269955721219e-05 0.00145856061968451 -0.000318360889183782 -9.33520172021092e-05 4.17695835746009e-05 -0.000261233765691062 0.000195536699465636 -0.000234762607988182 -0.000201220703313673 -0.000455217033583283 0.000201045103932719 0.000258252046483675 -0.000753189571794924 -0.000181466819273051 0.000159073303651276 -0.000478080346157354 0.000893482567793946 0.00228494398659712
  63 2979.91258761646 ""  84.5607713556087 0 0 8.86242232898709e-05 0.00339694822168965 0.000646032093131417 0.010919132986347 0.018717167836903 -0.00483105021537548 -2.98129355634343e-05 -0.00106914226963343 0.000612235539997761 0.00301560560397032 0.000922366862240612 0.000553747507618476 0.0405811485395351 0.0226308440611477 -0.00816630113848821 -0.00504641402337149 -0.0409316947260434 -0.00781201243036844 -0.0304193476384339 -0.276674566627125 -0.0536905560982445 -0.0950907631031234 0.047770589039196 0.120003589367626 0.00681781800999603 -0.00354557097388894 -0.00837982948384698 0.00269610944930018 0.0174768217108 0.00359717526161795 -0.00630698547563493 -0.00228441733626604 -0.000995013660790981 -0.43681763468103 0.190835933060936 0.425009764132012 -0.0154734197180361 0.131070743106515 -0.189504940434167 -0.0782352514506316 -0.598538617575273 -0.159746023479204 -1.1948453711454e-05 -0.000817257782989431 0.000152477324263278 1.28684889372546e-05 -5.26361867503203e-05 -1.46511073663693e-05 5.10080820772775e-06 1.72845635429596e-05 0.000161422259103667 0.00012082710787857 8.61149162289496e-07 -5.76207005662662e-05 0.000416543862345205 -8.01398455654878e-05 0.000311874979129159 -0.000944096308296355 0.00887181212121909 -0.00192806893713661 -0.0004897326017514 0.000174225867842927 -0.00139160892906421 -7.25791131874007e-05 -0.00124323203053887 0.000297580398149174 -0.000354265010109609 0.00014983788668714 -0.000871418735530521 -0.000820884429984452 0.00091117410781694 0.00110153891364533 -0.000122540222960571 1.55380632226842e-05 -0.000116871636759016 0.000157093033050099 0.000810638985304276 0.000101963115671999 -0.00164007478902004 0.000681724687223333 0.00368778041479605
  64 3002.53475248723 ""  72.6637826879229 0 0 -0.00133148766686528 -0.013695622783259 -0.00325562269224748 0.0358644862008944 -0.0592798963110809 -0.0534724542956501 -0.00170579141122958 0.00337155432785066 0.00429828599176599 -5.10342363194048e-05 0.000354279896467083 -0.000590429696155431 0.00486130276411501 -0.0065393271010348 -0.00573906011505445 0.0174951964539309 0.150121857879415 0.0280582719195761 0.0782163900266068 0.491737306449621 0.0947912702545559 -0.496849921170626 0.211767859592964 0.553899427500453 0.0391464782973385 -0.0190543246520136 -0.0425654676388711 -0.00408342298232145 -0.0186987863184014 -0.00423898388356064 -0.0160962001803679 -0.000303065381888914 -0.00138948825606739 -0.0729023391159928 0.0265498367055648 0.0629399336769106 -0.00063087555253687 0.00299251847955811 -0.00596394722183675 0.0118013349806159 0.0529233106210837 0.0136195719496722 0.00017342444426243 -0.00130687369163186 0.0010691003927637 -9.2392130396621e-05 -3.76669925491878e-06 2.33390200092439e-05 7.40859337030561e-05 -6.4837614428656e-05 0.000233058125098348 0.000209545759501312 0.000183081603129435 -4.94883554092501e-05 -0.00303253408928403 0.000902379534248005 -0.00926781467132908 0.00139438803870381 0.0176958014811458 -0.00415921121625225 -0.000858632144173024 0.000346600806296783 -0.00212352705826655 -0.000116238687616007 -0.00397516097964949 0.000930570859148337 -0.000878392262984426 0.000338119192716847 -0.00214828880145332 -0.00128378879435646 0.00136287562688846 0.00162619481656295 -0.000145256608910902 0.000168137448663256 5.57545165405254e-05 0.00111558476996889 0.000865967407436958 -0.000438225878067104 -0.0023352205880434 -0.00269421386775137 0.00234639736090294
  65 3019.83121626829 ""  43.890941200666 0 0 -0.000112781267540449 -0.00133175208798302 -0.00041625705482091 0.00414780251636359 -0.00757144150665586 -0.00645878448334162 -0.000159036953360409 0.000382438105498598 0.000471962005796611 2.81135601459816e-05 9.18276539495372e-05 -3.56636641658106e-05 -0.0292272180710173 0.0675396098878544 0.0494761527335516 0.000816904098676033 0.0124017471062266 0.00199373797934268 0.0116441569290267 0.0601786090506537 0.0166479179477874 -0.0585610730676984 0.0262868366968272 0.0587672993998559 0.00416168645664778 -0.00201278007845627 -0.00457845975141014 -0.000434899114652351 -0.00215191104946905 -0.000468680648395361 -0.00192198105470913 -4.24438998790439e-05 -0.000194414372872401 0.450152321566014 -0.170892922828959 -0.442941432356656 -0.00901998901388148 0.0236206906151373 0.00672053806029093 -0.096027120261248 -0.652094882901043 -0.148979195847801 2.08896559784465e-05 3.60381211733574e-05 5.43631520833477e-05 -5.67811765995872e-07 -1.28677278259475e-05 -4.29226198538152e-06 4.77544445383753e-05 4.0993202617796e-06 0.000109676626396348 -6.27521804269584e-05 -5.09136948781995e-05 -5.72592872877257e-05 -0.000417110815674046 0.000128160804962906 -0.00103840203566759 0.000177504617454788 -0.000465768984735359 9.65860933571523e-05 -0.000435927309391446 0.000177329153130762 -0.00117401626940346 2.73584856009953e-05 0.000997355251047925 -0.000237912600396358 0.000447187111867336 -0.000182059875183286 0.00116970179043677 0.000256954687513765 -0.000219318968341297 -0.000289614881175113 6.27384911649284e-05 -2.97613701524475e-06 8.24600077261868e-05 2.50477142979674e-05 0.000109049763450416 0.000128450701963657 -0.000417259194075482 0.000351432828294181 -0.000268822434368094
  66 3034.3397511593 ""  23.3169716744172 0 0 4.85494172730251e-05 0.000228623636693379 0.000153705299844642 -3.96054004056215e-05 0.000157475291618342 6.73944331223313e-05 0.000418285799331336 0.000893015006218616 -0.00163734254136579 1.24634727153962e-05 -8.80558636339734e-06 8.60236825811997e-06 -0.000147360548719727 8.25548293448677e-05 0.000143462763383766 -7.9785805869031e-05 -0.00280206481073696 -0.000903423431778939 -0.000335264235042738 -0.00150565355721926 -0.000284326647506127 0.00098152949368424 -0.000363034918034556 -0.000885544705727927 -0.0156941331030788 0.00799784815151885 0.0186122295091434 -0.00256604787962595 -0.0210086832260205 -0.00331548452473068 0.013364312430507 0.00250936979711981 0.00383895625799978 0.00174707205710486 -0.000679512942825684 -0.00165890237839284 -2.12569138683708e-05 0.000122623013451416 -7.03813548863392e-05 -7.68915143462598e-05 -0.000386147895707339 -5.35429858710415e-05 -0.00127333497831045 0.00344653291869052 -0.00219360419615511 -9.81941971337145e-05 -5.48142665631649e-05 -4.54055363267558e-05 -0.00138013743780111 -0.000323108214081589 -0.000479597871465988 0.0418802310666489 0.0237159118844607 0.00886036080861141 0.010066246478326 -0.00250072905603185 0.0212925008530337 0.0018285874459548 -0.0367430524835212 0.00727658259171497 0.00628270492736278 0.000333124406027058 0.00793650337222363 -0.0195060041011802 -0.605200825640119 0.144824051759919 -0.219081234631749 0.0873154117943041 -0.554462452502253 -0.249334403724548 0.236657200765624 0.30194348639577 0.000166689610841437 -7.08951574582774e-05 -0.000100743213516871 0.00174397523889918 0.00213565769536213 6.78904006009656e-05 -0.000673491714873329 0.000328664822017229 -0.000688953352455737
  67 3035.711327394 ""  19.7354428143628 0 0 0.000241623216899193 -0.000279906637276455 0.000898973078576514 0.00335600213631176 6.10462162422179e-05 -0.00235836363607368 0.00374256219494845 0.0271129333216276 -0.0411479395899466 -0.00019389375048505 1.47248033181269e-05 -0.00011873025200289 0.000480137991433188 0.000285944190890912 -0.000119574669607312 -0.000407895946611169 0.00133933610567747 -0.0029683227362268 -0.0024740211315408 -0.0150826515565942 -0.00417848063237711 -0.0313751236955452 0.0139725075700941 0.0348829995077544 -0.386354203445592 0.195610040102165 0.456652316271388 -0.0735609999663033 -0.592199922815257 -0.0943103896005311 0.411705468876728 0.0766574147787515 0.119286661589149 -0.00469033785746184 0.00187918294080069 0.00391118082156775 -0.000522456488238946 0.000924463170478949 -0.0014878823095148 -0.000924814096451836 -0.0057385203018808 -0.00164316733843257 0.00262232381430211 -0.00274366946262854 0.00682192083473105 -1.49239395824393e-05 -4.2371289296104e-05 -1.55207752231655e-05 0.000304130828485802 -0.000104241152795686 0.000747118782284799 -0.00142507794429716 -0.00061804038305857 -0.00078037024263898 -0.032568848135737 0.00929730560131605 -0.0768197120574206 -0.000635611461948075 0.0229523256414328 -0.00335207365193235 -0.00281184290229297 0.00090457227296731 -0.00742222972403311 0.0005790815065702 0.0175284695703579 -0.00429398139039506 0.00860329496485781 -0.00348948355541179 0.0223897387160179 0.00732731841510576 -0.00679588726307825 -0.00911916237837327 -0.000126077042564434 -4.54325657714409e-05 -0.000152202609659126 0.000256993441789272 0.00100427783199592 -0.000287692543718974 0.00192793319336592 -5.27266990896722e-05 0.000916027693786227
  68 3062.34561487293 ""  23.7070029508129 0 0 4.09435162857747e-05 -0.0019231058485621 -0.00056458617614809 0.000686527972918396 -0.000345715066505525 -0.000770147963091228 0.00863334005953233 0.00594640428932258 -0.00259112695790076 -2.30625840947389e-05 -4.72336586037422e-06 1.03794735519067e-05 0.000147907976083509 1.08079353003584e-05 2.52055537217484e-05 0.00179022662791007 0.0190826843844562 0.00300622786885651 0.000393026033242071 0.000574287360752665 -3.09865186209739e-08 -0.00966081635095936 0.0039874427984675 0.00991203028766798 -0.0471172344072031 0.0254738971784421 0.0601493278017457 -0.00867129150783886 -0.0878494239795715 -0.0136208057477562 -0.0438636955267122 -0.00645733368388362 -0.0154035934405494 -0.00149485265263738 0.000546740563105109 0.00121747884622683 -7.9558260891916e-05 0.000686916703961333 -0.0010232067801863 -0.000174211009733695 -0.00134186353883776 -0.000373411716548519 -0.0299639389021829 0.0199062005391101 -0.0724081745117903 5.71219067527361e-05 -0.000118759966491354 0.000422537695856874 -0.00229605550756219 0.00152405660151813 -0.00646617694047976 -0.000220498015995569 -0.00567249207768565 0.00761637241825193 0.349616323200151 -0.104542205005525 0.851384266978881 0.00463512244655261 -0.140402969468447 0.0172857068868262 0.0222586555819257 -0.00844666828753682 0.0640604831738028 0.00236725851926576 0.0789251761827951 -0.0171153876180269 -0.0179213759571086 0.00718036103822323 -0.0510510931095984 0.0211464706392851 -0.0202228216433489 -0.0201363294033135 0.000240167113969762 -0.000316434541537213 0.00164079893750128 5.87884000769919e-05 0.000313851207251819 -0.00248015504511764 -0.00363938343590579 0.00730629814187589 -0.0205790667198275
  69 3094.05560052949 ""  31.1421168169988 0 0 -0.000382925593216536 0.0059840846811263 0.00133698552233818 -0.0015610257101573 0.00298033072440014 0.00260265709035661 -0.0437411044865628 0.0615878527853166 0.043541176497295 7.83925919198697e-05 -0.000112444486366203 -3.2233794062176e-05 2.29697623510385e-07 4.04363550860278e-05 -6.93476898802283e-05 -0.00449544764819279 -0.0567167939805919 -0.00843359273035288 -0.00557486615553829 -0.0260467172235789 -0.00599348990243851 0.0247109771507827 -0.00977825362504045 -0.0253013516769111 0.428412249034255 -0.205564299914312 -0.514225079179479 -0.0846086380960173 -0.583951974022816 -0.0786610091079978 0.182298014714235 0.0486575439823172 0.0706170635426781 0.000376284086536523 -6.33916716681005e-05 0.00011022148213272 8.78215875935339e-05 -0.000599336290507015 0.000698995921843835 -0.000249859635839166 -3.9611413566884e-05 -0.000202481386882915 -8.00387496280789e-05 0.00029127977837641 -0.000478641776926619 9.81689886185543e-05 3.13109440818625e-05 -1.52601748144104e-05 0.000228913373753666 -0.000121643224957157 0.000439179881582778 0.00221008943609507 -0.00651931682122872 0.00582567089246105 0.00246862065763665 -0.000257528167030488 0.00537486759101218 -0.000865583603406149 -0.00335760241785263 0.000989046397884703 -0.00182253903642662 0.000494583649162546 -0.00402613351344705 0.00316857858013082 0.0670690531947567 -0.0149141266271539 -0.0253491946129816 0.00815575640855421 -0.0625663356076559 -0.00477030564329625 0.00318131498696204 0.00756679505004189 6.3632574470765e-05 -0.000167229133602203 -0.000314078462565156 -0.00161915079926489 -0.000640171421162456 -0.000413975675174306 2.03625556864093e-05 -0.00186206797794285 0.00108259820262268
  70 3095.30962082946 ""  35.659980431119 0 0 1.21907307723437e-05 0.00063118700834812 0.000123114280249449 -0.000135917405857123 0.000354063634464071 0.00021546158456573 -0.00159575751165299 0.00799882549157927 0.0049156443385479 1.34612538096935e-05 -2.13019021332569e-05 1.15040353056271e-05 -1.6240001216785e-06 -0.000116440522582031 0.000144528547363225 -0.000359911512127091 -0.00644825955498753 -0.00109130587681988 -0.000724473404339104 -0.00341702482013424 -0.000793655279739828 0.00194566162860507 -0.000758417603145308 -0.00200766248430121 0.0395050384593717 -0.0182078141522329 -0.046322548986473 -0.010357859531725 -0.0782384581696396 -0.0107231942004933 -0.00954789554405054 0.000461757009318811 -0.0016160449659173 0.000151475875997999 -8.39431767647582e-05 -7.94791545147083e-05 -0.000113290156296983 0.00117098029223422 -0.00171014367362575 -4.05619789761781e-07 0.0002463656939861 6.32013488954047e-05 -0.00265929206027578 0.00341727097169557 -0.00664255135717398 -9.69139722592106e-05 -0.000410431072385215 0.000326652022547517 -0.00277966779559822 0.0020669718195985 -0.00602621586460317 -0.0216650838609724 0.0652075117941824 -0.0531093679890659 0.0285794257136444 -0.00800621991727898 0.0753423579163948 0.00220912751920471 -0.0340539556804302 0.00556104417877359 0.0235560693601033 -0.00809723340263405 0.057367000023764 -0.0318706546547451 -0.666667883607345 0.149290595601682 0.235142856003988 -0.0739579686865299 0.579265541299229 0.0609203849836519 -0.0440943775722694 -0.0898858768536026 0.000117014218753022 -0.000131342201645104 0.000189664166568413 0.00308102176069406 0.00088726634610942 -1.39245337341686e-05 0.00079819330101275 0.000641987840233789 -0.00172093609918033
  71 3105.92690548245 ""  24.7820361723538 0 0 0.00115117778912721 0.00379583371954 0.000563788660111138 -0.000280190288354171 0.000767443887782295 -5.53836701049256e-05 0.0639372029769325 0.0359159806334875 0.0147399400406041 2.93946357061231e-05 -3.80817587303971e-05 3.48707207549419e-05 -0.000146081316396444 -0.000473492906788956 0.000477652691138537 -0.00421829499538267 -0.0380185407928464 -0.00475325024942846 -0.00255214880350554 -0.00935419730136682 -0.00282699631112001 0.000516923634693016 1.2372158263796e-05 -0.00121444058751115 -0.0587714391150666 0.0442231451682698 0.0903132020067025 -0.0319243974904618 -0.365279300030352 -0.0522799293306633 -0.673780015493552 -0.110868388195302 -0.209951813007117 0.00122230602558959 -0.000546793732306326 -0.00112896158054116 -0.000360525005719639 0.00365160648167605 -0.00525137932531689 0.000236660169256417 0.00226189146340978 0.000553254966907806 0.00208161017317674 -0.00116090095688091 0.00528086297381377 0.000106265679403575 0.000159598556956054 2.7557546008882e-06 -0.000302635973873036 -0.000436682178953873 -0.00161530786281505 0.0136606368262517 -0.025842098472628 -0.0338479867107622 -0.0263575618305835 0.00793189338340606 -0.0614935662860303 -0.00112337041887542 0.00748244153966313 -0.000933378759308239 0.00599404643885597 -0.00143260306323023 0.0134090052523779 0.00781877128669986 0.125833293236739 -0.0375424691787158 0.0721575645973602 -0.0314731328038491 0.163854287132104 -0.242961349998511 0.215990520725257 0.278516184855807 -6.6954558332609e-05 -0.000106063402885913 3.72996162418425e-05 -0.00131810981851496 -0.000157541187988393 0.000576234174747524 0.000440743655036081 -0.000333750905426046 0.00116888439991771
  72 3106.5370274683 ""  28.4213968323817 0 0 0.000681422001634434 0.00222031492450458 0.000301688485694128 -0.000139254514485718 0.000464210887082361 -1.11628149591727e-05 0.0377169938221961 0.0207960325859335 0.00850298822794067 -1.74494312129847e-06 -1.87099690249293e-05 4.12241128463595e-06 -3.10167157878e-05 -1.57178216101841e-05 2.40358292115728e-05 -0.0023946365781206 -0.0226476341276627 -0.00288145052446124 -0.00153567462398581 -0.00578104363750348 -0.00174945461971819 0.000151421523093351 7.08286380656848e-05 -0.000633118807208821 -0.0361484863258678 0.0267034131765664 0.0548787966063653 -0.0183901011194184 -0.211583859449933 -0.0303114969523835 -0.396649862701172 -0.0653382904264266 -0.123715564829519 0.00013594564406791 -3.53107822931402e-05 -0.000167498866288817 2.11859456542011e-05 0.000102900031024666 -0.000110043882416866 -4.57161775680344e-05 4.06385880404723e-05 -5.34036402745517e-05 0.00272990551367906 -0.00129200592271204 0.00549477113035857 -8.46293948295776e-06 -0.000258657807108891 -0.000186135021751447 0.000944945973555767 0.000425648007500578 0.00424881698257993 -0.0217648047163643 0.0400699874241932 0.0601484435149373 -0.027243640901051 0.00839645416395362 -0.0709358872325073 -0.000222888231495892 0.0067300277272909 -0.00073693385486477 -0.0150288989374628 0.0038308550518908 -0.0387069845522095 -0.0113860233020455 -0.176759507280169 0.0554181830509913 -0.136350530854602 0.0575225389077015 -0.310583480238113 0.406050292025847 -0.361544961483039 -0.464895307036743 -4.5012273354411e-06 -7.56703084931897e-05 -6.4231979120647e-05 6.8707212531116e-05 -0.00013176631774127 0.000385122986069812 -0.00058853905693797 -0.000304602341593537 0.00139815518797711
  73 3116.09871672796 ""  26.7063606478642 0 0 0.000132535050243689 9.33653794473001e-05 5.85959172618678e-05 0.000339071943408992 -0.000281574604176641 0.000753478242827742 0.000483793713360938 0.000196854484438324 9.45965941508848e-05 -0.000395979305193792 3.6409428054742e-05 -0.000268424271798858 0.00413273878662722 0.0520771219253613 -0.0678471407520056 -0.000565346147148481 -0.00133999577974527 -0.000337014079369998 0.000928883286062494 -0.00207771384405875 0.000747251972980474 0.000753361051394023 -7.93297462016175e-05 0.00141901965609621 -0.00058082365941587 0.000430809744839173 0.000935956913183841 -5.96203016321656e-05 -0.00199618529277661 -0.000270739492000484 -0.00540596933908793 -0.000849920025447472 -0.00179557710748447 -0.100955500191585 0.0569704965222661 0.0928608603654946 0.0669567069053043 -0.526492043708101 0.759672298073352 -0.0146347331345959 -0.145310644111862 -0.0517274141639574 1.63486464725889e-05 0.000132792407944927 -1.99094970649195e-05 1.78347455776826e-05 5.76998660360767e-06 3.82449907665185e-06 -3.02297086450807e-05 1.09700616744206e-05 -0.000107219198572791 6.23269394294503e-05 -2.27915657149999e-05 -0.000333965219770948 1.04700625368621e-05 -2.87678313342516e-05 8.44803913356497e-05 -1.90965929930915e-05 -0.00134846448641156 0.00025744261572902 0.000370641063594261 -0.000136393312493187 0.00102234869736031 -2.7786049558319e-05 -0.000825319566282856 0.000109746211692292 0.000915730352294085 -0.000334349388355059 0.00210818396699344 -0.00168250636590906 0.00147672130418692 0.00183997444963617 -0.000105870562401194 6.89184080471699e-06 -4.45946718120307e-05 -0.000297633125661853 -0.000226420664090969 2.89282912619991e-05 0.000605211404105292 -0.000214341987188495 0.000402132220592799
  74 3490.05845836772 ""  16.4707976154639 0 0 -0.000284585106322879 0.00145969814576356 -0.000751066046141634 -1.41226714211962e-05 -0.000206258118476803 9.03666833592555e-05 0.000181239894187598 -0.000312280728835401 0.000174195261909414 -0.000267303877526687 3.75745122150453e-05 9.47867062701885e-05 -0.000184466333185445 -5.31395504276157e-05 7.97779832114216e-06 -0.00191672496917382 0.000614326615281547 0.00144965261609385 0.000572310742956219 0.00137181897941799 -0.000304391300086972 0.00136715580014871 0.000541135823861765 -0.00203886374375893 -0.00137869866836092 0.000905045293986198 0.000880927150132903 0.000192124782663685 0.000328070116139777 0.000164356290711321 -0.000664410411636217 -8.61537214725499e-05 5.70109841926175e-05 0.00129767331426079 -0.000343707912829935 -0.00110853758548358 -4.54649639065259e-05 0.000312990430043578 -0.000205614834928661 0.000174036960967127 0.000599887236724211 0.000338864549701799 -0.000725170787205828 0.00167556036052035 -0.00184261483295772 -0.000458453306837345 -0.000126393433499545 9.89900469138206e-05 -0.000177720784345758 -0.000110713316209073 0.00017584573625996 2.20786855897888e-05 6.9481721303724e-06 0.000120745903425586 0.0101279194802103 -0.00207768966411782 0.0177004664200984 0.00227382296431804 -0.0044874724732877 0.00230118030635495 -0.00155362987861405 0.000689454258116137 0.00017093166180504 -3.92716504463888e-05 0.000137165952004745 -2.16903145082584e-05 0.000221874391424818 0.000110897497031478 -0.000538155503595605 6.09552367267175e-05 -0.000191955310955341 -0.000141770789011044 -0.030156324504692 0.0137213157938946 -0.0596982933915271 0.00681254741463181 0.00318322449876503 -0.00242896978710853 0.427101375279825 -0.220134780059921 0.834224189070025
  75 3698.9541560173 ""  101.473038542663 0 0 0.000266204388439363 -2.22370082349245e-05 -0.000385014913138106 5.81781911043775e-05 -7.9147186559646e-05 1.21387423231503e-05 -6.85411192105641e-05 -0.000108895808300782 -6.75134449546817e-05 -6.26959243302708e-05 2.55683398126705e-05 -3.86918867902012e-05 8.05129403824812e-05 -4.64183717707096e-06 4.31407304365291e-05 -0.000874381452845641 0.00366555204305833 0.00196413829651888 0.000353848174764384 0.000465033416623626 -6.22124809340497e-05 -0.000504844639995197 0.000325226753840032 0.00027599809839014 -0.000388569707511332 0.000443609736429043 0.000936670987503963 0.000351515846076174 0.000595700750588378 -0.000324670484052129 0.000726758372571768 0.000195079231507328 0.000373113573786297 -0.000323366859925131 5.43799258513696e-05 0.000169811702740549 -9.98748198103761e-05 0.000234398626310058 -0.000348285346334523 -8.18367194123455e-05 -0.000189844312043363 -2.20656357048554e-05 -0.000436491934804515 -0.000732608439097099 -1.62154946497375e-05 0.055685400296481 0.0142711948346773 -0.0160148298721577 0.00168917390327955 0.00146249932292754 -0.000707840972779374 -0.000241717843344237 9.65284489674547e-05 -0.000234189134623204 0.000912405623678368 0.0008466694731759 0.00121261524006176 0.00356618193574056 0.00339292959577879 -0.000635039025459071 0.00278929201789748 -0.00470061758587894 0.0056188785761181 -0.00016142488248765 -0.00378589418739563 0.00106093239223716 -4.71807109713137e-05 0.000136283369406252 1.71510322206045e-05 0.000296386817805021 -0.000174522127854906 3.53799653609549e-06 -0.0005187699994299 0.000225306650949493 -0.000279944721749202 -0.901485558622218 -0.237422228926757 0.257688094924377 0.00336364785308212 -0.00139324772848662 0.00688166094101941
  :::
 } 
 m_exists[75] { 
  s_m_exists
  :::
  1 11111111111111111111111111111111111111111111111111111111111111111111111111111111111111 
  2 11111111111111111111111111111111111111111111111111111111111111111111111111111111111111 
  3 11111111111111111111111111111111111111111111111111111111111111111111111111111111111111 
  4 11111111111111111111111111111111111111111111111111111111111111111111111111111111111111 
  5 11111111111111111111111111111111111111111111111111111111111111111111111111111111111111 
  6 11111111111111111111111111111111111111111111111111111111111111111111111111111111111111 
  7 11111111111111111111111111111111111111111111111111111111111111111111111111111111111111 
  8 11111111111111111111111111111111111111111111111111111111111111111111111111111111111111 
  9 11111111111111111111111111111111111111111111111111111111111111111111111111111111111111 
  10 11111111111111111111111111111111111111111111111111111111111111111111111111111111111111 
  11 11111111111111111111111111111111111111111111111111111111111111111111111111111111111111 
  12 11111111111111111111111111111111111111111111111111111111111111111111111111111111111111 
  13 11111111111111111111111111111111111111111111111111111111111111111111111111111111111111 
  14 11111111111111111111111111111111111111111111111111111111111111111111111111111111111111 
  15 11111111111111111111111111111111111111111111111111111111111111111111111111111111111111 
  16 11111111111111111111111111111111111111111111111111111111111111111111111111111111111111 
  17 11111111111111111111111111111111111111111111111111111111111111111111111111111111111111 
  18 11111111111111111111111111111111111111111111111111111111111111111111111111111111111111 
  19 11111111111111111111111111111111111111111111111111111111111111111111111111111111111111 
  20 11111111111111111111111111111111111111111111111111111111111111111111111111111111111111 
  21 11111111111111111111111111111111111111111111111111111111111111111111111111111111111111 
  22 11111111111111111111111111111111111111111111111111111111111111111111111111111111111111 
  23 11111111111111111111111111111111111111111111111111111111111111111111111111111111111111 
  24 11111111111111111111111111111111111111111111111111111111111111111111111111111111111111 
  25 11111111111111111111111111111111111111111111111111111111111111111111111111111111111111 
  26 11111111111111111111111111111111111111111111111111111111111111111111111111111111111111 
  27 11111111111111111111111111111111111111111111111111111111111111111111111111111111111111 
  28 11111111111111111111111111111111111111111111111111111111111111111111111111111111111111 
  29 11111111111111111111111111111111111111111111111111111111111111111111111111111111111111 
  30 11111111111111111111111111111111111111111111111111111111111111111111111111111111111111 
  31 11111111111111111111111111111111111111111111111111111111111111111111111111111111111111 
  32 11111111111111111111111111111111111111111111111111111111111111111111111111111111111111 
  33 11111111111111111111111111111111111111111111111111111111111111111111111111111111111111 
  34 11111111111111111111111111111111111111111111111111111111111111111111111111111111111111 
  35 11111111111111111111111111111111111111111111111111111111111111111111111111111111111111 
  36 11111111111111111111111111111111111111111111111111111111111111111111111111111111111111 
  37 11111111111111111111111111111111111111111111111111111111111111111111111111111111111111 
  38 11111111111111111111111111111111111111111111111111111111111111111111111111111111111111 
  39 11111111111111111111111111111111111111111111111111111111111111111111111111111111111111 
  40 11111111111111111111111111111111111111111111111111111111111111111111111111111111111111 
  41 11111111111111111111111111111111111111111111111111111111111111111111111111111111111111 
  42 11111111111111111111111111111111111111111111111111111111111111111111111111111111111111 
  43 11111111111111111111111111111111111111111111111111111111111111111111111111111111111111 
  44 11111111111111111111111111111111111111111111111111111111111111111111111111111111111111 
  45 11111111111111111111111111111111111111111111111111111111111111111111111111111111111111 
  46 11111111111111111111111111111111111111111111111111111111111111111111111111111111111111 
  47 11111111111111111111111111111111111111111111111111111111111111111111111111111111111111 
  48 11111111111111111111111111111111111111111111111111111111111111111111111111111111111111 
  49 11111111111111111111111111111111111111111111111111111111111111111111111111111111111111 
  50 11111111111111111111111111111111111111111111111111111111111111111111111111111111111111 
  51 11111111111111111111111111111111111111111111111111111111111111111111111111111111111111 
  52 11111111111111111111111111111111111111111111111111111111111111111111111111111111111111 
  53 11111111111111111111111111111111111111111111111111111111111111111111111111111111111111 
  54 11111111111111111111111111111111111111111111111111111111111111111111111111111111111111 
  55 11111111111111111111111111111111111111111111111111111111111111111111111111111111111111 
  56 11111111111111111111111111111111111111111111111111111111111111111111111111111111111111 
  57 11111111111111111111111111111111111111111111111111111111111111111111111111111111111111 
  58 11111111111111111111111111111111111111111111111111111111111111111111111111111111111111 
  59 11111111111111111111111111111111111111111111111111111111111111111111111111111111111111 
  60 11111111111111111111111111111111111111111111111111111111111111111111111111111111111111 
  61 11111111111111111111111111111111111111111111111111111111111111111111111111111111111111 
  62 11111111111111111111111111111111111111111111111111111111111111111111111111111111111111 
  63 11111111111111111111111111111111111111111111111111111111111111111111111111111111111111 
  64 11111111111111111111111111111111111111111111111111111111111111111111111111111111111111 
  65 11111111111111111111111111111111111111111111111111111111111111111111111111111111111111 
  66 11111111111111111111111111111111111111111111111111111111111111111111111111111111111111 
  67 11111111111111111111111111111111111111111111111111111111111111111111111111111111111111 
  68 11111111111111111111111111111111111111111111111111111111111111111111111111111111111111 
  69 11111111111111111111111111111111111111111111111111111111111111111111111111111111111111 
  70 11111111111111111111111111111111111111111111111111111111111111111111111111111111111111 
  71 11111111111111111111111111111111111111111111111111111111111111111111111111111111111111 
  72 11111111111111111111111111111111111111111111111111111111111111111111111111111111111111 
  73 11111111111111111111111111111111111111111111111111111111111111111111111111111111111111 
  74 11111111111111111111111111111111111111111111111111111111111111111111111111111111111111 
  75 11111111111111111111111111111111111111111111111111111111111111111111111111111111111111 
  :::
 } 
} 
