# Supplementary material for: Cut-off Scale and Complex Formation in Density Functional Theory Computations of Epoxy-Amine Reactivity
Source: ACS Omega. 2021 Oct 25;6(44):29424–31. doi: 10.1021/acsomega.1c03229 (PMC8587129; doi:10.1021/acsomega.1c03229)
Supplement: Supplementary file 1 — ao1c03229_si_001.zip [file ao1c03229_si_001.zip › Final_structures/Primary/A4_E1_B3LYP-D3_CC-PVTZ-F_canonical/Amine_frag4_reactant-3_isomer9.vib]

{ 
 s_m_m2io_version
 :::
 2.0.0 
} 

f_m_table { 
 i_j_atom_total
 :::
 27
 m_column[86] { 
  s_m_data_name
  s_m_column_name
  i_m_width
  b_m_visible
  s_m_units
  :::
  1 r_j_Frequency  "Frequency"  10 1 "" 
  2 s_j_Symmetry  "Symmetry"  10 0 "" 
  3 r_j_Intensity  "Intensity"  10 1 "" 
  4 r_j_Raman_Act  "Raman Act"  10 0 "" 
  5 r_j_Raman_Int  "Raman Int"  10 0 "" 
  6 r_j_x1  "x1"  10 0 "" 
  7 r_j_y1  "y1"  10 0 "" 
  8 r_j_z1  "z1"  10 0 "" 
  9 r_j_x2  "x2"  10 0 "" 
  10 r_j_y2  "y2"  10 0 "" 
  11 r_j_z2  "z2"  10 0 "" 
  12 r_j_x3  "x3"  10 0 "" 
  13 r_j_y3  "y3"  10 0 "" 
  14 r_j_z3  "z3"  10 0 "" 
  15 r_j_x4  "x4"  10 0 "" 
  16 r_j_y4  "y4"  10 0 "" 
  17 r_j_z4  "z4"  10 0 "" 
  18 r_j_x5  "x5"  10 0 "" 
  19 r_j_y5  "y5"  10 0 "" 
  20 r_j_z5  "z5"  10 0 "" 
  21 r_j_x6  "x6"  10 0 "" 
  22 r_j_y6  "y6"  10 0 "" 
  23 r_j_z6  "z6"  10 0 "" 
  24 r_j_x7  "x7"  10 0 "" 
  25 r_j_y7  "y7"  10 0 "" 
  26 r_j_z7  "z7"  10 0 "" 
  27 r_j_x8  "x8"  10 0 "" 
  28 r_j_y8  "y8"  10 0 "" 
  29 r_j_z8  "z8"  10 0 "" 
  30 r_j_x9  "x9"  10 0 "" 
  31 r_j_y9  "y9"  10 0 "" 
  32 r_j_z9  "z9"  10 0 "" 
  33 r_j_x10  "x10"  10 0 "" 
  34 r_j_y10  "y10"  10 0 "" 
  35 r_j_z10  "z10"  10 0 "" 
  36 r_j_x11  "x11"  10 0 "" 
  37 r_j_y11  "y11"  10 0 "" 
  38 r_j_z11  "z11"  10 0 "" 
  39 r_j_x12  "x12"  10 0 "" 
  40 r_j_y12  "y12"  10 0 "" 
  41 r_j_z12  "z12"  10 0 "" 
  42 r_j_x13  "x13"  10 0 "" 
  43 r_j_y13  "y13"  10 0 "" 
  44 r_j_z13  "z13"  10 0 "" 
  45 r_j_x14  "x14"  10 0 "" 
  46 r_j_y14  "y14"  10 0 "" 
  47 r_j_z14  "z14"  10 0 "" 
  48 r_j_x15  "x15"  10 0 "" 
  49 r_j_y15  "y15"  10 0 "" 
  50 r_j_z15  "z15"  10 0 "" 
  51 r_j_x16  "x16"  10 0 "" 
  52 r_j_y16  "y16"  10 0 "" 
  53 r_j_z16  "z16"  10 0 "" 
  54 r_j_x17  "x17"  10 0 "" 
  55 r_j_y17  "y17"  10 0 "" 
  56 r_j_z17  "z17"  10 0 "" 
  57 r_j_x18  "x18"  10 0 "" 
  58 r_j_y18  "y18"  10 0 "" 
  59 r_j_z18  "z18"  10 0 "" 
  60 r_j_x19  "x19"  10 0 "" 
  61 r_j_y19  "y19"  10 0 "" 
  62 r_j_z19  "z19"  10 0 "" 
  63 r_j_x20  "x20"  10 0 "" 
  64 r_j_y20  "y20"  10 0 "" 
  65 r_j_z20  "z20"  10 0 "" 
  66 r_j_x21  "x21"  10 0 "" 
  67 r_j_y21  "y21"  10 0 "" 
  68 r_j_z21  "z21"  10 0 "" 
  69 r_j_x22  "x22"  10 0 "" 
  70 r_j_y22  "y22"  10 0 "" 
  71 r_j_z22  "z22"  10 0 "" 
  72 r_j_x23  "x23"  10 0 "" 
  73 r_j_y23  "y23"  10 0 "" 
  74 r_j_z23  "z23"  10 0 "" 
  75 r_j_x24  "x24"  10 0 "" 
  76 r_j_y24  "y24"  10 0 "" 
  77 r_j_z24  "z24"  10 0 "" 
  78 r_j_x25  "x25"  10 0 "" 
  79 r_j_y25  "y25"  10 0 "" 
  80 r_j_z25  "z25"  10 0 "" 
  81 r_j_x26  "x26"  10 0 "" 
  82 r_j_y26  "y26"  10 0 "" 
  83 r_j_z26  "z26"  10 0 "" 
  84 r_j_x27  "x27"  10 0 "" 
  85 r_j_y27  "y27"  10 0 "" 
  86 r_j_z27  "z27"  10 0 "" 
  :::
 } 
 m_row[75] { 
  r_j_Frequency
  s_j_Symmetry
  r_j_Intensity
  r_j_Raman_Act
  r_j_Raman_Int
  r_j_x1
  r_j_y1
  r_j_z1
  r_j_x2
  r_j_y2
  r_j_z2
  r_j_x3
  r_j_y3
  r_j_z3
  r_j_x4
  r_j_y4
  r_j_z4
  r_j_x5
  r_j_y5
  r_j_z5
  r_j_x6
  r_j_y6
  r_j_z6
  r_j_x7
  r_j_y7
  r_j_z7
  r_j_x8
  r_j_y8
  r_j_z8
  r_j_x9
  r_j_y9
  r_j_z9
  r_j_x10
  r_j_y10
  r_j_z10
  r_j_x11
  r_j_y11
  r_j_z11
  r_j_x12
  r_j_y12
  r_j_z12
  r_j_x13
  r_j_y13
  r_j_z13
  r_j_x14
  r_j_y14
  r_j_z14
  r_j_x15
  r_j_y15
  r_j_z15
  r_j_x16
  r_j_y16
  r_j_z16
  r_j_x17
  r_j_y17
  r_j_z17
  r_j_x18
  r_j_y18
  r_j_z18
  r_j_x19
  r_j_y19
  r_j_z19
  r_j_x20
  r_j_y20
  r_j_z20
  r_j_x21
  r_j_y21
  r_j_z21
  r_j_x22
  r_j_y22
  r_j_z22
  r_j_x23
  r_j_y23
  r_j_z23
  r_j_x24
  r_j_y24
  r_j_z24
  r_j_x25
  r_j_y25
  r_j_z25
  r_j_x26
  r_j_y26
  r_j_z26
  r_j_x27
  r_j_y27
  r_j_z27
  :::
  1 9.20300194785898 ""  0.0934808457316867 0 0 0.0264600823637371 0.00856034595669594 -0.0289424045763817 0.0258177030230756 0.00631512136022483 -0.0303060288212845 0.0305620675670649 0.0250428527018216 0.0328247540809195 0.0456735174421132 0.0696465537484328 -0.0146855373670341 0.0451949734606048 0.0682910774141982 -0.01673348762367 0.0363081956420936 0.0417022923588021 -0.0600678624507262 0.0220959893646212 -0.00992942795111812 -0.0812497681281347 0.0134288487011662 -0.0296599876846688 0.00757764413926032 0.0407899503685119 0.064879448649021 0.0463859805392588 0.0219719675455171 -0.00762811534911778 0.0642710211775092 0.0316242815646278 0.0291674317676514 0.0343801271399039 0.0614544626056808 0.120271673292376 -0.00409990584926431 0.0391249524741877 0.0538944398278387 -0.070595802327318 0.0351961657931994 0.0315197016591372 0.0232856901761253 -0.0106662864230476 0.00493368714569235 -0.0219436156796447 -0.0274464849595128 -0.0369399363175332 -0.0247080147258277 -0.0599498897802709 -0.0613627527792052 0.0299254613571031 -0.0905151889006829 -0.04283160886879 0.123460788101373 0.00795211666474624 -0.00850375463609679 -0.0779868410810097 0.00476244782805176 0.0696419893387236 0.00753415390171807 -0.0771095140086364 -0.123935449118458 0.00700312770060909 -0.106930080447063 -0.0469507987388149 0.158781979819594 -0.0701467515154839 0.0198400614347809 0.140590222055546 -0.118123207897031 -0.0879259432026703 0.142394937365587 0.0110179300865642 -0.0440693797712766 -0.0475526799698005 0.00821023102358389 -0.0558237430932392 -0.0841664986589688 0.00110154804663783 -0.0738730840609425 -0.019320283734222
  2 12.4891740983575 ""  1.74746503920987 0 0 0.000432309035007735 0.0469071421783341 0.0227102044338059 -0.0169035282751022 -0.00916816749893716 6.6077294163518e-05 0.0515454098406687 0.0571584277849935 0.0512812458525259 -0.0247858522375664 -0.00771294071754959 -0.00359592108435609 -0.0474235884208541 -0.0742870040670434 -0.0297267877372024 -0.0283212132973262 0.0800736411031029 0.0154845449154153 -0.053769120430164 -0.0166408246724386 -0.0206618910774168 0.0131526660939085 -0.0448713460812108 0.00642333612501501 0.0483526502662253 0.0548781210181503 0.0490678789265811 0.0831267572057609 0.0255274333444404 0.0579849686706152 0.0618940532134612 0.0980406456618304 0.0678814229187591 -0.0514228024358912 -0.0652420820491538 -0.0300682551614989 -0.0978822947393004 -0.0855441815814142 -0.059655070446837 -0.011103487155968 -0.124896955912016 -0.0202862419553423 -0.0508937936222884 0.0117711903404139 -0.114364710133424 -0.0251866035973857 0.0364303645901602 0.00797528342994105 0.0424267708474368 -0.055651162455916 -0.0228813325805182 0.0718751136357255 -0.054365004022699 0.0591137900013362 -0.0598705963625143 -0.0112551611121231 -0.193879741086456 -0.1008357500353 0.0643058554559279 -0.123534723456923 0.0976486256052047 -0.130361392202155 -0.0441962681665189 0.106285834748423 -0.115161723545526 0.0128019869414487 0.0133786161505687 0.0212954017922151 0.074525276135787 0.119068425673189 -0.0690604706582581 0.152642786426202 0.00298732396805517 0.0508237992519066 0.0248094819959952 -0.0156456886260471 0.0464465695086531 0.0154003709504746 0.0195884260572344 0.0349180615870529 0.0283231510084747
  3 19.2296261811322 ""  6.45600963288595 0 0 -0.0175411168167138 0.0477337074562689 -0.0331354090783602 -0.0385711168226357 -0.0103293122262081 -7.47579008520578e-05 0.0497226009755026 0.0597636609795213 -0.000784571189591553 0.00999345172005466 0.0013180989738068 0.0241336515318377 -0.0138591458247033 -0.0706208011267222 0.0542632686496797 -0.017267003559069 0.0848401021082281 -0.0613930362569823 -0.0909588216875178 -0.0205801397377172 -0.0287640049286646 -0.0400979756109759 -0.0529840221708491 0.0351970989291247 0.0817166612368238 0.0612722825209295 0.0174860246698554 0.0531482319852744 0.02414431701841 0.0259201509950104 0.0643409015765251 0.102250559536403 -0.0215807321411466 0.0287671304260986 -0.0535306697004423 0.0722331316122177 -0.0811412290797649 -0.0847685336534935 0.017675451225261 -0.00635283492490814 -0.130401519168487 0.0977354284120832 0.0423264486416303 -0.0460498789244872 0.0791304952347731 0.0404488217139961 0.00801555694089735 -0.0948408988315152 -0.0431035078617585 -0.00478484275640722 0.015316963437821 0.0300885398391588 -0.0238924966957755 0.0174952580036226 -0.0317679679778523 -0.041737306340076 0.123931883566988 0.162840578611743 -0.0902394869192979 0.128391964971348 -0.177543274235697 0.0297899934719204 0.016537120188344 -0.0177806365653185 -0.0462213196661698 0.124842567914348 0.163453048099432 -0.0578590036714132 0.0173255253325266 -0.000824273930054556 0.0182297837068935 -0.0882608138278511 -0.0609914176459293 0.0448001658966314 -0.0587594899709948 -0.0856443896080482 0.037940857810586 -0.073801754507245 -0.0659155508650106 0.0229235840585217 -0.0390924150072682
  4 47.8729333259857 ""  0.732668658185211 0 0 0.0115837262659336 0.0113277069346789 0.047209161326253 0.0250215405521026 0.0504222345131609 0.0384498824729486 -0.033674970949192 -0.0175650798512003 -0.0534279161331599 -0.0250963671319461 -0.0516836696857135 0.00463042669016776 -0.00644484535629851 0.0042544383367507 0.00233087530321539 0.00374874825681703 -0.0551398652099847 0.102605755702371 0.0603932892671381 0.0812118410411444 0.132463574618955 0.0393583785907671 0.130958676247899 -0.0362602853934298 -0.0559738271940832 -0.0692659000550723 -0.0762842128349648 -0.035347379747787 0.047909889089861 -0.105276766578662 -0.0434135204351031 -0.0512523617094709 -0.0547414055676083 -0.0516342306123763 -0.0927411603714401 -0.0267606833043312 0.0502648921762403 0.0381453456516203 0.117816386811922 -0.00457525238485833 0.108469045812486 -0.0869070545522275 0.0385757924112599 -0.000729675451676002 -0.0355243085888571 0.0215646901603856 -0.0197669040173525 -0.108797440716398 -0.0403890879304514 -0.0345716910202638 -0.0237374370579359 -0.0465766346876309 -0.0251719750380531 0.0483462191591501 0.0317420898823112 -0.0068027191334457 -0.0548923061206287 0.096383190652291 0.0312781674916703 0.00569801592362772 -0.104559445535734 -0.0689403472557263 -0.0405541285323592 -0.0821573530707594 -0.0278136813372563 0.12241591696045 0.0243781403730794 0.00891013605583239 0.0614505479137853 -0.0881662889350461 -0.0492066482561374 0.0167552115397299 0.0508316273867395 0.0772915400357321 0.0821315096473759 0.0372684054155821 0.0835065033934633 0.104401461090808 0.0900857517244997 0.0941170751753685 0.0485575697591334
  5 74.1544976873066 ""  0.785320459994377 0 0 -0.0312718192730657 -0.0182205625205294 -9.37816481540926e-06 -0.0255159661227358 0.00516480476283116 0.0178378909341156 -0.0603820891328011 -0.0170301286412328 0.0139653975452235 0.00595499541596952 0.0521337576105599 0.0382155499660838 -0.0344660800318036 -0.0686674528503125 0.0283485602009835 -0.0106246449295363 -0.0211476723614069 -0.010813297575722 -0.0213195199086047 -0.00503366315606693 -0.0144763025059042 -0.0515079535792149 -0.0123072523538836 0.0509989055970346 -0.0600964000214267 0.0033768791886537 0.0181643852863385 -0.0771815434592232 -0.0140936537134004 0.0215688405435383 -0.0666884471438485 -0.0387832708611292 0.0115434215170587 0.00428892340651944 -0.00124136055868441 0.0513434657521207 -0.140688196062591 -0.103080885627712 -0.0762068700537918 0.00141262660983463 -0.196598140654877 0.103173336394223 0.103894426813094 0.0698552332140399 -0.0710995107334171 0.0747083097986501 -0.0258572745628157 -0.0232369125543462 0.0591598673641864 0.0125824353603319 -0.0259980610046552 -0.0473278629533144 0.0465672483758285 0.0237780552700119 0.179646878317564 0.0661363636921974 -0.113838572518905 0.0656775308547727 0.13503831026423 -0.0700414591133874 0.104514988682152 -0.0333848631122761 -0.0381696257385836 -0.0528832517157972 0.0991768739197355 0.0139760749887779 -0.086219838289994 0.0934993935114155 0.033193336197641 -0.0868957372598978 -0.0268170504221058 0.0629723148065325 -0.036070859648412 -0.0476577627976827 -0.00827522210814975 0.0228317996387382 -0.04069242963201 0.000138501436111659 -0.0757027041110428 -0.0191011363060982 -0.0093726372665329
  6 80.4211118685667 ""  0.670963952688439 0 0 -0.0275487867984575 -0.0324588287493097 0.00761333340304404 -0.0464704014650545 -0.0913206885034468 -0.0113009367437845 0.0354207768128593 -0.0147895249758979 0.062092430023476 -0.049007289687702 -0.0835638159652109 -0.0115020011289718 0.0132067926753932 0.101537213627415 0.0312937600104944 -0.0551942811258915 0.0158248055488635 -0.0118671388999228 -0.077152440665582 -0.0990869946431474 -0.0330431082775734 -0.0247712404425913 -0.123749244352074 -0.00148240353718457 0.0373077361860354 -0.00301966779859518 0.0656062221658001 0.0682667371592937 -0.0646422641225348 0.0829078513392645 0.0485338892829485 0.0361179947998998 0.0805112360023661 -0.000116049691033559 0.0699723739016198 0.0223196328313713 0.162783239037592 0.134745073009406 0.119843103781505 -0.072881156997159 0.248245410210345 -0.0135732365673967 0.0310336688835474 0.0490329066579578 -0.0362268170820933 0.0307348775557474 0.0536092007610693 -0.0599262899468991 0.0104463766798923 0.0260736960159532 -0.0190260217996312 0.02864141018426 0.0270688987474929 0.0297560492133954 0.0182603767591277 0.041396740417448 -0.0578941960853427 0.0597346939934097 0.0676784920377626 -0.0150564316039915 -0.0202343890448413 0.00101348032844029 -0.03007847612797 0.015535367090914 0.0056832850310673 0.0653312267967876 0.0646635568871873 0.0542571222789756 0.0388881527714211 0.0198337119844748 0.021759112398563 0.0234136358907492 -0.0305792918687051 -0.042864724253056 0.0025850498589289 -0.0427239143563012 -0.0490043792023286 -0.0141609456490295 -0.0195605091964066 -0.0618669180909581 0.0115963024103764
  7 94.046553005286 ""  9.61593172836571 0 0 -0.00762797364438718 0.0565721632442751 -0.0265828974600135 -0.0242265280234395 0.0114300589737721 -0.00988208201053986 0.0473010686289242 0.0646790988462916 -0.00821806302597956 -0.0277440915562593 -0.0706784254730005 -0.018746080810592 0.00369367360048776 0.020114917964048 0.0347041911310294 -0.0126685699975021 0.0818747878667822 -0.042504967912779 -0.0547051707990866 0.0260203709968869 0.0389718009313612 -0.00206222129946344 0.0292219863434203 -0.0405858562693521 0.0737102702756979 0.0562207715703087 0.00483261382027718 0.0527423829608704 0.0396970407732083 0.00868938730349268 0.0607701384719133 0.103211829989132 -0.0288664499347352 -0.0107190184966899 -0.0916101600150522 0.0152647750839453 0.0799423334743461 0.0627689330537471 0.17852267741689 -0.0345572340050712 0.158518698905153 -0.0469119637796734 0.0468313237565651 -0.0134504981594772 -0.00824515881244266 0.0249654159727547 -0.10051821060604 0.080274045288553 0.0490725513301505 -0.0303519081586968 0.00965579269063551 -0.0739725283965247 -0.00138901416308155 -0.0203248995540151 0.129338294478059 -0.00615568415511798 -0.0154680548125962 -0.0357611313369669 0.0157471366930107 -0.0423185520275419 0.142494782928139 -0.0355799413502494 0.0153111882033489 -0.0543271946753178 0.0776502500408756 -0.0926218101042209 -0.174571616736407 0.00134689809364158 -0.0259568225215559 -0.091405279702236 -0.0599873403486455 0.0330048026016452 -0.0327146102922539 0.0596757033180049 -0.0382373904160673 0.00142033573460861 0.0670679526382579 -0.0207365956495595 -0.0600256021963078 0.0806140538696724 -0.0398105279681911
  8 123.024863134426 ""  1.04269079436787 0 0 -0.0280884838847187 -0.0185171904623288 0.00087168784047136 -0.0533419517987349 -0.0962450671009102 -0.0300810620195992 0.0424684387106636 -0.034979817745921 -0.0748404916149395 0.0034823378323977 0.0542586177556235 0.0126816916608906 0.000889459447459325 0.0467335204879148 0.0223875164231422 -0.111639403265454 -0.0279356661451157 0.0602091069419995 -0.106000821508095 -0.140193078891263 -0.163739849863947 -0.0582420920750494 -0.214565041044561 0.0682456488950865 -0.0485409562151788 -0.128104481890767 -0.142992011803494 0.177246651142832 -0.0239228638582038 -0.163894675886795 0.0525074030371567 0.0341983245956961 0.025796514716379 0.0819824458274976 0.258989963937716 0.0794615197669929 -0.0276761977947979 -0.0117285802478494 -0.195272498969722 -0.0499184511173092 -0.102708670448144 0.194295153486786 0.00700944266627014 -0.00913427279377163 -0.00127368094301763 0.0030341205355888 -0.0242593891292583 0.013445928072299 0.0069934038221386 -0.0109544248825272 0.00052995962274421 -0.0187793763585611 -0.00517493048819961 -0.00614724269991985 0.0213589089278854 -0.00663709115253881 0.00163881602661276 -0.00816504687400302 -0.00572468362984914 -0.00812508073037879 0.0240303349571972 -0.0120696303351911 0.00152600917566692 -0.0154062659154356 0.0125273387842042 -0.0202679047196414 -0.0389729763733506 -0.00533109728935127 -0.00746029774553567 -0.0235237887436726 -0.01769395513253 0.00369907192834865 0.0305401348376678 0.088798773210756 0.0578225514299421 0.00475244170587124 0.100043637711767 0.101060944434753 0.108648065140357 0.108259696033055 0.0021375976926786
  9 193.7126631294 ""  0.585544302535437 0 0 -0.0309474873343401 0.0277839144310863 -0.0324984793420071 -0.0357483744924879 0.011766819267192 -0.0976529447953277 -0.0861204918955674 0.0423145055679454 0.0349980310521079 0.0319615352493623 -0.0133569527471196 -0.0671215811885705 0.0311822072775075 -0.0394694466063453 0.103354846459748 -0.0992449957253052 0.0491863485686832 -0.00561968472014836 -0.0633503257531111 0.00975640499883045 -0.100236948830076 -0.0349053459598773 -0.01151673202194 -0.078534612590087 -0.219145675933014 0.0840284420429969 -0.0331514053560134 0.0202456096701625 0.0146168825804725 -0.00653016058651383 -0.103480773093358 0.0394425568197057 0.195716181871448 0.145055362624945 -0.13177892797094 0.134534032855556 -0.0201055245491875 -0.0172899716088434 0.202379349326523 -0.0351476079381419 0.00511812779519595 0.126334429282892 -0.00699501010267823 2.41507009386938e-05 0.00404776209809003 -0.00694148374203157 0.00364488959304954 -0.00104623974893122 -0.00732179170913273 0.0014862272061831 0.00164910417105945 0.00694008838298696 -0.00263661264711158 -0.00101576524903525 -0.00762241089890889 0.00104641420942543 0.00798035809603479 -0.0036204676361757 -0.00242434625935171 0.00508025318428548 -0.0118200152111426 0.00270397609654868 0.00154261259673629 0.0230179205759291 -0.0200273945929793 -0.0268945905528701 -0.0174932054645484 0.000512568430603986 -0.00178381380044369 0.030429824741644 0.00699643817041452 0.0221024678927136 0.0908642831947938 -0.0174760256907527 0.0351506201491299 0.0709112796745856 -0.0399056181049195 -0.0316360751180837 0.202800006023881 -0.0848992127657101 0.0288049963963528
  10 205.850799926011 ""  0.35095102650075 0 0 0.00146121255239054 -0.00167333808007657 0.00251593331111627 0.00173871942868548 -0.000645353708406197 0.00625925069561959 0.00425161169640743 -0.00288048266122505 -0.00259480128349685 -0.00236855220101497 0.000659646973932861 0.00444250324165706 -0.00233684771523824 0.00242665783012469 -0.00589162243929493 0.00504392473934945 -0.00366336652155821 0.00183477959821084 0.00338150437663644 -0.000373652015718815 0.00675870987627703 0.00173678319449622 0.00110445401658828 0.00487793620016941 0.0156105854119239 -0.00513955489117694 0.00339993605699735 -0.00615372573362351 -0.00014025388454153 0.00140703017713583 0.00527965471632944 -0.00422639605650085 -0.0163596104095002 -0.00922522968915812 0.00812508460677419 -0.00776938151032236 0.000935833920553632 0.00107219450985781 -0.0119507884975086 0.00163662737644516 -0.000230723060187458 -0.00725221112118088 0.0248943472093885 0.00549632939506149 0.0370856970033803 0.0071271908047507 -0.00764602821447125 -0.0460006476742569 -0.0431619589985197 0.0103890958678759 0.00945363138967575 0.00455832865114847 -0.00300609121359697 0.00360353858230637 0.0204597657590671 0.010522863227535 0.0563756756251725 0.0737000277527722 2.70054689156005e-06 0.0609512128666025 -0.0895535263187392 0.0180192510172 0.00808342717344655 0.266434625035027 -0.158333011159427 -0.470298242662562 -0.503734003133977 0.0962512333715939 -0.00358607679423983 0.31720517226784 0.0255687700508388 0.4486141206764 -0.00449824138794599 0.000694648440923486 -0.000866045780257857 -0.012432208481869 -0.00168808050169654 -0.00651321970077431 -0.00101444055333288 -0.00598440548671481 0.00253701010192458
  11 231.440817010855 ""  2.22702362637355 0 0 -0.00746331100410951 -0.0190491143626775 -0.00333504791282498 -0.013161243029497 -0.0306316880982069 0.00316275146722293 0.0262548461659882 -0.0215488325160829 -0.013768865855786 0.0228637196002147 0.0924428632898891 0.033199152749293 -0.0143082701781444 -0.0131583767732766 -0.0112368450341717 -0.0178497239569727 -0.0129599124299521 -0.0016228619920824 -0.0253942470659692 -0.0656485478028754 -0.106307920206863 -0.0413146789392234 -0.10857063473429 0.0862072969086127 -0.149441394745631 -0.0778975738331339 -0.122591126193945 0.233016792476331 -0.0401771603256028 -0.12159573949395 0.0260740519018847 0.050080354341411 0.193009197210481 -0.175688478961524 -0.446724452485315 -0.126222735680007 -0.0499449296720187 0.0895287285447309 0.392288937382986 0.145599585033609 0.209487706453939 -0.343426568191093 0.000391748537992917 0.00021918636222918 -0.00023597644496036 0.000384237499793065 0.000120622510278936 -0.000992946058064343 -0.000216041189151964 0.00028304402315357 -0.000381713647935503 6.04211614635966e-05 0.000276148709445939 8.63886867943844e-05 0.000272146944174196 8.44415753658391e-05 -0.000538625306742019 0.00103505381604462 0.000192320223040276 7.95307439482258e-05 -0.000868845258028891 0.000436725323460698 -0.000370099974068496 0.000892973456574758 -0.000472947776610444 -0.00131312965912359 -0.0015244011526229 0.00100827612165075 0.000167399223442301 0.00107271014142165 0.000173473992165549 0.00177804140641228 -0.0134554398680955 -0.00601447369394652 -0.00401960574565183 -0.00281822740636471 -3.64586800254676e-05 0.0128827685052536 -0.02461008574056 0.0115387464449317 -0.0115940914949445
  12 258.399088596162 ""  3.48636178376008 0 0 -0.0166002537959224 -0.00476065637609619 -0.00033218647713555 -0.0286925908049842 -0.0424707899108624 -0.0330111876806126 -0.00290831272404784 -0.00702463302794125 -0.0120708562566787 0.0110053099013053 0.0459490597090608 -0.00615804894560876 -0.00497167811315186 -0.00444262872614994 0.0128209267105473 -0.0552472904478704 -0.00310486472178763 0.0226312262378692 -0.0662002203093513 -0.0724023213207875 -0.125095240823488 -0.0270875210532095 -0.126353073673854 0.0332266675481174 0.411708238101933 0.0624428230963573 0.234284372358373 -0.432836127453822 0.0257100992826041 0.216993003211171 0.0172456649989609 -0.105847241486164 -0.491398912981396 -0.0342968508994892 -0.170282596229152 -0.0189700817185321 -0.0354226823456386 0.0336411101117046 0.166430869398327 0.0384766859812507 0.0733271017280712 -0.0918722978321683 0.000419371011772391 -0.000179584011514372 -0.00126954368953491 0.00104017371202145 -0.000603927274403625 0.00268774070529565 0.00313847700099414 -0.000776408217917545 -9.94787899605884e-07 -0.00104288896089713 0.000293954054632355 -0.000504607430743776 0.00159791957960996 0.000528773602903317 0.000727427179605989 -0.00238402158933916 -0.000409025219083986 -0.00286930680385913 0.00658588565301394 -0.00239035230833779 -0.000358093605860184 -0.00272591401989782 0.00459880852015086 0.0012105050018609 -0.000295387967102852 -7.84536676219188e-05 -0.000566622508409268 -0.00456519747317299 -0.00230996254848904 -0.00233689679643084 0.0351426857782201 0.0218812573034229 0.0355953115303995 -0.0302273403889151 0.00531858445724632 -0.000577865946588445 0.13939346349343 -0.0392771852070828 0.0282630735353581
  13 335.179261002022 ""  8.0445856875143 0 0 0.000354661261905732 0.00333847365899147 -0.00116390879094277 0.011390488777312 -0.0654938541374752 -0.00837233472099649 -0.0995741022585154 0.0129647818985734 0.0610480735073013 0.0678844891969037 -0.0307323645350048 0.0108623704132285 0.0830796025732467 -0.0112422334288981 -0.058345309121173 -0.00558355620783311 0.0108568016867235 -0.00425739211970124 -0.070155954040405 -0.0894233217160147 -0.0758205084912447 0.0227497836649609 -0.150210867452403 0.0481792816004019 -0.134653892189857 0.127917564626732 0.0642494972419914 -0.157151297444521 0.0137315511537833 0.0953858684536516 -0.134726317893791 -0.0903890664737327 0.0989211107732137 0.00907298671916996 -0.000208269966236898 -0.085021289966291 0.124872333156542 -0.0108589396040679 -0.0695819916177572 0.117657406896778 0.00278102754074406 -0.102338267897546 -0.000849832596346234 -0.00275249203303358 0.00246601391212621 -0.00200421367763671 -0.000225536868838716 -0.00448988745634443 -0.00471029547751034 -0.000358612378466063 -0.000808409963660488 -0.00112380720783245 -0.00176882028881932 0.000564464016035929 -0.00423830952192269 -0.00347073374930036 0.00092549192369627 0.00273564855701145 -0.00399995783055764 0.00420976572887434 -0.0101539707533643 0.00255934478172304 4.72652819535402e-05 0.000318416027072389 -0.00599159300635251 -0.000804069115172723 -0.00185396424118502 -0.000823925284584679 0.000806434457949709 0.0018784922560514 -5.00084300278642e-05 0.00275234990335894 -0.0390555086010907 0.0707691799708833 -0.00896219376141347 0.121219460959239 0.151293214921777 0.203741129641685 -0.248769965411233 0.331987570032851 -0.103099462748163
  14 364.770268113926 ""  39.4488602838309 0 0 -0.00155088546909095 0.0419871430787933 0.0011972714221765 -0.0105493325026024 -0.0333946194579755 0.0344717962661493 -0.0523125093020558 0.0403015257097354 -0.0263848405761479 0.0279214251999645 -0.032437491044403 0.0560184419385481 0.0387138409866558 0.000842946432918254 -0.0497209036129899 -0.0101197185994067 0.0403073410001702 0.00877514217322825 -0.095152280162536 -0.0430819858172257 0.0101159470868451 -0.00289910682484128 -0.0867205277837971 0.0722991442785394 -0.113275492986599 0.0397685964752786 -0.0622317658988327 -0.048063114125404 0.0859913375393946 -0.0674080225841309 -0.075192652978983 -0.0195087468849491 0.024772185725923 -0.0583488520051812 0.0430562314320521 -0.0811468645411561 0.0971358166340593 -0.00605009340575927 -0.0916014921930294 0.0847551665028035 0.00215671407370614 -0.0929207021879374 -0.012645572089419 -0.0445907955180131 0.00109113500221088 0.0262784123877367 0.0449977238899966 -0.00103814557263561 0.0524084074317114 -0.0129706399954098 -0.00587925820957194 -0.0349810097559095 0.0108654939581083 0.0068103054010123 -0.0875323303269764 -0.0429053676046235 0.0406260720563128 0.00308885830844396 -0.108594137418745 -0.0115216724171256 0.0513181378088576 -0.0177054334279687 -0.00697879074961281 -0.0398916800940506 0.106230240470388 -0.0232702766651041 -0.109980387839866 0.0348361528940176 0.00816662880848816 -0.089206317417669 -0.0755545887396498 0.0431144946656719 -0.00787688792243791 0.0197394951369244 -0.00283387376181318 -0.330306973119913 -0.0924049420360155 -0.275727244586688 0.321980270841529 -0.369637571859348 0.129129652673891
  15 378.300392291872 ""  6.9463773128531 0 0 -0.0013921594316381 -0.0321829408255982 0.00510793102300262 0.0131334462274865 0.0211034957032832 -0.024392959849393 0.0241361722161246 -0.0319959260234318 0.0246446918016677 -0.00721475030087135 0.0196775489010842 -0.0410983100593715 -0.0126910142845587 -0.00275151887321814 0.0251507523100323 0.00161224696531566 -0.0349609151068311 0.00490135570704071 0.0748324001336884 0.0293889769082514 -0.00425141954405781 0.00700149724460738 0.062106660970479 -0.0531937566384836 0.0480161656334286 -0.0210488955896198 0.0408565412395532 0.0288641687112138 -0.064510474244938 0.0490741203520282 0.0350152955035098 0.000344745134094455 0.0137675739707219 0.04787892216119 -0.0295856888209696 0.0445842559821238 -0.0497961058769684 0.00152638431114421 0.0514398967723018 -0.0404726755993547 -0.00411271834987162 0.0517201293483667 -0.0387509622022518 -0.105773860162726 0.0119078750355381 0.0397573633223603 0.0960306340951132 -0.0221250063879814 0.0882535823924016 -0.0194290934781049 -0.0237419199377593 -0.0647590357652728 0.0238065294476337 0.0230636659946645 -0.197461502415268 -0.101236745632451 0.100821334338627 0.00672424272511359 -0.259796760926702 -0.0132412025873089 0.0617961253244871 -0.0138134199098994 -0.0214374501588792 -0.0735570030766714 0.187318129402039 -0.0286418523450489 -0.206468072177448 0.0935694590591581 0.032077573318618 -0.164266553796169 -0.149006379318054 0.109165497320489 -0.00914802451300897 0.001483429896067 0.00391937258643668 0.0704928990338789 0.0468833624773081 0.123989737220829 -0.134002576574472 0.152912933835634 -0.0496810200126023
  16 417.453070003781 ""  6.67023359411471 0 0 0.00074980790026339 0.00754300887335592 -0.0020249653219043 -0.00337986898967695 -0.00235758496862976 0.00325195108233653 -0.00137979772280645 0.00828409604833659 -0.00673697134373573 -0.000380566240301164 -0.00290414592757587 0.00677507104914968 0.000287038894468678 0.000620392200512758 -0.00251129492823197 0.000890714324810915 0.0100182422563823 -0.00408017048685056 -0.0157001035302963 -0.00416016904725392 -0.000885873196368427 -0.0017795089987613 -0.0110179561856306 0.00903663767947271 -0.00184424865542774 0.00139139852642627 -0.00843124581934199 -0.00272014818132264 0.0153845682467546 -0.0118815559719251 -0.00193359251929918 0.00533899714575848 -0.0105797899012698 -0.00840610113878766 0.00480079103931999 -0.0052244029573068 0.00574401093111559 -2.8741027741116e-05 -0.00652723480675498 0.00392213407800883 0.000903588704735839 -0.00612257553478242 -0.0230673016909223 -0.0653620258824945 0.00340202110304508 -0.0298670472056283 -0.0939804203950482 -0.00249381536472252 0.000439884251556393 0.0699876616056559 -0.111625893692813 0.0433647964905706 0.101612726307138 0.0729207104903067 0.0491497802013884 -0.00872360415134077 0.187263227660793 -0.115235975732189 -0.220414748206263 -0.0954598287418904 0.0437766839182907 0.0907498086026655 -0.098741457629352 0.0266880825755237 -0.0693902965267989 0.179484926460404 0.133463601275272 0.334726889887579 0.138286450776167 0.069901501149942 0.0456815380923132 0.192109121970393 0.00497851851706153 -0.00556984087283217 -0.000496676857147137 0.0191102405421981 -0.00623835712357694 -0.00482330883878364 0.00326178456124225 -0.00673240153345382 0.0013881630253536
  17 436.245474313391 ""  19.3428813676527 0 0 0.0509634708663968 0.0509467284763475 -0.032913351500214 -0.0235591899182994 -0.0383345823820243 0.0426646450262153 -0.0187332724319736 0.0606033885442306 -0.0434881405214144 -0.0464984544769424 -0.0173806285777715 0.0716902334661407 -0.0552679077776985 0.0176562239628819 0.00702123846050308 0.0774213419152245 0.0739498162717542 -0.0698953656345477 -0.145567391003033 -0.0645542013358396 -0.0208115543092762 0.00681468230289426 -0.141877958590902 0.104246401978925 -0.0430463050238671 0.0624501103895738 -0.0565674818246681 -0.0633961640553273 0.124373829216886 -0.0691063617957032 -0.043036156445403 -0.0219160883253532 -0.0584051879893842 -0.105154406749784 0.0425904487187258 -0.00843707178068025 -0.0145029342691913 0.0139170776825282 -0.0143033483847986 -0.0355832752500598 0.0219629923836944 -0.0135096123192281 -0.0105540962249366 -0.0160692898024632 0.0055957858215358 0.00210276856477677 0.0268049851181437 -0.00687599345402901 0.00922742088378014 -0.00711723286288067 0.0034549260643294 -0.0104517541480252 -0.00553860455626634 -0.000997403177125736 -0.0400512810297005 -0.0192796112034782 0.00745438256878972 0.00744113590068494 -0.0365903646411912 0.00914630238558451 -0.0063249065882853 -0.00227433456692263 0.00430586848159038 -0.0112225730882198 0.0269413673129185 -0.0136419678856954 -0.0352467702219772 -0.0104024902202938 -0.00369667857446833 -0.0266602391615957 -0.0268523452011715 0.00324203265646866 0.114827741852076 -0.0753665302521198 -0.0409196738302866 0.395044823002008 -0.0225718456302495 0.0521616442738753 -0.112729654609146 0.137761897084873 -0.0900699376006567
  18 486.639782849431 ""  8.76063153765251 0 0 -0.098023297914561 0.0465190856217303 0.0388275642375375 -0.0531240326883921 0.0384877200664997 -0.0193893134596186 0.0251654602264734 0.0474854137430788 -0.0484881899547869 0.0555155315505474 -0.0192362207398845 0.00173200678001022 0.0777933284188635 -0.015732469264013 -0.0412331037299513 -0.136092895365801 0.071157871205219 0.0445787339248365 -0.0724119361584509 0.049320020912769 0.00960935023168997 -0.0820503031314654 0.0538416692854065 -0.012288922759019 0.112703904295843 -0.159894952692797 -0.0420855504281867 0.0873850253783744 0.0793462737964957 -0.112486965218652 0.0823029141794758 0.199772500488729 -0.172231690511436 0.0165361191918551 0.0129048656791327 -0.0612117170909063 0.106571774670309 -0.0210429808150017 -0.0735360009945711 0.107661246661636 -0.0181494410992819 -0.0679621891301667 -0.00388379959528452 -0.00339905444822812 0.00104802896403588 0.000934526887846291 0.0108976736867519 -0.0040405245201436 0.00228870277015392 -0.0020973707413411 0.00201438621472166 -0.00276491141168324 -0.00244976229850133 -0.000348641365005198 -0.0104707782163041 -0.00552770695663638 -0.00226744197527015 0.00552838603750301 -0.0090583361152208 0.00442291094707365 -0.00517070159381251 -3.21537231341016e-05 0.00228146862211826 -0.00296954308528077 0.00884526887569735 -0.00495115184949368 -0.0111341031829587 -0.00593580752400245 -0.00172806158024592 -0.00816280943256592 -0.00861141623492835 -0.000280672412086634 -0.0336714469043445 -0.0972112092497819 0.0838810969383818 0.195065887308704 -0.0776255360985655 0.0922056137406095 -0.187666117815724 0.0180907959791272 0.0736325078539527
  19 488.74847593801 ""  4.45642471569469 0 0 -0.0822769013495581 -0.0623429365570872 -0.110264973962856 -0.0670689179608005 0.0457370092370633 0.017419146537706 0.016303231031798 -0.0291365512169366 0.0382051288807001 0.0152334069543396 -0.0150973136282104 0.0734897612642675 0.0147222217988369 0.00108233564438126 -0.0319705566415539 -0.117074801501771 -0.0683649528708035 -0.080323259388329 0.0274915811945274 0.0954545196359433 0.165686389602313 -0.233428024989673 0.220385775795195 0.00337652858536063 0.0717668418680424 0.0860162415813656 0.0924533415354106 0.0678101205736333 -0.223060560650868 0.165769073078637 0.0550489653875477 0.112422929717777 0.0777647363546684 -0.0929710237768337 0.0445197162684815 -0.0673204762553872 0.0589998476956255 -0.00913304763907361 -0.0834290153887749 0.0788431842015798 -0.0107195215752401 -0.0801965087642394 -0.00124063399239078 -0.00172725642877762 0.000755490549379323 -0.00112663571323576 0.00138447166873181 -0.000373052781658297 0.000493575426450416 -0.00049235438058629 -0.000505883413554072 -0.000521307001180095 -0.000754774875895745 4.27245569757306e-05 -0.001064266168426 -0.000298399727437268 0.00581742957690273 -0.00168838500254902 -0.00542824295381697 -0.000491425489419204 -0.000184987775028414 -0.00119978770269944 -0.000829382183077784 -0.000832610146254547 0.000120545288431069 0.000222550890696763 -0.00116161480588907 0.000149745071223946 0.000249121606165308 -0.00139915036646284 -0.00232904792912978 0.000808507912629109 0.0704820649805375 0.0310402126939087 -0.0175708401859231 0.0780812351421091 0.0500893453628998 0.0399379060427645 0.232498438314651 0.064900079072099 -0.127990698742002
  20 759.680853489092 ""  8.2758817109235 0 0 -0.000353820452438438 0.000298798821872461 0.000909764424703884 0.000124066870100923 -6.40113816219473e-05 0.000242657992732432 8.31438385599356e-06 -0.000514520083939113 0.000246908249582208 1.20734796697271e-05 0.000113241958788884 -0.000335422783210158 0.000216091539206051 -5.88043819854111e-05 -4.86288052116929e-05 0.000390145931202792 0.000736607383991039 -5.62221449882494e-05 0.00051468345344981 -0.000241200348725106 -0.000311804305689148 0.00079403920119479 -0.000480984559664961 4.56341717366285e-05 0.000107925116975245 -0.00171683065358441 5.33792589086809e-05 -4.03505901517845e-06 0.000252308347950736 -0.000388772322693423 3.63331849665537e-05 -0.00062995924572851 -0.000103338284927152 0.000591329549673338 -0.000211803020754686 6.89295948088834e-05 1.96125595200314e-05 -3.12289177287945e-05 0.000121529079530367 3.2179502600837e-05 -7.82687105311116e-05 0.000102676822340797 0.131886995591042 -0.00646110388819856 0.0115671643773693 -0.0176468621484896 0.0920940676386144 0.0823189962669701 -0.0785478464670303 0.0054177918252765 -0.114786503677763 -0.0414948244345715 -0.0906174190782702 -0.0214646418825901 0.081967798142802 0.0317462680383717 0.144288746607841 -0.00147054439912979 -0.100732553202757 -0.0782174217474074 0.0865941817215488 0.0302030339338898 -0.0832880358375207 -0.0564818470155832 -0.284477100608883 0.087251042283947 0.0468230412018306 0.0819353352475934 0.0290431008054816 -0.00239698413993543 -0.1176588065896 0.0766195749137079 -0.00179945949968183 -9.31629346035402e-05 -0.000363496590435859 0.00196165651245122 -0.000750522716441446 -0.00298612344691159 0.00443502730884003 -0.00454724759919882 0.000177075989264386
  21 835.50065961088 ""  64.2815819436768 0 0 0.000244525248395869 0.00310047384572105 0.00585286936552307 -0.00803505550352104 0.00465889992019111 -0.00169311473973358 6.64406012357263e-05 -0.00585835811903656 0.00329163772066563 0.000679582887986663 -0.000593526303056297 0.000379482093244052 0.00131889660237983 -0.000347935782956302 -0.000482001932739192 -0.00179946028503601 0.00671557234411811 0.00336854843933022 -0.019423282679173 0.00499367492199383 -0.00165250817193128 -0.00877301201842912 0.000543200517071291 0.00190609094967203 0.00162179907572627 -0.0189878129304183 0.00151501132317243 0.00125183281875305 0.0020999986368098 -0.00382947939681223 0.000428434334442058 -0.00662297616458022 -0.00225603736019425 -0.00171629479429688 0.00149856782332251 -0.00156995043201409 0.00395190805607074 -0.000650681643738041 -0.00228402424093682 0.0031563306230976 -0.00031316786309834 -0.00212923598072645 -0.00556165239139498 -0.0932462742433467 -0.0853537902562454 0.122490469336429 0.0137631939498519 0.0652628716598266 -0.125163619635492 0.00433970338093155 0.0257412968832395 -0.0184308628243676 0.0669567094287974 0.00427376372582083 -0.138962936469837 -0.157682394639686 -0.261066936585396 -0.0497343567896791 0.00387551067898592 -0.0792578318545971 -0.16751354022542 0.0318780847197795 0.0380547982837412 0.0247174055352571 -0.0802826027559605 -0.026381236325303 0.0498577049078984 -0.0020250118153605 -0.010923125495188 0.104323082472159 0.239146638944039 -0.0385431720446983 0.0124336381805845 -1.84540935832852e-05 -0.00636552089557326 -0.0421321680813931 -0.000974592402034354 0.000960076204677021 -0.0345668007507109 0.0108932005415565 0.00666743571969425
  22 850.095524579399 ""  20.1382159918036 0 0 0.0142579129652668 0.0749427157479392 0.0621187833174561 -0.0865285220821447 0.0722445396440863 -0.0211571547493632 0.00823145498599582 -0.126345872387045 0.0640752836626793 0.000831904814119624 -0.00746515614174513 0.000941617765971155 0.0256905471243326 -0.00832887535351177 -0.00447353462037575 0.0062059692093212 0.116972540765272 0.0273709673635585 -0.270493771271811 0.0550628362995344 -0.0688402954696103 -0.0407262722464942 -0.0454482747865706 0.0372336367342026 0.0113510652073094 -0.324743107494745 0.0273393617158012 0.0128094471365724 0.0137419327433406 -0.0528190939865094 0.00416605124425341 -0.177043535307034 -0.024706996475665 -0.0168019627919576 0.017991145984012 -0.0173957732860312 0.0528342246244833 -0.0112545936755629 -0.0281980816657888 0.0369185271199598 -0.000813035969805404 -0.0234750311742844 0.00261007001779039 0.00725872887679957 0.00755763400442129 -0.0107285960494352 -0.00305458483144236 -0.00398642299784182 0.0098736959548336 -0.00116428387994195 -0.0027078798637144 0.00194454139577662 -0.00383625615685885 -0.000770166496564584 0.00529612601743672 0.0105136726095659 0.0158702109971438 0.00534746134650728 0.00640908505537094 0.00871354585875405 0.0162537181303822 -0.00318020601838122 -0.00342775052315682 -0.00178807124641494 0.00748583078975105 0.00269940861245834 -0.00281778854862938 0.00418093920266416 0.00107257285210508 -0.00764099621367688 -0.0178889487281425 0.00365914972095079 0.0677988534144975 0.0227720253472491 -0.0735761528327096 -0.123947005406083 0.000931948482542424 -0.128219685159018 -0.18710515785897 0.0217630441215798 0.0477741011013565
  23 916.629514400876 ""  1.18914852200361 0 0 -0.00340896085993558 -0.00927829260538347 0.00420837731036107 0.00143669695235947 -0.00805586428592621 -0.00405205544972761 -0.00229828710466192 0.0119199634890477 -0.0035417451385629 0.00163279016688446 0.000450235798295699 0.00275501529824794 -0.00281738261559522 0.00113802065773577 0.000558064451514745 -0.0222200515437349 -0.00570427027026145 0.0128933436526171 0.0307421467295889 -0.000949682273605604 0.016315917269867 -0.0190419952991975 0.0208161295007946 -0.0114675978332038 0.00130491820229186 0.0127120799679208 -0.00147382892828988 0.000654030692047652 0.00744781331095418 -0.00161973169975891 -0.000150096415257477 0.0194408692262003 -0.0035885299048362 -0.00475051174949537 -0.000121010841844282 -0.000367734440797978 -0.00388953826400292 0.000696680408752031 6.03769033523635e-05 0.000634190733834502 -0.000876919315072382 -0.000430569570879182 0.0565770401081844 -0.0511732169044079 0.029250630399518 -0.0684797808606258 0.00461427522892339 0.0238503020194929 -0.0019831423266914 -0.0512115414016426 -0.0264216097496857 0.0552146529928781 0.0449098837211806 -0.0400973306459393 -0.084972848642958 -0.178329004691546 -0.399173602965535 0.212898038760694 0.334102487802107 0.237252173635018 -0.176633277394904 0.173053871414295 0.0343859393199798 -0.0253839509050931 0.186607544048287 0.0657198227798826 -0.0321176095761336 0.314566871249622 0.0231823996672697 -0.102719287476131 -0.22820389878206 0.098002599471396 0.0153076244752482 -0.000712074886586032 -0.00282985999614071 -0.0852534559150237 -0.00288538887291687 0.00214700303590505 -0.0639567367111051 0.0124013224069285 0.0226476523398709
  24 922.122896954336 ""  166.150696845208 0 0 0.0227418654840899 0.0541257951101577 -0.0328342211196013 -0.00567871243865598 0.0489280173904628 0.0224181326894937 0.0145090860276698 -0.0693481174958008 0.0131306023400353 -0.00992005694300877 -0.00357200858778653 -0.0145449191118276 0.0151719504470476 -0.0065436824662383 -0.00282062194388722 0.134359252247534 0.0120885267061693 -0.0679769312929533 -0.182908959835202 0.0040906036928597 -0.10435101697217 0.119643738432784 -0.129023477280089 0.0693376038856828 -0.00690446686295849 -0.0336606007857969 0.00908575117735186 -0.00633119540280106 -0.0733036621504124 0.0285358539038998 0.00117324044328849 -0.108483537087976 0.0364708906915944 0.0241783298370957 0.00240086107517746 0.00211789630640822 0.0231604323704844 -0.00412041641749604 -0.000904086013245519 -0.00521823748539367 0.0064415269901122 0.00210534625242297 0.00627988332905134 -0.0169502143321981 -0.000997006186525457 -0.00750119087003888 0.00646900714070445 0.00500373071419986 -0.00587574693235812 -0.00833199096652112 -4.54310171655626e-05 0.00894928067146616 0.0113964707609314 -0.00469119657902166 -0.00432789106236756 -0.0386971869634538 -0.0743812596559092 0.0232946627189621 0.038058064640984 0.0267469320590895 -0.0559441774732099 0.0319496699698529 0.00958275774375939 -0.00123939069501794 0.034411989991629 0.00552704773000136 -0.00678427156981015 0.0418362756780496 0.00206837653985987 -0.0137755945484063 -0.0249212680869043 0.0106421065117065 -0.102249045330686 0.0101453077999309 0.0293072039886218 0.551742881858746 0.0165343273214783 -0.028422461189807 0.435108951458686 -0.120619994527182 -0.112430976169134
  25 941.541886871444 ""  4.69576860783097 0 0 0.0495777912011494 -0.00501927204068746 -0.00644076257409888 -0.0664105803302266 -0.0489170710091661 -0.0391690406971931 0.0771950474974648 0.00495820390214746 0.0245383544062468 0.00578113369186395 0.0129757503139963 0.0093612999822538 0.00691870154297033 0.00093899716067895 0.00284190943893497 -0.129453513785272 0.24321160853464 -0.0825481578088352 0.223522674508085 0.0296332674885734 0.177734249649363 -0.27630493081563 0.266000252717225 -0.131866033274005 -0.152819079441809 0.0376330817613616 -0.0974002959573579 -0.167667624522596 0.331590067959765 -0.101498507523031 -0.0684925667787407 -0.471383069468031 0.0327490666640554 -0.0358912426367776 -0.0033062181795937 -0.0134937605045953 -0.00725751458230418 -0.00424962408234968 -0.0167198026219455 0.0458995525465805 -0.0160887428993572 -0.0185506840727442 -0.000160697133260171 -0.00132332758283524 -0.000735047494957276 0.000189640609641956 0.00101319427871489 -3.46773169863918e-05 -0.000769745691327508 -3.35868469688321e-05 0.000482486084585867 0.000128436057637211 0.000597606382712152 0.000287601028455213 0.00127841415723787 -0.00192783692392308 -0.00263841466983455 -0.000594286795037964 -0.00155302192253095 -0.00091356993541999 -0.00408633315402431 0.00124988669943601 0.000713119681538662 0.000402221654459814 0.00128725060697138 -0.000746590646844063 -0.000608284513422002 -0.00123321897467869 -0.000228140226460423 -3.17554647535009e-05 0.00110662860603933 -0.000751217448402273 -0.0331012510384865 -0.00257341219662307 0.0215834448684777 0.0931903359157901 0.00280294090467206 0.026477200116324 0.0525202827091734 -0.0199972800164969 -0.00158788212654628
  26 965.266941228267 ""  13.9440207672064 0 0 0.00923764876815598 0.000429149913323236 -0.00501000625140208 -0.00946501554497635 0.00708451606996109 0.00229532195988394 0.00548897677727746 -0.00186934970259762 -0.00677645426471451 -0.00190638495935966 0.000323566447307564 -0.00264755143175012 0.00400754497189414 -0.00147138927937333 -0.000680970940339761 0.0151276898226191 -0.0145202209832224 0.00296315799384908 -0.0311627759042422 0.00441904989763291 -0.00695503515266519 -0.00556651973431275 -0.0069483164954979 0.00962895957438409 -0.00502038669234623 0.0433262352397846 -0.00326159458679075 -0.00767574329761871 -0.019417642299832 0.0156246392956312 -0.00256788206842865 -0.0197237077504945 0.0195093788425187 0.00375035759189345 0.000227694628498099 -0.000648577193277968 0.00589839435951564 -0.0012239457814244 -0.00145544995862403 0.00244601554273596 0.000293687723665137 -0.00120733999510532 -0.109810562325359 0.0384915929572716 0.0149461466055911 0.0920606055345112 -0.0248234461809553 0.000406254375329434 0.0369824347257239 0.0683271407452144 0.00102500641521991 -0.0389653160418954 -0.0905973652334343 -0.0579704790800742 -0.0607873106884693 0.0195435746635397 -0.0701432764196549 0.0150408932698018 0.15062593138272 0.109532681736943 -0.0611307361187194 0.313911910387162 0.0731831661542037 -0.0942541796262738 -0.309747000690688 0.153778116789809 0.0792594779193972 0.258211312322862 0.0449611014122231 -0.0157397619819371 -0.23751459409001 0.183544422814915 -0.00146483465405732 -0.00219804266240303 0.00752435323686018 -0.0137463430772478 -0.00308041446783763 0.00986024453775191 -0.0135920265107594 -0.0018436907512476 0.0133067608809166
  27 971.082912858185 ""  5.42429411999265 0 0 0.0807932750163241 -0.00115196625513552 -0.0395666099384458 -0.0747132577792421 0.0587396108291233 -0.00179220301773213 0.0485658242873805 -0.0112518384227508 -0.0750497833127781 -0.0098682300992446 -0.00183865894675896 -0.0097629657544766 0.0226620310944781 -0.00957199379329988 -0.00183727190413154 0.0895535377835769 -0.160966141738 0.0787383478306876 -0.238682977471541 0.0381000434449002 -0.0671704663189933 -0.0576847639171121 -0.0496618907257402 0.065274394066592 -0.0397635792991459 0.454040925653466 -0.0277288605886469 -0.0702425499180019 -0.219138950005658 0.168244617118065 -0.0227045869078958 -0.157805910675407 0.195252141082038 -0.00278672014326511 0.0126277614196573 -0.00893451364530311 0.0491757748233361 -0.0104891932786606 -0.018288972343126 0.02293194145801 0.00350016439418898 -0.0161058185353848 0.011991682434362 -0.0014765222386609 -0.000553989453705871 -0.0097703958988113 0.00165455617182857 -0.000358350251497241 -0.00303440895098942 -0.00668723407483881 -0.00124673466835562 0.00359746611405017 0.00812467030420864 0.00624435553644046 0.00465029054492483 0.00148189640282635 0.012010034321361 0.00112484484181525 -0.0160581217385522 -0.0104528256414499 0.0164479110617477 -0.0356757982882753 -0.00912495742791176 0.00960555013377134 0.0301194137641284 -0.0157664185564344 -0.00796752241386716 -0.0284738505256914 -0.00452689842188984 0.00185709637714172 0.0244924010492852 -0.0192517018910044 -0.00749976585884056 -0.0192203337566613 0.0707702314434054 -0.158460082640596 -0.040121559066802 0.025354225956824 -0.251149273276759 -0.0132703210540046 0.184827655575032
  28 975.399285106105 ""  31.635395383369 0 0 0.0163533730895025 0.0229278153020719 -0.0176476006628389 0.0664853432558849 0.0336912648774324 -0.160608095354811 -0.000919893247284189 -0.0277345620534748 0.00206271996375305 0.0640496387567696 -0.0484163590368046 0.0985167749745069 -0.106908680959123 0.0274460097070946 0.0318993043519644 -0.0541442059817072 0.0270185447293829 0.0218941984383076 -0.00127126199757398 0.0300533610780113 -0.135719880065121 0.0811648093060366 -0.0187816047097532 -0.114965812189529 0.00807310497436194 -0.00850668442613685 0.00846791057262523 0.00977902853446151 -0.0524425965183487 0.0155037462854159 0.00687708056586701 -0.00561503185420928 0.000274712928602801 -0.292452610957552 0.108094511843631 -0.0256165429911738 -0.0045594651463266 0.00559292591008724 -0.0499225753735723 -0.00525324060501152 0.0240211884280057 -0.0459242491655176 -0.00133071737099434 0.000195005085707184 -0.000305480675713503 0.00192114095547576 0.000108919917098692 -6.45403813245524e-05 0.0004124597057015 0.00132169539089137 0.000516447183332701 -0.00134702824412257 -0.00112904301583788 -0.000727691436788996 -0.00157222160089738 -0.000336764652538563 -0.00178512922414679 -0.000708017753575487 1.10094564137013e-05 -0.00011047294825069 -0.000392601295336267 0.00454761875495857 0.00150485192482322 -0.00134480031773717 -0.00761265355864776 0.00203511874977625 0.00238892669668947 0.00227931950094676 0.000488707029360397 0.00151396542940757 -0.000225949873105615 0.00239241729273147 -0.0295500890132177 0.000869877295462773 0.0301808445116224 -0.00217974032669825 -0.00810124547679008 0.000372857344494785 -0.0578212827138087 -0.0207419292130796 0.0634910923740582
  29 1043.98353270837 ""  7.95978028300093 0 0 0.00199165555834471 -0.00389131086570867 -0.00291282901553913 -0.00100576226111184 0.00447679349992932 0.000535534842602078 0.000610415810338235 0.0024817978040134 0.00265498441980991 -0.000332879877673932 -0.000640065614291815 -0.000328820445553483 0.000156154627471086 -0.000373592084328249 -3.51144021954668e-06 0.0147655238579802 0.00365911218958602 -0.016639319206831 -0.01250702891935 0.00101585918627307 -0.00899015461561762 0.0036165195351368 -0.0082258028224592 0.00691861347984753 -0.00172032576322012 -0.0112872803398012 -0.00176491746621047 0.000664012037697894 0.0160402878334356 -0.00870594133497346 0.000252605861987264 -0.00212421165505749 -0.0067385433854503 -0.000347156339649885 0.00117717377886305 1.52460429388352e-05 0.0023294174616195 -0.000374295508802357 -0.000415972071321751 -0.000698969793422921 0.000842548866962051 -0.000377970766154049 0.00624002981358066 0.00257292630011935 0.00291195878511953 -0.0321055932838352 -0.00191034092102008 -0.0124724675768384 0.0334162697442805 -0.0413617479200169 0.0217644206368296 -0.0754915223592215 0.0533745299855174 -0.0296668808994955 -0.291638608684794 -0.045346392430877 -0.0513708899460753 0.388553634431219 -0.00531687608278644 0.199637271881125 0.461160847218381 -0.139749303283088 0.025805565339043 -0.0154656777768415 -0.354061870286765 0.0350932852569898 0.201187598823789 0.110982322495631 0.00332990828046958 0.189731608372166 0.294073796602593 0.0399912206184331 -0.00286899480869463 -0.00263714804617764 0.00276554741343708 -0.0036628976633839 0.00365894650760262 0.0227559706288751 0.024281398640242 0.00641142961234541 -0.0176466804947551
  30 1064.19191718799 ""  5.43602447132413 0 0 -0.0437938898741614 0.0865962448007791 0.0385262113231341 0.0255505792812829 -0.0737423619953373 0.00841620773679497 -0.00463633216289596 -0.0540718773407964 -0.0451163887676529 0.000466293903543012 0.0116821992183102 0.000654197821291185 0.00159349837429326 0.00689301807682698 -0.00436672670930847 -0.238690311879372 0.00231965021357632 0.223144878218946 0.219583009854546 -0.0273759995686797 0.144594739904138 -0.0205611138748716 0.106925431955981 -0.0955129177084453 0.0229285542750035 0.180586662919496 0.0237960571310004 -0.0210667591858129 -0.274794008144327 0.149154792526439 -0.00605924461889641 0.000269934171650964 0.119417272617355 0.0402749929031841 -0.0352228010058004 0.0047539868670776 -0.0515342186235605 0.00880208873724287 0.016658743840428 0.00320021448801978 -0.0183202145361137 0.016722184552788 -0.0017143279604277 -0.00488533196776614 0.000608238498801559 -0.00263212960022024 0.00338722361831924 -0.00196591006910962 0.00682794403257097 -0.00197302156935076 0.0054705943438067 -0.0091847564438766 0.00411281626779876 -0.00317754744832473 0.00377623601398516 -0.00898152238349568 -0.0137206376054587 0.00303810782482722 -0.00480240040390347 0.00347891898397697 0.0092170992870765 0.00533121060789619 0.00815830448595391 -0.00246386069341335 -0.0424489740330425 0.00419771715489933 0.0220651062523036 0.00940519416738104 0.000563501778422156 0.019483779787385 0.0277329048051086 0.0072322559083052 0.0130531346846953 0.0317083152753199 -0.0323342789055565 0.348249533303479 -0.0433184469400797 -0.347694367303368 -0.196507720854895 -0.124445569330982 0.200842719559719
  31 1118.93805763817 ""  122.300086688031 0 0 -0.0371353599777204 0.0607114269612455 -0.0919356328418029 0.017104378714602 -0.0127943089340237 0.10016171928743 0.0111113797734955 -0.0399995368549919 0.0121481918327934 0.108848910280764 -0.0272433656417569 -0.046535674081764 -0.106736900224451 0.0435086572171773 -0.0390258423315024 -0.0566999183682026 0.181181611045241 -0.166886291861646 -0.0412920787216583 -0.0171710159047634 0.0604089976517512 0.0043077161029013 -0.0263179167045035 0.10784035481263 -0.0228812994617422 -0.0591812359182125 -0.0104926784093882 -0.0170516431774399 -0.0174897944899467 0.00484636949399904 -0.0106486594788944 -0.112456279170919 0.00699116060030796 0.17572047384484 -0.0646585464218162 0.0446247558881217 -0.133366005500498 0.0588252181655907 0.0740545654392079 -0.170739253135051 0.0160730397219133 0.0608710181140283 -0.00232989338033025 0.00412042365203051 -0.00230015321669191 0.00294853150583499 -0.00228099268577862 0.00231321072388253 -0.00732562345113903 -0.000492761261952263 -0.00219633011072849 0.00573437643651905 -0.000900186847196187 -0.000457549659208976 -0.0135870241118267 0.00875079196614918 0.0169501785390145 0.0257508677794631 -0.00329680483308633 0.00982969096410022 0.0182512885743115 -0.0145600654920345 -0.0048387974493852 -0.000281757026267526 0.021856682252637 0.00148846140027637 -0.0103671109469262 0.00652084163928133 0.0001570465312723 -0.00975646379604533 -0.0165648158896112 -0.0016301179400912 0.0108438864951801 -0.0111201808466335 0.0492279831145966 -0.137888005331597 -0.0194536054597259 0.0351182295148829 -0.1006559163529 0.0362235808758646 0.0595866012988821
  32 1132.54215688548 ""  3.80760989580184 0 0 0.000598156767959033 -0.00396368261197373 -0.0101292319495087 1.35138066060093e-05 0.00362659499721424 0.00636171816628371 0.000623119610512095 0.00187822091950273 0.0045504094194734 0.00630779256912909 -0.00222529993792643 -0.00313024567389308 -0.00645433917914394 0.00159011413490222 -0.0027174764093395 0.00579570230126573 0.00447071075980587 -0.0191819870975846 -0.011364982449961 -0.000487332854261699 -0.00743777967072881 -0.00470068266812974 -0.00775970659966688 0.0176541032463758 -0.0031589123988167 -0.0168379121023347 -0.00175431876168219 0.00131550669289798 0.0180610929305002 -0.00998199784878922 -8.69073255441397e-05 -0.00568150581291233 -0.00933291933364568 0.0115309308603673 -0.00172890632772014 0.00313993117489078 -0.00311756872368902 0.00304770067538542 0.00479659082485919 -0.0146427487524444 0.00403003695476352 0.0035100769034483 0.0207987551331827 -0.0666401037572448 0.0551318797808832 -0.0338498079063075 0.0397169514141112 -0.0350213558810539 0.0928706774489993 -0.0163789915374606 0.0133662043343549 -0.0748921383150611 0.0217656857987817 -7.34748139876243e-05 0.392659037877473 -0.103304160279259 -0.205820968949121 -0.422826343277055 0.196047605159923 -0.087988862408785 -0.169718189196359 0.0995711251973287 0.0314356921742789 0.00282640014480756 -0.275660912094659 -0.0205341872886236 0.1482917492726 -0.0493181486157875 -0.00219440943087106 0.136693621926723 0.23425914522956 0.0219436778039827 0.00103122132121528 -0.000342193549522105 0.00573785411222053 -0.0361903297205363 0.000172470697221127 0.00857870156903154 -0.0100889885649205 0.00290416441705431 0.0072531260950292
  33 1152.5240871729 ""  88.1282357614683 0 0 -0.00520669893426704 0.0697742086887657 -0.11366052640543 0.0849220123429614 -0.0216823524204643 -0.0306546146033716 -0.0148149166078025 -0.046349200228298 0.0130615895062634 -0.116723121462938 0.0275333426119224 0.0487710814757882 0.0947740594087287 -0.0251484187735566 -0.00596408633376836 -0.0499600299097251 0.244327633893569 -0.21732460592182 0.0374128886414742 -0.00701157942398149 0.0373465458067345 0.0705280862115529 -0.00314517181253313 -0.0247229851836931 0.0139178484989201 -0.110053480672179 0.0146495670888918 0.0328096925285391 -0.071590058174191 0.000703677574984756 0.00266742692157941 -0.0074564145118705 -0.0352608006786701 0.081263215940156 -0.0374499379813297 -0.00578760573989445 -0.0157022818605866 -0.011544214008679 0.0305743927779948 0.0311104915940718 -0.024476019164059 0.0345596818714168 -0.00323137200382881 -0.00221528990889684 0.000343356709985573 0.00223519603378892 0.00154449554655509 0.00021353712335447 -0.00318006445757514 -0.00103903491438336 -0.00181268141467287 0.00123777121021138 0.000533657545008121 -0.000109901061752244 0.0232349580291275 0.00236777716509896 0.00571753144478358 0.00621317772313805 0.0139966760375631 0.0110077404866923 0.0142436380479759 -0.0107962191954552 -0.00348907400020225 2.86073581697056e-05 0.0052931686333912 -9.00285545107243e-05 -0.00237306091862312 0.0020402253175954 -8.48383365595538e-05 -0.00151183238136632 -0.00136051407077092 -0.00145568179127496 0.00196603012288735 -0.0106787891972955 0.064243740514289 -0.170351933564334 -0.0190391680523972 0.052501934638124 -0.123455594788732 0.0338686669260521 0.0837385474514757
  34 1164.4728269055 ""  6.35923223206988 0 0 0.0485257895959098 0.0131148202036895 -0.0130273933442254 -0.0262204042858724 -0.0267467629058012 -0.00375019071910497 -0.0305006514007739 -0.00472345721729243 0.00391950260357006 0.00679890715654244 -0.00274182276861425 -0.00601521025942057 0.00212670448918587 0.0263945822060817 0.00440702023066092 0.0840682933793155 -0.00180858831667404 -0.024854449494988 -0.0371231099743731 0.0107768804376415 0.113321663212715 -0.0298975354093598 0.0636532871813535 -0.0774499836009936 0.0485137421459694 -0.0670875440178618 0.0341400774205719 0.0586556901361044 -0.0544392043924943 -0.0073611232262914 0.010545274816582 0.109276134195233 -0.0348126483570785 -0.0130770260554595 -0.0537009943288798 -0.0118435287289002 -0.130284556528439 0.0119173943532044 -0.0178311639435753 0.0962688982125149 -0.0705782709304518 0.00166861669221628 0.0639561174540169 0.0252122380810004 -0.019871388663292 -0.0411706078131782 -0.0310866166674642 0.0125447284391828 0.0714406693458551 0.0670680496551257 -0.0188134330024973 -0.029856066451832 -0.0308644981764638 0.0529492197710437 -0.434562807233468 -0.0727702971308101 -0.184672634697133 0.0810083890628372 -0.195802635860663 -0.0942391338972551 -0.279931893938237 0.300857958761175 0.0255023842901331 0.0377819252476263 -0.078562751857867 -0.0667494702264169 -0.0136340449887083 -0.2636833094143 -0.00522811589346555 0.00612250846916294 0.0761834830307057 -0.0514736727332157 -0.00828405290998067 0.000557839206367712 0.013207739300555 -0.00607211679705184 0.00292088112641019 0.0209197681341929 -0.00217421836619463 -0.0150098045624416 0.0246038607787865
  35 1165.55434194729 ""  0.874364250700686 0 0 0.104045311927966 0.0227007770741292 -0.0118816706283045 -0.0640956221293233 -0.0563796563236872 -0.00994024421865788 -0.0632795916902451 -0.00622279961523469 0.00544930932759911 0.0194580333261123 -0.00826852614802052 -0.016456040967708 0.00262633120119267 0.0615630480313406 0.0156117659209773 0.190719459046516 -0.0319230979074659 -0.0266445978114376 -0.084165404921865 0.0251902399336766 0.244321595793379 -0.0539459198628126 0.137665953077113 -0.1823601534735 0.103251372843311 -0.125105721368563 0.0719542912005426 0.121709475806376 -0.114122227075266 -0.0129461907003945 0.0220101734630773 0.23310210415824 -0.0666061541170805 -0.0586612786983869 -0.115535845834219 -0.0308850758492124 -0.293245037265064 0.0238757611452533 -0.0526653136923374 0.240608421273268 -0.165993595479994 -0.00567242881168141 -0.0349183692073644 -0.0161235608812248 0.00548639567475309 0.0183406381064458 0.0157496777342058 -0.00223320839444803 -0.0285878641553604 -0.0281431750122955 0.000607998639045725 0.0110053103728938 0.0131884632380501 -0.0182088674325367 0.227624322025311 0.0367109965257868 0.0956924921295204 0.00262734726685371 0.109361518771196 0.0712190015123254 0.111771541915862 -0.131951934980875 -0.0208772772800365 -0.0117949325143669 0.032872986627496 0.0202253102435542 0.00456689699722569 0.0948047851092663 0.00161044279925009 -0.00113200459336346 -0.0202342662050025 0.0137574823919563 -0.0189074353705964 0.001412880835608 0.0189279324310842 0.00479001624388267 0.00484433059083072 0.0384959479872098 0.00771310031160048 -0.0197988963622854 0.028305397282521
  36 1167.67130402766 ""  1.0389382068049 0 0 0.00914729835089665 0.00253881703530379 -0.00459135560102881 -0.00390666395005131 -0.00479968246234323 -0.000770359447984275 -0.00571910698205736 -0.00102078976661595 0.00130028683618009 -0.000278103224544978 -0.000719564305935595 -0.000665842539833242 0.00180794004327333 0.00559436228795646 0.000764790130535809 0.0154271099675025 0.00149698140572892 -0.00777530281787675 -0.00715506619263933 0.00176895667497808 0.0205499704541529 -0.00455535172657378 0.0107397793884981 -0.0134565663772537 0.00867602274290599 -0.0146826951444906 0.00626475806061194 0.0113947188598172 -0.00887210275460399 -0.00233745209614969 0.00204037110620877 0.0198742201024116 -0.00802175525476957 -0.000908293653057995 -0.0127864624018761 -0.00258706502024759 -0.0294363668009456 0.00255965611476116 -0.00331349312466842 0.0215642622997419 -0.0162451883431551 0.00122074802914828 0.0682739750117008 0.04530435351002 0.0456285354801852 -0.000485993316715755 -0.0110962464185435 -0.0465170279251041 -0.0412585465885952 -0.0244089568202489 0.0900374835797053 0.0240788026439928 0.0104459466141805 -0.061193065287602 -0.306473466654655 -0.0571982506587651 -0.165074323729744 -0.465352611423099 -0.224480342839641 -0.321544649905307 0.215504173261792 -0.0384289019791125 0.114676849910128 -0.0563213853574614 0.0156814330478874 0.107370242290315 0.0216443839691373 0.256478329525964 0.00730745733870003 -0.0120001670244743 -0.141629291623566 0.101730111438251 -0.00194837610894399 -0.000483368936676396 0.00419289265802533 0.00220424766093225 0.000718735008752002 0.00303045445214907 -0.0012543917128853 -0.00146628007881504 0.00504469401346995
  37 1186.62266228257 ""  5.59720749782624 0 0 -0.0822748947257583 -0.0157901337434439 0.0170701323004175 0.0365233438035158 0.0400412748442357 0.0096117128880962 0.0503839793608515 0.00489150153378812 -0.00834375710769932 -0.0231380816190521 -0.0511637516263461 -0.00657505090390898 0.0361625949581232 0.0922653919618237 0.0251165531866515 -0.0940681137635768 -9.63222384639248e-05 0.0121013626810547 -0.0358447226131548 -0.0087402071207869 -0.113885596389649 0.143581066673484 -0.117086025458976 0.0514465375113444 -0.076605446914807 0.106282980947428 -0.0558686967082908 -0.0964534949796405 0.0768550339150616 0.0181387949407452 -0.0163641264038718 -0.176488380847853 0.0647420512703985 -0.0673940160887474 -0.191055974714031 -0.0489725082282376 -0.471971265026808 0.0310088292980618 -0.0746688767120519 0.399811655136516 -0.288456409731609 0.0139324001251954 0.00112714526628604 -0.000170231528893278 0.00225372988972925 -0.000314133153369029 -0.00112279719184985 -3.45956704566316e-05 0.00164789507247553 0.00304040242262615 -0.00293122952854745 -0.000874999296086987 -0.00132453430690716 0.00249153045783004 -0.00951425719483331 -0.00483112256603956 -0.0108728964893077 -0.00555338159043173 0.00640640459719788 0.000700663874827184 0.000320336639881 0.00331937404921615 -0.00331679688588025 0.00182882316942734 -0.00122284314528258 -0.00334302145591198 -0.00184576544331482 -0.0114110771716472 -0.000265545920405328 -0.000513765505818443 0.00320906848455824 -0.00349615079974685 0.0142972484574719 -0.00690518346603693 -0.0164206806568111 -0.0324818217790985 0.000300950311364593 0.00802444084187608 0.0282581671454902 0.0337859335748472 -0.0603479085950709
  38 1194.9512386547 ""  0.535963319695683 0 0 0.000716618410727945 -0.00391887307202797 -0.00502565624363332 0.00145158301924045 0.00247222964532435 0.000199466692155063 0.000543217504812164 0.00191652331276054 0.00322586785365577 -0.00160204790221275 -0.00185886525082219 0.000140930198560084 0.00158687531765502 0.00259679503739323 -0.000108380311699887 -0.00146281246714907 -0.00830664975435223 0.00017383678263209 -0.00478444126139663 -0.00033488801094176 -0.00804360291937537 -0.00397109720691315 -0.00376365244719722 0.00885918548383488 -0.00290217915512431 -0.00805404717552952 -0.00100623433523251 0.00100480757937718 0.0129345392232993 -0.00644784827979318 0.000218644343924005 -0.00256394450753724 -0.00690966538709639 0.00212408076863651 -0.00667460025324483 -0.00103531990147531 -0.0150308676109032 0.00137249621389465 -0.000674429033652042 0.0089442158206352 -0.00801004824206876 0.0018854122248372 0.0132190842350386 0.0304263573131577 -0.0874974103436926 -0.0249614941347134 0.0106092189705202 0.0223607786519098 0.0381374811451208 -0.0943492157834564 0.0763627013944223 -0.0122956260277752 0.0354366130872192 -0.0594608916479625 0.106324473022099 0.1557270797602 0.324490083224179 0.171242524054233 -0.264521530973723 -0.103652291228829 -0.493292245100918 0.0768972125682811 0.0956889763392039 -0.0408147429287532 -0.0641820160671538 0.0584426199623491 0.120803602877876 0.254158451707852 0.00801826118319634 0.0722684448653177 0.0137882519432738 0.104468723064744 0.000997060866488445 0.000857400518616989 0.00219650339201002 -0.0111154336999277 -0.00217185505037811 -0.00824379820591657 -0.018098764337729 0.00558418509770791 0.00726359919821076
  39 1224.20051095333 ""  26.619597961861 0 0 -0.0316759905607501 0.0323619597019642 -0.0185213281659198 -0.00380577690158613 -0.0248083894713178 0.0635592190533843 0.0010005556340401 -0.0170443222700286 -0.0107452321861524 0.00943601785120473 0.0252363965458585 -0.0810386465408065 -0.0151583627993824 -0.0281477754700716 0.111523718427381 0.0377940101362218 0.120776722518716 -0.129709990737065 0.104736876873315 -0.0302049562798714 0.0104495355929223 0.173818984834302 -0.0114806361797535 -0.0912105709951195 0.000848957084918236 0.0144223832480798 -0.00268165564935116 -0.00847419867927568 -0.0599681121912882 0.0287227783896207 -0.00570569962567415 -0.0235045434295868 0.0276927826503571 -0.498532915329662 0.189764753962327 -0.0422863557664196 0.264988540697219 -0.0954777637219996 -0.218283658549107 0.267251835996993 0.0347741660087519 -0.19524267855211 0.0016256665659634 0.00118426005855612 -7.94915264668051e-05 -0.000966636192157862 -0.000375381686519812 0.000167552064777331 0.0019857514784966 -0.0015162914089055 0.000438126663881021 -0.000874209125157077 0.000494915697982702 -0.0004329406589737 -0.00382590943905205 0.000846335363623075 0.000283706067176942 -0.00299132063559615 -0.00341499112246969 -0.0042050023055682 -0.0109171164115635 0.00312880506007626 0.000989658695110052 -8.46259866967266e-05 -0.00273551710866638 -0.000212852087536669 0.00284141497764758 0.00149954050625316 8.17914266384799e-05 0.00192041995471381 0.00241888822874918 0.00112326222102387 0.0126955004416279 -0.00876323729814625 0.011131459945593 -0.0738834659267665 -0.00420564934732061 0.030354286887031 -0.00213831815309722 0.0367737788706025 -0.022372363209682
  40 1250.85526262516 ""  15.5663438170372 0 0 0.0557593131210499 -0.0311534817924447 -0.066920952360366 0.0171934667515052 0.0358143026489822 0.026877907945508 -0.0267657950313187 0.0156408277222424 0.0416749047052253 -0.015270383055184 -0.0312870825155199 -0.0336050605090001 0.00272107090680123 0.00882438317148473 0.0280911363491924 -0.11113138454396 -0.0854826080932642 0.0829182995481312 0.255466194632947 -0.0644044032888594 -0.331243689366942 -0.401487174495532 -0.0293637245789321 0.388891865450885 0.0136591448377425 -0.149278234074514 0.0253837498755967 0.0685411416833091 0.0834618575800751 -0.0749056573192202 0.0105913984088591 0.075404964172331 -0.118910013718501 -0.116323350009248 0.00750975769171907 -0.0163171990147021 -0.0220217610867169 -0.0215327379855264 -0.0690899318775019 0.101479780569265 -0.0351392449197029 -0.0338243464784175 -0.00219614561116226 -0.00426173692032667 -0.00301787473482854 0.000371415778709356 0.000894775726510645 -0.000858898409754021 -0.00512170336755129 0.00695980229246689 0.00221563081061575 0.00246426676741665 -0.00223218825822921 0.00161976580267314 0.00822890455440878 -0.0045321714446565 -0.00647478060200934 0.0164788572618752 -0.00490268519507079 0.00653113324860287 0.0342840725846885 0.0090960937109725 0.00633690187793767 -0.000162096719513432 0.00575348811399101 0.00234253377282999 -0.00968850159369718 -0.00723570781001201 -0.000275941896871897 -0.00613556618404659 -0.00875190367874784 -0.0022788270136327 -0.00752881829141197 0.0347415066212461 0.0210084734545855 0.150066467140884 -0.0210172218040062 -0.183505788715054 -0.175329735129365 -0.102294005573739 0.215849919533214
  41 1290.84152533816 ""  7.81253028352411 0 0 0.0145747256589167 0.0178802858250126 0.0397783848110661 -0.0022423111659141 0.00639236458697673 -0.00424216661551802 -0.0144198875507167 -0.0141456799008814 -0.0289915196325215 -0.00158223253671715 -0.012306037258759 0.000310296166980713 0.00033570060306722 0.0032648519166807 -0.00306378671553319 0.0186340208268868 0.178049302278585 -0.0814391045951819 0.144914661185368 -0.0212445536783438 -0.112870675675487 -0.152570212975712 0.0106817789608835 0.110909334985248 0.046779006655168 0.0534861947301546 0.0202664315559028 0.00602515454563467 -0.101419775937448 0.0365157625023078 -0.00203855726231117 0.0532355438680335 0.0537805327282031 0.0111965086569956 -0.0110314514933198 -0.000809259537917346 -0.0145882052615212 0.00159018025896771 0.00177413618993138 -0.00378652955146934 -0.00906368776741302 0.00852044216058059 -0.0189856916086129 0.0699781189712616 0.0810775185616656 0.0428133341377993 -0.0121257415753808 0.0278577877819494 0.0282903836188574 -0.0577618059764823 -0.0824556033711843 -0.0127637604490664 0.0272054679212885 -0.0119699704766298 -0.261825297827883 0.025030287566531 -0.0114433451891843 -0.140015626160517 0.0834854652217046 0.031185202606751 -0.340932537812613 -0.421884783439903 -0.249784341315875 0.0181138061697366 -0.044832432218385 -0.0463308216579784 0.0709869348749232 0.0429466467133537 -0.00624903289860727 0.0151091279508847 0.0432922878042637 -0.00461094441664378 -0.00342650504909124 -0.0119006417910073 -0.00550381482365599 -0.0376627629840212 0.0109994203904764 0.0744095125329136 0.0769466569158604 0.0309387948794823 -0.0769134459105327
  42 1294.36216580361 ""  1.09139293340581 0 0 -0.0213588831243384 -0.0326780977938168 -0.0884901425663468 0.00730258133140792 -0.0119963671486508 0.00948870941309777 0.0254668074697724 0.0278701045452498 0.0626453010394176 -0.000180346004351988 0.0225569194899914 -0.0021107056871997 0.000603816770073367 -0.0064633076964076 0.00768811668588011 -0.0541428329059584 -0.3760399230713 0.187145299875015 -0.261766457287291 0.0359218011644282 0.199111037483194 0.260533421820045 -0.018804840675059 -0.186411945234322 -0.0917103972486593 -0.121748258044562 -0.0366501267198143 -0.00276400681056383 0.206666216954055 -0.0796109367915939 0.00578544158515232 -0.0974095998265875 -0.121592238845161 -0.0275053014664705 0.0217928632285227 0.000736730577793383 0.0291284622141002 -0.00490253028381697 -0.00724314317044147 0.0133298355652485 0.0156489542555931 -0.0183488669536803 -0.0115112930232065 0.0339869737635825 0.0412671595482987 0.0225215166029412 -0.00574311492695054 0.014502022803617 0.0117367829568342 -0.023936452206798 -0.0419889027191246 -0.00510614771842634 0.0129778881782691 -0.00519323493982396 -0.134655649018946 0.00765576226312282 -0.017485786224802 -0.0597569234855209 0.0349636153839115 0.0209404239703683 -0.156829910942266 -0.221351000183591 -0.130301364667978 0.0096170183272061 -0.0227814044960634 -0.0222485222816144 0.0302721099272267 0.0153150478432512 -0.00411236658644317 0.00252780273964363 0.0151086369396589 -0.00354226003493078 0.00284340508397675 0.0243879715353965 0.0142724442120695 0.123150861916758 -0.0248051244680378 -0.169229144023943 -0.164230654215732 -0.0680837075246927 0.167514881476796
  43 1360.86092029472 ""  6.95032513950119 0 0 -0.0792462207756465 0.0346893476199592 0.00495073514699209 -0.0480118572788561 -0.015669662490349 -0.0192269783941687 0.020165869554842 0.00948292697615405 0.009463774496121 0.00269091032453006 -0.0102486771074003 0.0241174221994312 0.00152761119929244 0.00421145639269069 -0.014586950269487 0.679371305320958 -0.262851490640803 -0.259116291917715 0.34648675283363 -0.0598020936389734 -0.184475658438435 0.0120205758102224 0.0227644758003072 -0.0935417324795644 -0.0432552333692659 -0.0625304935288505 -0.0355279979571042 -0.035034234037625 0.0106825814486189 0.0350976649994583 -0.00953322965364372 -0.0832143759500812 0.0150070979802087 0.0566437125236723 -0.0294365058436487 0.00146372656957259 0.0102789515131094 0.011018798265694 0.0301151840819966 -0.0116696332373038 -0.0306053333845058 0.0290922908017837 -0.000506450141520144 0.00019975798866484 0.000334699689608729 0.000219074523955286 -0.000214422778191751 0.000397676751681307 -0.000144048418003537 0.00072767313033583 -0.000244827146128429 0.00024547428336126 0.000182947794869111 -4.36064167215781e-05 -0.00119750477772998 -0.000578620347072226 -0.00217846613811722 0.00176431577514404 -0.0019303368925749 0.000839363860597465 0.000787350882096468 -0.00329442300201656 -0.00171529450753435 0.000117761840637032 -0.00110099545814982 0.00052010652046275 -0.00076075601616831 -0.00143849071598527 -0.000473820355488165 -0.00117128809651965 -0.00177639102628282 0.000308854086970006 0.0199042474885753 0.02031996603907 0.0252449093529785 0.0308755180093983 -0.0229578138092009 -0.137460666235904 -0.0967023931821237 -0.00196612946962888 0.0926462914583162
  44 1401.89162161622 ""  3.20731769638251 0 0 -0.0102814562979862 -0.0835888506906723 0.0297087389278854 0.00154804659915037 0.0114189454865118 -0.00105261474481634 0.000103195026134073 -0.0809973583892185 0.0111705200424631 0.00446777456767183 0.00216768522490615 -0.00126332587005068 -0.00188707759293484 0.000872524882378684 -0.00153494957767543 0.0875238459538334 0.291543240054424 -0.322194875276054 -0.132316869352118 0.0180568714448588 0.0443028304556164 0.0516201575571576 -0.0127578591736575 -0.0279746332075837 -0.139373391747174 0.401059424921493 0.0162143743812646 -0.0884777006884587 0.25447052595094 -0.191994222837229 0.136465116135979 0.38141561629465 -0.117982287150521 0.00930703155602913 0.00271853206504359 0.0026277948266507 -0.00603484157899334 0.00309469911488779 0.00479314314968407 0.00233508862580007 -0.000127966776592705 -0.00306290822115061 -0.000983805407483104 -0.0019591231969094 -0.000459818330505995 -0.0010880277044705 0.000165143969024822 0.000863923877688989 0.000499136490335434 0.008142432140035 0.00400286267960096 0.0032275877051713 0.00755767235029882 -0.00401698219633181 0.0104305979467585 -0.00577638702606521 -0.0158187551346206 0.0132903617081986 -0.0155013519834584 0.00189079501456764 -0.00941042618055852 -0.0399614534564161 -0.0136846372737856 -0.00160977325206229 -0.0390213112177932 0.0220813633764109 -0.0155460671256869 -0.0291061892276105 -0.0131100238243008 -0.0198557221680042 -0.0335275600355499 0.0145861382206322 0.00939393127441952 0.0369376911834288 0.0138564622474052 0.131892962774911 -0.0171527536009179 -0.189005863306221 -0.12183384392555 -0.0599391358382465 0.151854474845847
  45 1408.38969109107 ""  2.82578754490178 0 0 -0.00964995460121679 0.01119472095106 0.00199263221582488 0.0175440122477911 -0.00848015638821934 -0.00566624183018707 0.0059493064984708 -0.0198315196485404 0.00646587084563725 -0.000737687313156493 0.00157790602800767 -0.00532155808056672 0.00144247650270601 -0.00123726489093206 0.0037829999381179 0.0488304873580094 -0.0423635048968501 0.00511906673668538 -0.0570573490327496 0.00255744814333602 0.0350424242398013 -0.0820208269924712 0.0264284768695218 0.0402146684569342 -0.0392996068177459 0.073699872012984 -0.00196273750204239 -0.0320704349182486 0.0645207445802791 -0.0358384611239006 0.0308509437597406 0.0653914088032442 -0.0195019786183476 -0.024606247520727 0.00742151916075669 -0.00458557478803573 -0.0132345455807841 -0.00379536878084531 -0.00792285242132166 -0.00880509453097458 0.0129597587683202 -0.00181553003034712 -0.00342890455817936 0.0214267356227262 0.0127051238788624 0.0166154283346947 -0.00020037115079211 -0.00292014765347771 -0.00838670799487767 -0.0652136037319669 -0.0438515854792643 -0.0328648861766007 -0.0864539935702028 0.0387269948832398 -0.108086816848125 0.0436059071879429 0.110988883039171 -0.100207544628881 0.109621695236116 -0.000294560991811861 0.0847501844464258 0.304620582779919 0.0907321571758806 0.0119966651388822 0.425805239984783 -0.235419496269784 0.168077679253236 0.328868365755219 0.142465865928337 0.210325732565502 0.341870437413841 -0.152579433851762 3.93892181735693e-05 -0.00115745503320105 0.000371104582455009 0.00280349159805462 -0.00156212617149135 -0.00114995373583694 0.00521188091759583 0.0038653312886421 -0.00639751184809799
  46 1411.14911763543 ""  1.61029217575933 0 0 0.0429496969423746 -0.0835856681299793 -0.00876351904907922 -0.0884335105828602 0.0452377530365267 0.0294027041869373 -0.0268670805482152 0.0483781996662497 -0.015272908889348 0.00336842714786838 -0.00657906275858758 0.0271478612940885 -0.00896281762253832 0.00693827723917076 -0.0194362163423695 -0.204949844000097 0.281443577069498 -0.13038312048641 0.252387477929171 -0.010507272645933 -0.168654398818211 0.43535203580464 -0.135707646390315 -0.219317589740462 0.0983407302128799 -0.141360194231667 0.0173507130264487 0.112595620374204 -0.152239128574135 0.054864899239915 -0.068532487715 -0.109927029800902 0.00372656252287259 0.135194935995825 -0.0401899196972219 0.0266733291039847 0.0781143378825162 0.0206076385650407 0.0418338216555457 0.0558571784136783 -0.0739937133069841 0.00612200097222618 -0.00155232040632079 0.00424981799866918 0.00283967666529741 0.00398023657300322 0.000109094505030822 -0.000165352010862805 -0.00193665468237098 -0.0111520376465949 -0.00895380778988404 -0.00710683736106501 -0.0199922490028824 0.00765123983608785 -0.0228286595036408 0.00778920666540297 0.0195384067356074 -0.0172261304934331 0.0193095453853381 0.00151362060424244 0.0144101039687433 0.0520006673710912 0.0136364834846081 0.000778565756486245 0.095074902109177 -0.0498398954625705 0.0365293123078545 0.0748280288106737 0.0314358702553886 0.0473609372953502 0.0736971014901123 -0.032097424075324 0.0015158058845589 0.0233392858355423 0.00528319272021195 0.090088227061822 -0.00174051237346437 -0.0865532635506253 -0.086811145409802 -0.0625002992695537 0.117737727394044
  47 1431.14570275644 ""  14.1872947206597 0 0 0.0290779258577914 0.079480056575572 -0.0415600085573682 -0.059890573936509 0.00464996029994121 0.0253238828171977 0.00253391497988691 -0.077683310338458 0.0342638136145711 -0.00522140810500096 -0.00611203384342317 0.019406942879564 -0.0134844159097515 0.00844555779537906 -0.0109847205632689 -0.150638490448779 -0.194883590449498 0.290615658543887 0.342596677939605 -0.0509570016220868 -0.212515609280682 0.183968396468317 -0.0145067191150096 -0.141470243914839 -0.0842249693711045 0.270423715523993 0.0463736477372718 -0.012461543533827 0.217413966260882 -0.186083944073537 0.101649013191083 0.21530620436749 -0.11706203237845 0.124746692248685 -0.0624399375699615 0.02909823452996 0.122249235827446 0.0129928776220909 0.0127683289637703 0.0782870953816338 -0.088423064025493 5.20731597142079e-05 0.00110894542931806 -0.000118495224274405 -0.000833462960509539 -0.000320389744205075 -0.000198868237930649 -0.00051117265772764 8.72218501892145e-05 -0.00276473918566213 9.9446778414894e-05 0.00141428265163929 0.00526102911968752 0.000101366247462801 -0.000687943980072366 0.00224805616576606 0.00728977088421514 -0.00404814328600439 0.00670751603513915 -0.00145654801826208 0.00277350937065171 0.0121047462459696 0.00596281578952683 0.00334342347830279 -0.0206518098339977 0.00570863316715509 -0.00739791864031379 -0.0171249186432652 -0.00585185504384757 -0.0121911283912992 -0.0120875213600237 0.00189310717134204 -0.00630601180026722 -0.0329597357313713 -0.00804664997170017 -0.137618367721862 0.00557934116191204 0.139638560655364 0.0914092321460317 0.0707792136538481 -0.139373761314741
  48 1441.18650203135 ""  22.5657684891695 0 0 -0.000531267499661203 -0.00543182141242328 0.000531274105728995 0.000797964040526616 0.000745586365713518 -0.0003130831414932 -0.000374943546886223 0.00293981077836395 -0.000416810569609016 2.96226111395679e-05 0.000161583945126122 -0.00013345182269878 0.00026317283402512 -0.000192467826265443 5.9881320763893e-05 0.00151438433878309 0.0109362804065722 -0.0141346976305544 -0.00905832304518314 0.00168276107249392 0.00452034162089538 0.00217580658624643 -0.00215750451121671 0.000717001762487833 0.000374374685417119 -0.00872250941129938 -0.00230453354340747 0.0023941976606016 -0.00693098201559826 0.00528100805990067 -0.00294022344164545 -0.00606941888373664 -0.00116006314027549 -0.00144139236989925 0.00193130717102571 -0.000290098399219786 -0.00223565944472511 6.42312047885852e-05 0.000783094124909557 -0.000568476034754302 0.00109646445710572 -0.000290653686888129 -0.0124904558878172 0.0353937145494929 0.0125956525434852 0.0259822052178122 0.000889309174404133 -0.0057898313585916 -0.0196839625748251 -0.130988880316769 -0.0499269189239469 0.0212420843197617 0.0941738939065551 0.0352128570089822 -0.112024883714361 0.0844341293120304 0.195549594947142 -0.129626493482356 0.140304209232596 -0.00469994067424937 0.12666957332307 0.431706559556935 0.167150042273329 0.150534989561224 -0.302272268601909 -0.0884769686820742 -0.054837760934782 -0.20510334788242 -0.049731490992086 -0.264612126504618 -0.145420638682969 -0.103294616487402 7.51442782094523e-05 0.00260362456498648 0.000689930110158741 0.0167906772410164 -0.000901144869534583 -0.011518947981341 -0.00865457493337912 -0.00742333908805624 0.0131970708021879
  49 1482.22704351608 ""  3.05081212370019 0 0 -0.00520653817068664 -0.00686447679349439 0.0092965832715133 0.0438231090559919 -0.012737590260657 -0.00516763897736865 0.00613760772458651 0.00904174553091295 -0.00737878689215677 -0.0233789961363078 0.00582220453351806 0.00895612943565611 -0.0855165221355303 0.0230231115150841 0.0233396472406147 0.0290261621840466 0.0109531542586688 -0.0278894373811569 -0.206400376710956 -0.0384281040038178 -0.110699383254595 -0.128811039688546 0.185763750283911 -0.0577876331096092 -0.0138438111066782 -0.0754041095571577 -0.0325151822226881 -0.0703170110431157 -0.020331488017978 0.0620745932505467 0.000488415233833772 0.0148020373591463 0.0480704626225266 0.471469209421344 -0.206974903504256 0.184748667537353 0.408265553658457 -0.0158099573979963 -0.21118092098827 0.366862118860119 -0.132337585959182 -0.240072737697847 -4.38363282451805e-05 -6.94913909400943e-05 -2.39286553358101e-06 -9.55367885431198e-05 4.72646648824804e-06 -1.99609594723215e-05 -3.15246116244345e-06 0.000194846142385878 8.71135827240734e-05 -8.67805221408163e-05 -1.57004694964088e-05 -9.42713354274747e-05 0.000481531003005559 -0.000101764114205361 -0.000113883168327924 0.000103555732437245 -0.00012406787530899 2.39080873139763e-05 0.000291321908269407 -0.000624920508605443 -0.000190997890887834 -0.000171554706907368 0.000659930335078759 -7.35933234100118e-05 0.00104244103465722 -0.000668379473433504 -0.000168400706994133 0.000422556714977662 -0.000455961879302541 0.00128258858999696 -0.000992368978974688 0.00348247696606176 -0.000898203014088987 0.0182138788344131 0.00370849008507216 -0.000697821934449019 -0.00383374707449581 -0.0151884384067462 0.0167540957052888
  50 1488.1365923177 ""  6.68262963183562 0 0 -0.000143482961320337 -0.00061042150650222 -5.39710534850383e-05 0.000107383024812782 9.12709214315065e-05 -0.000484048029742074 -1.7544020764115e-05 0.000449547895416131 0.000642244719192886 -0.000125567734416686 0.000144173835272574 -8.99684382724171e-05 -0.000193931035945589 0.000124132381237917 0.000223054939144845 0.00100583877107768 0.000766254557832453 -0.00207379402245616 8.50606006438799e-05 0.00138344575581976 0.00469149409965864 -2.66675815537535e-05 -0.0034006700705435 0.00264740381407352 -0.00472214527677926 0.00126267402760576 -0.00205505589050334 0.00403139061466979 -0.00362884017685632 0.00110327568545672 0.000102807381179353 -0.00212273046592032 -0.00788171467163042 0.00102092666747858 -0.00177807893517514 0.000357169776274568 0.00148865734156638 -0.000391771280735559 -0.00196625470491646 0.00059147697034167 9.41886195461167e-05 -0.000562191439601125 0.00562968898720684 -0.00187829350212407 -0.00158693847292901 0.00241277496116548 -0.0012001618922312 -0.000571912876386276 0.020146090908867 -0.0246662172432071 -0.0185106651751481 0.0396298480731188 -0.0134922311237935 -0.0183358030823306 -0.0958358787092645 0.0218956929257726 0.110603473264372 -0.0662009287752273 0.129828566340599 0.00998004492861355 -0.0264975404331965 0.0699088977129208 0.00897282639890034 -0.233040238262812 -0.0524814554049821 0.541462073115495 -0.612011551482558 0.008588710650759 -0.0497278310050315 0.21677409441668 0.320826352567467 -0.155555168984765 -0.00025387568716622 0.000269579928327905 0.000302360532699994 0.0064379012402765 8.99010441850164e-06 -0.00275046429517437 -0.00180117844422631 -0.00168521727271966 0.00278126352564794
  51 1492.58702164278 ""  6.34004866977495 0 0 -9.80251053983189e-06 -0.0041870347761527 0.000567319702230974 0.000357005413253241 0.00136004877543218 0.000179258685625338 -0.000161535173075987 0.00169083482393777 0.000521337858952785 0.00328223917919278 0.00946566603641945 0.00239827544284168 0.0176605602432167 0.0511493406458566 0.0133809268373687 -0.00742553073382546 0.0113300288482138 -0.00641392077908324 -0.012160555276012 0.00699678457757185 0.00616484257986508 0.0131343126356505 -0.000995236262731446 -0.00140265572625797 -0.00624722806218592 0.00211193303462818 -0.00328894873810593 0.00916535564237658 -0.00845100767434716 0.00243401294639364 -0.00137409378400355 -0.00718032786252847 -0.0124482070241962 -0.218383189204339 -0.647477504789553 -0.16298744665066 0.271634356188258 -0.0640155532250412 -0.390905671495572 -0.314951927703355 -0.0472139964870275 0.355771124972866 -1.531821199077e-05 -1.19919318774599e-05 -3.49242202125115e-05 6.84382142844268e-05 -5.02953532097613e-07 6.88603277741242e-06 -9.9125475253238e-05 -4.8925076799003e-05 -3.94989794760524e-05 -9.21626230193413e-05 0.000104870426842479 2.66542717826983e-05 -0.000305604133624283 0.000107789510925471 0.000444399202387254 -0.000131504486204374 0.000417343598386034 7.54552978815966e-05 0.000136083708246043 0.000182115326763155 5.6509898013733e-05 0.000412978697292725 0.000397095945333382 -0.00108954940944763 0.00163578544678146 -0.000664234656975869 -5.75943184592667e-05 -0.000301264547451824 -0.000896642725298766 0.000950208514323735 6.12960209585984e-05 0.000809852378094889 -6.05395645370066e-06 0.00289826555104556 6.87687892154035e-05 -0.00256556869898085 -0.00179754329325618 -0.0022105602089615 0.00332297862250307
  52 1499.75198761457 ""  7.10730487577303 0 0 0.00933248306940639 -0.00954963311151829 -0.0238653811763271 0.00625524198703395 -0.00682852700467099 0.0304467508598998 0.00659121452337208 -0.0144390906121129 -0.0392014238875508 0.000860366280150495 4.72457768549856e-05 0.00138675056386488 0.0117984217938087 0.00102128528142229 -0.0170875241621399 -0.0392553728020878 -0.0227733028608864 0.0137880813874586 -0.101935524350632 -0.0773138838114235 -0.220442806021497 0.00879707023727974 0.195879359032028 -0.156596913970987 0.26814230408749 -0.238869541182818 0.0778693539654407 -0.396451934647602 0.260717703480585 0.00205198291171426 0.0106463349870017 0.223607849592899 0.559277713309339 -0.139412114238494 0.048119569454391 -0.0590887867744785 0.0281265916612983 0.043490011953505 0.162919158176117 -0.0410452123748416 -0.116161075855773 0.136261473441193 -0.000669987719419051 0.000810079694896236 0.000760056664634801 0.000202308962985893 0.000190679971298936 6.05599800642867e-05 0.00031759020072386 -0.000621800491270883 -0.000214432980861394 0.00114926093466341 -0.000654425439774426 0.000996540623143631 0.00274493610010326 -0.000399102015677405 -0.00457360407486284 0.00181614643241643 -0.00583106873662188 -0.000165560636914308 -8.6330188170558e-05 -0.000100077093896154 -9.0863281473515e-05 0.00205012942817618 -0.00892089829526432 0.00125354056357524 -0.0145292011852973 0.0125874322019165 0.0029198431568222 -0.00535354315900064 0.00668814701769965 -0.0185229250756529 -0.000427686642137067 0.00360748769298294 0.00201519137647747 0.0156567966256826 0.00214360896016511 -0.00443707659871713 -0.0248848130854231 -0.0164387042808348 0.0301050797755035
  53 1503.77279990866 ""  6.53433743966993 0 0 -0.00125814174713835 0.00100105989220398 0.000791304539965027 1.11732524161096e-05 0.000238818992831021 -0.00152455233681008 -0.00188635543539761 -0.000320090142138344 0.000354484972098812 -2.7202020177796e-05 -4.91551587146281e-05 0.000112995759379763 -0.000700877079682413 -6.31964105696904e-06 0.00127132505589408 0.00313503145702726 -0.00208798879565302 0.000509579345005847 0.00409060608374437 0.00331119091364266 0.00919902814584694 -0.000944604686051612 -0.00793096952351207 0.00662984562601342 0.0142506677611338 0.015782482446269 0.0120341746352771 0.0230129297439039 0.0016040274440243 -0.0155724442842258 -0.00526592323116813 -0.0158801731094197 -0.00375153541884838 0.00920242351677664 -0.00488218322048758 0.00374761219710932 -0.00233002460081934 -0.00340670040427295 -0.0128976975148446 0.00133963849683362 0.00911401402229782 -0.0089289843125799 -0.000567844816605051 -0.00284216536613222 0.000117540618565999 -0.00823153338975025 0.00190254175615417 -0.000688994884995256 0.0140437274644581 0.0279249745034077 0.0303331472965449 0.0211517273352074 -0.0232844643893233 0.0360206802303928 0.0746069915905293 -0.0247519039729595 -0.09149937735651 0.046813146668516 -0.106812077928221 -0.0125788729997422 -0.0442865856109673 -0.119135803460919 -0.0241028110971 0.177222826257591 -0.324456822927466 -0.199857658252408 -0.229798340657648 0.464507138313126 0.127491372091208 -0.305627056237724 0.0576265361289868 -0.579079709094662 0.000249341430920483 -0.000585704249538878 0.000134783419781889 -0.00667315244099399 -0.000891984225019217 -0.0007214728432105 0.00220726765560494 0.0047255050858133 -0.00544303130455208
  54 1505.97947740517 ""  7.73400193851589 0 0 0.0257388258121209 0.0012205402418547 0.00542521313689497 -0.00493917825575475 -0.00283098849877448 0.0131003511285103 0.0426930550900992 0.0116290920599145 0.0121348994052833 0.00121666218230871 0.000305350249043374 -0.00328840584047409 0.00388821175457075 0.00320371733747509 -0.0180947395873823 -0.0426283540509262 0.0502177756637801 0.0172989124024742 -0.0145577232344486 -0.027464475072931 -0.0804058335899021 -0.00667119040292713 0.0671824082277301 -0.0464998424603311 -0.512391431640811 -0.204062765946981 -0.336505732203754 -0.302946504855092 -0.210919579693241 0.3738026193663 0.121617478667449 0.238188435557549 -0.255843921203759 -0.110472672161448 0.0512704453885462 -0.0465899092805192 0.0664156089068901 0.0513800504759683 0.177958486211172 0.000982230096807835 -0.151322500140306 0.124573010885686 -0.000109763743834547 4.76654920264671e-05 0.000145571246772815 -0.000473649000379522 0.00015319210879237 -0.000112600338013388 0.000565117385361483 0.00122540209788609 0.00148019662018333 0.000775068244672499 -0.000930275901498197 0.00132111809431958 0.00619070003509508 -0.00114890398425972 -0.00587295759486247 0.00325640880684966 -0.00743152868930884 -0.000787948170200007 -0.00263733427111787 -0.00669145293189796 -0.00134216700568887 0.00749037340876846 -0.0134535849846406 -0.00887828992781985 -0.00828713078512901 0.0196212896153641 0.00531135772657636 -0.0128182012987764 0.00168738036406155 -0.0232939682676957 -0.00180704705016988 -0.00104377126989444 -0.0074694814893055 -0.00861772936843757 0.019210004561071 0.066423825878456 0.01244763143615 -0.0305558255747088 0.0137063952412682
  55 1508.05151418499 ""  4.33529406745497 0 0 -0.0168154638325229 -0.000563940733146196 0.0135980542485348 0.031368267975041 -0.0139882956531256 0.0186270655051618 -0.0208379255210374 0.0078714906506104 0.0119176270588016 -0.00449363636330695 0.0038765847503423 -0.0105136324397622 -0.0116438681209501 0.0134928720927479 -0.037636378114432 0.0223615095727794 0.0120866574481213 -0.0212402728458633 -0.179827780715431 -0.0618310939282605 -0.152032212156118 -0.0894866296669103 0.206267662480316 -0.0837419459281006 0.0729309422627395 0.185300348627355 0.0905063665319705 0.319678998457585 -0.0629576825570464 -0.134586451353088 -0.0600415619888452 -0.218323547628335 -0.172139842240358 -0.195158688106018 0.0865581666236853 -0.07946046528268 0.273659459882738 0.129914075906976 0.407007593657516 0.0876838285859404 -0.421992723582294 0.266927022286462 0.000192280854510779 -0.00026962760836188 -0.000116422317973552 -0.000239078325584365 -6.06044310242515e-05 -6.67232825396904e-06 0.000170591584889254 0.000455769134025105 0.000221450176310873 -5.82901549556137e-05 -0.000131892094989533 1.10278425211663e-05 -0.000555759838875124 -0.000350449213436477 9.82338413828896e-05 -0.000370347352304918 0.000902065036082635 -9.16938502022567e-05 0.000128198845757465 -0.000456406270020645 -0.000163651738628406 0.000109348809457095 -0.000139474368660036 -0.000262530656355367 0.000249201511171411 0.000204004307236646 0.000102938432909548 -9.8992178229229e-05 -0.000119467068128811 -5.41753457446784e-05 0.00151878102484613 -6.28576932243943e-05 -0.000332132522313183 0.00558885666002564 -0.00479019534473312 -0.017600808268421 0.00700935366793882 0.00828228927978145 -0.0105405411753919
  56 1524.11055316606 ""  2.1605155248244 0 0 0.000145174890892192 0.00240462409991649 -0.00726484363721258 -0.0153110294607752 0.0169840690379307 -0.0570177906233117 0.00498052207180671 -0.00658064337550835 -0.00905003384270743 -0.00642629824546683 0.00670295654627939 -0.014896234871945 -0.0330714117491977 0.0154334929021444 -0.0157481041548034 0.0270547564688703 -0.0302745490065066 -0.00199398493918496 0.203279596150096 0.168922311940423 0.483366682962713 0.0144674895696241 -0.435336394791151 0.317350991759175 0.0598789930224547 -0.0729590707135538 0.0128831759388221 -0.1266946908192 0.0768889659664314 0.00528196520124722 0.00957583410483071 0.0722817130039908 0.152906282879781 -0.00595792430811894 -0.00337498169571378 -0.000500436286407505 0.300125803832617 0.0789620536563107 0.191420466739146 0.162655153625431 -0.309108010105092 0.0986148000845397 0.000754594826498648 -0.00102760013158285 -0.00100792000926731 -0.00023124891081011 -0.000129732833300918 -0.000129042279029411 0.000167689507090547 0.00096845657827627 0.000791739999510659 -0.000161940563982259 -8.95137675185416e-07 -8.19029369249705e-05 -0.00430015865279121 0.000566267095444535 0.00647746391434223 -0.00230700149527739 0.00714258595052588 0.000297270562607597 -0.00102226047807951 -0.00186465865863517 -0.000194324374712675 0.00107271715472919 -0.000709537349349388 -0.00229141914245848 0.0027984233090123 0.000185035343402169 0.000178249886188398 -0.00159793530141017 -0.00249155291255494 0.000940832390880383 -0.00171486449887684 0.000470529269037271 0.0043075848240126 0.00111663524730976 -0.00595880000102388 -0.0186374278847826 -0.00466103856485798 0.0107167534971746 -0.00327091309694218
  57 1530.09541769375 ""  2.94551123016582 0 0 -0.000324046724159382 0.000693662160139796 0.00102239062326112 -0.000543062390955201 0.000554756213687341 -0.00121533830145635 -0.000115923134001701 -0.000242670578796213 1.49928715750823e-05 0.000126183600787415 -0.000109691725277214 -0.000106026523029219 -0.00078487166223602 0.000383445454779551 -0.000185734985304808 -0.000157418981144087 -8.25618889214716e-05 0.00187716886305049 0.00560071958801653 0.00324813889101638 0.0067822890011604 0.000248185561378349 -0.0079183632106858 0.00571474162726011 0.000841028074678095 0.00369553660109285 0.00132871207813467 0.00353631395382425 -0.000596587521169478 -0.00201464067469125 -0.000608401699163761 -0.00268368448505582 -0.00144728029148865 0.00186445349727814 -0.00141685659719573 0.000618242345432524 0.00487678283398832 0.000973740062445944 0.00117173552215854 0.00279250620294762 -0.00412214659175345 0.000554572673262709 -0.0571086691611657 0.0760305399816865 0.0666214469836426 0.0183942962483505 0.00759792913500448 0.0106440662135576 -0.0178038682415899 -0.066101569175475 -0.0518716188722419 0.00578583072806741 0.00863547416322886 0.00482553482015514 0.34077517136591 -0.0365436626412569 -0.472873035284725 0.192476737130237 -0.546542884342333 -0.0238241109132081 0.0443287138216497 0.144324919729143 0.0255329593312209 -0.0412548762797555 0.0555950382888236 0.0818905623002028 -0.0777319188840506 -0.0552643181799654 -0.0155070865017621 0.0689543856560189 0.0843778269068953 0.0058511075691435 0.000820194461467134 0.000610867151257153 -0.00144769399429761 -0.012284496145184 0.000511041817527697 0.00946056367896462 0.00454257281851385 -0.00247109271471028 -0.000998171893767875
  58 1683.04434207036 ""  17.8900113657329 0 0 -0.0262938132130902 0.0111447868618011 -0.00667826204693767 0.00154422689393118 -0.00118496799105032 -0.0001680860223782 0.00102027866552621 -0.00627679661317767 0.000381203827504504 -0.0003653682187992 0.000113081020197751 -0.000462154016020487 0.00010128202953774 -6.09504891877506e-05 0.000317577739714793 0.0403367299554446 -0.0096321972421363 -0.0323182850246133 0.0231382687081784 0.00374580253025604 0.0143317244010664 0.0075722069059206 -0.0186833392473824 0.0103882759561221 0.0233348000145582 0.0430339504537753 0.0220542524647031 0.0192988421192846 0.0200590407031047 -0.0384200956181509 -0.00341930772458248 -0.0205517235017976 0.00624223198664254 -0.00182004695445004 0.000781183002498558 -0.000293897285935148 0.000826524409793793 -9.3032223337976e-05 0.000591184727000769 0.00102881683317843 -0.000830267714702875 0.000362108976067716 0.000708111801339943 -0.000184318305993563 -0.000789539122574558 -0.000308267687922643 0.00022808715048457 -0.00126462145499044 -0.000144385887484531 -0.000438992803690936 0.00128124371127237 -5.38186164963349e-05 0.000269679981018385 -0.000807288390868241 0.00108644118648472 0.00259767975830739 0.00733360281382417 -0.00029386052735078 0.00195169089863724 -5.90892106044174e-05 -0.00514237112542116 -0.00806071922416538 -0.000347787166151907 0.000144197842190648 -0.00241082932694091 -9.95200935964236e-05 0.000899974228992034 0.00308967434906523 5.86303487124754e-05 -0.00111541940513838 -0.00152345208396153 9.94905123526317e-05 0.0100857299131432 0.0159794744710331 -0.0677805851348054 0.0901756092608279 0.223501399225532 0.65266764019342 -0.0502315047523069 -0.503330624992417 0.403537526611629
  59 2937.70650579073 ""  42.72031463346 0 0 0.00295071249470002 0.00203576780327557 0.00242490459394085 -0.0380042698642961 -0.00674513413443992 -0.0520968999698204 0.000330196433917804 0.00100382573624966 0.00102600203238551 0.00213209434513687 -9.53016205587949e-06 -0.00299137603554298 0.00487096023294574 -0.00362221768177739 0.00524179362736816 -0.0262382875824232 -0.032537476477681 -0.0424267406455879 -0.00691004752988748 -0.402299904481392 0.102496332582444 0.4285814523855 0.485128728443125 0.563435173631768 -0.0019992331266656 -0.00104538754888041 0.00472545233677091 -0.0103894726536687 -0.00944046814831717 -0.0159332606658935 0.00898474295982487 -0.000199794839070847 0.00187471825114616 -0.00980463729754433 -0.00585311319466402 0.0386831065562661 -0.000768900054737782 0.116578159613198 -0.0298442463023904 -0.0537248737503129 -0.0632329144872704 -0.0702714170582038 -1.99105545738582e-05 8.08175177870577e-06 2.13313783899557e-06 3.62303576270042e-05 2.32452298492242e-06 1.41823475249585e-05 -2.69097916412924e-05 -2.34938739500703e-05 1.77791681470351e-05 1.83554181467862e-05 8.17953054053314e-06 2.27408091287174e-05 0.000100396162153684 2.89825531141208e-05 -4.17941470286883e-05 5.81534466093529e-05 -5.08342620676342e-05 -4.99897354539513e-05 4.82859429858396e-05 0.000190021991638006 -0.000409381371354878 -0.000216973830764591 -1.92714431460896e-05 -0.000118105302759084 -1.48523439683429e-05 9.59442992210054e-06 -5.56626289714031e-05 3.99878459831368e-05 -4.1470886666855e-05 -6.28046372759898e-05 -0.00014510446981497 -2.24805885240972e-06 0.000633445980540269 -0.00152921257273428 0.000231627389534369 0.00088468241290593 -0.00282693421478502 3.55950585072712e-05 0.00186134760303278
  60 2969.47623847804 ""  65.8565737656045 0 0 -0.00300250553062668 -0.00287492343399455 -0.00493796685813979 0.0111360519025003 0.0404820742811848 0.0100044830958088 -9.08482279023566e-07 -0.000802194867042472 -0.000243056902371707 0.00330848786000601 -0.00101028971171322 -0.000195421499504735 0.0313149578203702 -0.0158684105125136 0.0266219607561108 0.0354901378367091 0.0454888795252847 0.0600121364544925 0.0152117068407259 -0.317106871667752 0.0942647088710685 -0.153594946081131 -0.164444478672356 -0.21021135256269 0.00117892943537214 0.000836605847774607 -0.00254746663151859 0.00429957262638484 0.00344438147890459 0.00603266564153297 -0.00525420418257438 0.000816356091905961 -0.00132600065078865 -0.0665761710472816 -0.026619464385972 0.19196098160105 -0.0193086433375711 0.559518418956879 -0.135622496723156 -0.335491178106064 -0.331792176302471 -0.371805301435567 3.72778892811392e-05 -4.16718964905756e-05 -7.8573050398464e-05 5.5752952383034e-05 1.4951228233312e-05 -6.31582035748911e-06 -2.86903315639409e-05 -9.40257486607246e-06 -4.18907836424691e-05 4.79023297772287e-05 6.05441518823206e-05 -2.99140678018153e-06 -0.000226332780251869 0.000912829932257898 -0.000218069359450707 -0.000517020172421355 -0.000366222086345537 0.00112244140212128 -0.000130115620694579 -0.000132753302773217 0.000392311485071809 -0.000877751379221295 -0.000125351272468123 -0.000437143052835262 -3.22921689477144e-05 -0.000162857006985107 0.000701637896846012 0.000410382946080286 -0.000368014214231651 -0.000255100638448708 0.000263342887132349 -0.000262065816150981 -4.54470560179627e-05 -0.00197521143612623 0.0011308605134827 0.000862186185375071 -2.71643094346432e-05 -0.000992779148793958 -0.00203823304263423
  61 2973.85390681847 ""  72.3128925671829 0 0 -0.0043123579082511 -0.00491315649231874 -0.00793633592562385 0.00970340130466617 0.0749023295846665 -0.00273634204476153 -0.000127494060076823 -8.2510044682648e-05 0.000787443011966641 -0.00115450955699148 0.000741546962024418 -0.00094495372285282 -0.0152342790693951 0.0125511952752529 -0.0125779986326345 0.0600633124501676 0.0743875790690556 0.097987436575287 0.0172802980127086 -0.754359828757635 0.229214792386837 -0.145992880384642 -0.136399071437662 -0.184574870241173 0.00302452934180223 -0.000228124791829107 -0.00317072824890971 -0.00353320552477634 -0.00701248284061168 -0.00668693177937553 0.00344663129744953 -0.00129624045041822 0.000261385367777176 0.035723630555548 0.0125430928589808 -0.100373105480796 0.0200289464589452 -0.329641462911182 0.0785741832597897 0.150277141019563 0.153532080119601 0.16940137582959 3.90676313701265e-06 -4.36310015047951e-05 -3.9704089622913e-05 6.97440652806807e-05 -1.10107306635942e-05 8.17026425868619e-06 -4.46970201855289e-05 -1.46622766517507e-05 -1.66914369181588e-05 9.09311585373788e-05 -9.66457995528948e-06 -5.26458566192623e-06 1.92954025378263e-05 0.0010438503739059 -0.000385771681476848 -0.000185752760315662 -0.000341115667550956 0.000591240019484189 -0.00011147882621752 0.000127909921200559 -1.30704134795833e-05 -0.000587204556672741 -0.000115107486809362 -0.000327984319052745 -9.40870130204736e-06 -7.44118258937e-05 0.000189552069183799 -0.000433662854236387 0.000262645304282766 0.000236627719492024 -4.26261055725049e-05 -0.000254090023002243 0.000193391316249575 -0.00288304919958302 -0.000158344404963879 0.00215697057084523 -0.000196112470237942 -0.00133712159376184 -0.00270066456107023
  62 3007.65214459232 ""  57.5803482859075 0 0 -0.00113306354997977 -0.00125577290173502 -0.0018122432729654 0.00106325137414334 0.00454750194896262 0.00053199139609979 0.000640312472791016 0.00152437457653853 0.00104628549804324 -4.24651463980186e-05 -7.86481093241993e-05 -2.18738213108938e-05 -0.0280118550271397 -0.0817332187260878 -0.0208348472960209 0.0156607335440927 0.0175806736997501 0.0231699107729372 0.00417231134023 -0.036396382929503 0.00674620213801505 -0.0160261071082252 -0.0129130541676455 -0.0122508680404929 -0.00350985160430256 -0.00109263964949222 0.00667758363376019 -0.0121524656173249 -0.0160058702557283 -0.0202575955377241 0.00712427185766274 -0.00144057346390905 0.0010406793082928 -0.00707750187073772 -0.0230204412588479 -0.00816806781319003 -0.0335967000706142 0.637340236672003 -0.180683206890321 0.372651158734635 0.353081905677366 0.435500181526549 -5.688172894757e-06 5.73228481383965e-06 8.46756627570115e-06 9.99735118880522e-07 9.57175694714412e-06 2.6102337082089e-06 -3.72012237631329e-06 -1.90387046203947e-05 3.05241550328125e-05 -3.18008892662518e-05 3.02129651058833e-05 3.04272547240208e-05 -2.65239349172928e-05 -0.000190724560165313 6.96530379995697e-05 6.3326742276802e-05 7.38058309484556e-05 -0.000144629929591114 8.58566472302578e-05 0.000137670664239609 -0.000464175962703567 -2.74257396897779e-05 1.60976829639114e-05 -6.79274111642822e-06 -7.3578196961913e-06 2.09364428955563e-05 -2.44121095415491e-05 0.000490908871527219 -0.000372494934685189 -0.00031275802491212 3.54421341085978e-05 -2.21502472917386e-06 1.98534786307489e-05 -0.000146697183122084 0.000253349757630642 -0.000254677670240819 -0.000282115702665811 -0.000307817945722501 -0.000570954611858284
  63 3018.42213974156 ""  6.81137699651796 0 0 -0.0169859505811156 -0.0208111952642196 -0.0250071237392787 -0.0012872882936887 -0.00756188215614222 -0.00128629134086928 0.0146488777069176 0.0444712227746225 0.0252573476779831 -0.00010943250263222 2.7095057360221e-06 0.00019839367014869 0.0014130161272511 0.00308309586698465 0.0013662789377169 0.20392580625643 0.242663089815473 0.31570634464623 -0.00517547246917925 0.0662829931853182 -0.0198560981883755 0.0192895141856479 0.0218378302940318 0.0255099742002294 -0.109273625938346 -0.0314247029534951 0.213783898616711 -0.328930774606982 -0.432556374808611 -0.553507713876495 0.260092299077906 -0.0653816791142041 0.0359734061498114 1.38635284451685e-05 0.00118377286821254 4.58722423542754e-05 0.000558706980568603 -0.0198047106577842 0.00589045224897855 -0.0172751801920515 -0.0171757390466484 -0.0209217176534776 4.84366036390668e-05 -5.90002437836952e-05 -8.12962060507955e-05 4.05494295445422e-05 2.91063463216362e-05 3.15823621465602e-06 -3.53382398203643e-05 -5.47833306618444e-05 0.000107639329436411 5.16110190379351e-05 0.000135267724862551 4.87762194336612e-05 -0.000423956625102056 0.000887120147845481 -0.000165270338733524 -0.000645227177227036 -0.000293518829365859 0.00123947748862121 0.000262406863200681 0.000636370986776323 -0.00167564290781 -0.0016583128828001 -0.000259332688366484 -0.000807100287482619 -7.77087927172996e-05 -0.000278538170051687 0.00110345583966253 0.00116047818606041 -0.000935012559877774 -0.000740672912237608 0.000642444031875565 0.000619366220669929 0.00033039035918153 0.00151105077438208 0.000247877701854641 -0.00492366323474987 -0.00562736219305248 -0.00338363932303255 -0.00927054175600541
  64 3031.94763429749 ""  54.7774104538842 0 0 -0.0313275130407102 -0.037090086336419 -0.04810391377521 -0.00497571163002822 -0.0132569315422586 -0.00473205824387645 0.00161630364644043 -0.0246294477219171 -0.000615943324030701 -0.000153626793690187 0.000202814769433589 0.000209276136186415 -9.71947734327262e-08 0.000868266349585699 0.00037133548234969 0.370522847145401 0.436294472684041 0.574761315322414 -0.00521738123206088 0.0916587884409014 -0.0266865732027583 0.0601490348119327 0.0605573977472702 0.0740828816144587 0.111948374083409 0.0298185295454294 -0.198212652842086 0.14268962870578 0.188762149358877 0.238420688426915 -0.272558019992127 0.0710073633184872 -0.0276692761845338 0.00070702405857646 0.000918690737287257 -0.00242584668184633 -0.000269239656079031 -0.00777367955335542 0.00230088694916495 0.000176341958741066 -0.00195497357569083 -0.0023719111571842 1.91117723301893e-05 -2.79643570174805e-05 -8.06075037643234e-06 2.90303362116456e-05 3.94887383865596e-05 2.18093737492545e-05 -7.35404858095794e-05 -0.000161697844546321 0.000428598748350059 -0.000446001922321917 -0.00104097734604278 -4.22349213517027e-05 -0.000396069490984105 -3.94754982107741e-05 1.66633698625316e-05 -0.000179580705102233 5.33040819337926e-05 0.000241532224513013 0.000810811564033834 0.00220717658292806 -0.00606690271821318 0.0135365269669219 0.00243612046976894 0.0065267613359117 0.000608199215048472 0.00248320947534631 -0.0111174660752382 -0.00878907201758722 0.00742551421263694 0.00549572039478804 0.00119776349895982 0.00153129572190438 0.000697812491312396 0.00266251508760864 0.000519961356295482 -0.00299889801624417 -0.0120957245396064 -0.0124497941494219 -0.0101430877215406
  65 3032.78285244675 ""  18.1518818705567 0 0 -0.000701650244182612 -0.000814604819880221 -0.00102679948633455 -0.000138013832888886 -0.000362454714750703 -0.000102324005795557 2.00361074249582e-05 -0.000699299500099213 -0.000141343850740226 1.43577381849315e-05 2.3535583337422e-06 -6.92286230621166e-06 -3.98243694772613e-05 7.659664767012e-05 -6.14100062756536e-05 0.00812821398606334 0.00954378447931146 0.0126420161713443 -0.000165005102714824 0.00267239426215872 -0.000780719098912485 0.00155175159218203 0.00155913200600813 0.00189925421059784 0.0026632974889099 0.000742665454407725 -0.0047841417155005 0.00433353140424876 0.00573977790464535 0.00725990040182919 -0.00710281605411439 0.00181530709942222 -0.00073112342975872 -2.06535258785715e-05 2.06572089368266e-06 0.000117438541441804 4.55626551731382e-05 -0.00116049330653507 0.000307262236435667 0.000392957736450405 0.000315935922958925 0.000353612938864978 -0.000516940021227867 -0.00029600897501301 0.00052512757986456 1.38710669776832e-05 -3.96010270222158e-06 -7.66362311600503e-05 0.000190871132073882 -7.08492015995831e-05 -0.00243216025673992 0.0173541334624898 0.0456898924644423 0.00597465694239475 0.000183033409737823 -0.000223704224206411 0.00174095632774176 0.00510229665105108 0.00416326700791774 -0.0087598469520228 -0.0014553413872859 -0.00769974366148215 0.0317465120811222 -0.5748734007 -0.10207071674063 -0.277704413784217 -0.0262067824231338 -0.103799364358729 0.453924032851016 0.39444270938434 -0.329857511957447 -0.248234189619594 6.14711032817332e-05 -3.92638060442736e-05 2.89678792092043e-05 -0.000546085672568333 0.000982348378985516 -0.000295181067918343 -0.000292278045358269 -0.000378244201081212 -0.000351786359300717
  66 3087.45346096161 ""  16.7496476312364 0 0 -5.59322509832672e-05 -6.74612623078261e-05 -9.4033172210688e-05 -7.66219018763044e-06 -9.42855467501e-05 5.75081172251079e-06 -0.000377700401626167 5.19422678898598e-06 -0.00033923204859549 -4.28395526710026e-06 4.76452017800641e-06 2.66373116823418e-07 8.93462065975294e-06 -4.41545521261451e-05 -4.87066658735389e-05 0.000654107103243692 0.000750735381747645 0.000970878388178269 -4.32426927266392e-05 0.000839455456422209 -0.000248721892299158 0.000175656900135869 0.000183819521119644 0.00022040295819341 -0.00106605841920288 -0.000354299076819566 0.00168739259170821 0.00114205624496747 0.00163861391536883 0.00199603776880144 0.00440589897185056 -0.00126966067414442 0.000379675931682038 -0.000213856957185053 -7.60095065000865e-05 0.000554636948586412 -3.53811860108326e-05 0.000418705604651694 -0.000120480086541536 0.000144798997591407 0.000149006111271594 0.000163945844225198 -0.00166629067107439 0.00249176204034749 0.00274366169825456 -0.000595266117156266 -0.000150265139127268 -0.00025925505648332 0.00143250849212552 -0.000501640812373907 -0.000607414109392787 0.0837284192793097 -0.0251435676673724 0.00351242294649201 0.00260383149700023 -0.0351244803728338 0.0107644617435109 0.0191638466392531 0.0135781256677701 -0.036713398214699 -0.0014914247537522 -0.00237617717580104 0.00733493873590311 -0.569830355138057 -0.116990820199696 -0.286702827785367 0.0231311781129554 0.0107255025679181 -0.0663026743698791 -0.458243431292698 0.408285656902801 0.308502185804173 -8.08441405330764e-06 1.05816231852677e-05 1.56963771061126e-06 0.000135477558687601 -0.000125662485735034 -2.33534710413054e-05 -1.37801068288666e-05 -1.64303308088667e-05 3.79587538072024e-05
  67 3090.25306846213 ""  29.5934284596321 0 0 0.00456287076913955 0.00521844505180071 0.0064231149761949 0.000296987466585901 0.0015042429752676 0.000571911671160125 0.0345659031948789 -0.00102414321984668 0.0388875629416516 -6.29022169152467e-05 5.09316746355703e-05 -3.34972191235388e-05 0.000138227090145579 0.000107558049260096 -0.00021976100657019 -0.0467511704201675 -0.0568924333994195 -0.0717038099755622 0.000986067709373492 -0.0107372425584702 0.00271052100964965 -0.00826444707706157 -0.00666403551932316 -0.00926938112211726 0.138597413960804 0.0450614753718017 -0.2247405212876 -0.11723325342895 -0.166324438906767 -0.202800364494371 -0.433884843192335 0.127021420651313 -0.0367095594364118 -0.000814543850384824 -0.000380133521124415 0.00260408035648929 -6.39711202606031e-05 -0.000306843704955789 4.62181757964445e-05 -0.000747013077070642 -0.000386734791912718 -0.000541632187547094 -0.0239083215309875 0.0249294147436704 0.0309678551831486 -7.09320208921704e-05 0.000868981042185288 0.000730659203979994 -0.00124134165548389 -0.00326338316297316 0.000120407087337367 -0.00328088325171109 0.000576071708069675 -0.00425474591952434 0.0446339767197021 -0.45503111535958 0.13739248372296 0.250828524882363 0.171430762998529 -0.486998643678895 0.00259142582634059 0.00901858970242564 -0.0304488190072564 0.0383801398658277 0.00811296055748222 0.0180393542172184 -0.00308035426141974 -0.0079083560039338 0.0369812309944699 0.00556301352530933 -0.00520458950776012 -0.00564635067082838 -0.000241722273805542 9.57064751786978e-05 -0.0004000826569129 -2.51404542837123e-05 -0.00399440260934201 0.00141685494047544 0.00220280726178996 0.00329046944872291 0.000961201019112262
  68 3090.34920969247 ""  36.2103728483234 0 0 -0.00554635100305058 -0.00633264653842996 -0.00792930221757969 -0.000276535205819764 -0.00157672166116522 -0.000675363119280707 -0.0418485403292921 0.00136356514372151 -0.046630667919272 2.44745549658197e-05 -6.16387132521959e-05 7.02139044377999e-05 -0.000157296400672269 -0.000185018473982996 0.000751031534290526 0.0568822182023148 0.0692920730534496 0.0872554891024053 -0.000973901752650636 0.0107768982670094 -0.00262364015610981 0.0093130679833296 0.00726742305060395 0.0102984142010093 -0.166370212083689 -0.0541846303175617 0.26968164718057 0.140309556328386 0.199239696719813 0.242857156179977 0.525314752004665 -0.153677327270381 0.0444566194714304 0.00242459212189962 0.00103176817772019 -0.00732661518904642 2.56801624484354e-05 0.00154773119137233 -0.000284561086585802 -0.00033729740384327 -0.000721656476540108 -0.000634753868230156 -0.0197594774805614 0.0206611020862503 0.0255418329439057 1.24384978246998e-06 0.000762951012123998 0.000621082680270557 -0.00121039170621548 -0.00315387002338089 0.00127807212461195 -0.0033499307686568 0.000677204008999081 -0.00409091719138121 0.0368009253228267 -0.377019193169913 0.113875584899075 0.20721401467972 0.141621457971212 -0.40240681447939 0.00350132666732186 0.0126037425769353 -0.0396135770388782 0.037886163017728 0.00789881293652258 0.0178578724728872 -0.00306366232940598 -0.00790493978023786 0.0362620388042509 0.00668404156917377 -0.00625124094446122 -0.00628605318173999 0.000319137649435612 0.000384616179194489 0.000232967177384208 0.00163272274142772 -0.000862531693248861 0.000377634255746496 -0.00302626532034553 -0.00350863749103123 0.000150334177656494
  69 3097.50919289054 ""  2.37844951477801 0 0 -0.000236291895866353 -0.000284929146683404 -0.000369715776908346 -3.09794119486147e-05 -6.97876003826774e-05 -3.75634499532369e-05 -0.000670848182726291 -6.02771300034909e-06 -0.000666622018643093 7.44790979000223e-07 -4.92407205470872e-07 5.37983471299044e-06 -1.95206671186917e-05 -8.61506419984738e-06 4.65826388519566e-05 0.00250694193967732 0.00300072949684872 0.00410654866003213 -5.79923562415449e-05 0.00035189835639525 -0.000147711688075038 0.00050348242896025 0.000477594757519521 0.00054324842283871 -0.00220595474991462 -0.000781924621662628 0.00354315874541635 0.00229024667351163 0.00329524863583492 0.00394234825916339 0.00789127198417073 -0.00234930589745302 0.000657001354500716 0.00018583960072389 6.99755224769611e-05 -0.000534487650077287 -1.87598437922438e-06 2.49467910069498e-05 -3.03204210570736e-06 3.87322626063428e-05 1.92191154103842e-05 3.25162283801531e-05 -0.00426632850006311 0.000293503714643082 0.00650538900433725 -0.000262892468746078 -0.000915375170540354 -0.000260953721415106 0.00645571746137475 0.0202618139122354 -0.0544420549998863 -0.0036409241221603 0.000841087173766467 0.0603400198424102 -6.52970095795014e-05 -0.0174258656684921 0.0022693568759506 0.0390079808653843 0.027010633647515 -0.0709872917977274 -0.0595730905307719 -0.227421678271047 0.647601722702272 -0.156700520250797 -0.0244987714954993 -0.0645096814472582 0.0350065879322208 0.14006787615548 -0.566087919475141 0.163782985645546 -0.138048690017942 -0.0915182443468307 -1.68297403946244e-06 0.000215820692159383 1.44708657775413e-06 0.000228832600828071 -0.00273247409021235 -0.000178714185265074 3.13244502929357e-05 0.000111956534736318 -0.000145284609872321
  70 3107.99258575882 ""  33.354583312188 0 0 -0.000309392801684752 -0.000153749399239916 -0.00017124597780405 -0.000492259573267845 -3.14753828355428e-05 0.000734824305219412 8.7770235382245e-05 3.85170267408183e-05 -0.000810143533062706 0.000492322115653356 -0.000116339471553877 -0.000181577208126093 0.0187150911232577 0.0142973383223068 -0.0819311500033435 0.0022606375704117 0.00199434914887724 0.00275532467691739 -0.00141799717573908 -0.000202872565872667 0.000881948864960681 -0.00105832662473875 0.000572516388617825 0.00107585614636374 -0.00434235361270358 -0.00130696549279291 0.0073775991166925 0.00128195054462309 0.0017768367036167 0.00206899433891732 0.0026108867674893 -0.000981679530326482 0.000111992708475255 -0.30978803264984 -0.114522834277362 0.86877711703236 0.00466003620546109 -0.142530730664748 0.0198913775572827 0.0832143024606294 0.0886026806262568 0.0786610533230634 -0.000104551824411487 0.000126471584592849 0.000113233119991001 1.89951522340606e-05 1.11251996260054e-05 5.44082352491298e-06 -2.32465082547834e-05 -3.63231398876351e-05 3.88530188560282e-05 -7.76639403655733e-05 4.94396073739553e-06 8.69851611221847e-05 0.000166707433488694 -0.00215009197762017 0.000661583977105087 0.00100296035282661 0.000695927662155212 -0.0019464954942113 4.57021868904767e-05 0.000219295544906255 -0.000649809299478315 0.000482022808671541 0.000106251286060473 0.000249726998641169 4.01784553731665e-05 0.000262594178360087 -0.00100756758042814 0.000427500529448814 -0.000393842726086142 -0.000288429357072519 7.18556682603505e-05 -3.41833855812435e-05 6.98417874556785e-06 -0.000278810655357968 0.00047033655903385 -0.000125252922039383 -0.000311635914546522 -8.83710021758772e-05 -0.000167252803093206
  71 3117.84941060491 ""  38.1186912499518 0 0 -0.000207292950244237 -0.000249969425537489 -0.000337427753252964 -4.23146806526969e-05 -0.000112414913695165 -4.04067182751019e-05 -0.000697393871197966 -7.82678408965081e-06 0.000128435976394972 -4.24797081054114e-07 6.38213330588268e-06 8.65172233442699e-06 9.02562395385521e-07 -1.96941953390841e-05 -0.000115296290921438 0.00219735153584761 0.00259411924689903 0.00366637275964744 -9.12425411835442e-05 0.000610007350236246 -0.000260691830752451 0.000647140652392397 0.000669055243860105 0.000730418233252161 0.00178925282124995 0.000547765614348367 -0.00338821098747342 0.000778551214102067 0.00129105146609017 0.00152714598654552 0.00577925763728514 -0.00172598185637385 0.000590945968533602 -0.000396811492243246 -0.000154236804079967 0.00106816349600782 -2.61401028898658e-05 3.49010695339487e-05 -5.71899723498742e-05 0.000365751386625691 0.000363598186434995 0.000380317023491636 -0.00191434954509495 -0.00484688224221616 0.00514416141172396 6.96868824646133e-06 -0.00089818817971893 0.000155661393206069 0.0057949297299096 0.0185971144724889 -0.0533641026292966 0.0014845770957354 -0.0047097669361021 -0.0636565552262786 -0.00894027396607448 0.0586222821951757 -0.0191979798164916 0.0183227414499966 0.0144567196827307 -0.0278844092817542 -0.0575405454530197 -0.218851713639975 0.613210990753343 0.202344130689606 0.0400050801438263 0.0852240373187116 -0.0365992221041255 -0.146249446237348 0.575076802190711 -0.181559576782867 0.158704990087925 0.103321539408457 -2.69515318046431e-05 0.000214157097414236 2.15496405315742e-05 0.000479418937557542 -0.00288241495837299 -0.000281778955810509 0.000103863227903139 0.000141522958735301 -0.000197023609588153
  72 3122.38939874972 ""  17.0541595611101 0 0 -0.000678952245670934 0.00101347511303254 0.00168080154164765 0.000226068144866044 -0.00058229235587457 0.000586052295223766 -0.0681752827727598 0.00363075912913584 0.0555457128524912 -0.000147711762551639 0.000244940018160378 -0.000122249545053605 0.000335027853791926 7.45815989251829e-07 -0.000480727745866619 -0.00508736823353224 -0.00790905105041867 -0.00994875529232374 0.000394584489303231 0.00346868537532043 -0.000931389371552078 -0.000860658904998431 -0.00151189950704742 -0.0013771233745164 0.379491676721676 0.132038375503915 -0.687727974633342 -0.0448849023008158 -0.039556854182253 -0.0409922535354479 0.486204389561221 -0.140534500116217 0.0615528600976928 -0.00222598537592819 -0.000859078932291125 0.00629590639483 -0.000691914530011752 0.00200417121981319 -0.000478832754476485 -0.000658178179739691 -0.000487284666895398 -0.000629878677547616 6.38211627918594e-05 -5.16777265835417e-05 -8.3445731242316e-05 -8.21659925774645e-06 -1.05395751651695e-05 -3.36661589758434e-06 -3.18510807076883e-05 -0.000117718237226617 0.000391716046173316 -4.33494168808127e-05 6.60906567440405e-05 0.000406387209788313 -1.32313966999788e-05 0.00105171331086999 -0.000341024619143912 -0.00058861381508862 -0.000482994928429272 0.00109111094039005 0.000383849656156885 0.00157112759839086 -0.00431307723051377 -0.00130827731756697 -0.000271252356006077 -0.000540856630838096 0.000211147855777775 0.000876584809072565 -0.00341562485073737 0.00158175894464413 -0.00141060845489645 -0.000932955766755934 0.000204709468612272 0.000129345106719168 -0.00053031001292233 0.00123993698326446 -0.00279758363195396 0.000741860756613956 -0.000267624534302441 0.00214949078287799 0.000160252066856711
  73 3183.36105470701 ""  13.358280296933 0 0 -3.01058873943114e-05 -1.43025423015051e-05 -1.1114247080636e-05 -1.49280398386793e-05 2.12894917692179e-05 -2.56742882671078e-06 -3.86345541975783e-05 -1.19444217049487e-05 1.534482732449e-05 1.42058957055705e-05 -5.20017909214396e-06 -6.35527714730712e-06 -2.55421921940839e-05 7.01820354382791e-06 5.92085314316585e-06 0.00016584897175331 0.000237790486055398 0.000400227706587779 2.28415938489597e-05 -0.00024362798952447 4.76983922888685e-05 6.96818043734696e-05 5.05056602960116e-05 1.99224994509711e-05 0.000191077697635671 0.000100336072056506 -0.000381649044862279 9.43512965332246e-05 0.000154197968940854 0.000187071446241747 0.000250779190036302 -0.000109052910925046 2.45787979979877e-05 9.82676536530709e-05 2.29811824017786e-05 -0.000235131484209028 1.84157023524686e-05 -0.000168373626813886 4.37284525980727e-05 9.66528829008127e-05 7.55283051585929e-05 9.94234256763317e-05 0.0156754137198686 0.0736619400460152 -0.0587579772201048 -0.000147384513690618 -0.000855332582183365 0.000739108242188524 0.000773633224966634 0.00221460340954376 -0.00689997488397287 0.000333096616485237 -0.000290996491517293 -0.00222880122492573 0.0717722085874032 -0.696088382725394 0.188276479022531 -0.258019617000049 -0.165940474712619 0.50664752717739 -0.0108459639424633 -0.0213718031975407 0.0761187352895674 0.00497419981221325 0.00173140203418173 0.00200382781379751 -0.0014730185020132 -0.00743640816172154 0.0212843157172223 -0.00382539389759703 0.00185114567985134 0.0026101737497565 0.000131101632565497 6.49688077070367e-05 -5.08939445811457e-05 -0.00158231244610793 -0.000105942444482588 0.000189257812035789 -0.000237705657387823 -1.39370946816903e-05 -3.27293909625829e-05
  74 3449.71048335855 ""  46.0741148273369 0 0 0.00282344979408229 0.00050803643717245 0.00121791234497528 -4.97197739711365e-05 0.000218604615067244 -0.00029103419439116 -0.000171619803672291 0.000162540825832537 0.000104036220555317 0.000193890403762264 -3.60881081772026e-05 -0.000113591810911177 -0.000125588571088101 7.6947379043475e-05 -3.61352195741102e-05 -0.00819053074820899 -0.0083441856400736 -0.00777732938060801 -0.00131428382591961 0.000393941793031495 -0.000109858066391822 -0.0018571271750225 -0.0001279842748283 -0.0001829684813203 0.00159809403467437 0.000215322386404293 -0.00343695630010748 0.000157813907118635 -0.00138426388089974 0.000299133983909601 5.76614923963136e-06 0.000130259296210324 -6.8687700200848e-05 0.000505917962242892 -1.76664335620359e-05 -0.000628706480403506 0.000117351161734905 -0.000749104037052466 0.00024628180377766 0.000351162778984621 0.000218874167978794 0.000401052477214359 -0.00051615030477262 0.000186239061030864 0.00013493755264689 0.000326753442624109 -4.5713950094193e-05 0.000136838806820281 -0.00034141256948872 -4.28312279161599e-05 -0.000428038458929957 7.4411879327443e-05 -5.15111658839896e-05 6.01532322167115e-06 0.00137260682533267 -0.00192697133713675 0.000307853615965407 0.00222496348615394 0.000352647113727786 -0.00205846435564925 0.000102219727861653 -0.000439432953921149 0.0026356086417524 0.000796747148548792 0.000617973143697396 0.0003163727301288 -9.68449357099904e-05 -4.48579273184466e-05 -0.000196290812582865 -0.00047900480172169 0.000344402655840277 0.000196531845847916 0.0151005509287062 -0.026414564406397 0.0461157278467116 -0.0262861908404549 0.734736016369463 -0.205980503734801 -0.207246674620885 -0.36826123575987 -0.433506478199087
  75 3526.3508008269 ""  26.4491436336342 0 0 -0.00114423330884796 -0.00151984721116342 -0.00138412686237387 -8.44458861153559e-05 9.16673972209257e-05 -2.41400638376492e-05 9.95023963885676e-05 0.000361514937698846 0.00016065989250253 3.7462487243018e-05 1.2456579931974e-05 1.32572523112066e-05 -4.1583800209917e-05 4.12147233851838e-05 -3.38573891624299e-07 0.00763191416991014 0.00895411394342346 0.0113644633726377 -0.000842249363468905 0.000149210353194067 -5.82583908481084e-05 0.00187266237518397 4.0025094865168e-05 0.000465495176290496 0.00100774428642688 0.00031039660272794 -0.000819239111420848 9.03048750879567e-05 0.00201294143361495 -0.000945961762850306 0.000194086426512256 -0.000160271352973367 -0.000294106548392419 0.000145306448428506 -3.71224303793283e-06 -0.000212898552655426 4.90796688367566e-05 -0.00034722843834741 0.000100108151642131 0.000111654167643308 4.50317226604306e-07 3.45578236066752e-05 -0.000338223479796508 0.000101837900370543 6.59424638566407e-05 0.000223448294523679 -6.84916164070331e-05 0.000141599139893061 -0.000236259908858166 -2.233867724846e-06 -0.000339695270442326 5.54486443571926e-05 -3.61517437847396e-05 1.92064235391164e-05 0.000985158374478594 -0.00123741283777238 -8.76603946495295e-05 0.00143695573348556 7.97976393968992e-05 -0.00104700337773315 0.000176870252893061 -0.000152913859977511 0.00212737416821926 0.000531857390171956 0.000453121362230485 0.000182862103965801 -9.04271013002565e-05 -9.89872295873896e-05 -8.65877987134833e-05 -0.00029358161555534 0.000215945075431134 8.62785265275824e-05 -0.0166147899090775 -0.0707886845601464 -0.0260612477262725 -0.0464110312073368 0.557305067328934 -0.181973339545952 0.280234665985982 0.428385895662192 0.548700251941097
  :::
 } 
 m_exists[75] { 
  s_m_exists
  :::
  1 11111111111111111111111111111111111111111111111111111111111111111111111111111111111111 
  2 11111111111111111111111111111111111111111111111111111111111111111111111111111111111111 
  3 11111111111111111111111111111111111111111111111111111111111111111111111111111111111111 
  4 11111111111111111111111111111111111111111111111111111111111111111111111111111111111111 
  5 11111111111111111111111111111111111111111111111111111111111111111111111111111111111111 
  6 11111111111111111111111111111111111111111111111111111111111111111111111111111111111111 
  7 11111111111111111111111111111111111111111111111111111111111111111111111111111111111111 
  8 11111111111111111111111111111111111111111111111111111111111111111111111111111111111111 
  9 11111111111111111111111111111111111111111111111111111111111111111111111111111111111111 
  10 11111111111111111111111111111111111111111111111111111111111111111111111111111111111111 
  11 11111111111111111111111111111111111111111111111111111111111111111111111111111111111111 
  12 11111111111111111111111111111111111111111111111111111111111111111111111111111111111111 
  13 11111111111111111111111111111111111111111111111111111111111111111111111111111111111111 
  14 11111111111111111111111111111111111111111111111111111111111111111111111111111111111111 
  15 11111111111111111111111111111111111111111111111111111111111111111111111111111111111111 
  16 11111111111111111111111111111111111111111111111111111111111111111111111111111111111111 
  17 11111111111111111111111111111111111111111111111111111111111111111111111111111111111111 
  18 11111111111111111111111111111111111111111111111111111111111111111111111111111111111111 
  19 11111111111111111111111111111111111111111111111111111111111111111111111111111111111111 
  20 11111111111111111111111111111111111111111111111111111111111111111111111111111111111111 
  21 11111111111111111111111111111111111111111111111111111111111111111111111111111111111111 
  22 11111111111111111111111111111111111111111111111111111111111111111111111111111111111111 
  23 11111111111111111111111111111111111111111111111111111111111111111111111111111111111111 
  24 11111111111111111111111111111111111111111111111111111111111111111111111111111111111111 
  25 11111111111111111111111111111111111111111111111111111111111111111111111111111111111111 
  26 11111111111111111111111111111111111111111111111111111111111111111111111111111111111111 
  27 11111111111111111111111111111111111111111111111111111111111111111111111111111111111111 
  28 11111111111111111111111111111111111111111111111111111111111111111111111111111111111111 
  29 11111111111111111111111111111111111111111111111111111111111111111111111111111111111111 
  30 11111111111111111111111111111111111111111111111111111111111111111111111111111111111111 
  31 11111111111111111111111111111111111111111111111111111111111111111111111111111111111111 
  32 11111111111111111111111111111111111111111111111111111111111111111111111111111111111111 
  33 11111111111111111111111111111111111111111111111111111111111111111111111111111111111111 
  34 11111111111111111111111111111111111111111111111111111111111111111111111111111111111111 
  35 11111111111111111111111111111111111111111111111111111111111111111111111111111111111111 
  36 11111111111111111111111111111111111111111111111111111111111111111111111111111111111111 
  37 11111111111111111111111111111111111111111111111111111111111111111111111111111111111111 
  38 11111111111111111111111111111111111111111111111111111111111111111111111111111111111111 
  39 11111111111111111111111111111111111111111111111111111111111111111111111111111111111111 
  40 11111111111111111111111111111111111111111111111111111111111111111111111111111111111111 
  41 11111111111111111111111111111111111111111111111111111111111111111111111111111111111111 
  42 11111111111111111111111111111111111111111111111111111111111111111111111111111111111111 
  43 11111111111111111111111111111111111111111111111111111111111111111111111111111111111111 
  44 11111111111111111111111111111111111111111111111111111111111111111111111111111111111111 
  45 11111111111111111111111111111111111111111111111111111111111111111111111111111111111111 
  46 11111111111111111111111111111111111111111111111111111111111111111111111111111111111111 
  47 11111111111111111111111111111111111111111111111111111111111111111111111111111111111111 
  48 11111111111111111111111111111111111111111111111111111111111111111111111111111111111111 
  49 11111111111111111111111111111111111111111111111111111111111111111111111111111111111111 
  50 11111111111111111111111111111111111111111111111111111111111111111111111111111111111111 
  51 11111111111111111111111111111111111111111111111111111111111111111111111111111111111111 
  52 11111111111111111111111111111111111111111111111111111111111111111111111111111111111111 
  53 11111111111111111111111111111111111111111111111111111111111111111111111111111111111111 
  54 11111111111111111111111111111111111111111111111111111111111111111111111111111111111111 
  55 11111111111111111111111111111111111111111111111111111111111111111111111111111111111111 
  56 11111111111111111111111111111111111111111111111111111111111111111111111111111111111111 
  57 11111111111111111111111111111111111111111111111111111111111111111111111111111111111111 
  58 11111111111111111111111111111111111111111111111111111111111111111111111111111111111111 
  59 11111111111111111111111111111111111111111111111111111111111111111111111111111111111111 
  60 11111111111111111111111111111111111111111111111111111111111111111111111111111111111111 
  61 11111111111111111111111111111111111111111111111111111111111111111111111111111111111111 
  62 11111111111111111111111111111111111111111111111111111111111111111111111111111111111111 
  63 11111111111111111111111111111111111111111111111111111111111111111111111111111111111111 
  64 11111111111111111111111111111111111111111111111111111111111111111111111111111111111111 
  65 11111111111111111111111111111111111111111111111111111111111111111111111111111111111111 
  66 11111111111111111111111111111111111111111111111111111111111111111111111111111111111111 
  67 11111111111111111111111111111111111111111111111111111111111111111111111111111111111111 
  68 11111111111111111111111111111111111111111111111111111111111111111111111111111111111111 
  69 11111111111111111111111111111111111111111111111111111111111111111111111111111111111111 
  70 11111111111111111111111111111111111111111111111111111111111111111111111111111111111111 
  71 11111111111111111111111111111111111111111111111111111111111111111111111111111111111111 
  72 11111111111111111111111111111111111111111111111111111111111111111111111111111111111111 
  73 11111111111111111111111111111111111111111111111111111111111111111111111111111111111111 
  74 11111111111111111111111111111111111111111111111111111111111111111111111111111111111111 
  75 11111111111111111111111111111111111111111111111111111111111111111111111111111111111111 
  :::
 } 
} 
