# Supplementary material for: Cut-off Scale and Complex Formation in Density Functional Theory Computations of Epoxy-Amine Reactivity
Source: ACS Omega. 2021 Oct 25;6(44):29424–31. doi: 10.1021/acsomega.1c03229 (PMC8587129; doi:10.1021/acsomega.1c03229)
Supplement: Supplementary file 1 — ao1c03229_si_001.zip [file ao1c03229_si_001.zip › Final_structures/Primary/A4_E1_B3LYP-D3_CC-PVTZ-F_canonical/Amine_frag4_reactant-4_isomer6.vib]

{ 
 s_m_m2io_version
 :::
 2.0.0 
} 

f_m_table { 
 i_j_atom_total
 :::
 27
 m_column[86] { 
  s_m_data_name
  s_m_column_name
  i_m_width
  b_m_visible
  s_m_units
  :::
  1 r_j_Frequency  "Frequency"  10 1 "" 
  2 s_j_Symmetry  "Symmetry"  10 0 "" 
  3 r_j_Intensity  "Intensity"  10 1 "" 
  4 r_j_Raman_Act  "Raman Act"  10 0 "" 
  5 r_j_Raman_Int  "Raman Int"  10 0 "" 
  6 r_j_x1  "x1"  10 0 "" 
  7 r_j_y1  "y1"  10 0 "" 
  8 r_j_z1  "z1"  10 0 "" 
  9 r_j_x2  "x2"  10 0 "" 
  10 r_j_y2  "y2"  10 0 "" 
  11 r_j_z2  "z2"  10 0 "" 
  12 r_j_x3  "x3"  10 0 "" 
  13 r_j_y3  "y3"  10 0 "" 
  14 r_j_z3  "z3"  10 0 "" 
  15 r_j_x4  "x4"  10 0 "" 
  16 r_j_y4  "y4"  10 0 "" 
  17 r_j_z4  "z4"  10 0 "" 
  18 r_j_x5  "x5"  10 0 "" 
  19 r_j_y5  "y5"  10 0 "" 
  20 r_j_z5  "z5"  10 0 "" 
  21 r_j_x6  "x6"  10 0 "" 
  22 r_j_y6  "y6"  10 0 "" 
  23 r_j_z6  "z6"  10 0 "" 
  24 r_j_x7  "x7"  10 0 "" 
  25 r_j_y7  "y7"  10 0 "" 
  26 r_j_z7  "z7"  10 0 "" 
  27 r_j_x8  "x8"  10 0 "" 
  28 r_j_y8  "y8"  10 0 "" 
  29 r_j_z8  "z8"  10 0 "" 
  30 r_j_x9  "x9"  10 0 "" 
  31 r_j_y9  "y9"  10 0 "" 
  32 r_j_z9  "z9"  10 0 "" 
  33 r_j_x10  "x10"  10 0 "" 
  34 r_j_y10  "y10"  10 0 "" 
  35 r_j_z10  "z10"  10 0 "" 
  36 r_j_x11  "x11"  10 0 "" 
  37 r_j_y11  "y11"  10 0 "" 
  38 r_j_z11  "z11"  10 0 "" 
  39 r_j_x12  "x12"  10 0 "" 
  40 r_j_y12  "y12"  10 0 "" 
  41 r_j_z12  "z12"  10 0 "" 
  42 r_j_x13  "x13"  10 0 "" 
  43 r_j_y13  "y13"  10 0 "" 
  44 r_j_z13  "z13"  10 0 "" 
  45 r_j_x14  "x14"  10 0 "" 
  46 r_j_y14  "y14"  10 0 "" 
  47 r_j_z14  "z14"  10 0 "" 
  48 r_j_x15  "x15"  10 0 "" 
  49 r_j_y15  "y15"  10 0 "" 
  50 r_j_z15  "z15"  10 0 "" 
  51 r_j_x16  "x16"  10 0 "" 
  52 r_j_y16  "y16"  10 0 "" 
  53 r_j_z16  "z16"  10 0 "" 
  54 r_j_x17  "x17"  10 0 "" 
  55 r_j_y17  "y17"  10 0 "" 
  56 r_j_z17  "z17"  10 0 "" 
  57 r_j_x18  "x18"  10 0 "" 
  58 r_j_y18  "y18"  10 0 "" 
  59 r_j_z18  "z18"  10 0 "" 
  60 r_j_x19  "x19"  10 0 "" 
  61 r_j_y19  "y19"  10 0 "" 
  62 r_j_z19  "z19"  10 0 "" 
  63 r_j_x20  "x20"  10 0 "" 
  64 r_j_y20  "y20"  10 0 "" 
  65 r_j_z20  "z20"  10 0 "" 
  66 r_j_x21  "x21"  10 0 "" 
  67 r_j_y21  "y21"  10 0 "" 
  68 r_j_z21  "z21"  10 0 "" 
  69 r_j_x22  "x22"  10 0 "" 
  70 r_j_y22  "y22"  10 0 "" 
  71 r_j_z22  "z22"  10 0 "" 
  72 r_j_x23  "x23"  10 0 "" 
  73 r_j_y23  "y23"  10 0 "" 
  74 r_j_z23  "z23"  10 0 "" 
  75 r_j_x24  "x24"  10 0 "" 
  76 r_j_y24  "y24"  10 0 "" 
  77 r_j_z24  "z24"  10 0 "" 
  78 r_j_x25  "x25"  10 0 "" 
  79 r_j_y25  "y25"  10 0 "" 
  80 r_j_z25  "z25"  10 0 "" 
  81 r_j_x26  "x26"  10 0 "" 
  82 r_j_y26  "y26"  10 0 "" 
  83 r_j_z26  "z26"  10 0 "" 
  84 r_j_x27  "x27"  10 0 "" 
  85 r_j_y27  "y27"  10 0 "" 
  86 r_j_z27  "z27"  10 0 "" 
  :::
 } 
 m_row[75] { 
  r_j_Frequency
  s_j_Symmetry
  r_j_Intensity
  r_j_Raman_Act
  r_j_Raman_Int
  r_j_x1
  r_j_y1
  r_j_z1
  r_j_x2
  r_j_y2
  r_j_z2
  r_j_x3
  r_j_y3
  r_j_z3
  r_j_x4
  r_j_y4
  r_j_z4
  r_j_x5
  r_j_y5
  r_j_z5
  r_j_x6
  r_j_y6
  r_j_z6
  r_j_x7
  r_j_y7
  r_j_z7
  r_j_x8
  r_j_y8
  r_j_z8
  r_j_x9
  r_j_y9
  r_j_z9
  r_j_x10
  r_j_y10
  r_j_z10
  r_j_x11
  r_j_y11
  r_j_z11
  r_j_x12
  r_j_y12
  r_j_z12
  r_j_x13
  r_j_y13
  r_j_z13
  r_j_x14
  r_j_y14
  r_j_z14
  r_j_x15
  r_j_y15
  r_j_z15
  r_j_x16
  r_j_y16
  r_j_z16
  r_j_x17
  r_j_y17
  r_j_z17
  r_j_x18
  r_j_y18
  r_j_z18
  r_j_x19
  r_j_y19
  r_j_z19
  r_j_x20
  r_j_y20
  r_j_z20
  r_j_x21
  r_j_y21
  r_j_z21
  r_j_x22
  r_j_y22
  r_j_z22
  r_j_x23
  r_j_y23
  r_j_z23
  r_j_x24
  r_j_y24
  r_j_z24
  r_j_x25
  r_j_y25
  r_j_z25
  r_j_x26
  r_j_y26
  r_j_z26
  r_j_x27
  r_j_y27
  r_j_z27
  :::
  1 -33.5049253484436 ""  3.26366937178819 0 0 0.0139379548585187 0.0354963823854054 -0.0151932838855917 -0.00749167201925944 0.0122365470518083 -0.0138004003212156 -0.0066611351744609 -0.0050708656693316 -0.00188033561969235 0.01174180768598 -0.0315513528012196 0.0287963768359959 -0.00810041428872292 -0.0510842331882659 0.0218571239943679 0.0590299437450307 0.045392285572934 0.00689136600208923 0.00651342104272628 0.0448276344259485 -0.0260630100236391 -0.0521580355674588 -0.00121019370675853 -0.0354739181343813 0.00227053778806933 -0.0396452131707281 0.0286588205548857 -0.0480734887723947 -0.0155762132211248 -0.0243167738663206 0.00907080633133242 0.00933027731463723 -0.000924716898971375 0.00903578015794422 -0.0840602731669313 0.0571778688183644 0.00181994284294999 -0.0131042462458045 0.00882498326525537 -0.0499649015999768 -0.0731100422715898 -0.00493745366461049 0.024253738313095 -0.0865765326917962 0.0715620558761426 -0.0270371003525142 0.0746390199795449 -0.0623871314255913 0.0674004450071931 -0.00365473129118323 0.0102452303615239 -0.0559131344820218 -0.0358774326055198 0.0226187208597301 0.145164232262967 -0.102389817756967 0.0982646121819016 -0.10423480446879 -0.174224013137413 0.126354595587981 0.221601135283701 0.0419203804742355 -0.00804156490297555 0.0157637255244546 -0.126767619183114 0.111502160099269 -0.221629823262483 -0.0774027076973169 0.0385658777448915 -0.0550985610520594 0.0742067111764169 -0.0741352404660703 0.000373193611529665 0.0876321537828971 -0.0558112021597567 0.0178708004562461 0.104445341429533 -0.0627006487913994 -0.0459726896458958 0.0877792977582311 -0.0670968568445489
  2 5.77921299213437 ""  1.45868331260215 0 0 -0.02385355704327 -0.0274949751704787 0.0286820501110019 -0.0150675586850509 0.00791304349517968 -0.0197710324236587 -0.0471246414572332 -0.123143265796156 0.0553256818019202 -0.0142585198706469 0.00121904019438955 0.0507727592682231 -0.00940413314601157 0.03742147497578 -0.00698303121532309 -0.0155347779448886 0.0115070307586404 0.090085454893485 0.00616092577270626 0.0831579516847309 -0.0454270911083971 -0.0307091392466474 -0.0355729652691618 -0.0861960575124542 -0.0507569844207736 -0.127244020066516 0.0951195894928301 -0.052593869819576 -0.165038302865109 -0.00539409880531656 -0.0554614732666428 -0.148684441536103 0.0941664047126693 -0.00815142589876535 0.0284296481960482 0.0593775497890257 0.0085180038759192 0.130966485336755 -0.0379358769462974 -0.0247204150450448 -0.0184418198511583 -0.0860733161673149 0.00277887997072641 -0.00644571255121427 0.0450893401725456 0.00772103677513527 -0.0183378737184978 -0.0270311034028068 0.0480341899942748 0.0604591441470999 -0.00957679468715289 0.0746534638946933 0.0886726913758409 -0.0821167140864871 -0.0094785382875528 -0.00900073250622869 0.113560333177895 -0.0121410145471742 -0.0373591238982369 0.0318073024413087 0.0680875934112012 0.104756274056466 0.0208501005103882 0.09135820276445 0.136783552112388 -0.0612408863884715 0.0620276875215594 0.0426327195110239 -0.111727641059442 0.0924421520994806 0.108772678491467 -0.128769675265168 -0.0208371509489072 -0.0192128544365262 -0.0243228586381965 -0.00296537048033003 0.0318674638617994 -0.0381500536586552 -0.0302113139063936 -0.0439997962997224 -0.0697007964470393
  3 19.5024261872384 ""  1.05145485129733 0 0 0.0253610990855003 -0.00145075220091275 0.0355426378784591 0.0106287235644242 0.00879838249090699 -0.0124482691032576 0.0588070098289889 -0.0380907996303618 0.0380607764482571 0.0129454525443884 0.0048300384973209 -0.0285322662610988 -0.00197907581074339 0.0187919857729959 -0.0884460926362404 0.0150321493691335 0.0126913194439751 0.0556882891933506 -0.0144368253832909 0.0347916359222919 -0.0134718662865438 0.0229690085845288 -0.00595134469755514 -0.0344908812218542 0.0630339287334571 -0.0448730179196301 0.0246183351999524 0.0692278976988474 -0.0527990011590322 0.0190593716907106 0.0694070592589353 -0.0435123882433332 0.0718247536264624 0.00113151186208312 0.0140088586896984 -0.0938890467846795 -0.0315081650727141 0.0579864313952199 -0.0954494330105176 0.0126403944959121 -0.00458925424835141 -0.124073117090612 0.0454480647868648 -0.0591134796064738 0.00549601853160685 0.0219936347198456 0.00958726063197552 0.0609997765651509 -0.0512286263406615 0.0226826205046532 0.0101660035094384 -0.142929525865253 0.0255942596189502 -0.0687069756853347 0.102352676104813 -0.0682154434200835 0.0463384251053723 0.0501403190754679 -0.120251836648266 -0.0574566677516984 -0.0617337575549188 0.071992954703282 0.0563122559385696 -0.183637824729488 0.0145499472913099 -0.119284277372734 -0.119467298554531 -0.0213896986085542 -0.108989627507128 -0.194749687887109 0.0868653686255995 -0.0370500746319327 0.0204618039899871 0.00646417052907069 0.054024664981193 0.0015530462042077 0.0201676229506249 0.0550906056514255 0.0247338333591656 0.00122962566471224 0.0458481981814052
  4 28.2095651984639 ""  0.584922552423303 0 0 0.0328177462689522 -0.0200498998930058 -0.0198056308809016 0.0603993566959882 0.0128178657064223 -0.0275445029062459 0.0139162084963174 -0.0369741642419752 -0.0124603417911747 0.0441414656945892 0.0470114681902916 -0.0109928309112489 0.0699302847403756 0.0873678624137449 -0.0293926581587656 0.0197433489678759 -0.00871509467744769 -0.00460738440556806 0.0739967635568758 0.0215595023906023 -0.0332015435976853 0.0813638271701797 0.00330878056901342 -0.0412338776531725 0.00444313423634103 -0.0162219176789326 0.00115164626430239 0.0291633811601266 -0.0492866950387738 -0.026937681957776 -0.00553615870483718 -0.058165804904762 -0.00613708176382177 0.054107648849875 0.112840932041562 -0.0129939371843872 0.0818547204239884 0.108520153520402 -0.0376479909049187 0.0940684785569953 0.0739911044442057 -0.0516493370933571 -0.105631322897669 -0.0140643618483623 0.0655936674005541 -0.105004301883001 -0.0137289093348021 -0.00661743798972713 -0.0416604154754036 -0.0128233290430557 0.0350603967228301 -0.0200955842699004 -0.0125545840349966 0.0504365645871845 -0.108942554638783 -0.0142247898712354 0.0737227654762433 -0.138820895287203 -0.014974051683074 0.100361271536115 0.000147440869911861 -0.0115513188816226 0.0206949414092937 0.0199257724940113 -0.0125087979415552 0.100219250117 -0.0730144695619617 -0.0162708857898423 0.0624285548919651 0.0092282653699751 -0.00848567227529428 -0.00102601338142037 0.0438117226681232 -0.0425272541895387 -0.0383868307659026 0.0608698155845898 -0.0557522200262934 -0.0390492626377248 0.0393897063191379 -0.0356791485313592 -0.0281303001063888
  5 41.9873791130678 ""  0.631544019727564 0 0 0.00933701283684212 0.0223348197059015 0.0242810983047836 -0.00249738028084854 3.86153812535544e-05 0.042769652062896 0.048300083725573 0.0922792636145855 0.000926820730331058 -0.00450507368193387 0.00928349556410695 -0.0316879454795633 -0.0120054051433994 -0.0186466487379775 0.00386952262327906 -0.0086362727290515 -0.00503632250916864 -0.020456292624591 -0.0351033887360141 -0.0577292249627717 0.0665921526046933 0.0227304789648428 0.0325472251031466 0.0929494343475076 0.0519743966627103 0.0981294123866469 -0.0440439458115789 0.065797131418843 0.122356697385389 0.0471602005351762 0.0575225599560554 0.108415319212314 -0.0156622478621428 -0.0141958742528564 -0.00766639209495403 -0.0666180581840445 -0.0410627380481782 -0.100069288515227 0.0330444666980872 0.0128149404350344 0.0299726604855782 0.0712743578295502 -0.0548631168890722 -0.0747003867781369 0.0523018754584293 -0.0529171574537544 -0.0760753501123424 -0.0582015579499023 0.0180880242501266 0.00266435218167229 -0.0205137589523853 0.047073122655527 0.031511260217965 -0.0929949766996329 -0.0602835792466795 -0.0786478404630554 0.130067090130223 -0.0913994439808166 -0.114565563105788 0.0537949026560625 0.063534706959764 0.0536861552266386 0.00628163182066001 0.0844208153451777 0.0786271428751086 -0.0464880801119905 0.00430603112568691 -0.0213709253602593 -0.119189319234316 0.0771622931409895 0.0614839638421538 -0.168061343779224 0.00626439288863766 0.0128293705130409 0.0802097277036349 -0.0299860618901402 0.0129939063882086 0.0874841834481797 0.0284870821240778 0.0080464644375643 0.0773290289730514
  6 79.8162047844661 ""  1.70962176867865 0 0 -0.00334067209576919 0.00211472171505034 0.00415216466258454 -0.0135422265279743 0.0299901442325626 -0.068060945863104 0.0360018478335684 -0.0823792443797864 0.0174439860411643 -0.0239991708893434 0.0562999998564127 -0.118886623689186 0.0165018786934573 -0.0241202491253577 0.12411801107645 -0.0158720191116764 0.034265860266881 0.0516968763580677 -0.0535307396301798 0.036425144779522 -0.0600822024164914 0.0310356390459356 0.0233483679751842 -0.0773466354565123 0.0426718199178803 -0.0985428390914711 0.011972476922278 0.043649165612634 -0.117504961007546 -0.0309923759209686 0.0523604388507892 -0.0955905430956352 0.0798503715758379 -0.00232293184468721 0.0191907194948243 0.0177314597164142 0.0605600441953295 -0.287999354732036 0.196212397823367 0.0232605059068228 0.133403028765679 0.351270311631958 0.00299551477838249 -0.00168627756059198 0.0044441481719598 0.00129679729927665 0.00332864362405048 0.00610340851912407 -0.00164930941439752 0.00298792866448795 0.00426995071735035 -0.00792370870246142 0.00250708363161597 0.00106277996322926 0.00691923628147221 -0.00227811537278915 0.00648593472941908 0.00200009193636046 -0.00544458019728706 0.00193215387410133 -0.000748396332130206 0.00554990547611458 0.00614842374686404 -0.0117539454769135 0.000704674955954012 -0.00367578975215235 -0.00439272909468135 0.000990172414264444 -0.000977626602850898 -0.0120252289877196 0.00534628176532359 0.00527560028499904 -0.00824407778545308 0.0139697787003027 0.0140517999448059 -0.0296342180340332 0.0503203575189744 0.0111314311492197 -0.00314137519550826 -0.00218082867612295 -0.0129371283981622
  7 92.4625385098015 ""  5.82915797163277 0 0 -0.00676276578430195 -0.0662047136667419 0.0377665826680116 0.012274376659706 -0.0709478721256823 0.081987270670883 -0.0259307592744737 -0.0179459201012972 0.0304673869923027 -0.0209391331442256 0.0112413977829024 -0.046578250477799 0.0083852187010442 0.0385232480799213 -0.0309429463231884 0.00596471293901445 -0.0859006668280525 0.00909918774592649 -0.0265123399180592 -0.183339299577975 0.122296968043114 0.0970884596096943 -0.014150195141048 0.170351545219971 -0.0216667167406607 -0.0287445278978259 0.0327533821378633 -0.0503049177322939 0.00596404719657836 0.0599894315633202 -0.0184630655636784 0.00582902872300542 -0.0061580402536537 -0.0306573262631068 0.120777533839601 -0.177672476498393 -0.0559768656845121 -0.0989674026665914 0.0206613413529899 0.134875447299204 0.118570738735758 0.0699453959537671 0.0202203434980133 0.025686460974107 -0.0167350315167257 -0.00507351251825664 0.103989939159013 -0.0738419868779987 0.0448408670313515 0.032810635629306 -0.031410779944291 -0.020184541522617 0.00335994318394298 0.016128503171293 0.0806639019963471 0.0197704597560644 -0.0349172982847934 -0.0440967465227233 0.00101977203235565 0.028975911559913 0.125547465855647 0.0332867969619247 -0.0611868456274512 0.0221535983379134 -0.0679281651526586 0.0685584367546339 -0.114595231112806 0.00505673077563745 0.0436457772616571 -0.0179857556664555 0.049251198032701 -0.0273659283240339 -0.00374959170401668 -0.0660991677322534 0.0333435807820013 0.00860420804496019 -0.0886542681274464 0.0355562416733318 -0.0207539951875909 -0.0507212826986892 0.0543345253805486
  8 131.021305035182 ""  0.213442991491868 0 0 0.0294458729348496 0.0192122394922998 0.0172579117023744 0.0224605001053837 -0.0215735027320681 0.0777752905305084 -0.0719762965483543 -0.0161377487406935 0.0439914015380788 0.0127984547284884 0.00844460142711814 -0.0444215834942032 4.78021709691847e-05 -0.00767035022069498 -0.045419882746297 0.126213076754307 0.01969039002535 0.0334737372205445 -0.0169815915043008 -0.124566324106566 0.115704323876029 0.0658210204308056 0.0352993591541424 0.165175012837264 -0.0392111422192695 -0.134908828522979 0.141627588899246 -0.238415870305467 -0.00616516146763128 0.0268952865187836 -0.0141963790671604 0.0662519692107204 -0.0174713638390634 -0.019643326664615 0.0458972398360261 -0.238752993568646 -0.112431653756026 -0.16290971241302 0.0193838317137777 0.119239461109322 0.084095378777155 0.073042895656401 -0.00662451430745803 -0.0105144848737965 0.00674368143720893 0.00780464953921509 -0.0541381798171408 0.0422267183845241 -0.0229160836696342 -0.016676920938944 0.0170029048293098 0.0159411835330327 -2.16430063167469e-05 -0.00851295337258775 -0.0407272571835755 -0.00709192601694103 0.0154916620274427 0.03071387819608 0.00391270689758742 -0.0197170844891532 -0.070855714885622 -0.0184344698718768 0.0334543009742403 -0.0120013654586516 0.0430123232699413 -0.043186495417677 0.0756555516285667 0.00143906779238232 -0.0242018997212948 0.0133086980352386 -0.0298699720785231 0.0217034410049985 0.0134996621459157 0.0955266652745926 -0.0949396203755254 0.0748893942148899 0.133799145758641 -0.114991580971358 -0.0556061631479013 0.0840733373592178 -0.129591855110258
  9 195.438371000775 ""  0.862917575547821 0 0 -0.00451569181059523 0.0425312684794313 0.0282516138107092 0.0308475409853442 0.0999751444533483 0.000435601209566338 -0.0771309187111951 0.019421031020158 0.0460174614234576 0.0618866511371366 0.032845410311697 -0.0172008309658866 -0.0463770554162994 -0.0964724419885846 -0.0322861448184749 -0.0760526102584899 0.0684754858788737 0.0569740649664638 0.0137020743738561 0.131313712527403 -0.00461818054286528 0.0162718366290272 0.0779596631919947 -0.0322505909861098 -0.146451560135163 0.199067121615386 0.0753966912250621 0.0815529442536547 -0.029997652122183 0.00486361434062119 -0.219400399041265 -0.126100193771099 0.0720687283860028 0.0122929773937874 -0.186153287012599 -0.149248435278409 -0.16169440502679 -0.160490688624002 0.00554099669043356 -0.0899341253025907 -0.0571919820041474 0.0298213987840723 0.000121216985613856 0.00384079726822871 -0.00300562423890068 -0.00178927802473859 0.00855096836087395 -0.00406204563150574 0.000693162348026149 0.00274905070944367 -0.00229730452488281 -0.0037456712180128 -2.31517741506233e-05 0.00306896961570481 0.0042208453431467 0.00355403763409286 -0.00639150970732362 -0.0029047023684926 0.00387048581716976 0.000393129136575014 0.00644768287118201 0.00231149665994505 -0.00476309673410893 0.0339113441077378 -0.0120790905294508 0.0498166903928748 -0.0626434644932172 -0.0109665564724679 0.0116469096341055 0.0162015179095973 0.0198405690247609 -0.0465963558617395 0.0441180607151618 -0.0879075664928597 -0.0140075835689024 0.100287422157717 -0.133537504529632 -0.0161048685700267 0.0993737720327496 -0.0829976890358898 0.00706354817858327
  10 205.69855412446 ""  0.114146067285347 0 0 -0.000936169472497873 0.00278949299182973 0.00240695667406953 0.00408478877576117 0.00971161627899644 -0.000234997481050532 -0.0075111020782941 0.00469628122089248 0.00310572233377457 0.00700315281554449 0.00354430414828728 -0.00172647161993229 -0.00356732795966666 -0.00956300720403142 -0.00261983267101854 -0.0116435714956537 0.00423643134801603 0.0031611705256142 0.00244452084733883 0.0121497287925965 -0.000488204065142905 0.00351149619995188 0.0076985697469423 -0.00312441911869064 -0.00819321551769086 0.00559643387715304 0.00716662317295568 -0.0107883820194078 0.00615533994084268 0.00439464640303564 -0.00924452431852536 0.00499516963613109 -0.00118370565664107 0.00338291191774786 -0.021210141177771 -0.00644956232364758 -0.010548572991412 -0.0100293921562937 -0.00134121347547816 -0.0134227400745034 -0.00911524657431928 -0.000794684688813244 -0.0132131573483273 -0.00898018744067376 0.0424524186510986 -0.0189161897506258 0.0146048038878406 -0.0467089812621029 0.0479380222655927 0.00671967890704874 0.00251787262142464 -0.0084627959245833 -0.00595734171236499 0.00750477146398903 0.000452027697215291 -0.0114412877333799 0.0591143069203389 -0.0620937848233482 -0.0249543592138105 0.0793799091200177 0.102256071459861 0.0146812111140267 -0.0115313255777877 -0.356593382374338 0.00636024852025587 -0.42423797338738 0.482043488850091 0.0960259073998538 -0.0556403333401771 -0.230725057918939 -0.137445985785292 0.482780333511349 0.00525163720634772 -0.0147848551424649 0.000368181971831357 -0.00179668218575138 0.0093850247714454 -0.00290894703138118 0.0187807927152864 -0.0287539704378151 -0.0211646173253404
  11 231.153714052915 ""  3.05209984737459 0 0 0.00506432022565139 -0.00310849103661941 0.0211899831069744 0.015769321416134 0.000688392656775738 0.0308768925070324 -0.036707402286236 0.00761403059124554 0.0276878527125566 0.00285280897943732 0.0387769410091524 -0.0990979715360277 0.00162795040670578 -0.0237102518997989 0.0118351326977655 0.00912832580514362 -0.00658517818048255 0.0166732045877324 -0.0475028139428391 -0.0931928475350862 0.0718460825304248 0.0935780831662788 0.0477871097367808 0.10452725863131 0.0179814342675789 -0.156443211098215 0.0838434298829819 -0.23317874183953 0.0492882797462765 0.0501967919578126 0.0680466259317526 0.139445178157952 -0.0450859337070263 0.078205423741925 -0.200292566850812 0.448122611171744 0.276725049424927 0.255728974546857 -0.116941916746927 -0.349802871740481 -0.186787664151921 -0.182660644344138 4.19619316416756e-05 0.000529382433530423 -0.000519046935886148 -0.00018936484028147 0.00121673233567731 -0.000937174955534354 0.000254980761166036 0.00058402135770919 -0.000574984781438048 -0.000177619703885519 0.000178200778370041 0.000365764073786433 0.000757564721654384 0.000481796464689275 -0.000899485573977849 -0.000424657566510474 0.000464740571467001 -3.10522381305392e-05 0.00142168218792771 0.00064299030312873 -0.000952257934846651 0.00972905685383596 -0.00237356309978166 0.0126364069500556 -0.0148521989926867 -0.00234017436396178 0.00267198472267236 0.00508268642280716 0.00509134365670452 -0.0124069048097389 0.0123860424190872 -0.0176590965868989 0.0050404678946582 0.023086482617775 -0.0152700985794104 0.00261313696806049 0.0158537293908096 -0.0199203226604362 0.00157020400430943
  12 260.577470164613 ""  1.34959653801072 0 0 0.013080836485939 -0.00898479836440768 0.00629142017643399 -0.00282656178270045 -0.0477302293888118 0.0435917170720476 0.00496655665273256 -0.00866081495394109 0.00798582314328223 -0.0216409449763814 -0.00469900369808715 -0.0419893196535214 0.011643074644385 0.0123406840231535 0.00501401048358539 0.062153453822989 -0.0159963416819425 0.00317128455123174 -0.0317320063967342 -0.140740804263452 0.0759015900081837 0.0383509652854464 0.00432574078256034 0.123375065744205 -0.154041036532759 0.443890968101338 -0.0627057542320099 0.481397846699923 -0.107933167968783 -0.0443715358664284 -0.30911711813233 -0.358977508687212 0.127528466207172 0.0146159974005645 -0.00830557726308833 0.158628596678627 0.125744792339282 0.0978960476903869 -0.0394396120343929 -0.0729551833655759 -0.0379730518888886 -0.0578435901773523 -0.000128228117666884 -0.00186079053268766 0.000631400343135711 0.000675951488001606 -0.00355793394379859 0.00365643560004166 -0.00206170247588797 -0.00237428082562476 0.00162145832616553 0.00295566133164649 -0.000278453047253093 -0.00164281183220671 -0.00171541552978491 -0.00173267968600239 0.00144100004431828 0.00204332525509735 -0.00182581678778058 -0.00170905447811154 -0.00655768380871687 -0.00263418556476716 0.00308876300186749 -0.0126513351273672 0.00879911163554803 -0.0210395812793459 0.0275293146163113 0.00294425813645857 -0.00629964769073991 -0.00341653115396936 -0.0103281910156418 0.01735483234453 -0.00818146195836634 0.0596350287403548 -0.0272574983889773 0.0241695597184311 0.0425782685925509 -0.0307209036075144 -0.0663945375294811 0.073688855102611 -0.0152644861399269
  13 342.415087856072 ""  0.774778871578955 0 0 0.000276388577038594 0.00315100826880125 0.0130854993528512 -0.0020619124248937 -0.0116219275369671 -0.071354552883621 -0.11635052663381 0.0324918233775653 0.0277587270496051 0.0357507627496175 -0.0728203352370556 -0.0398912268906746 0.118826772733377 -0.00178490336315929 -0.0158133757718884 -0.00424447325557222 0.00651637028939355 0.0169758801069967 -0.0361628118903989 0.104396094535283 -0.0951032473610913 -0.0412271367502698 -0.0673310986407841 -0.159699410458047 -0.152356460803803 0.0912832741337967 0.140298890155905 -0.150232769720796 0.0440273158948202 0.0379657029155839 -0.20279621089212 0.000604516744012232 -0.0788917715087652 0.061073219560836 0.0963723437101617 0.00846390564507284 0.183615174004535 -0.0212347026411005 -0.0199797835655873 0.19540762282868 0.0120887391974722 -0.00574025880439454 0.0006515875157693 -0.00300387805634414 -0.00110412201801789 -0.00112683882386214 0.00256939163896159 -0.000142317878791607 -0.00199907500355236 -0.00153668682220427 -0.000358270478189789 0.00402201784326288 0.000467113134548544 -0.00258217062959473 0.00628050400809259 -0.00363873737194327 -0.00111778831949133 -0.00184756339926795 -0.00664961794317004 -0.00182246832619741 -0.00114880030137594 -0.000984544415373296 -0.000253008362579187 0.00155732018932696 0.0088907233123632 -0.00581882491048728 0.0121133998927004 0.00165318826457351 -0.00404215349133545 0.00570088758894774 -0.0054184453629492 -0.000209806124480935 -0.0252055924707382 0.0422508892366938 0.0821037082910177 -0.0784463388164011 -0.0345339475590873 0.107952116514592 -0.0366465167642237 0.0855849691583312 0.155332058735253
  14 363.145106452742 ""  38.1597335547849 0 0 -0.00883803231555209 -0.0186096163801337 0.0249224723178703 -0.00038211390256194 -0.0036489725001699 -0.00911612974171279 -0.00117370466667438 0.0354237568824611 0.0161774113059571 0.00676505615404029 -0.0138830545098865 -0.0080820081305843 0.0224924778032251 -0.00174314594961711 -0.00314225871807497 -0.0402137709394788 -0.0200576184830581 0.0197440979239389 -0.0200113824275029 0.0257021809038638 -0.0111710336127961 0.00443992781816039 -0.0198004517507814 -0.0326863217302843 -0.0124596941238869 0.0784971637294915 -0.00959835852654562 0.0307250357729859 0.062414584907572 0.0584165237819207 -0.02786241781521 0.0253804646970711 -0.017910846799295 0.0121463738280094 0.015506958937822 0.00451948718203895 0.0365095235892087 -0.00385521320414777 -0.00466805955645724 0.0343771261834525 6.86620904591967e-05 -0.00215453082519098 -0.0127051569628401 0.0534419421932646 0.017618351613305 0.0242958877185878 -0.0527673383636351 -0.0128000302470031 0.0496856224143291 0.0170480718807909 0.000253673872136931 -0.0492523088794755 -0.00562802515050423 0.00671300562747631 -0.110260045616447 0.0665417599572377 0.00407129367087712 0.0221708309393725 0.122376550472933 0.0442082815868238 0.0379825101832734 0.0155762904578211 0.0022127771713173 -0.0370563809807704 -0.128040428565963 0.0238318077292369 -0.151185585134763 -0.027960923923796 0.0194732994139743 -0.0991559252669818 0.100168475942185 -0.00538071276129019 -0.00568112563817379 -0.0298983390498286 0.00843497699702981 -0.192933832847523 0.557250802319192 -0.0683654561035238 0.100825995944814 -0.304861811177193 -0.446468166198077
  15 372.120727442466 ""  12.6904867271785 0 0 0.0071552385372742 0.0142390333737181 -0.0150166089342975 -0.0017126104833792 0.00018052651370845 0.00416925891893228 -0.00226988787584062 -0.0199541675977537 -0.00857522894425279 -0.00487168214136215 0.00350044471587729 0.00275538892955258 -0.00851797481571319 0.0020809466186805 0.00125221256518941 0.0281943239161898 0.0148745196239883 -0.0117338688670759 0.00750105726991434 -0.0165284198208086 0.00579980493919335 -0.00753582501716003 0.0101795660930892 0.0185687151818254 0.00202351083782169 -0.0409835051004969 0.0125079901950983 -0.0198080928080882 -0.0382677070202703 -0.0365457461185719 0.00786027106761003 -0.0186567108244246 0.010170010152285 -0.00639094596224178 -0.00148181411515262 -0.000403693022402483 -0.01190119200423 0.00332172664079604 0.0013940238503626 -0.0106558500943737 0.00116208921498675 0.00022477336323983 -0.0308133053715829 0.0984683506086369 0.0369180247174659 0.0386617539994906 -0.0863369844837657 -0.0228686976674699 0.0964481268646349 0.00525291776482422 0.00963333730782632 -0.0668015048601413 -0.0208478487935096 -0.0233474624683067 -0.195217356783745 0.123502288010437 -0.0184180328688178 0.0200842928882763 0.235580963381956 0.110488386767677 0.0802583965745127 0.00601086093187855 0.0131095369596322 -0.0844920438933585 -0.182812338940845 -0.0429577928667053 -0.198803820160047 -0.0861707859871013 -0.0345528895168385 -0.173493554499211 0.167529310251594 -0.0154989946636863 0.0028267208231529 0.023949455007171 -0.00349412886540548 0.113350929909189 -0.318802796442142 0.0407812179898149 -0.0489862197405342 0.177819178386411 0.254894597433544
  16 413.761996353158 ""  9.10790470088972 0 0 0.0415606685953354 0.00490848124187632 0.070403133153703 -0.0681413393439813 -0.0154769314582362 -0.039377422304585 0.0257761643626453 0.0649949154773809 0.0780392179819975 -0.0829177559301237 -0.0558402462211287 -0.0239228483734633 -0.0103932720805802 0.0328554778989113 0.0146126565432963 0.0703047038135168 0.0178000493033241 0.0920945825251183 -0.143048806806992 0.130235366660423 -0.0634961246620697 -0.105397631380469 -0.0895518587317666 -0.151095462192699 0.0230596590477939 0.084935525552296 0.0454496103527841 0.0255709796860774 0.121042269290982 0.155763867778202 0.0285661992531056 0.10056292387867 0.0100887923220213 -0.0640197939526391 0.121544065763306 0.0558901543637482 0.0664981375066899 0.0214366578313544 0.00489746059093617 0.0510053602437881 0.0389922018038561 0.0167923560602516 -0.00193063289396327 0.00484357927383104 0.0024010011193748 -0.0032949002212061 0.00984847477122394 0.00454866976090434 0.00158464001223015 -0.0109848338050037 0.00790428146349934 0.00304631894118678 -0.00707721496167413 -0.0111768972103754 0.00295737617085416 0.00561604868575476 -0.0176922417254065 -0.00801174967715275 0.0145372713085695 0.0181089619621956 0.00564245457026976 -0.0120149406799629 0.00536612524222656 -0.000947206651970101 0.0149256514395429 -0.0163981691621891 0.0110047470331274 -0.0267754539940167 -0.0278247140610744 0.00335311046208274 0.00109041290389723 -0.0186455951399481 0.0844882120564504 -0.0394093926040749 -0.0808513507568071 0.276175233959813 -0.137223285348008 -0.100602832526969 0.0528135412394212 -0.011523305174513 -0.0400671655237337
  17 418.713597225569 ""  3.51821980055725 0 0 0.00663322385568756 0.00460143563169348 0.00327052308112047 -0.00752725416107111 -0.00178288547340841 -0.00311011923875179 0.00099829651396348 0.00296617760297147 0.0056727165840218 -0.00968170255270888 -0.00577367414092435 -0.00214513038639864 -0.002148908938321 0.00395708656391909 0.00180815107370483 0.0138142302053103 0.00582198859779646 0.00583232388226489 -0.0135387208189456 0.00870097618822654 -0.0049181165004551 -0.0135737890261923 -0.00655471825022742 -0.0105067997839901 0.000431560211264952 0.00288000307129129 0.00945283191560784 -0.00150179401560493 0.00352853855941456 0.00624566000326516 0.000743227865587983 0.00446177280170732 0.00248316755305597 -0.00785965725556447 0.0134000635771492 0.00611467089517954 0.00580512203376924 0.00299912168203063 0.00073285954123297 0.00448669419999514 0.00445766948916033 0.00178485160658978 0.0162980590074365 -0.0552537177325492 -0.0229214014896564 0.0240414389130888 -0.0893653080711445 -0.0434227581843832 -0.0167719704268212 0.10387618697238 -0.0780361761050544 -0.022153539483918 0.0678360445395332 0.111008931440208 -0.0196666653778388 -0.0654949166810054 0.185673263289815 0.074121908786875 -0.160196581928819 -0.182889193603268 -0.0564649404370099 0.115501797469986 -0.0507379240584572 0.0046240647645325 -0.129503542038711 0.146734537707319 -0.0870011395427023 0.25699004428574 0.266651629396777 -0.0283365930852108 -0.0265881036558769 0.20385874704845 0.00990040490149747 0.0016512089868439 -0.00828223756774291 0.0523483686230532 -0.0775680232857938 -0.0016428927278424 -0.000124615159388775 0.0315004361143536 0.0427390942276147
  18 479.02934651021 ""  3.11804721180003 0 0 -0.105375205443109 0.059790963337224 0.0326540886590635 -0.0307100199129032 0.0540742221581154 0.0512080350529444 0.047245047460274 0.00659216522227158 0.0284602824736471 0.0458526899467236 -0.0470594194456006 -0.0215769676498105 0.099982803150307 -0.0191848056654246 -0.0220166650754775 -0.154573461310626 0.0766851009731259 0.0536529816166209 -0.0573754596620684 -0.0054530129487556 0.076639846997193 -0.0726465233010443 0.0975265538623669 0.11435982268613 0.102010810015606 -0.0737327296599945 -0.153017886786782 0.122712303530901 -0.0146130421747473 0.0113790920426975 0.179519009593291 0.0499658595759994 0.206070044484723 0.0589287755420172 0.0497248647485449 0.010537990091781 0.150317374891465 -0.0107349137191995 -0.0313799806309102 0.151161408263404 -0.018403455929122 -0.0287615460260809 -0.000146672411172083 -0.000173203172763 1.29562943578898e-05 0.000352651012620285 -0.00026626705197059 -0.000384863653772419 0.000113857777379976 0.00026729783222032 -0.000405569627442752 0.000269132468054286 0.000220001656869851 0.000342792892380956 9.86732312874803e-05 -0.000193117498628227 0.0007195807263518 0.000588921066099092 -0.000282881118510254 -0.000799914781509331 0.000372153146385638 0.00037107519286436 -0.000450562296034295 -0.000374795575783404 -0.000298868877466302 -0.000485794674589948 0.000127621645508572 0.00108901588503101 0.00089644165605342 -0.000219415473042649 -0.000924568586402926 0.00230114390561266 -0.0945546693341475 -0.0339758924756035 -0.0639321079223683 0.0538900198439464 -0.125442739796547 -0.0772868136088348 -0.0895611376470683 -0.0116919362762243 -0.0221909294620469
  19 494.648066488249 ""  7.97388385995167 0 0 -0.0209049840786229 -0.127153730954074 0.0689264797807218 0.0543621551851373 -0.0223735558068337 -0.0400288145670801 0.0201216518710054 0.039101867223136 0.0368017870201791 0.0427493798131545 0.0593940128089978 0.00626333913730373 -0.0149039813312889 -0.0181930555314134 -0.00254875966579612 0.0281576452855286 -0.12230238195011 0.0792067162701651 0.0693931588338967 0.141733562869649 -0.0885486790909244 0.15708060161267 -0.13206219668636 -0.208124742382421 0.0185714673230047 0.0947684105307272 -0.108092911261731 0.0806688153939114 0.167551291143783 0.228355836256744 0.0381839940922495 0.109158101387632 -0.075758880255065 0.0369493639122321 -0.104871139704897 -0.0370320143063733 -0.0719682832043557 -0.0263095134452413 0.00924190122315987 -0.0867322656244873 -0.0144997064359606 0.010655114282781 -0.000143150894726329 0.00121900011521944 2.80798373899775e-05 0.0030975962980593 -0.00460849666607677 -0.00013752207667446 0.0012912228054837 0.000665407889620261 -0.00107333172756737 0.000290082745687266 0.000729793850081869 -0.000270842187718657 -0.00526945742599423 0.00192273363018032 0.00160169509944023 0.00353554935449527 0.00287468169678866 -0.00245141774872953 -0.0022123978590058 0.00101778978087635 0.000303063755528731 -0.00351089001057211 -0.0027014310124286 -0.00503768810573263 -0.00105614743578089 0.00416360036703764 0.00225836551425389 -0.00386972438737487 0.00109344605654556 0.00608120789239054 -0.0873447337720203 0.0330431262566087 -0.0450144630612573 0.0372985099571866 -0.0544756085533641 -0.0540835126417857 -0.286864970967448 0.104650986545233 0.0333975292977802
  20 759.123273436949 ""  8.28813124277418 0 0 -0.000210802850564562 -0.00018486614239491 4.54487674276241e-05 -5.23811814002991e-05 0.000241938052402529 4.39513715131863e-05 -0.000141013182512167 -2.08106285078149e-05 -0.000224593882873237 -3.37823956278638e-05 -9.45152501109485e-05 5.69025535822194e-06 1.44073754876815e-05 1.62424939116591e-05 2.48425794040506e-05 -0.00109551435137795 -0.000157969619802406 -6.13202315012012e-05 -0.000142456185926376 -9.14685212953683e-05 0.000145090283142418 -0.000236672945701036 0.000418940667892832 0.00038461204316652 -4.53525018523013e-05 -0.000205243548799225 -0.000450459154828248 -0.000192218103063987 0.000200524849085239 4.02211111042589e-05 -0.000165853422724942 -0.000282232626450347 9.69075931258567e-05 -8.28308551068413e-05 0.000179090761158446 7.43992887698174e-05 0.000115927747250416 1.50894100619109e-05 -2.41414796283794e-06 0.000158787899024786 2.13591364288634e-05 1.81244341406961e-05 -0.122078510781618 -0.0119840668948246 0.0358357446431585 0.036469463544962 0.0592060339122425 0.103442302558729 0.0538067664794985 0.0469842589410066 -0.120625638670374 0.0320165418194926 -0.0784100994142065 -0.0596930370840879 -0.0473076616552063 -0.0209542895339572 0.175193036088953 -0.0193470816461519 -0.0720355155637795 -0.113781946028337 -0.106078889843667 0.0499073655519854 -0.0456020257573605 0.0534726518971246 -0.298366466891548 -0.0332969841377959 -0.0328590465557487 0.0614665883576958 0.0611436759143623 0.00771576193119842 -0.13781265374635 0.0316466648524157 0.000463302060712704 -0.000545963660914252 0.000358725484224593 -0.00206935748524997 0.0040114169306935 7.69821732750194e-05 -0.000212530006495704 -0.00062224603946146 -0.000756097544706874
  21 831.726669181969 ""  57.584757938186 0 0 -0.00117603137455215 -0.00127836675454769 0.00138541589120732 -0.00204676044573616 0.00133037009149085 0.00188182113182783 -0.000744110319915226 -0.000856300151726057 -0.00266811585384989 0.000528657115285397 0.000142040503520508 -0.000270869825383637 0.000506654589534333 -9.56961206849853e-05 -0.000118209591435071 0.000333725887089672 -0.000850070651621717 0.0016934245907041 -0.00436667567230259 0.00616779407515688 0.00126839593817641 -0.00282474418885997 -0.000520517925183611 -0.00159326091562094 -0.000488389209401574 -0.000240632647244866 -0.00611600745927877 0.000382172045938016 -0.000286308526953913 -0.00181259587765638 -2.27478119370942e-05 0.000255175939766316 -0.00335439450067743 0.000544394388304475 7.2377267535648e-05 6.57455606566441e-05 0.00133697037965761 -0.000443120967007391 -0.00022895791471312 0.000897182010975409 -0.000186761537822815 -0.000263483543121043 0.0221130279386146 0.062064421918895 0.108037763521829 0.0993644335954289 0.0143670322881278 -0.09107257254501 -0.127153958203665 0.00255034276760045 0.00424719606861651 -0.0186131775989283 -0.0665120139346037 -0.0229710890583227 -0.0688612706739435 0.0580123735743103 0.366711862645579 -0.0268920891575663 -0.0429501322718058 0.0651700038430538 -0.181064180612232 -0.0306785818954556 -0.0121588580629696 0.0299049402705369 0.0604532932366949 0.0386470859222138 0.0495032460311298 -0.0239174935963863 -0.0090898356356033 0.0889354931256097 -0.219744681085952 -0.0686288770502093 0.00368575832021643 -0.000682793295240265 0.000495741438406916 -0.000340134851665236 0.00516199466803716 0.000562260613715271 -0.0100360963663392 0.00221903078932163 0.00275511635407774
  22 852.222283793066 ""  13.5954263767805 0 0 -0.0252998860183912 -0.0586654292919221 0.0790722480846697 -0.0498973358502933 0.0697673880738384 0.0780018683030337 -0.0436355684046041 -0.0566895541520431 -0.126821445677325 0.000416622540288319 0.000677549990970486 -0.00796393955882733 0.0229414508558064 -0.0138019453142317 -0.00924357213260453 0.00683812650552682 -0.0275302119850531 0.122263351971416 -0.166309569715593 0.240725818012048 0.0620877860664559 -0.0511872499258949 -0.0145964381250797 -0.0529031998265599 -0.026485747485368 -0.029163132090293 -0.341142690063909 0.0501123150392612 0.0373652766558999 0.0221157693360792 0.0145399342282945 0.020951279030399 -0.182230390437703 0.00118886938136362 0.0217008748510532 0.0163113060909517 0.058339561027899 -0.0136714734701687 -0.013478332166723 0.0412883744696369 -0.00519109711347669 -0.00185998678374346 -0.00116320868276697 -0.00170031333530714 -0.00254468815354419 -0.000806347525456648 -0.00164191023630159 0.00211808866040694 0.00293198274099291 -0.001029743909095 -2.17118243542241e-05 0.000876051815869746 0.00258503240347862 0.000593546021071052 0.000297726491601035 -0.00111902511221603 -0.012199245885288 8.53290550909345e-05 0.00182030977725747 -0.000789534118479622 0.003074049839981 0.000477360529538632 0.00116234066968644 -0.00225793727851174 -7.30768388455802e-05 -0.00338062201435525 -0.00338543421012871 0.00296236456950168 0.00170740866551644 -0.00357264934753802 0.00761226871336093 0.00327913734580523 0.0932832834021062 0.0199904147532063 0.0126611048009324 0.0304740957221171 0.121383030660961 0.0133696981532169 -0.132694927154864 0.0827650167540097 0.0558859706040446
  23 911.245649061489 ""  11.3671573137295 0 0 0.00469734771372024 0.00105525389749144 0.00576385212463743 -0.000714592773456077 -0.000469364116039679 0.00331208104394111 0.000554528828026978 -0.00259792994054596 -0.00808194181675713 -0.000158217121360704 0.00123462520348918 -0.000122746580575528 0.00110681851822842 -0.000840239845529279 -0.000573465805728531 0.00874906273464357 -0.00188009563006924 0.00238040294717167 -0.00434864707499932 0.012304421976592 0.000591103647269136 0.00396771935613123 -0.00792186082737037 -0.00779440773471628 -0.00196278511723313 0.000977338089471085 -0.000304612931564942 -0.00502062877282391 -0.000816500960642624 -0.00658439936631521 -0.00527699769171834 -0.00367165678423849 -0.0178887081994214 0.000899278975223532 -0.000793641072183566 0.000256146919498437 0.00133774222161496 -0.000843075630151203 -0.000416929207483949 -2.63243690520131e-05 3.90582750754138e-05 0.000479868328160956 0.0508572617355005 0.0579177351341916 -0.0336595931766629 -0.0773396577369178 0.000774720187436564 -0.00487745292400608 0.015827040262804 0.0324168570614537 0.0447809387199247 0.0575699077659032 -0.0478613267339754 0.0140239369244784 0.0172144456277532 0.0254244082795809 0.44483202222657 0.130943227645923 -0.22179028238791 -0.382445130841267 -0.174504093278692 -0.163193244846139 -0.0481813186042225 -0.0552047339972685 -0.140088070202199 -0.124356773711527 -0.0552706345417721 -0.282936557758328 -0.125337928626895 -0.113308123005543 0.269157947741857 0.0108118065695673 -0.0113732867497739 0.00416856997367789 0.00447343038528273 0.0500451631049084 -0.0218934963260951 -0.00583861466416355 0.0430613230992965 -0.0236443189307555 -0.0274088369215475
  24 918.916668561264 ""  129.887726068896 0 0 -0.0522782915996386 -0.015410111733164 -0.0514598224555057 0.011968132777715 0.00881968607960229 -0.036860149347103 -0.0142390262833565 0.0136757726426467 0.073934003131306 -0.00154140540810307 -0.0131387905562969 0.0028010382822882 -0.00906686760679289 0.00552540556802148 0.00482505824445401 -0.0976301121823648 0.0334776878436077 0.0133815698836027 0.053133770784581 -0.145375451871282 -0.00430397511750484 -0.0319118907052358 0.0938556948176048 0.0936083672072251 0.0147962073336202 -0.0110651925084038 -0.0645101240174111 0.0712644129008486 0.0339594735194648 0.118119270278916 0.0643008028968643 0.0559449813325506 0.144011004801286 -0.0117955857662421 0.0117513545225946 -0.00193364621138132 -0.0130535581176212 0.00974920173197924 0.00314253190135909 0.00401854250905479 -0.00194049903247542 -0.00517347656637784 0.00333600180848695 0.00568802587547406 -0.00432316233846377 -0.005257783759335 -0.00249192497927782 -0.000818349234610195 0.00296304486137469 0.00089797445275103 0.00453456416198098 0.00764403942732428 -0.00216988910374355 0.0022576366811231 0.000885361454836021 0.00275388789086419 0.0427075794479891 0.0113055656233147 -0.0262150838037349 -0.043212495992346 -0.0247227062915661 -0.021688211406362 -0.00451051118743929 -0.00966622625417754 -0.0141869932069086 -0.0191436538579603 -0.0129133599427735 -0.0266103659514456 -0.0107618495829319 -0.0175312033884438 0.0410564108317242 0.00446193866627454 0.109599373182266 -0.0305679051498448 -0.0384586891616706 -0.47416158743246 0.202283385644804 0.0614963956622007 -0.349774943839844 0.232305749256248 0.259954562838098
  25 942.787213005744 ""  2.5632336708891 0 0 0.0336069913794876 -0.0269563100493195 -0.00947309212820531 -0.0249006839036752 0.0719819499913363 -0.0553991464284297 0.0404858219793499 -0.0665675624335033 0.00641352721612661 -0.00195364321884274 -0.013348173849688 0.0138094939253808 0.00227596292446991 -0.00605038665745185 0.0017542443058714 -0.0598623742379234 0.149689001995722 0.24727235595597 0.0749533311764364 -0.309030400479172 0.0265075079826365 -0.111414754687795 0.291529116681211 0.281503336687783 -0.0508259455806455 0.167389831648919 0.0351851928035806 -0.0409942371211305 0.184033639378177 0.337033447728338 -0.0932508877741185 0.023471332369649 -0.453259765849764 -0.0226037151369211 0.0369382402735699 -0.00353258590701819 0.00371936292810641 0.0186056827539356 -0.00512908685209579 0.0481942457975854 -0.0164843279290854 -0.0186734100102582 0.000455791135595735 -8.02092395045784e-05 0.000590701631231015 0.000263685704820874 0.000163882190753196 -0.000148305397909116 -0.000646203806026584 7.0252349631377e-05 -0.000336114010671788 -0.000481352814924073 -0.000273022071814665 -0.000688734730388008 -3.93970518318098e-05 0.000159842625920499 -0.00212524218306711 -0.00110815988204888 0.00232519896884179 0.00449809668105997 0.00121566657362891 0.00222529294580334 0.000813205013334289 0.00171141967606077 0.00034786922700157 0.00204387250691537 0.00096440048143706 0.00325507154896453 0.00163199746634761 0.0012680513546567 -0.00426536001682896 0.000170367074997107 -0.0284301922609184 0.0043321790775114 0.00315107415998485 0.0481471868191914 -0.0453405450675191 -0.00734388817826245 0.0169425461605044 -0.0238917441148336 -0.0268508147946364
  26 970.642487359576 ""  27.2331064231233 0 0 -0.0185706709533545 0.00660709146503333 0.00500343293833521 0.0297596724006944 -0.0051081652861513 -0.0126026010891437 -0.0209084173644206 -0.00480837312942862 -0.000660085227933601 -0.00197602445637556 -0.015058397227385 -0.00364655193637267 -0.0142940286608773 0.00753084216861334 0.00522215112824296 -0.0133109981486831 0.027648046776218 0.0374149039848268 0.0426367159879707 -0.0376421689092737 -0.00906260897952738 0.0375563425670679 0.00363431918577955 0.0048909334200431 -0.0021828180727577 -0.0153648971428922 -0.105335827776844 0.0388194699194043 0.0136119724045863 0.0353020270346269 0.0363732861486984 0.029396311533832 0.0415318578385129 -0.0211907089226219 0.0185169309933958 0.00778362484859199 -0.00928179397517938 0.00807372644185457 0.00318917981087061 -0.00488414068367378 0.00466877180386116 0.0019438423813942 0.110768658590988 0.0340855329518032 0.0010156534784203 -0.0906889274740362 -0.0257422418996097 0.0113393616724228 -0.0316942838483097 0.0636325320109376 0.0339343297499342 0.0208417210875872 -0.0629271302502667 -0.0882811547883754 0.0514702320216774 0.04253928910672 -0.0636156340763001 0.0247350887212655 0.0930662884201888 0.137125624518242 0.0815783919364375 0.259640121406175 0.153936183236311 0.101121496278838 -0.330462233723561 0.0181315278662622 -0.0484042624711063 0.207685380269392 0.134929463914919 0.0355115906290447 -0.280893851352109 0.0796582112569383 0.00832397214065352 0.0115089755237979 0.00585933971000287 0.037424222133638 -0.0126066960287907 0.0029783528050482 0.0632718689727121 -0.00839842603990419 -0.0131364739312753
  27 972.778312568715 ""  16.6958625766693 0 0 -0.0606810303349785 0.0255258327353289 0.0233251514428861 0.125579874565017 -0.00766672773919258 -0.0422136831227146 -0.0701461696661467 -0.0173381523760548 -0.00920470339578451 -0.00741218881646088 -0.0699764141210559 -0.0191528503397126 -0.0655883192057777 0.0339538866363401 0.0231656267926005 -0.0575632583881254 0.101524192086797 0.137332314768488 0.166319072375752 -0.122190253511913 -0.0301901109644143 0.149287006253813 0.0195582620073747 0.0154846986969086 -0.00845830816225062 -0.0507939691431476 -0.35435870065065 0.125223935331073 0.0427940794763737 0.107597024688556 0.119630491104392 0.0978043549247869 0.127192163798212 -0.102804077090453 0.0940159506282274 0.0415134697104784 -0.0299495275200779 0.0346564065988853 0.0119491610773805 -0.014462767962032 0.0223183936705223 0.00941658501832056 -0.0290199250606974 -0.00938304648156403 0.000505472485561022 0.0239793767177253 0.00756328556998548 -0.00293416500935389 0.00839369620102421 -0.0163164826711094 -0.0101395794525513 -0.00802139005097125 0.0158467191320694 0.02371414863484 -0.0166580459873941 -0.0113984132005021 0.0178312904696129 -0.00635901374785293 -0.0212346055953437 -0.0316721269112659 -0.0171583439099009 -0.066215589706751 -0.041615572161877 -0.0249973287007884 0.0948176806084125 0.000700485572021536 0.0187573399146187 -0.0548252489041493 -0.0367114523024829 -0.00419649317888775 0.0649736972812629 -0.0254013830027453 0.0169550686143855 0.0391703416519327 0.0256908835963213 0.170383671428043 -0.0432318103058491 0.00289687826078559 0.219022867601926 -0.0494482155629895 -0.0673623560282157
  28 975.249485337193 ""  21.2057015456918 0 0 0.0642740504181935 -0.0147495409156704 0.00720128117043337 0.104910780783502 0.102092115799791 0.0555582582493377 0.0387050141072991 0.0100563609606499 -0.0225422210310249 -0.0149676432273516 -0.0954745736576352 -0.0388146917286766 -0.0777502361776612 0.0308612316691117 0.0202409327323617 -0.0291798602155921 -0.0423862464129623 -0.0504700149835846 -0.000903937668318024 0.203926156709757 0.0467563615012764 0.061126117449832 0.0318807739839687 -0.0421736731648555 0.00642040118646915 0.0176691005330387 0.204961214901117 -0.0786430903443963 -0.0447112913304493 -0.119126104686836 -0.0642972448648199 -0.0622753054749867 -0.0785507464543954 -0.176104361013992 0.18993810898913 0.100599375248199 0.0544039672027698 0.0247799827461464 -0.00521871137159324 0.0391112311460217 0.034134412138954 0.0203598071713839 0.00411779508041401 0.00182393207604895 -3.39828033438123e-05 -0.00270893655465762 -0.00146391921638408 8.60827105828151e-06 -0.00129916422878127 0.00173610871150769 0.00171873299152953 0.00212792350199048 -0.00185644933887075 -0.00350999843026471 0.00328064720878832 0.00209405908731375 -0.00200699537537749 0.000941343405082434 0.00134492943923145 0.00230078816213254 -0.000378497959643968 0.00754307079945421 0.0059685355070191 0.00240138162391102 -0.0153998365885305 -0.00282393845079443 -0.00541697210642666 0.00820202540004161 0.00589383025801466 -0.00153428000229012 -0.00522172772765954 0.00523786511456433 -0.0542522240266285 -0.0311716150909244 -0.0150391863151738 -0.13547120321804 0.0392991275529281 -0.00797423885298232 -0.249863895787222 0.0333200143139996 0.0429739528586429
  29 1042.85361154546 ""  12.450636221984 0 0 0.00385545483875009 -0.00098441682031374 -0.00395923341777538 -0.000676957919452446 0.00239338531981017 0.00366363055912862 -0.000931866735662186 -0.0014052952842771 0.00242062871651933 -0.00110843498819051 0.000551567179768907 -0.000142497541598341 0.000797961272808274 -0.00113065012058784 -0.000751451317148787 0.0149108202291184 -5.88327469107315e-05 -0.000537230128650963 -0.00578241586202522 0.0123550966738679 0.00229594882911267 -0.00303903520342175 -0.00229630826887452 -0.00369635601926256 -0.000187625058316037 0.000331030275697645 -0.00652948375378851 0.00631223539681724 0.00466873637495257 0.0123849580513333 0.00361326483922825 0.00363096027517852 0.000123582817790612 -0.00118957247436422 0.00181763849608061 0.00167055315322602 0.00310046229591434 -0.00112822253215363 -0.000899141191349885 0.00153894171916106 0.000127446021458088 0.000608855321926895 0.0085708937116559 -0.00604891036042096 -0.00828224094141351 -0.0279717055459926 0.00023797696148541 0.0209181566279058 0.0275386931246045 0.0420913135683915 -0.0128328737262551 -0.0683298848427413 -0.0593738856801077 0.0229188541725339 -0.305190944807851 0.0199361263062647 0.143196120102643 0.332882034960861 0.0964569695851773 -0.254068529986754 0.466249587244547 0.147424014703314 -0.0901737605880411 -0.00241923715055456 0.343736873846184 0.0891422190580397 0.183066581230873 -0.0947241773114114 -0.0742361805504515 0.154022806069433 -0.243937240360569 -0.169481305540925 -0.000862896264391121 -0.00069537661749198 -0.00238844755976164 -0.0310434290585464 -0.00665617196498455 0.00533707715016779 0.00405798153217686 0.00666991413221677 0.0104920799556368
  30 1060.4077137072 ""  6.08339275725452 0 0 -0.062387900351649 -0.0252437867189077 0.0699254701870623 0.00799912480020345 -0.00395567852904552 -0.0660857260142039 0.0294090565510348 0.0464914133416017 -0.0421471354020862 -0.00216661902394029 -0.00297932473266355 0.0108992345467939 0.00387570520484787 -0.00176231592243338 0.00452579100609024 -0.360725093160363 -0.0614133127807504 -0.0344418446614874 0.0678744191695507 -0.230356295124792 -0.0206190544988065 0.037144693303544 0.102894586159599 0.104592721417948 0.0187890570140367 -0.0387342786940701 0.231346117384864 -0.133556663969005 -0.11006047697407 -0.283805700314199 -0.0873843692879454 -0.0980688710181263 0.0348609987878646 0.0100586315795784 -0.00967760326448351 -0.0237326118567777 -0.0301627463116477 0.0168341016240092 0.00465477830253059 0.00805848628132687 -0.0172999946616367 -0.017236770666069 0.000545773914833958 -0.000785115481485019 -0.00037710675350363 -0.000971912220963907 -0.000287431835550536 0.00109949598080277 -0.000802206744768319 0.00173443824407067 0.00150619423276091 -0.000125829846680804 -0.00284044573559336 -0.00015127400968275 -0.0197154731464961 0.00151149946379655 0.00107845055377788 0.0254727525034983 0.00698091829198438 -0.0197296288454788 0.0304025794055715 0.012577246869198 -0.00152315879357046 -0.00235131015798187 0.0085780302134901 -0.00334820778491048 2.44603871387916e-06 -0.00300452144211894 -0.000672374390375938 0.0034389438979327 -0.00792677544033606 -0.00173069036509898 0.0470240414857675 0.0118552829048741 0.0260320874745557 0.422376158235433 0.134185788082765 -0.0719887907762421 -0.337446833421249 0.0177129103114789 -0.0592426668133827
  31 1119.80697124902 ""  145.823230588809 0 0 -0.0222001100136324 -0.0852047950185412 -0.0643023923627392 0.0536694144881262 0.0851713148696935 0.0121131077541182 -0.00528669301572613 0.012677478267346 0.0412518788699027 -0.117782957283667 0.0379903892505518 0.0327524315169826 0.0594575274862567 -0.102969687264479 -0.0448678456986796 -0.0269121464188528 -0.149073308372862 -0.168419624953812 0.0551197083665204 0.033708924249621 0.0147379252479859 0.077522413630558 0.0759158799770854 0.0114284181078495 0.0116531152774532 -0.024087371741369 0.0248885761352705 0.0344624406717795 -0.00104549741868269 0.0348847723328267 0.0319162658858991 0.0110037716634169 0.117956327149144 -0.100555023117098 0.145525334217959 0.0648149732015487 0.154281972581063 -0.0391307597948089 -0.0659465177744673 0.164965967266104 -0.0594203776614651 -0.0162866739006506 0.00209280330124934 0.00623787996753254 -0.00257356055289784 -0.00223792527045579 -0.00342007026227473 0.00228303878223426 0.00778974381084883 0.00127912646331099 -0.00399320768364245 -0.00695978796537775 -0.00116762925236876 0.00138745249938788 0.0336079492287147 0.00197018194369431 0.0141339029407268 -0.0383456471880615 -0.0150988394966094 0.0200633385979965 -0.0244417955586383 -0.0122212399271831 -0.00312686162411203 0.00121562168079712 0.0229925107506456 0.0105355723801743 0.0149459670144117 0.00334779422761623 -0.00149040861539529 0.0105024426129073 -0.0165185979981012 -0.0127497864321532 0.015715543024094 0.0397175381186533 0.0128609984512555 0.093118321468092 -0.0516342248104056 0.00622328571959338 0.138900415328069 -0.0268480556451277 -0.0602479804492548
  32 1128.11208219335 ""  7.37291539334827 0 0 -0.00180267060110832 -0.0060309264217229 -0.00892784570276858 0.00452495049228329 0.00661495731177802 0.00302550799938548 -0.00111476662203373 -0.000666239201500216 0.00553311307746122 -0.00922182057232083 0.00310836739064379 0.00215906779583698 0.00412325419341361 -0.00828419497585132 -0.00398828295836041 0.005531113439672 -0.0110647891637557 -0.0162189681796924 0.00783986102131785 0.00932641962040934 0.000529316408245217 0.00267331771105341 0.00263648331525703 -0.00245161099586357 4.7617511812172e-05 0.00066823271305115 -0.00454247789709352 0.00607194643229214 0.00303152791184803 0.01202576987489 0.00524294082158159 0.00453835275857627 0.00751812643598152 -0.00980932543269127 0.013393975257121 0.00714195018690606 0.0153588313350501 -0.00474198474018853 -0.00592205803443741 0.0132848634130292 -0.00366535826558526 -0.000165498567672171 0.00169525188121646 -0.0889067902817868 0.0259059132979295 0.0241069250962568 0.0533512816478892 -0.0224122149126307 -0.0851944635936882 -0.0216922471995138 0.0200917282707722 0.0761461550765543 0.0247584485117247 -0.00794416442745985 -0.490174869312032 -0.0321837482216983 -0.0923072078201044 0.360843873692417 0.235723537566265 -0.0437044615906635 0.126481579282466 0.0592658870921708 0.0104055363807399 -0.021986803282996 -0.263493124976838 -0.116703423227087 -0.153075069022007 -0.0393106778458138 0.0114385220940786 -0.120949227961563 0.218990984173156 0.132025583691284 0.000543870702920538 0.00327112973158424 0.00204287404325665 0.00777184611520578 -0.00610436189495972 0.0012461238795643 0.0203696827501062 -0.00681066207817498 -0.0084796248646086
  33 1153.24611151274 ""  73.7244473967495 0 0 -0.0726633503883607 -0.0864816087671015 -0.083850787863575 -0.07681655522955 0.0299247309988319 0.0372931178464841 0.0197869832912462 -0.00606973259400065 0.053217772559553 0.110831956834901 -0.0341054936607955 -0.0308083408791535 -0.0729146993783666 0.0508543958927595 0.0188139455968424 -0.0967081805905852 -0.192882611239197 -0.25180344705707 0.0308939775807041 0.0849434603286258 0.00139291744329248 -0.0911219465451642 0.00631480758049011 -0.0101602090695771 0.00094645439212084 0.028028741836738 0.0928537666083261 -0.00837872318890194 0.0352055209383667 0.11038295841279 -0.0148419058738648 -0.0139836848464468 0.00316872020861135 -0.0723704985547029 0.0579228733301614 0.0527986367985839 0.0574662928937067 -0.00360753210054304 0.0025920017652409 -0.00134722227088316 0.0552573800349513 0.0333251959169599 -0.00287123661656761 0.00153553968147475 -0.000374132369661704 0.00131474415446505 -0.00195559121003131 0.00045256691453 -0.00318461458278976 0.00469221029991237 0.000634876773494819 0.00169318892648278 -0.00329545412410344 0.00192055103626093 0.0191864603842921 -7.48353580485611e-06 -0.0128646412021917 -0.00872495461765327 -0.00770675414753879 -0.00365263337773956 0.0157311759725423 0.0143393515533824 0.00119128568281175 -0.00336331929573132 0.00192333905891715 -0.00457677060366025 0.0010403651547328 -0.0149353557325487 -0.0061249471602597 0.000250277087460323 0.0028298851637033 -0.00161150706577107 0.0376773799049142 0.0505101797657616 0.0156511697920657 0.15893897548781 -0.0495920214743715 0.000938945954222787 0.173410244507375 -0.0282850641782425 -0.0728323851168375
  34 1155.21086721513 ""  0.390564869088371 0 0 -0.00144090494052271 -0.00307314419238516 0.000730854249024408 -0.00509823081795259 0.000168554768222913 -0.000371595850512291 0.000981356819192213 0.000882011818152615 -0.000206361511710069 0.00731053850758193 -0.00246331622562464 -0.00177067375528031 -0.00378808659801387 0.00449549218800265 0.00261946990783053 -0.0092050266431563 -0.00753175074891105 -0.0068253114287632 -0.00664452713469427 -0.00209031826584118 0.00117691905897135 -0.00113791263935056 0.00217233076102206 0.00240179454748969 0.000711732651374604 -0.00156794075461955 0.00703248999589562 -0.00246234180120708 -0.000780295463250676 -0.00270970244020502 -0.00256306885705141 -0.00358589499157052 0.00180062749707879 0.000835113084609075 -0.00224395134044452 -0.00190761616611067 -0.00547032047625684 0.00390438278525251 0.00243021134571745 -0.00281400160529355 0.0016166047020766 -0.000438362006823221 0.0858800645535206 -0.0263084749653567 -0.0588480243100835 -0.0329388557662908 0.0237592934000705 0.0349166241932662 0.0462196366625297 -0.0523724534809154 -0.0470678416933174 -0.026977991375079 0.0370379908930726 -0.0112892894746531 -0.424538789057739 0.00115541594981914 0.442659465102557 -0.16349424359918 0.148270273689464 0.383685098066155 -0.173997278895006 -0.218091108011995 -0.101536514338877 0.0244567087749588 0.068361538389626 0.0512136077499103 0.00766743249077674 0.152984653833265 0.0599450111550269 0.00522927493913284 -0.0274789093789708 0.000931911517719976 0.00123375245238971 0.000978344878558811 -0.000205107828043283 0.000558448297627818 -0.00298313145368377 0.000720400441196722 0.00208003450916948 0.00270277501531686 -0.0012488663364402
  35 1164.90998511732 ""  0.350512525806646 0 0 0.097387717109821 -0.0641671021346459 0.0148692866918256 -0.0555918864759177 0.0533969718251041 -0.058490798126239 -0.0594077498314994 0.038467537167997 -0.000691465478296583 0.0356359275168077 -0.00314992979496123 -0.0121113758667345 -0.0110727551779822 -0.00778680200903084 0.0686577438374485 0.178944340626522 -0.117058922733499 -0.0569477970064324 -0.235215561401408 -0.150416199216545 0.0435213679474793 0.0748086372287753 0.193397289725724 0.143435898917624 0.02685328178971 -0.131758640005289 -0.148285865514735 0.110109042436239 -0.0717152014908981 -0.119891148966338 0.0850449309206463 0.044664256598164 0.258899677399415 -0.0403811622379791 0.0654377294525414 -0.121118273672655 -0.201577500268221 0.24561629132474 0.0229851314369268 0.196528646113764 -0.164717805644659 -0.1772491053968 -0.000652352382458789 -0.000725256405058275 0.000515520723180687 0.00105576780430721 -0.000121933727430411 -0.000211863068728692 -0.0025017696274728 0.00272169554531858 -0.000428236883782789 0.00175604673092077 -0.00123193391667785 0.00161561631524328 0.00340645238013366 -0.000637101969732312 -0.00863982238739722 -0.00166747418823155 0.000785650953169011 0.00272278434901261 0.00284926511401701 0.00487262655336477 -0.000872982492572644 -0.0029149676368918 -0.00387489686877524 -0.00418283514830181 -0.000184228559673985 -0.010495787955962 -0.00456061480485619 -0.000698210655623556 0.00583499980107997 -0.00115106169000075 -0.0283910379610763 -0.00292334599528898 0.00622777245020846 -0.00364232735613983 -0.0321528910213799 0.00150512076715457 -0.0219218232452386 -0.0314115495127363 -0.0312676904018997
  36 1167.0648518212 ""  3.7220495800172 0 0 0.000147835703390796 -0.00366422227836049 -0.00223411976554021 -0.00316958551938672 0.00184217546057587 9.39932600853249e-05 -0.000706501882260856 0.000240977841862353 0.00153705163153884 0.00356315287075782 -0.000734101319679153 -0.000886289210581287 -0.00215042715599027 0.000978205933475166 0.00133935595241484 -0.00185347054669546 -0.0092023844849476 -0.0110358145947628 -0.00193180565878591 -7.67607516300407e-05 0.000464008161538613 -0.00243299874652839 0.0037218906933376 0.00246246430182893 0.000117517129245156 -0.00095979970207801 -0.00105381062881829 0.00131635609771152 0.0005705901076224 0.00233108017841349 0.00147999422141029 -5.02606936670596e-05 0.00615680908286525 -0.00323691530399232 0.00328215043589782 0.000179674442573962 -0.000302751899738825 0.00321088549674904 6.74374662427039e-05 0.0034400773111062 -0.000776973908023259 -0.00140829566784174 -0.00923559350565658 -0.000123154606091293 0.0668703401767194 -0.0311372588574493 0.0232513005192255 -0.0382838557595826 0.0855378779398714 -0.0730227052272037 0.0401496884525892 -0.0505429954208916 0.047967213006852 -0.0527289680975293 0.00376018144390353 0.0022209489641617 -0.0828999792283943 0.400646355688352 0.0233419625762446 -0.336541772470358 -0.350099457092959 -0.213175716055692 0.0972907002827039 0.0920039984934087 0.0101173349522707 0.126556176424997 0.0093328040713643 0.30335241393999 0.12112306553892 0.030170735811405 -0.191068403419466 0.036693409873806 0.000319853985542442 0.0011844451851796 0.000761934700852394 0.00721201596005111 0.000604142670921189 -0.000975231845390133 0.00683925254429107 -0.00195738756741711 -0.00353901256440655
  37 1186.34277869127 ""  4.84824060646948 0 0 -0.0745184781607136 0.0359081952705865 -0.0117843932677281 0.0249521236259624 -0.0284101959652466 0.0381337394120541 0.0441580934653373 -0.024630677368926 0.00280951969088529 -0.0177350924023063 0.0184545681892216 -0.0507660853872923 0.0172606775842296 -0.0398480599246403 0.0935581286046798 -0.0785946713607875 0.0445061675206097 0.000328621173136148 0.0381850560481588 0.111153855197001 -0.0116680357866468 0.0744061379266401 -0.127293620623557 -0.116522353804569 -0.01550576947459 0.0891577643719809 0.109522749041552 -0.0817355698231495 0.0460242739864481 0.0766164034047485 -0.0646460026619813 -0.039956652111426 -0.170761394216928 -0.0325218083348671 0.0742798035103849 -0.193523783513803 -0.315709985690273 0.36199191796172 0.0265480493874683 0.291196798545335 -0.281900620933407 -0.290212482184032 -0.000647585901596533 0.000713745297832957 -0.000733968393083447 0.000164059628458277 -1.84127465994686e-05 8.88433818254836e-05 1.67015987003192e-06 -0.00163808815573224 0.000836655750645461 -0.000206633153849483 0.000589812657632362 -0.000866410759624062 -0.000132014944809327 0.000349169562347813 0.00437816317126745 -0.00104219297000544 -0.00283204137211683 -0.00365414628940836 0.00641861082979301 0.00146130288855584 0.00121152038935478 0.00149326773940564 6.75723541675783e-05 0.00139875486193551 -0.00110737895446979 0.00431568832639944 0.00217612377933585 -0.000756947272693582 -0.00141610220862471 0.00201834760559122 0.0205845077663443 0.00617850312372258 -0.00843549189530183 -0.0313914680496328 0.00239862933861229 0.00621965183110531 0.0733270792891493 0.0216945192887751 0.0253373908479387
  38 1192.48154346965 ""  1.81249617309783 0 0 0.00250818081428302 -0.000598992567669561 -0.0017194197630817 -0.00048247713704834 0.00122749402301545 -0.0005192028302962 -0.00188229003417225 -0.000167354377566696 0.00108730990619759 -0.000410787549571889 0.000712915491168555 0.000805768398278227 -0.000382807714239947 -0.00125454072811219 -0.00114607034091294 0.00963188920250482 -0.00278588505872833 -0.00444232389253321 0.00119856617145698 -0.00120712232686873 -0.000248734159330547 -0.000549488000022367 0.00294872917378601 0.00180678480974417 -0.00021288088221068 -0.000464975568204508 -0.00885020987137709 0.00257228194815723 0.000532481587223981 0.00233539922940267 0.00355243668650685 0.00212988690523896 0.00687891517336375 -0.00378648083721489 0.00408740398760158 0.00349955013592941 0.0065290011592446 -0.00293659044514138 -0.0017022810879198 0.00254861641915412 0.00104913573888925 0.00173449883493096 -0.0439058501555293 0.0576855339238435 -0.056687451682296 0.0335492221573366 0.00336844230407396 0.0112908861666015 -0.0268038767794287 -0.118490489465537 0.0573589326445716 0.00261817055969385 0.0583356735759815 -0.049743981683678 0.0306169681095026 0.0285510879413472 0.303350054064866 -0.156121993612163 -0.216015150218007 -0.200345490404721 0.50109541135866 0.0659205019781683 0.0237600966818832 0.0579810795139312 -0.108798537159221 0.0330581420189769 -0.106554735372514 0.248271554482134 0.123076922826273 -0.0512486261381384 -0.0403399105928971 0.126118640264707 -0.00143656347138745 -0.000432140115471383 0.00109465152418279 0.00688273218260073 0.00429479686112952 -0.00195973625942212 0.00349925365138319 -0.00515909153642202 -0.00360998102884753
  39 1223.82904203818 ""  26.1268160891628 0 0 -0.0152502814110427 0.0331809222760497 0.0381609129093679 -0.0440798490311066 -0.0458782144757145 -0.0228869298423389 0.00978380404588442 0.00843339289803366 -0.019151113902583 0.0600688257765763 0.055788499833562 0.0205220161827438 -0.0837361955169361 -0.0761835251672026 -0.0211304067074306 0.117944399440653 0.0707116651366811 0.115651147800929 0.0671949746144835 -0.0797241133881508 -0.0313595120510057 0.201466065130314 -0.039340670063578 -0.0214068229213755 0.00403723700240995 0.00301931464459534 0.0228236882830809 -0.0361969616390848 -0.0179598822926609 -0.0658153750412369 -0.029942581999088 -0.0234125785559355 -0.0282323554240757 -0.345982653638948 0.355675402513359 0.189198317341736 0.339050095787443 -0.0094127609719643 -0.110430815037093 0.325616012694012 -0.0144870084025233 0.0228783942897468 0.000315443739003746 -0.000525723382226768 4.68927109840927e-05 -0.000347651355332262 -4.87242490687383e-05 -5.7940282990247e-05 0.000321731617573251 0.000691290735053632 -0.000287733999270009 -4.58758504297266e-05 -0.000287182715538832 0.000231981598106123 -0.00153944469631984 -0.000275441506488133 -0.000588139838021264 0.00092719566324192 0.00152658019851383 0.00141828446155845 -0.00289833962072301 -0.000100915426607774 0.000175490625211177 0.000174936528876234 0.000484423774918642 0.000388096001882436 0.000383294103960013 -0.00153914766644895 -0.000883803918471687 0.000139724002269793 2.49052917373009e-05 -0.000211495947251009 0.00368733553005255 -0.0142144807671539 -0.0123321176999714 -0.0854630817557035 0.00799138424801643 0.00747544298334863 0.025969273243184 0.0190108836146515 0.0433524424234907
  40 1251.63300233001 ""  6.25387057455058 0 0 0.0828473605406257 0.0166555159917865 -0.0305127659783147 0.000417364045463983 -0.0344801849654848 0.0369942441160199 -0.0446485149220021 -0.010075676287661 0.0136266406401796 0.00332191239518709 0.03806239199391 -0.0321962921469828 -0.013971928352818 -0.0271659316655045 0.00899292836035115 -0.144923087779304 0.0352372280775112 -0.0315470381867621 0.432386310319467 0.0942442626571388 -0.0947706906593267 -0.560831844928519 -0.0480931019920562 0.00506433989089784 -0.0108282424371642 -0.0327856717607776 -0.136305394539716 0.10046469121926 0.00777042287724315 0.0612464049453606 0.0838033528312224 0.0781863904588858 0.0753268104753125 -0.0843976866479107 0.0933094489282967 0.0100524461740564 0.0335893745027671 0.0645157366873276 -0.0296562329065076 0.1056678221011 -0.0428138669578108 -0.0385684969236755 0.00153901978163463 0.000135307612472847 -0.000528618910718712 -0.000898451144348696 -0.000627873532590983 0.00100843296670903 0.00112763410483443 0.0013519953182466 -0.000969293610815032 -0.000444212509263998 -0.000799970943409585 0.000326206880946539 0.000593450478795054 0.000381536035221488 0.00159133244943588 -0.00270693787551488 0.0023758486156108 0.0063038938460714 -0.00413016067411429 -0.0051366438555755 -0.00491631666500576 -0.00140073173820947 0.00378841399279238 -0.00124960367050147 0.000998465017752271 0.000330144310404766 0.000386664863821118 0.00137951791854433 -0.000416465059874151 -0.00312343009614344 -0.016591550235262 -0.0179052515944692 0.031024369144166 0.20256254290387 0.0807271421315932 -0.0365596347100013 -0.280057577817109 -0.0294711800618403 -0.051914432778705
  41 1290.88231530587 ""  7.11347680350357 0 0 -0.000656784728583371 -0.00295318396383647 0.00135975674395573 9.20611278662738e-05 0.000578823452779157 0.000426380289423308 0.000420262896891409 0.00227708740619159 -0.00113344394549716 -0.000319951241194236 -6.85330667990728e-05 -0.000826152600620323 0.000318232809357311 0.000217237582256731 0.000199375741915898 0.00541836490606136 0.00326072969694383 0.012134256335407 0.0130288884773866 -0.000543266305278625 -0.00219721263486258 -0.0129150058055986 0.00127803774234117 0.0017530152509354 0.00198018933074814 -0.00384010070763327 0.00365380733485949 -0.00170234181233053 -0.00190205830530446 -0.00681535141362965 -0.00261354782045715 -0.00325379444006137 0.00433177062076363 0.000948158881474055 -0.000744348991226368 -0.000936215155901432 -0.00106568652196016 0.000320085868944052 0.000248016940723467 -0.0010888001732197 -0.000310542361973112 -0.000618058748022686 -0.0499620150597686 -0.0417395367911401 -0.102803625983175 0.0426843307859435 0.0234748648590905 -0.036668268767384 0.0537092668870639 0.0318235882481199 0.100833368661643 -0.0123397225590758 -0.0348143426969019 0.00461800276730407 -0.265533307025624 -0.0351561980422392 0.0562690992114825 -0.166774388550266 -0.081910539199023 -0.0325336573639294 -0.263983504390613 0.344861808248684 0.505507072125264 0.0314499073369101 0.0332197125027953 0.0593207284062764 0.0774664616096248 -0.0494337988264331 -0.0259187928855891 0.0143910507143036 -0.0464430841116393 -0.0148386990374899 -0.000259202620430352 0.000203877894272574 -0.000554106162470019 -0.0057208983710084 -0.00285059913378005 0.00117587013908605 0.00820246690566381 0.000307252629097591 0.000555283249255652
  42 1298.28900973654 ""  0.130864938578646 0 0 0.0457712388489641 0.0923753248479169 -0.0400186271554048 0.00260618658702216 -0.0207396622402938 -0.0117243798760902 -0.0216713098905049 -0.0704571785439459 0.0316442152900525 0.00519020203175926 0.00595720518332735 0.0242175045162506 -0.00808846774624389 -0.00912939808406287 -0.00637452870284789 -0.242212767747404 -0.0989455281691898 -0.386222291419069 -0.378253944734585 0.0202584185763671 0.063799521044461 0.322930490833235 -0.0357574641936041 -0.0455436996809788 -0.0585906545263653 0.0965751081742814 -0.127363893653752 0.070171695597783 0.067452312250556 0.225576704818487 0.0881728538795079 0.101721962597603 -0.113592768289281 -0.031767815441839 0.0282308935078214 0.0281687433258779 0.0342433200451509 -0.0100076036747225 -0.00870240840477204 0.033111042727511 0.00732677251976683 0.0170500058676034 -0.000782222358210558 -0.00123241862488029 -0.00356385800777277 0.00109013800857996 0.000165498815126044 -0.000649018374097626 0.0024040188669875 0.00212420860006164 0.00264634126195463 -0.000335680207318345 -0.00278696484724533 0.000223360899909828 -0.00821928017036703 -0.000761123971611169 0.0016587099975082 -0.0063261275032167 -0.00139640869686618 0.00171206339416718 -0.010796259111436 0.0102242519120381 0.0148219472032957 0.000534666466716203 0.00787050175144911 0.00111045455638785 0.00230140426030691 0.000379734438990488 0.0015139406471747 -0.000710819601634698 0.00112391728636554 -0.00188666466230543 -0.00621150623973513 -0.0189644447008022 0.025258672583917 0.214573214429863 0.0971573219694781 -0.0442613493727781 -0.279520439324022 -0.00789049089766217 -0.0293623520059207
  43 1360.52460821584 ""  10.5896421475496 0 0 0.0572508186361077 -0.0546076495680102 -0.0435935903662919 0.0248664691760776 -0.0436156931328892 0.0156860333881224 -0.00876523299068906 0.0247739462791083 -0.0126245421364251 0.0150402613195914 0.0198267634607252 0.00842982146901456 -0.0108993974309449 -0.00962442603166038 -0.00291906080286273 -0.630461327158054 0.250365169507045 0.338620466668211 -0.378197503410359 0.0812697756908052 0.0810828680963058 -0.0774823259925686 -0.0642796887658325 -0.0177510827020712 0.0146617841002615 -0.0595611863415022 0.083829424954105 0.0465392599762824 0.00769370689255414 -0.0179651323304014 0.0212300088128996 -0.0018358047261558 0.103087444606014 -0.0401838171010511 0.0370569861194508 0.0289215923230808 0.00919941872614321 0.0299257610310348 -0.012502209416869 0.0272576315538809 0.0176497050890363 0.0292300562070452 -0.000701922256300798 0.000451026107183701 0.000626586261398903 0.000700606991085587 0.000726299555172394 -0.00050715746155083 -0.00125782367986757 -0.00150705221735304 0.000147418994896944 -0.0005762699625034 0.0025062663909109 0.000547195234946383 0.00134677792569508 2.74772730607364e-05 -0.00113134204461852 -0.000454764994592564 -0.00251893834734591 -0.00272300038658964 0.00444595005595725 0.00112117441192841 0.000783458344751487 0.000319537423902058 -0.0139172364222373 0.00168271064861826 0.00581150837520587 -0.00357218586949363 -0.00508798082907299 0.00333965706294874 -0.00190930945762548 -0.00250433349700005 -0.00055206365220888 0.0340974584830668 -0.0160867050726331 -0.108172228370386 -0.104735041386515 0.0243323418818208 0.145234810160137 -0.000856411739820733 -0.0324951853497423
  44 1401.72252469757 ""  3.94836227803679 0 0 -0.037740675552992 -0.00658617513366587 -0.0588993925363514 0.0134002675545761 -0.00394036355272073 0.00184648266632182 -0.0108253506653991 -0.0160630174514002 -0.0928058907042729 0.00530808469620509 0.00127507439768145 0.00250781296677292 -0.00146064662269196 -0.000354483935472389 0.000159329470013427 0.309942800650417 0.134076798307346 0.202781657247184 -0.141974504672845 0.0441650663221174 0.0225168394692107 -0.010428979887518 0.00711655750650348 0.0087889946427225 -0.107325129205967 0.0867193529587625 0.44499297277503 0.0702734301420448 0.230430198994911 0.291504904532869 0.212849941707616 -0.00527829567176753 0.388562722604557 -0.00473198441485823 0.00493159316529955 0.00577933565515917 -0.00768887978028118 0.00817225226318345 0.000105569495005717 0.00110901918672349 0.00460391991225118 0.0064118292275809 0.000269507200720916 -0.000416832278740643 -0.000716263863487924 1.53451780216756e-05 -0.000498513337407848 0.000536001863809482 0.000812832130594986 0.00180692703678043 0.00165827157686048 0.000656116953473641 -0.00238321549012604 -0.000572024902935905 -0.00282660651431858 2.06471859753156e-05 -0.00149302339884226 -0.00141280222992725 -0.000856539216346166 0.000599871628427436 -0.00222390623233 -0.0061438619088765 -0.00450574889904923 -0.00446453929598757 0.00919015562863782 -0.00690484442350993 -0.00535433205634311 0.00892855149221994 0.00884900635055526 -0.000296946931270458 0.00266251041219139 -0.00384770468788387 -7.10218509426579e-05 -0.0202067086819381 0.0290155822122189 0.18798860958032 0.0901621708869329 -0.0296978478098733 -0.16153025089442 -0.0178235899427863 -0.00786411249120404
  45 1410.91994533317 ""  3.3981666816718 0 0 -0.00216065406774569 0.00190827332814361 0.00303714450322666 0.00215081755198466 -0.000385701241542788 -0.00161422616672237 1.44008043619154e-05 -0.00180090540556162 -0.00163402293094066 0.000335685874083025 0.000313375322790646 8.84227421527397e-05 -2.63269224907443e-05 -0.000435964054601901 -0.000101141726113108 0.00746170282105854 -0.0107103635383727 -0.0151356025215035 -0.00495000348436423 -0.00052647970371067 0.000199535888812087 -0.0107458962400614 0.00372630106096984 0.00420655989621631 -0.00311078992060206 0.00311541800790746 0.00876078285531704 0.00313449178677447 0.0035573999167705 0.00701718001956501 0.00419981740102399 0.00215291987480273 -0.0010432556312291 -0.00221126747564367 0.00312321777260123 0.000777949999570302 -0.00116717123622405 0.0015188675663651 -0.0003159115375716 -0.00174068150347112 0.000813518725049616 0.00145369667490606 -0.00880321435255157 -0.0178246513361415 -0.019661300671868 0.0189923583795008 -0.0011541362693841 -0.00108482095796898 0.00541047256836856 0.0566618723282292 0.0716516324871869 -0.0363773324216368 0.088055079534696 -0.00260760492736147 -0.14350567469783 -0.00618047098282758 -0.102386716250085 -0.116588683407086 -0.115451657702871 -0.0110429856310199 0.0469222705558421 -0.288255071029798 -0.240768132070045 0.0457064076731025 -0.471236826551929 0.0823531560349259 0.135585855689743 -0.252534267023097 -0.281388834839517 0.202400873355715 -0.36483740313053 -0.015306187369838 0.001247732717435 0.00040619177143018 -0.000621189038118098 -0.00340297567292413 -0.0046410061674745 0.00164499491291931 -0.00828021515950889 0.00168575120701959 0.00114454482122145
  46 1412.57252296345 ""  4.4578428332871 0 0 0.0309234361707417 -0.018495979094471 -0.0919800810886971 -0.0876919024572726 0.0346971768911097 0.0509190828482713 -0.0106809482348518 0.0249744705518679 0.0322279488866025 -0.0158297953976377 -0.0242162265162598 -0.00484586554539459 0.00521830702499364 0.0222222500907192 0.0064013716436607 -0.0232765896584679 0.252157044804317 0.314971257582193 0.301117378909661 -0.0292810302645552 -0.0281948528327844 0.506925051336703 -0.113325392601234 -0.169634812213916 0.0360508303785662 -0.0592009877805942 -0.0705251294242983 0.0563695407178666 -0.0750567554782004 -0.104554565436374 -0.0205714553524476 0.0431909106085977 -0.0419912096823884 0.0912019827697653 -0.117156731968524 -0.0427532188976819 0.0407414699951865 -0.0865041472162615 0.0241641103694466 0.0419533374555906 -0.048079724013868 -0.0801210078784728 2.41910300454097e-06 -0.000828285017084559 -0.00131085602570756 0.000586437484291379 -0.000345824145622869 0.000406060489888596 0.00121537345856598 0.00323784737994686 0.00373406092774949 -0.000689010494565223 0.00127000139788194 -0.000609441134266691 -0.00761690701127894 -3.70963478513404e-05 -0.00458446354326415 -0.0054273006219325 -0.0051544954088118 -0.000191637072873042 -0.000528871081269925 -0.0147567121304229 -0.0114319345116446 -0.0028707406728574 -0.00727792672920492 -0.003823033628834 -0.00223341158416056 -0.0016592905267746 -0.00216772185703603 0.00756208692711556 -0.0130707152845921 -0.00271894402662027 -0.00148723871263157 -0.0110254753606931 0.025788394944785 0.145451432004361 0.0450008861389943 -0.0188505202100652 -0.167581448609366 -0.0254585400641891 -0.0380849853995317
  47 1430.67620168969 ""  8.00461734836692 0 0 -0.0539282334894291 -0.012737819511614 -0.0840819642967758 0.0573708609876585 -0.0165907482294007 -0.00483395937890966 0.02298686868009 0.0287117563019941 0.0735849309801929 0.0154921297108954 0.0105714153948169 0.00475209151622878 0.00274280393185355 -0.0158676325344024 -0.00739175301137425 0.339376218223503 0.150600259252057 0.211868577516911 -0.371070406575205 0.0498830613782276 0.0705065236997879 -0.208550011305517 9.62717769685752e-05 0.0158767497948627 0.0771999397355314 -0.0189876334734486 -0.261711681476125 -0.116499749303578 -0.142203726186028 -0.204007706278554 -0.156636122326216 -0.0234834177235527 -0.189100791246812 -0.0681630210519051 0.0952395020372647 0.0579197158429321 -0.0807441312043763 0.0791447979918769 -0.0118736525710182 -0.0502003875732519 0.0504347445400642 0.0818229781667755 -0.000828626276624179 -0.00244864570004304 -0.00272643422767778 0.00126565137967159 -0.000717238625929223 0.000603729506943844 0.00198415238820188 0.00897811257195908 0.00818626831203654 0.00117568730764718 -0.0059720998649458 -0.00501082894828148 -0.0127598641062604 -0.00117606858170936 -0.0104506250475043 -0.0102625340275469 -0.00817732229325492 0.00112803645539575 -0.000228240427921064 -0.0314689697272706 -0.0271920001120346 0.00406002710758806 0.0264591632054299 -0.000698927641859698 -0.0158090398557737 0.0161159417166137 0.0155723276468443 -0.0100859366831001 -0.00302076202702166 0.0110863572917754 0.000334236529127575 -0.0165565841615203 0.0350511784719696 0.215316325346331 0.0612048127843426 -0.0270617410771547 -0.180652150724534 -0.0373696345356665 -0.0404886451535365
  48 1442.8038409895 ""  20.6816879017588 0 0 0.00495079789064183 5.81206930900381e-06 0.00794085705572753 -0.00300107098041587 0.000511884024708706 -0.000291632847968048 -0.000967125326288295 -0.00194780973796639 -0.004738012887349 -0.00141266284293779 -0.000353854451954957 -0.000140046822711677 -0.000568402425726351 0.001105660118556 0.000592755037928907 -0.0348138885253917 -0.0124973517972129 -0.0160701074769694 0.0231991061059748 -0.00163085075300267 -0.00503393819040276 0.00976212490186136 0.00220067830122909 0.0022983749467095 -0.00610068587995358 0.00736798435308012 0.0105135215507628 -0.00155763193540181 0.00816523995071904 0.00932656476984283 0.0106305531047292 -0.000129265733107145 0.0165437352543677 0.00517353918589676 -0.00772550757704238 -0.00508127301686989 0.00849282115243296 -0.00671145662599727 0.00062637891467242 0.00529959541162912 -0.00430894753005552 -0.00700485601565762 -0.014707733173995 -0.0257493156131453 -0.0173896249922251 0.0240597679301938 -0.00236261074952421 -0.000747256624256028 -0.00061300594118672 0.0982018718575673 0.086250034600074 0.0102509370503285 -0.0813244134897865 -0.0700349653598851 -0.146147909149946 -0.0121001127815872 -0.164973107677125 -0.125097583912847 -0.128926083022798 -0.00974480434031169 0.0506357631808904 -0.328544720862156 -0.314105601839908 0.188247422818132 0.285174894169914 0.16530366817121 -0.034974671169898 0.196700307263712 0.146997565516292 -0.25665529619332 0.132045910777019 0.203611323227804 0.000235094951103712 0.002568255996575 -0.00366578674508621 -0.0249135035615379 -0.0125385629987576 0.00431906172943251 0.0215612266882275 0.000384767392171188 -0.00024652389266432
  49 1481.97703159376 ""  3.91989572954707 0 0 0.0103321437313168 0.00370689029496805 0.00549122187461267 -0.0364504383263608 0.0229397333144175 0.0148102174486317 -0.00933621466203999 -0.00163245516197528 -0.00788178917580479 0.0233625801988372 -0.00830305437614046 -0.00655519481671413 0.0802144676529002 -0.0375899124528302 -0.0250508288273658 -0.0418263891127924 -0.00136848017889931 -0.00735707624817186 0.0902240241250302 -0.206445135372474 0.0322422619980611 0.0559059105505499 -0.125303687474913 -0.183542321087586 -0.00633400852397515 -0.0306252204725433 0.0709636758394153 0.088455137798215 0.00117849302530634 0.0136850850244768 0.0287151438113548 0.0354816586275969 -0.0153861752078113 -0.238298417401386 0.455274313867107 0.197283380461606 -0.450117006534497 0.0956669810996058 0.0327665803551456 -0.431667589586878 0.0540550206735565 0.149239693817264 -0.000235044399521675 -0.000112349786329864 0.000153107231030499 0.000288787597083752 8.28069016208407e-05 -0.000102952146585099 -0.00131725307130789 -8.50136660508895e-05 0.000102578240962477 -0.00178002049607797 -0.00158209898371522 -0.000478624498323533 0.00156027386805693 -0.000371483549433465 3.61144584913791e-05 0.000832979862234606 0.00104026089472568 0.000195909974774082 0.00243415367701884 -0.000167036763509839 -0.00141618692849026 0.0103014108884605 -0.0108804339832085 0.0139497061260904 0.0281471171058681 0.00991726367340754 -0.000696725825376048 -0.0081710782647487 0.020943166014736 -0.00772982125221483 0.000319850608847218 -0.000833386066078661 -0.00341490000644345 -0.0149573060520251 0.00635653194084012 -0.000461278752994595 0.0117153396257526 0.00821342245628603 0.0123963955206003
  50 1487.83880339679 ""  9.105462713252 0 0 -0.00353429930478704 -0.00233625408485918 -0.00332930120482616 0.00191054403674267 0.000185170124661178 -7.50694720797475e-05 7.62059059204502e-07 -0.00205306288123839 0.00298473669809464 -0.000338823389027996 0.000119679415469956 0.000172011749983526 -0.00365009585877237 0.00139623534739613 0.000994728073923323 0.0174717289215515 0.00635809535271253 0.0133147243316549 -0.00898469629861552 0.00320473476225593 0.00167097941226883 -0.00551082635473108 0.00184567027994343 0.00172079697611412 -0.0148785917672196 0.0387581399784985 0.00353671601179172 -0.00482442824577936 -0.0225512676042564 -0.0300054488072518 0.0282429243012581 0.0305327624337077 -0.00792472782391886 0.0110381312245867 -0.0212935307252439 -0.00829500592285553 0.018116482007488 0.00145639407001571 -0.00272208955688577 0.0196157994308815 0.00116364742328817 -0.00174902551600008 -0.00670197948854582 -0.00239003829724921 -0.00103758491198337 -0.00266871368748799 -0.0010184260925809 -0.000650124984954979 -0.02554340083108 -0.017162693096898 -0.0218694344775792 -0.0423739657982351 -0.00854232799787931 -0.0103583354907062 0.125398636429674 -0.016975875682918 0.0880896415263403 0.0802553118055364 0.128112722734932 0.0390420699880956 0.0302681883852884 0.0722670917116274 0.0325368164765058 0.309482974897178 -0.240791056136778 0.415224641282726 0.598320063738715 0.0386930670777337 -0.152882696801106 -0.214039512498311 0.363970928734952 -0.0102416486658795 0.00129179752453646 -0.000107188705370654 0.00124540016478798 0.00970487258067412 -0.00128840563845768 -0.00021888635683376 -0.0186284109659096 0.000246340801919612 -0.0015755438498344
  51 1492.38907627954 ""  6.38723333840588 0 0 0.000926029660255472 0.000537199566609778 0.00389390081918486 -0.000723830426158622 -0.00125932948928218 -0.00180579138848348 0.000732128334642369 0.000789462698311404 -0.00187616454688099 -0.00159786280543506 0.00334578258565502 -0.00957091830756067 -0.00670535211869873 0.0191634635718026 -0.0519852115584272 -0.000606615623392412 -0.00903739135819843 -0.0112557587606929 0.0155644278069494 0.0112605759967443 -0.0125330035575621 -0.00517543151322338 0.0146588557091963 0.0136081303727305 0.00493139147734468 -0.0109752279892584 -0.00541343198100931 -0.00818256747146491 0.0113163970250659 0.0127281478775778 -0.0119531221282127 -0.0166448827667548 0.0104446193188843 0.0930537966574475 -0.225964316675828 0.65838297295944 -0.457565579990796 -0.13123430312916 0.094255081739766 0.465429946936054 0.0725187071402391 0.0167709860199416 4.21677484449147e-05 4.87863369079825e-05 0.000102422483844547 -3.17886136551102e-05 -1.64258921020178e-05 2.17358708744049e-06 -4.54764114155184e-05 -0.0001414268838376 -0.000411705064345113 4.68521184524117e-05 0.000301907830794684 -0.000279811356258269 0.000437013109852615 3.23151579291368e-05 0.000181062415906279 0.000310868592816157 0.00037989399591467 0.000132346279810793 -0.000145484305485294 0.00102536880418812 0.000609171205285847 0.00287478932257904 0.0014061695754659 0.00343082331895544 -0.00101588011486881 -0.00361053007125663 -0.00263232762051618 -0.0022984527178844 -0.00141762213235955 0.00515189692784425 -6.85484652200794e-05 0.000135267713680489 -0.000738111816786346 -0.00365376705747242 -0.000873824588878718 0.000345404157377416 0.00300699022736981 0.000971544245628777 0.00138204337822458
  52 1499.65216135915 ""  11.8297324464689 0 0 0.0204399710685313 0.0117196769085684 -0.0110450622557483 -0.0132820232050011 -0.0236436546066777 -0.00508442922183062 0.027006937594711 0.0236202116190675 -0.0147664488045263 -0.000401313360037997 -0.00162453491955794 0.00051342653425254 0.0174816812404124 0.00443839261825598 0.00113149950326537 -0.0352575725335886 0.0148970400563735 -0.0186671086596328 0.046156678272063 0.202295082122775 -0.0702067747590376 0.10938560755954 0.100857119776299 0.163537278446599 0.131702101581581 -0.217809864056725 -0.227184555496771 -0.266195006002222 0.236982316983829 0.259099182191586 -0.315181800917269 -0.401357122030515 0.223174835971124 -0.0606604853895102 0.123285994916281 0.0215584220766603 -0.0567082667915267 -0.11863341452859 0.0446018043667216 -0.118280994217086 -0.0750748058995225 -0.0922414577396033 -0.000214364456139478 0.000987915070966239 0.00081536277025214 -0.00327865823764212 -0.0010964561193504 0.000656183159113148 0.000346063410849051 -0.00712299211419449 -0.018167363828727 0.00326370849426659 0.0144160961756169 -0.0114161184123359 0.0442832516863257 -0.00308600439156383 0.0322963142389123 0.0267820029534606 0.0451946770625925 0.0164066770124025 -0.0101671839409263 0.0473452471068267 0.0318089419116871 0.11299263150655 0.0736452513503622 0.133934331419341 -0.068858829003951 -0.162697115418737 -0.111493436618004 -0.0911998257966781 -0.0812457325067246 0.22722821580211 -0.00207169725904305 -0.00256430403224047 0.00390417179257758 0.0214711380822585 0.0061436463340569 -0.0035288995860173 -0.0384500965556065 -0.00264178631774049 -0.00619508821998996
  53 1504.60987857255 ""  3.41376956589271 0 0 -0.00804579793058098 0.0160981405633952 -0.00150818615012139 0.00496341315727806 -0.0149451641553822 -0.00538009452459647 -0.011079137222524 0.0298491645279807 -0.00721199531729082 -0.0011336784568239 0.0013354089795651 0.000838273676916668 0.0014860681217516 0.00556261731492132 0.00220569162984837 0.0167660192550803 -0.00624023951480683 -0.0378560565821888 -0.0118056379666407 0.103490970412566 -0.0285901698152361 0.0237598580012084 0.0526109654721803 0.0869469120848175 0.150386732773226 -0.432526024750401 0.0771611484344305 0.266612109253645 0.0961218907908626 0.162502020087051 -0.244133986474616 -0.152777895311493 -0.115897406914418 -0.0150477883368273 0.0288657219596332 0.00485178310443162 0.00252641257603563 -0.0741458949010136 0.0229683305802812 -0.0208490402979653 -0.0444119414557849 -0.0627035251879279 0.00122806664451677 -0.00107619906948178 0.000242949405792667 0.00563040081968928 0.00167882091270639 -0.00102333140617665 -0.00468911184058443 0.0102021937970055 0.0281481905724021 -0.0119323833035424 -0.0263177453567721 0.0191601964074016 -0.072022806835993 0.00600682352415341 -0.0559648844635136 -0.0426586142326995 -0.0751993348417309 -0.0270734317128881 0.0221353526969859 -0.0739580667942775 -0.053472453918177 -0.155636275342323 -0.167753627663039 -0.177718117699488 0.209211381196651 0.291460946369056 0.173219001587884 0.132046195703187 0.196769192954713 -0.404458819605227 -0.00149012733603794 -0.00375773202965734 0.00061248816792195 0.0270930308213097 0.0194685248002443 -0.00870894247242597 -0.00483346495315319 0.00592013535929743 0.0146626500190015
  54 1506.19341753054 ""  11.0689073542385 0 0 0.0110269946411287 -0.0142753496732485 -0.00187993976814941 -0.0094594810534856 -0.0228732126087811 -0.00821820873497935 0.020905601998256 -0.024119335116189 0.00735895205740691 0.00315436589794923 0.00410125489941426 0.00118554372994859 0.0196637630670653 0.0212063495418712 0.00518768822986742 -0.0315095788817226 0.0150201194843937 0.0422500987031098 0.0272034842666818 0.186450818794161 -0.0624901221903719 0.0505418796666931 0.101623214458538 0.165832093396311 -0.122177012713698 0.405649196231602 -0.15799586882249 -0.367258896500576 -0.0481558019819307 -0.115358762301151 0.167013733703046 0.053534873049947 0.173825033585 -0.0829821589127729 0.16747626163948 0.0649718722653394 -0.0689025051612931 -0.307081289622226 0.105388803562739 -0.128859901895847 -0.182168009226391 -0.251837914510174 0.000723572888728545 -0.000742622972031482 -0.000336719204150196 0.00310076078456248 0.00106883066127827 -0.000652711666733956 -0.00143758932134113 0.00634659826288685 0.0174476979068146 -0.00567976695991222 -0.0144890015639374 0.0133084268783064 -0.0443065213069054 0.00358983791929532 -0.0328181303898943 -0.0260895178626648 -0.0453890919589551 -0.0163859840558489 0.0110359343218379 -0.0449003738465308 -0.0306175754404125 -0.111789289083005 -0.0967351796806401 -0.129753395340133 0.101357187594568 0.171690644375202 0.109409625887442 0.0955527592600861 0.10053459493314 -0.25043113270413 0.00315347467907107 0.00549329213170538 0.000481492417590113 -0.0272771217654884 -0.0410992435943243 0.013347197997968 -0.0102282681138472 -0.0156208328370341 -0.0338347186042095
  55 1509.08003627821 ""  3.38185486130973 0 0 -0.0237594489932086 0.000240708742799833 0.00140997689551354 0.0144870171950871 -0.0242635050913666 -0.0112267276864734 -0.0274599710936071 0.00436031484030526 0.00947723667719908 0.00318598846714961 0.0109414857274499 0.00332784303159387 0.0100059290812163 0.0333879396214518 0.0109948142603259 0.0398839233939024 8.78899061475561e-05 0.00964787991268324 -0.0594850468171777 0.147472673372017 -0.0322042671676041 -0.0312570123926378 0.0795628687729622 0.135680415706456 0.00574016705314527 -0.130495560682561 0.218144967249655 0.38064729784433 -0.120456651086424 -0.0949689674133116 0.0685468424153796 0.200404859181329 -0.252708520176514 -0.0762507650982112 0.150008641384375 0.0585387696713017 -0.0134688590901952 -0.419727724171124 0.133755795924675 -0.0911197984425355 -0.248045226797007 -0.356246836002287 -0.00163119504209495 -7.80292123558204e-05 -0.00100482855059534 -0.00261192414019763 -0.000878639915333366 0.000400294959230754 0.00202939841271337 -0.00457813490629124 -0.0129268248983055 0.00561504108994764 0.0119226994675981 -0.0106005829980312 0.0414712517729982 -0.00454298647133058 0.0323243344935324 0.0241057209809158 0.0437044643600344 0.0153095288801243 -0.00971287958056678 0.034422283937238 0.024600772110105 0.0823839231950853 0.0844624867162602 0.094257696932651 -0.0973053121614495 -0.139364227327501 -0.0842320112848432 -0.071631467227777 -0.0914842142319542 0.202617357446021 0.000794531435413017 -0.00135990831539252 -0.000533937806289221 0.0146349366113447 0.0173184133046245 -0.00595518609149246 0.01929563539379 0.00591431689996871 0.0149190365354887
  56 1524.5214623397 ""  2.36387653678495 0 0 0.00623280088425661 0.00531948765487899 0.00300748898960248 0.0244262044888338 0.0546386447559295 0.0167750787054686 0.0104018371969872 0.00295831468566518 -0.00748492996880133 0.00476371883411198 0.015425057908716 0.00522141444294854 -0.0146573614563938 0.032851591943861 0.0133525945146603 0.0141463596894383 -0.0175251119632036 -0.0338069845795002 -0.128455627427451 -0.503783565319027 0.179554978113407 -0.22007037950142 -0.263668013770006 -0.431505733900323 0.0310504873151191 -0.0378519942430106 -0.083613121756113 -0.113465972026695 0.081326157576311 0.0845914949467741 -0.0863013751281569 -0.127839964099435 0.0873892239488053 -0.00204182696294917 -0.00104151328877982 0.00337905016288875 0.106201759377313 -0.32116766173927 0.0872845838730975 0.0538779476586247 -0.185196154710698 -0.289423497133696 0.000689250602455339 0.000279571154494684 0.000641065561533655 0.00017024596442813 6.7214538640268e-05 8.78057320764913e-05 -0.000522501749034938 0.000156126761774417 0.000667490917253961 -0.00106133827351779 -0.00128215803899816 0.00120132837707834 -0.00620003587785413 0.00111397431087529 -0.00540301583790186 -0.00330149220359133 -0.00687696851666999 -0.00221735199378772 0.000903533440716868 -0.0023786878273878 -0.00215331067211581 -0.00576354113140872 -0.0117127501561824 -0.00591649948563449 0.0169463905198685 0.0147312277584146 0.00694715353182281 0.0056828840187643 0.0139240082872517 -0.0220808286147399 -0.00391062189324229 -0.00183515506446559 -4.84330686890887e-05 0.00628538738385088 0.0124052123706065 -0.00423085140948115 0.00280544602429493 0.0049515076989356 0.0123187898172523
  57 1532.27150140079 ""  6.57511649027322 0 0 0.00117296326621611 0.000177913841673067 0.0010748706760187 -0.000259392251843152 0.000800331597795209 0.00015065204020928 0.000391411200550157 0.000290711151299543 -0.000884561356843569 -0.000269494969914337 -0.000154756750100289 1.94603359133608e-05 9.37414411860756e-05 -0.000270513462984165 -0.000187855607075234 -0.00665525945816434 -0.00200370183655223 -0.00361156218238038 0.00203616431169952 -0.00547641171531804 0.00114188892756882 0.00130038437044464 -0.0021156591995922 -0.00435996915440805 0.00256359087195181 -0.00524434694204886 -0.0032729154167931 -0.00438012640454691 0.00631022369572661 0.00732831137015034 -0.00618977815003836 -0.00860257939737851 0.00563926612184049 0.0005597027705659 -0.000890498950313646 0.000252432617972684 -0.000429866168410801 0.00240220929438623 -0.000810388968138137 0.00072000978460736 0.00159528828538057 0.00231685666718953 -0.0760512606640391 -0.0523007725931757 -0.0709341034624825 0.0155742375279559 -0.00293611207899267 -0.0170679308466436 -0.00185194194589645 0.0450346796007626 0.074723921338214 0.00481975197731095 -0.00741822689213318 -0.00855560219858112 0.436207166228644 -0.121488840581849 0.34759605492804 0.233032120615087 0.512222278820755 0.158330534205759 0.0251459432616237 -0.129369843773038 -0.0847841194858894 -0.0635849418879467 -0.0218019298013164 -0.0931634697618744 -0.0743680755895954 0.0528551610837892 0.0555614042626762 0.0638773705402678 -0.0744068808701765 -0.0534950477111779 0.000121855773639563 0.000498957285109173 -0.000894278308112964 -0.00455120036024156 0.000866982419772558 4.47459943745503e-05 0.00366408104094475 0.000225583436080346 0.00320536598828629
  58 1685.24236730012 ""  19.0153950935874 0 0 -0.0152399489734783 0.0229141640458902 0.00906873733382683 0.00137162563411355 -0.000912977136837333 -0.00130992872464882 0.00024695675958877 -0.000843511306872607 -0.00568133075351493 8.27495822614398e-05 0.000549268419404669 0.000290232488401334 -0.000161333939871771 -0.000277285703697382 -6.68982296643448e-05 0.0605486264930009 0.00284471183782068 -0.010528093286756 0.00415159943254228 -0.0242539182568112 0.00310891427131392 0.000807129225980375 -0.0118268041135499 -0.0184972507966978 0.00631924763191344 -0.0316971442848692 0.0384001037680413 0.0373798242148037 0.017317780130162 0.0195928747680807 -0.0094968498846486 -0.00414007800115629 -0.018550841491216 -0.0011764669020212 0.00135063091556681 0.000951425361951194 0.0002095754410288 -0.00115117765350618 4.22115156917572e-05 0.000703087013716842 -0.000917717152352896 -0.000806296717555912 -3.29126076361429e-05 0.000924878981559283 -0.000341336486194178 0.000108377388287627 0.000458565277663528 0.000909462198814845 0.0003085529017524 -0.00190066277445987 -0.00055398829837415 0.000714741216770776 0.000400896843569768 -0.000290522494296432 0.00575068585597569 0.000427644835828931 0.00292227751650543 0.00326490591730648 0.00334568018860804 -0.00247443694002641 -0.00194142982309835 0.004148535732047 0.00576038776764758 0.000591579279503838 0.00647305635523487 0.000569755353363881 -0.00843317956555369 -0.00370451681626059 5.18042849515496e-05 -0.00315925892825984 -0.00297767979399632 0.00727950977654818 0.0508298725783366 0.0418518012807608 0.0227747824626928 -0.271793188625184 -0.539926065690282 0.173473807532696 -0.380691313341181 -0.254585721749388 -0.546596929588601
  59 2942.27734356067 ""  43.8370278905978 0 0 0.00127525883711563 -0.00118034287244788 0.000912866097003623 0.00815313293188267 0.0553652387053726 0.0242535263382971 -0.000455691966778433 -0.000593994121970434 0.000535646719034523 0.00381334846323513 0.000858213973304181 -0.000242888084771207 0.000573067462298797 -0.00968646289586295 -0.00405952343319094 0.00097935385479471 0.0152088529576751 -0.010214311516764 -0.153711835443476 -0.150105425087707 -0.660664004472618 0.000665540711665182 -0.523375316584627 0.377527435423589 -0.00308640546156699 -0.00178540876319772 -0.000814557325848011 0.00148500221818724 0.0137263234924623 -0.00736770796493293 0.00597196958945679 -0.00690022572199502 -0.000906634516192255 -0.0419937949194855 -0.0296137387357555 -0.00464869555650259 0.0311840863624228 0.0363736631240325 0.144073450408642 -0.00354783520010674 0.114250851537497 -0.0880591587262421 -1.38754257971651e-05 -1.86840249117194e-05 1.56286129594611e-05 6.16650197937571e-05 -1.09230101494376e-05 -3.95781318221563e-05 -4.10326636395369e-05 5.11696681432111e-05 1.92348748845671e-05 -2.53092993811783e-05 -4.87398184007191e-05 -3.77180339938151e-05 3.32136852304658e-05 -0.000106566377852481 9.90822974265058e-06 -0.000167649990593944 0.000229728764495656 -0.000131607907359374 0.000166149022121171 -0.000298126183174399 0.000169025051958569 -0.000308337942360625 -0.000109679618088064 0.000199360550985996 -3.74174329959776e-05 0.000207293195190887 -0.000250556002992727 0.000723707008639941 0.000376222947273328 0.000359910926491937 -0.000499024726701973 -0.000343412801148011 -0.000310326306579444 -0.00302114250368126 0.000588882222452045 0.00143691190538079 -0.00260493600443184 8.79483429933927e-05 0.000416219331309036
  60 2969.25353917227 ""  87.6702358939417 0 0 0.000597071524332063 0.0024539568216519 -0.00147268673502174 0.00656784606853286 0.0025594107665189 0.0279605682450428 -0.000513093657359705 -0.000229966174238026 0.000283815616713052 -0.00215297280287725 0.00242850418292457 0.00125126053092041 -0.00623297562453568 0.0420547449554969 0.0211652205236228 -0.00329297168102541 -0.034840779439844 0.0225894467875386 -0.0782891616127017 -0.0799676218755747 -0.30914054937212 -0.00579669752790901 0.0485316859794261 -0.0238288382826029 0.0020756430705897 -0.000132332709495534 -0.000779966729037577 0.000765383184799499 0.00651912133074868 -0.00508894145956294 0.00352795748533257 -0.00419944365844853 -0.00163756819174252 0.185493612931785 0.112819377861487 0.0137334850743286 -0.107736842002314 -0.172283160917116 -0.636412035303813 0.0368838030215387 -0.472929637383783 0.351608956871901 -2.46981745637216e-05 -4.92145232297499e-05 -3.99537277093945e-05 -3.15631155501328e-05 -2.06775135235187e-05 8.1062796802449e-06 2.58797670351928e-05 -1.60907690295635e-05 2.74161117242927e-05 -0.000110348709915326 -3.76665172429777e-05 2.37923135090017e-05 2.17862562444197e-05 0.000967791010867689 5.97336414599351e-05 0.000366601966787288 -0.000369942935255587 0.000373716933244199 -0.000156180035082494 0.000328009199371298 -0.000381893627431437 0.000545795473430354 -8.01715369689451e-05 -0.000489902485616664 7.07935951929305e-05 0.000130731434994956 -0.000164349701214042 0.000774032010764719 0.000399157260840162 0.000316920389219761 -0.000266517900520265 1.43303362507093e-05 -0.000133822204303463 -0.00115082854443237 0.00012153939070789 0.000190823478062254 0.000583214863601139 0.000104892681617335 1.25954868679882e-05
  61 2969.92810883587 ""  48.758666844773 0 0 -0.00128856221140825 -0.0110040053707992 0.00583931334758104 -0.00996199709736896 0.0360146738680022 -0.0764113059668908 0.000260057990681395 -0.000125810449200181 0.000967993861103764 -0.000680373035740711 0.000730591457708519 0.000252913587518253 -0.0024346490855054 0.0138383893336151 0.00232155436484474 0.0159487742817517 0.137024872108351 -0.090597572980947 0.119891759051192 0.148568657044546 0.530479533516731 -0.00205696756473943 -0.580705769711246 0.379561538825065 -0.00684877284452662 -0.00210776698428542 -0.000498348736411 0.000142245371799587 0.00695643423520489 -0.00124266767496373 0.00277293457571292 -0.00418816088886268 -0.000198873396715077 0.0557639702631545 0.033204777349763 0.00497984311127351 -0.0306922961733691 -0.0382824056850917 -0.154084538313753 0.017631137344916 -0.171675660179843 0.122654923175247 4.10125382929429e-05 -1.4128768447561e-05 4.97809037562329e-05 5.45597965019642e-05 -1.55659431830679e-05 -1.97232318082248e-06 -9.16875346328482e-06 -1.77990445140637e-05 5.1041163422424e-05 3.28161791624785e-05 5.97113641497136e-06 9.03373169274268e-06 2.56714576943146e-05 -0.000458170277299556 8.68447708985646e-06 -0.000506421087555889 0.000662952161657992 -0.000645449566343551 -0.000157162205911717 0.000241442078100495 -0.000332095674774542 -8.11965943372384e-05 -7.19654306275861e-05 0.000156764291754757 9.93900922276574e-05 0.000106069414094919 -0.000193340349372244 -0.000326245772668825 -0.000114550468041114 -0.000144488970296007 -0.000160797577151261 0.000307971261387951 0.000348782080303976 0.00273796897243583 -0.000650325794104762 -0.00125561335114427 -0.00309743025228162 -0.0048994743308072 0.00233548594724781
  62 3005.86097891817 ""  59.370065291865 0 0 0.000197421251211393 0.00162826137276561 -0.000926505359404809 0.000752463076157625 -0.00152444115522048 0.00455922699908946 -5.43216152888607e-05 -0.000638952311082667 0.000776826665347388 -0.00013804171168293 0.000133092627450232 -3.92092206390881e-05 -0.0128345589581784 0.0312721354874999 -0.0821414275479871 -0.00131330903500714 -0.0217830368749931 0.0136400479958865 -0.00243284984356115 -0.00759845200557348 -0.0328604091994094 -0.00545143112771389 0.0246333285969295 -0.0165764745820763 -0.00379898108583454 -0.00142904033532665 -0.000481756437439386 0.00149443865142184 0.0121976096646531 -0.00846281140786861 0.0022522438924144 -0.00257038296237389 -0.00065143062732852 0.00961931328956717 0.016353857148684 -0.0228560258498498 0.114348510498407 0.186246953084852 0.59980742545246 0.029438816403499 -0.574365409855168 0.394726489158159 1.62073265404341e-05 5.11859360002293e-07 2.19825191673792e-05 8.88251726422296e-06 -1.56044456164498e-06 2.28644080233093e-06 2.59636053376019e-06 -1.51914583639672e-05 2.19280705560739e-05 1.72644602136694e-05 -1.7173118583358e-05 -5.15976568640658e-06 -2.54673413987281e-05 -0.000255650538716589 -7.39582681276827e-06 -0.000208398181654616 0.000214436140317934 -0.000225326462792353 -0.0001226675512083 0.000212629032520834 -0.000244882551838836 -0.000279871276532304 -7.33373618183313e-06 0.000215188786929527 -5.65648136053862e-05 0.000169382343136419 -0.000232656042512981 9.52400371787231e-05 7.25232793216039e-05 5.0475167393156e-05 7.08924047337904e-06 -1.89018889077404e-05 2.29909733900828e-06 -1.40092618984723e-06 0.000150764351439537 -8.48433537673022e-05 0.000119853881089878 0.000331972102131079 -0.000122797323659695
  63 3024.74137260839 ""  3.75074781808143 0 0 0.00282696382140945 0.0411223554945055 -0.0278986930000761 -0.000644035686561931 0.00409516411148604 -0.00933147949598996 -0.00181660833465041 -0.0231247639182123 0.0391829209062544 -0.000229738980039041 -8.24583523789253e-05 4.68173324268786e-05 6.87884036565378e-05 -0.00124300331267708 0.00193508698055412 -0.043078746207128 -0.501688540111892 0.325436739740817 0.0124962853267119 0.0201744310347155 0.0676180357667661 0.00052673110769469 -0.0598666176747683 0.0406029267633968 -0.213688806201158 -0.087804351370405 -0.0204488763720848 0.072653703921734 0.549128633845132 -0.37418700748152 0.161506347136548 -0.182416807763076 -0.0712677819156754 0.00117183818504136 0.000855979798886601 0.000932130080373832 -0.00266098215782544 -0.00338926287774841 -0.0115170546343869 0.000108272221232918 0.01571928089599 -0.011453540373522 -2.47336419144943e-05 3.33402565405008e-05 2.25846168268057e-05 3.36403185922166e-05 -7.05735734703001e-06 -4.72775374255635e-05 -3.86931298108716e-05 7.03435563156544e-05 3.58716298814664e-05 -8.36453887105514e-06 -0.00141012720545179 -0.000713392972303507 -5.49231414971277e-05 -0.000637961112230572 -0.000148194418202031 -3.48800312729912e-05 -2.49598188252969e-05 3.1243606573362e-05 9.74771972327865e-05 -6.28048051873728e-05 -0.000233828953723741 -0.0137636864228942 -0.000492668007753554 0.0104937491756654 -0.00330311759288354 0.00817822738944755 -0.0117257714792649 0.0170797952517882 0.00862953889736215 0.00977490888999312 0.000395737828377879 -0.00102441163068863 0.00115458794879962 0.00457288711156189 0.00189552738510045 -0.00340856866721881 -0.000340439650330818 0.0147577356023831 -0.00502762587862278
  64 3033.94289895384 ""  54.8297005784734 0 0 0.00412389384359158 0.048319616931494 -0.0311921742167458 -0.00122250654720947 0.00691343872152554 -0.0107367163061408 -8.59780768937898e-05 -0.000249589539483162 -0.0306178606286124 -0.000180105476762063 -2.47509004838719e-05 0.000210367791607387 -0.000223107046632683 -4.25558747650312e-07 0.000559721378231843 -0.0500958071405657 -0.573223234240518 0.368273767405329 0.0125176069870112 0.0173446058487409 0.0630198962241414 0.00263661329475293 -0.0920923305533518 0.059810305958486 0.270633611283652 0.100572650893066 0.0246860666701982 -0.0444664161347606 -0.344038040742573 0.236478333515881 -0.227192340189851 0.240889237217252 0.0993782593898579 0.00222544941424406 0.00140485991240957 0.000557573605937279 -0.00149511512579964 -0.00155631177866304 -0.00605083715308521 0.00163756483882363 -0.00150259135643841 0.000170339072197062 0.000265047904730254 4.48233688385896e-07 0.000198932605622977 5.70952971468558e-05 6.35046576412291e-06 -2.9522583662012e-05 -0.000312569826919186 0.000323648791759316 -0.000717552158084353 -0.00398165102123301 0.0110334413038054 0.00707861519319552 -8.14136682199339e-05 -0.00266655235348994 0.000302061790354036 -0.00311417626582895 0.00314743236447994 -0.00274307711678458 0.00305562340076249 -0.00666817004939243 0.0089692811158139 0.143716419274268 0.00256509682450447 -0.113352905597192 0.0273889510296731 -0.0698827802684354 0.10172653510074 -0.123568532633254 -0.0617380794454208 -0.0722793832567588 0.000459262088167174 -0.00103471703449706 0.00133181469082012 0.00272779612433246 -0.000255082052435063 -0.0033669030021756 -0.00384614788359715 0.0124621313348334 -0.00792567146550949
  65 3034.42560440627 ""  23.7884539333857 0 0 0.00106630137471283 0.012573786424402 -0.00812319429076247 -0.000344096051286359 0.00181047103667805 -0.00281331695735334 -0.000116911823919929 0.000718159885600059 -0.0100892949525377 -3.2051195837327e-05 -1.83785817113085e-06 5.75474311633635e-05 -3.19338110465842e-05 5.73041344155934e-05 0.000145455246070589 -0.0129859823443482 -0.149053322161555 0.0957343944483937 0.00331484998383199 0.00453072124249548 0.0166759369948299 0.000713848499484961 -0.0241653082081404 0.0155865299048312 0.0858434406275824 0.0321849608111916 0.00805042202608449 -0.0150936663334004 -0.117283530387338 0.0804530269217573 -0.0699901264332339 0.0747230809111211 0.0305189673560174 0.000263948335994613 0.000162294873730679 0.000111920424959831 -0.000424763942164172 -0.00045985133023908 -0.0017818783771331 0.000458015968908951 -0.000774930114943226 0.000300902362343125 -0.000514871846720004 0.000363474362612249 -0.000215881874964113 -1.90796501424998e-05 1.98549475731603e-05 0.000124750526562082 0.000937975073681647 -0.000943761290741236 0.00221919381784831 0.0162693121465524 -0.0374532337516029 -0.0249477617386965 -0.000144036303082681 0.000360490175807006 -0.00138019369398971 0.00557854972609142 -0.00566516790026899 0.00434744288742988 -0.00921785676244193 0.0201401925364253 -0.0276800770114481 -0.511665001245351 -0.0080792409421335 0.404752882797545 -0.0948747018442019 0.241031869061506 -0.350997444914057 0.412129059531493 0.205211602537223 0.2418469948764 0.000133470003810116 -0.000352792959375694 0.00047485339684081 0.000539697613718383 -0.000338879242828252 -0.000900416993656179 -0.00106889620014145 0.0044453112269678 -0.00331599564439859
  66 3087.05452354654 ""  28.055900368402 0 0 -1.3932402804482e-05 0.000174915122789683 -0.000142240822594713 5.89972072564906e-06 -5.67783336522119e-05 9.80212759772254e-05 0.00014485144887952 0.00226090619729892 -1.97586251556497e-05 2.25684516906159e-05 -1.32249818107151e-06 -1.29241508464249e-05 0.000103563633125759 0.00011761050527613 7.89568411494847e-05 3.92366368021174e-05 -0.00160111062872185 0.00115835301764853 -0.000154191232816091 -0.000113279106164877 -0.000599645647806997 -2.84539699964929e-05 0.000589315227437277 -0.000407214430558428 -0.0122030173084315 -0.00397824692204116 -0.00156781954313926 -0.00158007329051536 -0.0108894757332029 0.00776298028621422 0.0119704279498021 -0.0121667565540309 -0.00571000090570538 -0.00122322356987665 -0.000750243827735211 -8.03932264964702e-05 -0.000143602726582483 -0.000278994421836586 -0.00101350308311273 4.61514743203966e-05 -0.00029093765270799 0.00023549341494518 0.0381892303499458 0.0260022276455489 0.0368355685292705 0.000586981973266135 0.000710341435789567 0.00132641140035495 0.00354204796993438 -0.00891930500681501 0.00385691782370528 -0.00493429501497276 0.000498053160690107 -0.00459367312093675 -0.0634073900005236 -0.682720047462236 -0.0268656365115796 -0.403618348675607 0.38170111537821 -0.381780132733804 -0.0371309480109525 0.0832541734691917 -0.097515535675879 0.0059222829905074 0.000561671698868875 -0.0064143053234177 0.00931490773997369 -0.0254014990998802 0.0369014720486432 0.0417452716954528 0.0223650278306914 0.0244704908367522 -6.50015710501201e-05 -0.000340716780956383 0.000128966646425065 0.000505854334854536 0.000195343728959218 0.00080713976110532 0.000176694600210236 0.00394444494683314 -0.00202037918961112
  67 3090.16887152706 ""  26.6622771425414 0 0 6.57344363131184e-05 0.00110038830981262 -0.000691702499966591 1.3593865841586e-05 8.85842462940559e-05 -9.31918002515013e-05 0.00098335420939448 0.0077229311904139 0.000137380247150616 2.09381605721265e-05 -1.74360808672643e-05 -2.20123588300453e-05 6.43290242149335e-05 0.000123389364371879 5.36674480979085e-05 -0.00093259467893678 -0.0115721659277548 0.00764560818566677 1.88758896370974e-06 8.29000248734233e-05 0.000229238245103884 0.000122114296213439 -0.00143944268376565 0.000837645817451744 -0.0477199082687639 -0.0159890536049558 -0.00628027172931919 -0.00517600497701431 -0.0341087489589882 0.0248954896351635 0.0410512099028021 -0.0421117116982434 -0.0193242437732405 -0.000914265293889716 -0.00055259181437626 -5.27856462480222e-05 -0.00012168846476986 -0.000293307001547551 -0.00100309135688538 0.000100667030576061 -0.00061095902586957 0.000435429507266431 0.00177070232628765 0.000641743488453852 0.00110927485946509 -0.000438473397538373 9.79585268571309e-05 0.000538375984586722 0.00103521265432632 0.00112226415963006 -0.0012734659482966 0.0818001443521611 0.0275799653071631 -0.0101863276978011 -0.00338534634751344 -0.0286826430339522 -0.00127460643392987 -0.018304006005108 0.0169116902691558 -0.0176255006918473 0.00283133744361793 -0.00825872785367801 0.00917538815755601 -0.477374324251678 0.00185358195960791 0.395897980211662 0.0403380287127562 -0.0481124097761234 0.0742552996420134 -0.544385317406417 -0.284937801862835 -0.345614423274987 -3.354157383498e-05 -9.22127388039163e-05 -4.54091016149825e-05 0.000490407299628313 0.000152385658307154 0.000220407214502228 -0.000338558424972342 0.000696945683226181 0.000330984573557592
  68 3092.96953724272 ""  36.6915132787812 0 0 0.000636501850250041 0.0126875089748094 -0.00826583363072239 0.000128775486000263 0.00109352078714382 -0.002187034830105 -0.00043830923781197 0.0828926157961459 -0.00287260187272833 -1.45191432797747e-05 -9.39852464087281e-05 -8.13572558467721e-05 -0.000819207976489677 -0.000547068810845206 -0.000196981154734667 -0.0110248281503119 -0.136033506171062 0.091116655060931 0.00205184637524727 0.00355815814506282 0.0140157562056836 0.0014886733551937 -0.0202498910592215 0.0109367169980661 -0.377300801788742 -0.121958561430383 -0.048017811147592 -0.0586689286964791 -0.419197795809951 0.301392320670383 0.440565662233217 -0.449328590734551 -0.209735720543215 0.00877844071227933 0.0054941174755982 0.000663440548650601 0.000327056613771149 0.000274001509550822 0.00171686528397193 0.000237761865771774 -4.93797716480781e-05 -0.000371244700180425 -0.00103186141100946 -0.000793660777532822 -0.000912183660028448 0.000105447730517375 -2.86755439278773e-05 -0.000116317093139299 -0.000691989343727289 0.00106134277858376 -0.00097239443844724 -0.00738926310306304 -0.0030739926313667 0.00213715434608751 0.00210108547835781 0.0199849400510609 0.000706949878181124 0.0107365059034934 -0.0100380542924441 0.010243799726321 0.00557780175042026 -0.0123638577941332 0.0141127282351515 0.0484822928981089 -3.12567022520885e-05 -0.0396118424708552 -0.00667067923118434 0.0118297135558013 -0.017013464154896 0.0470468443365802 0.0248997721067134 0.0306174892963783 8.83895057061137e-05 -0.000568430596655193 0.000382443709990579 0.000941717648127216 -0.000702981956082113 -0.000775249336893432 -0.00297236733426938 0.00260944099892603 -0.00417182989144355
  69 3097.67510829269 ""  12.2043446821098 0 0 4.52119192656325e-05 0.000428291743234049 -0.000247401153561057 1.68968643908288e-05 5.26779827878508e-05 -9.11994589014359e-05 -0.000365613048136735 0.00185507272924607 -3.85289938829875e-05 -2.76201182889345e-05 8.6191504702749e-07 5.1491266167526e-06 -0.000297013983709329 -0.000291232011171109 -4.31130072923879e-05 -0.000486975031608746 -0.00457803012976421 0.00298188537012026 8.48372568282599e-05 0.000103256470904683 0.000433317745609865 0.000101001865726087 -0.000819199550506821 0.000496751927076563 -0.0054876113716576 -0.00166018913073876 -0.000702757958284719 -0.00121737966512549 -0.00919921291870135 0.00666145473960667 0.0110445345584199 -0.0113066133885428 -0.00529488913678086 0.00358234930157161 0.00217908548562687 0.000255003387957709 0.000113951252479899 0.000215699322916442 0.000951400776117228 -0.000103554503394127 0.000930010376885519 -0.000716916636508803 -0.00934440611393166 0.00134106370886279 -0.00859029273379608 -0.000182119743351991 0.000907280872954793 0.000574327009097595 0.0206575353545776 -0.0437791063393821 0.0489015878919992 -0.00974026889964704 0.0170825760512892 -0.0406041584404575 0.00349214113680742 0.0563613275669173 0.0058299700687354 0.0904094724365362 -0.0844260533778524 0.0805422639509186 -0.226373776121293 0.507507913032661 -0.581405525111581 -0.102672765043501 -0.00311207083277841 0.072238274836676 0.0986888061023752 -0.252367207248151 0.354330342643332 0.120487242120315 0.0631077672856735 0.0633631496125393 3.77438643018746e-05 0.000201083454311145 -0.00013045369568579 -0.000131297655729377 -1.2030577708731e-05 -0.000326791725559404 -0.000304190022270079 -0.00257527228131603 0.00146975779685071
  70 3106.42026056154 ""  34.8610749624688 0 0 0.000133241155751906 -0.000378986153724929 0.000168574310525443 0.000856056341126016 0.000221669590091802 8.63385191352089e-05 -0.000620693014761365 -0.000783992492305081 2.8259337211335e-05 -0.000499765288849313 0.000185030947633832 0.000124348847121977 -0.0670074845315491 -0.0519747218388812 -0.00811433809729859 -5.67511212696609e-05 0.00411385512368019 -0.00232328017892351 0.00146655490119861 -0.000381131504005106 -0.000523210686145607 0.00152865366064996 0.000703474870928693 -0.000994918441529373 0.00919722104020521 0.00318400069908952 0.00102063868138189 0.000467242742798862 0.00384024091215726 -0.00279687421521189 -0.00274419380610519 0.00264689740106694 0.00149148484870588 0.795760930039862 0.477964001640704 0.0528832190564019 0.0149400842579348 0.0243031331420158 0.136981631743313 -0.018696140927748 0.110659857909484 -0.0945476604751114 0.000130741219558644 4.85610921083025e-05 0.000107681509264322 -1.82717554008679e-05 -5.01325959332316e-06 1.45813036871476e-05 -3.27504177964206e-05 9.82732712707414e-05 -0.000133321508479981 0.000292933705679702 -8.44313051219672e-05 0.000340057994390789 -0.000163635683039892 -0.00167354078013962 -7.84002651743462e-05 -0.00122438883264139 0.0011461132415682 -0.00116655096163342 0.000522163192634348 -0.00118716374857572 0.00139162677555359 -0.000410934805193719 -6.27581198071941e-06 0.00044318523170776 -0.000763410450683711 0.00222698110458687 -0.0030977360850606 -0.00234484757199263 -0.00124590688118285 -0.00143336766167747 -5.19213676264703e-05 6.556390971908e-05 5.88077589354109e-06 9.43651983163661e-05 -0.000160429520658586 -0.000213547911229615 0.000173182996162869 -0.000582995065276642 0.000177758601351816
  71 3119.30009071026 ""  19.566742827409 0 0 -0.00155614807617347 -0.000759704403095338 0.00102710585796713 -0.00021674780740503 -0.000578515090582012 -0.00061229813315565 -0.0861272803086207 0.0027288771177176 0.00896302513925136 -2.10329947309607e-05 0.000186075907216133 0.000248574304646003 0.000605743420480485 0.000179468749868077 -3.92398528241534e-05 0.00192184405601753 0.00988166858686732 -0.00718824126389447 0.00113925343800114 0.000620255855407503 0.00382844611845091 0.00011472233633451 0.00123078000164315 -0.00131764282750572 0.714568889076963 0.271798629204707 0.0898690114231559 -0.00948659215435421 0.0631077911647716 -0.0405304366718004 0.331312461472355 -0.368436363726916 -0.160910293965639 -0.00628543334812346 -0.00378692346857198 -0.000443114011478755 -0.00012235070876186 0.000905930644004121 0.00194973241303717 -0.000108536738914795 0.000845658156756569 -0.000503123047414291 -0.000574773821452774 0.00102996389453117 -0.000591423448872768 3.81249200390977e-06 0.000101423805725529 9.60562097685534e-06 0.00220894198014478 -0.00461491781783213 0.00543727405061593 0.00411979555013525 -0.00371750993498353 0.0128220977607135 -0.00125341149236521 -0.00838326974921186 -0.000110696495932111 0.00574524561195565 -0.00538857686273825 0.00455544516724753 -0.0242127212267511 0.0543223064794257 -0.0613391666728808 0.0312074626202387 -0.000814759394663521 -0.0221400181667785 -0.0279238528659566 0.0737224955453175 -0.101668283019888 -0.0520896200067463 -0.0281638285426197 -0.0299056334834768 0.000442281483125057 0.000273678993941404 -3.0462209030308e-06 0.000503017008077551 -0.00107507211266867 -0.00148763594825704 -1.38930596158323e-05 -0.000498182275193741 0.00172421143805042
  72 3120.04088132102 ""  26.9228615950189 0 0 0.000338352604646053 0.000181573850959287 -0.00017881937886215 5.77679582878154e-05 0.000116634051413726 0.000131337909478321 0.0159021392400733 -0.00071109906266011 -0.00165269464052866 -2.10110394113028e-05 -3.20242909538883e-05 -4.41148638219612e-05 0.00010252453070838 7.61008832820385e-05 3.80708187298756e-05 -0.000593066840294732 -0.00235253383736891 0.00158894661403752 -0.000291068532065478 -0.000187662781273954 -0.00102021374669786 2.30258928633197e-06 -0.000254830504251376 0.000293787749855844 -0.131218149899743 -0.0499375320357212 -0.0164596787330815 0.00199193940698026 -0.0105286077401545 0.00678157631742539 -0.062091695665144 0.0691065789698712 0.0301870466506645 -0.00129399763276611 -0.000753796960669754 -6.69648108156062e-05 -6.97793381763981e-06 -0.000177843253336571 -0.000626368919628254 4.5784256870955e-05 -4.44128021264134e-05 9.12268499653021e-05 -0.00403308526083392 0.00600428389109032 -0.00401103749876445 4.73369956369257e-05 0.000640661201426447 3.73947680576024e-05 0.0123420329821663 -0.0260074028960753 0.0304133052753921 0.0173084353622611 -0.0216855998073804 0.0689131684856816 -0.0062846604841441 -0.0407449808864309 -0.000321641312932812 0.0408487499759347 -0.0383869413765536 0.0338216580370277 -0.13546528693077 0.30453155342939 -0.343226099518554 0.192068587552241 -0.00360163764796925 -0.139082190004379 -0.154066271463191 0.398040511759081 -0.550726626333212 -0.243284666469066 -0.133425212528707 -0.135923355148747 -0.000102500373276813 0.000118317278473304 9.16182470643584e-06 -0.000482623963554679 -6.05089340804285e-05 -0.000450931631831165 0.000824345017048345 -0.00213505692092655 5.01552745102147e-06
  73 3173.62308640154 ""  23.5992079198329 0 0 -3.81773884350795e-05 -3.91573077346846e-05 8.76002084096146e-06 -9.73716801143268e-06 2.96420677603169e-05 -1.90470087803705e-05 -0.000104821925593067 2.47284519942334e-05 1.62350421213129e-06 1.93937805861484e-05 -6.65605613790542e-06 -3.43173336045945e-06 -2.82737911654075e-05 2.35925577044773e-05 -3.34207160658769e-06 9.66500984603195e-05 0.000327765345879905 -0.000210260062668933 1.48536436581793e-05 2.62075348785625e-05 6.14585177621152e-05 -7.63529575504707e-06 -0.000276575640040422 0.000198411340183376 0.000967657146919373 0.000374158811544895 0.000142136188415502 -8.7765839565424e-05 -0.000109949821635511 8.68167056679092e-05 0.000444384395944211 -0.00056546157485624 -0.000237243570997753 0.00026146781196714 0.000130043453104851 6.83990912348551e-06 -1.72153061590295e-05 -4.71623690697283e-05 -0.000132787959111949 2.39018287528188e-05 -0.000272509078239695 0.000180007311351086 -0.0278693905167057 0.086589250573762 -0.0287464605732287 0.000455374567666594 -0.00116229230090201 0.000268084268102269 -0.00270860409984975 0.00550578452867684 -0.0060943592111353 -0.0010366200948568 0.000685658189100567 -0.00281061409370683 -0.0690059639648037 -0.657089559171438 -0.0433685380530367 0.398075645628698 -0.358014238398786 0.383947415897563 0.0318050396535635 -0.0561391544966113 0.0717492060287781 -0.00601904746509604 0.000848756013987966 0.00439594258388944 0.0064755304375787 -0.0190157816164295 0.0224956657709308 0.00829747107949724 0.00318550918800232 0.00478351643034595 6.16823539626561e-05 -5.93850667905637e-06 4.02310897281832e-05 -0.000267069434551351 -0.000134778720627083 -0.000235900313129512 -0.000864799260617816 0.000221427041576974 -0.000169778354835307
  74 3446.70964259564 ""  58.6766273593946 0 0 -0.0012573576368036 0.00252104558266874 0.000269341137887101 -0.000103646384042695 -0.000407732460644037 6.54988374324876e-05 0.000311633575256228 -3.25713933771758e-05 -5.06955289919563e-05 -0.000243330182865872 5.83729092882964e-05 2.7400475013304e-05 8.57003158330963e-05 -0.000138595311834359 -3.9704855160169e-05 -0.0018774134067068 -0.0137615919627739 0.00844331821659882 0.000681903531171235 -0.00119944453721921 -0.0019075173633941 0.00116860126265348 0.00029600695842506 -0.00117734910318549 -0.00189502569829349 -0.00074122461426856 0.000626962697747779 0.000111275759524819 0.00123205224770554 0.000244101735672078 4.61211266216862e-05 -0.000195996251583463 -0.000311907251203321 -0.000861783900398378 -0.000174464341048194 5.28807612239113e-05 0.000100285991836927 0.000263934990761185 0.000565803567769614 -9.52948092877909e-05 0.000849694664012423 -0.000465212224163 0.000543528556975328 9.04748650279609e-05 0.0001668756804788 -0.000314888961825926 0.000204223705292756 5.93598586059348e-05 0.000249339652414825 -4.14337293681044e-06 -0.00051210430043305 8.49414359703999e-06 -7.06023583961951e-05 -3.47231098100769e-05 -0.00148038068153869 -0.00288611246940761 0.000260682544586187 -0.0024844673006116 0.00141763137096996 -0.00174315232595598 -0.000255129812630511 -0.00145975916141755 0.00254148777098776 -0.000958731876034407 0.000514180323797846 0.000783994802799192 -0.00015718499975405 -0.000147273260488094 -0.000249712175413149 0.000822326937151531 0.000478312698014886 0.000525862545675391 0.0169700379482782 0.0532949194982937 0.00485249576378824 -0.114244462342784 -0.0678715012490826 -0.511035338312626 -0.103616377311331 -0.684592412103173 0.435659388653116
  75 3529.07600651076 ""  24.0549879586426 0 0 0.000869073315507566 0.000923018798189803 -0.00177532075350998 7.08777362002683e-05 -3.47485057097888e-05 3.43602912466842e-05 -0.000260651245120582 -0.000135229460448482 0.000520391374467955 -3.20451502914619e-05 2.30126253321021e-05 4.68739442735569e-05 2.6940285093658e-05 -3.17689983347564e-05 1.88522563196972e-06 -0.00389825509758465 -0.012707486364964 0.00820999684669866 -0.000815766397746971 0.00114824167468965 0.00145092381389354 0.000550975514412756 -0.000361126382812241 -0.000430710182020016 0.000532400644601702 -0.000368669546065716 -0.00131539791613972 0.000791360509361163 0.000779889714610505 0.00115738879272192 0.000884997581229083 -0.000218826877834888 -2.52188603623928e-05 -0.000139782475967642 -4.10234413445361e-05 -5.88905620438407e-06 -2.50355814255562e-05 6.55959051864226e-05 0.000121965990329718 -2.44920996715079e-05 0.000251474183520673 -0.000169753502218666 0.000259460111733374 8.29122352898893e-05 4.58929395901391e-05 -0.000182380050917032 0.000168568442748924 3.60659217382595e-05 0.000149840767852952 -5.77028064383921e-05 -0.000271132482584562 2.76181148816526e-07 -8.52950245136639e-05 2.807300846721e-05 -0.000760392323478307 -0.00141505652133014 0.000201826489452916 -0.000857818003694404 0.000317104082003336 -0.000576114086399152 -0.000265399291691443 -0.000553049881777932 0.00128405611002104 -0.000343193829645755 0.000439626851364722 0.000239621608520125 -0.000423560319296952 0.000301100683690608 -0.00068330715293648 0.000583327566672659 0.000318987400873462 0.000538938641806302 -0.00773643517063472 0.0216593200402558 -0.0729635544708476 0.162195775817401 0.144347175132056 0.777069088333954 -0.0603751622438321 -0.444159297693773 0.242255739110604
  :::
 } 
 m_exists[75] { 
  s_m_exists
  :::
  1 11111111111111111111111111111111111111111111111111111111111111111111111111111111111111 
  2 11111111111111111111111111111111111111111111111111111111111111111111111111111111111111 
  3 11111111111111111111111111111111111111111111111111111111111111111111111111111111111111 
  4 11111111111111111111111111111111111111111111111111111111111111111111111111111111111111 
  5 11111111111111111111111111111111111111111111111111111111111111111111111111111111111111 
  6 11111111111111111111111111111111111111111111111111111111111111111111111111111111111111 
  7 11111111111111111111111111111111111111111111111111111111111111111111111111111111111111 
  8 11111111111111111111111111111111111111111111111111111111111111111111111111111111111111 
  9 11111111111111111111111111111111111111111111111111111111111111111111111111111111111111 
  10 11111111111111111111111111111111111111111111111111111111111111111111111111111111111111 
  11 11111111111111111111111111111111111111111111111111111111111111111111111111111111111111 
  12 11111111111111111111111111111111111111111111111111111111111111111111111111111111111111 
  13 11111111111111111111111111111111111111111111111111111111111111111111111111111111111111 
  14 11111111111111111111111111111111111111111111111111111111111111111111111111111111111111 
  15 11111111111111111111111111111111111111111111111111111111111111111111111111111111111111 
  16 11111111111111111111111111111111111111111111111111111111111111111111111111111111111111 
  17 11111111111111111111111111111111111111111111111111111111111111111111111111111111111111 
  18 11111111111111111111111111111111111111111111111111111111111111111111111111111111111111 
  19 11111111111111111111111111111111111111111111111111111111111111111111111111111111111111 
  20 11111111111111111111111111111111111111111111111111111111111111111111111111111111111111 
  21 11111111111111111111111111111111111111111111111111111111111111111111111111111111111111 
  22 11111111111111111111111111111111111111111111111111111111111111111111111111111111111111 
  23 11111111111111111111111111111111111111111111111111111111111111111111111111111111111111 
  24 11111111111111111111111111111111111111111111111111111111111111111111111111111111111111 
  25 11111111111111111111111111111111111111111111111111111111111111111111111111111111111111 
  26 11111111111111111111111111111111111111111111111111111111111111111111111111111111111111 
  27 11111111111111111111111111111111111111111111111111111111111111111111111111111111111111 
  28 11111111111111111111111111111111111111111111111111111111111111111111111111111111111111 
  29 11111111111111111111111111111111111111111111111111111111111111111111111111111111111111 
  30 11111111111111111111111111111111111111111111111111111111111111111111111111111111111111 
  31 11111111111111111111111111111111111111111111111111111111111111111111111111111111111111 
  32 11111111111111111111111111111111111111111111111111111111111111111111111111111111111111 
  33 11111111111111111111111111111111111111111111111111111111111111111111111111111111111111 
  34 11111111111111111111111111111111111111111111111111111111111111111111111111111111111111 
  35 11111111111111111111111111111111111111111111111111111111111111111111111111111111111111 
  36 11111111111111111111111111111111111111111111111111111111111111111111111111111111111111 
  37 11111111111111111111111111111111111111111111111111111111111111111111111111111111111111 
  38 11111111111111111111111111111111111111111111111111111111111111111111111111111111111111 
  39 11111111111111111111111111111111111111111111111111111111111111111111111111111111111111 
  40 11111111111111111111111111111111111111111111111111111111111111111111111111111111111111 
  41 11111111111111111111111111111111111111111111111111111111111111111111111111111111111111 
  42 11111111111111111111111111111111111111111111111111111111111111111111111111111111111111 
  43 11111111111111111111111111111111111111111111111111111111111111111111111111111111111111 
  44 11111111111111111111111111111111111111111111111111111111111111111111111111111111111111 
  45 11111111111111111111111111111111111111111111111111111111111111111111111111111111111111 
  46 11111111111111111111111111111111111111111111111111111111111111111111111111111111111111 
  47 11111111111111111111111111111111111111111111111111111111111111111111111111111111111111 
  48 11111111111111111111111111111111111111111111111111111111111111111111111111111111111111 
  49 11111111111111111111111111111111111111111111111111111111111111111111111111111111111111 
  50 11111111111111111111111111111111111111111111111111111111111111111111111111111111111111 
  51 11111111111111111111111111111111111111111111111111111111111111111111111111111111111111 
  52 11111111111111111111111111111111111111111111111111111111111111111111111111111111111111 
  53 11111111111111111111111111111111111111111111111111111111111111111111111111111111111111 
  54 11111111111111111111111111111111111111111111111111111111111111111111111111111111111111 
  55 11111111111111111111111111111111111111111111111111111111111111111111111111111111111111 
  56 11111111111111111111111111111111111111111111111111111111111111111111111111111111111111 
  57 11111111111111111111111111111111111111111111111111111111111111111111111111111111111111 
  58 11111111111111111111111111111111111111111111111111111111111111111111111111111111111111 
  59 11111111111111111111111111111111111111111111111111111111111111111111111111111111111111 
  60 11111111111111111111111111111111111111111111111111111111111111111111111111111111111111 
  61 11111111111111111111111111111111111111111111111111111111111111111111111111111111111111 
  62 11111111111111111111111111111111111111111111111111111111111111111111111111111111111111 
  63 11111111111111111111111111111111111111111111111111111111111111111111111111111111111111 
  64 11111111111111111111111111111111111111111111111111111111111111111111111111111111111111 
  65 11111111111111111111111111111111111111111111111111111111111111111111111111111111111111 
  66 11111111111111111111111111111111111111111111111111111111111111111111111111111111111111 
  67 11111111111111111111111111111111111111111111111111111111111111111111111111111111111111 
  68 11111111111111111111111111111111111111111111111111111111111111111111111111111111111111 
  69 11111111111111111111111111111111111111111111111111111111111111111111111111111111111111 
  70 11111111111111111111111111111111111111111111111111111111111111111111111111111111111111 
  71 11111111111111111111111111111111111111111111111111111111111111111111111111111111111111 
  72 11111111111111111111111111111111111111111111111111111111111111111111111111111111111111 
  73 11111111111111111111111111111111111111111111111111111111111111111111111111111111111111 
  74 11111111111111111111111111111111111111111111111111111111111111111111111111111111111111 
  75 11111111111111111111111111111111111111111111111111111111111111111111111111111111111111 
  :::
 } 
} 
