# Supplementary material for: Cut-off Scale and Complex Formation in Density Functional Theory Computations of Epoxy-Amine Reactivity
Source: ACS Omega. 2021 Oct 25;6(44):29424–31. doi: 10.1021/acsomega.1c03229 (PMC8587129; doi:10.1021/acsomega.1c03229)
Supplement: Supplementary file 1 — ao1c03229_si_001.zip [file ao1c03229_si_001.zip › Final_structures/Primary/A4_E1_B3LYP-D3_CC-PVTZ-F_canonical/Amine_frag4_reactant-5_isomer2.vib]

{ 
 s_m_m2io_version
 :::
 2.0.0 
} 

f_m_table { 
 i_j_atom_total
 :::
 27
 m_column[86] { 
  s_m_data_name
  s_m_column_name
  i_m_width
  b_m_visible
  s_m_units
  :::
  1 r_j_Frequency  "Frequency"  10 1 "" 
  2 s_j_Symmetry  "Symmetry"  10 0 "" 
  3 r_j_Intensity  "Intensity"  10 1 "" 
  4 r_j_Raman_Act  "Raman Act"  10 0 "" 
  5 r_j_Raman_Int  "Raman Int"  10 0 "" 
  6 r_j_x1  "x1"  10 0 "" 
  7 r_j_y1  "y1"  10 0 "" 
  8 r_j_z1  "z1"  10 0 "" 
  9 r_j_x2  "x2"  10 0 "" 
  10 r_j_y2  "y2"  10 0 "" 
  11 r_j_z2  "z2"  10 0 "" 
  12 r_j_x3  "x3"  10 0 "" 
  13 r_j_y3  "y3"  10 0 "" 
  14 r_j_z3  "z3"  10 0 "" 
  15 r_j_x4  "x4"  10 0 "" 
  16 r_j_y4  "y4"  10 0 "" 
  17 r_j_z4  "z4"  10 0 "" 
  18 r_j_x5  "x5"  10 0 "" 
  19 r_j_y5  "y5"  10 0 "" 
  20 r_j_z5  "z5"  10 0 "" 
  21 r_j_x6  "x6"  10 0 "" 
  22 r_j_y6  "y6"  10 0 "" 
  23 r_j_z6  "z6"  10 0 "" 
  24 r_j_x7  "x7"  10 0 "" 
  25 r_j_y7  "y7"  10 0 "" 
  26 r_j_z7  "z7"  10 0 "" 
  27 r_j_x8  "x8"  10 0 "" 
  28 r_j_y8  "y8"  10 0 "" 
  29 r_j_z8  "z8"  10 0 "" 
  30 r_j_x9  "x9"  10 0 "" 
  31 r_j_y9  "y9"  10 0 "" 
  32 r_j_z9  "z9"  10 0 "" 
  33 r_j_x10  "x10"  10 0 "" 
  34 r_j_y10  "y10"  10 0 "" 
  35 r_j_z10  "z10"  10 0 "" 
  36 r_j_x11  "x11"  10 0 "" 
  37 r_j_y11  "y11"  10 0 "" 
  38 r_j_z11  "z11"  10 0 "" 
  39 r_j_x12  "x12"  10 0 "" 
  40 r_j_y12  "y12"  10 0 "" 
  41 r_j_z12  "z12"  10 0 "" 
  42 r_j_x13  "x13"  10 0 "" 
  43 r_j_y13  "y13"  10 0 "" 
  44 r_j_z13  "z13"  10 0 "" 
  45 r_j_x14  "x14"  10 0 "" 
  46 r_j_y14  "y14"  10 0 "" 
  47 r_j_z14  "z14"  10 0 "" 
  48 r_j_x15  "x15"  10 0 "" 
  49 r_j_y15  "y15"  10 0 "" 
  50 r_j_z15  "z15"  10 0 "" 
  51 r_j_x16  "x16"  10 0 "" 
  52 r_j_y16  "y16"  10 0 "" 
  53 r_j_z16  "z16"  10 0 "" 
  54 r_j_x17  "x17"  10 0 "" 
  55 r_j_y17  "y17"  10 0 "" 
  56 r_j_z17  "z17"  10 0 "" 
  57 r_j_x18  "x18"  10 0 "" 
  58 r_j_y18  "y18"  10 0 "" 
  59 r_j_z18  "z18"  10 0 "" 
  60 r_j_x19  "x19"  10 0 "" 
  61 r_j_y19  "y19"  10 0 "" 
  62 r_j_z19  "z19"  10 0 "" 
  63 r_j_x20  "x20"  10 0 "" 
  64 r_j_y20  "y20"  10 0 "" 
  65 r_j_z20  "z20"  10 0 "" 
  66 r_j_x21  "x21"  10 0 "" 
  67 r_j_y21  "y21"  10 0 "" 
  68 r_j_z21  "z21"  10 0 "" 
  69 r_j_x22  "x22"  10 0 "" 
  70 r_j_y22  "y22"  10 0 "" 
  71 r_j_z22  "z22"  10 0 "" 
  72 r_j_x23  "x23"  10 0 "" 
  73 r_j_y23  "y23"  10 0 "" 
  74 r_j_z23  "z23"  10 0 "" 
  75 r_j_x24  "x24"  10 0 "" 
  76 r_j_y24  "y24"  10 0 "" 
  77 r_j_z24  "z24"  10 0 "" 
  78 r_j_x25  "x25"  10 0 "" 
  79 r_j_y25  "y25"  10 0 "" 
  80 r_j_z25  "z25"  10 0 "" 
  81 r_j_x26  "x26"  10 0 "" 
  82 r_j_y26  "y26"  10 0 "" 
  83 r_j_z26  "z26"  10 0 "" 
  84 r_j_x27  "x27"  10 0 "" 
  85 r_j_y27  "y27"  10 0 "" 
  86 r_j_z27  "z27"  10 0 "" 
  :::
 } 
 m_row[75] { 
  r_j_Frequency
  s_j_Symmetry
  r_j_Intensity
  r_j_Raman_Act
  r_j_Raman_Int
  r_j_x1
  r_j_y1
  r_j_z1
  r_j_x2
  r_j_y2
  r_j_z2
  r_j_x3
  r_j_y3
  r_j_z3
  r_j_x4
  r_j_y4
  r_j_z4
  r_j_x5
  r_j_y5
  r_j_z5
  r_j_x6
  r_j_y6
  r_j_z6
  r_j_x7
  r_j_y7
  r_j_z7
  r_j_x8
  r_j_y8
  r_j_z8
  r_j_x9
  r_j_y9
  r_j_z9
  r_j_x10
  r_j_y10
  r_j_z10
  r_j_x11
  r_j_y11
  r_j_z11
  r_j_x12
  r_j_y12
  r_j_z12
  r_j_x13
  r_j_y13
  r_j_z13
  r_j_x14
  r_j_y14
  r_j_z14
  r_j_x15
  r_j_y15
  r_j_z15
  r_j_x16
  r_j_y16
  r_j_z16
  r_j_x17
  r_j_y17
  r_j_z17
  r_j_x18
  r_j_y18
  r_j_z18
  r_j_x19
  r_j_y19
  r_j_z19
  r_j_x20
  r_j_y20
  r_j_z20
  r_j_x21
  r_j_y21
  r_j_z21
  r_j_x22
  r_j_y22
  r_j_z22
  r_j_x23
  r_j_y23
  r_j_z23
  r_j_x24
  r_j_y24
  r_j_z24
  r_j_x25
  r_j_y25
  r_j_z25
  r_j_x26
  r_j_y26
  r_j_z26
  r_j_x27
  r_j_y27
  r_j_z27
  :::
  1 -22.6140964092947 ""  2.64484831982062 0 0 0.00731002949680353 -0.000174550693722866 0.0218202722501881 0.0644731679168769 0.0223194687148073 0.00384571978599305 0.0130959840506975 -0.00147856973972781 0.0302063569741858 0.0451505104666229 0.0140301733233229 0.0116319697191996 -0.0109274654522004 0.00132611820356612 -0.0801743503042855 -0.0249266001306192 0.00371490837737839 -0.00880031140424479 0.108664023049233 0.037737079744626 0.0477227280812106 0.084896619197771 0.0338051048883847 -0.0513605773356141 0.0226544537130329 0.0110667304276291 -0.00173702359985088 0.0414939334896934 -0.00349728765793224 0.0583650005618958 -0.0208131170552156 -0.0129001391863143 0.0415629385221226 -0.00620944127763386 -0.00202725942579685 -0.0531991957519938 0.0224814605267993 0.0417465620779524 -0.163541388597924 -0.0927117864920541 -0.0454369573176041 -0.0952258994331246 0.0381247490883276 0.000971957906630749 0.0435041276829418 -0.0793730264565688 -0.0981814759029521 -0.0708060327212756 -0.0559328584089325 0.0609440532403088 -0.026494634964009 -0.0146563622910227 0.029630339684963 0.00282298858671301 0.0287021206251768 0.0688684310476381 0.045874058484391 0.139861616508633 -0.0694907724886576 0.119658694770935 -0.134792072088769 0.176606976225419 -0.0736169153568399 0.0294543652950849 0.145016988853139 0.0545899807915272 0.0619326775708616 -0.0836398676556632 0.0486330150322574 -0.104557256010097 0.00427701340438015 -0.0733321626843413 -0.00791019511614287 -0.0201094962381888 0.0682709165846874 -0.0108913799214648 -0.0171563668178679 0.0582920386309745 0.0138220565212975 -0.0256277675218522 0.0898881214970803
  2 25.943035547072 ""  1.90180031529754 0 0 -0.0149378981582351 -0.0130801974747978 0.0213636332734107 -0.0204208305389556 -0.0635984326611455 -0.0130158819905707 -0.0602745621719507 -0.062123915969218 0.0880739858010114 0.0226350659322448 -0.0250267890029632 -0.0850689924601115 0.0523167111133157 0.0526353441970611 -0.034504588288651 -0.0046647511849419 0.0501694368217242 0.0530658444709017 -0.0362225440266778 -0.132344783340504 -0.044009154805007 -0.0455403161817149 -0.0690557730635526 0.0437349825865806 -0.0851473299866234 -0.0702667203106959 0.140253572412966 -0.0711489466351526 -0.12762968550468 0.0592482375872731 -0.0586965909457185 -0.0264072173035898 0.114229589905425 0.0747245341113994 0.0715142212194848 -0.107568872784009 0.0223578742414161 0.0187283114765822 0.0382042201579694 0.0836659094240304 0.129579675836962 0.00223185845844077 0.0358465584941451 0.00295595573331808 0.0661506968045575 0.0542496107789105 0.0105826323478076 -0.00206790070764156 -0.0185367368426292 0.0322992118440358 0.0292397307304037 -0.0731013693458258 0.0635805705296926 -0.015220236423537 0.0560920112310028 -0.0181457958797383 0.110096046666153 0.037619100615531 0.0032773313552158 0.0616380805815904 -0.0358654622707342 0.0343053743034593 0.0535916923019755 -0.122652049697574 0.0769254305366673 0.0211700372295092 -0.0521224291600898 0.0591006784584058 -0.0361274537009832 -0.0865567666756327 0.0793441988673246 -0.0643838090401256 0.016946907282897 0.0012254419766231 -0.0438928210810672 0.0431695070309177 0.0228649513675345 -0.0719138458232055 0.00536986561567723 -0.0405891970723536 -0.0724826817095366
  3 41.552817593691 ""  0.255046240132239 0 0 0.00974505806867242 0.0350814196653628 -0.0259933120358722 -0.0181247678453232 0.0154132137522448 -0.0240407324609026 0.0753557885726507 0.067951214986512 -0.0378606480042331 -0.0553947544260531 0.00341952344260143 -0.0284215882743008 -0.0269034873738054 -0.0355790240001495 0.0172008012474871 0.0139688310596152 -0.00921375903129707 -0.0369075144864238 -0.0283313179919919 0.0351110800177395 -0.0280195960585153 -0.00287214343400283 -0.0114884264621938 -0.0191645100799849 0.108013970345904 0.0403926315821889 -0.0579994687866556 0.076919447038751 0.113952455415496 -0.0236552272775325 0.090315447284224 0.0759679986883246 -0.0405471275593219 -0.0772115708452673 -0.0445162360043112 -0.0107159019903498 -0.0205374487859065 -0.100449218588741 0.0652865174401532 0.0364889631327658 0.00592416941042952 0.0316616003597986 0.081846254234576 -0.0360909527840738 0.0863525296546005 0.0609127854140858 -0.0590992124894182 0.00517384482667404 -0.0213303125620703 -0.0259638945244662 0.0430811754412214 -0.0742135131909588 -0.0380200913111095 -0.0240561783229849 0.103381324386302 -0.0186303724076676 0.150401237821271 0.121380494316997 -0.051846060655875 0.0709635823785356 -0.0713008264054627 0.000522966128337263 0.0828912401392615 -0.119954412418441 -0.0124406864135703 0.0183650581411738 -0.0182202949507718 -0.0644152608208207 -0.0618120010973568 -0.126155386788933 -0.0463645804432047 -0.080152218500396 -0.029071056585134 0.073701636870888 -0.00703391545539673 -0.0635183621606642 0.0627370201359815 -0.0157317017458226 -0.0200612705679573 0.0892910604026162 0.00885416918725112
  4 42.7288466430734 ""  2.15351719127886 0 0 -0.0123595764713065 0.0124104167917909 0.00789736346967937 -0.0405043502873579 -0.0252313900385205 -0.00356167404406925 0.0125353579800383 0.0137858737622369 0.0281847814216962 -0.0480918687934614 -0.0158926896821496 -0.0408396528727192 0.0321366994879807 -0.0134055875441096 0.0897777012259842 -0.000741429069644549 0.00751990876809443 0.0176131292359688 -0.0586643081065683 -0.0395869238825661 -0.0234646082497347 -0.0431967263304199 -0.0485982881930446 0.031440776613653 0.0227517159127174 -0.0106000673492348 0.0418361053836308 0.00495861422111618 0.016983818041224 0.0215635275336024 0.0277885279987269 0.0367341478913284 0.0367093456449791 -0.0237994110274199 -0.0118648416212936 -0.00695658061500132 0.00784116395897263 -0.140303849096734 0.236223310371074 0.171219645011991 0.112729777926721 0.139795420912046 -0.0100793934594041 -0.0505611806407448 -0.0164137545788021 -0.0344025517924246 -0.0726561498443962 -0.0571742785381627 0.0346579863766651 0.0282541237255578 -0.0471782620148158 0.0895707612617668 0.0781165227941875 0.0442459160048197 -0.0300515399379058 -0.0603397742564345 -0.0721937778881505 -0.00529829949199317 -0.0765632380960491 0.0738846652687893 0.0452519518762816 0.0724861193051516 -0.129428905761641 0.14030829923631 0.149271105355306 0.0630907940213955 0.075925497083062 0.02517608559113 0.12838731975273 0.0950057227675122 0.0991410860278707 0.0113009863864362 -0.023084825815848 0.0479996277129435 -0.0130782729666714 -0.0339276461518799 0.0530123307001054 -0.0372543217357704 -0.0269944228514979 0.0368286845162571 -0.0211135404393697
  5 50.4097786381401 ""  1.35963314679399 0 0 6.86727044502449e-05 0.0109511097880547 0.0262478798807993 -0.0244975651042667 0.00947835102175443 0.0423202072576144 -0.0341051605214656 -0.00279346734817003 0.0257797967975632 -0.0421617178426148 -0.0065588833873433 0.0749166942396664 -0.112846120505503 -0.0317848479451725 -0.0401046756088545 0.0200143495541295 0.0316115853883939 0.0532899541054957 -0.0335568864282484 0.0327015076315888 0.0387001438164936 -0.0175861475429764 0.00251009315764647 0.0393998839008401 -0.0582746504766331 -0.0055450754007413 0.0701889959732657 -0.0648412303655857 -0.0221476063702247 -0.0105777699301095 -0.00449812559977157 0.00814627122689901 0.0166681443732586 -0.0759259725251234 -0.0386506566362663 0.0570585718518502 -0.0851642157983634 0.0769673255936629 -0.175321877720934 -0.229447681006595 -0.152720758834405 -0.0900537966759994 0.0285077070058995 -0.0587291994594418 -0.00563690056019159 0.0934615023727782 -0.012551678873564 -0.0450737622146828 0.055571301001861 -0.00228625125300002 -0.0293165247780009 0.0135530981837436 0.0865684476772855 -0.0266227772873466 0.0407084700450047 -0.119721158793397 0.002559905965728 -0.0217439985100532 -0.0387910606824149 0.0135820149224279 0.0900214967836504 -0.0319827707655464 -0.0396973180270941 -0.0287799496122493 0.0860560881825525 -0.00341712258994748 -0.0182904577304994 0.108883104154734 -0.0143915489156402 0.0551267767408419 0.133822836841309 -0.0598898350436019 0.0302407432194673 0.00715053226827569 -0.0161839798369286 0.0532108344812042 0.0195412785525544 -0.0238063494054658 0.0227927036620547 -0.0225216826730432 -0.0357423929606173
  6 77.9042245521316 ""  2.03015016243337 0 0 -0.0204892421830913 -0.0198552936964022 0.0109157810532322 -0.0295610175250452 -0.027730989512954 0.0113919925180645 -0.0282739977984439 -0.0276321958894408 0.0211256162481498 -0.047637383949035 -0.0347126430287772 0.0134090395600511 -0.0362769766942257 -0.0620708937248844 0.0319596548263534 -0.0132001761058005 -0.0117350754841506 0.0208139683898995 -0.0302918965053578 -0.0162430277198593 0.0131504028314295 -0.0220925137020462 -0.038456966281117 0.00994288328036756 -0.035398465849489 -0.0346801202387283 0.0420860258445222 -0.039890340866059 -0.039341409651364 0.00619460426744149 -0.0161876542610251 -0.0158442179657355 0.0230290169669778 -0.0698255183806167 -0.0685445134193522 0.016456935265144 -0.0278847611439652 -0.100740558783366 0.0537615898420107 -0.005297598501695 -0.0396095230615556 0.0402540165681471 0.113452325881799 0.129477732087105 -0.00968875239799579 -0.00103811567046035 0.043812554290635 -0.0186014863782696 0.0156462295379142 0.0754820247127194 -0.0138739257356821 0.0549710221184239 -0.0507587956733695 -0.0419643135059069 0.104229482403261 0.226671960697168 0.00880203705551761 0.209886075811621 0.0850034977631866 -0.0230760621461666 -0.0661533981397068 0.146255222713563 0.00990406287275875 0.0994295124892463 -0.0121862381078431 -0.0411193459600474 0.13929574020587 -0.117777656401524 -0.0643603323566345 -0.0430943080622791 -0.121779598655777 -0.0414014012196045 -0.0143314566892873 -0.0118523704442404 -0.00598997290238358 -0.0147450612036101 -0.0105170262733426 -0.00936438931874696 -0.0242850001177852 -0.0115793427598225 -0.0169127344202087
  7 86.0961340039308 ""  1.00223743155851 0 0 -0.0561025179296809 -0.0323658857635014 0.00747325886396534 0.0253025352834049 0.0100881280803388 -0.0115950342392855 0.000552799648319572 -0.00245163251805847 -0.00557618686802763 0.0132299646497245 0.00370319013645109 -0.00844432877462113 0.0348973282503264 -0.0113475936285547 0.0265810646836447 -0.111782941676595 -0.0717788055317041 -0.0614666282080826 0.0787630556576996 0.0261485645225596 0.0407105536595033 0.0453204695774293 0.0317707418362425 -0.080985078980867 0.044710208433854 0.0204804160931668 -0.108865431357996 0.0706689572687153 0.0368748863678122 0.0758738987867404 -0.0726357130591356 -0.0421549872069392 0.00738835187990635 -0.0168750530745498 -0.0143025238203171 -0.0381809128065578 0.0460472175023821 -0.0949092038264198 0.0843770403450887 0.0898258274233564 0.0623328546745869 0.0588047789218214 0.0136563148792677 -0.00899541625802548 -0.0282803873687212 0.0753180697039425 0.0377031846834177 -0.027989912560856 0.0294308595225803 -0.00121067280221219 -0.0265671428361035 -0.0234766533793685 0.0523378576227559 -0.0572170822041225 0.0283038434985159 -0.0526855246943532 -0.00778167556535093 -0.0314119382135763 0.0196826956061857 -0.0516171963758229 0.0583948274721057 -0.0462451856840436 -0.00543604870978456 -0.0780544359153589 0.0163438029829032 -0.0507774533541079 -0.0512129629610793 0.0992757083231793 -0.081228843650197 0.0158655141597418 0.0845504397941565 -0.0646159606815769 -0.115601739170575 -0.0511351333308519 0.121850317030543 -0.145008615269379 -0.0600316884520659 0.114153467298771 -0.0588963653594499 -0.0341052383451531 0.188163936454869
  8 124.755915847095 ""  0.855038967233986 0 0 0.0105613471095374 0.0520154465789634 -0.0107529956565358 0.0848752488683066 0.0786823941529989 -0.0315561094120959 -0.0928439538212695 -0.00788512754056105 0.0274297880862478 -0.0248329896827647 0.0352319208601654 -0.0168834063018639 -0.00698035955467888 -0.0952485208907776 0.0105253597406382 -0.0186282357002835 0.124614789882015 -0.0155891860307589 0.153257352673402 0.148718332857723 0.0478166587034295 0.148746660232501 0.0626941360893968 -0.138696338300749 -0.145275461440882 0.0340639153618463 0.0633331480823404 -0.0885347832337293 -0.0968560301142206 0.00734506107372837 -0.125626520876025 -0.0120252696199498 0.0435518965357535 -0.224334278853562 -0.1255057767616 -0.158046956164982 0.0869626541222425 -0.360043819948047 0.10989547230705 0.11867299068233 0.0901962357981618 0.0928316528185094 -0.0140047281808894 -0.0132572865346534 0.00453904429794615 0.00157675037028362 -0.00109681339237412 0.010817322744873 -0.00457511024658216 -0.0142786289699323 0.00867119487541502 -0.0135089664947249 -0.005404681171293 0.0041428545796077 -0.0117408201394395 -0.0214158336465644 0.00690025126550856 -0.0259984198563934 -0.00570854976134141 -0.00180431431591714 0.00523727856548906 -0.0263648968091312 0.0112507835980489 -0.0232799722264304 -0.0233960520593162 -0.00229489179332039 -0.0259425527358495 0.0130548985082433 -0.00343975187016304 0.00140445384248593 0.00038346115269264 0.0137202871214664 0.057590356778214 -0.0166019295669422 -0.00924715287821197 0.111429325051437 0.000381511202894602 0.00472295079117977 0.0668828375527436 -0.0498510286162422 -0.0115188861020868
  9 185.621619779059 ""  1.00962927887664 0 0 -0.0210513021383662 0.0271533876445364 -0.0318056695437819 0.0271127295980427 0.0225031444642288 -0.0617039749787684 -0.0293393625364328 -0.012191296130145 0.057322822815617 0.0145850161231401 0.00530379227420378 -0.0153160674794874 0.0560644509266636 -0.0780132937259737 0.0509019360443792 -0.0490246047154729 0.0633322243514781 -0.048641847352295 0.0577272273363648 0.0489519341283663 -0.0266705644435825 0.0421055445862392 0.0346229488299602 -0.107823154860424 -0.027673492726667 -0.0163244764780168 0.0596344508837841 0.00761845986331074 -0.0777610670278112 0.0768092752874039 -0.0790232030150244 0.0187841132145603 0.110485036843079 0.231523537303356 -0.100306319267426 0.451104072681662 -0.053706386532443 0.252195293409583 -0.0844781241745847 0.0317854378282852 -0.446176444742119 -0.141287747740926 -0.00267512877218408 -0.00308364180952289 0.00262715715862315 -0.000483012588705913 -0.00141970779218145 0.00239917857593447 -0.00165139587619642 -0.00252153035491611 0.00268284135236071 -0.00352014175534116 -0.00135875576018566 0.00155478021999844 -0.00227247642679787 -0.00415547805767214 0.00295714408683889 -0.00428525787702839 -0.00215913391069726 0.00200188996011412 -0.000206097090872479 -0.00375426604799368 0.00226088073219533 -0.00590915344314223 -0.0119143212759557 -0.00407938932302568 -0.00999272545851304 0.00837424720742607 -0.00254706405064465 0.00384275490783489 -0.000303343455713836 0.00972222474750712 -0.0435278931952739 0.047955263146721 -0.0189288100138573 -0.049836434118094 0.0731009336402935 -0.0895819984147383 -0.00864488035851512 0.00125976655797252 0.00119074235950733
  10 206.235989705863 ""  0.273853415513651 0 0 -0.000735185750495637 -0.00148032200695014 0.000464846979824236 -0.00215733426971993 -0.00155825061287263 0.00121939597273236 0.00192950787335879 0.000132729009574626 -0.000718078283838946 -0.000365368515432056 -0.000712351138560262 0.00108425777434477 -0.00115717003079131 0.00263896072016035 -0.000105194552835873 0.000279640796002341 -0.00287355204265342 0.00104603529250096 -0.00286158229938241 -0.00233009048000544 0.000354792236965057 -0.00331144913642539 -0.00116576307903492 0.00304560129546877 0.00262022030471259 -0.00285934461209951 0.00194576313025351 -0.00121887773472187 0.00278076174808823 -0.00313532358663216 0.00642416922921417 0.00206124674376683 -0.00187109822250115 -0.00252760949602495 0.00351517819124481 -0.00711433842734925 -6.87677026116698e-05 -0.00170847818866395 0.00220241430626684 -0.00172643240930516 0.00883013716255481 0.00327056209464158 0.0238272839433959 0.00116229800697666 0.0388182209993648 -0.0106633589132768 -0.0291206069471444 -0.0333178770317598 -0.0200829034632785 0.0411433394243048 -0.00473233885850581 0.00674202336983205 -0.00155220322259032 0.00128902414312419 0.0271138975397421 0.01342356744461 0.0528746703929162 0.0577193552967069 -0.0244855506869768 0.0717810404143505 -0.0459302062210659 0.0776880363160174 -0.0190702187057585 0.0137816168853077 -0.471262519246186 -0.312456652498779 -0.279163648376574 0.404599656550002 -0.14889140097136 0.316818376771641 -0.0116504478039066 0.450106667163577 -0.000922012412445015 2.15201698731944e-06 -0.000508771814727801 -0.000182075244861971 0.00242101973788327 -0.00584270851335534 0.000462874703026147 -0.00560949504070359 -0.00106019503682619
  11 236.575353964749 ""  0.97020937393148 0 0 -0.0135301029908624 -0.0109358413727262 -0.00454345412636308 0.0169439451205952 0.00743151354490277 -0.00746799097666078 0.0020664946398732 6.97225034868759e-05 -0.0136756759712126 0.0188308306307121 0.00328776923382301 0.00725040135613551 0.0128184968478061 -0.00283961707834997 -0.0037504923606682 -0.0221709445886971 -0.0281758839014326 -0.0189924608480613 0.0456526489286106 0.0222383017522751 0.0227611239030489 0.026554782583051 0.0236807201949938 -0.0487206431626645 -0.0871030154639083 -0.259007675819704 0.466895650058444 -0.384480975215186 0.00620206660975604 -0.402393022306074 0.482116837996031 0.259162508572195 -0.0988533135710041 -0.000799387789685567 -0.0044688942650441 -0.0158942349074138 0.0236656283315035 -0.0171989704645238 -0.00631481825986302 0.0108407789872564 0.00691880589301245 0.00158113667130981 -0.000787822284478481 -0.000351483910041932 -0.000742778092499517 -9.96350622690765e-05 0.000755863958331858 0.00150366155894363 0.000835328632501835 -0.00162813259116568 0.000704838980891833 -0.00162520745068526 0.000734956888527821 -0.000821783030111298 -0.00111394754158902 0.000105328663728999 -0.00170627001952181 -0.00197788366997539 0.000713241063647519 -0.00234576142876605 0.00196522358760151 -0.00295438298621585 0.00075878885591488 -0.00451339293048834 0.00228789072740822 0.00177002156609895 -0.000821091652143791 0.000254719268136894 -0.00122307301027239 -0.00197411972663659 0.00240072393425452 -0.00453928028059182 -0.0402461395133295 0.00278901900020087 0.0252695480605665 -0.0409042604630553 0.0453762891669505 -0.0814649467417073 0.0178837511261635 -0.0709357484166007 0.0593890047234997
  12 262.713345648112 ""  12.4157808264589 0 0 -0.0259384701010946 -0.0246840069589538 -0.0586817089505139 -0.000325669646713909 0.00878335272053331 -0.0324723476516001 0.031379204277132 -0.0423261520228508 0.0421762606489552 0.0762958744948361 -0.00896540634311458 0.12294019641021 -0.00241008608726784 0.00210670616907001 -0.00196573879187133 -0.0474384963657382 -0.00281388647064052 -0.0701904365192101 0.000231764435673182 0.046440322653867 -0.0232316474842419 -0.0364766199003057 0.0902520880105526 -0.0642191461514321 0.0794264591035255 -0.0667872367976886 -0.00819395866374281 0.107354991021164 -0.0748773533475938 0.109866449205858 -0.0457112884815456 -0.00588694892019137 0.116333810377676 -0.11365398537936 0.00608760916518593 -0.197569882255935 0.101709442986812 -0.152640814902569 -0.0115507156997143 -0.0628017116187028 0.160946498426705 0.0892247795765011 -0.00291316201847699 -0.0010585129587101 0.00174091096240866 -0.00177366566368803 0.000581364980592869 0.0020496951300819 -0.0013864321361994 -0.00155485538311941 0.00241033015404403 -0.00133237824933994 -0.00207021722951293 0.00261339148760058 -0.00285589755890539 -0.00157047028301695 0.00119584423858106 -0.00458643054569005 -0.000215866172425976 0.00154611908344679 -0.000299819085970671 -0.00263114087356444 0.0019654318119137 -1.7841787021392e-05 0.00158566538889979 0.00429465990444605 0.00104956396855729 -0.00569567527866116 0.00415413813769515 -0.00397199003341661 -0.00272217934546481 0.000128233381418132 -0.0740385203446232 0.0586796609579922 -0.0763657242467773 -0.0893134025440153 0.139481969096799 -0.296958087665795 -0.00179792129166203 -0.0872284542120861 -0.0533931328587564
  13 317.002261601848 ""  26.0892171198711 0 0 -0.00357970582656951 0.00235725669282253 0.0101100954156104 -0.00142726425156757 0.00252344380436803 0.001660459031639 0.0252585093658583 0.0238218968380013 -0.00229196263821268 -0.039726740403792 0.00400807495689597 -0.0306828010094604 -0.0185194925998 0.0199625963492769 0.0123616625680013 -0.0244451783737991 -0.00885783252790668 -0.0119791659645951 -0.000174173988987397 0.0135292353526129 0.00652992334420584 0.0136681989782396 -0.0246852071741419 0.00674673663647253 0.0566446340092657 0.0327270852411771 -0.0628813654650697 0.0599274734775555 0.0598966994596157 0.0411314417166138 -0.00896872852627804 -0.00466682099212353 -0.00265337705483105 0.0225329915983702 0.025888850455456 0.042552986087804 -0.0522111392630376 0.0571701915939375 0.0279711668577377 0.00272594940604655 -0.00177611148756643 -0.00299402465581219 -0.00322319359609214 0.00292530267377249 0.00210248754283781 -0.00390015562243322 0.00529477070935106 0.0021944580191829 0.000393073711285862 0.00355187969621472 0.0024391042296627 0.000313398236642226 -0.0036370049075645 -0.0021401454757683 -0.00673349619096686 0.00286981605215011 -0.00635247415302663 -0.006902424903481 0.00441122903783669 0.00437171691683723 -0.00132928122629384 0.00451442836608817 0.00274437506160343 0.0023045266384714 -0.002335075304645 -0.0024153029786966 0.00754346955469815 -0.00779495628614138 -0.00597266138516458 -0.00714315005699647 -0.00914624129345966 -0.00237991235097977 0.010088828993668 -0.0406615123512334 0.0364439329132653 0.199247795247649 0.260902189486725 -0.521390098342891 0.304868299445338 -0.598590727126911 0.144094166527164
  14 346.19058473159 ""  4.71499128099822 0 0 0.00532498540150654 -0.0128967458673404 -0.0692964787304301 0.0065995177752888 0.0511788674795626 -0.0543047303759129 0.0866769257157558 -0.056989067799269 0.0766880445939036 -0.0740842114511838 0.0282062631767651 -0.00654237854389877 -0.0535382297451858 0.071667453303823 0.0387702453626402 -0.023962258288178 0.00670950135272683 -0.0909019008465827 0.0285249692833212 0.150968324827977 -0.00994898326659881 0.0523836443663354 0.0407997841547037 -0.130912567962071 0.159612863611848 -0.193715354273794 0.12814881878268 0.118017798350952 -0.113464163368853 0.0929684157420639 0.0949028463733042 0.112376128625274 0.201035742008929 0.0129760844420875 0.0892078729132512 0.0476766784199432 -0.104507764944524 0.117761103163593 0.0707010345148317 -0.0432211682334625 0.0708156588105883 0.0370731775991875 -0.000719200434928627 -0.000797965235483329 0.00117738289363367 0.00117849225556868 0.000362035834693121 7.79549602616446e-05 0.00106263361906657 0.00167035617901498 4.24636501022034e-05 0.000375722950816819 -0.00128566971544325 -0.00263168605960482 -0.000726178580990578 -0.00249396950435362 0.00167917866439294 -0.00241458766467671 -0.000634943375958803 0.00358791542764489 0.00183693303308604 0.00163762303853619 -0.000991133062577368 -0.000774125957333485 -0.0019658622497294 -0.00242591944615632 0.00383661283901353 -0.00207526604325722 -0.00607816024174694 -0.00341713736534583 -0.00393216913816478 -0.00279702139995767 0.0217840220818719 -0.0882523932896606 -0.0193676223290408 0.0348749422497207 -0.156466134398214 0.164201356746534 -0.0186742974519158 0.0316110472905303 -0.0175541351872276
  15 377.036568658535 ""  11.3232820527446 0 0 0.000170129782021614 0.000406023010042449 5.0071224499801e-05 0.00410678963290765 -0.000371976274242646 -0.00104591821756284 -0.00317617934911215 0.000399555183842589 -0.00230417995606979 0.0012474481194006 -0.00289177895191308 0.00103474022874489 0.000880905689095969 0.00193884258930609 0.000318680884642451 -0.0014948347705226 0.00110587556603865 -0.00153064954135712 0.00772156235513158 0.00259479727394714 0.0024384856018487 0.00755402114119003 -0.000121711280037125 -0.00757264004538845 -0.00716170460564413 0.0040466425443752 -0.000149495207904211 -0.00582881281016619 -0.000821496576169109 -0.0052334883722882 -0.00238727120444658 -0.00283361872664234 -0.00531537247276448 0.00498841659470212 0.00349065915500285 -0.00248492381393286 -0.000147134406837638 0.00383554204732444 0.000496169749297509 -0.00108910245842092 0.00373362136779949 0.00140169269072072 -0.0823900940036869 -0.0524766493138212 0.0764458272138047 0.0758769379530015 0.0610984998798942 -0.0720987201146878 -0.053585534183417 0.0933738670400689 -0.0132990383008698 0.0385681016942779 -0.070927074919722 0.00282642469054269 -0.0514977009319827 -0.245481228323169 0.0845589563058872 -0.222015262067806 -0.00929795892003848 0.171826602793008 -0.0394379426280719 0.0693858466610389 -0.00583965898277503 0.228241334400417 -0.024078157567786 -0.0690503962894881 0.153203842253668 -0.205743596748962 0.0269071854787322 -0.108841692322789 -0.232360448199962 0.104696482855381 -0.00312691639320025 0.00243207600687843 0.00419243750212963 -0.00694419542084936 -0.00366017273644165 0.0148986901265083 0.000782587500298174 0.00794246232491297 0.00950471958193246
  16 418.079313359007 ""  4.0981848571501 0 0 0.00536328186964556 -0.000433301731809727 0.000382674942234423 0.00667665625520343 -0.00322955844056235 -0.000535420185103881 -0.00410417772962457 -0.00312717063294853 -0.00423086887806163 -0.00210901498973691 -0.00721600247740388 0.00193761223606839 -0.0016343301865249 0.00557612822719186 0.00202348507223026 0.00469242191673896 0.000456691287245614 0.000176468227846212 0.0126054459553436 0.00699360465832278 0.00668956768176721 0.0136393669467256 -0.00626300987876477 -0.0102236329745372 -0.0132045132675452 0.0078569086790558 -0.00309056628161845 -0.00580482143277178 -0.00837935656961863 -0.00722419203727081 -0.00779923213841767 -0.0125696583418866 -0.00920305705878381 0.0100541205879697 0.00981475013149855 -0.00314527451283815 -0.00776253730452846 0.0118538816356526 0.00519607409985711 -0.00628659993738249 0.00983387821649172 0.00487695990305059 -0.0468375336197826 -0.0283647709557433 0.0478132317087454 -0.0580003198298022 -0.029169539782887 0.0692717963134138 0.10709361565405 0.0707141334746783 0.0339689866982475 0.0302241965706806 0.00280496226896328 -0.128801149724601 -0.114893207553674 -0.0703931190923704 -0.14081381212904 -0.0897047914233881 -0.0606527470585939 0.249041266508175 0.100630407785048 0.0986133703155015 -0.00320696846968466 -0.144224519297866 -0.084956297961842 -0.0917814793264385 0.149998122804575 0.0580514606398017 -0.351929970412541 -0.0827704047384716 -0.0501516632925335 -0.185249410506562 3.64900050113412e-05 0.00872599485589367 -8.94994090246981e-05 -0.0117762461460193 0.0034281257638127 0.00109595819794747 -0.0062844802393979 0.0194950324495576 -0.00216137171294166
  17 432.961773401604 ""  2.29878800506225 0 0 0.0806006775453098 -0.0132522675682505 -0.0197894397483133 0.0834768676780633 -0.0206809207069476 -0.0149211334717955 -0.035144736269856 -0.0673617616568261 -0.0479835988677409 -0.0502260505927753 -0.0742484232522014 0.00921636201480228 -0.0397163743952066 0.0721677727811103 0.0346933174908672 0.0525642929116613 -0.00926586841999822 -0.0437717980823305 0.138430415525127 0.116091104708099 0.0661027549835718 0.17965948381732 -0.0754463968335688 -0.132836781277785 -0.152665027951379 0.0615196237175478 -0.0151589131035694 -0.0467982767197503 -0.17622959375623 -0.0882897811809041 -0.0978721745063324 -0.163846829982231 -0.083600166999318 0.109604831087036 0.123771849478272 -0.0188499670800481 -0.123260414399833 0.155062928181878 0.0810173995049523 -0.0831949780815895 0.11781043189916 0.0643972121940646 0.00725772177983613 0.00373325870398086 -0.00493948253404385 0.00209682622158469 0.00019551832945977 -0.00312849761985278 -0.00666585818800479 -0.00789362369774561 -0.00193594650783035 -0.00374417909966602 0.000688811597734109 0.00958370548501104 0.0106212665498952 0.0123353756628743 0.0086860142445609 0.0141315648579617 0.00482430832586314 -0.0220872085827868 -0.0075025796107405 -0.00776734099922226 -4.0269568041992e-05 0.00375328135590131 0.00600293950823951 0.00902446269063114 -0.015072369067519 -9.8000253375282e-05 0.0250294018158846 0.00782359185558284 0.00855722816231193 0.0107938807365659 -0.0112457259909211 0.0868654131650547 0.040917408371928 -0.13431603280203 0.0874671845388355 -0.085336715087031 0.0394401771711365 0.0956934194491017 0.0990718136856109
  18 474.678227664369 ""  0.188849265160285 0 0 -0.0881340406116122 -0.0532390618012669 0.0894371232028897 0.0741748258529725 -0.00344323531437353 0.0547896308007241 0.00986153202846723 0.0338652969606075 -0.000338851210464724 -0.019558728213264 -0.0159560632820768 -0.0182106059687888 -0.00111864443441144 0.0199066411549428 0.00733853817935952 -0.048889319538376 -0.0591455827932768 0.122493172345538 0.320979038677597 0.0690607999181778 0.293517613232022 0.200813937738859 0.0381218965230985 -0.25327105704203 0.0978695549043473 -0.009793797781592 -0.0909216054006966 0.00244905904732653 0.22067501470054 0.0418155177388643 0.0817494255729813 0.00904277107951818 -0.0625086565379009 0.0549338523693051 0.0333851930467765 0.0196309576406982 -0.0412884713494728 0.059665173902666 0.0284017340961587 0.00309034551172517 0.0144746518870956 0.00382217099258069 0.000500152596073399 0.000243465979179186 -0.00102914857351493 0.003043216986726 0.000794347164149915 0.000797709042210444 -0.000789195243885559 -0.00144699661374181 0.000187364850661365 -0.00105919866374348 -0.000390892514196917 0.00212170350088018 0.00132029869917674 9.35565500682744e-05 0.0016057887564825 2.02260130718189e-05 0.000752541414158326 -0.00313458156559634 -0.00020473874226115 -0.00248288642349053 0.000983368742736735 -0.000578382968093731 0.000228437091585368 0.00235300282442653 -0.00251103680523499 -0.000628369597579364 0.00418007897258212 0.000148219185394471 0.000537631985648984 0.00221135691437003 -0.0145253542128472 -0.005394346136146 -0.096182561850307 0.0271602469405218 -0.000886963370189171 -0.0655866022452079 -0.154965555566855 -0.00388402670382978 -0.248709855539803
  19 531.866959777755 ""  10.6556016056213 0 0 -0.0365788048589698 0.0790853689765723 -0.0300095408854001 0.00921339947130755 -0.043077170878437 -0.0822897854887303 -0.0354190699160313 0.123511727269015 0.0277406741952718 0.0195475574823867 -0.13205382874345 0.0508746177961504 0.00639444282431912 0.0129487786619341 0.0106885925077852 -0.0882866853013452 0.160897448101697 -0.0534057384224178 0.00467004656098348 0.0156492100603528 -0.0754246576669249 0.0422901487699407 -0.0849015198468654 -0.0971618528776435 0.000835079372929761 0.0862446839898342 0.0150796988373348 -0.0400639794377485 0.166079633557661 0.0323539537433192 -0.00158317952191747 0.15337293251846 0.028129555438514 0.12838008506571 0.064546211474449 -0.0884294172190143 -0.0401933130840442 0.0709225252588338 0.0257719865393497 -0.0927041453141851 0.0875188255014263 0.0630621538525319 0.00271363433367214 0.00206764260006055 -0.00115575643930831 -0.00134483324239675 0.000106058537239925 6.12165478811391e-05 -0.000138870869667408 -0.00161112121374133 -0.000250023884012252 -0.000465116554334675 0.000117656409612611 0.000647951748718025 0.00349032709676562 0.00342358307470003 0.00263737416688599 0.00538254226225261 0.00191258344344834 -0.00521727509730199 -0.000761031511545883 -0.000663351377813733 -0.000522947222668178 -0.00119013878122264 0.000676765476783567 0.00139843498257582 -0.00241652765751885 0.000903157421882197 0.00216310793259658 0.00179033509933686 0.00230383686173076 -0.000312634440031433 0.0201041543654489 -0.0429514651187804 0.00452592344586833 0.123505710781872 -0.058039104456973 0.144513341355681 0.0349373717377367 -0.040349803301622 0.0226729764327616
  20 760.856030823081 ""  7.76186727874754 0 0 -0.000145135210219194 -0.000261893683897634 0.000529066738123582 0.000413333774909588 -0.00155137816423526 -0.00167769478882608 -0.000144284455525933 0.000123100824814378 0.000105068053189626 0.000218995714454365 0.000713602294407761 0.00041271702839428 -0.00138717200278891 0.000178144725066355 0.000849646745612018 -0.001131912711565 0.000750240590689766 -0.000122947158816801 -0.00101031404965287 -0.00176245382508159 -0.00343359675720509 -0.00124379025420754 -0.000369735976357268 0.000511367092729498 8.0803559698797e-05 0.000327153965962884 -0.000561931200932745 -0.000807945389016683 0.00195499326512773 -2.27299036131093e-05 0.000680172150378845 -0.000665518172677935 -0.00099691350632697 -0.00252336332924389 -0.000235875638743915 0.0014868970624249 -0.000461828355241924 -0.00033757356955079 0.000266579928413282 -0.000430361629855034 -0.00025462494953191 0.000338607418095865 -0.0637730080272558 0.0991694051778303 -0.0622448712865876 0.0466307122962714 -0.0557566299574276 -0.101017670715573 0.08635289919321 0.00590245234757628 0.105156493736869 -0.0464851521189512 -0.0295028075830382 0.0877118474739726 -0.0799497008772291 -0.0080562849217165 -0.164383111810543 -0.0440913427382682 0.0310921016144894 0.115151981762541 0.0216898112473251 0.126137585128606 0.00558676742117353 -0.237621422078086 -0.120135011322383 0.1340338682725 0.0323360794356598 0.026913930579687 -0.0861980770155687 -0.132515745959414 -0.0600644784316668 0.0269676711871567 0.000478582059501218 -0.000393191568599963 0.00132502526005309 -0.000561284590133708 0.000381349641527985 -0.00128301628395095 -0.00294906333946583 0.00157584292970363 -0.00208054569708675
  21 832.883276720693 ""  13.9478052627801 0 0 -0.0515376897736558 -0.0346849726166086 0.070453074233793 -0.0806684294675033 0.00646601849249791 -0.139871097765283 0.0108839696564585 -0.0696800217754439 0.00571626404522151 0.0125921702275395 0.0107118708631491 0.0174881517071423 -0.00442470570786131 0.00110012792193747 0.00699515113418486 -0.0472820831416217 0.0831191615136709 0.103914142743822 0.0210450752015609 0.0478716279378201 -0.0378391733547425 -0.0799058558056876 0.121617338219486 -0.291942276159566 0.0641414840563342 -0.0438051762158311 -0.120923546546239 -0.0609538115075364 0.177211686903722 -0.00284799583026305 0.140620416599499 -0.207358354459004 -0.175655399956793 -0.0264254355784905 -0.00363680503729302 0.00147891038494802 0.0106808771737783 -0.0085015825986809 -0.00427696367788161 -0.0114333925315121 0.000740555317681848 0.00728029276960164 -0.00110263271625116 0.000886003232276092 0.00530563930256038 -0.00275191846593556 0.0029878670269391 -0.0035920079903681 0.00149022396282441 -0.00481765866640664 0.000821236887953841 0.00219141485115083 -0.000499216427897542 -0.00153214608124526 0.00298497386997644 0.0015699468330312 0.0163921685323378 0.00322433017442426 2.94262565194362e-05 0.000721166220332229 0.00560413003995293 -0.00815828421341485 -0.00126646095250116 -0.00213657053986312 0.00134100689700962 0.00212590083346641 -0.000828447657539138 0.00148808537856631 -0.000122996334549799 0.00637210522030357 0.00488277172848261 -0.00615588626249767 0.0870825377198307 0.0497880258820646 0.0683162298981756 0.0890361032153933 0.0799600841176702 0.00822331357159284 -0.0143326368089082 0.0477563904814154 -0.048369501630718
  22 838.488520562105 ""  52.5187755039677 0 0 -0.000816028492316514 -0.00113828379159165 0.00212707631650531 -0.00300626729981177 -0.00117213299282783 -0.00719251882136742 -0.000421704217740742 -0.00135831338690843 0.000310197525837212 0.00109314016291884 0.00115672586268666 0.00154507490918508 -0.00156653138304528 0.000232120605677264 0.00103030295095512 -0.00458537158013107 0.00395229258194414 2.93649459415605e-05 0.000966528125974748 -0.00195032365851301 -0.00404558974967481 -0.0048506050344781 0.00322641621651973 -0.00946985775285744 0.002061928077003 -0.002081241031583 -0.00338778952871447 -0.00201837681263354 0.0081275412800628 0.00129610063023944 0.00469166293637751 -0.00454543327682091 -0.0050831967721152 -0.00298667302167956 -0.000174886179133974 0.00148495892482476 -0.000703673479657667 -0.000635724908121132 0.000511502728037707 -0.00117344109770917 0.000192932324190371 0.000764148978966695 0.0339250818173699 -0.0401956011382593 -0.115799380685261 0.0667459216764693 -0.0633978416753499 0.107570771442239 -0.0455555868470736 0.116412703094007 -0.0330989833431625 -0.0561444299551234 0.0138915994935057 0.0313870913373345 -0.0489300043667222 -0.015691651597534 -0.32384689522973 -0.0565092218757049 -0.00660357165479158 -0.0795739670302753 -0.0790704611484438 0.153795750480303 -0.0199282850157181 0.074994351398386 -0.0219792727847269 -0.0659054984254013 0.0167166921952218 -0.048985197206729 0.0144839522494659 -0.159132454624463 -0.126589841976204 0.161918347508061 0.00507929470067514 0.000104963514777304 0.0048546784325534 -0.00174771345736554 0.00663242683842498 -0.0156952377125728 -0.00878226532118099 0.00767331035674279 -0.00921348771557235
  23 900.866941263894 ""  11.7385779814791 0 0 0.0535703284993718 -0.0301142322032072 0.0338872048241374 0.0918822298412403 -0.0721193905474742 -0.0787373626973359 -0.0019202208246745 0.0330837173347943 0.0549487532599637 0.0365630013767307 0.0721953752951498 -0.0113754847179236 -0.0944460932284216 0.0161001008454495 0.0603824845841223 -0.0580267401365941 0.10282737269548 -0.0294930195593984 -0.0657633053861378 -0.143121102123373 -0.235466578512028 -0.00424605617835816 -0.0890555429085627 0.150893461277749 -0.0721602846459404 0.180837077425361 -0.0145211724651124 -0.109407818604222 0.185792544965721 -0.0152889287082675 0.0818801829703298 -0.158188297363745 -0.143038524980166 -0.143691249028357 -0.0023711742028639 0.0895702452064644 -0.0527030257943327 -0.00755271214676293 0.0343523587631528 -0.0595257420994886 -0.00951647888267629 0.0376372437621701 -0.00654635727780184 0.00289761186463312 0.00140934259057564 0.00209534806355426 -0.00421381306025051 0.000679596810448465 -0.00304792884818064 -0.00116180912430464 0.00332009924907092 0.00381905654438914 0.0040633637404488 -0.00478126844228812 0.00410933916871829 0.00935865112888374 0.0310796388018728 0.00695820125388806 0.00377086829081694 -0.0272744560395975 0.00913091897315604 -0.0106555303437752 -0.0017763562938488 0.0132142257969799 0.00272966700063418 -0.0107495342312419 0.0105909119339266 -0.00108495859809228 -0.00664640574365192 -0.00139275903819203 -0.00381658103403714 0.00261143101786424 -0.0347032540188514 -0.0391407096772129 -0.027464798786073 -0.121248924003963 -0.0501052852013429 -0.0861384777750777 -0.0847716000343068 0.017674738407472 -0.0629829413960026
  24 918.059490429912 ""  0.516696322226261 0 0 0.000976337689733352 0.00336542738712706 0.00236037948192671 -0.00947372246363947 0.00249560749151354 0.00283346875207169 0.00465918323470817 -0.00225450509417201 -0.00100794997134797 -0.00299242879621698 -0.00410712478250765 0.00116885389637783 0.00733442191196762 -0.000660193433610744 -0.00441044387644852 0.0127477874943765 -0.0128531934505467 0.00876165725614772 0.00999289378557104 0.0148518110109823 0.0237684971694965 -0.00190567111136971 0.0101386816278296 -0.0227052935608003 -0.0100996257629346 0.0102630875272925 0.00744878105504511 0.00225678518924413 -0.0200522570648766 -0.00793306072398687 -0.00545127627087872 -0.00966550144171086 -0.000594012566744804 0.00693523077018287 -0.000287352478664776 -0.00610933916135298 0.00568210118093123 7.08136737972002e-05 -0.00360429254420668 0.0035309993856956 -6.44422280817045e-05 -0.00310562225288078 -0.0752823762681599 0.0262399101019844 -0.00952166291593073 0.0193711387048668 -0.0689791975861864 0.00688845679776751 -0.0275284064087745 0.0076824323796668 0.0502961608622077 0.0320958890891434 0.0725805364517267 -0.021837209695365 0.0780809476537936 0.136364241820872 0.417973771218578 0.0678407219644998 0.0731594201848631 -0.455361995853107 0.198315516022499 -0.156381032303683 -0.0571437815818761 0.126869505293323 -0.042527489580782 -0.149055306288866 0.253191868424894 -0.0115993736084508 -0.197470984348686 -0.186324093406285 -0.16063344478377 0.114248549367296 -0.00592418031128344 0.00382456507112843 -0.00626545981126559 0.0297539819604681 -0.00276236109841442 0.0398099972228639 0.0313141780581316 -0.0244215368923096 0.0274421402218898
  25 925.604716974561 ""  56.3994018674253 0 0 0.0720002700907184 -0.015643878080147 0.0443507339016132 -0.0745724872875239 0.00696668502667744 -0.0333782738595445 0.0533512966652508 0.0389159635693256 0.0487167174618047 -0.00791445623715858 0.00139841644611877 0.0104018645601706 0.0258425922603431 0.00267259705460073 -0.0170058038706689 0.143976332515896 -0.148131581996516 0.0747456941901543 0.0781216625666128 0.0861310894777588 0.121740950903061 -0.0272770697675042 0.0976004498081368 -0.245012566101897 -0.230338276594764 0.344921440902084 0.130495080700847 -0.0627111458477144 -0.12549277313864 -0.110733946640059 -0.0422690599600665 -0.217055121801127 -0.0908033777908287 -0.00581909459592761 -0.00665850165681483 -0.00768859540374338 0.0293025700829323 -0.0131744266813617 -0.0120865515276818 0.0316861390069404 -0.00910539474278993 -0.0212464288908035 0.00798422190310549 -0.00340721626378356 -0.00183995079395388 -0.00286946525457789 0.00561473682447493 0.000339752999432554 0.00309637955328416 0.00171930626515836 -0.00462396853462171 -0.00407728189688904 -0.00615836754237773 0.00438446687546571 -0.00423124820276994 -0.0150642330042483 -0.037492376522828 -0.00630650278008047 -0.00416869236710883 0.0294971454552297 -0.017747297367129 0.0197113297296634 0.00138763094679416 -0.0150735044722304 -0.000307716048028578 0.0140377478219428 -0.0182188045840243 0.00170718215704241 0.012439579074575 0.0091136532492394 0.00981033514437891 -0.00749110850546426 -0.0702679380923994 -0.0139903602292577 -0.0661552752295821 0.11491660522272 -0.0801933607710984 0.241962889636896 0.174642600897079 -0.155892624281129 0.17149159975031
  26 947.566472888715 ""  80.3723315801428 0 0 -0.0306086987090518 0.0841231951096151 0.0261633135960988 0.0487434497466526 0.00426869484513488 0.0223679306948177 0.012086565092011 -0.106031067842857 -0.0214586300735973 -0.00123379097462214 -0.00341793054982003 -9.12836816772682e-05 -0.00453518179975848 -0.0043664668365346 0.00469987842182879 -0.094756307555121 0.258040638565185 0.0214657742813892 -0.0395690259853392 -0.0447636352758441 -0.0659421054989936 0.0178366124819874 -0.0659544601906964 0.174069786358433 0.128859968431334 -0.155701030907519 -0.152488034610166 -0.0218345070183398 0.127479368084307 0.00231109908476734 0.14812303604053 -0.136219624072518 -0.125873364372569 0.0193920949460996 0.00381380079534591 -0.00252944597244502 -0.0180610733719877 0.0118523038190641 0.00850272494266333 -0.0283625429388614 0.0098306417426595 0.0154475016193042 0.00565915027637843 -0.00354325486858497 -0.00301412083636333 -0.0030327719119465 0.00300800533398829 0.0011714230495401 0.00225009018059114 0.00321224320279082 -0.00287234345655783 -0.00289443213474644 -0.00314226901638861 0.00447848025220423 0.00104079589863957 -0.0113728058031711 -0.0179794924202973 -0.00240973178841688 -0.000590103301508827 0.00361514657848897 -0.00874528784715713 0.0156398571913523 -0.00376251903309786 -0.0122114793912998 -0.00402241413552775 0.00870598385631445 -0.00572198010584801 0.0019729080636274 0.00148533092443201 -0.0014621054621537 0.00153530093604269 -0.00248870694683808 -0.0623281999140735 0.0360025941545002 -0.0592349614218055 0.256391210832512 -0.027973076522393 0.370182508424682 0.229662748689927 -0.173921312245522 0.209621517399185
  27 965.608380578307 ""  10.2854003452539 0 0 -0.00472968024909323 0.00528266538319392 -0.00212729947378234 -0.00307756229134177 -0.0126574560214216 -0.000176655225172493 0.000309880283172291 -0.00123229673011931 -0.0068438193098033 0.00514597874353554 0.00473463516407094 -0.000331868874529952 -0.00579694919497983 0.001642214886304 0.00388526684375157 0.00661806922566622 -0.00916317506690092 0.00397549339528727 0.025156902546483 -0.018508515040537 0.0245842430079773 0.00429967483636373 -0.00038466102233378 -0.0291214771164955 0.00273274250456401 -0.0132670807408798 0.00419883457884708 0.0110883209400264 -0.0222397295411264 -0.00107287882610678 -0.0113943271727792 0.0174830479466013 0.0144679174981028 -0.0162531137762616 -0.00203162416032527 0.00863235150186869 0.00054115202732297 -0.00332385221320231 0.000274353166964661 -0.00110195642682146 -0.00347305859819525 0.000189457452440729 -0.0690151876032711 0.0937823135855342 -0.00958697837713932 0.0571652322924706 -0.0723797900163118 0.0229802233940874 -0.038620307444346 -0.0364715153431069 0.0567240774595232 0.0288744481448003 0.00711670490392029 -0.111145986979165 -0.0743608464266288 0.0161487824994611 -0.0553293703112587 -0.0557176348960841 0.0320902545681433 0.169459316813928 -0.237487716295694 0.0645703220428495 0.210657844675065 0.279197097883606 0.191955911022156 -0.122394809871541 -0.152170014606084 -0.0626576248032207 0.221113096441537 0.268016585813691 0.137941796200382 -0.0267639860240923 0.000159844364924309 0.00537594130655951 -0.000985119074285279 0.0288678459861074 0.00182839826671532 0.0327507593245324 0.0269095281750209 -0.0122844053603269 0.0234232556958433
  28 976.507229936718 ""  35.9057693564463 0 0 -0.0387979149553147 0.0116082434614481 -0.0312661807463848 -0.0144557817256623 -0.131005742108772 -0.00903189274616598 -0.0143419895195259 0.0195755690002142 -0.0511703998795096 0.059854541607944 0.0591935886206611 -0.0133862922141726 -0.0728759907807195 0.0189320497909535 0.047605120028624 0.0760372794799401 -0.117665507965002 0.0351642550581149 0.209782203371369 -0.17732532428195 0.181478203052584 0.0385897693458441 -0.0351451670865067 -0.223713681483332 0.0242442615157508 -0.107772073427619 0.0462524401975893 0.0933867709991098 -0.164536026745477 0.0120785814280812 -0.118116377122074 0.207999514283182 0.1549134535251 -0.181984238725589 -0.0202445665322836 0.0991400166663074 -0.0047987651410059 -0.0357427465220202 0.010033281084224 -0.0223909981822928 -0.0373642726694549 0.00818614624188361 0.00805775919730215 -0.010605622952493 0.000630358026639769 -0.007121487596749 0.00850077376606666 -0.00143262135560567 0.0037816176757829 0.00423693569485205 -0.0066547558221864 -0.00154261619250318 -0.00246501996950486 0.012393490432968 0.00976434746697078 -0.0108864847833491 0.00447680955710728 0.00602757620094325 -0.00180108508652186 -0.0241187218511187 0.0126894863331959 0.00619196890680486 -0.0228348533632428 -0.0370364300621086 -0.021074929074122 0.0187781435422545 0.0132960979680995 0.010747018755336 -0.0244561342353351 -0.0222594623013252 -0.00845964854928855 -0.00534475473076731 0.0221045298901004 0.0386669682945262 0.00581997885905817 0.136936259328551 0.00739772514769472 0.179709134301189 0.17176273132451 -0.0376060712566346 0.151017507285093
  29 1038.03981244187 ""  13.6937699945524 0 0 -0.0699312456954157 0.0645874153323946 0.0491449395387768 0.0267833218052457 0.0188655713295615 -0.0165031889397441 0.0885076021196246 -0.0136053272935075 -0.0411055223553938 0.02172389318817 -0.0124657012717239 -0.008476119639392 -0.0276077686777865 -0.00873458315837952 0.0193758798413809 -0.172209053950408 -0.142749232853784 -0.123802635294123 -0.0341420166331786 -0.0803526258661784 -0.0964228663472465 -0.00247973566441765 -0.0289508031692247 0.101853599958183 -0.156823116976476 0.145153388683366 0.154465295127931 0.0606379725003858 -0.387398729475075 -0.162620577621258 -0.120590335981644 -0.110028621896947 0.0100665093776648 0.0299620231981265 0.01264332067308 -0.0203865077202139 -0.0359292710506522 0.0198727689947739 0.010743533837956 -0.0494616890601351 0.0192519709563113 0.0339876144358317 0.000141467069786466 -0.00083495560145815 0.00085625973091094 9.37151035257375e-05 0.00180975796280197 -0.000624781845967017 0.00171276262888895 -0.000114057250338599 -0.00101298066360094 -0.00254682481512053 0.00060809937405115 0.000141600209563759 -0.0028107337175273 0.00758288763323823 -0.00297337274829369 0.00908451718081124 -0.00764690120768613 0.00935391827779106 0.0131870817469845 -0.013410019952104 0.000894968376140281 0.00547724912930971 0.000873879813979048 -0.00378581436216365 -0.000505075798779848 -0.00439650414399369 0.00372895352479486 -0.00434145708237724 -0.00451425435487528 0.00725974746082936 -0.00538648036854191 0.000585566085455759 0.0274958799253182 0.282085534425429 0.116846272639034 0.0494639727194982 -0.295683858075064 -0.105399034035342 -0.339174376383679
  30 1043.4514854301 ""  9.21933984580063 0 0 0.0015934521869197 -0.000114885853445913 -0.00167283594726361 -0.00114106303288618 -0.00418461955337727 0.000497491741483403 -0.00254146886134946 -9.496143668611e-05 0.000378776571600222 0.00142676126346692 0.00176785507580442 -0.000262288243077583 -0.00121470010431971 0.000781777675600545 0.000431841995936107 0.00817197937640073 0.00445864749426125 0.00635137289695647 0.00464137994187566 0.00127695223522671 0.00744218791461679 0.00303608808350221 -0.00293920090852258 -0.00926783771670258 0.0054578012154675 -0.00601665427443642 -0.00501947712124895 -0.000538774565002371 0.00865093226568524 0.0043429555157784 0.00301602490219986 0.0044331213888081 0.000509704204726009 -0.00562307617620975 -0.00101106393643554 0.00422389517789047 -0.000710419496711614 -0.00150056881980563 0.00174151167535294 0.00199455608732762 -0.0012196659234954 -0.0008955520972086 0.00346902472796977 -0.00125980455339233 0.00612577681820954 -0.0180014869873779 0.0189013662192834 -0.0224370888827263 0.0551196334191635 -0.0104678794147209 0.00194263677898815 -0.0865400159413945 0.0398198043429997 -0.0176464183091191 -0.0996429151805679 0.203943083245693 -0.177644818793891 0.252013052188751 -0.203142932253211 0.294349411293551 0.318461349083195 -0.362717451503904 0.117186635648629 0.287360853957449 0.0630365524907654 -0.19654794875331 -0.00626333016963914 -0.172886667307768 0.150835199687688 -0.136470024120649 -0.158282809607918 0.28121094646696 -0.000780571447948496 0.000636872183621968 -0.00182771300475504 -0.0030500417644995 -0.00544081088820626 0.009195042020597 0.0141935240089916 0.00100167612074322 0.0160236311943631
  31 1111.85594685703 ""  100.471722629086 0 0 0.00341465402155054 -0.0457820904500711 0.00578308018577269 -0.0151635314710436 0.127336000505782 0.0158517157140419 -0.0144748795868309 0.00933810134705975 0.00588281406338234 0.0982066410190595 -0.0578325491477637 -0.0774126968885928 -0.107209055053612 -0.0443231884124719 0.0601711523467529 0.0976273566766421 -0.107437779507625 0.0809379843910725 0.0109068883880322 -0.143551370953889 -0.0388934384184744 -0.107083434650905 0.229545066451983 0.0422923119212087 0.0139790555042139 -0.02322045834598 0.00111313981111772 0.00462409240577699 0.0286573754969585 0.0305332972964239 -0.00152529740600257 0.0429119740055011 0.0261090929944681 0.179457755375858 0.0532755558488182 -0.0995050184109236 -0.164510532903873 0.0588255162357719 0.0725516315310117 -0.107534287081334 0.0640491683377916 0.103296275101839 0.00374030247164307 -1.00047025068589e-05 -0.00117712367386215 -0.0033397764522651 0.000169365267601647 -0.000956283722891381 0.0020594625640351 -0.00408039106082747 0.00384869972603311 -0.00150222125403605 0.00457909346242003 -0.000835506710269935 0.00526327812737501 -0.0196992520099621 -0.00790815023620272 -0.0139343701586671 0.0102205807147946 -0.00550673567857961 -0.0152048532435021 0.0110154369485818 0.00901101848931867 0.0127473371515099 -0.000452092493008927 -0.0116478977200424 0.00999610019715948 -0.00511146721050265 -0.00282491072686731 -0.00839993614874315 -0.00747797878805696 0.0115979104818238 0.00272971826095311 0.0134818612138867 -0.0126249497948811 -0.0252723888882667 -0.0250600327060724 0.0422107669760708 0.102921107679985 0.00103879234012773 0.0998639568410262
  32 1134.45263021034 ""  5.88485972347724 0 0 0.00331056297331785 0.00361687453903954 0.00253210793404872 -0.00399468149898151 0.00569211815804441 0.000668889065621893 -0.000668502005439389 -0.00163741417771652 -0.00126878657137759 0.00609011935333719 -0.00382275643844807 -0.00420074239610037 -0.00544441818809663 -0.00304848532336865 0.00300272536539045 0.0112739657470468 0.00443106380561436 0.011286817436254 0.00565755246969588 -0.00477929734008558 0.00676182718580379 -0.00655384040396224 0.0117337498289676 -0.00309924002043159 0.00331959866877413 -0.00674300526427821 -0.00135234929016372 0.00309140135791212 0.000437119706135697 0.0030224283882501 0.00178483460592458 0.00297999509215909 0.00111510539946676 0.0120844196691409 0.00317813474682451 -0.00709796355025059 -0.0104978876449381 0.00448903549182676 0.0048346810200224 -0.00649189880613175 0.0048123253596206 0.0063967429141538 -0.083249957194015 -0.0159838700682642 -0.00575346946538838 0.0602549264290617 -0.00606841352774706 0.0153394993085236 -0.0616999098075397 0.0684803086386467 -0.0397165707262497 0.0490296299518835 -0.0593196924572067 0.0181629946570533 -0.136078613432016 0.410227616599879 0.0486754851456702 0.366805060306557 -0.277240660938759 0.118085504113352 0.151102212169142 -0.170345299343203 -0.0185723486844117 -0.213726017805201 -0.0131265246090357 0.183160511516946 -0.0940168957716122 0.1232601935686 -0.0346593287521222 0.115597067127209 0.119338674776623 -0.216398378959431 -0.00254564871095025 -0.00194499752215986 -0.00126603539644789 -0.00552362151869315 -0.00215396335464092 -0.00427584849483487 0.00763578142119298 -0.000297699612334164 0.00930781644372208
  33 1149.42506648951 ""  54.3800189820549 0 0 0.0220924782661778 0.130323147334473 -0.0252521705813716 -0.0787202248203984 -0.00276018730854017 0.0500022637308868 0.0363135614508138 -0.0418234171130647 0.00800603694598824 0.0554144480177199 -0.0231080927554895 -0.0439402195657838 -0.0259279819172264 0.0122210603976845 0.0479745158766622 0.0633854117096861 0.320141392125145 0.0834087211686322 0.115844233396508 0.0406224561899602 0.229068936966913 0.0830609489824855 -0.0860054337911313 -0.161684143647818 0.00598488616647752 0.0367491468281446 -0.0457448636002373 -0.0227801093070979 -0.0218271924802939 -0.0525974607989268 0.0681842920640505 -0.151277628378981 -0.0968566708294139 -0.115853134711024 -0.0101596341235421 0.00943695892966515 0.122779050743298 -0.0318428744540265 -0.110115115515887 -0.102411888864284 -0.0565608599643598 0.0132722120054078 0.00324002035353739 0.0005775973644502 0.00166576836004576 3.92509603414897e-05 0.00152424734471323 -0.00174324012169119 -0.00594903583609452 -0.00910904658751661 0.0020569205838645 0.00447645469201748 0.00718532309271959 0.00157340614926473 -0.00341864402221643 -0.00657275731965044 -0.0194340489924756 -0.0103258537409902 0.00492408052995229 0.0089759331786215 -0.0166191320672433 -0.00089416904176428 0.0054510073091131 0.00237965269787067 -0.00957455815629439 -0.00854836572411826 0.025232562453409 0.00489016115769311 -0.0225100724756749 -0.0147572300125633 -0.00771998655455543 0.00216190862385185 -0.0174117057636783 -0.0654670025965501 0.0107803298793007 -0.195604305143135 -0.0242051302366003 -0.232934582054914 -0.11369388157155 0.101113714368627 -0.0504120449885314
  34 1165.72615068011 ""  8.49906842785989 0 0 0.0157228972004369 0.0124315266157927 0.0306078123965102 -0.00401549177655902 0.00494621288437282 -0.0157664182684773 -0.00507289971388107 -0.00129539901262404 -0.0174694322820643 -2.33848909589286e-05 -0.000896098469689244 -0.00311620244351038 0.0040965910249705 -0.00148032874470278 0.0102440867509114 0.0448212811017947 0.0158279130434222 0.061214550107374 -0.00197803849253093 0.00920446617381681 -0.0131180073012957 0.00369114678908944 -0.0140277696958811 -0.00628084614636808 0.0210476454172835 -0.0523853596460463 0.00598020472672949 0.0354734766008534 -0.0323925850389249 0.0153559428864461 -0.013673805101467 0.0490280739338072 0.0285346254148756 -0.00461399292793823 0.00231501528378713 -0.025076364624866 0.0305653945941977 0.00806556091371598 -0.0350396083367283 -0.0555055446730062 -0.0025362505772762 0.0171201042085004 0.0144723588415397 0.042171083750554 0.0215258262959596 -0.0193692088725017 -0.0533658104200275 0.00259862885368861 0.0473747415044109 0.110678777845148 -0.0329934290263075 -0.0436006416593263 -0.0772093095437624 -0.0174306006582124 0.0976769368017355 -0.156687670497407 0.146046840525797 -0.236721232664718 0.223472339111832 -0.149791501376586 0.386547883356689 -0.259294430673693 0.00598807038802812 -0.0357106833444978 0.105608294831423 0.10039896601727 -0.267353899115345 -0.0416212395768018 0.228679793590548 0.148294546545108 0.0761622692124249 -0.0270940605830118 -0.0103552801046547 -0.00935634309469071 -0.00450151592307672 -0.0335313042119612 -0.010399046934885 -0.0247721758230582 -0.0124061739103617 -0.00366614765236257 -0.00398365508631965
  35 1166.38265513851 ""  8.3473773236449 0 0 -0.0683201076181251 -0.0401356621896495 -0.145665494815561 0.00140497256829976 -0.0147685186072888 0.0853323398740917 0.0267453719532488 -0.000285621340200243 0.0822176068818435 0.0152565270650579 -0.00720748795073502 -0.0153806288943378 -0.0196166224087005 0.0102868427033142 -0.00726523677275255 -0.179157429623893 -0.0421090798222544 -0.257175782215251 0.0173499209966462 0.00832661425103667 0.105345420441167 -0.00454623673998438 0.046939410562123 0.0112631802161658 -0.0936061041197784 0.242021867862904 -0.0351494949754591 -0.166478703306954 0.150566015516522 -0.0742625030248172 0.0723747265233506 -0.242379643224735 -0.141036112508753 -0.0402986276452276 -0.0103915625435242 0.0694030049080872 -0.0246902438179384 -0.0325314422308269 0.0391731447293494 0.0994925328263331 -0.0199810884438555 -0.0409964877574626 0.000371096407307138 0.0130055533921897 -0.00336350078244024 -0.00342827462963275 -0.0125989391907631 0.00472072602711348 0.00912366527734657 0.0251611394825345 -0.0113243035369432 -0.00906985906976263 -0.0177214308927326 -0.00248926849352066 0.0387357700966457 -0.0484317659879682 0.0683717792849147 -0.0398811829666168 0.0331818551701409 0.00627681747261406 0.0900520817505756 -0.0604823809847289 -0.006572308346739 -0.0141651353598338 0.0207036647507744 0.0256572579245834 -0.059811478419304 -0.00668050627890128 0.0489166740368433 0.0304822988021183 0.0164306066464729 -0.00866146023734538 0.0451608562963022 0.0345943642530552 0.0213947804143581 0.118665894218487 0.0436983231441798 0.0753461962511368 0.0470852184249915 0.0260088828816419 0.0164704678074989
  36 1167.65838947965 ""  1.27836025626796 0 0 -0.00389889265024678 0.00145687707460263 -0.00916959456409524 -0.000983400552312346 -0.00138327870877659 0.00598396326650071 0.00260605808710199 -0.00100341312354036 0.00496367198342538 0.00384315305610751 -0.000959654247666532 0.00388254447183576 -0.00687928705194558 0.000621907283375744 -0.0103175626341492 -0.00712796331554871 0.00590863095662061 -0.011197926459002 0.00319706993592762 -0.00435497730968307 0.00873513479068165 0.00180447915275804 0.00365939355112086 -0.00518360128378052 -0.00481247875087548 0.0150352166364416 -0.00376127690817666 -0.0104058804105551 0.00694502361827181 -0.00641393293828569 0.00568001848048142 -0.0179222764710317 -0.0105483823373006 0.00924270451465766 -0.00134343887796921 0.0258712688285747 -0.0386247986209289 -0.00823936934996112 0.0428070351857247 0.0599260493829355 0.00531702899233548 -0.0162707910200316 0.00781634422411178 -0.0669696278305546 0.0922885778624454 -0.00109694274411631 0.00527538517461127 -0.0492453823319093 0.0152522182995526 0.0285355419279018 0.0578068162119913 0.000329694536473971 -0.0132005727961891 -0.0178822416241692 -0.259109982387546 0.302274062567266 -0.450361192583439 -0.0331901795363819 0.117949779910029 -0.548484302904158 -0.0486804621847927 0.024246034504254 0.170524581978708 0.0371746867045204 0.0513332747246232 0.00666916540250262 -0.0412918446461413 -0.00887884359076211 0.0397265468467194 0.082649252854546 0.0449243846071284 -0.014633762666359 0.00227696223362044 0.000298867728500762 0.00151855869432764 0.00333174732208575 0.00136002327986916 0.00149724399203811 -0.0045694842231497 0.00761093453146464 -0.0026947695085057
  37 1179.48428729898 ""  5.92539531250924 0 0 0.0110175306244075 0.0438671019320152 0.0139432125446555 -0.0125658954001173 -0.00278879443254098 -0.0020890846885318 0.00641333115046596 -0.0106246727051215 -0.0108722464013267 0.0346843520425337 -0.00576779179767456 0.0433447532094532 -0.0635408806811827 0.00174896234526051 -0.0969378026532788 0.0494609817991232 0.0904030474400385 0.0667719361423211 0.0274794187634931 -0.0301626297848688 0.0246183083419752 -0.00316147283787759 0.0221211973114427 -0.0362859600404887 0.0149790165221843 -0.0257758366255993 -0.00625956952933647 0.019722598767795 -0.0346957514148687 -0.0055126980360822 0.00527126491457753 -0.00409390069705077 -0.00413371263659564 0.109595137582852 -0.00601433810592439 0.218830052535964 -0.374958892121149 -0.0697810036749963 0.411266755783454 0.54315110959389 0.0554074362322736 -0.143056702684253 0.00495364927128546 0.0137623494255157 -0.00419729697437466 -0.000543864228954625 -0.00560135535752562 0.00383210842283618 -0.00790710782645573 -0.000379364036636078 -0.00820668164619859 0.00224815600749868 0.000316654650245513 0.00253071931724956 0.027139290673866 -0.0471179061835909 0.0273539813599876 -0.0323552180037463 0.0179756636268954 0.0551432447847673 0.0376685969787639 -0.0452028468650164 -0.0133223439305255 -0.00908193082061005 -0.00595084457483954 0.00381668797097686 0.00417874022742409 0.00660140770998353 -0.00911237280196265 -0.00754344939247776 -0.00206086998113578 -0.00607492896244777 -0.010696626195606 -0.0215599492883757 0.00096441333802429 -0.0601963253697528 -0.00939185592582748 -0.0690721633111096 -0.037518536917557 0.0211870601751586 -0.0170115193268463
  38 1194.69322774173 ""  0.503708718961503 0 0 -0.00082370273859 -0.00828896216297114 -0.000438675813697911 0.00402085501468023 -0.000503301722825577 -0.00139360703736305 -0.00256772416708482 0.00196864118591359 0.00123368664099744 -0.00413775314627246 0.00213292641427067 -0.00131942246646996 0.00510317505078114 -0.000379900176924922 0.00556134608890908 -0.012230915348273 -0.0237043980417517 -0.0169225579876915 -0.00708718943407203 -6.76104530720472e-05 -0.0104414948655185 -0.000176986310006987 0.000234814016073067 0.00408401360857613 -0.00107061668703191 0.00063569199568049 0.000666343438997932 -0.00115740934999079 0.00632280998663101 0.00380432620815681 0.000152918258420492 0.00464455428840804 0.00161018578463754 -0.00579191668337681 0.000347501007197248 -0.0147955442934049 0.0226257305378734 0.00588364068076871 -0.0258101607572021 -0.0353540334465465 -0.00221384985899975 0.00982140759411487 0.0605756312316177 0.0625299493899163 0.0348598786125311 0.00867277107124948 -0.0303503741153661 -0.010521579968702 -0.126701187280098 -0.0279170927255287 -0.00878705526151752 0.0611065825634618 0.0305610825781828 0.0240919304079395 -0.0686440172038578 -0.0886406966589871 -0.365994650718931 -0.238126819880947 0.17694138367011 0.174729855009502 0.189656986888111 -0.42483519584942 0.0738651236309981 -0.0549477870208676 -0.0761312687247645 0.0071228205792822 0.1602233818371 0.115728397138878 -0.217005068812139 -0.072936973211596 -0.00150891809514879 -0.104969673183331 0.000816417542244701 0.00472118153317329 -0.0010500326745537 0.0231609072683583 0.00404482495344436 0.0202492032709877 0.00989005674011115 -0.0056918743875092 0.00610695313854179
  39 1215.52415363079 ""  25.4274823479193 0 0 -0.0278028322596858 0.027002283099847 -0.0277467338774064 0.00639712669179619 -0.0591758238091524 0.00744933122359151 0.028739079059471 -0.00168950344463492 0.00369249672696625 -0.035660171092956 0.0844846451060088 0.0220709757622852 0.0294871099177573 -0.104758395039181 -0.0150161043611775 0.0176521547279672 0.15111034420864 0.0567559664455348 0.123130850938341 -0.199816758468698 0.0828845264608921 -0.0906728971645287 0.138981048287988 -0.0323474846552354 -0.0376026314449566 0.0719626022573819 0.0162736387390949 -0.0159259639359114 -0.0462215500382904 -0.0526746875455781 -0.0086872245419218 -0.0665944372295806 -0.0267798366688353 0.428509758830535 0.0525582966442604 -0.275133321503967 -0.214992711917174 0.196502174863631 0.0608262394435313 -0.189188017045926 0.199564690980765 0.176288059883577 0.000779205132489156 0.000834477785172015 0.000675452612004869 -0.000581230539516177 -0.000665480835672053 -0.000239520529358177 0.000940920944513725 0.000229842773436004 -0.000921018810528595 -0.000595650452513941 -0.000110151623933302 1.98312061029053e-05 0.00231525727768669 -0.00262910733303121 0.00239379597131129 -0.00853389639859031 0.00557927585085761 0.000803979641429844 0.00480229346691275 -0.00466463039475823 0.000327145924305816 7.22690662267646e-05 9.21644327555486e-05 -8.87429636344998e-05 -0.00100806974163934 -0.00104190417540469 0.00160862538829292 -0.000709423505976461 -0.000886273811449136 0.00138475815049352 0.0130330768335828 -0.0166156793716974 0.00291687416268998 -0.107454036644121 -0.0262962488687501 -0.0814994988954362 0.0405793705328899 0.0715740210489873 0.0611614677694192
  40 1280.69264215234 ""  0.494006532200391 0 0 -0.0995077988924388 -0.0318043587895364 0.0147638584796981 0.0530701002827284 0.0250196085844058 -0.0122047897853563 0.0641564620611642 0.0220034485463322 -0.0251821570159148 -0.0336088248162823 -0.0411211537655486 0.00756894052928753 0.0152354976266623 0.0487889429569837 -0.00248007895073805 -0.0166836944264158 0.320712206656284 0.21478288674092 0.0547718720445445 -0.23400920181377 -0.0704163911034102 -0.132034991825818 0.212280626766893 0.102930395567258 -0.0861978457963062 0.0914298577383854 0.126977311597717 0.029962883582239 -0.18321236026143 -0.104217712430003 -0.123562753689708 -0.0550748274828742 0.0258746100318705 -0.180065941139258 -0.0255790106150677 0.119715704792121 0.104693529532626 -0.0824072949186456 -0.0238483155082285 0.028975208998196 -0.0832784337823578 -0.07037977744644 0.00136285956935786 -0.00109928740786443 -0.00289950147588363 -0.0013768281835987 -0.000144043428932929 -0.000872009556665839 -0.00240067989680103 0.00261405315595885 0.00302483402440786 0.00149605245710583 -0.000118399980289551 9.42974575166572e-05 0.00206325909080863 -0.00613607950882181 -0.0031509872881686 0.00558802655430742 -0.00438367224960957 0.000600958327968093 0.00254465641484992 -0.0119100544836221 0.0172651577572669 -0.000320570126531467 0.00108976801169127 0.00167826799723402 0.000978496243617522 0.00346071094392805 -0.00357953948858738 0.00130813052377454 0.00154092209350028 -0.00300352591182029 0.0356965334795301 -0.00767593126654966 -0.0204617826490422 -0.244159654338791 -0.0920800141102865 -0.0892165177988296 0.213570117932011 0.130363252299534 0.232289510320032
  41 1293.80994466706 ""  7.66575966288716 0 0 -0.00482434592595264 -0.000218916443235925 -0.00121850987158217 0.00155846627288042 0.000740115482324138 -0.000421820130267827 0.00198126392432747 0.000147189207688028 0.000293970556041628 0.000494861834402327 -0.00225851668028638 -0.0011000737346239 -0.000248890417471729 0.00138437625749708 0.000817710282543373 0.00736153485874024 -0.000806130530185228 0.010846140549034 0.0054331652056075 0.000893014452200589 0.00304321730943485 -0.0105275681507468 0.00725025608903295 0.0143688283306605 -0.00267043385593149 0.00418884328094785 0.00211010036376453 -0.00177218636400042 -0.00245293434030411 -0.00378751069156773 -0.00298075148618699 -0.00406189925284914 -7.18466903490905e-05 -0.00733486442880566 -0.000821987356817189 0.00312213460770661 0.00220477404060867 -0.00182519792142522 -0.000473332806229578 -0.00318960809196662 -0.00264142819614687 -0.000873839260225264 -0.0298152242782859 0.0626301770436962 0.100607697405113 0.0445975721048801 -0.0209246441934723 0.0338022942282115 0.022341882397316 -0.0701274861441322 -0.0924322584780179 -0.0363733179486439 0.00100136905399214 0.0046248754832347 -0.145320322165182 0.225180545779038 -0.108095412767758 -0.107367594022959 0.134183811581866 0.0142906202287018 0.0933803789616882 0.195026306520727 -0.629890894689775 0.0197858145288811 -0.0436787212889287 -0.0561767238112585 -0.0103321527966383 -0.0737485067154208 0.0578706719610316 -0.0353491716428294 -0.0216181879238249 0.032200060736322 0.00115186875592309 0.000211187286922119 -0.00121214693375195 -0.0041579211559509 -0.00268605022683702 0.000260975685331111 0.0115166510073917 0.00552167266149584 0.0129742184849532
  42 1334.73565263484 ""  5.87092833250975 0 0 0.0243260896991711 0.081061749503206 -0.0408020510414494 0.0379604030524922 0.0093809531679795 -0.020716816376892 -0.0314447391404096 -0.0264076340444075 0.0338878958443301 -0.0471752257942759 -0.0253652899127236 0.0212039594897778 0.0203345065908182 0.0332590531184876 -0.000146675272859639 0.281580148651507 -0.342381206584695 0.0610518169202825 0.21563304512086 -0.493137804374245 0.00694633434562256 -0.178137041607734 0.32509325493304 0.0148815676415023 0.0580899146986036 -0.0110265757291887 -0.134286005640499 -0.0422579762626649 0.0782378080860215 0.0372053559947585 0.138173417332466 -0.0236891709110811 -0.0655219577064875 -0.107379036135343 -0.0032868985069499 0.0127151701895989 0.0638975476347431 -0.0358798245614775 -0.0160699584590287 0.00547284016551694 -0.0777768826612464 -0.0541773249089653 0.000175179945591748 0.000299963972736496 0.000592955450890263 -0.000321312956559197 0.000257675828750817 -0.000260478276157606 0.00120438477282789 0.000116498651623935 -0.00141792826084737 3.75041748739129e-05 0.000325943673965435 0.000195545893686577 0.00118217692975884 -0.00341684422396206 0.00326995934829874 0.00130797644168813 0.000403037263481266 -0.00195566722239594 0.00016443993162728 -0.00416068242062323 0.00713807944007829 -0.00216461340032029 -0.00108787624167157 0.000669572490991075 3.38904779371185e-05 -0.000636814399781082 0.0012082027077617 -0.00190994738346849 -0.00178552940788505 0.00174962275559757 -0.0195832004330526 -0.0150904584742745 0.0186605408563966 0.0876150038133078 0.0521954328083767 -0.0230209754431486 -0.121621162148576 -0.016819395791741 -0.105229967848932
  43 1345.40032678602 ""  8.4612892743487 0 0 -0.0925087510708681 0.0353142659002995 -0.0138396750348403 -0.00473885182672106 0.0471014175394009 -0.0444888741870652 0.0104073425434477 -0.000340852811883479 0.032177587512741 0.00679227945679015 0.0162126884371986 0.0194670379126912 -0.00439168117365006 -0.00755334174951624 0.00135241547851297 0.259984496890661 -0.409835575498124 0.188339818072886 0.0282575780591241 -0.0205729763145801 -0.0234595853840595 0.267729649721729 -0.535890416792711 0.176515269024931 0.0363483828248697 -0.00348800238137724 -0.0291643837818913 -0.0665123415976464 -0.023564713435175 -0.052116168151273 -0.00211753731448124 -0.148625012533609 -0.0740803961956273 0.065546270269559 0.0200509692982393 -0.0525750354782283 0.0120328890535985 0.0146321421464932 -0.0286758383113774 0.0464435473876809 0.0115487917732272 0.00263537761526148 0.000530755537019983 -0.00123635105745555 -0.00236416080295223 -0.000151012143921318 -0.000110241883726196 -0.000231337821888929 -0.0020196069726085 0.000912670543141976 0.0031016227140208 0.000902630799991592 -0.000287311587510339 -0.000550149436395172 0.00193938917779961 0.00137208390157006 0.000577693669989194 -0.00186891571736062 -0.00193067185956154 0.00391373230300756 0.00129469736676696 -0.00162732947937004 0.00115904689589407 0.000641285218732308 0.00218348651999328 0.00108672496090008 -0.000471063500328053 0.00207615567461907 -0.00162520778460674 0.0018999287762414 0.00111495494437247 -0.00141994616388511 0.0248648404256503 -0.00640344381924976 -0.0143118189123478 -0.140629470197438 -0.0493953929660024 -0.0680653089851417 0.131861806590559 0.0953260631342625 0.143564857190086
  44 1401.63881190825 ""  1.02750407542288 0 0 0.0484326679165547 -0.00644131816240921 0.0454852705579582 -0.0495447136124907 0.042459378981681 -0.0235331565753851 -0.0297922715364309 0.0507905206796536 0.0111407771097701 -0.00914065531849698 -0.00136595680589128 0.0128913100075605 0.00387029124297835 0.00253531582917983 -0.00386884202516699 -0.419875106425245 -0.0187725898138107 -0.415350433623047 0.27962126265602 -0.325081008442295 0.185055293569217 0.0125592793991795 -0.140144598508663 0.100068101937742 0.160111313647313 -0.201124410696776 0.000730699119110866 0.0707934499715902 -0.219817438815174 0.0272251853992917 0.0609724464753713 -0.144801437362619 -0.176944071322275 0.00936330330094425 -0.000332416817382896 0.0167308649090834 0.0219138926592728 -0.0128859526840406 -0.0124159415235733 0.0194053617208792 0.0043168147244692 -0.00496821260621476 -0.0035259955683389 0.00271235163775204 0.0050516851278113 0.000792226782570797 -0.00273846936738529 0.000689219125171505 0.00691443864108761 -0.00156747683376757 -0.013919903787495 0.00683361768452411 0.00648820212322142 -0.00268312758791338 -0.00440546909104971 0.0187646263388352 0.0108997684003931 -0.0137155409968836 0.0108215097103484 -0.0013918179943469 -0.023220709121908 -0.00710356547886965 0.0438950523957733 -0.0485331973728724 -0.0244205751955688 0.00928743654675212 -0.0125454221009779 -0.0114427855657823 0.0411904515256596 -0.0314754416269195 -0.031886841964358 0.0198760635555467 0.0204193878611304 0.00406737357128125 -0.0228553055684639 -0.120961343154133 -0.0623549885396971 -0.0158289499532048 0.0889506018965561 0.0202041491264804 0.0635414333525074
  45 1409.37237670476 ""  2.05005120767698 0 0 0.00542165106874577 0.00146347107587155 0.00482934830624189 -0.00412333851265038 0.00188548595308537 -0.000842535983218096 -0.00576836775778797 0.0106437425814221 0.0037866574916946 -0.000986498340452129 -0.000408765965139205 0.000626619123626599 0.000110445480859054 -3.60799040558402e-05 -0.00031611121148305 -0.0427473543655001 -0.0075449484490405 -0.0455013523943549 0.0242489849606151 -0.022471347070415 0.0182424308273147 -0.00704123815931047 0.00159022676196664 0.00729442821732056 0.0376790390117022 -0.0410507544956057 -0.00657494682519094 0.00913348571580797 -0.0491959311768652 0.000160258802071345 0.0121969997962213 -0.033567758293431 -0.0379305537181824 0.00241253123447991 0.000216529705852369 0.000881768317744332 0.00184925936128592 -0.00118713525722709 -0.00142430989026188 0.00237814400887352 0.000486655511806899 -0.000359572505116052 0.0111304004368297 -0.00746913480149227 -0.0189719144515157 -0.00505722632695602 0.013648515494956 -0.00437937018815542 -0.0218329183709824 0.0117277617014271 0.064843761088407 -0.078554306801616 -0.0583986546711276 0.04627731428938 0.0262386545908897 -0.129415132541819 -0.044987443280108 0.106294294298284 -0.0625813700008099 -0.019888544330123 0.152709208178449 0.0467691045184402 -0.261148415084045 0.464269480007724 0.178291186134273 -0.113535862126267 0.136579768399012 0.0909640113358487 -0.387519495986144 0.260611386167153 0.30392914468244 -0.203527967211543 0.0025147593159768 0.000135736836836684 -0.00230701330442674 -0.0183433535617708 -0.00889588332370543 -0.00238191996097134 0.00718290702320338 0.000109949657177472 0.0038170668880286
  46 1417.93460033197 ""  9.12655341222741 0 0 0.0293379425628004 -0.0560969322872889 -0.0230471563137218 -0.0414070375287183 0.0614611606382128 -0.0291940424483532 0.0257925308482356 -0.0595430918573948 -0.0323723578360637 -0.0110618915846866 0.00553833760664196 0.0196266745722587 -0.00122086954824515 0.00198217559731904 -0.00040587571196739 -0.020106913672163 0.244210303391299 0.0306458182516669 0.243049763951438 -0.358577615757864 0.120450747690161 0.129377679381026 -0.303684367988154 0.104882678680505 -0.251688333631761 0.25200312725657 0.0671630080380653 -0.00884035903943552 0.311178289170625 0.0437123340848465 -0.0490101506586387 0.254363042592047 0.237322164226925 0.0476425949138591 0.0156548034866817 -0.0111691069485991 0.0475295098153122 -0.016789886297325 -0.0435686995046325 0.0584566832448799 -0.00164308499343957 -0.0124856546365351 -0.00120119492579302 0.00134010705325217 0.00110516937864124 0.000286240937217063 -0.000419971135795937 0.000357729442153892 0.00203626425364147 0.000409798080804954 -0.00228216698769023 -0.00625675451603615 -0.00340456008904046 0.0056081771479851 0.000429699811272144 -0.00168726182107227 0.00289929150954283 0.0019546315452186 0.000514350366344356 -0.00173035270306618 0.00358440206394381 -0.00174090771199663 -0.000288527792543957 0.0315873254448993 0.0046414684634095 -0.0111362322447835 0.0119287669464454 0.00470719093713722 -0.0264949809776023 0.0131413410145126 0.0214889950442336 -0.0176557807465512 -0.0152839157452067 0.00963174309810962 0.0137255249335645 0.117138082510787 0.0493722792563858 0.0473986024047097 -0.0771080880170166 -0.0478710140085938 -0.078269034764462
  47 1425.43204951491 ""  6.9711879043228 0 0 -0.0118954608358601 0.0841805696832053 0.0694825837509773 0.00318622771141881 -0.0215926738239332 0.000521427605868754 0.0240192772054791 -0.0827752932285562 -0.0250361054304854 0.00520470173927333 -0.0073752007876457 -0.00472453384234978 0.00159078894767139 0.000750709174722585 6.05258432595931e-05 -0.24848378164294 -0.360132517800191 -0.305818766634327 -0.0357487291027697 0.0855879033926352 -0.00809069710569975 -0.0761305308055969 0.127051404188671 -0.0346159245380868 -0.210127060145141 0.192662385819658 0.0381097597154099 -0.0250710541541571 0.305621864968617 0.043306741102626 -0.0203026055125741 0.183342524639129 0.196703765987403 -0.0293195696876025 -0.00760986225210443 0.00196100220019227 -0.0228797033804635 0.00645640057631668 0.0243316207924854 -0.0223809342292697 -0.00726568149870814 -8.62534507947498e-05 -0.000144309036553469 6.00869056165433e-05 0.000458114437922663 -0.000622084540100124 0.000300965116766454 -0.000582093100861476 0.00122368153413359 0.000141769220520693 -0.000446162812225407 -0.00244759826239248 -0.00111767356303477 0.00207338491494402 0.000378882021184269 -0.00500370038575179 -5.36408520155256e-05 0.00369023562366454 -0.0011130890537483 -0.00361374963715773 -0.00165207544197948 0.001222711754127 0.00359704917253228 0.0133439308839077 0.00237694578529409 -0.00464099839932239 0.00463313787930931 0.00217052887118711 -0.0105430605002832 0.00459800993053915 0.00793116588886913 -0.0062153329222701 0.0342165697108124 -0.0148272471088688 -0.0331206567818022 -0.23049899600231 -0.0907949363694844 -0.110233723699153 0.162860284977027 0.118117967961615 0.159336667830513
  48 1444.07924571346 ""  21.2039235390435 0 0 0.00355747420476002 -0.000399927772548062 0.00134361438192652 -0.00357217655112279 0.00237687088104007 -0.0021136452345025 -6.85303725271544e-05 -0.0018557703462746 -0.000911531355928717 -0.000767652685932025 -0.000118761267189766 0.000801883446739514 -0.000705526416087797 -5.02807932440759e-05 0.000131415791335709 -0.0177618005577873 0.00468512685599244 -0.0178493448935871 0.0258005001388016 -0.0173379588406981 0.0184368265946032 -0.00525566858389965 -0.00676647059096916 0.0145177935068075 -0.00543391455796572 0.0063069101988684 -0.000992225409997468 0.000917302439900815 0.00659549179310721 0.00218122135263411 0.00216226874350511 0.0093849453475444 0.00617656350032858 0.00638617841807344 0.00181574158285583 -0.00108125261331675 0.00416489626534055 -0.00270640315962134 -0.0038877607540128 0.00495955844378369 -0.000338918794599754 -0.000914084952331674 0.0290498952367576 -0.0159129306815559 -0.0273007343844195 -0.00754694458397749 0.0255578565106015 -0.00779151640707978 -0.0727053365264487 0.000165256286572488 0.126301378311553 0.0434758489688982 0.00131316227775537 -0.0875208595216841 0.0243852168421055 -0.189697766707494 -0.136412417787447 0.153352219743293 -0.0889665365156499 -0.0220597099240537 0.223094830536412 0.0562785370468433 -0.451885354207071 -0.225653869267283 0.170232044475617 0.183176901605948 -0.107311776728508 -0.024980972416736 0.148186995222731 0.0581997161403355 -0.156332300671979 0.262058992506975 0.000404605860744714 0.000145587050403872 -0.000378213073868039 -0.00328611218189204 -0.00163507949999067 0.000115086029459437 -0.000852594036872666 -0.00127096548047058 -0.0018131559217277
  49 1477.05068748193 ""  0.357345791686572 0 0 -0.00132431998367941 -0.00870305143306605 -0.00709098514426156 -0.0106707419932727 0.00868844798572216 -0.0352166549177066 0.000871233952509983 -0.0030989898390651 0.00589079066923382 0.0231446481408829 -0.0121142222315988 -0.0127380113152975 0.0701681309653097 -0.016506906312794 -0.022568343560757 0.040383268274248 0.00559352167777821 0.037819525727602 0.19181700849609 0.173479189319856 0.198061337202477 -0.130606432502844 -0.0363518572807603 0.303628768697819 0.00911072589319086 0.0339102452610805 -0.0563127910138889 -0.0345068087107174 -0.0112267485409609 -0.0343702436187952 0.00638474737257243 0.0346533001677753 0.0285131779838955 -0.503347057638206 -0.172192008166492 0.0475991486581428 -0.358950214208372 0.307762839042571 0.263829874264434 -0.263513269943291 0.0736587082840902 0.0679093986494524 0.00251826418662139 -0.00430128192099644 -0.00352191878270226 -0.000310203951293431 0.000673824475416362 -0.00128808420870393 -0.000376484921142452 -0.000529706124444728 0.00344788821822823 0.000688566505850975 -0.0014886054485939 -0.000456169143968946 0.00309640988361436 0.0272677701740444 0.0105271454010655 -0.0280441929887919 0.00663983545438009 0.0141828934490631 -0.00253256427455733 -6.53352472392434e-05 0.00579008287371546 0.0092797360952734 0.0180603520230933 0.00757397099128003 -0.00689291918934976 0.0155242680140406 -0.011829284555114 -0.00413171477981701 -0.00681975514418078 0.00500916696424223 -0.00156948394043093 0.0015870988757276 0.00429422784134682 0.0149091811163168 0.00871370592996768 0.00459120381087366 -0.0197789853331062 -0.0102280796158926 -0.0209449822310728
  50 1488.44941773436 ""  6.10112997081968 0 0 -0.000105285194478796 8.36326504092075e-05 0.000169864524570783 0.000519301129224199 1.53757777333372e-06 0.00193220594146789 -0.00012645771112709 9.62948806666334e-05 -0.00035984722059793 -0.000602664910316393 0.000529754589994598 0.000183505030892244 -0.00183285032441637 0.00109042125429196 -0.000578597813991342 -0.0010449446104651 -0.000453100679318337 -0.000903745020349006 -0.011080054643832 -0.011272224320926 -0.0114897839638786 0.00871848273957849 0.000225544119707291 -0.0171262393003365 -0.00168976983896422 -0.00081368719346541 0.00362750640860978 0.00301804721323626 0.000776129604266327 0.00305848919862654 0.000905128370716154 -0.0013729589397158 -0.00191068853105202 0.0194786232764679 0.00464761569823226 0.0104341459826308 0.0133425909543063 -0.0188436186619373 -0.00324057735429187 -0.00314842733965987 0.00164715401667732 0.00083734798779478 -0.000132553888449861 -0.00159386338621437 0.00408339551720719 0.00213820773349803 -0.00299894295168593 0.00082726856927368 0.0213299846612785 -0.0252319369318523 -0.0251260245984437 0.0188390132929951 -0.0411872403005357 -0.00249053184350017 -0.00844824036509891 0.120077508861331 0.0421345589567058 -0.101716747745775 0.043744760396972 0.0452953870340682 -0.0686063583580143 0.0179221480884082 0.050532579277012 0.205285348789407 0.492227374852072 0.236967006289371 -0.285028762852139 0.481582354185609 -0.269928850686457 -0.254472432127663 -0.297468119559288 0.163610355134135 -3.55141976109349e-05 2.08027967748435e-05 -0.000273030764999671 0.000878025988222889 5.62885142654841e-05 0.000327902060585482 0.00142520600796464 0.000891090753965498 0.00187670794253644
  51 1493.23183515459 ""  3.3355252302033 0 0 -0.00223789587581695 -0.00450546800977304 0.00719472380758773 0.00154520541774176 -0.0275993649746312 -0.0514653240754577 -0.00124431819707751 -0.00805748043238482 0.0217934267805012 -0.00028897861913307 0.000643589654255173 -0.00737059393317889 -0.0367049196678079 0.0177321834065426 -0.00537990551361221 0.0132380411693788 0.00598792763059552 0.0279125407059008 0.231480348203738 0.306746447044421 0.251644087080621 -0.25158530299036 0.0452379234177671 0.383066645491002 0.0773413698227021 0.132539653098743 -0.293819762277403 -0.133374728619624 -0.151790658689045 -0.161960052946287 0.0687526771856311 0.167382225603122 0.104090985666423 0.330608823777363 0.0854683574656614 0.128216151962678 0.186134257785707 -0.322475207405686 -0.0133871061097595 -0.0631672801017205 -0.0205232026278008 -0.00832065125486955 0.00129916071414526 -0.00212493095974882 -0.00155824225069782 -0.000262405668442048 0.000363345265143808 -0.000816559747967011 0.000237877628678844 4.53915935252917e-05 0.00136030076431502 0.0011583894575348 0.00048790500591335 0.001384989545998 0.000492942167811179 0.0113094155466443 0.00378214012171254 -0.0122318889874777 0.00287296398718729 0.00548299493073655 -0.00428541279240031 -0.00246732058618325 0.0123493725097653 0.00830910628595486 -0.00771722116943084 -0.00846030135754391 -0.00726412467058461 0.00607146441298507 0.00409103600653602 -0.0111831616184801 8.14308753343796e-05 -0.0149014893353857 0.00141735300759766 0.00238262808241685 0.00236982088684473 -0.00723103968759432 -0.00462570566453362 0.0099139927991053 -0.00896813376687811 -0.0171613169077161 -0.0151361458215545
  52 1497.48410623306 ""  2.32063643239726 0 0 2.83233662050507e-05 9.51909313434873e-06 -0.000438466635676189 -0.00534213214697741 0.0207534526192313 0.021356934353742 -0.00372820755337694 -0.00402604296845129 0.00562769264873603 0.00337090107052754 0.0010088671129494 -0.00790554928406291 0.0232010820439566 -0.000930633490686792 -0.0651824039259972 0.0113407270641587 -0.0332060125057095 -0.001678547992433 -0.105049193244666 -0.157471998377684 -0.117307310980918 0.136331302966379 -0.0538523969459386 -0.180720925664833 -0.00321948847506435 0.0378931684142342 -0.0465082392587514 -0.000772769888413855 -0.0257442482012777 -0.000540647499670803 0.048837987400776 0.0294611919635137 -0.00103796356419615 0.0798858573976631 -0.0934444130779485 0.592722665158853 0.0501174806672386 -0.249471645012143 0.139332520634301 -0.440241054530667 0.344775113855363 0.210633647538592 0.000302076400388216 -0.000941261280510977 -0.00109287896327473 0.000180647447790935 -0.000126460958400345 -1.5982570970007e-05 -0.00104124204679497 0.000708646865846201 0.000845281287685969 -0.00190799569595661 0.000452434796948643 -0.00120091932784345 0.00152047725555445 0.00879545570792974 0.00424829334788802 -0.00712445469199291 0.0014136980386828 0.0048971958847624 0.00343150676845553 0.000713570801602022 -0.00640057700208901 -0.0125097120020862 -0.00249853240114562 0.00365361363069993 0.0187399566872669 -0.0189270111917365 -0.00195350779658737 0.0220216253677775 0.00984855486459826 0.0126399153675574 0.000851532403984532 0.000661962130907035 -0.00034970800178834 -0.0121539620393026 -0.00387213045056036 -0.00403987096857148 0.00357629838082504 -0.00843453856635738 -7.84594049486402e-05
  53 1500.28087666484 ""  6.01613496680186 0 0 0.000444238177088561 -0.0136947275309595 0.0249099960966038 -0.00242868884011754 0.0153500957978803 0.0237061846551163 -0.00494390718151417 -0.0123982951048262 0.0386808437720266 -0.00118419350612612 0.000369277761179802 0.00597535851615259 0.00862601093131852 -0.011266670665263 0.0107357157833583 -0.0770638515728215 0.0490598745487108 -0.024962555798741 -0.141792174695882 -0.154299045943985 -0.149751661496599 0.1431248510334 -0.0399984268310228 -0.216868260256775 0.128078269171793 0.252293870011982 -0.524285494420548 -0.197269404930705 -0.320417429642332 -0.260781536770167 0.179308347949191 0.298705269433226 0.150471969268913 -0.138934486079861 -0.026681974808543 -0.107236592917174 -0.0608905549903034 0.183757356069549 -0.0609067322796848 0.122881635226905 0.00637885216840673 -0.00562571481212497 -0.00114816825623764 0.00159729180376723 0.00114030909475277 0.000398979571591566 -0.000684936204934183 0.000770892753285201 0.000308838773707537 -4.27187755287828e-05 -0.00219427183988942 -0.000403470588067822 -0.000347231997095058 -0.000201570275375164 -0.00105022643453507 -0.00472975416611215 -0.00168208968277182 0.00657176017881533 -0.00107086109530226 -0.00268898148420484 0.000464919558469479 0.000820126978599531 -0.00380858944370671 -0.00311830252119445 0.00421343451395913 0.00431449541748406 0.00155088246650789 -0.000180555901173855 -0.00262731511020162 0.00223801912690323 -0.00171254030180692 0.00616122148102353 0.00558489560137368 0.00462431801570564 -0.00538202739522705 -0.0621034360256486 -0.0300789209476728 0.00324565221618775 0.0274513148540481 -0.0276125357192192 0.012434428846609
  54 1503.94431380785 ""  5.94418470749914 0 0 0.000165437194210011 0.000136914926505611 -0.000139006401598548 -0.000778831777774232 0.00169692230972954 0.00161928932391229 -0.000968632601333879 -0.000429270598312031 -0.000205729915357959 9.89676927367368e-06 -0.000266531388735407 -4.54847133466266e-05 0.0015377587757619 -0.00151288464562428 -0.0021239846008604 -0.00177163442083195 -0.000192405535729871 -0.00222555988645447 -0.00442138336129373 -0.0131187157182581 -0.00613828898339172 0.00873839391321658 -0.00341560217796204 -0.011360012485819 -0.00518805180214625 0.00495629451653247 0.00110820817809107 0.00837550093286955 -0.00339259738059391 0.00798267432511205 0.011450767622498 0.00278390166195447 -0.00479523546086998 -0.00920685045967133 -0.00752446676579009 0.0199353740624233 -0.00286545639411151 0.00721848939884244 -0.00210401499593043 -0.00690273260746595 0.0204741527806243 0.0110217780931803 0.00496559707130627 -0.00271965603062969 -0.00561713496781386 -0.00571314217419617 0.00716119123331337 -0.00373019055163672 -0.00468768547736997 0.00415569456635173 0.0500518279029391 0.0428774605252989 0.00549953938227715 0.0178828132789074 0.0107593275147911 -0.0955588422102542 -0.0414000227017529 0.0797401175577291 -0.0330569228349518 -0.0435555337487472 0.0756943170435528 0.036670125722731 -0.124121047551352 0.23125265259245 -0.241498001185726 -0.270721301451344 -0.391482478963414 0.205620820962731 0.28522578758852 -0.426834413116136 -0.0686174516937463 -0.489574817271858 0.000275882667795858 2.04944636521119e-05 5.20362637440722e-05 -0.00305928776659517 -0.00113022487608943 -0.000453605488549945 -0.000913881642577901 -0.00121758114666709 -0.0015145199572716
  55 1510.74060418498 ""  3.99748344790591 0 0 -0.0306843874951786 -0.00447856085625393 -0.00871617165695565 0.00581292390129108 -0.00578055562640984 -0.0035812392159345 -0.0440994666032624 -0.0119473604070786 -0.0126443214940573 0.000878801336643973 -0.00182273540610685 -0.00182378832067934 -0.00874259785283014 -0.010599025445972 0.00249203924306494 0.016389268906355 0.0107057338274183 0.0463826058763664 0.0034128906605492 0.0821924684960388 0.0224110984000059 -0.0264213819937923 -0.0108083507758063 0.0653109934009118 -0.253823242132275 0.257547014760596 0.0442870121739639 0.416080554388556 -0.229556904710827 0.373788867750279 0.562432104305613 0.144908290761081 -0.235672733479427 -0.0140729776537604 -0.0143233600821023 0.0373751437609307 0.0274978156296682 0.0714077676791649 -0.109882540174581 0.0977512093104481 0.0964685366300042 0.0415484809253746 -4.92075604117511e-05 -0.000217795983383521 -2.21134805574394e-05 1.9260764533102e-05 -0.000161595516326216 -1.86659367556276e-05 0.000296683710821739 -4.92781056477393e-05 -0.000976504530730043 -0.000843036980256458 -4.12993664982553e-05 -0.000261831599816863 -0.000341485188075037 0.00297040684844059 0.00123599779832275 -0.00243334758887148 0.000780599495552307 0.00102129888195843 -0.00296420113798883 6.63361784248265e-06 0.00438585333652414 -0.00424971759057271 0.00407884568803992 0.00477604971281912 0.00775057170734772 -0.00418977742108095 -0.00529074536409063 0.00820435748366471 0.00163947620952162 0.00899194796010264 0.00412308771615043 -0.00170940566404554 -0.000548565853239307 0.00236075561120719 0.0044029750559401 -0.0133383543827661 0.023299208838656 0.0312947428355916 0.0318446832733408
  56 1514.7721658689 ""  8.23740339477825 0 0 -0.00625236896080222 -0.00710423389850703 -0.00137602093063865 -0.00570422188409136 0.00690446490459449 0.0129923754955039 -0.00926938631807363 -0.00216981717643963 -0.00029392912702931 0.007364782160337 0.0149913883394254 0.00154708727806123 0.0295440342453493 0.0451420855876984 -8.29863184191041e-05 -0.0215405845669075 0.0230570362765281 -0.00370129188701407 -0.0651846871346742 -0.0507436552137269 -0.0550807312943633 0.0910903480773841 -0.0682832606654192 -0.0871728529354286 -0.0502053749114957 0.0736012107398553 -0.0174780983080763 0.0820706074623666 -0.0730012926191754 0.0674979484198427 0.134920467553222 0.0464867680319409 -0.0461532708805362 0.0876581195335339 0.0883344957246779 -0.270614080855777 -0.133169546004016 -0.302030481800225 0.481650816786505 -0.373175383698658 -0.497981708640728 -0.224128336395023 0.00149620846134029 -0.00266316657728121 -0.00236747137921342 -0.000136645197458889 0.000327126267424213 -0.000651925080290993 -0.00106396996955866 0.00055839427816271 0.00389381036425903 0.00040737487097895 0.000193695341198418 -0.000420333628614894 0.00202918614894431 0.0180028387217475 0.00588022862335617 -0.0153200093781102 0.00339128522815677 0.0081895067915053 0.00532218382502093 0.00274026376409246 -0.0095365460519479 0.00195458018051081 -0.00702989940168645 -0.00620602369069903 -0.00324822037797095 -0.00256720849964295 0.00732774511276931 -0.00122048053993103 0.00298494277783639 -0.0085299291945187 0.00291698493171033 0.00209217805982675 -0.000499353279726944 -0.0149111208313813 -0.00657106945047649 0.000920095297658122 0.0086457121942889 -0.00910562003046994 0.00287104374530377
  57 1539.38913694749 ""  2.32202662079298 0 0 0.00171807167753509 0.000933134670556471 0.00128844565008733 0.000323728993088203 -0.000945302334063158 0.00188522902213366 0.000107875348566078 -0.000156402806445263 -0.000822697790196203 -0.00100519894568126 -0.000430044227902201 0.000435564427534206 -0.00397179145984588 -0.000352307116428088 0.00270694066829437 -0.0087218633310811 0.000588174077403199 -0.00918595005417239 -0.00578410112731724 -0.0217256750783933 -0.00922247183787359 0.00360717579937025 0.0070637566087993 -0.0190459502499479 0.000499960785599586 -0.00387435631319989 0.00352319248211612 -0.000342010718741998 0.00464269283550846 3.40541431159801e-05 -0.0050456251106409 -0.000546368861642679 0.00212079367265477 0.00656122206702664 0.00451297574320871 -0.00452742659270666 0.0163239438400413 0.00865011631713802 -0.0318964757878204 0.0353924445139979 0.00746575086562534 0.00108536925290702 0.049892591230708 -0.07744949969124 -0.0651142524568891 -0.00508200232984566 0.00894579504678674 -0.0190582172446167 -0.0173591632814905 0.00657370380075063 0.0750239774634436 0.000724968569693436 0.00135182518049057 -0.010363434616418 0.0461078771335451 0.576072708922279 0.21241257811211 -0.50195939740591 0.128308451527049 0.268810682747892 0.0712306882862543 0.035343198528038 -0.108120039951292 0.0202399873046199 -0.0490846354358106 -0.0536559753999163 0.00153285189150365 -0.0499030197348108 0.0523829004494628 0.0406451881061199 0.051312748626831 -0.0572481415652431 0.00030936132618889 0.000564247331588255 -0.000868782215164146 -0.00369907175595399 -0.00376516644863789 0.00443567014827879 0.00141424345550576 -0.00404033859842101 0.000901854059871219
  58 1688.18720986015 ""  38.1419065595665 0 0 -0.00710646524389964 0.0188905995193141 -0.0193702707081119 0.00048239611982051 -0.00307703714912945 0.00153068891672953 0.00278035126953461 -0.00425581487522672 -0.00145506937240316 8.45475197758617e-05 -0.00048461396364592 -0.000359922754191497 -0.000817430983341513 -0.000531766679204847 0.000829565473195755 0.0474120536394964 0.00547000413474729 0.029683160076733 0.00772570438685628 -0.0029701228351193 0.00670146699459236 -0.00593368942733388 0.00690103323728302 0.00240534776976917 -0.0281023657597055 0.00693942749770298 0.0384747698554751 0.0226470988302118 0.0314347088913112 0.0222820092330171 0.00580659470883411 -0.0170604740621326 -0.0128166764410895 -0.00160362622716042 -0.000391078796824877 -0.000195768202340037 0.00409125181742733 0.00647975890402792 -0.0106989174197851 0.0132420914266524 0.00508263394120646 0.0024621143875704 -0.0005323347075232 0.00151525354361493 0.000432945128671656 0.000637164777391958 -0.000196949558340544 0.00107501513542951 -0.000579776616080991 -0.000248367421550572 -0.00147641400391202 0.000376317285663645 0.000192341257634034 0.000358654528496568 -0.00198409075205115 -0.000408210098687352 -0.00609369722272453 0.00119998895808102 0.00129173745925829 -0.00101589024652342 -0.00220018180451937 -0.0032077030048123 0.00311377491650267 -0.0029237388231406 0.000272159486761808 0.00196163866768373 0.00122388346484219 0.000689625417101708 -0.0013433745509102 -0.000709968837907207 -0.00172994328657667 0.00188381198930249 0.0400360836045113 0.0544929545370883 0.0136241732502066 -0.529384477300292 -0.301094255394837 0.234123488128775 -0.0339755209709027 -0.632685826428921 -0.28356074915928
  59 2968.23722920142 ""  49.0218098230026 0 0 0.00299515506775944 -0.000164539541883482 -0.0032666049681551 -0.0481078938738461 -0.031971346258551 -0.0397997773873002 0.000634154306559773 0.00216159005275369 0.001995248835467 0.00115227956137895 -0.00222858118595669 -0.00145265458548767 0.00862877199916827 0.00727964927533533 -0.00148484296520842 -0.0442831348115422 -0.0129034696440899 0.0427075286697451 -0.147582058220067 -0.0419016181660926 0.141315183642299 0.710120449591436 0.460126414755131 0.339923488047287 -0.0329109837878534 -0.0221827360436769 -0.0184790206358369 0.0182524752900003 0.00605405432484349 -0.0173063145205691 0.00608156512351138 -0.00485292345658299 0.0112078040162914 -0.0101128115401877 0.0542162064079979 0.00904892131389232 -0.116686286254221 -0.0785347310299639 -0.0965579149806228 0.019151984395374 -0.0601352042585526 0.11668000648598 0.000271999888678887 -0.000114034801285565 -0.000190379574127458 1.12378969591373e-06 4.73160579188117e-07 2.69020348737064e-05 0.00013561237994057 0.000148955829129474 7.95034470021288e-05 -2.73008687752244e-05 3.7496402028527e-06 9.92275916782872e-05 -0.00338204166689418 -0.000122432276262161 0.00105044539649129 0.000843761214784537 0.00195638118040864 0.00055505598860338 -0.0013571752832264 -0.00123309544387966 -0.00130139312658117 -0.000539670961293661 0.000548598057606081 -0.0008506939298202 0.000257710895105011 0.000263757967314851 0.000221681526668947 0.000490822193026119 -0.000815908117025952 -0.000356640624929576 0.000271022900726409 0.000416679829363978 -2.21304282885571e-05 0.00147803606693698 -0.000482060799032204 0.00112925092288021 0.000435595580939333 -0.000668215106286694 0.000793245984789727
  60 2983.0650178722 ""  60.7705585015532 0 0 0.00872694667866753 0.00280419520774461 -0.00896199968400215 -0.011332150227235 -0.0090686374261221 -0.00774224603963371 -0.000872042559152825 0.00030223445506807 0.0012679719025681 -0.00311096534441676 -0.000115737558142579 0.00144232271760186 -0.0407747917333648 -0.0278551628186582 0.00512382867778136 -0.107734974824772 -0.0372993846202325 0.109518180792042 -0.0144998165053825 -0.0016389797297572 0.012954434845276 0.155093924723174 0.109525565749623 0.0784457893341355 -0.00759833873493982 -0.00599548400282391 -0.00395012541619952 0.016442508752992 0.0049091040490898 -0.0160769501115422 0.000625180178334983 -0.000821450326597708 0.00251441485566059 0.0570272044237147 -0.230765505259997 -0.0395077762503688 0.544242723346627 0.335366564857079 0.403780344905015 -0.0715705361745194 0.227214295725759 -0.450122161024812 0.00051425582946923 -0.000297671378056173 -0.000372497177534255 -3.73736903146234e-05 3.32899376045933e-06 -8.94818890080606e-07 -2.81280912918728e-05 -3.4442277368002e-05 -1.61427578680092e-06 -9.89664887531773e-05 -6.55376549826321e-06 0.000154685825160915 -0.00665032262035586 -0.000401533038635132 0.00253614439553115 0.00182732149736127 0.0044375685552324 0.00134243355086964 0.000486091947822485 0.000376881569958716 0.000106600332079945 -0.000991248959470648 0.00112273829409673 -0.00166185607445058 0.00077927491149786 0.000792512805049384 0.000675399666996026 0.00113158850038452 -0.00175915595727374 -0.000770802118565534 -3.06640179905673e-05 0.000237198389441995 0.000187929569244433 0.00174304353012077 -0.000454588122056938 0.00219658389483542 0.00233042864441697 0.000569230477778083 -0.00206714061050651
  61 3009.96116984986 ""  30.6465427771849 0 0 0.0488562226600487 0.0167542075134094 -0.0509012631403124 -0.00574745366898597 -0.0012191468564813 0.0115129745052828 -0.0101741203246616 -0.00465613329197321 0.00903035563805099 -0.000200799796637443 0.000742129148777697 9.08030310809721e-05 0.0175564959999952 0.0013617340352059 0.0208065476822448 -0.594423497131982 -0.203668290464183 0.608242290345019 0.117449204973859 0.0307982879008851 -0.127728330793594 -0.0447225016056445 -0.0263486574417494 -0.0219407668769035 0.0208320916871178 0.0109744280153273 0.0145839443401348 0.112773619804916 0.0335099174144269 -0.112566436718772 -0.0113429876498038 0.00708099617959583 -0.0137589413961048 -0.00477856315440289 0.0290379555717896 0.0133000730566697 -0.185943108365338 -0.120215974800872 -0.134940486146992 -0.0158180754318468 0.0718491800919948 -0.123858217881773 -8.20425085595238e-05 0.000107331536702221 0.000136898641855075 -2.15648616650025e-05 3.08973624875297e-05 -4.31221461010541e-05 -0.000182165189462786 -0.000206664018681621 -7.85611795937644e-05 8.4553126611325e-05 7.37878860605849e-05 -0.00018331522294205 0.0018900812798344 0.000241691275211882 -0.000512722950531352 -0.000989802841031773 -0.00189392269973853 -0.000510433594836063 0.00197852110519734 0.00181730122028373 0.00141527216005165 0.00124217827179977 -0.00136280713021944 0.00203652341818479 -0.00107869665830109 -0.00108685113952674 -0.000867761614338007 -0.00110109887933172 0.00163444001506862 0.000780167519048842 -0.000653559020139758 0.00028469561658966 0.00188925859541791 0.00405014444905407 -0.00017137094761552 0.00164229655841055 0.0135420631634616 0.00613622146463039 -0.0171084229158544
  62 3026.49971421377 ""  18.4494960983892 0 0 0.00211614177888751 0.00150460421182843 -0.00212478777410145 -0.00603963336011451 -0.00270832788849172 -7.27393392767175e-05 0.0214760946814929 -0.0287181109817305 -0.0345308674925211 -7.52997571719435e-05 -9.90692329350897e-05 0.000145911545879342 0.00813032017730917 -0.00147536680911014 0.0173108165970062 -0.0241242159028237 -0.0105139158152039 0.0245941695805904 0.0242487288141251 0.00505424303865255 -0.025998933732549 0.0448537205655975 0.0284324893475313 0.0221723407739854 0.387149007413251 0.278960676036113 0.216066565784271 -0.487693787097134 -0.143949413713485 0.480872845528859 -0.153981589788044 0.200942616634421 -0.28353473190784 0.00595412547166461 -0.0124422600941132 0.00302061529753806 -0.0789622638728077 -0.0536082308615058 -0.0573853851450233 -0.0210558888199752 0.0840479041720007 -0.151333157810291 5.85618037302488e-05 -5.54866853952052e-05 -6.05047153977506e-05 -1.35052726659449e-05 2.94785133994269e-06 9.96914407554345e-06 -1.61855672242557e-05 -2.33285763164056e-05 -1.3275114367551e-05 -0.000267137628234454 -6.8918214034927e-05 0.000389493265113694 -0.000830363438035983 5.98706155632226e-05 0.000346419700359404 0.000333298656190653 0.000930828258290355 0.000304277410227465 0.000220767252987087 2.12509405656612e-05 0.000155780080586081 -0.0025699717294425 0.00296551917740298 -0.00437361027600754 0.00245669031424385 0.00251245305200612 0.00208029167882059 0.00317999172916609 -0.00463658857821156 -0.00222468787830076 0.000128599889653125 0.000174486940924697 7.5672430591332e-05 -0.00170299660131545 -0.0018230867911868 3.54405647712682e-06 -0.000978636808727884 -0.00225308577991159 -0.000849073035851293
  63 3030.89447879582 ""  52.3065244413395 0 0 0.0144854859500459 0.00513730531155341 -0.0153401705933875 -0.00367423846966615 -0.000492781232932349 0.00555401595029764 0.000995079171842818 -0.00915668833023811 -0.00455161361758383 0.000479215299349101 -0.00020094584188104 -0.00027295123151475 -0.0338625373421014 0.00580548665241712 -0.0742603691525702 -0.178233953411783 -0.0602264534009104 0.181038559141614 0.0577432874257222 0.015623740156041 -0.060666466391837 -0.0123385444524146 -0.00300502142404871 -0.00284949015041797 0.104046289903741 0.0742694355778814 0.0595226133367855 -0.0723672922221614 -0.0211947306802654 0.0709293913193109 -0.0423432481508295 0.0523924236289737 -0.0755731001513528 -0.0283806519014052 0.0661563216219687 -0.00906247276278282 0.332767039161273 0.223865862114713 0.239406945539786 0.0911113373510519 -0.36181494428354 0.652586770212749 -0.000138171212639031 0.000138461992295658 0.000144121152353342 7.961674605199e-06 -9.55992867531134e-06 1.93028876000251e-05 4.0385185026421e-05 5.29682071389379e-05 2.16642608591513e-05 0.000264176729788471 0.000109626598852108 -0.000337495390023321 0.00238416626623025 0.000346093945984194 -0.00111088573033928 -0.000953120706239796 -0.00198834811817273 -0.000589836285306335 -0.000917843281675249 -0.000843032165772194 -0.000406135467150937 0.00238884984242102 -0.00279431455205151 0.00413431157304806 -0.00257600985838001 -0.00261670980855729 -0.00215940155669218 -0.00290893082460122 0.00415941940028646 0.00202510567486148 -0.000140082479170191 -1.00052864798516e-05 0.000671441717116147 0.00151507242875669 0.000497074134252231 -9.78596496782889e-05 0.00391639187718787 0.00166908016616446 -0.00546434654407188
  64 3032.37733953723 ""  21.3151483293424 0 0 -0.000189645464953931 -7.68669794316767e-05 0.000198033791061457 0.000199649364491221 2.53877483738942e-05 -0.000411311405837192 0.000300731588980171 -0.00010799237887909 -0.000372861030304546 1.63741520786946e-05 -4.65616336191298e-06 -6.60838168506976e-06 0.000159340549778784 -0.000188728144408427 0.000776128928920274 0.00245914824292031 0.00086849893214476 -0.0025183789795971 -0.0041443583156762 -0.00132475967287432 0.00441807844808874 0.00152983801546508 0.000952918694981372 0.000539998224163303 0.00220165627050804 0.00159568051138328 0.00116645026566218 -0.00497314569941722 -0.00148979762675249 0.00492998154335084 -0.000840196358933923 0.00119346835471234 -0.00165554905996525 0.000396335474730386 -0.00112763778787811 -8.11031412120438e-06 -0.00124668060922731 -0.000971458289005312 -0.000926824488986036 -0.00112073744925684 0.00446731336757631 -0.00822254907448414 -0.000359926163698234 -0.000729907018147322 9.39718262527933e-05 1.91209400089868e-05 5.07917516480372e-05 6.92131052992017e-05 0.00149339949005605 0.00200513273184462 0.00189434785511242 0.0259496455730479 0.0140826998865533 -0.0394651390087094 0.000502706874500447 -0.000546655146382722 -0.00171203976545417 0.00497363471810769 0.00888444584822329 0.00124415594741198 -0.0260952551377069 -0.0253982108474686 -0.0201572595868809 0.280935266073384 -0.326017195151729 0.484015019279755 -0.276835740375895 -0.280127874344129 -0.231850998959587 -0.306295735245302 0.439701795930541 0.213577606824372 -3.11497804017555e-05 2.68925041071245e-05 1.00118169696521e-05 -6.76823585122313e-05 -0.00019909658204289 0.000158506705866413 0.000419247135781677 -0.000285529577905873 -0.000162891486332502
  65 3068.14673506541 ""  29.7348841153747 0 0 0.00814405081753614 0.00323605576502588 -0.00762083204799297 0.0593834764161192 0.0213781460899266 -0.0471657395115143 -0.0202578014004522 -0.0172456939434645 0.00615937123459273 0.000623482076317857 -0.00101035692910548 -9.85336050932519e-05 -0.00128568154777807 -0.00222995531609607 -0.00114736607865941 -0.0846899214678485 -0.0314225890051906 0.0886268858352356 -0.57604990080999 -0.164117706238317 0.637661304320316 -0.136502753108889 -0.0853555488702561 -0.0771134009283396 0.174143683354232 0.126580435639266 0.105344905609199 0.110245513915962 0.0324814648114726 -0.114177324919194 -0.045821631362953 0.0458327211542506 -0.0643842394457234 -0.00742209897516415 0.0255990710117258 0.00383016817101873 0.00923684892615655 0.00719686096101542 0.00855650571148993 0.00105676540881754 -0.00313840682528853 0.00518100330935283 0.000310909022464395 6.85014710431624e-05 -6.94054199513556e-05 -1.13887986115318e-05 8.95486359348289e-05 -4.77181129693317e-06 0.00205635474164373 0.00198071691683893 0.0012289455270241 -0.000506979335934919 -0.000513538158393212 -0.00023024189357547 -0.00148689327364261 -0.00113831216176678 0.000515386068457662 -0.000739741970011549 -0.0018194748843846 -0.000846543795162483 -0.0225762953005836 -0.0211890057556568 -0.0148997430637541 -0.000528399847700707 0.00063373536294739 -0.00129008545834847 0.00607713645988817 0.00606089623196975 0.00485391915878695 0.0003029366534841 -0.000526059783619807 -0.000419542888531389 -0.00036914784371671 -0.000163552344944116 0.000475370441006408 0.000977882223002903 0.000533247731025774 0.000145867574123291 -0.000482651406346806 0.00120607317235364 -0.00495825635975396
  66 3083.55435599254 ""  67.6364474800122 0 0 0.0122245762115719 0.00399574297737835 -0.0112379976150652 0.0195569408619882 0.00748169746260601 -0.0128069513206529 0.0662017164443851 0.0444540378675409 -0.0176550297353279 5.64063005589638e-06 -0.000276631994634989 -1.94657967778628e-05 -0.000246406129093518 -0.0018793923409649 -0.00199002522885377 -0.125048888519013 -0.0408027096093825 0.127967452311992 -0.167684669594805 -0.0500488502070063 0.189139039457961 -0.0660539915111582 -0.0402358392881411 -0.0358655013873237 -0.477260138165025 -0.353472547378412 -0.291718673263632 -0.397025116976421 -0.10625068904259 0.405806964107666 0.0764207663416071 -0.0671016529521487 0.0989915477411189 -0.00807890659211397 0.0279566838682905 0.00454625010221086 0.00521762461558225 0.00402474174318765 0.00467500915109736 0.0024461867578593 -0.00886234098399893 0.0154664374438944 -0.000275700095120999 0.00105156778205928 0.000763021984653802 -4.54249119392791e-05 9.20259168662856e-05 1.8637282536577e-05 0.0016319709556067 0.00156394309071065 0.000902453683393413 -0.00145735462122707 0.000367861185378395 -0.000892336345280573 0.0127899897249492 0.00203395814351795 -0.00458473929294062 -0.00830984669642896 -0.0157423619678196 -0.0042892004587797 -0.0186489825004547 -0.0179488984435161 -0.0118594148674285 0.00481803343993006 -0.00567551715581589 0.00847914966037014 0.00769822317256537 0.00815085250657019 0.00631668393869749 0.0046632733642084 -0.00687988142288777 -0.00383251392520181 -0.000711992556614471 -0.000257005440823264 0.000549581954837752 7.8098959947956e-05 0.000829847798631147 0.00121826049385068 0.00197035070791505 -0.00258546721596349 -0.00707593207673901
  67 3086.72251610761 ""  18.4237389458084 0 0 0.000183563622261067 5.68635333856997e-05 -0.000157154301647081 0.000227539628143473 5.79833435144228e-05 -0.000161365666143423 0.000927702407152508 0.000645879666920904 -0.000338664214508771 -1.45088445605134e-05 3.21582290041916e-06 -5.80057294293846e-07 -1.50052742589149e-05 3.86482017780517e-05 5.02736445076648e-05 -0.0018434329736043 -0.000575188147761394 0.00184259457325817 -0.00195273523544182 -0.000645240056567011 0.00224198101427717 -0.000634637154455588 -0.000326171026670147 -0.000348347810990251 -0.00644941925516685 -0.00477260361866164 -0.00394265738224225 -0.00602571672528312 -0.00162016092860964 0.00616540117149233 0.00131075187780588 -0.00123292261208605 0.00180117348037164 0.000153971775425758 -0.000622075757235037 -7.48361678688546e-05 -1.02979881103019e-06 -8.40304360983199e-06 -2.19817029889782e-05 -2.65116126882195e-05 0.000235118977110171 -0.000422954027515726 -0.00110548721101398 0.00215696479759686 0.00229003336612414 -0.00025340637869385 0.000343714452874811 -0.000486485209222284 0.00207961772130662 -0.000132409425468348 0.000679527546293187 0.0538598458779914 -0.066334298934016 0.0191146055244724 0.027228847209594 0.0058731179997377 -0.0102388761715046 -0.0162395307233382 -0.0303809996859599 -0.00732436846590512 -0.0115730024471304 -0.0099428551606142 -0.00709674162368469 -0.268324862069372 0.313988714247182 -0.492429257284128 -0.0127559524472267 -0.0400297252174395 -0.0156264080036481 -0.367158144143487 0.520835682185347 0.277478527499408 -1.62975774793032e-05 3.31360868144112e-06 2.0311165443696e-06 1.54445432192116e-05 -1.92868689005659e-06 6.96452672039055e-05 9.33851222506103e-05 -0.000119353959275759 -9.7042778615894e-05
  68 3090.72628790351 ""  29.1297683056949 0 0 -0.000505023236945994 -0.000179957412802227 0.000538745176031147 -0.00141869903276511 -0.000759245230570991 0.000642437751768748 -0.00220021080335407 -0.00105753683072971 -6.58087809267529e-05 -0.000163256324620485 -0.000105767546327024 1.89387029994612e-05 -0.000273402235690121 -0.000532147910599241 0.000428856061063322 0.0055646776695481 0.00190431351706359 -0.00582997455314353 0.0102746484280691 0.00298118633838732 -0.0119077353424174 0.00733261876166029 0.00519034773521676 0.00371925563704424 0.0155141752099373 0.01148283012812 0.00928751066232246 0.0102847917736775 0.00266737420400207 -0.0106872176666003 0.000576992160272223 -0.00157373835964976 0.00192929978582972 -0.000245652595156422 0.00153515606341849 0.00026588440596248 0.0038649852555859 0.00203636773612582 0.00221833885898973 -0.000617177868795399 0.00358796557030323 -0.0070732646778677 -0.0175588985535618 0.0439881810554918 0.0327320239790108 -0.000512023624546028 0.000336761876847371 0.00150583279202233 0.0131537465439438 0.0120275714948867 0.00309011264164198 -0.00929480356142284 -0.00525472399739325 -0.0108362201460279 0.542451342555363 0.0995591373512384 -0.199138296008943 -0.327542545905859 -0.623995340560854 -0.161402494273049 -0.148594050936512 -0.143135057508374 -0.0943247933197315 0.0328852259915259 -0.0413344739986812 0.0584072863904557 0.0860138027594216 0.0884526295060224 0.0709150004880236 -0.0118341473245865 0.0124504533960109 0.00341451597499648 -8.09135332795453e-05 -2.9486327636789e-05 -1.15646538691216e-05 0.000363608087517628 0.000294175758676641 0.000326778834501505 0.00102947194524896 0.000348476854118026 -4.85535001329456e-05
  69 3091.81133906654 ""  4.83385665901649 0 0 -0.000327949514856687 -0.000122963391558779 0.000366956800447359 -0.00237378349929169 -0.000713240520517389 0.00207846799957105 -0.00125007643374784 -0.000322641309049686 -0.000272452041616341 9.87040523911953e-06 5.79106525063355e-05 -1.74390695822656e-05 0.000162131925676959 0.000151839401679391 0.000106743646495852 0.0034900934503568 0.00127927328219678 -0.00416740344000297 0.024440789706166 0.00678148353517502 -0.0268858177535007 0.00383860493367746 0.00216156348682936 0.00211202229529127 0.00747138046442776 0.00559985252764395 0.00449842009843527 0.00539271249892726 0.00136095227383268 -0.00547420823510021 0.00230817878410763 -0.00324411483292378 0.00416341076494733 0.000438689320813054 -0.00135777887464503 -0.000191888007353824 -0.00172062286672805 -0.00107404385623542 -0.0011436862678376 -9.35702604764097e-05 0.000186315103049296 -0.000199391881873437 0.00219777303633561 -0.0175020532088777 -0.0101196961843949 -0.000525488216067362 -0.000289321647256754 0.000756840260599171 0.0439141984916229 0.0434222317481995 0.0268070661773155 -0.0204053636933736 -0.0245905585215573 -0.0273105875734847 -0.125355560802375 -0.0235619634516264 0.0503672711150732 0.112304429309384 0.214583688492913 0.0511786737332793 -0.5212953653479 -0.496971767561008 -0.321020874009013 0.0523947574193929 -0.0648233559607879 0.0835595645914821 0.258876198182238 0.259134414394683 0.207399910272465 -0.0755817348803239 0.0994254973370542 0.0439010280793787 0.000122042639043741 -1.03945562557403e-05 -0.000122670864890742 0.000116519660398064 0.000133171585609396 -0.000258619984416436 -0.00149910843249995 0.000362586551512216 0.00147582624692289
  70 3108.11611339944 ""  20.5021872684891 0 0 -0.00184807509208493 -0.00118824216004421 0.00403447120128407 -0.000874045459940765 0.00018544667051748 0.00089589665340976 0.0401219843820318 -0.0254381265879525 0.0731330956961671 -2.85180384821587e-05 1.27989511732172e-05 -5.34424196376978e-05 2.37003342096173e-05 2.96592956583287e-05 0.000488278883593962 0.0312243221823333 0.00982601724997942 -0.0336680115168766 0.0109115153319232 0.00448711222618128 -0.013332720315464 -0.00278603197269353 -0.000822416281085836 -0.00112419034775603 -0.260621249209592 -0.200750049071009 -0.141733654103311 0.139621574732046 0.03173891060851 -0.113554242703469 -0.359474224622241 0.470096626806162 -0.621685527756289 0.000874381507338782 -0.00259268385140718 -0.000540612581728799 -0.000745218442516598 -0.00042096721278668 -0.000529339473692333 -0.000555498063290592 0.002574559308854 -0.0046209925840964 -6.35374174893744e-05 0.000218328963820031 0.000156667292421449 -8.83291398951599e-06 -1.30476234220278e-06 1.20158256381865e-06 -6.71828793143669e-05 -7.9199051414702e-05 -8.96675845669904e-05 -0.000723387100123827 -0.0010348022121066 -0.00124382200514054 0.00238588968994965 0.000525478977258661 -0.000822598973183353 -0.00161609545965605 -0.00301940340878898 -0.000712202504465544 0.000932775629977323 0.00092245255680689 0.000436906606728652 0.00243734351653356 -0.00320102209139053 0.00428045621878547 0.0101712094643595 0.0101324321143065 0.00808556167094927 -0.0040582722831045 0.00533493741888959 0.00254506378652145 -0.000266281106657059 -3.40172687770318e-05 -0.000285072114636799 -0.000516403051894898 0.000867100972222583 -0.00115226716765272 0.000680313923105193 -0.000269861677886104 0.00162844500054725
  71 3109.3244990452 ""  28.4245649149547 0 0 -0.00135080754710619 -0.000411871823201858 0.00118756211797652 -0.00264931968413336 -0.000270263205886145 0.00185650190645264 -0.00105120947239298 -0.000630238843386081 0.000418794580311867 0.000342898378907338 3.70926881039638e-06 -0.00041032021209046 0.0119115345529964 -0.0846587210077634 -0.00660687905319223 0.0140044654688847 0.00497744063372655 -0.0147190447959575 0.0191121909218585 0.00567162543780838 -0.0202751121842487 0.00715890152390106 0.00618410217656133 0.00529155135893934 0.00623866701446656 0.00482311234349416 0.00397294907791416 0.00782024316731259 0.00186929581801101 -0.00789274639495012 -0.00093848678024715 0.000830574352268037 -0.00119752407041197 -0.229562925967055 0.881087276168977 0.14639817529577 0.113703317778879 0.0546690207976276 0.0878087081793511 -0.02553763847989 0.063476227342035 -0.155295936010187 0.000173527332222063 -0.000180518587200106 -0.000172764539367394 -9.45432132777826e-06 1.44644277407386e-05 -1.36145349425502e-05 7.75180967555999e-05 7.1875440257542e-05 7.63687905406665e-05 0.000247532507334739 0.000177595248316007 0.0003480592396979 -0.00335462894231851 -0.000885402860953423 0.00116506235398852 0.00157054334002805 0.00275592773643918 0.000628961117471934 -0.00100373994017485 -0.000968346424452954 -0.000478612241997089 -0.000996470356717879 0.00127635941997662 -0.0018306903314983 -0.00252987826072724 -0.00257398338940309 -0.00203060334764356 0.000602352971346172 -0.000750339803275822 -0.000315756807294223 9.87276266899823e-05 -4.22806889210585e-05 -3.45819580230915e-05 -0.000643017654829357 0.000557098980812251 0.000149424168668961 7.26661915411114e-05 0.000121141920741502 0.000268639337038029
  72 3115.25438930097 ""  38.9747391643257 0 0 -4.54008824558577e-05 -2.9496354570338e-05 0.000168412891951847 -0.000716932760828878 -0.00019571933904269 0.000658465713213316 0.000560311044610578 -0.000482679510583859 0.0013426204904365 -2.94916215188844e-05 -1.54851532227779e-05 -1.07723297006757e-05 -3.47441846675056e-05 0.000432363734467831 0.00015593889455483 0.00103173455389933 0.000376465862097281 -0.00150084461643732 0.00769261626003714 0.00213623075331987 -0.00836980544555773 0.000770229977172808 0.000497973501102684 0.000410107598472109 -0.00429134557788173 -0.00335852549044721 -0.00229161212344266 0.00372474615099662 0.000839942767196876 -0.00309988449561323 -0.00616900635996065 0.00815611793706922 -0.0107710888009128 0.00137162502501199 -0.00494894531313671 -0.000808555032311589 -0.000909612662469769 -0.000514456416937621 -0.000700079961552742 2.23348039516895e-05 0.00030496592315555 -0.000350708469425937 -0.00422096535492923 -0.00280166467907615 0.000630479845038863 -0.000628474896871708 -0.000138922701769618 0.000288631261422201 0.0272358371355311 0.026917661273798 0.0172175839888391 0.0315445821714958 0.0432344081571994 0.0538525659747312 0.0521385755081154 0.00763391488569108 -0.0169819357644678 0.00664456094116269 0.011890704713271 -0.0016909718294176 -0.318637352344274 -0.303170017607945 -0.193369686979947 -0.106537276262789 0.143013359481931 -0.192234340911037 -0.442480569297219 -0.440574804126061 -0.348663439239131 0.169350069196537 -0.218600276593021 -0.105026935062886 3.37808168606243e-05 -3.58694576040043e-05 -7.7305783725561e-05 0.00016758575098679 0.000272438841900582 -0.000104256261947566 -0.000726801842838817 0.000344833191743811 0.000802620678957946
  73 3185.47659626127 ""  6.53725418732019 0 0 -7.55363674649525e-05 -6.8983716205096e-05 2.73073274585592e-05 -0.000368186672286075 8.56541656213776e-05 0.000458141740920872 -3.39228350099162e-05 -3.85305986943301e-05 4.53862103044194e-05 0.000262433617808931 0.000157061466411539 -8.46556428701423e-05 0.000139617158796693 0.000135987172032669 -8.76728661138576e-05 0.000679203674465449 0.000359410382200724 -0.000826897623185962 0.00367946526606344 0.000424192131801871 -0.00424093498865822 -0.00047797488287177 -0.000956648477960048 -0.000533538168346765 0.000261340099953492 0.000252561162387488 0.000213015151035163 0.000425758818160254 5.60904377464668e-05 -0.000372231193565281 -7.3813865745276e-05 0.00010232610047753 -0.000241048541202156 0.00017307466333894 -0.000702421640675689 -9.05671140328492e-05 -0.00150627123876718 -0.000863407715998946 -0.000746893245031875 -2.92248418251926e-05 -0.000710573895994943 0.00149270122109833 0.079896414762235 0.0510351651141389 -0.0117073518291601 -0.001125057138182 -0.000501069183925394 8.95729707111884e-05 0.00383411453028191 0.00404982841223342 0.00273989480578395 0.00059452445472179 0.00141768693393111 0.00135488525102184 -0.680872511767112 -0.110417082693807 0.268591711973072 -0.255170893505627 -0.496415210190013 -0.136062245934469 -0.0398138931261677 -0.0460046529117065 -0.029544943769581 -0.00101695963461606 0.00232140987330238 -0.00330677606932173 -0.0138056728007075 -0.0125283316366674 -0.00853386913664549 0.000995850854538626 -0.00355731118801334 -0.000808840789712269 -6.91295778745156e-06 0.000125256318901576 5.54306579312489e-06 0.000105295854034902 -0.00118202141732763 -6.53823706321845e-05 0.000214619981306183 -0.000585658735143474 0.000286610756392532
  74 3456.55998992668 ""  13.1328346094456 0 0 0.000604808104840327 0.00158936162196248 -0.00262087961245761 -0.000123727419344288 -7.80859483759706e-05 9.00896578018444e-05 0.000156133886881444 3.05589353466808e-05 0.000161521742731608 -9.03074783478317e-05 -4.37391821241892e-05 -6.49152588419198e-05 2.83845524283687e-05 -6.41617535695279e-05 -9.88047492609748e-05 -0.0128779571148826 -0.00434993383365311 0.0133791503048634 0.000854326175688728 -0.000916723933976175 0.00133851314785571 -0.00292215653772369 -0.000115875163907171 -0.00127360758691603 -0.00208321533375469 -0.000992174689941935 -0.000399330308675513 8.54901711736102e-05 0.00133463805491605 -6.41380987447948e-05 0.0002879410033964 -0.000224888357261128 8.54312418598063e-05 -0.000266520414764662 0.000784560582564805 0.000154104608250957 1.0783176422828e-05 1.21109478266122e-05 0.000215829875731736 7.17980986619746e-06 -0.000328309431762156 0.000404702143034407 -0.000187408841529264 8.23284853691913e-05 3.63720680173288e-05 0.000300334508633322 0.000113652007552199 -4.32402938545349e-05 -0.000154530099502129 -1.12928614833046e-05 -0.000241000091930995 4.69025415625676e-05 -3.09820870358896e-05 8.78446799174911e-06 0.00141891610740535 -0.000674306536250873 -0.000199929931546568 0.00016213824315305 -0.00110988681886725 3.26365695184268e-05 0.000727433601477683 0.000719048100411168 0.000906971467494649 -6.91414823285301e-05 -0.000249890805389048 0.000363109945089611 -6.70782278112936e-05 -2.95459508575913e-05 -0.00011411842315155 -0.000150066473741728 0.000200880778600541 -2.61737734158175e-06 0.0314193570905992 0.0411003218104961 -0.0231306301408117 0.18619483664181 -0.409788644238241 -0.202346071969542 -0.615609970277046 -0.174514201545656 0.542339746230711
  75 3530.79621248659 ""  8.71068026282705 0 0 0.00166221461294456 -0.000407804253505124 -0.000866375120618461 1.16782416225341e-05 -0.000135307931710384 0.000120196435587141 -0.000409483319707357 0.00013289671801687 0.0002133935389361 9.98953564904111e-05 6.39008977108243e-05 9.67680254906539e-05 3.84462926668792e-05 5.9181620923873e-05 -6.58980525237461e-07 -0.0104183009761337 -0.00364735387528083 0.00760980347725816 0.000581658101377239 -0.00032553664258104 0.000111788487082616 -0.000283683084832766 -0.000428200979580578 -0.00053769758777416 0.000745373075770694 -0.000487300319890853 0.000110602206022499 9.11349613597037e-05 0.00134380035285354 0.000528134965075126 0.000282235784384653 0.000536785267420213 0.000124654948192359 0.000106648051164129 -0.000384073875332667 8.50876349821323e-05 -0.000232280970582213 -0.000100254762215516 -0.000194774234145004 -2.9949522268953e-06 2.42174661372901e-05 0.000147374077953713 -2.59836167174866e-05 0.000140306660049972 -7.99866626471868e-06 0.000175371447038702 2.38473189761291e-05 1.1187808248863e-05 -0.000111460995339346 -1.7753915458293e-05 -0.000160758925569124 3.35275929592657e-05 -1.71929837313334e-05 5.63988171286307e-06 -0.000303996363815354 -0.000331094331106339 0.000295971878127311 -0.000201263713764284 -0.0010669356999531 -2.92314819120532e-05 0.000503203166463236 0.000466635579094508 0.000594090855226064 -4.36707861219845e-05 -0.000196279374724592 0.000313948209324012 -3.86201045366659e-05 -1.4399616268968e-05 -8.21959358690524e-05 -0.000172885443591 0.000173891854062149 5.84207612866063e-05 0.0447668591051794 -0.0417601257172196 -0.0439174796565122 -0.29488796404341 0.715292596979221 0.297079983163318 -0.336375256499566 -0.129094112636726 0.310569388912844
  :::
 } 
 m_exists[75] { 
  s_m_exists
  :::
  1 11111111111111111111111111111111111111111111111111111111111111111111111111111111111111 
  2 11111111111111111111111111111111111111111111111111111111111111111111111111111111111111 
  3 11111111111111111111111111111111111111111111111111111111111111111111111111111111111111 
  4 11111111111111111111111111111111111111111111111111111111111111111111111111111111111111 
  5 11111111111111111111111111111111111111111111111111111111111111111111111111111111111111 
  6 11111111111111111111111111111111111111111111111111111111111111111111111111111111111111 
  7 11111111111111111111111111111111111111111111111111111111111111111111111111111111111111 
  8 11111111111111111111111111111111111111111111111111111111111111111111111111111111111111 
  9 11111111111111111111111111111111111111111111111111111111111111111111111111111111111111 
  10 11111111111111111111111111111111111111111111111111111111111111111111111111111111111111 
  11 11111111111111111111111111111111111111111111111111111111111111111111111111111111111111 
  12 11111111111111111111111111111111111111111111111111111111111111111111111111111111111111 
  13 11111111111111111111111111111111111111111111111111111111111111111111111111111111111111 
  14 11111111111111111111111111111111111111111111111111111111111111111111111111111111111111 
  15 11111111111111111111111111111111111111111111111111111111111111111111111111111111111111 
  16 11111111111111111111111111111111111111111111111111111111111111111111111111111111111111 
  17 11111111111111111111111111111111111111111111111111111111111111111111111111111111111111 
  18 11111111111111111111111111111111111111111111111111111111111111111111111111111111111111 
  19 11111111111111111111111111111111111111111111111111111111111111111111111111111111111111 
  20 11111111111111111111111111111111111111111111111111111111111111111111111111111111111111 
  21 11111111111111111111111111111111111111111111111111111111111111111111111111111111111111 
  22 11111111111111111111111111111111111111111111111111111111111111111111111111111111111111 
  23 11111111111111111111111111111111111111111111111111111111111111111111111111111111111111 
  24 11111111111111111111111111111111111111111111111111111111111111111111111111111111111111 
  25 11111111111111111111111111111111111111111111111111111111111111111111111111111111111111 
  26 11111111111111111111111111111111111111111111111111111111111111111111111111111111111111 
  27 11111111111111111111111111111111111111111111111111111111111111111111111111111111111111 
  28 11111111111111111111111111111111111111111111111111111111111111111111111111111111111111 
  29 11111111111111111111111111111111111111111111111111111111111111111111111111111111111111 
  30 11111111111111111111111111111111111111111111111111111111111111111111111111111111111111 
  31 11111111111111111111111111111111111111111111111111111111111111111111111111111111111111 
  32 11111111111111111111111111111111111111111111111111111111111111111111111111111111111111 
  33 11111111111111111111111111111111111111111111111111111111111111111111111111111111111111 
  34 11111111111111111111111111111111111111111111111111111111111111111111111111111111111111 
  35 11111111111111111111111111111111111111111111111111111111111111111111111111111111111111 
  36 11111111111111111111111111111111111111111111111111111111111111111111111111111111111111 
  37 11111111111111111111111111111111111111111111111111111111111111111111111111111111111111 
  38 11111111111111111111111111111111111111111111111111111111111111111111111111111111111111 
  39 11111111111111111111111111111111111111111111111111111111111111111111111111111111111111 
  40 11111111111111111111111111111111111111111111111111111111111111111111111111111111111111 
  41 11111111111111111111111111111111111111111111111111111111111111111111111111111111111111 
  42 11111111111111111111111111111111111111111111111111111111111111111111111111111111111111 
  43 11111111111111111111111111111111111111111111111111111111111111111111111111111111111111 
  44 11111111111111111111111111111111111111111111111111111111111111111111111111111111111111 
  45 11111111111111111111111111111111111111111111111111111111111111111111111111111111111111 
  46 11111111111111111111111111111111111111111111111111111111111111111111111111111111111111 
  47 11111111111111111111111111111111111111111111111111111111111111111111111111111111111111 
  48 11111111111111111111111111111111111111111111111111111111111111111111111111111111111111 
  49 11111111111111111111111111111111111111111111111111111111111111111111111111111111111111 
  50 11111111111111111111111111111111111111111111111111111111111111111111111111111111111111 
  51 11111111111111111111111111111111111111111111111111111111111111111111111111111111111111 
  52 11111111111111111111111111111111111111111111111111111111111111111111111111111111111111 
  53 11111111111111111111111111111111111111111111111111111111111111111111111111111111111111 
  54 11111111111111111111111111111111111111111111111111111111111111111111111111111111111111 
  55 11111111111111111111111111111111111111111111111111111111111111111111111111111111111111 
  56 11111111111111111111111111111111111111111111111111111111111111111111111111111111111111 
  57 11111111111111111111111111111111111111111111111111111111111111111111111111111111111111 
  58 11111111111111111111111111111111111111111111111111111111111111111111111111111111111111 
  59 11111111111111111111111111111111111111111111111111111111111111111111111111111111111111 
  60 11111111111111111111111111111111111111111111111111111111111111111111111111111111111111 
  61 11111111111111111111111111111111111111111111111111111111111111111111111111111111111111 
  62 11111111111111111111111111111111111111111111111111111111111111111111111111111111111111 
  63 11111111111111111111111111111111111111111111111111111111111111111111111111111111111111 
  64 11111111111111111111111111111111111111111111111111111111111111111111111111111111111111 
  65 11111111111111111111111111111111111111111111111111111111111111111111111111111111111111 
  66 11111111111111111111111111111111111111111111111111111111111111111111111111111111111111 
  67 11111111111111111111111111111111111111111111111111111111111111111111111111111111111111 
  68 11111111111111111111111111111111111111111111111111111111111111111111111111111111111111 
  69 11111111111111111111111111111111111111111111111111111111111111111111111111111111111111 
  70 11111111111111111111111111111111111111111111111111111111111111111111111111111111111111 
  71 11111111111111111111111111111111111111111111111111111111111111111111111111111111111111 
  72 11111111111111111111111111111111111111111111111111111111111111111111111111111111111111 
  73 11111111111111111111111111111111111111111111111111111111111111111111111111111111111111 
  74 11111111111111111111111111111111111111111111111111111111111111111111111111111111111111 
  75 11111111111111111111111111111111111111111111111111111111111111111111111111111111111111 
  :::
 } 
} 
