# Supplementary material for: Cut-off Scale and Complex Formation in Density Functional Theory Computations of Epoxy-Amine Reactivity
Source: ACS Omega. 2021 Oct 25;6(44):29424–31. doi: 10.1021/acsomega.1c03229 (PMC8587129; doi:10.1021/acsomega.1c03229)
Supplement: Supplementary file 1 — ao1c03229_si_001.zip [file ao1c03229_si_001.zip › Final_structures/Primary/A4_E1_B3LYP-D3_CC-PVTZ-F_canonical/Amine_frag4_reactant-6_isomer3.vib]

{ 
 s_m_m2io_version
 :::
 2.0.0 
} 

f_m_table { 
 i_j_atom_total
 :::
 27
 m_column[86] { 
  s_m_data_name
  s_m_column_name
  i_m_width
  b_m_visible
  s_m_units
  :::
  1 r_j_Frequency  "Frequency"  10 1 "" 
  2 s_j_Symmetry  "Symmetry"  10 0 "" 
  3 r_j_Intensity  "Intensity"  10 1 "" 
  4 r_j_Raman_Act  "Raman Act"  10 0 "" 
  5 r_j_Raman_Int  "Raman Int"  10 0 "" 
  6 r_j_x1  "x1"  10 0 "" 
  7 r_j_y1  "y1"  10 0 "" 
  8 r_j_z1  "z1"  10 0 "" 
  9 r_j_x2  "x2"  10 0 "" 
  10 r_j_y2  "y2"  10 0 "" 
  11 r_j_z2  "z2"  10 0 "" 
  12 r_j_x3  "x3"  10 0 "" 
  13 r_j_y3  "y3"  10 0 "" 
  14 r_j_z3  "z3"  10 0 "" 
  15 r_j_x4  "x4"  10 0 "" 
  16 r_j_y4  "y4"  10 0 "" 
  17 r_j_z4  "z4"  10 0 "" 
  18 r_j_x5  "x5"  10 0 "" 
  19 r_j_y5  "y5"  10 0 "" 
  20 r_j_z5  "z5"  10 0 "" 
  21 r_j_x6  "x6"  10 0 "" 
  22 r_j_y6  "y6"  10 0 "" 
  23 r_j_z6  "z6"  10 0 "" 
  24 r_j_x7  "x7"  10 0 "" 
  25 r_j_y7  "y7"  10 0 "" 
  26 r_j_z7  "z7"  10 0 "" 
  27 r_j_x8  "x8"  10 0 "" 
  28 r_j_y8  "y8"  10 0 "" 
  29 r_j_z8  "z8"  10 0 "" 
  30 r_j_x9  "x9"  10 0 "" 
  31 r_j_y9  "y9"  10 0 "" 
  32 r_j_z9  "z9"  10 0 "" 
  33 r_j_x10  "x10"  10 0 "" 
  34 r_j_y10  "y10"  10 0 "" 
  35 r_j_z10  "z10"  10 0 "" 
  36 r_j_x11  "x11"  10 0 "" 
  37 r_j_y11  "y11"  10 0 "" 
  38 r_j_z11  "z11"  10 0 "" 
  39 r_j_x12  "x12"  10 0 "" 
  40 r_j_y12  "y12"  10 0 "" 
  41 r_j_z12  "z12"  10 0 "" 
  42 r_j_x13  "x13"  10 0 "" 
  43 r_j_y13  "y13"  10 0 "" 
  44 r_j_z13  "z13"  10 0 "" 
  45 r_j_x14  "x14"  10 0 "" 
  46 r_j_y14  "y14"  10 0 "" 
  47 r_j_z14  "z14"  10 0 "" 
  48 r_j_x15  "x15"  10 0 "" 
  49 r_j_y15  "y15"  10 0 "" 
  50 r_j_z15  "z15"  10 0 "" 
  51 r_j_x16  "x16"  10 0 "" 
  52 r_j_y16  "y16"  10 0 "" 
  53 r_j_z16  "z16"  10 0 "" 
  54 r_j_x17  "x17"  10 0 "" 
  55 r_j_y17  "y17"  10 0 "" 
  56 r_j_z17  "z17"  10 0 "" 
  57 r_j_x18  "x18"  10 0 "" 
  58 r_j_y18  "y18"  10 0 "" 
  59 r_j_z18  "z18"  10 0 "" 
  60 r_j_x19  "x19"  10 0 "" 
  61 r_j_y19  "y19"  10 0 "" 
  62 r_j_z19  "z19"  10 0 "" 
  63 r_j_x20  "x20"  10 0 "" 
  64 r_j_y20  "y20"  10 0 "" 
  65 r_j_z20  "z20"  10 0 "" 
  66 r_j_x21  "x21"  10 0 "" 
  67 r_j_y21  "y21"  10 0 "" 
  68 r_j_z21  "z21"  10 0 "" 
  69 r_j_x22  "x22"  10 0 "" 
  70 r_j_y22  "y22"  10 0 "" 
  71 r_j_z22  "z22"  10 0 "" 
  72 r_j_x23  "x23"  10 0 "" 
  73 r_j_y23  "y23"  10 0 "" 
  74 r_j_z23  "z23"  10 0 "" 
  75 r_j_x24  "x24"  10 0 "" 
  76 r_j_y24  "y24"  10 0 "" 
  77 r_j_z24  "z24"  10 0 "" 
  78 r_j_x25  "x25"  10 0 "" 
  79 r_j_y25  "y25"  10 0 "" 
  80 r_j_z25  "z25"  10 0 "" 
  81 r_j_x26  "x26"  10 0 "" 
  82 r_j_y26  "y26"  10 0 "" 
  83 r_j_z26  "z26"  10 0 "" 
  84 r_j_x27  "x27"  10 0 "" 
  85 r_j_y27  "y27"  10 0 "" 
  86 r_j_z27  "z27"  10 0 "" 
  :::
 } 
 m_row[75] { 
  r_j_Frequency
  s_j_Symmetry
  r_j_Intensity
  r_j_Raman_Act
  r_j_Raman_Int
  r_j_x1
  r_j_y1
  r_j_z1
  r_j_x2
  r_j_y2
  r_j_z2
  r_j_x3
  r_j_y3
  r_j_z3
  r_j_x4
  r_j_y4
  r_j_z4
  r_j_x5
  r_j_y5
  r_j_z5
  r_j_x6
  r_j_y6
  r_j_z6
  r_j_x7
  r_j_y7
  r_j_z7
  r_j_x8
  r_j_y8
  r_j_z8
  r_j_x9
  r_j_y9
  r_j_z9
  r_j_x10
  r_j_y10
  r_j_z10
  r_j_x11
  r_j_y11
  r_j_z11
  r_j_x12
  r_j_y12
  r_j_z12
  r_j_x13
  r_j_y13
  r_j_z13
  r_j_x14
  r_j_y14
  r_j_z14
  r_j_x15
  r_j_y15
  r_j_z15
  r_j_x16
  r_j_y16
  r_j_z16
  r_j_x17
  r_j_y17
  r_j_z17
  r_j_x18
  r_j_y18
  r_j_z18
  r_j_x19
  r_j_y19
  r_j_z19
  r_j_x20
  r_j_y20
  r_j_z20
  r_j_x21
  r_j_y21
  r_j_z21
  r_j_x22
  r_j_y22
  r_j_z22
  r_j_x23
  r_j_y23
  r_j_z23
  r_j_x24
  r_j_y24
  r_j_z24
  r_j_x25
  r_j_y25
  r_j_z25
  r_j_x26
  r_j_y26
  r_j_z26
  r_j_x27
  r_j_y27
  r_j_z27
  :::
  1 12.0858857821129 ""  1.64263282279665 0 0 -0.0213286324654024 -0.0203669653065182 -0.0335875612157604 -0.0296466654778457 -0.0359761746837673 -0.0167947387239714 0.0267276886803469 0.0562615248870456 -0.0782502412717018 0.0182993663947851 0.0165614781284593 0.0445417595126312 0.015925848837134 0.00601907123257101 0.0661492334885112 -0.0564878731019089 -0.0597532587833648 -0.0797335479688746 -0.0364167108549113 -0.0292056072617527 -0.083718365611047 -0.0668302867277383 -0.095534646334511 0.0148346463925066 0.0226669089646106 0.0653844098725053 -0.140726767828257 0.0639238555426449 0.0963846073882189 -0.0363128731235421 0.030419157758052 0.0644301653405921 -0.0913333137481522 0.0555145251396457 0.0495124638715452 0.114600737063017 0.00927082725647857 0.0169977975375611 0.00211687357842516 -0.0174053983189565 -0.0553779103994997 0.10055162221963 0.00753523052907241 -0.0777189561335971 0.017956375084672 0.0196263049977579 -0.00923172892147666 0.0716185340794839 -0.0051014195279581 -0.0050042580136006 -0.0423603115262085 -0.0153446322162494 0.0985880179506692 -0.0898185186513568 0.00823662033555383 -0.163759892637837 0.0210917772126612 0.0101999832067643 -0.0552905799589474 0.0303889915818961 -0.0138758058226309 -0.0404159891116555 -0.0805430934870875 -0.0405080190309409 0.0835801297070828 -0.170608044598403 -0.0007640095780278 0.124461208512934 -0.0436419629960455 -0.0134365519765411 0.166038845887206 -0.091252417773808 -0.0208465798494756 -0.037183778985114 0.0486472982412385 0.00776768790734906 0.00649247161572535 0.093915384511447 -0.021720443334618 -0.0332239786249797 0.0249048434063507
  2 26.7279050093022 ""  0.807118604017107 0 0 -0.0027312640229479 -0.00150927676126041 -0.00656314109861016 0.0290936334537791 0.0284000509548794 -0.00306819265844641 -0.0294970599669372 0.00115920815695994 -0.000949701338726348 0.0500213800799076 0.0231546023351482 -0.0103721981609956 0.0910443991574065 0.0586472062728476 -0.00129809967231083 -0.0187239355489395 0.00357614078608381 -0.00246120546422912 0.0171487811746753 0.056158762575025 0.00981851283216493 0.0490194258867329 0.0277430244078682 -0.00831092012119155 -0.0427312928092469 0.0303604606226525 0.0082071970539814 -0.0117766296319613 -0.00397382268774592 -0.0056878273210109 -0.0540890246459948 -0.0215849466606795 -0.00145876611247101 0.103376139144444 0.0497641643621587 -0.0100231383061828 0.0782842282540952 0.093457839265958 0.0233021758932437 0.125604853240687 0.0601965321196377 -0.0104051973038335 0.0299088037109141 -0.0499777283134945 -0.0378148615767832 0.0346740406103213 0.00609385446163803 0.0146170677252946 -0.0547373154674737 0.00160224987026014 0.0340682755325227 -0.168350062554226 -0.0330340170182824 0.032186281904965 0.0942066820988964 -0.0332934079080966 -0.0387710220835154 0.0110569182759434 -0.111666030224914 -0.0941841274334539 -0.0482780617825792 0.0558901328642678 0.0841111473160975 -0.23358174519765 -0.0532973374121459 0.0306040033911921 -0.159880182952233 -0.094147605416723 -0.0184093221833271 -0.197545087942836 0.0215713378143088 0.0811065124807928 0.0130029499911632 -0.0372263359586922 -0.0192516586981184 0.0233753614636584 -0.0366647871169083 -0.0167488684572628 -0.00689340976732052 -0.0540085974915839 -0.0277527892363645
  3 38.9967235843844 ""  0.327607032888746 0 0 0.027195532926869 0.042099323340506 -0.0219750930333625 -0.00920530133538647 0.00766701594091275 -0.0248852231015773 0.094439415408458 0.086310711057564 -0.0574847320494437 0.0144423305997108 0.0473867719899465 0.0220937724141804 -0.02696744933426 0.0101453363201777 0.018059346949603 0.0110409804926245 0.0150741166054043 -0.0531162433414637 -0.00449710319505513 -0.0104583495460543 -0.0901427186823392 -0.0604586650780002 -0.0311987969291726 0.00313377592453311 0.10061239566162 0.0730211729335888 -0.116938190531035 0.118102312262848 0.113886384458755 -0.0286178698939019 0.117424421017945 0.106620992652951 -0.0541199268994244 9.99743702607157e-05 0.0479558956702897 0.0598564514154679 -0.0208557530935539 -0.0121118013050243 -0.060303249628761 -0.0913369916732254 -0.0342616263298561 0.0527103831750818 -0.0324011415246327 -0.0208835658051122 -0.0126004474899823 -0.0441748526027057 -0.0610482177391361 -0.0351560389387328 -0.0227820896347865 -0.0622968855881558 0.018100607246723 -0.0176790006728766 -0.111228500893236 0.0406398177452498 -0.0301021122418646 0.0186171586767938 -0.0140197054189617 -0.0357453785110798 -0.0228294921480244 -0.0198792255586451 -0.0135518023399317 -0.0509757068968652 0.0381324010620703 0.00639105677206924 -0.100361701992732 0.0786071244202215 -0.0334441707495686 -0.11584844848123 0.0144285399282153 -0.0209446705343703 -0.153546288306902 0.0450581315222305 0.014687109400774 0.0602457822961487 0.0497908146199423 0.0451982279785826 0.0452762667256827 0.0423903880367101 0.0298505024387323 0.0646304625034376 0.0963248196786154
  4 57.8483057220686 ""  0.422737356924374 0 0 0.0110326268942843 0.030584662896085 -0.0167290299989674 0.0130070328915842 0.00833514525128692 0.038731676423721 -0.0423610934047452 0.0404290674645144 -0.0075220380246977 -0.0684878984566124 0.00653782356386615 0.0388228007793789 -0.106054370098571 -0.0405284530079509 0.0711751086962503 0.0534962852327111 0.0215178816269917 -0.0227912535178755 0.0277220321159 -0.0171254859528631 0.0954350241392031 0.0598712061350169 0.0163135381014488 0.0230198918695765 -0.0356202100863054 0.0255086612744185 0.0327275539659765 -0.0907081720906409 0.04913651360037 -0.000116058010792202 -0.0429937953967128 0.0550713052563196 -0.0492006556659844 -0.171692368367388 -0.038056188313493 0.07080601701627 -0.0839078161721808 -0.0935286635046035 0.105146155307385 -0.0949180231721623 -0.0298956624843844 0.0639221487348095 0.0810513950825731 -0.0530149811019072 -0.029831811993666 0.106182428152347 -0.00188086579293913 -0.0177527825484625 0.0314848238471824 -0.00513984138021364 -0.00715554157586247 -0.0239999304748506 -0.0271211156160536 -0.00590925219496531 0.098840527502926 -0.0462798546161089 -0.0300547126086522 0.0803867624563578 -0.0999103254100919 -0.0443295138801247 0.0175174761330915 0.0376401860830466 0.00940381881350325 -0.0622803559317489 -0.0388112847937307 -0.00421438400239755 -0.0163241898858811 -0.0603710267532027 -0.0286269663438242 -0.0367137481588137 0.003802331731802 0.0154922783256811 0.00906446294054461 0.0438709111740826 -0.0667106856188154 -0.0113004756311196 0.036686550987871 -0.0768611075303376 0.0111754699327975 0.0479722817994647 -0.0763784967690973
  5 76.5995734545547 ""  3.48190620835354 0 0 -0.0123910047923979 0.00211629226235398 -0.00189149652613667 -0.0594321410606778 -0.0301093340781016 -0.0345617508091883 0.0420581044563852 -0.036537124789223 0.0012465802489788 -0.0658878590954074 -0.0367482946639777 -0.0410489112049137 0.070371555955465 0.0547779516316126 0.0563408099281203 0.0082186555988847 0.0115078681905369 0.00995897204395091 -0.0490694848816774 -0.0551483242060273 -0.052745157996694 -0.0887170244100791 -0.0180622067150026 -0.0310630692536972 0.0647153871036658 -0.0861676794523707 -0.0097655472856395 0.0164138289207744 -0.048147926490309 -0.0116474233014991 0.0862137417393347 -0.00439369227408931 0.0263364118791336 0.0325757982385804 0.0254106915004002 0.0231961758312723 0.0408009607708588 0.143640387471446 0.214901342951821 0.247481247501686 0.0667997961337434 0.00782644292993074 -0.0250812460062728 -0.0453017514936734 0.0465818457839577 0.0766899607736089 0.0279087460972076 -0.0506911471835055 -0.0328690222250844 0.0215793873368562 -0.014782044463302 0.0267245361683233 -0.0262585910921736 0.0156626047643596 -0.100641512254101 -0.0198540334893977 0.0460396895402309 0.0238457760774487 -0.13279500041605 0.112814809209136 -0.118762546648609 0.0957427266510818 -0.0609953251533037 -0.0685113400607812 -0.0512858590377457 0.0660877472360981 0.118064590018474 -0.100099818858545 0.0653595588639576 0.0744360273137636 0.0390422910331558 -0.0606672087275049 -0.0382938941159281 0.0625822511339589 0.0162923326611759 -0.0353236998504676 0.0324156180999748 -0.0100687320198443 -0.00280418981319036 0.0833781190579126 0.0772738811977657
  6 80.8060965701809 ""  4.36678466910737 0 0 0.0155776204088283 0.0211783477159863 -0.0194768694993541 0.0462203445896491 0.0439119750843047 -0.000403461605483467 -0.0290778559196027 0.0294475075588043 -0.0121851186435275 0.0285123610255737 0.0289645891909458 -0.0174810578878485 -0.0352106068513494 -0.00810611978157674 -0.077476066522797 0.00814439146465609 0.0229822178870425 -0.0182070095937443 0.0431142114907863 0.0555695603373091 0.0372314515264597 0.08090143552962 0.0571198100687854 -0.0147748257192608 -0.0449660084463684 0.0644571549334245 0.00623563912638239 -0.0157687322080957 0.0257575433887515 -0.0153669247780999 -0.061012022317643 0.00351542964183755 -0.0224316487458219 -0.0291357035418386 -0.0142517115091112 -0.0838106810533797 -0.0187159180990176 -0.0538265495077044 -0.129294642366093 -0.107432665730935 0.0132233035882785 -0.0692399316867564 -0.0753898900670636 -0.0893470502975862 0.123097776389705 0.0374835672610072 -0.000451637369297575 0.0238149515302112 -0.0624627883366007 -0.00380155943183243 0.0105070308086061 0.034592174228991 -0.000645623576124784 0.0240159126976412 -0.175098859121917 -0.102509297199845 0.124102418439859 -0.0141215502349412 -0.155977539038922 0.217789861574161 -0.159759378858246 0.0426051236306426 -0.0710786787083432 -0.0484181035459587 -0.0245823855084253 0.043459861158636 0.12988648195279 -0.0448015983632416 0.10894469003375 0.0950435097853236 0.0732094869790862 -0.0728256647133479 0.0337728948062874 -0.0188072926966154 -0.044620999707616 0.0497860181798516 -0.0255524250366754 -0.0474337377729997 0.0100562528429314 -0.0404799519838841 -0.0463147067761403
  7 86.7845609766674 ""  7.06797495794919 0 0 -0.0372344470557709 -0.0280453236469363 0.0298210208837432 -0.0336800312651195 -0.0190347933257859 0.0167356585375162 -0.0146420176481928 -0.00851652624434976 0.0161180423236808 0.069909980765044 0.0263128183539009 0.0688536242328427 -0.0226188286377369 -0.0232865986306474 -0.0288546789208929 -0.0604672216260839 -0.0350195649414374 0.0198441021569766 -0.0511905496696994 0.00838727842574068 -0.0767019490188639 -0.0941833066587503 -0.0756685285226451 0.0538660472035091 -0.0180671435710446 -0.000802663464017581 -0.00878941057968238 0.00725676506930894 0.000782076400866844 0.0258904673021333 -0.0158315894316547 -0.0110398112303006 0.0201524438600191 0.11141044134785 0.0422189263860018 0.0480604986387164 -0.0218593565143291 -0.0460046321002421 -0.265957832934663 -0.224757784450175 -0.103947835183507 0.0548228987660939 0.00433264193032099 0.0181270582469898 -0.0264997992343688 0.07276250607334 0.0584484647644261 -0.103872043831169 -0.0145612494551083 0.0516103382362226 -0.0349007889800804 0.00541160835337963 -0.0275043710837277 0.00328522106840004 -0.0390681285772113 0.0698632040810616 -0.0283163115038487 0.0339663798266454 -0.0618189608911363 0.00584404666785579 -0.0721070742772073 0.129212181060115 -0.04432051083142 -0.0670644918187156 -0.0440080688302524 0.0684363490806834 0.0659077815078317 -0.103255754036775 0.00973300003732723 0.0322052204755447 0.00706119147311834 -0.0394238660138239 -0.0327855606266781 -0.0430903411126686 0.0621302939289002 -0.0121575996561567 -0.0375788909294597 0.0709624063123362 -0.0373939384535531 -0.0485030796791123 0.0676855505873682
  8 123.705984132286 ""  0.491853224970746 0 0 0.00681190373823536 0.00716594370453451 -0.020614164341231 -0.0306073340783826 -0.0239890823358731 -0.0352654603942856 -0.00882956923011931 -0.0926500365218199 0.0246341644451527 0.0611980795432795 0.0421968347207122 0.0414066437659663 0.0140599435575201 0.00866935256602007 0.0128177326179211 0.0778327586351283 0.0399919626271697 0.022209813188604 -0.0375008754669549 -0.0221136414292761 -0.150047177448778 -0.114011076251498 -0.0902176729186222 0.0117288270157801 0.0477790883722913 -0.218227131447169 0.110202754680932 -0.154375200915068 -0.124134326077707 -0.0128859336554337 0.0683687785574827 -0.0158505349743477 0.0110045416089489 0.165568801932349 0.11313261218926 0.132000443824887 -0.00099061465675187 0.0255401666010928 -0.226297235572806 -0.152271777390605 -0.134387160946198 0.114611865919273 0.00219013880278383 -0.0183931609560291 0.0170401009056323 -0.0122696277587751 -0.0208937107445356 0.0397264063597149 0.00388918331318107 -0.0187280649361477 0.0152435884488076 -0.00300922389542121 0.00932112934923494 0.00180005920660552 0.0131267302152526 -0.0373832526700443 0.0177547500154629 -0.00438414349687631 0.000280231669791218 0.0100445391984637 0.0163483792462993 -0.0397921273206814 0.0140701580784701 0.00095826253912411 0.00838944975942132 -0.0229910081204283 -0.00700035833734846 0.022306745217834 0.00932793621091592 -0.00654957068393519 0.018823407295901 0.00770464595345427 -0.0298743432733153 0.100682005744492 -0.094009964704661 -0.105399904313977 0.101211370879274 -0.10749034186042 0.0155510829370055 0.146687644259549 -0.108795141791957
  9 194.569644935204 ""  3.00247131772061 0 0 0.00228592489134911 0.0123216668020165 -0.0180463126399678 0.0141161712423259 0.052643875621863 -0.0706723809275871 0.0470456792683287 -0.100080664191143 0.0200749687059031 -0.0307204416482625 0.0859553852722382 -0.0328291012037935 -0.0638984788805122 0.021646244690925 0.0802475020263269 -0.0668898398973219 0.0666033073171541 0.0370252239802084 0.0176030317402688 0.0447764915674252 -0.0652760356282413 0.0117661349557869 0.0420585651106281 -0.0655837424359348 -0.023797630531005 0.0571440529753265 -0.0287428662472535 0.253789645623868 -0.203977882945319 -0.0810086542983907 -0.0461590736814523 -0.251395309003892 0.195838159007343 -0.0870772320758031 0.111721522391541 0.17607438409153 -0.0507841800885727 -0.0153690329752091 0.0335141304931378 -0.0763373572652384 -0.0914242129277428 0.131534999434448 -0.00185084415513486 0.00324858850061452 0.00150034373698639 0.00211907053178478 0.00365302329356204 -0.00200348888845008 -0.000804096914677582 0.00381260362534572 -0.000860977435678647 -4.54902300341254e-05 0.00387885700247571 -0.000881236423874582 -0.00304280948530936 0.00432768068037265 0.00139619518181658 0.000239935630218423 0.00153677720023125 0.00470061864051562 -0.00257697519531771 0.0047990992882918 -0.00232441370590603 0.00248741645205117 0.00469278028280251 -0.00163654367508196 -0.00254938987070246 0.00504811062681632 -0.00314528720152186 -0.000421331834746633 0.0021890975184226 -0.000201000996786877 0.033141210709162 -0.0668537835184279 0.0020990075252051 0.1130954704094 -0.122265448230972 -0.0326011248299895 -0.008376867644469 -0.12361586415498 0.0888058140112178
  10 215.725089334539 ""  0.618149940491982 0 0 -0.00136202441694237 -0.00225384515662871 -0.000179198774129957 -2.23343415254433e-06 -0.000628776235980396 -0.0015393241387295 0.000727619821606571 -0.00495399601072378 0.000221461012526306 0.00317653989628983 0.00109145399179916 -0.000740831896696337 0.00472351820748852 0.00287945690353642 -0.000469105542459409 -0.00352924753746627 -0.00241311422044452 -0.000268939428136656 -0.000864788122362735 0.00158103957989655 -0.00379534439147508 -0.000997795510088198 -0.00136329581169823 -0.00109492427561414 0.000630832677154746 -0.00485230836021375 -0.000316246088871845 0.00299768751322528 -0.00793499163616685 -0.00276290729255575 0.000460816076957522 -0.0067509775088867 0.00417500000961154 0.00638742339821403 0.00305453300184249 -0.000315178390491075 0.00408252611705042 0.00490794537911074 -0.00133654486020477 0.00509238546154216 0.00156027910924021 1.01235493163604e-05 -0.0128229978127592 -0.0444448842579556 0.00846033147275846 0.0361904793174861 0.0300453311775586 0.000823141392659406 -0.0420471606882798 0.024640081963439 -0.0156680435745774 0.00190487538463778 -0.00520058138467585 0.00348660937348632 -0.0261601396547116 -0.0611882935488564 0.00895035993187015 0.00398716747205291 -0.0922859875027993 0.0248974976321957 -0.074774845479781 0.0566841496366934 -0.0311008022952666 0.53597690204654 0.163907466652222 0.0551955121826518 -0.349246353541064 0.308319118924318 -0.159486958124211 -0.0920799328653843 -0.525359198014546 0.146599066073844 -0.0020745464775624 -0.00225016071949371 0.00347421197127742 -0.0236466743803316 0.0450093897418694 0.0417339248830818 -0.00228788110459299 0.0109842701137428 -0.0629445169768713
  11 232.783345805814 ""  3.32701563668456 0 0 -0.0149680484349423 -0.00836941569857879 -0.0151620224998422 -0.0131418116805301 0.00269200714375153 -0.0305706485079402 0.0106320723054225 -0.0423815091930165 -0.00904699167028114 0.0725005825333337 0.0720194796486509 0.0476693915504112 -0.0318079120618152 -0.00493665982732965 0.000479391037777087 -0.0329381738555131 0.00224814759530232 -0.00449342044231796 -0.0309331259636302 0.0286744432421446 -0.142375084735357 -0.0830653216428801 -0.0790461497522463 0.0183168935601641 0.079719441266321 -0.195224072936675 0.0325059736465857 -0.138626244782474 -0.0345373402075867 -0.00635479001385024 0.115587310782279 0.0684923885010545 -0.0449354924331904 -0.390772017611209 -0.21636868499939 -0.243221013684989 0.0611392585305423 -0.204657489061802 0.376966816362002 0.131020767034652 0.327601406820327 -0.181396742266084 -0.000886893796589291 -2.48670162540578e-06 0.000574732598755077 0.000578690152724686 0.000525879169216695 -0.00179072385114202 -0.000856553643963449 0.000719535331327713 -0.000324661618123101 -0.000139259354846174 -0.000565434068510382 0.000389619312442451 -0.00266178499666165 0.000952212094579231 0.000482860020967732 0.000504693667038305 -3.28269699065262e-05 0.00296402835270968 -0.00236466460489441 0.00183083810125056 -0.00136259199732952 -0.00439970118659791 -0.00178690917680352 0.000760856251923384 0.00265080802774871 -0.00346459210378645 0.00121567262830025 0.00172310767086256 0.00372164727678192 -0.00240834408616353 -0.0168226993092481 -0.0145078210786166 0.00583727054060687 -0.00671316982493406 -0.00465988308542654 0.0167541387659458 -0.0166983436888181 -0.0143098625702615 0.00627475789679043
  12 246.274850550371 ""  1.43333569097229 0 0 -0.00772188306362476 -0.00259011637846009 -0.00121069114601676 -0.0174538166178552 -0.0296049252695139 0.0205232467123365 0.00239137430593758 0.000126229233708075 -0.00539111789542878 0.0371601881282244 -0.0144965413265183 0.0427535326734021 0.0152677634140554 -0.0168546491892298 -0.017057640507908 0.0307648630008845 -0.0111385864871429 -0.00702875541352711 -0.0228905622707986 -0.022381574811732 -0.0276452733915375 -0.0464561581198694 -0.0620552813337644 0.0408071307596452 -0.186496831024629 0.41797090491942 -0.156416698708074 0.477914649060296 -0.0846628622291363 -0.0774586201993518 -0.269119620604386 -0.330835117855131 0.20634469618978 -0.0634278903683624 -0.1004532201602 -0.11054900098423 0.0354274261852293 -0.0586755894796803 0.08302991029956 0.0486153021910839 0.106087541294109 -0.0775518413160631 0.00198408317809742 -0.00227903772572541 0.000367695100560294 0.000448601764093843 -0.00312436175169902 0.00231359665333414 0.00146384211594367 -0.00297155308579547 0.00184383887901691 0.000851373976262733 -0.000818517062792769 0.000880073141807206 0.00334934736607458 -0.00246009383554035 0.000427557745483409 0.000939106958092248 -0.00315124453259393 -0.00154325403747658 0.00229383147221004 -0.00416183104979213 0.00200746346229623 -0.00887569033801548 -0.00410700745310338 -0.00192295231595457 0.00755214574804861 -0.00473219583320353 0.00607713328804 0.00295460486752426 0.00965934416907102 -0.00240938384536204 -0.0330554175494673 0.0619348015988674 -0.0334608604737534 -0.115657736826216 0.114273450461513 -0.00205035582701636 0.00382537038731125 0.114723159710797 -0.123917893402348
  13 328.057320330246 ""  38.5541445745943 0 0 -0.0143265198935053 -0.013267762092185 0.00739157794276487 0.0265607926200864 0.0285080368508465 -0.00117252581734508 0.0283687987774054 -0.0161312978741911 -0.00151220249657249 -0.00823167080522361 0.0150247640374242 -0.0277389942508023 -0.011753793253353 0.0035685999921395 0.01081665490691 -0.0539846938404784 -0.0151363014527896 0.0042312650216511 0.0226919833713547 0.0495801533742447 0.0604250519599181 0.0767280320429909 0.0573262485318379 -0.0249373433917699 0.0550165345424339 -0.0757779425138417 -0.0187690724697845 0.00699933732973225 -0.0167819920881679 -0.0020650840156932 0.0729379192530714 0.018616214626269 0.0131428083116952 -0.0172202086636011 0.0313413068877904 0.0408122164576481 -0.00865291297373543 -0.00377697064540049 0.000442333316955194 -0.00900768145423808 -0.0339416725847219 0.0258406714597953 0.000252344580158447 -0.00413986002832661 -0.00718508789557874 -0.00166039306420805 0.00234901557944212 0.00217545108232279 -0.00380756413017863 -9.38556200036438e-06 -0.00500977045423761 0.00800137499871131 -0.0177471236733112 0.00497017557068801 0.00969388614196 -0.00461327360337911 -0.00729849349133498 -0.00405660276290819 -0.00668805986732839 -0.0165924428321631 -0.00749475508985897 0.00722474680736137 -0.00405500671591123 -0.0554491529033285 -0.035331465613579 0.0307312575142802 0.0521957656311594 -0.0593851761378004 0.0239063500728726 0.0280200709823701 0.0281178120769899 -0.0266190516252634 -0.0089000600423646 -0.0346439593866564 0.0361058485603413 -0.255705298203963 0.404898042498314 0.381197129230707 -0.0285004646527277 0.0887840141991541 -0.675160563238815
  14 345.487470555926 ""  1.34319736878262 0 0 -0.00881522017742345 -0.0111798583337121 -0.00658362386853698 -0.0204382684922957 -0.0117234118838263 0.0764672847702283 0.0915045268387373 -0.0311847582307609 -0.0219647251278299 -0.0685899973117092 0.000983108733077788 0.0951087728119775 -0.0251518278109192 0.104835340050403 -0.0576103636073485 0.00642627243062251 -0.0184956775232848 -0.012177634507801 -0.0081075758912018 -0.033211241487069 0.124756033130769 0.0420648537499772 -0.043439057356418 0.071524351406289 0.124704787289901 -0.103768806673208 -0.119002345793633 0.119361575855719 -0.034408318618402 -0.0251594724877434 0.176284114780488 0.020093713015242 0.0512376101077807 0.110195737469621 0.015292171477373 -0.148069794731779 -0.065419051590781 0.203205549620111 -0.102235227751773 -0.0665070339791494 0.202915845998687 -0.0897306446920024 0.00113347009617308 0.00561341564434773 0.00658563362624107 0.00212319300755263 -0.00437719328098818 -0.00631770790240895 0.00967750239945176 -0.00405023979141154 0.00262324381665416 -0.00701250630048397 0.00435606092403857 -0.00360983654523856 -0.0130440201268299 0.00868055373668906 0.00677428422932478 0.00516623354459701 0.0102189185607012 0.0176692935103324 0.0114731142855229 -0.00572218620862472 0.00391828818453068 -0.00107954711378338 0.00473234175648854 -0.0218368368081734 -0.0208960737940187 0.0137227539715652 -0.0127540679328899 -0.0193182090849839 0.00645157313840105 0.0160974290406914 0.013745413615888 -0.0516258453565456 -0.0675470914363322 0.00313892900773937 -0.0660704680732222 -0.0826348488327779 -0.0275129082137533 -0.0837423858703149 -0.100304752327747
  15 373.626572837856 ""  5.89092425776591 0 0 0.00116870103710306 0.000893921711346193 -0.0010594936606014 -0.00369342690244948 -0.00236878624275787 0.0063601515948884 0.00541258867438871 -0.00125421488072538 -0.00121389663168051 -0.00599963513712885 -0.000421654466958288 0.0106065219179593 -0.00370972678541208 0.00724433047407713 -0.00377844626234881 0.00536952940821336 0.000587964608724078 -0.00109231420393593 -0.00177453652790432 -0.00754142379562366 0.00631367816180789 -0.00267443058686666 -0.00807624010396191 0.00833916104010968 0.00596083667542193 -0.002354831383957 -0.00785137616821414 0.00896043311419834 -0.00120148621087591 -0.00124418653170261 0.00886124104361209 0.000171243948960357 0.00359020058227827 0.00675806528192238 -0.00178514317768812 -0.0127827324702125 -0.00681330689518772 0.0141151403429786 -0.00581206953318882 -0.00771399286043258 0.0179799847465584 -0.00729242797325701 0.0231451701117784 -0.054066132273414 -0.110192964263168 -0.0379480920025226 0.0523112677141465 0.0951102522310205 -0.0892291765992169 0.0506560096338805 -0.0287279505881208 0.0732810218250622 -0.0305589585304371 0.0288756718124649 0.214244862978912 -0.114140630372454 -0.111505636434339 -0.0521094247939769 -0.0828760209810559 -0.266482344231412 -0.0704194220994405 0.0341632265402157 -0.0230501876673891 0.0468698059290905 -0.0231687585414248 0.227625067183747 0.207777453427015 -0.121849610032105 0.119314343953962 0.197060640456937 -0.0942937000936698 -0.171313407746028 0.00268661446797015 -0.00207063813375436 -0.0101873428049311 0.0222864774885502 -0.0384683325074899 -0.0386129008426628 0.00160149234747712 -0.0153153200563209 0.0522205212829108
  16 403.991746290651 ""  6.30563088147453 0 0 0.0752572057788122 0.0237067303459659 0.023870628066417 -0.0711111133193867 -0.0629418898621306 -0.0600801700541543 -0.0422936666962653 0.0403242408040481 0.05430305933399 -0.0332474515232438 0.00509302155177312 0.0143902143702956 -0.0124668192017874 0.0419366244523714 -0.0123662605527552 0.0722422428703456 0.0271925321474029 0.0283206288834415 -0.0212387575516094 -0.200889215026617 -0.306017882215525 -0.341440326793849 -0.106633845815545 0.0297089740453743 -0.0787013079477629 0.119816609255463 0.158132007310755 -0.0707234701356675 0.0444819061067643 0.0573269784118842 -0.136981902325433 -0.0165905086581287 -0.0300812606083197 0.0144991179246428 0.00862403039001188 -0.0470273452198767 -0.0261715449321004 0.078546533463217 0.00143427866547815 0.00351897181913212 0.0757831287666168 -0.0312146048845781 -0.000221622137510758 0.00266017451507924 0.00233026348991679 -0.00137105698913755 0.00222728443446593 0.00380264226577608 0.00502709126251797 0.00173450839762808 -0.00537421961929696 -0.00180682690446026 -0.00754022787316718 -0.00334176586315164 -0.0046259248060736 -0.00710445466835041 0.00285393659066492 0.000448809374216404 0.0122032284345184 0.0071692616861935 0.00669882851346931 -0.000257516337502667 -0.00467067833708372 -0.0122973220267908 -0.00995661222985937 0.0071056429167751 0.000297855287488889 -0.0194867758464699 -0.012075003474996 -0.00449337511344115 -0.00538695118817984 0.00097555253111787 0.114516964675421 -0.0422793412832427 -0.00141193062669728 0.0783801817772235 0.0621775851205525 0.0851101498133569 0.0458225497483175 -0.0661005075187916 -0.208326382220828
  17 420.232235010459 ""  3.3333949881148 0 0 0.000676670355352935 -0.000861629569888825 -0.00975997153012791 0.00774479630612461 0.000426435899971423 0.0037896899187136 -0.00459695457012728 -0.00922800417995088 -0.00835570113424283 -0.000271615682286174 -0.000345505884755496 0.0030393849287902 9.33049559710737e-05 0.00203367542460741 -0.00248259766196133 0.00227257610987488 -0.00261545147983223 -0.0115099502580139 0.00572100011326937 0.00719961769986207 0.0214741907521657 0.0297271514313563 -0.000844198302692969 -0.00197451250592419 -0.00610655415288271 -0.00600633317816401 0.00276204603130152 -0.00721983581156032 -0.0175918741893243 -0.0169813151183947 -0.00921521927682788 -0.0154678342116047 -0.00314275398825283 0.00412278676804326 -0.000721813304565614 -0.00547635217448208 -0.000620404601556935 0.00391721288681246 -0.00559945715479894 -0.00234264597239559 0.00607014229277557 -0.00382686264122785 -0.010142385160801 0.0340076417504851 0.0580926583847788 -0.00788571296120994 0.0522784016952605 0.0837923562468326 0.0708301676361483 0.0512040644610825 -0.0995821310292899 -0.0324641768748 -0.109594358771459 -0.0677115587456607 -0.0976793747443158 -0.15989096704157 0.067951579684832 0.0150192657324485 0.19751998363537 0.160059096941688 0.0903767452046441 0.00533745941744088 -0.108043263143613 -0.110577931766385 -0.118306410877264 0.124088652771332 -0.0352277012418903 -0.288270745733303 -0.248826816940393 -0.0870418239540478 -0.174898053919487 0.0189322733712858 -0.00466549237417581 0.00783869694619026 0.00603244787559908 0.0130186581035431 0.000906036787307384 0.00396838981890469 0.00735760536876685 0.0117003683886572 0.0446202260618263
  18 444.358420624636 ""  4.56842471581493 0 0 -0.0487673430536374 0.00511587453393744 0.0913418807374844 -0.0517390182613538 0.0258948394278234 -0.00763865081397905 0.0696885104015692 0.0756702935862855 0.0702555054663476 0.0321354846475441 -0.00594056028178428 -0.0418253246540237 0.0168973053761284 -0.050836596841193 0.0228181006972151 -0.0412634897962229 0.0326563334683269 0.120817670085488 -0.0606596134553628 0.0340370023245724 -0.0871517010617207 -0.156357955684053 0.0641105514261946 0.00828291864786938 0.0941244489838858 0.0232560210709521 -0.127811066765899 0.144585920690228 0.16397262925964 0.161265559448978 0.160766893908246 0.157222106868853 0.0808981504257542 -0.0505356920438546 -0.00676096856902482 0.0678712254848247 0.0364946815125908 -0.09852959876719 0.0481855422383352 0.0394041441639689 -0.100909658833496 0.0389053622247756 -0.00120321632390191 0.000730785539701451 0.00778512503587711 0.00118499643505718 0.00486027982703899 0.00888072523143682 0.00485887754229076 0.00520688293663123 -0.0078453062996189 -0.00325042880610698 -0.00723249575397535 -0.00607710161155125 -0.0111191979023009 -0.0181001070091899 0.00878449869342366 0.00191162841011035 0.0156348437645164 0.0179563426255177 0.00534892051977511 0.000502624377780218 -0.0105074112931616 -0.00468904296804852 -0.00642140739761277 0.00914779856280186 -0.00480587443110486 -0.0209708478031963 -0.0223125943532409 -0.00866980770666966 -0.0182628114709476 0.00218266569606202 -0.023702125000347 -0.0447672581574788 -0.107102282066959 -0.088367732342298 -0.127834322296745 -0.195404932809249 -0.0947383019506093 -0.103958134910307 -0.14191463278418
  19 623.325457478129 ""  5.16820762433528 0 0 0.0492231364837567 -0.166073444940042 0.0624818744184245 0.0579226749446421 -0.0414667152472731 -0.0397680649573156 0.00420334974086695 0.00042108853153442 0.0219447481225891 -0.0103745748736071 0.0552020876228143 -0.0273642248536537 -0.0483693887714292 0.0708064572521111 0.00263115574028476 0.060901850583335 -0.124603264990261 0.106318763058513 0.0447226508547545 0.0009178674063267 -0.0127868063983508 0.0975222083517491 -0.0282549096574186 -0.0606065739188764 -0.0479586585014407 0.117310908628095 -0.0621274078458684 0.0349160251338815 0.207931311279679 0.231961444665516 -0.0722698406532849 0.0187820195364182 -0.219060708612444 -0.0449316977141507 0.0667756345670003 -0.00246909066849946 -0.0455399319821333 0.0688594229845086 -0.00341429036361149 -0.0470667342167495 0.0748997596413931 -0.00162320399694653 -0.000187408222043624 -5.62699828727462e-05 0.000363621303449008 0.00174085241444866 -2.15700702327787e-06 0.000441956246118182 -0.000848128594207649 0.000582749966912306 -0.000179471115846887 -9.964170911109e-05 0.000199022646358674 -0.000179527523260003 -0.000520997738110499 -0.000752526502785725 0.000419824587951684 0.000965669230228922 0.000605458071677358 0.00298294149765485 -0.00127721027530299 0.0002485138081048 -0.00103168170326008 0.00139165274653105 0.000768628244909189 -7.48772801284622e-05 0.0001537859153419 -0.000537184217006272 -0.000614926925415037 0.000792446644629301 -0.00102564573705956 -0.00160678181627667 -0.0379968710640539 0.0151291346028699 -0.00886878124757423 -0.183974376308686 -0.028833801967731 -0.0776561075834638 0.130765450130969 0.155047868501076 0.0887658199651948
  20 759.631239893956 ""  6.43504892365107 0 0 -0.000277279241316645 -0.000616616389203364 0.000270178073762912 1.80482301995616e-05 0.000980788295432126 -0.000965796881024645 0.000152128199276993 -0.000768665039801034 -0.000553378031044542 -0.000477629757232353 1.64855821657069e-05 -0.000150321947071783 0.000159241499988039 -0.000117146783391696 0.000181122314764619 -0.00105081975368656 0.000146414098413306 0.000964287111480284 -7.93859597519397e-05 0.00114281316678705 0.000163473249702315 0.000637942123971551 0.000390109396108818 -0.000753815407882365 -0.000817861058173603 0.00139764266331261 -0.000829151409440541 -0.000445505780453906 0.000775041646180358 0.000862947394419314 -0.00148536417872207 -0.00187089705298287 -0.00172062788346736 0.000423797834299007 -0.000589091623230308 -0.000242964123725469 1.74171585496284e-05 0.000180252543326893 7.70054881383352e-05 0.000154737283059652 -0.000669570285119311 0.000559151908078557 0.0799597800303049 -0.098637466089194 0.028043525677521 -0.0804278756804889 -0.065999619132985 -0.0672131622213147 0.0284465229302617 0.125979711267061 -0.0499620212494534 -0.00272390413372473 0.0709135177937427 0.07619517092765 -0.0572572051850207 -0.179118839200105 0.0236592381677875 0.0635263143622359 0.0857923278366853 0.0735715846331326 0.121244696235927 -0.0212355874405139 -0.0352514339086362 -0.0666443530058311 0.0698064055672643 0.286902830438925 0.00138741483027269 -0.0708519128124857 -0.0571374309553629 -0.0417900288597301 -0.00873734404135863 0.137820197516137 0.000732213107558158 0.000571599062987731 0.00101238630473404 -0.00232935348345469 -0.00131199077430505 -0.0017197577019209 -0.00060000891965212 0.00030898133762893 -0.00543268199528755
  21 815.95631972799 ""  6.87523094478963 0 0 -0.00423257389808189 -0.0466591752835518 0.0758882829614961 -0.0912488545049593 0.056510460528945 0.083308784433576 -0.0364649228767638 -0.0725540855705167 -0.111477599498423 0.0152234218829025 0.0109672269774071 -0.0313353284566601 0.00174555667747122 -0.00345336719531631 0.000413134141927647 0.0838132820751831 -0.0578692406269475 0.0633710525961186 -0.124457498134412 0.122517618853839 0.0397301834137146 -0.176449845069693 0.151648125476823 0.0733298940455132 -0.0421593805450428 -0.0607678981033644 -0.256393807653308 0.020332578292488 0.0223068683447377 -0.014901358321856 -0.0158804267446096 -0.0307773683371264 -0.178965303252929 -0.0627678588766708 0.043689535243674 0.0483275007613181 0.0203569277912593 -0.0486763535602498 0.0241738069144059 0.0167564963491714 -0.0554107622767535 0.0191774458469934 -0.000126990289241335 0.000327049495758359 0.000694399380006981 0.000499273641833931 0.000132608784767552 0.000913745133259549 -0.000578270021953521 -0.000124572518302262 0.000451594126666179 -0.000224871367317747 -0.000119306268460124 -0.000860355824504435 0.000593966101487998 0.000269623996808254 0.000703378599402098 -0.000198667532089632 0.000859429416693049 3.53065222580554e-05 -0.000662059219988354 -0.000671072334345629 -0.000115334643258051 0.00114714777654607 0.000276488192455752 -0.00151431954268702 0.000993124592921171 -0.00129004260897944 -0.00070912675434454 0.000128010362772236 -0.00201415503036416 -0.00163108796424115 0.10781307866738 0.0385712033893835 0.0161682327615903 0.0106488038162534 -0.0319352916397692 -0.0725054804640024 0.08163560708143 0.0224800899536377 -0.0604549210442448
  22 833.723424334203 ""  46.7173845230208 0 0 0.000413889909072753 0.000671479680155457 -0.000218463716411054 0.00075560326209356 -0.00122768292270141 9.06216753345542e-05 -0.000276619837294559 0.000497878144877557 -0.000161664872479162 -0.000616989666584105 0.000432725014135053 0.000188947218190595 0.000734554472784904 -0.000545407790556584 -0.00031462530855207 -0.00297562333235316 -0.000553562374737368 -0.00148938252714845 0.000745810935907579 -0.0011586259329958 -5.59057845347385e-05 0.00110302193049803 -0.00113168749632956 -1.03153783642627e-05 0.00053479125311569 -0.00159598570574501 0.00297500309883953 6.39165523669917e-05 -0.00219321172900092 -0.00255668937279885 0.000397929956729336 0.000383687347381867 0.00178570747579182 0.000258004905898853 -0.000335305924175857 -0.000555513021024105 -0.000414888183483724 0.00184833227875625 -0.000560379825687486 -0.000514976039998141 0.000893637335618437 -0.000343058987382105 0.0721156262358767 0.0808126758344743 0.0652866992701713 0.0317789036919271 -0.131703556297247 0.0229779304249221 -0.104624165921169 0.0740247847559214 -0.0154043748735972 -0.0217912213291439 -0.00995994735090588 -0.0655669389915852 0.120262982274604 0.336407086509017 0.055834812361839 0.0222826589484233 0.0792106504056015 -0.0363643008708792 -0.148734747905219 0.0824193478325222 -0.0509000110332524 0.0398258920792111 0.0222511469373698 0.0755960991381447 0.0408731310832211 -0.0335264730618483 -0.00722514802817679 0.0663250688430664 -0.118954753695997 -0.214036189086358 4.3687692191592e-05 0.000584118754432619 0.0013916295929731 -0.00298081859905954 -0.00409439916974644 -0.00511377593928925 -0.00506090821738151 -0.00246566661901605 -0.0100445834596555
  23 914.842038653179 ""  7.3867996239583 0 0 0.00638977077814513 -0.000822029421526514 -0.00118754968355951 -0.00319051802514827 -0.0036059904809706 0.0135038756533731 0.00129675184106939 0.00413867183142517 0.000485899875224055 0.00466535430682413 0.00158284595886853 -0.00866392302610092 -0.00448042377279101 0.00598750672807524 0.000326940147164952 0.0198250268794852 -0.0187326279474781 -0.0193860552785093 -0.00260985442080413 -0.00493332497130159 -0.0032027650692471 -0.0197426328486597 0.00590926966968968 0.0136080411117061 0.00428198455785419 -0.00250859256995623 0.0131964927112343 -0.00291344678869448 -0.0138414791109516 -0.0174523339419941 0.00259923030039616 -0.000625436849752194 0.0165341751809509 -0.0153182776498376 0.0143666243709345 0.00916183457829425 0.000459164751681796 -0.00471870937252579 0.004621630530888 0.000800227530333732 -0.00614611215622651 0.00348289489553216 0.0222985958939901 -0.0545097261680468 0.0651445775198069 -0.0673070739375826 0.0369053087979014 -0.0100034590565483 0.0282768296762887 0.0322129699839509 0.0379499195473247 0.0610418351597877 -0.0263904408286523 -0.0432202406050216 0.258584415564107 0.381532670310388 0.0392817199422311 -0.0651039575966512 -0.373923673192006 -0.208467643316646 -0.165013702219229 0.0542184933063048 -0.182778146604042 -0.0890600413142374 -0.0819935084616402 -0.163193292836693 -0.0784807432693039 -0.0805635731272189 -0.284423508289053 -0.116077124086881 0.0844311479929085 0.241189387766715 -0.0064870232634528 -0.00595684179743676 -0.00632442865237758 0.00553214928088965 0.0195822333237033 0.0230208648424376 0.0173469835768918 0.0117412139417626 0.0297061864822996
  24 925.653926667094 ""  33.4448138772996 0 0 -0.0519070180474019 0.0146317722549949 0.0230006497692638 0.0397897784058307 0.0473737372079684 -0.126401386411162 -0.0235000866232107 -0.045137088544001 -0.00647043047752796 -0.0428485579732695 -0.022864091431142 0.0857334393411488 0.0318989361033222 -0.0503191678454635 0.00267673002557946 -0.159293842584004 0.207723505386762 0.220261150592875 0.0526903766519983 0.0126879284355992 -0.0184034419356612 0.132182914873591 -0.0360734037969391 -0.113260833820897 -0.0478258668969915 0.0135457993246872 -0.221418628102096 0.0510140486194836 0.1432305714694 0.1799183869265 0.00105032359239407 0.0403141276372668 -0.171704786748054 0.159761212750053 -0.146948284992574 -0.0924429196857582 -0.00703467949054763 0.0353744312517845 -0.0392470160327127 -0.00270196417301418 0.0518868156905607 -0.0291357055335888 0.00487337386695314 -0.00757166929446771 0.00805646581313604 -0.00821445029266533 0.00708174242607057 -0.00116007489482931 0.00262238295980489 0.00390573228993854 0.00692712700142134 0.00593230130249376 -0.0053739072841517 -0.0075268305646159 0.0251977218976123 0.0374237654805831 0.00553297874995341 -0.00633882390435159 -0.0351140702787926 -0.0213831259484084 -0.0170462674561532 0.00755484142880167 -0.0140670977929511 -0.00592878724853805 -0.0108212534779945 -0.0284603440187664 -0.00621689934097446 -0.00555047934597526 -0.0247809353404304 -0.0117018898841147 0.00663874291372536 0.0202151484337048 0.0456733555612296 0.0424345295755596 0.03267649193373 -0.012263904706999 -0.096349534485701 -0.118017389139686 -0.0853496290551442 -0.0587181980484175 -0.142305324790976
  25 934.787506437349 ""  62.576656313733 0 0 0.0514622015471873 0.0433325932914489 0.0580881280491776 0.0911384592767372 0.0549558227279068 0.0188664149885275 -0.049727619277421 -0.0266096329570534 -0.051254109084221 -0.0256838045251316 -0.0146111934686063 0.0110513565611871 0.00415615273025614 -0.0135218601117591 -0.000930091509947271 -0.00266106741131397 0.0883765893347792 0.102976668040592 0.189942120846254 -0.206864104307738 -0.301619630961357 -0.315904653885977 0.0763340262833379 0.123728561626443 -0.0126075289052868 -0.102466009513062 -0.253048874255803 0.0743238040436404 -0.00140099787108225 -0.0239630314515027 0.0776900967901232 0.0593186648861643 0.0346227949431426 0.0590415580320874 -0.0282279896144085 -0.0137864989875122 -0.0182879345947169 0.0404621763684393 0.000189972606887611 0.0229965309055487 -0.00122734132365484 -0.0099803130291553 -0.00113281549169965 0.00290198113548775 -0.0021472365771027 0.00235711812626837 -0.00369317140849221 -0.000360097360222132 -0.000652222960507746 -0.00125552701501165 -0.00326024690365878 -0.00112829988026057 0.000851102013062927 0.00291656059797529 -0.00642496455389868 -0.00639547971440924 -0.00142045577113892 0.000450113150685849 0.00894220221973153 0.00278442176047756 0.000353619523520987 0.00260365534260827 0.00105363408861766 -0.000967560875550461 0.00138127239522754 0.00900126605727594 -0.000963856195818548 0.00525493331320978 0.00819547737909098 0.00227325559410279 0.00196031681364668 -0.00210834838910012 -0.0687934710612607 -0.047317855841305 -0.0373475693385203 -0.00756100549109305 0.165635739046934 0.187509982980863 0.143738123974401 0.122064271813245 0.219829309553658
  26 965.486382522441 ""  54.9661104023484 0 0 0.043835469392235 -0.021495227129056 -0.0451366286043838 -0.094803348654348 0.0830596411494512 -0.0193680581172993 0.0520669687225975 -0.0216390795127513 0.0274197621431644 -0.0266825878554193 0.0051525819462881 0.0433087392994791 0.0423406740067255 -0.0509619997843236 -0.00825419559057485 0.0586759288931757 0.0471688382727239 0.0304180134070621 -0.143779047735408 0.195311916845185 0.118786208921311 0.0459662195398964 0.0911173479201687 -0.0547414269921334 -0.0230862395252201 0.140399902440022 0.146797614917812 -0.0356790865545309 0.106736695329132 0.152087100598551 -0.087634231926421 -0.0541826272295364 -0.230104838122998 0.0480022263308476 -0.0658169989404593 -0.0233035583763682 0.0358157942905702 -0.0462690459454247 -0.0104068601944954 0.01786812940853 -0.0303478224630413 -0.00587812684256177 0.0148414524154917 -0.00692783112623993 0.00810639735959962 -0.00973288805647458 0.00573891374655597 -0.00686094619864873 -0.00317515692890242 0.00653520555347539 0.0067559460221278 -0.00470891374342352 -0.0159073534470401 -0.00807454887691835 -0.000548436213473298 -0.0171350502693553 0.0085803374349444 0.00953520298899753 0.0323617583269194 0.0121841150697637 0.0136869326859088 0.0258381747225732 0.0434273580825618 0.0218924926531345 -0.0107172666770712 -0.0511326071595855 -0.0016845648890957 0.0348335489461828 0.0452181376922851 0.0187454546118771 0.0105245451138261 -0.0447814157231037 -0.0227286260480427 -0.0490341388946167 -0.0538610494918459 0.113932075348116 0.246150228579404 0.264099384872558 0.201960496250432 0.127960155995446 0.227685954033638
  27 969.368747498781 ""  9.60700271801262 0 0 0.00369717817732953 -0.0026855720174486 -0.00804518136889877 -0.0160776858616404 0.0103213608420849 -0.00621348461760988 0.00560968927689412 -0.00473711336318054 0.00648032245327337 -0.00419446377802356 0.000887254689681512 0.00871664614159743 0.00710221044312589 -0.00868244146437419 -0.00126174911988032 0.00756930531326457 0.0150009429233541 0.0115210592330326 -0.0261675054978292 0.0346413476503458 0.0267507794907112 0.0209691696035346 0.0103538813119629 -0.0155667407025662 -0.0053976747187499 0.0192621417456109 0.00826451355097486 0.00204144064035969 0.0239948126742955 0.0350316211397513 -0.008920305198415 -0.00118888431029567 -0.0383262349040629 0.0096360749206027 -0.0126809533510184 -0.00536078246509873 0.00618460449996424 -0.00843879306338582 -0.00349373853807323 0.00219304344725252 -0.00224597767210621 -0.00229248752711553 -0.0884916267755982 0.0554297080596084 -0.0484853290553513 0.0644898337803349 -0.0576899432359312 0.0380123516388067 0.0167478578894787 -0.0470906635600881 -0.0607950144002904 0.0255440660541762 0.0892214996776539 0.0621271297128036 0.00427779026875953 0.0990955002247539 -0.0486713212990276 -0.0807447077675212 -0.126085294417251 -0.103520390795053 -0.133079122596121 -0.0953023957992703 -0.286976869720862 -0.142400606738922 0.055760345964486 0.322251326569264 -0.00892111040003135 -0.154239488425361 -0.215002778626699 -0.112333771960186 -0.0302739137425612 0.280847078504666 -0.000216387086459093 -0.00561176299631936 -0.00830297371870366 0.0280970183443542 0.0421242746340812 0.043659972192529 0.0292177570908152 0.0169237675389913 0.0337103861596013
  28 987.468372608722 ""  12.0709439006156 0 0 0.0668643428416692 0.00426797028232404 0.0387582326168859 0.0169195831368153 0.0695599205313898 0.0106424305130179 0.0779396688054112 7.89597107380687e-05 -0.0611955206792191 -0.0229801153614702 -0.00381387100423149 0.019192803989354 0.0145319919953215 -0.0244825907421717 -0.00295757066688083 -0.0544948835147727 -0.0436831818383417 -0.0223262275538299 0.0431627851469791 -0.0106030241590038 -0.117394159734187 -0.170437382018502 0.0873376905230177 0.0591366695742815 0.00984440905096693 0.13897901671717 0.370646209996091 -0.190558612035797 -0.0829222761088129 -0.153374295854012 -0.184204642890959 -0.181948395377135 -0.235480027646742 0.0493977835847605 -0.0367351070844734 -0.013573830686266 -0.000274977240861311 0.00740542164193072 -0.00151473878388445 0.0217301112544033 -0.0129079419069762 -0.00793147031694667 -0.00260451368833996 -0.000298671910743875 -0.00123188661479008 0.00207130388424451 0.00158714804506366 0.0017777382079927 0.000970116776638635 -0.0016630908178123 0.000962385854347305 0.00125902244068928 0.00395125220782575 -0.000464729564304212 -0.00313875888768373 0.00845350428711711 -0.00163640802328127 -0.00161763323727989 -0.0101170069459207 -0.00250365898581441 -0.00367398697358868 -0.00887713154572905 -0.0104375227781337 -0.00505056202762252 0.00256550865704868 0.0101794272246561 0.00324112220603816 -0.012701798939199 -0.0147445065864782 -0.00616446948475394 -0.00764347514763988 0.0106867128191051 -0.0621160682559633 -0.00661257662500269 0.0284352573910957 -0.239889956048188 -0.243969256315384 -0.237043662150332 -0.167145482753015 -0.0775900858693405 -0.176198669260737
  29 1035.2249385431 ""  7.54498039085217 0 0 0.0285219325012398 0.0984107962963684 0.00526313676163748 -0.00504799539429828 -0.0662369589148434 0.0400895991057037 0.0237724540156168 -0.0739838454814745 -0.0145821654882197 0.0388268334203371 -0.00812086498523007 -0.034641845690208 -0.0238890868447049 0.0410398328943826 -0.00105151089941185 0.178133286945945 0.24078204730602 0.180347622580324 0.0203144743137965 -0.100220643560277 0.0984378458229356 0.0813044953034622 -0.0639057111589438 0.0138972564967497 -0.063427150068854 0.121267102414314 -0.0820109785958406 -0.00161921330465894 0.1702087043293 0.225636774963366 -0.0749137927947219 -0.0391458429296462 -0.353372552645834 -0.103221861315982 0.0915628467142856 0.0484935602257228 0.00733496719771064 -0.0246322071453832 0.0183486297584766 -0.0104124779444934 -0.0180663895432849 0.0174606028211585 -7.04986651464822e-05 0.00106296641688717 0.000371083604450041 -0.000333531821900734 -0.00161284521151411 -0.000590363953019408 -0.000943363495048638 0.00169258407252857 -0.0016810287640437 0.00115325523437859 -0.00282666877554939 0.00239987622914504 0.00864067598256808 -0.0135938843740451 0.000991013290834452 -0.00388998868541911 0.012413763454283 -0.00381286823388647 -0.00644605253454943 0.0116653748056408 -0.000736567730572955 0.00121585462720071 -0.0037105376988073 -0.0139716828005504 -0.00603138648603036 0.00840305597766034 0.00410205093703439 0.000742220278429101 0.0114041687722299 0.00337724553891305 -0.0585169450496393 -0.00431884040862301 -0.000228794371310202 0.193706967297658 0.0375961549393291 0.0915404200710217 -0.299063868016494 -0.217522338991914 -0.0532260612315254
  30 1046.66761520524 ""  8.69865293800597 0 0 -0.00107943963775502 -0.00357131419573566 0.00131991978436307 0.00190780470621711 -9.90686545123616e-06 4.76893305080412e-05 -0.00057008357706731 0.00300303270391604 -0.00105829122824071 -0.00236396518283697 0.00257847430640294 0.000199047415952176 0.00253630620036347 -0.00287486551616076 -0.000790796957291908 -0.00771909928651612 -0.0123054334654423 -0.00868015330182187 0.0015754227684032 -0.000222010926909084 -0.00507841926706917 -0.00403501842723726 -0.000371410816692447 0.00180252273114135 0.00310821201871974 -0.00567401663755257 0.00770541172871586 -0.00182492648107704 -0.00823391337149863 -0.0119897614131709 0.00112929378695059 -0.00185255376003331 0.0158146052025476 0.00209839429307787 -0.00206582515624867 -0.00099269688572619 -0.00119372221123639 0.00492690443542197 -0.00143788958482489 -0.000809967331406104 0.00276999265265287 -0.00163409458733831 -0.00114446359066871 0.0178675168737687 0.00265294236028612 0.0117504923206763 -0.034118889988092 0.00452507199418199 -0.0111412871690807 0.0232838008147636 -0.0465346326335898 0.0355207650849807 -0.0535305686260011 0.06786358127739 0.166811205811416 -0.303837537825967 0.015771831758345 -0.123238170519203 0.369983683940983 -0.119231322045203 -0.328974298258818 0.321059278933405 -0.204685105869906 0.0016892953461413 -0.0899073062154983 -0.345668251980112 -0.120703603564503 0.167898844783616 0.0747815360519906 -0.0648776797342246 0.234867143687633 0.228066643847151 0.0021863947115333 0.00192790276429112 0.00161053150492128 -0.0109949193003854 -0.0137174852334946 -0.0166641502500152 -0.00131996214776386 -0.001023484957088 -0.00504857715571606
  31 1121.54071638676 ""  137.32507206683 0 0 0.0124453450350019 -0.0143907377122012 -0.0496110299444113 0.0212602218152151 -0.0411875105382555 0.0647409911748778 -0.0156082178783509 -0.0156029810955254 0.0333917257754982 -0.0930111215573985 0.136376849256451 -0.00244704059459202 0.0978510756192345 -0.0961156247872846 -0.0595552375890931 0.131954475648139 -0.0582223852500301 -0.0844380136844834 0.0248632468144929 -0.0441828378908594 -0.0662289188386998 -0.0601457891612383 -0.0505279267808284 0.0812355706197359 -0.0126571502998948 -0.0126110816490081 -0.0979163080064686 0.067159382519503 0.0623501047905852 0.113465055834112 0.0425976833526884 0.0452320208079345 0.0144099418324926 -0.0173656158111295 0.0156297366362658 0.0417892397789451 0.0690762454014014 -0.0585536138346806 0.0103429947215087 0.0908648562992762 -0.120470811697307 -0.0315605133548775 -0.00119067056575712 -0.00281566617374748 -0.00246236288636563 0.00139964022628173 0.00116375621051291 0.000660728459569329 -0.00428410319116275 0.00357834659991521 0.00256435240128768 0.00450304053062636 -0.000990986102671633 -0.001456045539291 -0.0116585040099271 0.0106261550040681 -0.0029952895942311 0.00186709331284504 0.00020605315113011 0.00499189615230141 0.0188052187297693 -0.0183314851620345 0.0143018695781369 -0.00853587531557911 -0.00552389624428815 -0.00585312744695732 -0.0052391874781761 -0.00144293028648705 -0.0153800963758327 -0.00261622779751449 0.00383720206301757 0.00946344291966795 -0.0114716227524098 0.0131647460183891 0.0229523128712738 0.0335715833401795 -0.062911997777817 -0.0467952897295721 -0.118217767795417 -0.0761937400697564 -0.0818927493642645
  32 1131.17814924439 ""  6.42180285708566 0 0 -0.00450623489620833 -0.00245172796348476 -0.00889106277505722 0.00418521184681071 0.00310984773287394 0.00600232975742875 0.00146924838397285 -0.00253849176995186 0.00471388178029105 -0.00167829327121455 0.00132479230935951 -0.000897784496397227 0.000143354422327411 -0.00167047821336 -0.00285832194773498 -0.00248097269415916 -0.00263886411792218 -0.00904439208397567 0.0060188609200425 -0.00416053563779733 -0.018262353831365 -0.015921493450831 -0.010865234390383 0.0164101681291145 -0.00193586257513507 0.00560272137366235 -0.00224637615873283 0.00200879998753478 0.0110059913960095 0.0183435517969365 0.000210268033848187 0.000589653727896901 -0.00617567829865363 -0.00217717451943322 0.00755292808681294 0.00652521771552467 -0.00212064589684733 0.00371142545194152 0.0056576515130483 0.00941010923304608 -0.00776365395039048 -0.00236690673235787 -0.0226469159451022 -0.007680615881437 0.0843067971242535 -0.00497416375919668 0.0267743076665358 -0.0539157957970383 0.0617763576239738 -0.0649873979093303 0.0322535878230344 -0.0578433273783019 0.0465092813605975 -0.0326866757906088 0.45504679515708 -0.210041593821201 0.0969949312823976 -0.237767025283011 0.186814788890433 -0.264927703680172 -0.139369210359543 0.0830966633272257 -0.0970971503991157 0.0516305966718705 0.0980308433209389 0.268743233752262 0.114925375574289 -0.0883083001099989 0.068865192006953 0.0579199786221566 -0.185542749597966 -0.213900152102655 0.00112504087141588 0.00164288601496971 0.00172460793021356 0.00214149765907639 -0.00315663244849488 -0.00220644803077185 -0.000147876202692139 0.00103951785529825 -0.00571186480129734
  33 1138.82488181992 ""  26.0236994325637 0 0 -0.0696137050779566 -0.0349839193673014 -0.120885133461457 0.0493800594815974 0.075192398630407 0.0625637729146064 0.0301216483776659 -0.0344312147286264 0.0628901429025636 0.0212168853193813 -0.0548308292375971 -0.00806760672180088 -0.050839684699947 0.0215200784024184 -0.0129482415418019 -0.137756933789311 -0.0232464486235774 -0.114928674849421 0.0375334591250042 0.0457436097821883 -0.28451629479661 -0.221011196738706 -0.137230348864932 0.214856708079455 -0.0291094792362025 0.0996382646280606 0.018943028124854 0.0142571595495146 0.143353489081906 0.241407878306889 -0.0127907928029845 0.00279118290292241 -0.132571118535737 -7.72819553257198e-05 0.0904036954684839 0.067109547454775 -0.0756616301785865 0.102253958763945 0.0953592908077772 0.134307438198386 -0.103663634086484 -0.0116434579654794 0.00333754726125847 -0.000909930585414956 -0.0060138759137061 3.68570349022442e-05 -0.00099687487587608 0.00417273202863691 -0.0044977900662845 0.00139059088970505 -0.00144357347762203 0.00343080841914496 -0.00171389719609156 0.00230803193607523 -0.0324271441257202 0.0212091228869703 -0.00715828075830229 0.0169201557750723 0.00347451647846732 0.0206137459426907 -0.00373554314117217 -0.00186395473784922 -0.00314172977222072 -0.00191668248523456 -0.00449864231196237 -0.0163683209488761 -0.00489815354128424 0.00148229526697324 -0.00574647593162631 -0.00498258426553518 0.00913582210173484 0.0154191879764396 0.02746904153002 0.0233552187462527 0.0141920972611409 0.0339985750607721 -0.0231633290887051 -0.0351808991134548 0.0289432604310553 0.025360142620243 -0.0367436001288679
  34 1159.72051836847 ""  3.04213912658767 0 0 0.00335739869168248 -0.0028093282083679 -0.00337499454749717 -0.000527542122528836 0.00552599005894468 -0.00135521035817318 -0.00147470206981939 -0.000262422947434872 0.00277788317222654 0.00235040926265601 -0.00427533009921465 0.00116316688795208 -0.00417941791518608 0.000614218869263699 0.00247306055602268 0.00946114972334321 -0.0101614869684031 -0.0110037742358161 -0.00490921520380739 0.013556730619575 -0.00753099119345859 -0.00785026801557885 0.00883542567945607 -0.000403112084767431 -0.0003680780942707 -0.00216664780232017 -0.00396773584608194 0.0071807525496024 0.00116465188622193 0.00445112765870515 0.00386537585906117 0.00570126434954234 -0.000369645948466372 0.0116829678301423 -0.00709478213115486 -0.00437520097814592 -0.00754333909354564 0.00999240321405756 0.0010157319571646 0.00342926414090911 0.00347264610720248 -0.00134037511020302 -0.0474052068403868 0.0788570004831897 0.0140601608369341 0.0215717167655938 -0.043253142657416 -0.0240657672019753 -0.0448313660894484 0.0684965571614776 0.0634562602306415 0.0520262233513606 -0.00157404145303417 -0.0432484270914465 0.133929471132855 -0.559226213232605 0.0408245402383712 -0.0695598359531991 -0.301607471285849 -0.134202808594378 0.2088626324871 -0.0531082549806926 0.287122144521162 -0.0768976286560775 -0.0437352660477684 -0.0712242661792681 -0.0271492672851782 -0.0852252495736462 -0.235226246879819 -0.0267367153738237 -0.00313392610437265 0.0737782573230228 -0.00202065957544802 0.000430998030036804 0.00121954014729004 0.0104571788166196 0.00200375466127469 0.00172973190631854 -0.00703442853095088 -0.00325198863556789 -0.00696468904259711
  35 1175.011822771 ""  3.18837163777587 0 0 -0.00484351090283054 0.00364011004087345 0.00062228073111026 -0.00026383694200036 -0.00218956238544147 0.00167500638636564 0.00274075202321706 -0.00069014519295517 -0.00231652083387304 -0.000871943624090568 -0.00485722551584384 -0.0025308744900977 0.00660717760119102 0.00729062345218618 0.00323432295859092 -0.0399355960843597 0.01712971651322 0.0128635117603252 0.00614307489080584 -0.0175010200733481 0.00437289855661539 0.00313355421967433 -0.00779137286811829 0.00250969975503056 -0.000263801792471079 0.00485223505695456 0.0110201433664766 -0.007067419791385 0.0029993519062917 0.00146684978668113 -0.00500947046964546 -0.00659945171235097 -0.00448471480607805 -0.0311630114561817 0.00515751454152713 -0.00225926626901366 0.0229951026835603 -0.0357835227249936 -0.0226071989523071 -0.0390454634170212 0.0195007917392235 0.00878860335733379 -0.0205945641321644 -0.0792291898489587 0.00438284429727809 0.0478564213073891 0.0252203534160818 -0.0153999069357969 -0.0904502663133395 -0.00371217602615589 0.0412365460699715 0.0611826472692466 0.0162346585779241 -0.0280071099928327 0.0458246013437831 0.184803912886779 -0.000535058942225023 -0.174796539913035 0.604181204585379 -0.06614277964505 0.171162883077105 -0.251533420332185 0.181062619452284 -0.123900293938586 -0.0402378373621892 0.00158625723762697 -0.0258179339101379 -0.0878447632018083 -0.239897694835696 -0.0618833200597542 -0.0110915435664263 0.161925212272259 0.00312733101318638 -0.00228355661113548 -0.00201108640573502 -0.0152570439928353 0.00627327330176205 0.0032180051132196 0.0289592814534826 0.020438999315108 0.0116422431014674
  36 1177.81247511816 ""  10.6529294443289 0 0 0.0679947745158143 -0.0371319413314992 -0.0348493321055921 -0.00922940063825839 0.0554154293401871 -0.0271289384865572 -0.038354966288709 0.00141317932644294 0.0283592865326821 0.0202272986877265 -0.0244320599558899 -0.0017257967687286 -0.0373056384356737 -0.0129634847487728 0.0515073713095169 0.484280991242551 -0.179736019576217 -0.16141225776036 -0.0680008720498594 0.178500048524184 -0.0486607436893925 -0.0925096284310225 0.180293490210855 -0.0482685086604039 0.00154197815920597 -0.0735725776073492 -0.128969361747396 0.11127926905647 0.0130257422724279 0.0437880190356984 0.0747106889274984 0.0727333426154548 0.103537603558132 0.209427283570632 -0.175473547384913 -0.10538284114668 -0.103144664399874 0.152148310398969 -0.0394404814680142 -0.0285486925488694 0.151817228444003 -0.0240228379004655 -0.000422725921103797 -0.00974671854431241 0.000531248384138634 0.00268786689680708 0.00404519902656409 -7.6477594778443e-05 -0.00408755566560034 -0.00285717195392479 -0.00138723870396506 0.00144507236992466 0.000695111468175361 0.000768643642861038 0.00210115317468433 0.0416586366124295 -0.00106726353573535 -0.0135197966413375 0.0587596795948333 -0.00305974202753521 0.00823968739026371 -0.0195166594431309 0.0012726042347563 -0.00386126657480706 -0.000850421662690572 0.00246598706646821 -0.00153497100932827 -0.00028599069054369 -0.00360836043433112 -0.00193939014759806 0.00143866726750257 0.00613155460510082 -0.0423236396110122 0.01523208577446 0.0238726192333808 0.153294639656236 -0.0439742494921777 0.00217628881499723 -0.269771702666648 -0.183426397573211 -0.110524730900854
  37 1183.20667510267 ""  1.27060611346131 0 0 0.00252367620590795 0.00858930308588421 0.0420748430033717 -0.010061206906584 -0.0246750776470764 -0.0160755104884749 -2.99657956705001e-05 0.0126709964024821 -0.0225529613332234 0.0362447070001964 0.0366758962464653 0.0264888153762145 -0.0803745024833012 -0.0626109184872503 -0.0584575869286648 0.0201996701548752 0.0282147973496729 0.065941079600089 -0.0358145834796234 0.0584822835104049 0.0534990182853147 0.098768388098759 -0.0409876017872778 -0.0346125481744788 0.0113000918095593 -0.0165378399952441 0.0273398286725801 -0.0247739391595114 -0.0434779794064927 -0.0785485716301948 -0.014183813386403 -0.0188387571849926 0.025043006461208 0.198285116899343 0.0880971159985098 0.115617335316784 -0.26577057988586 0.431191704441944 0.264698309557396 0.471778316225819 -0.24469663947436 -0.114139708891102 -0.00541480362380301 -0.00719851439432588 0.003256525651296 0.00513469125775257 0.00152925066444113 -0.00108823803204716 -0.004958578262919 0.00231949035986868 -0.0034724917681096 0.00246774770842004 -0.000969523112040439 0.000708651105647509 0.0152998957843116 0.0274527472091606 0.00232135288614315 -0.0247938205167194 0.0403458726002051 -0.0178603903943652 0.0346093843746387 -0.0303214728382857 0.0198902234203539 -0.00507756287691073 -0.00318643183898813 -0.00214205698914748 -0.00456136607069556 0.00395937823212892 -0.00349183648688561 -0.00273722764424454 0.00614966509348678 0.00892935558170023 -0.000518449802435088 -0.00474636357668715 -0.0106028254915865 0.0180381402700548 0.0350627899688851 0.0339120230502383 0.00115768159468372 -0.00551109257399973 0.0269401615441478
  38 1197.03361719505 ""  1.1917013343125 0 0 -0.00490442518893666 -0.00226685423146304 -0.000868813510029754 0.00332592174533826 0.00149236859178156 0.00227826315646312 0.00254630425378309 -0.000459525187986299 0.00101557731264207 -0.00224791475020704 -0.00225854466975137 -0.0018991722738686 0.004187196602871 0.00265018660915832 0.00352534599734951 -0.0193824503168792 -0.00409567704218372 -0.003816449041474 0.00307368413852736 -0.000808212511368966 -0.0115811795769815 -0.00957072956735809 -0.00314976556618041 0.0070826158260672 -0.000263676842560624 0.00504641061047802 0.00736745588864659 -0.00301852339796167 0.000297839034191663 0.00179310492341346 -0.00391046682548155 -0.00197037440684461 -0.0103991856632044 -0.0076985726608288 -0.00612579940088422 -0.00664004498874271 0.0121709386213515 -0.0193124311726429 -0.0139214277485625 -0.0271202111113348 0.0171040801255698 0.0050630728839614 -0.0753231295232358 -0.0158003566563462 0.053064836221335 0.031853990983384 -0.00987876779477106 0.00596602877174722 0.0263246489949052 0.0558840230030192 -0.119511091921231 -0.0345938557491475 -0.0393877229046436 0.0571662231443107 0.219911129482194 0.212139164752199 0.0440959485573151 -0.214734658063017 -0.127202746174975 -0.244966683477494 0.411258952149086 -0.225125670288288 0.120541131627219 0.0862959240385993 -0.0062683864192832 -0.0990983845485698 -0.0487449597082422 0.170465713923274 0.239536272600141 0.034763749215921 0.129523674753972 -0.0493054711395616 0.00203680376574221 0.00214510998385855 -0.000414107193262306 0.00531837363443778 -0.00040965878993299 -0.0039505346968336 -0.00257852593432743 -0.00243375597980635 -0.000944768488763215
  39 1218.66276471145 ""  27.2778213109723 0 0 -0.0907231423104502 0.00487410888611196 0.0349394388525793 0.0351934346641812 -0.0492792519036845 0.0479441238639505 0.0428480854671575 -0.00302356924973756 -0.0202809758318635 -0.00282388629405224 0.049695081312406 -0.0691900090932265 -0.0053678564804495 -0.0582948701680387 0.0789481916725079 -0.0817290615028039 -0.000224646410395783 0.0338232742219869 -0.0250002021220841 0.0845437080009112 -0.110629129953989 -0.0359591042351919 -0.0632698638202201 0.0632055402859588 0.00177625414767065 0.0731473816136101 0.134038401467928 -0.0989076805043945 0.000579509609506872 -0.0168074622577341 -0.0752757634398332 -0.0829623309457324 -0.0859519671080159 0.295726716550892 -0.303091306664001 -0.171195677081934 -0.116124729421899 0.193656287153929 -0.143796679346793 -0.108359263606805 0.303313312993633 -0.0500000530902521 0.00158966921860823 0.00127806692855871 -0.00126082993085027 -0.00133224580359725 -0.000387563747538371 -0.000453537767422109 -0.000361184885941561 -0.00157532545568711 0.0028486391984485 0.000863226959571976 0.000871988990767429 -0.00143942457130986 -0.00438111383228457 -0.00675129562967892 -0.000966018747196019 0.00749478961924747 -0.00449603690837492 0.00724284738758953 -0.00756970319874677 0.00649369510409808 0.000508535665634787 -0.00426962066559269 -0.000314514000567035 0.00628958875809183 -0.00138394880484065 -0.00180690391853458 -0.00675178907248236 0.00179511695370052 -0.00251492965656343 -0.00284631442166781 0.0263336005017614 0.0121749573082815 -0.029803257363653 0.136051701160792 0.121521188660219 0.101635930329598 0.00619457833836494 -0.0175430952501576 0.074403836347876
  40 1264.87718597166 ""  4.54676319101115 0 0 0.0632379964021939 0.0652320571923407 -0.0675871209213962 -0.0567093601026816 -0.0235661602629505 0.0289432101454909 -0.0192605598151358 -0.0370652672275153 0.0357433618704793 0.0399318170555713 0.0249990480018254 -0.0273122186188285 -0.0216627236176772 -0.0299961382672741 0.0376998200991258 -0.260691605531663 0.0341946087042573 -0.129444753998616 0.0538124764384995 -0.24196027489923 0.198597080592412 -0.0277162109267403 0.245131325256598 -0.0818166276770495 -0.0424662641871828 0.0277976909851928 -0.134874045568491 0.0627275240681148 0.0669231865055703 0.134556293905287 0.0621571998879196 0.0760558835798319 -0.065190335336604 0.158470082044962 -0.130178571916834 -0.0614012333264177 -0.0864847646681842 0.136989014426237 -0.0381777838080764 0.0101287857572677 0.12860828841831 -0.0366727360074067 -0.000734627926281496 -0.000494305269436595 0.000785667481183464 0.000692933625627265 0.000353413220302698 0.000627835454756935 0.00199858148779189 0.00190317002937492 -0.00103950703589062 -0.00157553704811644 -0.000443116884114418 0.00142625324347979 -0.00402451056060116 0.000608041955693122 0.000573923776996117 -0.00306666050388078 -0.00563456889478947 -0.00515467862399925 0.0013885862516475 -0.00299331555824748 -0.00597368360652378 0.00516730660917569 0.000881197621394806 -0.00811691915178727 0.00236075777167242 -0.00142877132414477 0.00474136656414639 0.000492932219529648 -0.000921841208802736 -0.00205231378651048 -0.00326612080452445 -0.0327489349254423 0.0304101415262834 -0.325954362355964 -0.162152783331929 -0.163895962499557 0.207576222333824 0.171625080311094 -0.0330349136613683
  41 1291.1680387967 ""  6.94676199138961 0 0 -0.00100681407694593 -0.00039560371541062 0.000211702120657807 0.000268622048245608 0.0002109939472089 -0.000370726908783713 0.000312144256383209 -8.50600415867883e-05 0.000100472238162188 0.000273319225333267 -8.12333707081914e-05 0.000270415415266381 -0.000146584713001808 -5.70329922605383e-06 -0.000225837767182091 0.000658094061674992 -0.00321133760375168 -0.00273747705642571 0.00226762681005871 -0.00444790287343601 0.00125383080096812 -0.00147507319981049 0.00316462016287745 -0.00104284175394908 -3.45558295394879e-06 0.000367770750577081 0.000563162034741199 -0.000452231488008831 0.000213480050120558 0.000404087492134221 -0.000548463422391761 -0.000594754424835377 -0.000579298710288059 -0.000465824148806257 0.00234334333214458 0.00207740147429575 0.00019923245797129 -0.000944011148690818 3.86607044970302e-05 -7.76593229673102e-05 0.00223401076211695 -0.00124770025845823 -0.0923989687004928 -0.0633756248513492 -0.0489141884044039 0.014172410577045 -0.0525015730676307 0.02760637843905 0.0940271017583934 0.0588968382322611 0.0402377142664308 -0.00288369650467705 0.00861601557401073 -0.0364389693625208 -0.181231444041913 0.183928251599456 -0.0665003739887075 -0.153807397594297 0.0645467733271538 -0.10636397204225 0.00753117337054587 0.585126547643303 0.321464354194541 0.0519645130898831 0.0326074056902463 0.0402558985523558 0.0534537594 -0.0639726879144267 -0.0401218494997069 0.009606789411987 -0.0210625353202948 -0.0446528503527563 0.000393900180469982 0.000739824394935471 -0.000342178873256377 0.00147573928590814 -0.000292576200341799 -0.000207467182780432 -0.00206456542285923 -0.00174093631061506 0.000293884027011322
  42 1304.868330758 ""  7.13788407016185 0 0 0.08353334353541 0.0353635692858851 -0.0128035873254216 -0.0131677688369105 0.00315337040419633 0.0282361291266209 -0.030843971299845 0.00807224847408081 -0.000443541130366611 -0.0149505509239601 -0.0127870316230971 -0.0318858867057916 0.000116493827962417 -0.00442707789783359 0.016199304790887 0.00201238797666071 0.203420519888762 0.16530479404511 -0.226044457801842 0.46613146298614 -0.185210250594893 0.189053200076288 -0.518466396823642 0.170871120230544 -0.000597730293919518 -0.045252548176922 -0.0836280811594573 0.0614413869600667 -0.0410030824691851 -0.0534953148101361 0.0475602518466604 0.0642845602305824 0.0294957006846741 0.0192191820266594 -0.0462768525113779 -0.0284917479746929 -0.0175564531452497 0.0220260839355305 -0.0422183993727411 -0.0302947672046725 0.0391647037104314 -0.00119102841995476 -0.00164787546991679 -0.00107330991688297 -7.04694467408875e-05 0.000528993944888196 -8.77889777024861e-05 0.000287636556799689 0.00230190529948216 0.00170170143135307 0.00038134984409206 -0.00105494548893664 -0.000104448706332916 0.000771737247651208 -0.000645338233872415 0.00129017867246269 -0.00031348553797867 -0.00318023312171288 -0.0016517026179589 -0.00315902547736645 0.000117050618634126 0.00268982446066332 -0.00189693147946722 0.00364810786207264 0.000925809723624303 -0.00412583500143071 0.000431163468817321 -0.00225802372928856 5.60844250609614e-05 0.00251164115466495 -0.000452124821155091 -0.00497646145886651 -0.0121153789759057 -0.0309778459345393 0.0198980337811433 -0.2184284658839 -0.100798579318976 -0.0897978021852002 0.100778568623852 0.0827204337010692 -0.0264507796053122
  43 1364.31242810275 ""  7.5184801272248 0 0 0.00775672581222862 0.0926027089281698 0.0921442230618695 0.014071457160142 -0.00537985647084455 -0.0323994142483218 0.00330977235060327 -0.0492731325619663 0.0287453828002842 -0.0121452157478654 -0.00721926744895968 0.00845382242447391 0.00208576879913183 0.00812825132148777 -0.00872424642579035 -0.141016861520039 -0.48676550750072 -0.56071726390328 -0.0513621222448912 0.152928083783903 -0.0647010585738904 0.121649114141967 -0.156335607304132 -0.00397547041213308 -0.0542673612166955 0.0663133147556052 -0.153613180554169 -0.0242291664414673 -0.00469679271257648 0.0643949919940871 -0.00206786738695572 0.0194327189942391 -0.181798781080525 -0.0223591201801539 0.0158296968919425 1.96137230739764e-05 0.0136571538209899 -0.0235520394842803 0.0134069153586845 0.004706479615867 -0.0431049019332339 0.0105685917925829 0.00122711386091393 -5.12323605689508e-05 0.000610400514844656 -0.000294440125629169 0.000763718785894147 -0.000621536958054704 -0.00123105741377951 -0.00239520781869801 -0.000804462906112327 0.00131592765530733 -0.000436894446314291 -0.00223140682429692 0.00088009176419166 0.00173164572914618 0.000954225842184398 0.00130859871626184 0.00484178471309202 0.00162298709952188 -0.000677632369415203 0.00478684411414411 0.00569039368884765 -0.00675191157648141 -0.00134724509448294 0.0137889258648175 -0.0015007426281629 0.00928691915145671 0.00450483001232897 -0.00391074311424423 0.00238855211541433 0.00658355394106163 0.00454896377333367 -0.000367681157978797 -0.020512099368248 -0.0236582612912401 0.0527001448461736 0.0280423313316021 -0.0159479673488018 -0.0211858162698873 0.0550468353477533
  44 1406.18639151091 ""  5.80731183716535 0 0 0.0390186576678895 0.00918229090240475 0.00505547336079568 0.0342967036867938 -0.0595299613371143 -0.00371118440004036 -0.0291438615817663 -0.0408232576661701 -0.0808255136776031 -0.0061578445411325 -0.00985366198445749 0.0149023965179452 0.0072319613941609 0.00176236463566684 -0.0102899748629681 -0.288891688823383 0.00158985187589117 -0.0260334201636351 -0.143122094399275 0.326620328238939 0.00581346667335338 -0.16410066136438 0.217608005478161 -0.0469902164637944 -0.0649180639572778 0.0733139088241782 0.361431762069842 0.137933262391944 0.276809535575988 0.261863381677273 0.212237178501246 0.0591860763212194 0.305640543556801 -0.0667188849854213 0.0495142296394544 0.0350732138741275 -0.0171128025503305 0.0491844755772699 0.0404177910897228 -0.0618192781400848 0.0110067700171452 0.00884194767353383 -0.00419701727002931 -0.00342657252699808 -0.00467697466132434 0.00260453812122107 -0.00181385198503232 -0.000172330316879903 0.00887357226039444 0.0124148848722309 0.013098843747128 -0.00799569679108937 0.00300765535823918 0.0152694115304137 -0.0273833711060136 -0.000387516907964005 -0.00610337409689248 -0.0151162866936179 0.00708681016651383 -0.0192273077492502 -0.0133683897946958 -0.0477000816936049 -0.0598320157457298 0.0246366467191189 0.00304797903522514 -0.0769230571466604 -0.0111921962715165 -0.0534353769976928 -0.0491882074264718 0.0443141006382817 -0.0200212622571844 -0.0732154740698016 -0.00305280213230439 0.012615124100945 -0.00853951007927158 0.0502840597765012 0.0268825972907133 0.0143419618244716 -0.0693830294510179 -0.048674853733605 -0.00423461682703266
  45 1408.69164640002 ""  3.54459824074857 0 0 -0.0171118399173183 0.00545013466757502 0.00381796352504829 -0.00578659960334119 0.0131075564117372 -0.00262616383893895 0.00693929528615995 0.00348255085509961 0.00992834034333216 7.38149991851698e-05 0.00179196669546965 -0.00203231824343066 -0.00166375714967157 0.00074078570009882 0.00163084382405826 0.109628224762003 -0.0180941971567674 -0.0132724143765006 0.0338162920935333 -0.0718789632772267 -0.00456870088021988 0.042884564848676 -0.0532283407312483 0.00730037894411891 0.00554057656353835 -0.000170609652059513 -0.0483827444356723 -0.0314409339073199 -0.0337107371354185 -0.0310965315357846 -0.0311674095131381 -0.013498231727366 -0.0434581421775457 0.0149743068457513 -0.0124114936108827 -0.010910560232661 0.00665967085613918 -0.0163411488387405 -0.0102445709144882 0.0198895154369348 -0.0106709411333963 -0.000746029217845608 -0.0146882100602837 -0.0120618916908449 -0.016340509157271 0.0145607814572835 -0.0104133981394089 0.00126554504922401 0.034002576281609 0.0545504606188962 0.0519749699574009 -0.0387877739572065 0.0241558035214936 0.0858751892761325 -0.16459040054228 -0.0102440015992357 -0.0239218401902306 -0.0878432020806654 0.0431079291867167 -0.127607616037582 -0.0490470902922167 -0.219548293644826 -0.260429260960374 0.120060590103601 0.0151542842928796 -0.450562767370296 -0.0293547945717133 -0.31110710742817 -0.256454058649134 0.21488342823574 -0.143819072346047 -0.34697985866347 0.00119364494777467 -0.00678922840039241 0.00234064039068125 -0.018220087653121 -0.00381411997271948 0.0010720855445793 0.0361795594526122 0.0266624168477521 0.00129183346093877
  46 1415.69882906921 ""  8.46822320805211 0 0 0.0750548857079922 -0.047007318720618 -0.0165181539371144 0.0102559474201 -0.0333814601614886 0.0169875434474413 -0.00471575051042503 0.0401064121621975 0.0679406090945556 6.86849934170477e-05 -0.00511965669426078 0.00424020793182676 0.00700973439047939 -0.00571943596019664 -0.00483186697356651 -0.519404034551137 0.0594829620427893 0.0583346133393493 -0.0895013414494688 0.181556533733334 0.00670446603850695 -0.12267457677541 0.180986934334987 -0.0222023954542356 0.0825747021534502 -0.164066310660568 -0.256253143067976 0.0437493241319587 -0.224800960097556 -0.207156374542505 -0.155209855923384 -0.00668493788004339 -0.254484506505746 -0.0554933977932837 0.041233185490346 0.03870460043973 -0.0253588346678262 0.0643673243378069 0.0262474754784618 -0.0593104550934455 0.0386730245557447 -0.00140475240161122 -0.00194673929320356 -0.0025603024725672 -0.00335038939766679 0.0002822367801627 -0.000236876584382397 -0.000698698355403051 0.00393273599917475 0.0038304136283271 0.00621177816513405 -0.0029052864377133 0.00219241876585608 0.00898414465647002 -0.00282612930405324 0.00315600183892892 -0.00397203885026845 -0.000912119636287478 0.0120323376987566 0.00370242896988121 -0.0092826418032149 -0.0160766782899255 -0.0249805636293346 0.00452679360840531 -0.000283101859917324 -0.0341144826930726 -0.0158539453850173 -0.0234880703778525 -0.0356623932832287 0.0298106235806275 -0.00944244221341353 -0.0463512511577179 -0.0108032553815406 0.0364087152830935 -0.0183892793289815 0.194729429879415 0.0797320662628924 0.0623277133511389 -0.187178432562582 -0.130733408531896 -0.00819529340283899
  47 1431.87011922 ""  11.2776648968681 0 0 -0.0648944587696947 0.0501054382376277 -0.0200456115712116 0.0624386987670692 -0.0821309640996974 -0.011962598665075 0.0311963933082846 -0.000779793926931133 0.0321627982111418 -0.00868991633544972 -0.0142619416636376 0.0260751381550999 0.0147067343640786 0.000337952269631803 -0.0207697265204726 0.324039825433889 0.0815414431663139 0.0360037785585573 -0.137749712209524 0.356954803558136 -0.0754297895163422 -0.19133676862023 0.366470660005618 -0.111881108835305 -0.0280303315949525 0.114826510749955 -0.183216072457336 -0.187671918672579 -0.104585179883114 -0.0896862397240937 -0.0419708982706561 -0.0103814801114072 -0.108245655182003 -0.107273528349349 0.0939896572005146 0.071272843050105 -0.0261540020008765 0.085223492396904 0.0893056561888003 -0.12320049975966 0.0274440129086077 0.0129906435469552 0.000570819796462217 0.000919112458191542 0.00176125779338571 -0.00124310294302909 0.000529193557097289 0.000225443644783637 -0.00309255373226655 -0.00528471619030065 -0.00773207301183705 0.00161060982763178 0.004004414260637 0.00394260471412108 0.023716813743292 0.00283953261707571 0.00221300719072643 0.00897775691117809 -0.00435504624225189 0.0162683948187232 0.00792234220567048 0.0243709075214804 0.0267740399172129 -0.0101858744583235 -0.00152318914518709 -0.0150727333303511 0.00174426195006211 -0.00865753043616676 -0.00812621828707913 0.00218441726884553 -0.0156088651322772 0.00174787746753513 0.0111399487871142 -0.0327848846991843 0.0156693314986194 -0.189481762669286 -0.0625691304737202 -0.0516702689558528 0.170859987887986 0.118376755014968 0.0212378240814463
  48 1442.41754522505 ""  16.8836237788562 0 0 0.00526689201934225 -0.00273134236262164 0.00105928956728073 -0.00349597451382246 0.00349781370703991 0.000852014202697473 -0.00267615130132738 -0.00153232164049832 -0.00374954707596165 -0.000430075231784748 0.00149916030924907 -0.000528112085340397 -0.00275010711079298 0.000864873828112196 0.00224813100707873 -0.0250469398253145 -0.00381010365502909 -0.00217478482465106 0.00492971616922421 -0.0149189868555504 0.00324433210363963 0.0100755890590311 -0.0168545352961744 0.00462482923301376 -0.00289773300886825 0.00140990410198332 0.018275939566194 0.0120901954979688 0.0116640657867936 0.0105645502715054 0.0125785781160704 0.00607095292864331 0.0151121729871054 0.0136640513220126 -0.00814453267566401 -0.00638690413854735 0.00668255457251915 -0.0202486392239829 -0.0190944311896565 0.0280923902305777 -0.00461816574209251 -0.00522443357432993 0.0195603085490909 0.00854839167846498 0.0276318555341344 -0.0210760367541407 0.0138409608321678 -0.000678264230240101 -0.0351084058656375 -0.0805916301553535 -0.100648890979404 0.0221474817699123 0.0674524037157878 0.0767950871220688 0.215840133528871 0.0668034452184722 0.034941992349339 0.101950943350417 -0.0514180582247 0.154954142574815 0.0852034249697228 0.319462660543278 0.334896635388621 -0.222814945885255 -0.0496573982595136 -0.290545582611055 -0.0259238268761847 -0.134367444058845 -0.183682820395607 0.104859075769986 -0.31674391580845 -0.0875239316723281 -0.000773580736371715 0.00229883637340509 -0.0008396379012555 0.00874696419785658 0.000839872458500701 0.000929056369468551 -0.0110183877334277 -0.00738558685434378 -0.00196354847344573
  49 1482.28580210038 ""  1.55718047215968 0 0 -0.00052580372991046 -0.00241484448783988 0.00596340894717505 -0.0334647965859116 0.0333967632037871 0.0157479963806894 -0.00260706035479839 0.00366651392013388 -0.0091564628745244 0.0135264023691934 -0.0206218142406792 0.00203345929517622 0.0556035045614801 -0.0650470690055161 -0.00781774149256932 0.026956625883789 -0.0347879622847863 -0.0265831833260943 0.051404567036145 -0.145932904315084 -0.26126054981796 0.282298702867431 0.0211300165402816 -0.0803674714155955 0.0331724352188594 -0.0781536069387579 0.0385961114591695 0.0398855079568606 0.0556457391315063 0.0490419963004245 -0.0453510208958463 -0.0503337069737061 0.0263287677837753 -0.389375621653364 0.197038538380777 0.230471586635521 -0.162116238642496 0.443315321764105 0.000312767888110342 -0.282738901856011 0.282335633938557 -0.0623922018965957 0.0018608792815576 0.00034863382380095 0.00130745303328853 -0.000407798467517825 0.000261868609639229 0.000311817014759773 0.00548547553460866 0.000327772538016745 0.00174419046684855 0.00736580612267437 -0.000160083491140964 0.00269723741004099 -0.0281009994264669 -0.00153170594790832 0.000461592508974297 -0.00926396575093571 -0.0116953873843416 -0.0239959158069071 -0.0040203342363594 0.0015834289425193 -0.00957739596631792 -0.103348613530577 -0.0327685313967045 0.0178752603168353 -0.0592950780130483 0.0790649512927134 -0.00773731106614195 0.0343185304769268 -0.0477479092194817 -0.0490202666856733 -0.0003002825456217 0.000344057334850135 0.000540049625698723 0.00978099100715074 -0.00486482595636437 -0.00341142107594409 0.000289373433256355 0.00185315691536771 -0.00832322187929305
  50 1490.8473604694 ""  8.9337609019525 0 0 -0.00203286309987873 -0.000846203153300455 -0.00331876780292568 0.00602989971053832 -0.00446788504705411 -0.00257752734838233 0.00263610034798076 -0.000163238806558765 0.00176005408476239 0.00480053167383 0.0071012284575542 0.00434540844016546 0.0242041123540533 0.0334501497572022 0.0260323868538836 0.00456655092410617 0.00932552105879081 0.00816402734103292 0.00114931562574869 0.0131907985369319 0.0495444253520591 -0.0538678488651417 0.00617988129139588 0.0159109801108986 -0.00577817342661074 0.0171855649318099 -0.017439193795799 -0.0262653008838765 -0.00634161411589794 -0.00588933561827058 0.00321981546170348 -3.83117935603736e-05 0.00561597671723346 -0.357198377188196 -0.311509532647291 -0.358870705274862 -0.0924482469621529 0.251578317259419 -0.216777825082203 0.0864464091543819 -0.422134499532203 0.179958191876889 0.000493306855829067 -0.0017260631745885 0.000730555794285765 0.0014936922935168 -0.000870733285124811 0.000782709685070868 0.0165631429150284 0.00433694251304933 0.0109357000913122 0.0213012271900198 -0.00799831500241181 0.00499930383329389 -0.065633222975732 -0.0024135633832585 -0.00181814812194821 -0.034375602598065 0.000871966018486482 -0.0621455393706424 -0.0159993012829938 -0.00770597839818037 -0.0388471124702268 -0.273584608798729 -0.0872198352182155 0.0977698272880472 -0.205146199602862 0.248535928262305 -0.0435293125447237 0.109791800683455 -0.0729365449789954 -0.160190548640194 0.000711858103879848 -1.43003655237881e-05 0.000591387567942155 -0.00904410219183408 -0.00306289689246193 -0.00431079063725215 0.000490252121759075 -0.00110932068958965 0.00410355956092871
  51 1495.55127202368 ""  2.48971691742449 0 0 -0.00129860645274608 -0.00229391026415172 -0.000109659810281812 0.00358053366647409 -0.000581225328754152 -0.00421559626820546 -0.00236947448708665 -0.00472454603591677 0.00289059929998549 -0.00329237358638085 -0.000501647369350815 -0.00488015030073838 -0.0226340589285658 -0.00702048828370093 -0.0174695143868903 0.0063339948044196 0.00588718286170935 0.0101033460402289 -0.00332751316120191 0.00827476054204685 0.0526170704112382 -0.0441575027790732 -0.02914068498423 0.0192256574855687 -0.0297450428665487 0.0605397147557463 0.0151147967353829 0.010630272208692 -0.0397709972046938 -0.0358661247982798 0.0544758416669097 0.0592195160035849 -0.0258700939930344 0.2951846861326 0.144559882078847 0.162948935056977 0.0813389934868034 -0.216315657536941 0.176400498916749 -0.0449392159921247 0.187184382076888 -0.0790468843201248 0.00699804928313582 -0.0014039146852563 0.00432887735414579 0.00320876779160467 -0.00131145124252167 0.00172223195615787 0.0272081186147848 0.011687263717692 0.0186306747792563 0.034597951765866 -0.00598445228706054 0.0016291670615266 -0.163137019626851 -0.0118258474295119 -0.00106137112287156 -0.0773044593865658 -0.00253358388620676 -0.151044203195323 -0.0263629336820303 -0.0302122733140652 -0.0798873868358994 -0.485050064127374 -0.155544917081149 0.0959383452440913 -0.25921321481658 0.397455011584602 0.016583540672903 0.134881033450885 -0.2265249777644 -0.197258020121347 0.00183667489336213 0.000601747138154229 -0.000346092303500628 -0.0151767348411435 0.00179968286356832 -0.00198989867870387 -0.00732023327851671 -0.00974325695951536 0.010334036440728
  52 1497.12791638384 ""  6.17760745921069 0 0 -0.0141382075868282 -0.0201980999364552 0.0082756673883091 0.011047897384579 0.0155456997059784 -0.0233510910373544 -0.0232136189060259 -0.031404104297556 0.0179350632101632 0.00364888255643182 -0.000519273957187822 -0.00209028784717661 0.0134741209528112 -0.0235140705662312 0.00913131710042244 0.034167589414888 0.00163939851206836 0.039883631352249 0.0351178779469058 -0.0321691237887767 0.222202131668771 -0.165157824666289 -0.125519825430332 0.082105924139339 -0.18405848949472 0.36322989505244 0.17198466688716 0.176558451291543 -0.272320596279445 -0.243489877589019 0.363570580146989 0.420054763134192 -0.234058822670996 -0.177363148036745 0.0679746474286434 0.0852027382234339 -0.0508160671647082 0.124936478562647 -0.151913765559462 0.0424020530766726 0.116996391937408 -0.0623857015654019 -0.000314658413588855 -9.64893450325976e-05 -0.000807978504494205 -0.000225890641077689 8.62260015367921e-05 -9.963637195629e-05 -0.00218171765251748 0.000488630844620296 -0.000579773986296513 -0.00374885034674219 0.00176421287418595 -0.00154870432700899 0.00951234735170075 -0.000290464070970164 -0.000638937574172385 0.00635891042593591 0.00196601541143315 0.0112658426725982 0.00114951693046491 -0.00234481771604234 0.00153155718634798 0.0417002394356892 0.0129509245903118 -0.0216788428589901 0.0406375763773323 -0.0414838354051724 0.0149660433152524 -0.0214752221197562 0.00216495878265624 0.0308033530517506 0.00155451705294516 0.00386100715909168 -0.00261866688990204 0.0180348984629551 0.0163099624858604 0.0138423901497433 -0.0191404907689051 -0.017246883581218 0.00370765226962814
  53 1504.43464193585 ""  3.42734265138518 0 0 0.00515344050060233 -0.00695501922467956 -0.000138020962097666 -0.00764324111734107 0.00324234845224549 0.00629991787871503 0.00480221424173935 -0.00753011937694156 0.000267814941710277 -0.00105858812708165 -0.00142789065903496 0.000929095087516166 -0.00552050587812982 -0.00216335558714324 -0.00152550608174407 -0.0150457275281203 0.00507355337695933 0.0131162044518675 0.00242741516201875 -0.0226277621148267 -0.064325197195622 0.0608155711184602 0.0202946289659365 -0.0218647388239518 -0.0492788140163651 0.110328167803361 -0.0392837894184233 -0.0937642712477017 -0.0217627321076859 -0.0204232165429724 0.0656473395629266 0.0373788487754667 0.0478539138811758 0.054399436653222 0.0321621348466549 0.0370283968136398 0.018728828628217 -0.0511707241690634 0.00962833629848984 0.016364501564817 0.0438509079059566 -0.0248184828576183 0.00165026859001271 0.00100802651787929 0.0027704342026297 -0.00507996090864728 0.00553982848372209 -0.0028164513762222 -0.0110686807338591 -0.03665006562991 -0.011870730507709 0.00234970659655066 -0.0312467348383525 0.034786173462826 0.0888043893220428 0.00992482703354034 0.00721518361283528 0.0430026969058486 0.00841439326024047 0.0813861067188687 -0.00338386022773163 0.0827170672917069 0.090636110846475 0.194612850382096 0.0691039150378771 0.293881927173851 -0.366341419906793 0.0229659079318049 -0.433580725538365 0.209465305306125 0.519092135123346 -0.300682794406736 -0.000450201327604299 0.00244399514609363 -1.412998673623e-05 0.00877025669413945 -0.00333329680940849 -0.00324953327231573 -0.00918194474655395 -0.00557128107110336 -0.00659853777153387
  54 1506.00517964424 ""  8.99796122949777 0 0 0.0251205579163416 -0.00616882375599374 -0.00194281039598121 0.012438279573342 0.00964158766782761 -0.0287218651098524 0.0301086131477229 0.000662236970407016 -0.0045994514835815 -0.00123327198869012 -0.00381705584028229 0.00337135083855894 -0.00565279399919838 -0.0271883420439343 0.0278321516456844 -0.0473850853953994 -0.00561092302798927 -0.0102432959110627 -0.00314712812583878 0.0543048773961079 0.263232586216901 -0.206522311223627 -0.135849954169406 0.0943291033087011 -0.0189544854338672 0.0795849811075056 -0.264290230295688 -0.405286798424109 0.0991317420189561 0.08709355426464 -0.0589628358657097 -0.170950152280671 0.27929639584002 -0.185824490462759 0.137938831581578 0.171046518868087 -0.0162209287278 -0.00119441536443556 -0.40195150698084 0.298862788087341 0.239716175461319 -0.174344092265408 0.000878358084151805 0.00076484981635388 0.000354347233889837 0.000461625508968724 -0.000587174696196867 0.000237385236878119 0.00196621046676814 0.00256247712630211 0.00185235539783036 0.001196377409654 0.000323457633293211 -0.00167646734288598 -0.0197318662880258 -0.00258476556150676 -0.000253751954959716 -0.00781322947654297 -0.00617103051021469 -0.0180644281053415 -0.0013043574363365 -0.00852243450815593 -0.0107112430632277 -0.0284815287297023 -0.00968926046622869 -0.00546969549245804 0.00220286955821361 0.0192921365137476 0.0199619141207568 -0.00235843516459182 -0.0286420512963432 0.00261804494599239 -0.00615878350976055 0.00338281056447502 -0.000142936226522802 0.0324078136245476 0.00230008069659534 0.00558503981173025 -0.0201738493878399 -0.00913454046004443 -0.0109443311767121
  55 1507.99744776422 ""  0.00454178993364253 0 0 0.0359843984491888 -0.0342650902358018 -0.002134721997449 -0.0268620111489775 0.013349598530449 0.0225912339649364 0.0256562393489997 -0.0260083041823315 0.00158347895312699 0.00411178247280777 0.00191625124748751 -0.00592202171923651 0.00862266305667729 0.00900838597267551 -0.0157562708217407 -0.123756581296069 0.0224008255361646 0.05427807393046 0.0110778311807917 -0.0775344277075345 -0.163480056173467 0.172960676120956 0.0270742298822835 -0.0420303377452523 -0.185984919075186 0.427325614524153 -0.23892324768176 -0.471909511179197 -0.0595090091914025 -0.0572676610810447 0.223253663377094 0.0870575863605017 0.261167479430576 0.0891599399324109 -0.0786220076513462 -0.0917504301996246 -0.00613424802302909 0.0432442149572107 0.249510770578716 -0.214696775310187 -0.121981536383159 0.103169339867644 -0.00137793124669984 -0.000156968211767766 -0.00125951755546719 0.00106388486511461 -0.00123982507937869 0.000332266294356646 0.000523174908047734 0.00654475105650888 0.00183465333857257 -0.00267501467371039 0.00652904993073102 -0.00609394429785642 -0.00734449275850024 -0.000288709106481613 -0.00179819213620103 -0.00431447869233344 0.00201972410615291 -0.00672901244716191 0.00168923889086585 -0.0158324639073917 -0.0141075238764786 -0.0075328668339925 -0.00382462804670809 -0.0641877304696869 0.0842492008618864 -0.031034915601904 0.077850646514481 -0.0457192055473397 -0.0857148102573889 0.0658061060330238 -0.00590128528909717 0.0127415376123185 -0.00375557906220479 0.0809931081588035 0.0228379703529778 0.0216841690025753 -0.0708809939958615 -0.0477346432272692 -0.0214052587844762
  56 1521.13769267298 ""  2.47609405729206 0 0 -0.00251495547111617 -0.00418451595473554 -0.0019777477116194 -0.0177800295766585 -0.0226110825842773 0.0438233415615955 -0.00448298531850163 -0.00794521471985096 0.00230083208726512 -0.0103167650761895 -0.00421288573275579 0.0184423891135438 -0.0318925321660694 0.0145640758683401 0.0281095732494696 -0.025543962356383 0.0196491375592785 0.0275323424489695 -0.0397421781450041 0.0036786838245034 -0.467435878806791 0.330811421612971 0.288973380426357 -0.18034548510476 -0.0449384129383209 0.0879355058426104 0.0447060164846485 0.0365566333188769 -0.0593185824523848 -0.0528694488596597 0.0856844644699411 0.0952210994004472 -0.0474713804256214 -0.0231427379866209 0.025099162340472 0.0253823567641483 0.0617662776359225 -0.214370383193151 -0.379488855104982 0.427042371007113 0.0367539050525147 -0.109417532397122 -0.0171324176085621 -0.00511514103927981 -0.0128471457349643 0.00178953830586754 -0.0050760710204028 3.77357124208659e-05 0.00974606139570514 0.0187355843404918 0.0135042990891381 0.0014171766985524 -0.000826686138454452 -0.00679607272658271 0.0810979591158298 0.00806482712667851 -0.0124518504920235 0.0282802518885222 0.0135865310372358 0.0806423738580392 -0.00664056753206418 -0.0344001333819293 -0.0471801547821742 -0.0641501489342125 -0.0238703225479614 -0.0229275301586347 0.0155343433713389 0.0448743139677534 0.0618840214485521 -0.00975490616235156 -0.0756956075825764 0.00863748594128937 0.00327546440087133 0.00180147706477942 -0.00129864777858705 -0.00247446377494871 0.00938067350639452 0.00432070608389377 -0.0147235543579974 -0.0152621789783345 0.00398894599529875
  57 1532.58087658895 ""  5.42482743220947 0 0 0.00127627958048337 -0.00204718417091785 -0.00146055928903039 -0.00167207508949672 -0.00739759044290671 0.00934649823905045 -0.00157142053572129 -0.000911159148114406 0.000757659838717245 -0.0019690885071674 6.45265196321004e-05 0.00345147456170706 -0.00473085157504548 0.00423285265067396 0.00554055724406759 -0.0155793725860596 0.00780544493707843 0.00907091965371564 -0.0127684886709736 0.0115005509384609 -0.0922887128170046 0.0583179465506313 0.0651379840920202 -0.0359529140297277 -0.00745489586816378 0.0141495374470688 0.0088430961305136 0.0109184975077539 -0.013830568533928 -0.013087284658927 0.0166889667673624 0.019672220664238 -0.00998265683052549 -0.0209837385275262 -0.00488473252958688 -0.00710373649099247 0.00635996803160296 -0.0282419338054986 -0.0738599000888728 0.0767641964632781 -0.00866879310547774 -0.0120695533603344 0.0913359891522803 0.0234195703273548 0.0631000147998398 -0.00397238330875617 0.0218503988028832 0.00145239252902861 -0.0312206288170705 -0.0637743583341415 -0.0457596312887831 -0.000354425492132171 0.0110319462692583 0.00567679967113638 -0.549450457732443 -0.0602237136493572 0.0541376902863721 -0.21725360311791 -0.0526648593397674 -0.540818652933467 0.0132643088446477 0.0888101488444462 0.125801349300011 0.092769895520203 0.0407918101575713 0.0243876123300893 0.0480057610958935 -0.0885102495814788 -0.0289234653037878 -0.0376060216228847 0.0664364079208036 0.0738569688015621 0.00174710879350796 0.00188395538219269 -0.00110925703319868 -0.00836538369888529 0.00618937857253892 0.00388916614547832 -0.0154175206704666 -0.0154022062910633 0.00873457736026913
  58 1682.48389403642 ""  22.7008392155076 0 0 -0.00332574937391972 0.00975955030009645 0.0261373209960987 0.000518054540349026 -0.00843675919955814 -0.000714913649118673 0.000706522128954113 -0.00148037044581953 -0.00186859925777622 -0.000341074410153636 0.000498114926939392 3.33569179660881e-05 -0.000909872562335157 0.00219092198169738 -0.000272628846163597 -0.0362584740993997 -0.0260253493113516 -0.0154271882658938 -0.014375291801648 0.0270719485104148 -0.00844933432241047 0.0107285579553458 -0.000737968082235982 -0.00564763222112953 -0.00240734410749565 0.00620068922500248 0.0106292863380362 0.00921543398025376 -0.0140829199952237 -0.0137084839624249 0.00346985211720779 0.00839084350226471 -0.0240896067844142 0.00316872964845651 0.00113580393561166 -0.00160459149652586 0.00380881765427951 -0.0119653148732492 -0.0031763009280428 0.00736678055929447 -0.0034148646182426 0.000516463573644715 0.0021978982655182 0.000389770846453608 0.00069227865530883 -0.00123459922881631 0.00104946738776734 0.000710888167169475 4.66423535186912e-06 -0.00162043176570312 -0.00112924425082128 0.00116907187508952 -3.10381921955042e-05 -0.000581120609108474 -0.0138937045908156 0.00138522749988576 2.40923378814076e-05 -0.0054208314056379 0.00168349413983452 -0.0144119363926076 -0.00114353939775782 0.00408527158718353 0.00134186780407388 -0.0107952601572873 -0.00293519481814334 0.0055421947911164 -0.00473993080128783 0.0127701668577576 0.0040599530515352 0.000310133924771269 -0.00417675362367693 0.00103890412668498 -0.0646729646585083 -0.0114364607904431 0.0202183327520752 0.643346661162804 -0.2687343739729 -0.106842968523108 0.326921844640368 0.394502404453113 -0.387609860634671
  59 2963.58825636192 ""  29.9468462424159 0 0 -0.000545644244872121 -0.00681262780488324 0.007680975933813 0.0520630211451905 0.0128828422487558 -0.0274231601499353 -0.00221626969880244 -0.00065611715226767 -0.000815027792360527 -0.00108582418944359 0.00353806402321456 -0.00142369412236401 -0.0132788528575548 0.00397857879581795 0.0143256345190363 0.00967800325461295 0.0887583197711649 -0.0855785578196578 -0.720990542403945 -0.328329213742742 0.0175992923819532 0.112022533227317 0.129578144134269 0.329158282417987 0.0336986007421741 0.0149673185115223 -0.00101492257479252 -0.00130783587679041 -0.0123149924550763 0.0116084707896674 -0.00637694665206649 0.00443881167927972 0.00103771942347448 -0.00791252912261495 -0.0714125195962255 0.0713873127528822 0.247385452792042 0.111412777788057 -0.00180602074529322 -0.0707071878589898 -0.102789283674952 -0.246240286702735 -0.000112119020953332 -2.32736233439414e-05 -5.08781212887377e-05 9.72084000670285e-06 -1.12362106582498e-05 -9.31986663810824e-06 4.7741749818862e-05 4.25152788881767e-05 -1.60520017728449e-05 1.8683837145397e-05 -1.05813846808637e-05 9.03994135367279e-05 0.000114861852864431 7.17814967072108e-05 0.00105439873532313 0.00100729095034562 9.75623068305662e-05 -0.000260851737340496 -0.000439460064823373 -0.000341091669957784 0.000318102774401551 0.000139126007593697 -0.000444686652956396 4.56139681534961e-05 0.000362447112028144 0.000373982671901654 -0.000450368637786131 -0.000899928756498595 6.87005183545566e-05 -0.000699207085301364 -0.000460503810801104 -8.75035327888948e-05 -8.90651077507057e-05 -0.000662133787899571 -0.00122498198820449 0.00275218302405156 -1.55651273038776e-06 0.000391757459115674 -0.00101180645781058
  60 2976.10701895095 ""  89.951549147402 0 0 0.000396870984674346 0.00458770726803547 -0.00505185579637432 -0.0245967825698466 -0.00893719500253697 0.00981384445312808 0.00124309686557352 0.000737144184358535 0.000562914633332981 -0.00230027872041805 0.0014682891445815 0.00163735712321224 -0.0333774825138007 0.00907926983507186 0.029830987076902 -0.00647859661110658 -0.0558469169349061 0.0542274623596976 0.331429768929702 0.157376892705702 -0.012105066639636 -0.0404248878318431 -0.0373602588270463 -0.110922946730328 -0.0216918744245895 -0.00956188982701588 0.000360788850288684 0.000921859977651622 0.00575150520498199 -0.00595705820861904 0.00612760937266919 -0.00503873914311899 -0.00194048709264447 -0.0111774852771251 -0.164518373201846 0.157259937175459 0.589717883355323 0.243900269222358 -0.00596502952872947 -0.145797753643493 -0.22469052129693 -0.518921074407083 0.000541686686356694 0.000112026108296962 0.000147374648935385 -7.43432342395213e-06 -2.72700784862892e-05 2.46379037581053e-05 -0.000128821625867207 -5.29746942967239e-05 0.000127650438324609 0.000319702014772901 -0.000224589529071921 -0.00060100507153085 -0.000489637951408456 -0.000303755089612598 -0.00444340206066987 -0.00536114553886374 -0.000258953221165432 0.00166130892237504 0.00129808044753749 0.000786273524328984 -0.00134647080957372 -0.00242486349012729 0.00678552555259585 -0.000488582124646664 -0.00570732834852397 -0.00355175086076254 0.00482926795111593 0.0045351777254068 -0.00025345673153599 0.00276178518600053 0.000182386698746615 5.22289580742488e-05 4.98315602864034e-05 0.00116726069396799 -0.000162325120578793 -0.00127092569618779 0.000487144174068872 0.000228047572413088 0.000477272511748264
  61 3009.22546422923 ""  54.1923577702972 0 0 -0.00278742241348716 -0.029857738473868 0.025082167111755 -0.0387791566451071 -0.0305823065323893 -0.0465637692767343 0.00713673189762563 0.00938543525847691 0.00251383978777672 -8.58597629260917e-05 0.000587565308349554 -0.000660783258104116 -0.021625251961204 -0.015740548726221 -0.0182168190513904 0.0248463980242401 0.34675402731997 -0.313531832167989 0.308522694600267 0.133392713478132 -0.0213875130962456 0.161978452375061 0.218432124429144 0.587814581406951 -0.141486265258838 -0.0598592510740106 0.00492475726604166 0.00158677992674987 0.00729447931829863 -0.00614147885022458 0.0578464092210401 -0.0544976750038152 -0.0194218118623608 -0.00507057824601478 0.00597462754898643 -0.012113699262126 0.205826559815333 0.083859997312845 -0.0115111374935847 0.0568846138511132 0.101446887931437 0.243043369637108 -4.11989239195083e-05 3.08062147314542e-05 9.87250192907658e-05 1.80555560440712e-05 -1.63209713301917e-05 3.09264764587298e-05 -0.000102535281393689 -6.83379428370439e-05 3.34094468515295e-05 0.000155579974034157 -3.35282159284198e-05 -0.000111071868513551 0.000109161840707577 -7.02688576650284e-05 -0.00112121199528048 -7.4556533705421e-05 -0.000212759961118067 3.86258773559577e-05 0.00102376260682552 0.0006603734709913 -0.000603455071903098 -0.000603301314463272 0.00190932090688113 -0.000152267451035391 -0.00161759995296159 -0.00123556262349904 0.000808266361759845 0.000744486158208877 3.27234088161825e-05 0.000419229406031638 -0.000218331908792511 0.00093481606966847 -0.000479308532521663 -7.01080137237127e-05 -0.00660490491282079 0.00801041368849041 0.00096018948668043 -0.00316696928885305 8.07804821893994e-05
  62 3013.53382485801 ""  53.7613076472977 0 0 -0.00189726629242495 -0.0322377739236902 0.0285241593135421 -0.00544693727934883 -0.00208591538882893 0.00328386480000516 0.00535481397403909 0.010221839168265 0.00248515075099854 -6.90796756361747e-05 0.000236077715280677 1.51441172209178e-05 0.0500393568055634 0.0346362958696814 0.0397522084723619 0.0253154135894411 0.383861787340155 -0.345773789195892 0.0736672940561035 0.0281900330397611 -0.000712764128752456 -0.0108119017149666 -0.00973448291214444 -0.0358296460293357 -0.134208709024091 -0.0572522616948073 0.00418698690933682 0.00158697135877393 0.00656637008672339 -0.00579533402716037 0.0713488624541701 -0.0702403419318435 -0.0246197210658384 0.0136343338762132 -0.0017307732686236 0.0210029434612457 -0.478013915888287 -0.202750932907043 0.0250486558820655 -0.126519679819078 -0.206809494010541 -0.517605014189998 0.000112507683494576 3.229617306163e-05 -3.42251891978746e-05 2.67179903106715e-06 -4.97591714416228e-05 4.70324847910743e-07 1.94959810220391e-05 8.23670356591894e-05 4.08919234635853e-05 -3.15716829995068e-06 -0.000282319541799494 6.4444203084532e-05 -5.79727062777308e-06 -9.25025750944563e-05 -0.000543875487914873 -0.00115079879973406 7.15085501551155e-06 0.000699952482212217 -0.000208177581897054 -0.000343226601058239 -0.000101807457736342 -0.000833961092724964 0.00215541776968076 -0.000114782316592236 0.000407624562964564 0.00105489880032141 -0.000332452188372918 -0.000137105894416034 -3.58543218068841e-06 -0.000261369454809044 -0.000503086276812868 0.000802674673626043 -0.000753784735756664 0.000297625711992563 -0.00670957628080527 0.0096181230082159 1.90386172408253e-05 -0.00371371914801551 -0.00113296960223078
  63 3015.71375433972 ""  32.73791833243 0 0 0.000980097207322959 0.033660720321305 -0.031333357580573 -0.0256910747046236 -0.022813237063877 -0.0435664814360197 -0.00551626802736171 -0.0119767868253843 -0.00393137013075107 5.48377798469144e-05 0.000220557525797723 -0.000324081374836426 0.0292506860251283 0.0183750206191092 0.0203490697061154 -0.0257005202143965 -0.410599001813059 0.369248627114484 0.161518508869002 0.0669405347897717 -0.0113138979486573 0.1465722138636 0.202573248082252 0.529261287814371 0.161358310560946 0.069534315871183 -0.00405458569613327 -0.00194737522032238 -0.0210295635239579 0.0196050552357673 -0.0946622223837757 0.0950893732045952 0.032375639174389 0.00806006982351754 0.00743909014684433 0.00586670126857306 -0.288556521826411 -0.123098143532918 0.0136615160114159 -0.0649901473324425 -0.097901699685515 -0.25774946593187 -0.000115527220671571 -4.59396614265161e-05 -9.04924005266097e-05 -4.99165357982887e-06 2.12612366281123e-05 -6.8086799491215e-06 9.99287468927417e-05 3.70810358203581e-05 -7.47401671203442e-05 7.69789701330474e-05 0.000187676569682851 0.000451198653018547 8.94391947598386e-05 0.000107738202377844 0.00179139616782796 0.00134246709149097 6.49583147351587e-05 -0.000401349094435402 -0.000940226130215346 -0.00051614115107667 0.000791739526848222 0.00152094570359567 -0.00489498899682615 0.000590929371005774 0.00283330408042743 0.00248749756116037 -0.00243759469710233 -0.00554034274007624 0.000241502879299112 -0.00350228243037478 0.000659924058848303 -0.000609235099027113 0.000870632791793461 -0.000464745804705034 0.00704835339281749 -0.0099723920043839 0.000443411850141979 0.00366905978087353 0.00232513068768398
  64 3024.77325094964 ""  44.3939254715505 0 0 -0.000943961409738516 -0.0183240021354885 0.0175168466609374 -0.00518179207671559 -0.00076514266696135 0.00379562682324289 -0.0257867752446434 -0.0262439813859803 -0.0314785212158508 5.49559392542443e-07 -1.61256023423423e-05 0.000168054777949406 -0.00197956955781198 -0.000792181203859589 -0.000388332955576132 0.0135073571684892 0.219477770999106 -0.201822070206359 0.069901007190097 0.030531232962506 -0.0025439300468443 -0.011500328544866 -0.0179723426514156 -0.0429793734239263 0.636774965275462 0.283401474398245 -0.0102034478458779 -0.0144177295085711 -0.294886378961772 0.272264732653141 -0.311276532596259 0.319467860244914 0.108036757649167 -9.42964229893776e-05 -0.00159360183573966 0.000609933297526546 0.0230914496101032 0.00878837340765059 -0.000873850539745847 0.00121561153168192 0.0013572048167539 0.00503842276217694 0.000106670980438451 5.39641874800385e-05 0.000200101521626332 1.19806577818308e-05 -2.0565281999801e-05 3.22574813404736e-05 -0.000100470866796908 -2.89230779308637e-05 9.4931244543764e-05 8.12172171196462e-05 -0.000670815475400748 -0.000576132236331085 -7.49617475918096e-05 -0.000250893466544346 -0.00321619537395405 -0.00113504473167245 0.000138696884591362 0.00046567938947339 0.000945056371622804 0.000508972343840082 -0.000863076412067612 -0.00377841696003715 0.0117059731143143 -0.0011105670618008 -0.00474402717541273 -0.00337021376098954 0.0033435068375355 0.00755101152902275 -0.000259567535060681 0.00444782351542328 -0.00014783572728692 0.000577774234616853 -0.000898665218551838 -0.000312819964474485 -0.00578835254964779 0.00847089211230795 -0.00129053838318782 -0.00180643715856106 -0.000741762954418755
  65 3032.21390864983 ""  20.1283301237591 0 0 2.53504651813049e-05 0.000671905273837758 -0.000612748416072973 0.000288298496740725 8.18738474892566e-05 -0.000536082555649233 0.000302894193143837 0.000186623512769553 0.000534559765336738 -2.09794488230479e-05 -1.21514928105938e-05 -1.52511490073331e-05 0.00083389995266238 0.000184222229692086 -0.000340804992170896 -0.000443470601128853 -0.00806956279337771 0.00724842493460705 -0.00523251074117716 -0.00265455714485243 0.000269660299174243 0.00176494665150209 0.00213234433781971 0.00580248241914952 -0.0078310299601895 -0.00355281300412603 0.000177676738560903 0.000283083414417001 0.00557616679819768 -0.00510544117528524 0.00391381976994097 -0.00409531676849513 -0.00134082468245503 -6.61727208265371e-05 -0.000329356876188904 0.000205095872324447 -0.010150497259221 -0.00386027050653488 0.000203128921094037 0.00107124225219111 0.00166309482016457 0.00358068287504943 -0.000388506975136017 0.00017953296015821 0.000221291812465256 6.42042595744395e-05 0.000142079604053476 2.56416554630914e-05 0.00286150508676375 0.00175992663225893 -0.00150036801095664 2.3480043467544e-05 -0.0348213925735663 -0.0363513938265177 -0.000704918676272007 -0.00109973448691788 -0.000574970839111333 0.0053344233849324 0.000262421936934321 -0.00338461966839055 -0.0353451650506964 -0.0241789605408672 0.02674706983329 -0.20688719707644 0.647247943601652 -0.0662955799138116 -0.28397296949354 -0.214932562488288 0.201143841139631 0.490438190274299 -0.0183465409338359 0.290680347064008 5.59922186217522e-05 8.02942432498657e-05 -3.39457908532368e-05 -0.000525934634696214 -0.000920879244449111 0.000546542154360739 -0.000105139452990899 0.000109720775522906 -0.000165277558780481
  66 3079.37372091286 ""  37.9581232593744 0 0 0.00204594065805833 0.00103063076904065 -0.00132188689511513 0.00197197446909045 0.00170445460406254 0.00117969154172724 0.0815977242657417 -0.0114110190989801 -0.026405986048116 -4.95623939093474e-05 2.43718213684503e-05 1.83219626433766e-05 7.63206729806395e-05 -0.000224047137671461 0.000541385118863288 -0.00189664330432963 -0.0122754906519861 0.0116458611381019 -0.0245023954372276 -0.00948505484530721 0.00202421096560969 -0.0040589132980223 -0.00635613495378229 -0.0136381413661897 -0.516546006057522 -0.242295349944774 0.00144803989117154 0.0163209938166957 -0.150139810234163 0.135251801488482 -0.477318678790551 0.52500165598352 0.176672725293684 0.000319016440663973 0.00389643270310164 -0.00383233036612531 -0.000838117925381128 -5.93794254704226e-05 0.000195389225061571 -0.000635326056220985 -0.00118494868784584 -0.0024532699204002 -8.69326214182901e-05 -6.91121007804816e-05 -6.3737410781354e-05 -3.48100639902399e-05 6.91815261546855e-05 -1.33453046213742e-05 0.000263480843180905 0.00012921893238267 -0.000225972368462537 -0.00103356145360956 0.000862956011755933 -0.000620218745094335 -0.000143429291482714 7.18684270463258e-05 0.00184434468266805 0.00178749373049873 0.000340275823454798 -0.00102361186950293 -0.00301542377254919 -0.00171904915782021 0.00249215444787346 0.00289724178872056 -0.00980191651649743 0.000800143837147456 -0.000867579973495657 -0.000440299263513911 0.000478184230882663 0.0103882014019261 -5.50405915998687e-05 0.00631055227983471 -0.000697749954049262 -4.3563532874784e-06 0.000593959514170222 -0.00043138577494639 0.00109196580446371 -0.00399883039706416 -0.000540391513444453 -0.00303415898895871 -0.00205605724612561
  67 3085.10700507999 ""  17.7559661163244 0 0 0.000102731157241058 6.14185049748447e-05 -6.47116060777936e-05 0.000106139750763919 2.67193221000423e-05 0.000177175764926325 0.00137940971340481 -5.17982114537029e-05 -0.000466307330317754 -3.36605296798153e-05 5.26067247804797e-05 -9.56855779717031e-06 0.000140107378488523 0.000938335439558694 -0.00134575044316198 -0.000226790906946408 -0.000768082098234884 0.0007102409544074 -0.000800026284986667 -0.000233285657670366 -3.62343357669937e-05 -0.000370230326453661 -0.000606610937550572 -0.00167458522257456 -0.00977626636155562 -0.00456348312951261 -4.73654820610974e-05 0.000302917442119032 -0.00309594762380209 0.00280016188100055 -0.00730688738824556 0.00815550379346886 0.00272684822365852 -0.00107170079478995 -0.0129066169764186 0.0121391747305043 -0.0018176511951972 -0.000454850056043845 -0.000385842433797504 0.00125533571217443 0.00195197504409733 0.00414481736169846 -0.0015581620810844 -0.000946249739243598 -0.00204122188579748 -0.000202540046188921 0.000601536944097932 -4.30737187642708e-05 -0.00106935118968553 -0.00201132275324423 0.00256318599376267 0.0611917742162914 -0.0507049671586111 0.0361900039398382 -0.00134270040531199 0.00132773346354221 0.0293003628545161 0.0166628787714357 0.00252289847411804 -0.00971757626945818 0.0236355111345169 0.0155207683251243 -0.0203966862593834 -0.174133464380653 0.595176833783737 -0.0493467540472877 0.0518395503919287 0.0158407064598147 -0.019040701541786 -0.610519740680425 -0.00106865051149284 -0.367500145680466 -6.38246293159017e-05 -9.75235283231017e-06 -4.03565240601972e-05 0.000457949984430795 0.000268572767586002 0.00077762783998014 -4.74503394212759e-05 3.16802547329118e-05 5.65120243158841e-05
  68 3090.99230032957 ""  20.8430073920497 0 0 2.98927692542029e-05 0.000128195813535138 -7.46107998645567e-05 6.19501726947834e-05 9.80263599352125e-05 -0.000108875489367795 -1.19593127662403e-05 0.000459193957142999 -0.000209834150099871 8.38073146171232e-05 -3.12678715995756e-06 -0.000103119313762993 -0.000191837354291758 -0.00121103467294936 0.00113372466371435 -0.000128202302678036 -0.0012496681600406 0.000945361270728466 -0.00136048557631149 -0.000627645931816165 0.000126723191621168 0.000287577837523656 0.000156256589971787 0.00115395073018731 -0.0016102297247603 -0.000577685207073846 -0.000114637451473435 -0.000180960549891347 -0.0032249248801024 0.00341668889643726 0.00183075849827175 -0.00180938928530828 -0.000738211138174966 0.000852859443425055 0.0137036494956613 -0.0131038969730601 0.00199327741575463 0.000806278120008022 0.000348602329510084 -0.000613144346042106 -0.000508588518703054 -0.000675149384966452 0.0274371927801367 0.00843618117286164 0.0346762755343901 0.000976819202826867 0.00116186232982254 0.00104184263400083 0.0344632154731285 0.0179909354024293 -0.0307560382856522 -0.0106144983426481 -0.0132097479619349 0.00926658893014486 0.0116909074392135 -0.0195290090736594 -0.606048288279808 -0.349637274238228 -0.0592707282100668 0.192777490310879 -0.415352250637237 -0.258831851137337 0.344151033740011 -0.022060683035623 0.0627193615496403 -0.00739341703901255 0.140747211513025 0.103239788639974 -0.100870679048048 0.00739959865157035 -0.00447981986031958 0.00542089450895278 1.33762298390006e-05 5.06877572560873e-05 -0.000103467449951016 -3.27197829955596e-05 -0.00100914088355781 0.00127482086788008 -0.000164536551198343 0.000280375556785811 3.89596876513518e-05
  69 3096.99089653044 ""  41.6406670546984 0 0 6.82637413603791e-05 0.00015388921288327 -9.39403432740176e-05 0.000257729990876203 0.000250628117049458 -0.000218390308569982 0.00048155528522652 -0.000773517047431601 0.000359139069623433 7.96768747969166e-05 -3.53869453785799e-06 -0.000124960930973562 0.000209970760366785 -0.00136293433520319 0.00135707035472653 -0.000255164525186038 -0.00186019399274652 0.00136419633536256 -0.00408112678794562 -0.00201957243610724 0.000311044456692449 0.000602533046490424 0.000404332666566554 0.001933590080439 -0.00228777943753564 -0.00123188649242415 4.89617215236547e-05 0.00035184682818643 0.00620081856301126 -0.00583811608819851 -0.00395874017297551 0.00420097477464984 0.00155041710603821 0.00108281561060239 0.0167289424289426 -0.0160042638736297 -0.00225468868032277 -0.000754309535661674 0.000595432130610404 -0.000595528267276593 -0.000523085432772239 -0.000690540224331671 0.0312808954118696 0.0082206651433345 0.0264720092238905 0.000611641900438686 -5.96919163328979e-05 -0.00059147432133406 -0.040806552634626 -0.0252089378161197 0.0317258579774253 0.0179634583778722 0.0144550902017562 -0.00986293468069528 0.00828814856793631 -0.0221470236975977 -0.493779937845396 -0.359112368207987 -0.054825946334732 0.199781085575128 0.456335941193771 0.282713482052828 -0.378290802347609 0.0182187249117042 -0.0451656008463256 0.00787635429680986 -0.18360755854827 -0.135981808335299 0.133421263022039 -0.0522267670642638 0.005387968084803 -0.0325212022591454 6.77350372445074e-05 0.000252970354965084 -0.000287458876573771 -0.000515712899847267 -0.00327643633741293 0.00354078841211291 -0.00048032704896311 0.000422013598256727 -0.000165373857524204
  70 3103.62156139976 ""  32.1575809254516 0 0 0.000138651321459235 -0.000127848786941079 -5.21128554750164e-06 0.000166224359467113 -0.000695885790669842 0.000447964335165374 0.000321020049813552 0.000797741545101172 -0.000651323545491898 -0.00025104843206094 0.000422899591126765 -3.41165524338937e-05 0.0114172543065841 0.0549631773099524 -0.0644634253496276 -0.000146670388544326 0.000430876315574549 -0.000128977415772087 -0.000475374427946115 -0.00203454422597977 0.000304554408857935 0.00107739938489097 -0.00122872732809297 0.00119965779358667 -0.00390804319216475 -0.00168374223616821 -0.000119042409244373 -0.000114435534303754 -0.00814458536411526 0.00778652649611671 -0.000309670934725061 0.000761133186830442 0.0002570227081639 -0.041356821475922 -0.6679017394171 0.638100570970492 -0.139969814047998 -0.0534024203096489 -0.0131179757600583 0.0473981594455958 0.07181034708334 0.135579533452388 0.000969642138010946 0.000323383068469855 0.00160116174478612 8.9023603833937e-05 -4.195005138748e-05 2.44484051113309e-05 0.000106282611784739 7.39695861808017e-05 -0.00018903714539638 0.000185689569294192 0.00211120282998799 -0.00103931052032604 0.00060131777077458 -0.000935573290928162 -0.0256114132127174 -0.0132064576681998 -0.00137953918512927 0.00747144625004667 -0.00214565463100227 -0.00144977349261917 0.00185216569127811 0.0052765374022777 -0.0178311603842408 0.00164945989272522 -0.0125569340914874 -0.0079125611775627 0.00814743357078448 0.00492959576615393 0.00043722554316902 0.00234595323070456 -5.77816599180413e-05 0.0001128168774231 -7.33765039515095e-05 -5.14343064947971e-05 -0.00103841838121223 0.0010260707540178 -8.49587255896227e-05 -0.000106842195533368 2.93147882434895e-05
  71 3108.42114802339 ""  29.7455289905394 0 0 0.00050953830195805 0.00770868701494258 -0.00671696826026101 0.000733407191793342 0.000375446706621307 -0.000917741060133688 -0.00544079795852043 0.076495393036673 -0.0404557593083119 -3.45513266157642e-05 1.49175993187265e-05 0.000260961284456686 7.95641935818168e-05 -0.00084394204515252 0.000563233600643916 -0.00408831283903544 -0.0801429041259027 0.0760152865122176 -0.0111456968488051 -0.00466989210499782 0.000487775658359558 0.00128817304665531 0.00151660489990483 0.00442249912980986 -0.169355593650137 -0.059812171562229 -0.00577335285815614 -0.0200819217047646 -0.605221949419061 0.592314182943948 0.253762422089157 -0.253042445193718 -0.102353155991231 0.000524550839122584 0.00834395353434929 -0.00811571226723411 -0.00100714884183511 -0.000180244835635302 0.000150567852333406 1.00954131004328e-05 0.00125831339485634 0.00234187581205763 0.000210422940734981 1.73019037489931e-06 -2.14163074952442e-05 -1.69706292850315e-05 6.33982357692027e-05 -2.01929092355208e-05 -0.000448640073939445 -0.000299279945806021 0.000365865894392231 0.000464126880020038 0.000507488383953657 -0.000352982366514296 -4.07687117325112e-05 -8.76249932545929e-05 -9.93482289160101e-05 -0.00169682160070158 -0.000505951210702155 0.00101452530864329 0.0055228936721077 0.00363872138855692 -0.00446792890002381 0.000704784082640076 -0.00186809169234981 0.00022954321827639 -0.00596829888286341 -0.00441873426712139 0.00422824159217278 -0.000333208604217221 0.000157401167609434 -0.000289246482441118 8.03777355849935e-05 -0.000501200581662258 0.000303794351042237 -0.00298277821136876 -0.000387395150308891 -0.00288598797731655 0.000934409434495104 0.00161837221007132 0.000738284390710389
  72 3124.23129153232 ""  20.03782140131 0 0 5.41687545339702e-05 9.96665987329769e-05 -0.000104620137252137 -4.86994601924458e-05 -8.31585330903501e-05 -8.13451575791336e-06 0.000111962524981215 0.000407965987880409 -0.000236178607120382 -4.79461452956981e-05 -1.30436833523708e-05 3.4456660776503e-05 -3.29174507355407e-05 0.00101137588062816 -0.00120341708943015 -0.000256604424576534 -0.00127091678992113 0.00115950803412816 0.000560888600094769 0.000356846492716687 -3.81657475545898e-05 8.4892039123545e-05 0.000121280507285779 0.000401706473775659 -0.0023008962223543 -0.00100000684509807 -4.95759564391788e-05 -4.2752579217088e-06 -0.00318996055569769 0.00316343219360606 0.000820214757102127 -0.000704751229497817 -0.000318003289855216 -0.000494105235877328 -0.0127824390703297 0.012388963336956 -0.000314517266808667 -0.000408557635241331 -0.000290226875498407 0.000738885550591313 0.0012388417560169 0.00203183705649779 0.00523360175456118 0.00103094782347394 -0.00192145192184957 7.12811369239909e-05 6.65090719420286e-05 -0.000516423488621226 -0.0211958858754545 -0.0130955546450787 0.016656178971928 -0.059433083130014 -0.0518079930136294 0.0224911233602794 0.000552928858585535 -0.00193895258978026 0.00298924846900871 -0.0487601169258165 -0.00494402034857883 0.0279162070093975 0.234634276748723 0.143278030553594 -0.197260550055662 -0.0848524719986752 0.231211394824371 -0.0186611252623365 0.553202746798148 0.406954831591931 -0.407949018690187 0.242857396116107 -0.0147715139520006 0.157340252507037 6.2011716756506e-05 0.000101588110411221 -0.000191028082610831 -0.000341835544754186 -0.00125218085525641 0.00257177577853677 -0.000645939000871392 0.000265723530963807 0.000148855622697088
  73 3188.33632713048 ""  10.8091158223143 0 0 2.26853409666699e-05 4.12660438031597e-05 -5.93440904404606e-05 -1.19752319548867e-05 -7.9806184303917e-05 5.01167869135344e-05 -1.63567689138524e-05 0.000136883285380849 -4.14125084104381e-05 -0.000179036975300996 -4.85324621782962e-05 0.000249637361919038 -9.06169482913252e-05 -3.94526777224891e-05 0.00028752542481871 -6.22687698276403e-05 -0.000379503413699114 0.000420123548389095 0.000505843246036621 0.000294548459051871 -6.04844935352845e-05 -0.000157600029915114 2.41857439980406e-05 -0.000802094227826047 -0.000760336471278453 -0.000452654552336832 0.000100368434982257 0.000167652559608387 -0.00017506820316493 0.000619137603762232 0.000763788772382657 -0.000928806301542377 -0.000150538671820941 0.000404227225899719 0.00137400716803175 -0.00139380595834008 0.000966201590909992 0.000166206469455267 1.17772736499081e-06 -0.000297151062688686 -0.00088378054028086 -0.00193597648063132 -0.0567792834264328 -0.00761753430338801 0.0757821339765106 0.000598462273925879 -0.000288293617731463 -0.000959551128433802 -0.00404126656767754 -0.00189001402381115 0.00369541809931753 -0.0019347976980006 -0.00134150996181487 0.000357792956191894 0.00167449246512684 -0.0277052178312803 -0.548668947546301 0.666306596331723 0.11704472408971 -0.345586473900919 0.0524398730977025 0.0291254046774927 -0.033561630957973 -0.00193894554635225 0.00514070031886807 0.00011790154296556 0.0159746548355157 0.0112345585639369 -0.0137195981866069 0.00609565016998923 -0.000317671544886912 0.00261119115986465 4.46448725886325e-05 7.50579310476216e-05 -8.63053856165791e-05 -0.000797928256530535 -0.000798793524694375 0.00100910004530719 -0.000198277216799601 1.66332869981255e-05 6.02215914214845e-05
  74 3459.26972922824 ""  57.186055484864 0 0 6.05015650016751e-05 -0.000264716939637508 -0.00266224379089313 4.65621642652412e-05 0.000280153993239629 2.30862313331228e-05 -2.11756269075922e-05 -0.000205905823429635 0.000298219122643054 -9.00299893714854e-05 0.000143359932588672 -3.19280887385376e-05 3.83394015688558e-05 -0.000131723776297211 3.90105316270459e-05 -0.00297278859640591 -0.0115218501788681 0.00984506567415099 0.000113141158505499 -0.000559755401540721 -3.68358769779569e-05 8.08994184960107e-05 0.000480872526438128 6.62406911877416e-05 -0.00493209872662239 -0.00246775375742151 -0.00134413523493397 0.000515521779901915 0.00146970212754904 0.000207027589635421 -0.000394614266926497 0.00182595499309283 0.00154393059865734 -0.000153995731854313 0.000911996709195264 -0.000770114798948713 -0.000248864721533943 6.09396172536922e-05 5.1191392233983e-05 -1.42680398595093e-05 6.23510976115236e-05 0.000223469625720735 -0.00038650361201911 0.000225979718598795 -0.000379020667537791 0.000157439366407617 -0.000214234942665349 1.03130590241523e-05 6.75267553061195e-05 0.000577979411186552 -9.67461141859887e-05 9.51399209806822e-05 0.000102877409512283 6.33026327514908e-06 0.000592958488008908 -0.000674543674641991 0.00395116050923946 0.00157042192856689 -0.000206717882775577 -0.000547548932674983 -0.00155391682637397 -0.00229768451992504 0.00162890888789998 0.000349550425758378 -0.00168956411733985 -0.000152506056757525 -0.00074114447611895 0.000116316792046408 0.000758836583091828 -0.000855602789109756 6.11657689750121e-06 -0.000549165642577759 0.0338210959586069 0.0136172303253618 -0.0430659101509659 -0.105021815958245 -0.570200876118701 0.575365058892411 -0.356139340105906 0.389645509344546 0.0414734640350434
  75 3531.06493263286 ""  25.7258922535015 0 0 -0.000306595157884994 -0.00201678048076191 0.000300672897316646 -0.000339706793324657 0.000301537831969251 7.25941325417254e-05 -7.57183311822095e-05 7.57903810547582e-05 -5.48174837416175e-05 3.67255232304153e-05 -2.9969206352913e-05 4.38468242980611e-06 -2.82615207314053e-05 0.000119867467521365 -4.90618281473011e-06 0.00291210732740974 0.0131510904788116 -0.00944097262765344 0.00136941149313985 -0.000620897453048207 0.000310585598554912 -0.000585165725249314 7.21643808300285e-05 0.000389263606319653 0.000260785681304836 0.000666134552808253 0.000170916479930436 -7.90189869614974e-05 -0.000933800034448103 -0.000116275889335876 -1.88439936484753e-05 0.000796163959510912 0.00104104324669034 0.000103119560991528 -0.000716641630681723 0.000563033250862557 0.000225785034091367 -0.000138202693132786 -8.2475593529681e-05 -2.70423394974706e-05 -8.69179839160974e-05 -0.000272677807968869 0.000231461253895699 -0.000145869230340802 0.000203588306882288 -0.000117863166723422 0.000158728170229868 2.64841287758028e-05 -1.30259272244644e-05 -0.000355149594773431 1.36157490238843e-05 -6.67045580291183e-06 -2.52264913196793e-05 -2.72633034607963e-05 -0.000427594721556087 0.000431942254004151 -0.00191763068416868 -0.000778802236197307 0.000164967076088714 6.39787573718652e-05 0.000694978980388146 0.00132416674049885 -0.000722995248998136 -0.000244971299617203 0.000797687093432577 0.000226032479613973 4.74764793000931e-05 -0.000104545110033724 -0.000226749070433631 0.000405165588502061 7.80670040027687e-06 0.00027274859317303 0.0335202642415223 -0.0653788896626911 0.0197893394389699 0.0837055849382077 0.332918838469921 -0.379923127743752 -0.545605526140513 0.582983086926141 0.108220479339344
  :::
 } 
 m_exists[75] { 
  s_m_exists
  :::
  1 11111111111111111111111111111111111111111111111111111111111111111111111111111111111111 
  2 11111111111111111111111111111111111111111111111111111111111111111111111111111111111111 
  3 11111111111111111111111111111111111111111111111111111111111111111111111111111111111111 
  4 11111111111111111111111111111111111111111111111111111111111111111111111111111111111111 
  5 11111111111111111111111111111111111111111111111111111111111111111111111111111111111111 
  6 11111111111111111111111111111111111111111111111111111111111111111111111111111111111111 
  7 11111111111111111111111111111111111111111111111111111111111111111111111111111111111111 
  8 11111111111111111111111111111111111111111111111111111111111111111111111111111111111111 
  9 11111111111111111111111111111111111111111111111111111111111111111111111111111111111111 
  10 11111111111111111111111111111111111111111111111111111111111111111111111111111111111111 
  11 11111111111111111111111111111111111111111111111111111111111111111111111111111111111111 
  12 11111111111111111111111111111111111111111111111111111111111111111111111111111111111111 
  13 11111111111111111111111111111111111111111111111111111111111111111111111111111111111111 
  14 11111111111111111111111111111111111111111111111111111111111111111111111111111111111111 
  15 11111111111111111111111111111111111111111111111111111111111111111111111111111111111111 
  16 11111111111111111111111111111111111111111111111111111111111111111111111111111111111111 
  17 11111111111111111111111111111111111111111111111111111111111111111111111111111111111111 
  18 11111111111111111111111111111111111111111111111111111111111111111111111111111111111111 
  19 11111111111111111111111111111111111111111111111111111111111111111111111111111111111111 
  20 11111111111111111111111111111111111111111111111111111111111111111111111111111111111111 
  21 11111111111111111111111111111111111111111111111111111111111111111111111111111111111111 
  22 11111111111111111111111111111111111111111111111111111111111111111111111111111111111111 
  23 11111111111111111111111111111111111111111111111111111111111111111111111111111111111111 
  24 11111111111111111111111111111111111111111111111111111111111111111111111111111111111111 
  25 11111111111111111111111111111111111111111111111111111111111111111111111111111111111111 
  26 11111111111111111111111111111111111111111111111111111111111111111111111111111111111111 
  27 11111111111111111111111111111111111111111111111111111111111111111111111111111111111111 
  28 11111111111111111111111111111111111111111111111111111111111111111111111111111111111111 
  29 11111111111111111111111111111111111111111111111111111111111111111111111111111111111111 
  30 11111111111111111111111111111111111111111111111111111111111111111111111111111111111111 
  31 11111111111111111111111111111111111111111111111111111111111111111111111111111111111111 
  32 11111111111111111111111111111111111111111111111111111111111111111111111111111111111111 
  33 11111111111111111111111111111111111111111111111111111111111111111111111111111111111111 
  34 11111111111111111111111111111111111111111111111111111111111111111111111111111111111111 
  35 11111111111111111111111111111111111111111111111111111111111111111111111111111111111111 
  36 11111111111111111111111111111111111111111111111111111111111111111111111111111111111111 
  37 11111111111111111111111111111111111111111111111111111111111111111111111111111111111111 
  38 11111111111111111111111111111111111111111111111111111111111111111111111111111111111111 
  39 11111111111111111111111111111111111111111111111111111111111111111111111111111111111111 
  40 11111111111111111111111111111111111111111111111111111111111111111111111111111111111111 
  41 11111111111111111111111111111111111111111111111111111111111111111111111111111111111111 
  42 11111111111111111111111111111111111111111111111111111111111111111111111111111111111111 
  43 11111111111111111111111111111111111111111111111111111111111111111111111111111111111111 
  44 11111111111111111111111111111111111111111111111111111111111111111111111111111111111111 
  45 11111111111111111111111111111111111111111111111111111111111111111111111111111111111111 
  46 11111111111111111111111111111111111111111111111111111111111111111111111111111111111111 
  47 11111111111111111111111111111111111111111111111111111111111111111111111111111111111111 
  48 11111111111111111111111111111111111111111111111111111111111111111111111111111111111111 
  49 11111111111111111111111111111111111111111111111111111111111111111111111111111111111111 
  50 11111111111111111111111111111111111111111111111111111111111111111111111111111111111111 
  51 11111111111111111111111111111111111111111111111111111111111111111111111111111111111111 
  52 11111111111111111111111111111111111111111111111111111111111111111111111111111111111111 
  53 11111111111111111111111111111111111111111111111111111111111111111111111111111111111111 
  54 11111111111111111111111111111111111111111111111111111111111111111111111111111111111111 
  55 11111111111111111111111111111111111111111111111111111111111111111111111111111111111111 
  56 11111111111111111111111111111111111111111111111111111111111111111111111111111111111111 
  57 11111111111111111111111111111111111111111111111111111111111111111111111111111111111111 
  58 11111111111111111111111111111111111111111111111111111111111111111111111111111111111111 
  59 11111111111111111111111111111111111111111111111111111111111111111111111111111111111111 
  60 11111111111111111111111111111111111111111111111111111111111111111111111111111111111111 
  61 11111111111111111111111111111111111111111111111111111111111111111111111111111111111111 
  62 11111111111111111111111111111111111111111111111111111111111111111111111111111111111111 
  63 11111111111111111111111111111111111111111111111111111111111111111111111111111111111111 
  64 11111111111111111111111111111111111111111111111111111111111111111111111111111111111111 
  65 11111111111111111111111111111111111111111111111111111111111111111111111111111111111111 
  66 11111111111111111111111111111111111111111111111111111111111111111111111111111111111111 
  67 11111111111111111111111111111111111111111111111111111111111111111111111111111111111111 
  68 11111111111111111111111111111111111111111111111111111111111111111111111111111111111111 
  69 11111111111111111111111111111111111111111111111111111111111111111111111111111111111111 
  70 11111111111111111111111111111111111111111111111111111111111111111111111111111111111111 
  71 11111111111111111111111111111111111111111111111111111111111111111111111111111111111111 
  72 11111111111111111111111111111111111111111111111111111111111111111111111111111111111111 
  73 11111111111111111111111111111111111111111111111111111111111111111111111111111111111111 
  74 11111111111111111111111111111111111111111111111111111111111111111111111111111111111111 
  75 11111111111111111111111111111111111111111111111111111111111111111111111111111111111111 
  :::
 } 
} 
