# Supplementary material for: Cut-off Scale and Complex Formation in Density Functional Theory Computations of Epoxy-Amine Reactivity
Source: ACS Omega. 2021 Oct 25;6(44):29424–31. doi: 10.1021/acsomega.1c03229 (PMC8587129; doi:10.1021/acsomega.1c03229)
Supplement: Supplementary file 1 — ao1c03229_si_001.zip [file ao1c03229_si_001.zip › Final_structures/Primary/A4_E1_B3LYP-D3_CC-PVTZ-F_canonical/Amine_frag4_reactant-7_isomer13.vib]

{ 
 s_m_m2io_version
 :::
 2.0.0 
} 

f_m_table { 
 i_j_atom_total
 :::
 27
 m_column[86] { 
  s_m_data_name
  s_m_column_name
  i_m_width
  b_m_visible
  s_m_units
  :::
  1 r_j_Frequency  "Frequency"  10 1 "" 
  2 s_j_Symmetry  "Symmetry"  10 0 "" 
  3 r_j_Intensity  "Intensity"  10 1 "" 
  4 r_j_Raman_Act  "Raman Act"  10 0 "" 
  5 r_j_Raman_Int  "Raman Int"  10 0 "" 
  6 r_j_x1  "x1"  10 0 "" 
  7 r_j_y1  "y1"  10 0 "" 
  8 r_j_z1  "z1"  10 0 "" 
  9 r_j_x2  "x2"  10 0 "" 
  10 r_j_y2  "y2"  10 0 "" 
  11 r_j_z2  "z2"  10 0 "" 
  12 r_j_x3  "x3"  10 0 "" 
  13 r_j_y3  "y3"  10 0 "" 
  14 r_j_z3  "z3"  10 0 "" 
  15 r_j_x4  "x4"  10 0 "" 
  16 r_j_y4  "y4"  10 0 "" 
  17 r_j_z4  "z4"  10 0 "" 
  18 r_j_x5  "x5"  10 0 "" 
  19 r_j_y5  "y5"  10 0 "" 
  20 r_j_z5  "z5"  10 0 "" 
  21 r_j_x6  "x6"  10 0 "" 
  22 r_j_y6  "y6"  10 0 "" 
  23 r_j_z6  "z6"  10 0 "" 
  24 r_j_x7  "x7"  10 0 "" 
  25 r_j_y7  "y7"  10 0 "" 
  26 r_j_z7  "z7"  10 0 "" 
  27 r_j_x8  "x8"  10 0 "" 
  28 r_j_y8  "y8"  10 0 "" 
  29 r_j_z8  "z8"  10 0 "" 
  30 r_j_x9  "x9"  10 0 "" 
  31 r_j_y9  "y9"  10 0 "" 
  32 r_j_z9  "z9"  10 0 "" 
  33 r_j_x10  "x10"  10 0 "" 
  34 r_j_y10  "y10"  10 0 "" 
  35 r_j_z10  "z10"  10 0 "" 
  36 r_j_x11  "x11"  10 0 "" 
  37 r_j_y11  "y11"  10 0 "" 
  38 r_j_z11  "z11"  10 0 "" 
  39 r_j_x12  "x12"  10 0 "" 
  40 r_j_y12  "y12"  10 0 "" 
  41 r_j_z12  "z12"  10 0 "" 
  42 r_j_x13  "x13"  10 0 "" 
  43 r_j_y13  "y13"  10 0 "" 
  44 r_j_z13  "z13"  10 0 "" 
  45 r_j_x14  "x14"  10 0 "" 
  46 r_j_y14  "y14"  10 0 "" 
  47 r_j_z14  "z14"  10 0 "" 
  48 r_j_x15  "x15"  10 0 "" 
  49 r_j_y15  "y15"  10 0 "" 
  50 r_j_z15  "z15"  10 0 "" 
  51 r_j_x16  "x16"  10 0 "" 
  52 r_j_y16  "y16"  10 0 "" 
  53 r_j_z16  "z16"  10 0 "" 
  54 r_j_x17  "x17"  10 0 "" 
  55 r_j_y17  "y17"  10 0 "" 
  56 r_j_z17  "z17"  10 0 "" 
  57 r_j_x18  "x18"  10 0 "" 
  58 r_j_y18  "y18"  10 0 "" 
  59 r_j_z18  "z18"  10 0 "" 
  60 r_j_x19  "x19"  10 0 "" 
  61 r_j_y19  "y19"  10 0 "" 
  62 r_j_z19  "z19"  10 0 "" 
  63 r_j_x20  "x20"  10 0 "" 
  64 r_j_y20  "y20"  10 0 "" 
  65 r_j_z20  "z20"  10 0 "" 
  66 r_j_x21  "x21"  10 0 "" 
  67 r_j_y21  "y21"  10 0 "" 
  68 r_j_z21  "z21"  10 0 "" 
  69 r_j_x22  "x22"  10 0 "" 
  70 r_j_y22  "y22"  10 0 "" 
  71 r_j_z22  "z22"  10 0 "" 
  72 r_j_x23  "x23"  10 0 "" 
  73 r_j_y23  "y23"  10 0 "" 
  74 r_j_z23  "z23"  10 0 "" 
  75 r_j_x24  "x24"  10 0 "" 
  76 r_j_y24  "y24"  10 0 "" 
  77 r_j_z24  "z24"  10 0 "" 
  78 r_j_x25  "x25"  10 0 "" 
  79 r_j_y25  "y25"  10 0 "" 
  80 r_j_z25  "z25"  10 0 "" 
  81 r_j_x26  "x26"  10 0 "" 
  82 r_j_y26  "y26"  10 0 "" 
  83 r_j_z26  "z26"  10 0 "" 
  84 r_j_x27  "x27"  10 0 "" 
  85 r_j_y27  "y27"  10 0 "" 
  86 r_j_z27  "z27"  10 0 "" 
  :::
 } 
 m_row[75] { 
  r_j_Frequency
  s_j_Symmetry
  r_j_Intensity
  r_j_Raman_Act
  r_j_Raman_Int
  r_j_x1
  r_j_y1
  r_j_z1
  r_j_x2
  r_j_y2
  r_j_z2
  r_j_x3
  r_j_y3
  r_j_z3
  r_j_x4
  r_j_y4
  r_j_z4
  r_j_x5
  r_j_y5
  r_j_z5
  r_j_x6
  r_j_y6
  r_j_z6
  r_j_x7
  r_j_y7
  r_j_z7
  r_j_x8
  r_j_y8
  r_j_z8
  r_j_x9
  r_j_y9
  r_j_z9
  r_j_x10
  r_j_y10
  r_j_z10
  r_j_x11
  r_j_y11
  r_j_z11
  r_j_x12
  r_j_y12
  r_j_z12
  r_j_x13
  r_j_y13
  r_j_z13
  r_j_x14
  r_j_y14
  r_j_z14
  r_j_x15
  r_j_y15
  r_j_z15
  r_j_x16
  r_j_y16
  r_j_z16
  r_j_x17
  r_j_y17
  r_j_z17
  r_j_x18
  r_j_y18
  r_j_z18
  r_j_x19
  r_j_y19
  r_j_z19
  r_j_x20
  r_j_y20
  r_j_z20
  r_j_x21
  r_j_y21
  r_j_z21
  r_j_x22
  r_j_y22
  r_j_z22
  r_j_x23
  r_j_y23
  r_j_z23
  r_j_x24
  r_j_y24
  r_j_z24
  r_j_x25
  r_j_y25
  r_j_z25
  r_j_x26
  r_j_y26
  r_j_z26
  r_j_x27
  r_j_y27
  r_j_z27
  :::
  1 -2.21026704819137 ""  1.05259203257765 0 0 0.0283864035935646 -0.00170436829482071 -0.0468720160948442 0.00913750875796129 0.01232755620277 -0.0220324704722135 0.00151757621906188 0.0423038438610101 -0.0136016111571273 -0.0374194538448543 -0.016528571658749 0.0434692346651324 -0.0578874414797495 -0.00977642117584984 0.0709499562601179 0.0624173356122106 0.0178516175022776 -0.0931342439406134 0.00731265450000494 0.0766002364784783 -0.0258014520956408 0.0334278095684903 -0.0197284309676129 -0.0515063399501347 0.000934742423980668 0.101636190272745 -0.0159554921724929 -0.0329829002362986 0.0251519274277475 0.0330925875899907 0.0162703414602833 0.0328506259237932 -0.0326594942497696 -0.0936362359877343 -0.0338224102507536 0.12158855242124 -0.061784440490692 0.0540196807935192 0.0711327025203163 -0.0359808900281109 -0.0450817654602037 0.0437294377429426 0.0613604869692367 0.07301776088556 -0.0661524773661927 0.0143721066918442 -0.0375752406532978 -0.0168117205133131 0.013513020153801 -0.00741582736649733 -0.0101543920280135 -0.0556368966994168 0.0318328760739174 0.098318621620628 0.119378438678909 0.0664431441159811 -0.153342831956835 0.0464896612570763 0.164382912555406 -0.0277321364877018 0.0375583567171318 -0.0721259024574434 -0.0571294637960999 -0.0456345288102988 0.079343183936904 0.0948845126512105 -0.0746338545208077 0.0952696927269185 0.140423073129321 -0.0994024691602511 -0.0501085149114487 0.14224499231056 0.0309491216894644 -0.0795885601266964 -0.0472466217252466 0.0522971790144796 -0.102614612815074 -0.0704866387857538 -0.000922504397447969 -0.0994959937586095 -0.0104539144493926
  2 12.4744796869543 ""  1.87606513441378 0 0 0.0326763334510847 -0.0191653318082104 -0.00270825836596808 0.00791253187933491 0.0155966791724061 0.0132483332287764 0.0433950680231417 -0.0452089628310378 -0.0209643303612374 -0.0280486935558501 0.0157264682998991 -0.0127071929030837 -0.0552035035714923 0.0490521480056895 0.000339807715980291 0.0579689464863987 -0.0178422560730046 0.0171431195053282 0.0226214790653477 0.0226358817512351 0.0305339392751991 0.00227569595729093 0.0349691939524262 0.0280748766522968 0.0583842380308764 -0.0382646840670686 -0.0043213536810637 0.0170396818183518 -0.0471652366211073 -0.040282673241178 0.0620697569528601 -0.0699899031390265 -0.0317958417240575 -0.0820390533757571 0.0466976091083096 -0.0225991450161208 -0.0425621305782196 0.0573273297833666 0.0183918036179456 -0.0633949932874658 0.0696490523324944 0.0148697153964856 0.0735230780502764 -0.0814718703296926 0.0898295668136094 0.00568480797077161 -0.0485737663716922 -0.0358879283963836 -0.018916673682065 0.0548345854310913 0.0430072308446859 -0.0697876645170593 0.0883777420020735 -0.0408681951870673 0.116847775831196 -0.0893036529463422 0.18853778403567 0.105804574067267 -0.16240865741441 0.0619505573363129 -0.0417019735376629 0.139841184247801 0.104104800812744 -0.0680079774941419 0.140451937193722 0.0343659746091084 -0.044074657602884 -0.00598697086898655 -0.103102146692626 -0.135845957530091 0.158247804227329 -0.117137406856508 0.0158933022551696 -0.0285360046732493 -0.0240898742147451 0.00492915186470629 -0.0294419231449693 -0.0222926316008615 0.00186644517413293 -0.0300188644342034 -0.0254689841396978
  3 19.8210155991162 ""  6.36931958186115 0 0 0.0271067613231111 -0.00217937076312249 0.0311383070611049 0.0378547548962325 0.0362282764247627 -0.0264441794053573 -0.0566030637785151 -0.00785466507647144 0.0526111621327511 0.00990589152974608 0.023401841194404 -0.00289962842513141 0.033491895891905 0.0700991591807036 -0.0856014593332544 0.0478987339892983 0.0070356392386786 0.0145048637287648 0.00193340395701596 0.0708998162260846 -0.0697487634347778 0.104181403059905 0.0405907026989177 -0.0453410848992778 -0.0888786844863547 0.0239414400403242 0.0151695452913186 -0.0821625796406344 -0.0169969563243368 0.0693333804838642 -0.061289670296469 -0.0349571430738167 0.089930491401352 0.00666669045336941 0.0536828506942656 -0.0540621576565685 -0.0213052791218635 0.115803872251283 -0.156720559777005 0.132552278123001 0.0772944930366437 -0.111126237811271 -0.0298461211217455 -0.000134440368212177 -0.0340364582159174 -0.0307185579483592 -0.0762097928121952 0.0429550159343522 0.00145018310845314 -0.0215853209756295 -0.0313033002699853 -0.0658230672994792 0.0194834568462669 -0.030623277867498 0.0262632009724291 -0.00750114069404973 -0.0610220471884128 -0.104388002531222 0.0468468178039129 -0.0355962963781178 0.0824915983081111 -0.045000184017131 -0.0529287473176459 -0.0478626376149145 0.0730410352316892 -0.0922503134147386 -0.144092167926809 0.0412383853682403 -0.00541755325589422 -0.0563383229611314 -0.0249316614897439 0.00560524012110611 0.0704486752636911 -0.0423474970902286 0.083652213929781 0.108860780963646 -0.0603736236957072 0.0597790615003273 0.0704874312335129 -0.0540445914645332 0.111423027076671
  4 43.273033931354 ""  1.31804507418292 0 0 0.0229267211530913 -0.0044246964956591 -0.060866561822378 0.0206342267799357 0.00580126352958976 -0.0656083624949997 -0.0335534065501493 0.0418693047705559 -0.0174956434427861 -0.0161819208852415 -0.0260856942047841 0.0165245622355147 -0.0267863899151918 -0.0302016023112744 0.0379421844426899 0.0480219252633689 0.0146357392874739 -0.114220809307452 0.000427556855177389 0.0746799328270609 -0.091325825126253 0.0679071069833885 -0.0321821750849205 -0.106612226184895 -0.052656403947486 0.0980139976220735 -0.0405881213486251 -0.0577706698839383 0.0257313768359022 0.0357821544227255 -0.0323130805576794 0.0367756211184204 -0.0146954430456094 -0.0569208244748093 -0.0568530668295282 0.105417216286927 -0.0386683132965816 0.0398185363623509 0.0276702553442076 0.00529379899038355 -0.0778626440183593 0.000410846807864806 -0.0709296211748587 -0.00625346272270738 0.0720422303318078 -0.0115715665047417 0.0497093094109907 0.095875907487097 0.0157503849218133 0.0365001892271569 0.0250383168166198 0.0528312169796112 0.0166532859493928 -0.072428987315486 -0.0999634308655914 -0.00319376745126821 0.126441042291065 -0.112037684783501 -0.0539502829395977 0.0365002201539158 0.0488991945160131 0.0679757451571478 0.0450183850079459 0.0542229862266605 -0.00804036282365537 -0.127360696797895 0.0137394822409164 -0.0166401803580475 -0.0871632607028077 0.120362913093247 0.0594977414175555 -0.0786551525349887 0.0470026494561247 -0.0781044307150408 -0.0341663483188673 0.0905398080527749 -0.0797622960276688 -0.0460433357848785 0.0160526838689676 -0.0921038095411578 -0.0107931642921699
  5 67.9307370150348 ""  0.37629796325819 0 0 -0.0355337480021791 -0.0339716307515708 0.040056577671031 -0.0192105716514578 -0.0172465457739427 -0.00877070891168317 -0.0731801751041123 -0.0765373241591051 0.0276146271224913 -0.019515946115137 -0.0135560845298987 -0.0211398201767779 -0.0545842928506166 -0.0385080149927869 0.059978520096611 -0.0468018221466536 -0.0433840385814782 0.0676444381361375 -0.0363252679021192 -0.0222128072834446 -0.0286819559572506 0.00515240019126453 -0.00245226429839456 -0.00705860200962039 -0.0974815318782717 -0.106336279593197 0.00105767503718126 -0.0610833935392743 -0.0678336955579876 -0.0012965069877637 -0.0906918812536849 -0.087453122668807 0.0730318420354981 -0.0485938617281657 -0.0290400687145808 0.0303567239924943 -0.00191156831484592 -0.0644684519480241 0.130058549180711 -0.14154027589756 -0.0418088275437318 0.0840714847524092 0.0512600631636997 0.0450319704308368 -0.0454387112677031 0.0533049437017561 0.0165942804871322 -0.0137101999294758 0.0688595903710776 0.0495120435772657 -0.0525116077709777 0.0391765616892664 0.0692338660263621 -0.0737499236586179 0.0782684850938423 0.0413859014301855 -0.046779807967103 0.0143533482785006 0.0578013409329519 -0.0512699122435011 0.111141542608963 0.0489396331116392 -0.0550688906648951 0.0488708088244118 0.0956584112298512 -0.111259127434491 -0.00706117907608812 0.0676732683685585 -0.067780986526117 0.0523596504473012 0.0593361579116182 -0.0615732707897822 -0.00532920640489121 0.00292594452092648 0.0779493815285698 0.0167751378875142 0.0201045939049406 0.0858267040129801 0.0187474796681397 0.0148138144134944 0.0576940398754929
  6 77.2017267727518 ""  0.585816176614572 0 0 -0.0132934803896738 -0.0236107767559079 0.0162789126195493 -0.0275572006050124 -0.0306859831915124 0.051364132748993 0.0115289959710392 0.0016778495625593 0.0234712930262476 -0.0594057352021257 -0.0580742782379794 0.121788200755454 0.0215652902517089 0.0239419616365323 -0.08996558178354 -0.0047170950997479 -0.0178063249001401 0.00054688233198574 -0.0313450379148614 0.0257373146034744 0.0455397882904046 -0.00731576289290861 -0.0674370083755209 0.020402195847471 0.0241624004071722 0.0146018841041574 0.0373676646653848 0.00903340679055184 -0.00219018221331665 0.0404402926320131 0.0188699010192668 0.0121405341528316 -0.00176282055744655 -0.0273178897172067 -0.0221054668921573 0.0305895529919801 -0.130720120314082 0.149279370732421 -0.288028600277718 0.286550995740021 0.00907250709403642 -0.17798891797026 0.0241345200357549 0.0210951594823998 -0.0126483496678069 0.0235374602903263 0.0502455215426551 -0.0433243843258204 0.0120814643441454 0.0362187351179032 -0.0173767916052061 0.0377313798161136 0.0214286897149774 -0.0283924314863681 0.00629147767794477 0.0233477503334429 0.00231198115235594 0.0506224250412341 0.000250863563039488 -0.0140918308397828 -0.014215319074667 0.0491503600751781 -0.00626963950328808 0.0311551256744157 0.00165648285677853 -0.00605596197825973 0.0654807324749702 0.00582365453150434 -0.0422134939434676 0.0364935262296677 0.0452707321007413 -0.0464307583001004 -0.0318457436414277 -0.0439840693478762 -0.010194087338585 -0.0366082799033149 -0.0404172849465301 -0.006204119983841 -0.0528135508428799 -0.0471200167279175 -0.00989971836022227
  7 108.401834903998 ""  9.84830189398556 0 0 0.0278637499271561 -0.0135218315696865 0.0124430939777393 0.0419192980839153 0.0200341678331228 -0.0439179252861646 -0.0451186556292849 -0.0301059274669039 0.0241766851671023 0.0126525047406579 0.00336361253191296 -0.00516117085528835 -0.00821390654565892 0.0057214033118596 0.026421728548826 0.0410984980578429 -0.00897202721084558 0.00713667775301639 0.00689245744238067 0.0639364694034752 -0.0864505010628022 0.106796093589088 0.0156320907401854 -0.0685389410540823 -0.0769765528666599 -0.010803093227686 -0.0127693389750666 -0.065468994462993 -0.0356835315846418 0.0300838300948289 -0.0531292656551339 -0.0558250603167618 0.0665698718576991 -0.0356208512574154 -0.0116280742257095 0.0613485726709325 -0.0035670561672832 0.0521657698167483 0.0367071763489973 -0.00308518043499573 -0.0216910264615173 0.00892087749076615 -0.00956023439246561 -0.00848980758624233 0.00128763961980055 -0.0265969456668402 0.0887636433712122 -0.120737378658068 -0.0804661090051913 0.0136868819081857 0.00913259804860348 0.0136188076707751 -0.0455872038835871 0.0389914994180787 -0.0849606229517321 0.0015269412716368 0.0261120712908171 0.113508116108564 -0.0658319115991598 0.0135109473710169 -0.203424654263555 0.0432364256829506 0.0378389118517145 -0.0198419724741201 -0.125157405307144 0.188644640134654 0.179617846329698 -0.0818488450217937 -0.00828481666653125 -0.0447571820729323 0.0238867874433587 -0.0340328786600167 0.0661423617027782 -0.0302713484170571 0.0568710304648655 0.0551100328569712 -0.0838582977580732 0.0161015922713099 0.104010865328418 -0.046891467537854 0.108978325307989
  8 127.576472314302 ""  2.34033465815705 0 0 0.00188678420139869 0.0157605749647352 -0.0158954582909415 0.0228939724366342 0.0309736980991006 -0.066756512228382 0.00941043148964316 -0.0825307491995797 -0.0747323974432624 -0.0222801999769988 -0.0178364005328561 0.0705411377799936 -0.00361266282188348 -0.0111415265177425 0.0342558421731469 -0.029531733957568 -0.0106399108691704 0.0623533671758388 -0.0298602339769996 0.133221929111141 -0.130960457031665 0.121325272581254 -0.0223465042545458 -0.134977171584873 -0.0204608989486108 -0.224558786163462 -0.104481029372008 0.0981662630027852 -0.0416447986181955 -0.174132935962415 -0.0447374367083418 -0.0588982562684094 0.00664175826892697 -0.0821759591218016 -0.0915230612909645 0.252584306201887 -0.0957686460796212 0.199855387104112 -0.0737305641124865 0.177334155386216 -0.140374594744691 -0.095642927790901 -0.00589477663807021 -0.0106403902800476 0.00496622928064123 -0.00535850364440338 -0.0248414929065162 0.0200322767279507 0.00100265287701317 -0.0163903775269533 0.00621655581376838 -0.0156075261161253 -0.00701659601026403 0.0116131087276526 0.00373830260353315 -0.0119321972585584 -0.000954225181584017 -0.0209080796531718 -0.00156586138169526 0.00450302840349038 0.0145560531602508 -0.0208158158348409 0.00189511418492638 -0.0111737548335261 0.00641154817180313 -0.00343808381560311 -0.0347082586458851 0.00244310251460256 0.0203450245291008 -0.0146359991419893 -0.0223200792116426 0.0232337488982735 0.0148534255828942 0.120154003707584 0.00728992560749066 -0.00245565809792921 0.135279256076878 0.0237725247777363 0.0835567551016319 0.141554853257309 -0.0211226131827787
  9 201.227110427638 ""  0.779989794940776 0 0 -0.00618643006154942 0.0195450797902178 0.0039563219051872 -0.0390571382685957 0.0827234349059961 0.0132667810295672 -0.0500125949441197 -0.0846652425553156 -0.0402454905424234 0.0189765460471452 0.0882927592381477 0.0409231354862054 0.102887660303815 -0.02978955761743 0.0313099546492151 0.0891940423808938 0.0311972767529227 0.043274378163426 -0.0402399556146911 0.0734269944375088 0.0109389398368821 -0.0340376667050014 0.0729525850999204 0.00612194642011062 0.011137475694559 0.0719224197488728 0.0248029371983657 -0.288370023164587 -0.127246486203325 -0.0848879968160627 0.0821478897802259 -0.277916767503147 -0.0997286650195018 0.210585997566178 -0.0102471347055232 0.0822984051695521 0.0853455441633979 -0.0927417176679468 0.00183543625901775 0.0840247216063902 -0.0946609647915341 -0.00102872947044348 0.00271457601873011 0.000561438216833767 -0.000262729374209988 0.00114550235641972 0.000657845610811319 -0.0022644887275892 0.000659536805490163 0.00203317727329153 -0.000665785737832078 5.19371373861018e-05 0.00268972799425392 -0.00280411084901743 0.00409234107770074 0.000405397235858165 0.00156724556046669 0.00344704704459424 -7.01563163650383e-05 -0.000326465062171922 0.000706907041091674 0.000573302080233882 -0.00151972158956287 0.000880188503829357 0.00345569761762919 -0.00856610094497589 -0.00520770416643166 0.00300819750107728 -0.00183156803197748 0.00408299050198073 0.00225918894277549 -0.000956330789746587 -0.0358410744288404 -0.0648041488167501 -0.0397610838539242 -0.00908057571843527 -0.019343623026865 -0.0108188299781714 -0.151732605982436 -0.0660930748629047 -0.0764961359409206
  10 205.560769110836 ""  1.55277993970148 0 0 -0.0014641069213525 0.000802051276648287 -0.00146749993741149 -0.00334483728523299 8.05591512944906e-06 0.00227720377940262 0.00127104604825574 0.000159853255879677 -0.00242678957002385 -0.00174175982367807 0.000217805964559065 0.00190446574877747 0.00121688135085784 -0.00167975167956571 -0.000773929510634548 -0.000867962500569003 0.000660476921220854 -0.000483629078110247 -0.00133021470798858 -0.00157418048475494 0.00468587107367161 -0.00646679071426245 -0.000819452476234564 0.00282848339835093 0.00107348513396225 -0.00602130917345331 -0.00231326321097882 0.00722903568246338 0.00202408345958644 -0.00491847959532885 -0.00108231168236228 0.00377890674896181 -0.00163832511724712 0.00609830443462799 0.00101991757665703 -0.00555203449782954 0.00143847803422151 -0.00906205077616631 -0.00107083590066714 -0.00147534314092233 0.00119398728295254 0.0016766695504655 -0.0323761137572944 0.0136159569977154 -0.0274388762051523 0.0111788606588805 -0.00981056319330958 0.0525385580810941 0.0392348267875988 -0.0173725805474033 -0.0274203031658763 -0.00497046153733215 0.00869737361172866 -0.00377603587897014 -0.0323419151520258 0.0138558681404036 -0.0495436163419193 -0.0885697300159763 0.0413135554862199 -0.0321282977481283 0.086462288751269 -0.0374792524086149 -0.0441108813514995 -0.0579744294599272 0.0678056194874497 0.547407142411415 0.411580385087703 -0.206714250521348 -0.199190928759678 -0.41667808609499 0.198421991620589 -0.297277879680703 -0.0031711505840715 0.000168601498495097 -0.003148403812059 0.0126935079756586 0.024466676201691 0.0124078923568043 -0.0203484008212409 0.00665352122359504 -0.02445428716406
  11 229.968420754987 ""  2.95110773292107 0 0 0.00638960829396983 0.00844240485879055 -0.0194103396159807 0.00198264354021157 0.0256749997299438 -0.0228263112760363 -0.0112328530391649 -0.0155044389984813 -0.0299484728355496 -0.0362847650716543 -0.0153627404775109 0.0965309082494444 0.0206230299332862 0.00619481215578242 -0.0141808545387678 0.0182507075986314 0.0099856833496751 -0.0137961159505215 -0.0311398910597335 0.131140771226998 -0.0643651711618345 0.0763555224536993 -0.0339695929278819 -0.0872459712535647 -0.0953636470793484 -0.212307931684505 -0.119403105495606 0.187239000774406 0.0402201012313657 -0.0844050267405683 -0.138568912647538 0.0954495624275111 0.104674600709363 0.199965120478925 0.165704686318901 -0.420304695852457 0.0976761336410555 -0.407829988083453 0.0566234693644406 -0.181305923525481 0.283612448052021 0.208902295188377 -0.000644365222493935 -0.00100152797017078 0.00116066382864116 -0.00161618350129162 0.00094132919196531 -0.0019507589478761 -0.00232408099274562 0.000190516873415285 0.000885933450192624 -9.71404484727935e-05 -0.00138007250539852 0.00120089329665851 -0.00160861692226238 -0.00092126961295375 0.00242807847025355 0.00147999706556339 -0.00277139550102459 0.0010415599273444 -0.00429317323586047 0.00106292671480278 0.00159190913069183 2.34205830093672e-05 -0.00412913981786403 -0.00455524140985961 -0.00326521412362512 0.00166817491204493 0.00357172570456441 0.00534784585026842 -0.00337849092298248 0.00468907737448079 0.0177383968836389 -0.00591553338568375 -0.00668573260979931 0.0317881562788342 -0.010561722213236 -0.0136687999377336 0.0174787517087873 -0.0111971706464121 0.00573731120048091
  12 248.906271112594 ""  1.1471941712599 0 0 -0.0069997667137248 -0.00170966854278299 0.00971780512400525 -0.0235274335103862 0.0278939689702956 0.0237411492502026 0.00405169442651834 -0.00106405850646556 0.00699337553695431 0.0198244777240806 0.0571724859744119 -0.034684062074114 0.0269415502410407 -0.00106489929513165 0.0166837131469603 0.0337848882538184 0.0100528987939298 0.000616942007937754 -0.00402770451375704 -0.0297173671890674 0.0473523047318714 -0.060773978084614 0.0618455586505621 0.0582268284679761 -0.153076377257465 -0.40833466279671 -0.158599958223671 0.452304074302506 0.114792296487761 -0.0725051219484267 -0.264930309585697 0.274911038305068 0.248956768432967 0.00154302658984964 -0.0530579273976863 0.187857789561259 -0.00137123421968451 0.12805319629754 -0.0112878507942432 0.0831020215988092 -0.133005824057982 -0.0776641537709468 0.00225100195572769 0.00140774782724809 -0.000517990169714534 0.000149819786986897 0.002305367314796 -0.00392552956873292 -0.00127488391070769 0.00239430576869731 -0.0002665653390331 0.00112243676821008 0.0012532284461155 -0.00185481550201827 0.00232956664234407 0.00146976303172064 0.000285677327637164 0.00541096096909643 0.000939876959334791 0.000268749796360882 -0.00264275486616076 0.00134233777073331 -0.0006388450722929 0.00103394866864655 -0.000931939070365518 -0.00478967937325354 -0.000172079197914558 0.000827596220158694 -0.00193099406190502 0.00494525213566948 0.00280755290869361 -0.00155180894502856 -0.0236669586568488 -0.081317703102849 -0.0155054903559671 0.0117793340022506 -0.046210793784096 0.00337063487753771 -0.127944462600522 -0.0864988658508673 -0.0386488690535229
  13 334.847416429815 ""  15.125505028377 0 0 -0.0163866027812464 0.0135439380655177 0.00357880087198419 -0.0562734604818497 0.0382856248637435 -0.00425251990439149 0.0837061710983233 0.0157262292691874 -0.0287351517973321 -0.0790162230152472 0.043498781098366 -0.0211863622773109 -0.000435325082819617 -0.0837881530591562 -0.0320569557724226 -0.011687615557695 0.0142930878058003 0.00999209566003397 -0.0421031586102925 0.0587337861014534 0.0130273003307366 -0.0507752560633438 0.0681894810325637 0.0129383733828999 0.159117689459964 -0.0219279471320497 0.0553697591730427 0.0991282488062658 0.0252018664937964 -0.0652688532898116 0.117379402964313 0.0394688222630468 -0.118794059062008 0.1250807320392 -0.0636135307453026 0.0361660653945877 -0.0224204941100553 -0.152847282095187 -0.0681716030989443 -0.016681082876055 -0.167040516784149 -0.0758477050150609 0.00626167696787864 0.0159882158594666 -0.000275290215293324 -0.00601127119020746 -0.00999652952319634 0.00874493205761647 -0.00659139427032824 0.0047913795137932 0.00858025841946995 0.0104308831482895 -0.00371639890862394 -0.00999457350817424 0.0208876927894283 0.0143237297392089 -0.0235750332557548 0.00680746225214178 0.0376323418082967 0.00977472612248182 -0.0051517013231769 0.0074884635017083 0.00999341376853858 0.00563719940929749 -0.0259865145439237 -0.00496755445722497 0.0271335589850522 -0.0206989359492968 -0.0231280914598259 0.0243411590064739 0.0220714979758037 -0.0240900623547429 0.0299652693708412 0.000170402430924306 0.069389402366991 -0.0302392320353519 -0.286132075076933 -0.140398514384976 0.280031858895457 -0.0931215672588941 0.382294515424043
  14 365.463536665415 ""  5.21734719042447 0 0 0.0182325556550541 -0.0209561250874592 0.0261116800756092 -0.00448303808220511 0.0365855807059542 -0.0301682516496788 0.0463153336170112 0.0176301109168249 0.0485038241828735 -0.0615820472240907 0.0182974077407892 -0.0170668127573542 -0.010939371226288 -0.0686631899830862 -0.0273312173396854 0.0299365015587189 -0.0186643991716196 0.0282832527575866 -0.0391882476054402 0.092745230177281 -0.0736700991164766 0.0895689915488955 0.0624401284886078 -0.043779333863386 0.0715765271938934 0.0467602466533761 0.0774235727553457 0.0592500374281012 0.0117615842008766 0.0934082859060973 0.0565149511557441 0.054849345639034 -0.00928676541054753 0.084030537200087 -0.0493827007498058 0.00900460154414831 -0.0202636518015739 -0.12989152874221 -0.046114568500052 -0.0316683411286388 -0.120290095367115 -0.0509811710071534 -0.0437213805029037 -0.0683377538086564 -0.00163947392124563 0.0431543901373213 0.057999930574613 -0.0180964014805054 0.0464596098296982 -0.0222013031941453 -0.0433761399388693 -0.0359458396547335 0.0229022047062191 0.0397302849603223 -0.127623746680936 -0.0598064024410004 0.103927998782586 -0.0551248361062204 -0.176115695141698 -0.0551199030286099 0.0371732288016163 -0.0194027539612741 -0.0389383460172621 -0.0119623620388621 0.143518492629865 0.031373600309447 -0.111418279798343 0.096903068673832 0.097218832343114 -0.123135568734276 -0.0988712332261717 0.0982106577979785 0.0192491420527971 -0.00974526195805803 0.0182654771284456 0.11489796293585 0.243752726436127 0.193307153972921 -0.187089082118741 0.0710892343266129 -0.250855172850093
  15 376.147901954665 ""  16.6762391325397 0 0 -0.0131487167327966 0.0217340527906318 -0.0286186897418403 -0.0113903683480603 -0.0284922189294519 0.038636287533807 -0.0350432994832035 -0.0115213077186312 -0.0505572351684328 0.0342425042131595 -0.00792727843144206 0.0114774492206966 0.00814199579311937 0.0402740014711937 0.0153947636243449 -0.0192387785896773 0.0215908342167286 -0.0341690919577803 0.0429624169513817 -0.0834696619220317 0.10534043677728 -0.123871864823157 -0.0440850446253059 0.0652437825459108 -0.0542088033479246 -0.0425315550013386 -0.0727347929645845 -0.0449964091610574 -0.00529769709300426 -0.095065654088104 -0.0428646352387525 -0.0443222986557558 -0.00223457245726363 -0.0464956232860763 0.0276790448637427 0.000332633761452353 0.00961704714187428 0.0789804872438681 0.0212315972342768 0.0257715920649847 0.0667874334536364 0.025384855588191 -0.0526531280254636 -0.0688851973736955 -0.0032595010344775 0.0609026102375105 0.0707474124756829 -0.00257349572999485 0.0634261787173572 -0.03397067817778 -0.0434177644379045 -0.0416526123263121 0.0258332102049198 0.0342982778086327 -0.158476394749017 -0.0579973058737044 0.100668883097849 -0.0654472859983546 -0.182990733019066 -0.0604553582220352 0.0454222586847424 -0.0275689512389869 -0.036136350712568 -0.00988190843425968 0.186511857631466 0.0264363646321823 -0.140630545711477 0.0928912037787926 0.0908199218929946 -0.153728576229847 -0.104509716515239 0.0899282423381065 0.00423964763624446 0.00629755598720577 -0.00102402648715212 -0.0693617841904781 -0.237019651808681 -0.173982947255519 0.216669680658974 -0.0739392003019183 0.269098218579297
  16 405.542865457671 ""  6.99108264183538 0 0 0.0643495356258356 0.0122472777333821 -0.0500575891900634 -0.0249110892715712 -0.0136382149895513 0.0948723560288069 -0.0647253051295378 -0.00010190417704676 -0.0235569022314354 -0.0486020622474927 0.00813302567981656 -0.0030867484665658 -0.00911732401582802 -0.0475280864793688 -0.0242524456559263 0.0675823058351095 0.0150278498215676 -0.0585206712941157 0.136350375139908 -0.0741794867334471 0.28762724222842 -0.248885996874359 0.00595723149999613 0.183986784624835 -0.160924759927496 0.0195361856029113 -0.13205207369846 -0.0860002764306366 -0.00840983400347882 -0.00735410945626666 -0.108222297179379 -0.0452080945478925 0.107095349724837 0.0539720020104215 -0.040552128348121 0.0216052507221023 -0.0324189933698254 -0.0760317026239721 -0.0588974589273154 0.00461496071836992 -0.0916477815073172 -0.0537563800178563 -0.00587876900621945 -0.00900507412214232 0.000512000381897382 -0.027111054468173 -0.0296603267559479 -0.00679794836631336 -0.0120923501999167 0.0320712575913083 -0.0190786588542848 0.029158390472019 0.0109790382333776 0.020077680737748 0.0443484875285934 -0.0170484962935861 0.0348682236895174 -0.0477276333876969 -0.0226413864011542 -0.0189670838296739 0.00630475454409982 0.0337098271373062 -0.0190757767086577 0.0124896393101744 -0.0642066219126252 0.0381022676396432 0.0921034820804466 0.0544760253896324 0.0378928383485387 0.0549085141871645 -0.00340589761262406 0.0402783447397898 0.104232488886167 0.0435644320485447 -0.0117751493703238 0.160577513616376 0.145360493180704 0.0537524826214751 0.0807471064645153 0.0839313975811591 -0.11843538838352
  17 414.928235213515 ""  4.82756583407219 0 0 -0.0267827139069994 0.00133696737141532 0.0108004444927282 0.00205551990609411 -0.000267639965101403 -0.0252915995517651 0.0195324918539855 0.000574246736993907 -0.00383397961111859 0.0196839224736148 -0.00411482847373819 0.00250698233330708 0.00421502542889179 0.0198235422489775 0.0097940948882013 -0.0290714878436789 0.000586693301841754 0.0115925181313617 -0.0413330017746385 0.00817726759703185 -0.0767551641152399 0.0556965493757959 -0.0103157963622485 -0.0502382129529668 0.0566166790058265 -0.0141651149989819 0.0382242836575481 0.0259773155164264 0.00550571501696289 -0.0212109601259384 0.0377234067323679 0.0111153249835984 -0.0502996074534798 -0.0236878059454609 0.0157013190048963 -0.00671456937352126 0.0116037361728699 0.0344877070562129 0.0214425221559767 0.0022452583070014 0.0374101513826092 0.0204542969821735 -0.0412798734535598 -0.0525917920643554 -0.00557269666128753 -0.0517808518732479 -0.0707525289171077 -0.01087573594649 -0.000455635704605033 0.0944497595112117 -0.0859134552873097 0.0885297947461536 0.0594256200077849 0.0713239724337064 0.0887555440840899 -0.076164984148451 0.152496048201195 -0.198133410492682 -0.142636058359952 -0.0974427521391465 0.0487537801658723 0.0949027631062014 -0.0864857435951087 0.0487403741977968 -0.108869833483585 0.133259503117768 0.252996218855426 0.224952742941532 0.150034014890834 0.116080072883393 -0.0396980986926064 0.155417356812279 -0.0318035173186701 -0.016510061905367 0.0102641106282515 -0.0280668846406633 -0.0518402543183537 -0.0178247816562237 -0.0191122723813219 -0.0331252705928949 0.0559015386890503
  18 474.610109252183 ""  25.0862256484229 0 0 -0.0686113658779225 0.0502503043838984 -0.0280381057139899 -0.0446731550298203 -0.0277021116527058 -0.000776769033335788 0.0210368146646338 0.0259630540433923 -0.1005589687473 0.0303163812344724 -0.0188615871471789 0.0111198234676921 0.00320434399913082 0.0300645240582378 0.0118277206300026 -0.0680707301783671 0.0582987961631131 -0.0684453070953866 -0.0106306636387392 -0.0867461918589488 0.0406651982822486 -0.136886519324785 -0.0733239920876398 0.000468907340770001 0.133661390439085 -0.058362786345352 0.0286877266291549 0.0251233596421 0.0521386768621239 -0.227487180454899 0.0904963680003741 0.00577715304041357 -0.219716429345993 -0.0558350893868513 0.0195822225829295 -0.0153377216990606 0.00963716380683428 0.0665806136385958 0.0237701721747563 0.0160591007209253 0.0681288763512014 0.0303338704096387 0.00691285570906271 0.00376144631513887 0.00186885281846521 -0.0027186821853339 0.00686619442425381 -0.00819344911400656 -0.0079271588712649 -0.0041100535893227 0.00739958611652135 -0.00780934090432881 -0.00866671498907607 -0.00359867053054711 -0.00373709169416826 0.00615941333568977 -0.0109191107641463 0.0278050825917708 0.0120553288682735 0.0127909477918554 -0.00145664615574629 -0.00365049140976241 0.00759640684107018 -0.00720069857264814 -0.00834064291931825 -0.00947511578925482 -0.014753275989883 -0.0214307112567481 -0.010340460736214 -0.00152727789541495 0.00306898930924214 -0.0100952129290602 0.0431803657021426 -0.0604781256279258 0.113220162775399 0.325068368866048 0.175632072669537 0.229583944980689 -0.200425800219478 -0.0131318227641655 -0.0895523330240626
  19 629.987507640755 ""  8.24248551468806 0 0 0.0407738026708519 0.161669599526869 0.0758258481462797 0.0798700599756692 0.0163431296394198 0.0327859933440997 -0.00483227852481745 0.0161669011949782 -0.0103228365190471 -0.0015746167063929 -0.0600419786699264 -0.0228409962874194 -0.0539173946050433 -0.0589600738281178 -0.0423640585566088 0.0297655885249224 0.169988546000015 0.0252356822769783 0.0496510931216968 0.00603093219122486 -0.0101081727989042 0.119092731469933 0.00530278866233606 0.0178916900253666 -0.0338505665750636 -0.114604877109144 -0.0402853616834185 -0.101872049894828 0.0465695989722502 -0.271758738141538 0.0281811615329601 -0.188851356676207 0.134893751098187 -0.0482439174683665 -0.0587139840651481 -0.038624415880119 -0.0478625610307265 -0.0609848255586888 -0.0385956454603294 -0.0493023001204279 -0.0622223495421398 -0.0427992702674704 -0.00045535358025222 4.10012452093695e-05 0.000105432329209309 5.91087268355185e-05 0.000326075901556924 0.000241634890446369 0.00122274188108792 -0.000205862335647175 -0.000430268743121488 0.000851964739935907 0.00116993222359874 -7.35756465612587e-06 0.00197378610072645 -0.000408081810606335 0.00368309755884007 -0.00234544238290021 -0.00161784264067466 -0.00133868082559467 -0.00142096848295798 -0.004186288582649 -0.00307167491405923 0.00114856699929989 0.00270377313807426 0.000297378381704302 0.000545669564395828 0.00152672676246224 0.00019359600776369 9.94689574330349e-05 0.000923172369369303 -7.07438482966304e-06 -0.0267027339494041 -0.0177947277066106 -0.00392538646057054 -0.0472278058873885 -0.0838975898332187 -0.0526864847572332 -0.259507974742495 -0.0845807548992854 0.0683559042346736
  20 758.379577121417 ""  7.66460573326369 0 0 -0.000650641782500701 -0.000384609313832358 0.00020557579089812 -0.000458686369620264 -0.000329053751340535 -0.000325199191989212 -0.000265283083909037 0.000277426720719261 -0.000645822407372773 -1.83727370015519e-05 0.000222024694960256 0.000144831565464152 4.65889272349784e-05 0.000159849372054201 7.05622205235378e-05 -0.000598336101769616 -0.000236475885634113 -0.000600308046928652 0.000621909087488094 -0.000294732712738806 0.000964126895251862 -0.00201781802231245 -0.000433519762010762 0.000111846631641211 0.00102842018476239 2.75539214925276e-05 0.000768005987165396 0.000450264908864142 0.000497323276451459 -0.000800699432539709 0.000128531492527773 0.00101839308073682 -0.00214052755605309 0.000133583207341556 0.000234907886591989 6.74103513853548e-05 0.000141556195876777 0.000282644906389774 0.000180593066302444 0.0002277380221338 0.000294194678857693 0.000140201393422233 -0.113246048576504 0.0410177848003824 0.0396302060268917 -0.0454564355660525 -0.0605615826100267 -0.100516288959442 0.104703631113269 -0.0624771888991931 0.0717754997427051 0.074827689188111 0.0656184821067183 0.0238298634718369 -0.128129588821098 0.0379049447278269 -0.116744478019419 0.0650356019785994 0.0696038674145038 0.0982961940392025 -0.067805410681027 -0.0278570348406641 0.0985633159667584 0.12476842187512 0.281179211116617 -0.0304818331066659 -0.0758721669882536 -0.047296532909445 -0.0249248046848392 0.0125125619536644 0.122131084132082 -0.0413785493446031 0.00170295778331183 -0.000258677552800903 0.000835386422012922 -0.00221792945684568 0.000757928258121415 0.00212167216101252 -0.00378546320071602 0.000909286523761325 -0.00473434606525006
  21 821.422209416181 ""  3.72503848663667 0 0 0.0177758083338177 -0.080627125020862 -0.00828429868638335 0.138399808176628 0.00273491244593674 0.0548718106020639 -0.0298131666337425 0.0424030408754125 -0.116487271331605 -0.0263073173436984 0.0238775053172129 -0.00293243776481505 -0.00288084119353646 -0.00368592098727916 -0.00254506972530772 -0.062078550748504 -0.0987344099265108 0.00783864837383753 0.168623469166757 0.0962450151473286 0.0884965908909798 0.19957004601798 0.0970351016437633 0.0979545243082081 -0.0616427293128763 0.13257994757069 -0.156981792514569 -0.0136952235255562 0.0216736429405488 0.00529401942352894 -0.0580067890653992 0.116088921380939 -0.14162181224373 0.0834418835173982 0.011710167122897 0.038875164970321 -0.0122587462238541 -0.0565458526618672 -0.0205404459337398 -0.0111553013252559 -0.0556699419734596 -0.0301634692209251 -0.00732237548134364 -0.00813947240527683 -0.0123974684828416 0.0164659066135736 -0.00502335257553766 0.00207895888096028 -0.0135152908327354 0.00325509687638648 0.0081679648567998 0.00247565202735209 0.00950195187013006 0.00309680070874822 -0.0365145202400569 -0.00357962147890716 -0.035384113632368 -0.00319274498845775 0.00657176001088805 -0.00450526166713335 -0.0162740414285551 0.00949156925042761 0.0139936906232634 0.000575331418285921 -0.00427465173215734 -0.00568578752839698 0.00521435977901906 0.00137061463968537 -0.00262133783037783 0.0193397644914442 0.0254240327427974 -0.00208048875680521 -0.0906060944185254 -0.0178239367242801 0.0650871427993075 -0.0671535249336644 0.038976146914545 0.110292333822216 0.028669457998067 0.0215309191280939 0.0221163753149028
  22 831.566916769926 ""  54.4622436577469 0 0 -0.00170290365307531 0.0106161624021505 0.00172393473758029 -0.0184785171661915 -0.000239180563642701 -0.00767741259951558 0.00331036124310756 -0.00414983493347976 0.0134452238470414 0.00376911963031539 -0.00323201927160113 0.000749329179442305 -2.50078521598435e-05 0.000180348690593111 5.62576707368943e-05 0.0115250527486232 0.0142586698942573 -0.00278127047077578 -0.0211509395471747 -0.0121947747726584 -0.0107632908705229 -0.0298177666240296 -0.0138991357012177 -0.0134108161248436 0.00819108101093432 -0.0173466747463435 0.0194600773855768 0.00132014656532065 -0.000759339004773296 -0.00526192822771063 0.00776086338800921 -0.015019599002464 0.0163115030973573 -0.011669384290954 -0.00173931057540378 -0.00573758813114025 0.00142879106436835 0.00770333772800227 0.0025192376124923 0.00158887926523825 0.0078052151792721 0.00402085328574158 -0.0589436129525878 -0.0590094653484941 -0.0927321118776552 0.12618860805608 -0.040223941228892 0.0166769595498521 -0.102044946653315 0.0239248960163054 0.0702447887115566 0.0118623754176937 0.0688228388516644 0.0246151756854726 -0.27722578120833 -0.0259943349547269 -0.252261910032181 -0.0487203089932509 0.0439942627215898 -0.0436147051295071 -0.125783782035016 0.0609051139176919 0.103458535498406 -0.00605463014741847 -0.0573044882762661 -0.0452788846693528 0.0455404805043962 0.00266703166825492 -0.0237040436021566 0.159152305075472 0.200796515083114 -0.015670097346849 0.0157217973126247 0.00129815338708348 -0.00676124570166304 -0.00535901688019017 -0.00180264448307832 -0.00408698030608304 -0.0148950876476575 0.00156203833602017 -0.0210321859271637
  23 911.878306301154 ""  10.5278862327872 0 0 0.0080105168567551 0.00434812788212411 -0.00608192288893934 -0.00541463669392952 0.00412924421327871 -0.000120312546482181 0.00618046405210249 -0.000833213860514574 0.00414449094128136 0.00308054202565999 -0.00306271520069864 -0.000369997582548784 -0.00089561104495769 -0.00154680539609489 -0.000945522619820824 0.0201013500061249 0.00753960470930376 -0.00637128712397016 -0.00863420369226983 8.55396361989384e-05 -0.00439093423349699 -0.00113815582772704 -0.000345614996833237 -0.00394942689053405 -0.00938995311243831 0.00276924124392953 -0.0131662508885184 -0.00760897924447936 -0.00376761597278694 0.00286957661808298 0.00240082204307527 -0.0152637847400382 0.0264312134232153 -0.00879892203582712 -0.00327688493903009 -0.00450517853139384 -0.000493215711896938 0.00237817429339849 1.57880065831618e-05 -0.000791345983520059 0.00214875678197979 0.00111821304784753 0.0457158472300911 -0.0709832282015384 0.00569167486722176 -0.0559941299244563 0.0162028947857496 0.0464402601385255 -0.0225484240892703 -0.0311145769869422 -0.0402023351879565 0.0472465409632095 0.0352423932155104 -0.0486671849419738 -0.247892245234648 -0.0141310639134788 -0.378423739476722 0.371484775271093 0.173843434063002 0.224972976667144 -0.0689022323172959 0.184658116870351 0.112057796876699 0.0468194119466281 0.133339632900075 0.114894468150943 0.0903340553914425 0.294043069353584 0.106234079799116 -0.146806164998229 -0.231412475372363 0.0796456674253137 -0.0169312987204832 -0.0038219672530798 0.000789591527962392 0.0584320296300108 0.0302271418030797 0.0130091671243919 0.0536678600471293 0.00516009567297017 0.0135622503651306
  24 929.117448541754 ""  74.2212895213792 0 0 -0.0793755774176998 -0.0142492553440347 0.0185617441963146 0.0823015398637679 -0.0750438847050875 -0.00253785826459569 -0.0482120239553944 0.00642909812985386 0.0294668746576909 -0.0584337426417567 0.0467917808940581 -0.00350019610184027 0.0231539519136485 0.0319932353661772 0.021131844197772 -0.258456974417371 -0.0222407342256301 -0.134538241476424 0.110110710021436 -0.00925246191933772 0.0391039346521892 0.0602228628277795 -0.0159218978371919 0.036716533399855 0.123051445389978 -0.181023409604305 0.224085225527665 0.0295680718849729 0.0620774234286927 -0.174977394859808 0.047489185392407 -0.0138858251664232 -0.138573879978893 0.153946079851349 0.0582038033374488 0.0813822223670565 0.00508548472011287 -0.043239906401996 -0.00699609394109365 0.0112042195484755 -0.0378644458017871 -0.0184592576385596 0.00627942294498464 -0.00710351599997434 1.30139917953666e-05 -0.00651469155546545 0.00220712779945108 0.00824417966527411 -0.00339009764409554 -0.00561056386579884 -0.00525044923292403 0.00783466946598905 0.00507653120633063 -0.00628380658111346 -0.00995080505166515 -0.00360848622107444 -0.0293812196967715 0.0324767858079841 0.0145962347943446 0.0185253529943749 -0.0216339593139273 0.00858512806581553 0.00492681782703991 0.00949005557482134 0.0255542772307806 0.0138200825593519 0.00880727767426589 0.0357918364495492 0.0123775269118796 -0.0199545355740136 -0.0269000141997829 0.00764070651384125 0.0977266916215161 0.0166434023578161 -0.0342927506691355 -0.233802694091066 -0.137424056766921 -0.0939580777662388 -0.238888842580128 -0.0256960038400166 -0.0965916987929566
  25 938.685843521611 ""  120.128806464813 0 0 0.00891359276964336 0.0207086486773317 -0.0453986505205763 0.027526960744663 -0.0788386653415821 -0.00380129936950315 0.0306576235745648 0.0162305684735366 0.0671271683138319 -0.0509194557972043 0.0363808681641576 -0.0126793071957579 0.0292974107790131 0.0330261160893282 0.0234912726872302 -0.0905103760578835 0.0513110804489281 -0.271919682591446 -0.0152107482025915 -0.01918888173095 -0.0474086929923339 0.108760295490909 -0.0374536886872127 -0.00939283879467762 -0.0116016437143053 -0.158589804303818 0.024203133206897 -0.104790310976509 0.0362326810617996 -0.211230732163939 0.0882576587870045 -0.245522687299065 0.219285303894257 0.118356460468759 0.049000924674366 0.0683516942307637 0.0118591926635653 -0.02186190647131 0.000795082026779642 0.0109552069785038 -0.0225520947940111 -0.00780423037566963 -0.00721832508541136 0.00606931405262029 0.00139453689473169 0.00718290782589972 -0.00312311020153325 -0.00850768078775101 0.00427254240485985 0.00686825666952092 0.00509609694054506 -0.00972559217399578 -0.00575899161827178 0.0039623290018313 -0.00558874638241508 0.00507773049481681 0.0136447916763453 -0.0203306987056764 -0.00709746914975301 -0.00906420698624961 0.0240003205237574 0.0068808351375623 0.00460956718047671 -0.0137856197425409 -0.034521147640138 -0.0089335249469498 -0.00150454654463678 -0.0245834319023238 -0.0084014051022495 0.0170138710674549 0.0152411552383881 -0.00225713961014137 -0.0803824513919815 -0.0228626882002093 -0.0110954061252485 0.343098409651295 0.180305334010279 0.0672620328167481 0.355124104051519 0.0373379489285751 0.0510526662324007
  26 948.506872559612 ""  13.6649078258199 0 0 0.0247828923225518 -0.0363010485614461 0.0841643328638977 -0.0833649984300588 -0.0746162442340849 0.0628030556760876 0.0154847543336052 0.0625888497952397 -0.074534581069571 -0.0137982672633674 0.0163586724154548 -0.0198308442397108 0.0233683792458496 0.0193252950678906 0.0115402086331684 0.0340153885592271 -0.0204776749110758 0.0215686366354505 -0.386163168213191 -0.0261131281446935 -0.295573204887733 0.339273097236335 0.006121497857048 -0.0278530321078293 -0.119808188380125 0.0802548502360289 -0.225746493819811 -0.115197677796474 0.0422267139565378 -0.123114489997816 -0.011490929422657 -0.076873704929936 0.116286118606538 0.0165095604639445 0.0117039025061341 0.0348469794744911 0.0371661779256253 0.0306597390865411 0.0343805864496305 -0.00770275013169059 0.00081384831465212 0.00737933930968379 0.00112202292778483 -0.000445316197364981 0.00064968554533025 -0.00126208902183335 5.17516681560344e-05 0.00184890208570158 -0.000449350611411516 -0.00119298900768578 -0.00146779617535509 0.00178691624687807 0.00042184312312297 -0.00166766388486913 0.00347324111635079 -0.000666997461082386 -0.00205901958763549 0.00506441330773598 0.00234883896598541 0.00312539837084424 -0.00607228260038591 0.000450865377694565 -0.000336524541179849 0.00247882143854736 0.00689679983972657 0.0034247033747509 0.00117682552567649 0.00780766347998869 0.00292908709318181 -0.00595607813033127 -0.00752764389639017 0.00152064797220273 0.0553859013795482 0.00323321168363942 -0.0119571613694491 -0.116246783782313 -0.0199302528012095 0.00625932374273012 0.00457159880978363 0.0167556872337011 -0.0757692221407517
  27 971.648967462225 ""  16.1756241664496 0 0 0.00749243348063715 0.00262611173132837 -0.00564309381327326 -0.00152098021431625 -0.00686335868187961 -0.00738840316485091 0.00711371161708288 0.000341513634585098 0.00246841092546904 -0.00556256162477509 0.00197014646363516 -0.000780613618935876 0.00417395371997427 0.0037988860931281 0.00323730524054108 0.000537582251367291 0.00223070444661049 -0.0110452537026755 0.00662865613831397 -0.0086628506506564 0.00303022298033746 -0.0163696970721249 -0.00989243021229236 -0.00512740191210478 -0.0111143263503023 0.00453671580040653 -0.0178683544874031 -0.0102994052620566 -0.00357702226162851 0.00090077786206203 0.00292770529974357 -0.0182564179068934 0.0296149008301925 0.00920233719151946 0.00492956516866439 0.00474447258959098 0.0018136426720638 0.000225549040805202 0.00047579105667681 0.00354399058639358 0.00148246714169432 0.00153558739635373 0.0838546417661972 -0.060335188442102 -0.0622475150717452 -0.0762635837327935 0.0473616528648757 0.0393469718092843 -0.059906510155217 -0.0538118459391599 -0.00523002145285467 0.0837443356634132 0.0512645725034929 0.0583812234135787 0.0832636267721942 -0.0596079661176646 0.0246923854958152 -0.093807529600327 -0.087941822374364 -0.12360066838405 -0.0805976200454551 -0.249270492223739 -0.136217741540359 0.15213329856266 0.323481848916669 -0.0989911919278841 -0.17574369719204 -0.199070077255369 -0.0662859266538522 0.0308408776419717 0.261090253157638 -0.117875714298264 -0.00700461945352844 -4.91705989788414e-05 0.00566255569344051 0.00464297947818295 0.00590098264258555 0.00755058521103679 0.000585395097400231 3.65756212204968e-05 0.0092489647097293
  28 989.251330499409 ""  8.16814072701181 0 0 -0.0630731440467039 -0.032500165673802 0.0217559066160487 0.00381834190363624 0.0750299178923836 0.0934779731508244 -0.0682207445973682 0.011618702919899 0.0141785985561354 0.062787676140259 -0.0199554432404162 0.00424650076362031 -0.0411798085793657 -0.0402116618500399 -0.0343508131413162 0.0442789154342697 0.0198690346644947 -0.0858614112010107 -0.114714097174195 0.122370212906367 -0.0562687629105536 0.240419548145081 0.115880803856841 0.0509919412971689 0.132024852697761 -0.171777141029244 0.240138277985658 0.058780120567094 0.0752863565266548 -0.163367766592942 0.0275815040184789 0.0649396275352027 -0.228893710306415 -0.11098601549894 -0.0578769387303826 -0.052575901547155 -0.01563376614647 0.00297953149022204 -0.00273701901191785 -0.0418332810972621 -0.0144820369866339 -0.0143329689695202 0.0063758618928197 -0.00434619296138798 -0.00482873289960917 -0.00582064474993416 0.00308670429900504 0.00131074182597773 -0.00313135693856843 -0.00249811998076199 0.000587334323042489 0.0039665212980637 0.00242885505788867 0.00638279359842256 -0.00119871342570247 -0.00320318491706751 -0.000342585750608526 -0.0122937777225922 -0.00757489153024064 -0.0116171832189735 0.000682606106955159 -0.0138004751722067 -0.00710811583940919 0.00842208797345805 0.0160546931652199 -0.011049377919126 -0.0150645256192639 -0.0243373623898598 -0.00789462724020375 0.00756988187640132 0.0260073943299898 -0.0100910926882277 0.0205232984123222 -0.0111974064284295 -0.0598047230916895 0.159391994127479 0.106365017984394 0.00838627496050286 0.365596608883916 0.0532302642194964 -0.0620058588028962
  29 1046.17611136868 ""  14.2177799249967 0 0 -0.0170683151253731 0.01493769162444 0.00142714083422039 0.00892822128684271 -0.00989630407684777 0.0126914169598744 0.00278418665354654 -0.01684234551002 -0.00518040067798222 -0.00410993844733747 0.00287852673147987 -0.00222084377718734 -0.000442997322796493 0.00351113768894457 1.80174086453261e-05 -0.0490954348338213 -0.00886547144152061 0.0645218457234729 -0.0205214291815612 -0.0034579916059795 -0.0217802084128448 0.050177657254156 -0.00315341641862803 0.00356868471314883 -0.00845755811212144 0.0468283943089853 -0.0176510041660234 0.0179094786347788 -0.0302483456582049 0.0846547762952496 -0.0240242521009498 0.0410646226033193 -0.0116248643924323 0.0203442147727959 0.00631712718068146 0.0141647718685867 0.000125066321221128 -0.00948838482042248 3.11007346779103e-05 -0.00757715353104477 -0.0127003742921025 -0.00751872958439229 0.0150185260746079 0.00158973625317241 -0.00267620049327073 -0.0377463055863479 0.0096518249186786 0.00238632796763523 0.0259900429863597 -0.0518285901400673 -0.00603928554663591 -0.0565785419208808 0.0737077006818896 0.018757537256808 -0.298368483360745 0.0467725364748878 0.0566413968722043 0.375230138225107 -0.176508434392532 0.0254554010500412 0.346010445360401 -0.23529471000968 -0.154393935125396 -0.116674796949066 -0.318389557312513 -0.0556135907124974 0.198520168518632 0.0190203171737887 -0.052449370266011 0.27971992585463 0.226528738769197 0.0247486154450737 0.0057675731584676 0.00465343134814969 -0.0133868274965949 0.109888155489572 -0.00540682899525873 -0.0461559611764332 -0.0346182947429697 -0.0272744688442391 0.0505673679611481
  30 1059.27503842458 ""  6.6348589832607 0 0 0.0691170913453471 -0.0678194549657402 0.00135127740257326 -0.0351179070250621 0.0391905804978998 -0.0499367469036414 -0.0154644343143524 0.0689652942694939 0.0164534018936314 0.0106041023979534 -0.0135386376386924 0.00599090704905152 0.00813374570011145 -0.0117700767819532 0.00368155608092079 0.182528604741963 0.0190641757087741 -0.232145207992427 0.0788811088449358 0.00890931081976293 0.083749021782403 -0.192935955317742 0.0215357355442202 -0.00934325528857531 0.0335678093378603 -0.182725924887167 0.0706962497370553 -0.0682026023519747 0.122135747801238 -0.333588125007422 0.092231001498356 -0.151418750655288 0.0299354647181809 -0.0819029570333086 -0.0245460290843405 -0.0569567703134509 0.00271163231324445 0.0419260871140062 0.000788007322288693 0.0351254495896759 0.0552254519794527 0.0346677286542291 0.000782117161907134 0.00606683077224082 0.000907097735281441 -0.00719374017102987 0.000539854635212614 0.00343610175529741 0.00676120005592269 -0.0172120595654511 -0.00490448323287034 -0.0136682203685457 0.0206275860396154 -0.000122867307361061 -0.0526132356559303 0.0133960785077129 0.0372273842303257 0.117057300302089 -0.0538856536580161 0.00844763655980907 0.0705746587057251 -0.0700370474477168 -0.0459794235773191 -0.0299445900322039 -0.0786900377090783 -0.00711566192908891 0.0615185028463356 0.0253260573129182 -0.00826849692975993 0.0662071042300858 0.043976860961138 0.0111403636703352 -0.016482926877731 -0.0075208942741055 0.048119713043121 -0.474210660813169 -0.0207835303433536 0.144816940019086 0.0896924277869895 0.0883501709783143 -0.158462963296856
  31 1103.29386477532 ""  122.167142844291 0 0 0.064635996782899 0.0446651209121373 0.0816912081036962 0.00255684232750091 -0.0196617181723578 -0.0297973055999015 -0.0744638450672241 -0.0050666990024785 -0.024608234129623 -0.0770408309725265 -0.0513873499663061 -0.0431878832744402 0.0645873903193504 0.0513245136283525 0.050721590472771 0.308772440724295 0.0662216594036367 0.222261526197844 -0.00116347041830873 -0.173060134651332 -0.0318613321171848 -0.10047636852446 -0.0732816185553416 -0.0278442478589605 0.103932070603535 -0.0122383959620373 0.168334451973289 0.134733689168053 0.0408492173500674 -0.00821419576296044 -0.0314818060885859 0.184504398661074 -0.292965143014576 0.110920093730778 0.0614100073403817 0.0519736875556371 0.00947689979150723 -0.021997272096744 -0.0129983892663061 0.0519264520666542 -0.000682020139278165 0.0125967177522765 0.00184198296678022 -0.00277138203923397 0.000849078863761823 -0.00136461403274381 0.00111325143608658 -0.0010227645375182 0.00346470214722332 0.00195048111473774 -0.00104300131926954 -0.00205126015632676 -0.00115354378923916 0.00273757198286986 -0.00398824552260011 -0.00171853219492036 -0.0149124774056844 -0.0143603855646447 0.00778198560795828 0.000830287368579938 -0.00202768022250779 0.00950548391635026 0.00475057175996977 -0.00217790087053314 -0.0063771790995965 -0.00495659323383458 -0.00329720249756246 -0.0115799068088922 -0.00343271976561078 0.00466084897509066 0.0075785289147475 -0.00155356554618855 -0.0211637067481222 -0.0148132110080051 -0.0262919538821337 0.0448248429881132 0.0816915740270247 0.0457268619940141 0.206914829473351 0.0201128414447119 0.000123373290774073
  32 1126.54748449467 ""  4.14676505435893 0 0 0.000876023953080436 0.00463781240267464 0.000705384086935091 0.00104682985129302 -0.0033462831285854 0.000612276396033353 -0.00200058454959238 -0.00259005383987908 -0.00027247390025977 -0.000396505744473139 0.000897846852016159 -4.38235287460219e-05 -0.00128263911650924 0.00134051985949006 -0.000145780755577986 0.0115591582271001 0.00531929365594304 0.00781650885445875 -0.00378229682806566 -0.00461102235281151 -0.00490995170942725 0.00191150033741816 -0.00815259551449196 -0.00320797364373066 0.00343529802279266 0.0029361192302648 0.00556369848402249 0.00699153301523733 -0.00198613492340367 0.00797302246959912 -0.00295720059781032 0.00915630723209818 -0.0100283086495884 0.008651664161809 0.00322773552514579 0.00495616191350163 -0.00151764244514049 -0.00445016018448073 -0.00104009067269245 -0.00209799163866446 -0.00455084815036005 -0.00333735173524081 0.0030573795940803 0.0883275765274333 -0.0329465606753036 0.0186641393266014 -0.0590785219986927 0.0125418675387739 -0.0722174365393686 0.0412128630680659 0.0225274139416314 0.0586294340606223 -0.0408883166831871 -0.0269466609211188 -0.340010289322366 0.137755910575783 0.35260937205872 0.307544888937678 -0.323306360214397 -0.136272690983188 0.0895015730324871 -0.079376622123728 -0.0744950939382346 0.0959481599805729 0.243618797624439 0.0726728554049031 -0.123787716833536 0.0596171105834805 0.0606810610224625 -0.205168848833585 -0.165828711988118 -0.0261785097861999 -0.0012894301085509 -0.000812116326736739 -0.00134786369397543 0.0106663640747205 0.00668513062605307 0.00417683411259911 0.0126910522980116 0.00253374375647882 -0.00240568170958778
  33 1143.89307847492 ""  94.81173845226 0 0 -0.0295716772089519 -0.0178811674979124 -0.0440523133683668 -0.00979721942280842 0.0966584127286739 0.0547121526987451 0.0202880538486184 -9.5106670281257e-05 0.0149155900510424 -0.0749147347009268 -0.108360747143746 -0.0725348281474076 0.123819384508709 0.0241962595989084 0.0467983532413223 -0.144542448510386 -0.0334338158163093 -0.076003321292789 0.00782329362864555 0.19685457456218 0.0579811618715238 0.0968391806878108 0.109475911612459 0.0395098811166784 -0.0221121364389204 -0.0131780111297495 -0.0300982231248055 -0.040428281250628 -0.0119637401637194 0.00109721581118424 0.0119050313272397 -0.0532284973995632 0.0810529163763722 -0.160069414563642 -0.0457432210198637 -0.0559225130256982 0.128519108156604 0.132851460582409 0.0834131982598092 0.0370123672565798 0.0800445423489804 0.0894580867921146 0.00363413463746017 0.000872839137478453 4.5888435487779e-05 -0.000617366727669341 -0.0015411842589867 -0.0013836115203627 -4.7475528707116e-06 0.00443716333612704 0.00226135470078076 0.00119692821574364 -0.00331670662455858 0.000302566664126611 -0.0305519565651594 0.00598101216288528 -0.00363562041530354 -0.0149490817303007 -0.00474790278328354 -0.00869104099879732 0.00999481570223922 0.00713519064588001 0.00314813999671212 0.00257473362432109 0.00600146978223674 0.00111578680733416 -0.00869843707593095 -0.00530121776201739 0.000699908534005265 -0.00804722510404797 -0.00556005326202142 -0.00139949441203217 0.00870616052980375 0.0140772314816959 0.00823645982572261 0.037715191895046 -0.0423900656309461 -0.0493655872581595 -0.129771905161439 -0.0228575105602327 0.0335217371080567
  34 1157.20805310314 ""  1.48399458585902 0 0 0.00754186039746311 0.0141043105852157 -0.0212752673289319 -0.00325004312955636 -0.00532766592626584 0.0188689876684542 -0.00485169472648978 -0.0134601581784457 0.00450908787963542 -0.00393364122619268 -0.0046301496935181 -0.00450872874144717 0.00700125729037778 0.0081677593952938 -0.00717631586836586 0.0316352889344191 0.0235044264831254 -0.0361255178469818 -0.0291766661000725 0.0520403133556631 -0.0139800886200789 0.0425764464345662 -0.0480334239197997 -0.0246260139358062 0.0161890206670833 0.00194940307930301 0.0273499793475219 0.0276045604485316 -0.0125651792320148 0.0363175251398944 -0.00653745121181975 0.0213585192617088 -0.0258898647598636 0.00427505920856404 -0.00238099279533862 0.0293832429022834 0.0385131618710779 0.00857628265628965 0.0363064753401468 -0.04804108262331 -0.0299255534514654 -0.0141563220601947 -0.113193529558531 -0.00447639923166297 -0.0117174231553612 0.0459927080850298 0.01153964087142 0.0179024720020694 -0.0573367668807844 -0.0287046981304722 -0.0249126928242754 0.0170174703957178 0.0203400986493294 -0.00803323682858205 0.589610489398049 -0.108356299068619 0.14080570775888 0.457314061912227 0.0663289561261552 0.208866466646057 -0.01815444683455 -0.159771965752044 -0.118558968651423 0.0230487537923185 0.0654312400531219 0.00951619766304884 0.0279941485740182 0.0746838232804295 0.0198503426008551 0.00602201168368362 0.022429768304844 -0.0100992584076494 -0.00476973023143276 0.00155133958249786 0.00741379974059009 -0.00834342921160466 0.00102237824330368 0.00962775134653663 -0.00461102269812405 0.00390406179095905 0.00204226669232612
  35 1164.09409297341 ""  4.26069564526665 0 0 0.0624898799364758 0.0402733041725737 -0.087609391581244 -0.0231888656725024 -0.0417332919246685 0.063982614444764 -0.0302145927812859 -0.0436453318823563 0.0181366196995 0.000877023485486111 0.00607811473399829 0.0066544275163454 0.0117491435476823 0.0284978108703702 -0.0611645655202914 0.16177898940181 0.0868966772259469 -0.182416099007504 -0.114658624687569 0.227003274871906 -0.0488678430593468 0.1394204480786 -0.245465524529691 -0.127091093878992 0.0792940924925904 -0.0210015564505023 0.136745159560691 0.120015491873088 -0.0277469784282021 0.0993009874906215 -0.0106252183336473 0.0708425159365517 -0.127279072956544 6.55309653825268e-06 -0.0298272325566447 0.154369307192666 0.21183302020593 0.0560512619943531 0.210549869539811 -0.295490138338975 -0.165887606571364 -0.0843919707558904 0.0244429001314311 0.0019424326441241 0.00508221500572889 -0.00814667297159383 -0.000239057549296222 -0.00621926808096798 0.0081557339668181 -0.00320572165119491 0.0109527080459041 -0.00307556096055058 0.00166149328073714 -0.00555093026070144 -0.105527508873035 0.0207280752063458 -0.0249717395936846 -0.122166547626809 -0.00837921831446881 -0.047022901315006 0.0116432241807126 0.0104682670197084 0.0211022290698658 -0.00785000958552412 -0.0166829778897416 0.0100325062446288 0.0142433224993353 0.0160160197988823 0.00216702111366201 0.00189975589103119 -0.0168251531682536 0.00984168100740522 -0.0206272064796449 0.0126075342092222 0.0452751259902044 -0.166255727303463 -0.0429268707506864 0.0307146312218358 -0.115196555689036 0.0118948670894052 5.78342680503807e-05
  36 1171.13581756826 ""  4.17657029657132 0 0 0.00600544281897789 0.000209816354600011 -0.00545790202510175 -0.00219910386795957 -0.00322403959577172 0.00274277897470918 -0.0022750486426786 -0.0011824560697645 0.00123576575522016 0.000897551327961414 0.00194941705946751 0.00280499468358612 0.000664582957793508 0.00123277599186101 -0.00731691944834438 0.00519573938288103 0.00180518078829776 -0.0122969763200423 -0.00552941747140551 0.0171291199884773 -0.00102207082016749 0.00458509410929096 -0.0175736142893634 -0.00937103808423845 0.00462530810328839 -0.00396733861894385 0.00876412504292965 0.00660965864156025 0.000655453685450591 0.000835368241358616 0.00141701565395346 0.000832978622682085 -0.00745128346007503 -0.00615201550661885 -0.00580182024183877 0.0124628835430028 0.0226591039442319 0.00902325834955907 0.0227997686186468 -0.0308369173291692 -0.0142421927356576 -0.00685486826295078 -0.0239313921844024 -0.0161123923834111 -0.0216233011834691 -0.0126186493161181 -0.0189727716502831 0.0363834215846289 0.0665850091426589 0.0971315297630495 -0.0929107668708961 -0.018578670637987 -0.0579306688660882 0.0900674929931328 -0.104148232652668 0.000661162962783178 -0.074973005242487 0.37058452830061 -0.0379472865879488 0.0854013829070326 -0.168485908131202 0.288636213265474 0.0418078082990804 0.0146521155951039 -0.0186509929357393 -0.161554318246119 -0.199784307737525 -0.378557237583386 -0.0878752400604654 0.00544609832774278 0.175892787106805 -0.0830471119418444 0.000380959666449136 0.00180404328066987 0.0037172784197884 -0.0263116987562369 -0.0119358158069794 -0.00153316557496307 -0.0265991688307874 -0.000472624373517695 -0.00363495370244732
  37 1189.30315994326 ""  1.02617267514641 0 0 -0.0306930543516066 -0.0280462835262143 0.0669139777178151 0.0150425137586578 0.0171870469652753 -0.0540841035879862 0.0134890337829768 0.0352439104647902 -0.0113590301532131 -0.0191008689200612 -0.0157373686878807 0.0562423000781968 0.0352037468136736 0.0280388260423086 -0.09092743370914 -0.0840548132351771 -0.0670231068844711 0.17337041376111 0.111634610363688 -0.104122187993223 0.0739889151954101 -0.148686316834281 0.0787659237096835 0.0494326695751644 -0.0450048211472994 -0.000291472064619554 -0.0747271945548241 -0.0748001643699487 0.0314913572982675 -0.089038367481872 0.0142153954547697 -0.0470834994896348 0.0651693477751547 -0.0947609138287645 -0.0784670184026363 0.168452038911468 0.337300531146653 0.127281226850916 0.332665780070144 -0.423774638457142 -0.191291664093954 -0.0799640945371946 -0.00220273184398446 0.000909628800615769 -0.00197650036272185 0.000833588936274156 0.000497057158322517 0.00042082876120251 -0.00256743120044815 -0.00356704154111537 0.00199828639294462 0.000752452665956138 0.00180216889836162 -0.00212824946985785 0.0172151699192247 -0.00208947203486466 0.0103340174716774 0.00677919434100211 -0.00252860048615735 -0.000498810260467056 -0.00351823784764715 -0.00553303586405353 0.00126441322558126 0.00026548804446396 0.00220703606697392 0.0036239649041172 0.0053999138612801 0.0101090480698594 0.00233993276962508 0.000630961577789435 -0.00298585280956317 0.00165462537026995 0.00889411843572701 -0.0107756159469435 -0.0315471835634165 0.105191946751982 0.0363001735003185 -0.011994601783761 0.0967135851239138 -0.00715826037705019 0.00319518168781158
  38 1196.6045877446 ""  0.109685794604234 0 0 -0.00638775951738792 0.00467013512132658 -0.00102615724822248 0.00108100632962862 0.00232014997478258 0.00295382633321912 0.00326633378239259 -0.00342165709289405 -0.000768583068299759 -0.000810323299227209 -0.00405143570286516 -0.00311755604567091 0.000263129500688343 0.00305595569267918 0.00298997909619546 0.00142569377940595 0.00769336284703456 -0.00587899685852104 -0.00123414500389357 0.00310967876875502 -0.000681113864422937 0.00526338111178388 -0.0023479812088653 -0.000840302551419557 -0.00263163357820627 0.00966512457081785 -0.00717218629945727 -0.00043301177766911 -0.00688398840649627 0.0145164174883592 -0.00468304846478779 0.00360266741371319 0.00744243431127928 0.0132698521493492 0.00657723778997572 0.00417220382974899 -0.00627392784264626 -0.0094321938418915 -0.00654392183980546 0.00611724026979322 -0.00383022462339533 -0.00308096492430525 0.00868225929544097 0.043638365729192 -0.0892233259650719 -0.0248229534321263 0.00434418374168662 0.040875980668132 0.0531792134116772 -0.0924096417318397 0.0184111061166703 -0.023609481191476 0.0379630284976206 -0.0196304492515127 0.125673569172458 0.0229415642045022 0.244064586135362 0.0775821712742116 -0.257678201792947 -0.21580538084689 -0.475271542180844 0.288211746919518 0.325388086370635 -0.0444754244837115 -0.0863280792354119 0.0130318067072476 0.150402826542496 0.104210767210658 -0.00125507518446163 0.0977738343051935 -0.00510172541414487 0.0563874825026716 0.000117990155815934 -0.00329610815531295 0.000888062661050378 0.0144778837296196 0.0105927207061817 0.00710760758226633 0.0138975644708491 0.00596284975798811 -0.0149621764937304
  39 1218.50926467262 ""  22.1681859863109 0 0 0.0556115018161783 0.0154044191897282 0.0160553020260255 0.00359102120183649 -0.0684624719865522 -0.0171048885748102 -0.031936147456184 -0.00551659791009597 -0.00341780286997082 -0.0349382277675088 0.0845766089819961 0.0154139654025871 0.0472730338602449 -0.102478982318757 -0.0173087951846941 -0.075494280440505 -0.0231502820329687 0.0413606034184318 0.0254941066263036 0.060518206271984 0.020890709711998 0.0444209788726576 0.0401152112737309 0.0299853964723132 0.0404223949084044 -0.00710580050434431 0.0735050970073464 0.0616830243718214 0.0161256154074119 -0.00834815383986723 -0.00253561063326993 0.0440232807786446 -0.105088256659998 -0.43691965583308 -0.189850875761248 -0.247409832585884 0.0951070989877992 0.310270310204801 0.0798814234484899 0.0712114486278957 0.275424732927722 0.198624986290456 -0.00159354232342987 0.00106961892745717 -0.00475232278660046 -0.000306240140442839 0.000837608263049816 0.000885435291634695 -0.000143686493502546 -0.0034794829317302 0.00291540051392005 6.11130549670108e-05 0.0011867151993552 -0.0015350077064232 0.0148463096802569 -0.00153941274915448 0.0111168012246578 0.00685128383188733 -0.00875588072676012 -0.00672616390094532 -0.00928609936830251 0.00884679360122726 0.0127133804261192 -0.000449522391812573 0.000365303440215177 0.00290040680944527 0.00457243275410952 0.00691647088774792 0.0015135806371307 0.00148217594305871 -0.00266124950615126 0.00203003505419374 -0.0141738394735384 0.00457150990204979 -0.00829876777399901 0.0958205443713368 0.0143253693154504 -0.0224871512016628 -0.048505812896742 -0.0307697234853864 0.0715940987599714
  40 1275.51927405286 ""  0.611909536943044 0 0 -0.0459681745447629 0.055088501463719 -0.00232163252933045 0.034252657220056 0.00894889862482101 -0.0119658924492429 0.0230111438963676 -0.0610671045841029 -0.0153223891614099 -0.0259171008107234 -0.00461225966985246 0.0254295260884054 0.017033589395545 -0.010694045720748 -0.00886536965558965 0.114064778026144 0.200933241338941 -0.435449477415053 -0.0820788965236193 -0.430010541650665 -0.146241093494911 0.0704513143392917 0.371815577621035 0.210730470057533 0.000733711585308652 0.117902791425821 -0.0410121334817292 0.0419625877253856 -0.0940153528384011 0.190658198795283 -0.0738243785884749 0.0901369909497853 0.0202669882463981 -0.0736980468699178 -0.0372111000993893 -0.0155548613675371 0.041606876325449 0.0448565129909929 0.0384503836352533 -0.0346672514923848 0.0247080607684789 0.0306926546880412 0.00379055408645233 0.00357648718802818 0.0117795315865989 0.00372797473792122 -0.00344416795774224 0.000620697842517858 -0.000748467891357751 -0.00147014884218698 -0.0115638562083517 -0.000822800086599693 0.0022777293885155 0.00115584094522464 -0.0283425396222272 0.00900727555896984 0.000788294347406063 -0.0120642197907375 0.0128249333659568 0.0117255247978495 -0.0403558354523736 -0.0239101316230021 -0.0260458606944621 -0.00093398487970127 -0.00328877435398635 -0.00739196421682878 0.00507866436530978 -0.00218983285950444 -0.00303231381176068 0.00308207305931955 0.00644852866666259 -0.00123334256738698 0.00938145280483687 -0.0134132120747807 0.0178991628253094 -0.200552922435076 0.00368396526200523 0.0770108540715826 0.127610631242363 0.0623021023398402 -0.124707314632319
  41 1288.89229127652 ""  21.2736855102887 0 0 0.0948376915324102 -0.046026593521822 -0.0587392219596486 -0.0262405510992798 0.0151720738159141 -0.0117980278715114 -0.043774365066201 0.02109650185259 0.0210667770103344 0.0106020032669126 -0.0171873512992382 0.0262531182253499 -0.014021367684161 0.0175591898197051 -0.00347226839491065 -0.0676187811818472 -0.105903025449304 0.0179300798744988 -0.128388208582697 -0.36309698294576 -0.137580786652417 0.100281550184509 0.362103260155312 0.173383795205582 0.0415025098955292 -0.110334514084699 0.110607030216083 0.0640898972506207 0.0606433708959874 -0.0868414685555554 0.0670031078606465 -0.0548281123069323 -0.109549184270202 0.0656368745334838 0.0275707185316248 0.0516204179018249 -0.00856630904389687 -0.0610997851030919 0.00166091163714832 -0.0229860391258702 -0.0451816366857661 -0.0316614729351741 -0.00983948249758094 -0.0138619783996765 -0.0363391180308338 -0.014283317742525 0.0107360470188341 -0.00260765790390057 0.00650830778987531 0.0105759616938025 0.0375749399503873 0.00172894245592702 -0.00968022631033829 -0.00238719580783653 0.078088377565505 -0.0292385725867847 -0.0217927833808318 0.0333992679762672 -0.0412127658140138 -0.0384964223796627 0.15755886788055 0.0780600034572412 0.0787961279096701 0.00197102054530942 0.0074411140508144 0.0244313755034177 -0.0230963108042811 -0.00170477724604911 0.00818970937589916 -0.0102052103646362 -0.0202836876676264 0.00358052279960496 -0.0208146835191308 0.0428018028481659 0.0114207228032171 0.195885428024128 -0.0547479910471121 -0.120016086856199 -0.306457412739919 -0.0790033604106712 0.185873458559276
  42 1303.24159592895 ""  8.19358387167575 0 0 -0.0345993055124116 0.0162271125647216 0.0215036045109862 0.0120760164293756 -0.00301994964433786 0.00190111571653328 0.0161655456039229 -0.011336457525011 -0.00866441746410156 -0.00474135732152561 0.00540878963402654 -0.00562992704382425 0.00477845262299222 -0.00593472061413775 5.47489244103572e-05 0.0474809724178971 0.0569212980373888 -0.0600696327299618 0.0344671882685183 0.0749702435765823 0.0307678190199106 -0.0332807724619669 -0.0913535470808886 -0.0410615635701682 -0.0129167782329434 0.0450293083781423 -0.0392316689993801 -0.0194339473042748 -0.0265954031903198 0.0394201215528372 -0.0286811097964819 0.0265195411213821 0.037572929173311 -0.0234407466803341 -0.0104793297724434 -0.0158605848319642 0.00432222207713509 0.0201987723872774 0.00113143503813277 0.00189054333729069 0.0129820790169879 0.0103058924161136 -0.0229315248791333 -0.0479965780177322 -0.101861108414065 -0.0498634426332087 0.0309645040309858 -0.0080841642374369 0.0278443276825154 0.045343010207487 0.111337515948739 0.00296948102558135 -0.0330168380209344 -0.00453953330206717 0.20717289882932 -0.089916615379535 -0.115953180504312 0.08997529938181 -0.120185139057035 -0.111706180195223 0.528370392266401 0.208344653452236 0.204649623412567 0.00277242440852646 0.0113357966958369 0.0741925126462898 -0.0829452722244561 -0.021811016767228 0.0209582692194534 -0.0292807137627553 -0.0562945527099738 0.00873511791126655 0.00785796598674448 -0.0128783958738357 -0.00156266090973708 -0.102947622579618 0.00228386757907347 0.0372541785549506 0.0988628339039114 0.0328273651727527 -0.0766850108789898
  43 1360.50287261821 ""  8.72506988640417 0 0 0.0983832175570542 0.0113199072998392 0.101363857260452 -0.0509994837746865 0.0207433112276234 -0.0211155499824925 -0.014480809368213 -0.0430338104795615 -0.0195930627112072 0.0222465515637047 -0.0177535142897967 -0.00234919768870206 -0.00932808784163145 0.0198701324074295 0.00431639118520462 -0.594844932735672 -0.0131451525747221 -0.432354238160771 0.0194773212190699 0.142406971272869 0.0696272455189174 -0.0861650334409264 -0.0109523302169513 -0.0307772938659667 0.00386866357046045 0.152692563434387 -0.0143125424024822 0.0845953061971441 -0.020334026783901 0.00430641157599777 -0.0541177161946699 0.121055629682101 -0.1062862279119 0.0424722280047577 0.0291138065371729 0.0216104643104602 -0.0129636957541183 -0.0587074686763329 -0.00979995515387698 -0.00177133172596921 -0.0549564206013471 -0.0423254374757907 -0.000371097241202274 -0.000237171336667262 -0.000710349520325773 0.000167371646455158 -1.36371448306973e-05 -0.000141742597552424 -6.67306219662471e-05 0.000697569035292746 0.00092925425194579 8.19111995575809e-05 -6.12856531711729e-05 -0.000458294583241381 0.00137580016272535 -0.000443197085021238 0.00114250707589017 0.00210433836593945 4.50897332042193e-05 0.000270543129082254 -0.00122898474728909 -0.00363240917832669 -0.00185918213180969 -0.000205172040113383 -9.48481603396467e-05 0.00143350042372276 -0.000641282719118364 0.000748362014244474 0.000206311029503629 -0.000365442567952536 -0.00129280383995978 0.000344053216015282 -0.00780333633366923 -0.0103720893630446 -0.0194650232316288 0.0271045613339744 0.053959699135331 0.0338563317958559 0.047538732959924 -0.0210898977449476 0.0441486274944099
  44 1404.25330608784 ""  4.81480606444748 0 0 -0.00677406603794112 -0.0368292300037093 0.00266322497452996 0.052705077762347 0.0508119322079816 0.0369309867610192 0.0296359317021958 -0.036027067045243 0.0802480457141311 -0.0148023122329676 0.0204850311866025 0.000355775001080202 0.0122002498155254 -0.0106499331378019 0.000730421454137575 0.0534468487509384 0.0060805302462406 -0.124979324470326 -0.132048922032841 -0.238097691813211 -0.171914716391571 -0.173941338680667 -0.318441347806402 -0.13445857017255 -0.257580433697207 0.141448193213491 -0.266632514308635 -0.111457978601782 0.032291655877356 -0.366741745545447 0.044763234208393 0.261387605219065 -0.290359066787572 -0.0860478349882691 -0.0297266409757644 -0.0459325083398252 -0.0370489945721912 0.0107196741956508 -0.05380149942999 -0.0638311580889589 -0.0166393054171337 0.0115321221150452 0.000237855724133725 0.00136187956088351 0.00119777113466756 0.00135089747410215 -0.000260192883045353 -0.000481646618100486 -0.00269078419477043 -0.00344015386219676 -0.00327541838048126 -0.00218377979211245 -0.00353421500111151 0.00138307576463619 -0.00360429839223592 0.00236109982321882 0.011799461372715 -0.00376220141101552 0.00868217918533521 0.00420220116515643 0.0037331403896538 0.0127356258689461 0.0074198848232272 0.00447073224977363 0.0220943467982325 -0.00724481212119599 0.0157317158019205 0.011155654106891 0.00698451073776694 0.0121003743428799 0.0154787177299812 -0.00686117648659215 -0.00284815028047986 0.0184223371676922 0.00124407913095605 0.084670979276364 -0.0273162834036647 -0.058594317632261 -0.0863573963266581 -0.0150509253799307 0.0429259860624147
  45 1410.63481299777 ""  2.4176187552619 0 0 -0.00116425361615811 -0.000533142104693704 0.00373202357007527 -0.00310808820356154 -0.00363173985774693 -0.0032399231997353 -0.00105980403058224 0.00156511321982444 -0.00464512525626921 0.0010175352971465 -0.00107641579421681 -0.000109468218398081 -0.000988035152469275 0.000525702177458142 -0.000153108440693426 0.0143375627660481 0.0068719997107773 -0.0117338486360008 0.0125089129728369 0.0206433309038128 0.0147980585255651 0.00827029243351382 0.0164515974704375 0.00663123456942457 0.0117687028976061 -0.00627549657618654 0.0110097749073976 0.00365304986052419 -0.00252137647564186 0.0184735074072103 -0.00349314046182029 -0.0107216755130409 0.0139177101107855 0.0068359088442373 0.00223110249289185 0.00300281281105606 0.00283471533240813 0.000492512797182794 0.00410003595234166 0.00453483693470139 0.00164702249172518 -0.000653595878024845 0.0064615631206015 0.00871833906636111 0.00849679241235345 0.00787432331508201 -0.00134252219754434 -0.00654692681529619 -0.0259821382524045 -0.0266080724430339 -0.0358551803310048 -0.0590938235746982 -0.0970868919285019 0.0212985065131219 -0.0463420056497763 0.0205842968270719 0.106229140785804 -0.0433596614683099 0.0986088288617704 0.0421040800595359 0.179196830513747 0.204780562488998 0.109794081492889 0.0891125382489749 0.507487917224237 -0.100680335795804 0.330057767326104 0.242456138225285 0.157609620950223 0.305500804323132 0.317150364158332 -0.134818032209637 0.000102503348021165 0.00107964357713645 -0.000969745527390581 -0.00115780140861393 -0.000851451236780842 -0.0014152403139754 -0.00550228976630937 -0.0019437830548284 0.00417316048313692
  46 1413.25416451737 ""  13.0265736458575 0 0 0.0342012655788883 0.0355189603159841 -0.0572132555626305 0.0425574632576347 0.0593816568278852 0.0465469280911827 -0.0146094252805968 0.0195056243062313 -0.0228105144404715 -0.0124083517517868 0.0145731970136256 0.00354807691002265 0.0181163835978798 -0.00482711167660874 0.00447528004700849 -0.429423824872544 -0.149733448167136 0.266205101305975 -0.192549963231626 -0.311993755094044 -0.226500780505807 -0.132363813936219 -0.235636687839245 -0.10001756034795 0.109020651900641 -0.0791356407498568 0.123839443808629 0.0594952793922666 -0.0017077390894524 0.144857907976416 0.00631338450256671 -0.142108722613907 0.120758573793698 -0.126325758695917 -0.036902271553853 -0.0547321657752814 -0.0589389048476606 -0.0229774406503333 -0.0856347234290903 -0.0928496526680115 -0.0459520835317515 0.00331909446437091 0.000687198220919229 0.000578085767578055 0.000891071365406871 -0.000580615134353066 0.000262033115369872 -0.000235920927140178 -0.000184735690433962 -0.000832545780903273 -0.000812647900392207 -0.0021176809575059 -0.00320750107220201 0.000769089178233719 0.00155856956423449 0.000240602338886572 -0.0060913230224311 -0.0024029830530541 -0.00549980241701785 -0.00329719268265017 0.0147432476930543 0.00882073091362512 0.00494752562087186 0.00276417017990877 0.0162322330278921 -0.00301991429518811 0.0109019812683502 0.00657072578397913 0.0045137902491008 0.0105002100591161 0.00959013096779183 -0.00354122125804437 0.0083606786033532 -0.0414674606602554 0.00689472419725538 -0.204840368474718 0.02899315931646 0.116435776303734 0.17789825151617 0.0383986166439954 -0.115180923389146
  47 1430.97565568727 ""  10.7651288874553 0 0 -0.0135053407766248 -0.0707220117351722 0.0707769101601209 0.0311040678680263 0.04114914887459 0.0128592212220086 -0.0139745159918102 0.0368354701505768 -0.0743037831220761 -0.00748317561821515 0.0162435208639084 -0.000505900212466677 0.0122140501236083 -0.00463732914975978 0.00491293281530852 0.213528170876078 0.083588443070281 -0.367491555927435 -0.0152496341536555 -0.141175051573951 -0.0385625130324643 -0.123390822236513 -0.30107687605081 -0.154209643891826 0.162163718844204 -0.167336499046637 0.141216679675533 0.014584445874337 -0.0416240755956333 0.302410619394097 -0.0296914279100954 -0.179915743507192 0.186780881702276 -0.0804695441853546 -0.0181130595047089 -0.0582236614505297 -0.0456066215842526 0.00313778094110323 -0.0651748668926974 -0.0721887956483562 -0.0448143213188896 -0.00298383574596194 -0.000456446436115099 0.000911380433637083 -9.47675116841688e-05 0.00187523547206626 -0.000462245428383555 -0.000549680734855257 -0.00302542755916189 -0.00363497996004717 -0.00222832010702752 0.00302267846684308 0.00407517267254763 0.000818939198414231 -0.00376686955936996 0.00207901427397579 0.0201650605383011 -0.00127034495422031 0.0148776136071809 0.00735002382301091 -0.00591735651525586 0.0050751468907178 0.00428051346341927 -0.000974607083499373 -0.0159094374386584 -0.00432217906596006 -0.00889913524986756 -0.00691054183887659 -0.00421296470233812 -0.0141878749662502 -0.00540506025909471 0.000724016805111494 -0.00870096544286332 0.0415065748694052 -0.0108413958719685 0.220248756378627 -0.00723441640787244 -0.103673970490371 -0.182131617214985 -0.0537617863420988 0.151607899336794
  48 1449.36727497868 ""  16.1286974388007 0 0 0.000199274783217019 0.00321532701778216 -0.000878600520464476 -0.000987782504282071 -0.00191081992231569 -0.00116778742932752 0.00030806405209965 -0.00136065303842725 0.00109901116257014 0.000346636911120033 -0.000778418639883546 -2.95270256922929e-05 -0.000732336305116324 3.20132861642772e-05 -0.000355094628123305 -0.00870396957410652 -0.00103963792950448 0.0102416248069212 0.00200788652024586 0.010422601391419 0.0025157329720924 0.00148815366249966 0.0119678776670939 0.006558146106766 -0.00139003820463517 0.00795797673606354 -0.00115668329008229 0.00166506748961474 0.000919364701270862 -0.00691466253552397 -0.00164067102827237 0.00419982834381008 -0.000500835402965726 0.00504100451728855 0.0010636250313484 0.00288154106359669 0.00278728100644233 0.00100623836709224 0.00395983404296719 0.00398538079351306 0.0028547340764034 0.000267793713583685 0.00505079605480912 0.0268401314858087 0.0152873290055003 0.0186037245859346 -0.00198603633196035 -0.0153207848829317 -0.0714844440509747 -0.0999849497141826 -0.0628200920619916 0.0504949955843238 0.0536446494886635 0.0496422669938308 -0.0305194197069768 0.0393895656033947 0.251534571346948 -0.0801613178003757 0.186173045481869 0.0740947491694023 0.348411737492496 0.367929118286916 0.246609902283333 0.0232809525868104 -0.219507689795859 -0.243627637142159 -0.0667592973753181 -0.114507631261143 -0.0447042992354258 -0.296697293308603 0.00471775260640054 -0.056478956429796 0.00105533958830137 -0.00192460544115482 -0.000427933452290733 -0.0207346200055781 -0.00331005395309674 0.00481471532173864 0.0067390831916166 0.00285084521824787 -0.0101382880045673
  49 1482.63277385002 ""  2.09449547361023 0 0 -0.00547283761677135 0.00708071594152677 -0.00346031774267986 -0.0331566865144126 -0.025079704889939 -0.0200103197795376 0.000844201081816691 -0.00818807107955238 0.00641920411733352 0.0127757149537243 0.0186309842067731 0.0125449859156565 0.0559863400133707 0.0562925738135904 0.0453968328118946 0.0507607843751522 0.0111370248533027 0.035314290673047 0.152979462563807 -0.047208963064638 0.178832714389855 0.237479615471654 0.0447332517395171 -0.0453308770416554 0.00186093655917905 0.0713837121277547 0.00537414631730806 0.0148045658560697 0.0130409470529948 -0.0722175549979114 -0.021365101091896 0.0258867980906204 0.0154660470605914 -0.487878265718893 -0.0536586630255021 -0.240041231317765 -0.160025986486307 -0.316864227630114 -0.264519852165534 -0.209808298867706 -0.396558803173178 -0.154613865367219 -5.96945773360407e-05 0.000201592668927331 0.000232493644401091 0.000143423880168548 2.04514136172545e-06 -2.95895927835243e-05 -0.000290580254889298 -0.000209514441970946 -8.3047781529124e-05 6.73950087577929e-05 9.25239555260181e-05 0.000461915744226485 0.000294401280306031 0.00014250205593408 -0.000833079411907943 -0.000127798947064494 -0.00109496349021632 -0.000397205729776217 0.00134672856506702 0.000972239263059083 0.000643598205937672 0.000623000970555763 -0.00015250260414836 -0.00503589663084477 0.00309002821108062 -8.67985838044677e-05 -0.000209394698198353 -0.00352044029056416 -0.000543762033717366 -0.000587529038400967 0.000908805757804144 -8.19143133088158e-05 0.00168704746987303 -0.00827888810416163 -0.00950702036547628 -0.00533909261649131 -0.00324630767785201 0.00432913867375297 -0.0133572606399602
  50 1487.95027713786 ""  5.25998565316693 0 0 -6.82509248267553e-05 -0.000575432211635299 0.000695493189263481 0.000187024969878873 0.000397428918737279 0.000103460931347301 -0.000256143787915929 7.83651236107572e-05 -0.000262325673740927 -0.000124653329950219 -8.61755580874472e-05 -7.68899337267678e-05 -0.000370573193600841 -0.000507317970679107 -0.000122773103456459 0.00202548338574764 0.000845674258225405 -0.00303026248919264 -0.000173415551225974 -0.000851336670520377 -0.000180532621152635 -0.000930881330860137 -0.00195865380964316 -0.00100389713399752 8.61280835409803e-05 0.00092901223195086 1.23164241955466e-05 0.00232167387784568 0.000450075118564382 0.000788261820804223 0.000573337798889992 -0.00193765568992377 0.000332466191026428 0.00404817356076505 0.00112185818428219 -0.0006978578661323 0.000854361794155359 0.00409251647722129 0.00174968287954745 0.000854781460615682 0.00115808930055425 0.000423619152234052 -0.0045337466423158 0.00299193963131789 0.00421559991759661 -0.00149122119735097 0.00127975942642725 0.00200329678552233 -0.00458683323052756 0.0239851261443331 0.0299673528274671 -0.027502759375074 0.0169920202361889 0.0314047523932041 0.0527957369889327 -0.00856974043663805 -0.141649292615848 0.0184322879954955 -0.138122267463536 -0.0618536594083665 -0.0113595376251483 -0.0830093221126801 -0.0430759601206085 0.0792128149047 0.177360900204561 -0.542595599929036 0.560941985815055 -0.187188254716863 -0.186893778573844 -0.24131860622552 -0.304756928871934 0.162723232964484 -0.000427322002935174 0.000437910742072377 0.000326011289344447 0.00639881119149916 -0.00234461594953433 -0.00351778884661265 -0.00106485736641872 0.00144767077101712 -0.00250341314396572
  51 1492.33164029906 ""  6.62163595122892 0 0 0.000579839608850048 0.00241500928693714 -0.00341680043013246 0.000946875144744286 0.000191667720016875 0.00153125814173834 -0.000701519904585451 0.000540918496973446 0.00191592323581384 -0.004225237993864 -0.00399401197357391 0.00862482440118313 -0.0219964417999111 -0.0200206995559773 0.0471573145618188 -0.00728723082398586 -0.0020920963560361 0.00823893246994919 -0.0132908778168181 -0.00795229508984785 -0.00821794146883913 -0.00101294036000511 0.00789277941523372 0.0114843901097873 -0.0106950418612709 -0.00675387381792142 -0.009828516163576 0.0076313922594334 0.000772849936057955 0.0070974294866904 0.0119986887697677 -0.00816832122760433 -0.0138817134159113 0.256542969507258 0.235051496121582 -0.609436207780236 0.0455216642782756 0.469368029177454 0.134676957098835 0.0256361391477009 -0.409002673252714 -0.225217106076771 4.94801872796768e-05 8.54499995847625e-05 0.000203355079596547 -2.44624572687497e-05 2.34644309561384e-05 2.00115540064755e-05 -3.70408778888148e-05 -0.00016605307093531 -0.000220168072955092 8.84506745077984e-05 -6.67407001071453e-05 -8.88166133656909e-05 0.000208400160754201 2.18059606999122e-05 -0.00106040237722483 -0.000156068749594524 -0.000839341148098291 -0.000337249162221168 0.00047525195677858 0.000549830473741445 0.000242892715275224 -0.00027988926842012 -0.000546708736020272 0.00206613213257063 -0.00209735950472003 0.000662556569180724 0.000705794228447085 0.0011148661808318 0.00132033324222345 -0.000639760286838867 0.000358765573983221 -0.00121474058375405 0.000448019318222544 -0.00663695977706507 0.000804081329095546 0.0037358618610828 0.00566914218550756 0.00146460579936112 -0.00365234356290234
  52 1497.69488448986 ""  8.53902549396829 0 0 -0.00278628866007916 0.0213221193633789 0.0153208680010773 0.0146595511408422 -0.0197690031995041 -0.00287706709859366 -0.00472311443431408 0.0383924863030202 0.0203193489782516 0.00266594597167397 -0.000738971741536925 -0.000188852563239108 0.00324992203593893 0.017327687163293 0.00664463253509967 -0.021381155063553 0.033624469155851 -0.0377480071460249 -0.0718706452379317 0.157475994993275 -0.093662661876237 -0.150713281522882 0.0726698371544204 0.105032838553071 -0.29911164020937 -0.391819076925625 -0.312011511854888 0.0491587064503689 -0.0426076995133136 0.383027258280318 0.335727049554814 -0.208948666728931 -0.404845189793413 -0.130998402718571 -0.0185373697900893 -0.0395107657185294 0.0272004887284326 -0.136215614252442 0.0230776359918754 0.0675843230613219 -0.0779202054995041 -0.0641434817567571 0.000122223633757508 -8.64712573545496e-05 -0.000256298793553233 -0.000276028438137803 8.73018205648142e-06 -4.04955103748123e-05 0.000135997324924581 -0.000107719069661387 0.00028251429586992 0.000111287127069805 2.13038742787734e-05 0.00019921680555614 0.000459945409168822 -0.000145608979221444 -0.000121356406977079 -0.000169829064948902 -1.41814150856277e-05 -0.000422725702496283 0.00254681394435102 0.00139024085810567 0.00123783443350436 0.000104029822502759 -0.00131469719213135 -0.00206703094109202 0.000466189562198882 0.000371945200754919 0.000326987823847094 -0.00229440071073845 7.50120008395171e-05 -0.000766319860614858 0.0022561786158199 -0.00549524313158505 -0.00393682497467306 -0.0305190450961327 0.0213200836442907 0.0274126266916929 0.0263014692934513 -0.00134688480121369 0.00161751686130312
  53 1504.46906329521 ""  5.45630630418128 0 0 -0.000451503970589505 0.000136358966129559 4.07412801584691e-05 0.000847022065422914 -0.000686142124427835 -9.48992218084067e-05 -0.000403878259620263 -0.000356458965219449 9.92648607271264e-05 -1.4977462690864e-05 7.19152314224821e-05 3.37795007759508e-05 -0.000186473894545605 0.000727111480143793 0.000210984070277533 0.000950311527914717 0.000205964212765661 0.00112292758254825 -0.00276062106654785 0.00564045114564803 -0.00400506991661535 -0.00622076663874982 0.00215612999719806 0.00373767378837266 0.000192590000584264 0.00682390783423276 0.000310285244863873 0.0063526621813108 0.00192879156138938 -0.00330546444692755 0.000337625967082686 -0.00317587567638649 0.00211936310070969 -0.00545641006177097 -0.000550828258844697 -0.00243356843567364 0.00300190615366057 -0.00622414121283766 0.00352529164955905 0.00583583979723493 -0.00358459684384695 -0.00383870910367409 0.00232814191888449 0.00105588685534435 -0.00244783532986733 0.00639609869330928 -0.00378567489093353 -0.00341845272146938 -0.0303342897305049 -0.0158002398521718 -0.0292350928316665 -0.0197190253340522 0.0381672468436121 -0.019758285850149 -0.0432212220326395 0.0122934188687597 0.136728346951479 -0.00939505742796307 0.128323006572938 0.058617555997795 0.100415647529433 0.110124186839556 0.0477182598415017 0.00192864906727672 0.26661972622558 0.327817196747698 0.00103972173010288 -0.432425032265359 -0.295788430269098 0.416363040928354 -0.30370940091307 0.394985356552872 0.00038442551069221 -0.000118905260544428 -0.000486904492984891 -0.00527545010290994 0.000219292148830485 0.00162467752680741 -0.000127518517270803 -0.000832334525817079 0.000999240005500527
  54 1507.21225816111 ""  4.01881387584375 0 0 -0.0118257571053764 -0.0136931900574174 -0.0016633963833627 0.040911552983463 -0.0104032737996026 0.00886465911346731 -0.0169962443671878 -0.0132462157607339 -0.006134799208711 -0.00795771300365687 0.00585143013249344 -0.000887295976605092 -0.0284511066623843 0.0299758954639476 -0.00013474420705297 0.05841329113203 -0.0017498143101322 0.000367742863158844 -0.149816774156828 0.145347011082094 -0.200674861334165 -0.267517096310205 0.020331098565465 0.116555660750962 0.0716997444700667 0.272159323311217 0.0786784754504728 0.219760607374112 0.0726024629627992 -0.143327320829809 -0.037087869408575 -0.10654849655278 0.149476006504345 -0.23710057413021 -0.0271589321043692 -0.0973690427439457 0.237679205992249 -0.318860369898587 0.305303110372399 0.439394497662326 -0.118720589185784 -0.206022304960287 -7.55700908168133e-05 5.75988605176782e-05 0.000383739536163723 -0.000118039308212048 0.000113682831481115 0.000146799411426427 0.000563724255956304 0.000422949261575729 0.000454750459848332 0.000271309304115787 -0.000767361644228805 0.000231272064163635 0.00114959723277575 -0.000278096704683738 -0.00456869051580946 0.000241649208741677 -0.00409483230196335 -0.00161079246679679 -0.00362020178581941 -0.00359386033306589 -0.00201267604332276 -0.000146210858406344 -0.00443382156381646 -0.00499182155208821 -0.000258184707668218 0.0083544103186937 0.00561639743216475 -0.00653738167483316 0.00595785248007237 -0.0072548699674402 -0.00241703514603499 0.00496163686875694 0.00176093929397832 0.0389877563013039 -0.0142152496396422 -0.0241248093937689 -0.0177194409808385 0.00242258812238461 -0.000586388904487427
  55 1509.5775697214 ""  4.09680362802314 0 0 0.0277102084952771 0.00574895626321515 -0.00658557035898181 -0.00179478856313528 -0.00380927398251879 0.00156788959063773 0.043948481779105 0.00779739559117738 -0.0130036513409255 -0.00395588647478389 0.00450806003497459 0.000474883975795804 -0.0161048712031826 0.0148357334866074 -0.000743626413385953 -0.0454620914759276 -0.0176708432304569 0.0160076765932727 -0.022023722168928 -0.0159046977032751 -0.0223656267951849 -0.00363859918905546 0.00826348375537457 0.0076940754107841 0.114191810769874 -0.387270112356387 0.105671876490258 -0.611205984262362 -0.152591727594798 0.0698542675415716 -0.20651853433868 0.429745949063443 0.00598483085208153 -0.103859275796163 -0.00910244257237942 -0.0467803035056206 0.122852142390446 -0.149501044728349 0.160566676355873 0.222755338320289 -0.0558579748708542 -0.102432377459108 0.000114023023427783 -0.000571189648848395 -0.00107740433732814 -0.000152536218603877 -6.00322250485816e-05 -8.08697429697201e-05 0.000386359721647797 0.000412008881003958 0.000557909862158732 -0.000254790364032074 0.000174541610935367 4.33796893140603e-05 -0.00198937736905487 -0.000157416280731102 0.00551588789034255 0.000130817561003235 0.00540786573418854 0.0018932432351279 -0.00101737266267922 -9.01323458563607e-05 0.000298331574106184 0.000284302376034684 0.00118381152945737 -0.00222149130807761 0.00315317052447935 -0.0022210140920829 -0.00189950298293181 -0.000681904904512967 -0.00306677832155833 0.00214846049964884 -0.00110895332518293 -0.001779284923499 -0.00232361159458839 -0.0192396934846889 0.0247094847137242 0.0252238588098833 -0.0101429837029741 -0.014514986026268 0.029972061968911
  56 1525.67420132433 ""  4.18053641531465 0 0 0.00498814591203865 -0.00443337036970228 -0.00120435647795512 0.0434780941926053 -0.0441697300520519 -0.00136627405467896 0.00641462395587463 -0.00456477251609276 -0.00907094767681465 0.0153608877411602 -0.00972786921047842 0.00277050787216268 0.0362156914157307 0.00296469987269612 0.0160833922373422 0.0471388015715445 -0.00183436168312606 0.00892958646694418 -0.227514422893148 0.388823705957393 -0.300150013164703 -0.422265157715114 0.195366011028192 0.287691473352677 0.0900172445203076 0.00500131456463934 0.0905384218906074 -0.115402695575713 -0.0178189484452924 -0.0594471185890801 -0.104992700858878 0.110979151570538 0.0880190440200494 0.00213563930159595 0.00611137807807801 -0.00856500484571575 -0.202258091034492 0.0852432654256146 -0.283660702663426 -0.345524495918091 -0.0659285414878326 0.0754865987647531 -8.37286393124491e-05 0.000210416261725051 0.000292470830982037 8.11522603387104e-06 3.11296752329984e-05 6.17733354406463e-05 5.17086983522431e-05 7.57447672744261e-05 0.000108423729428191 3.38867218835699e-06 -4.38000219335639e-05 -3.70278991452362e-05 0.00127207134369071 2.15568559860904e-05 -0.00264400203286206 0.000231837196541876 -0.0029958659385354 -0.0011989442891057 -0.00268140791089663 -0.0014078961672541 -0.000688539464669766 -3.93773963419164e-05 -0.000666063302551726 -0.00115273324469149 0.000581920150822708 0.00139111045872418 0.000724366828873412 -0.00130568616134709 0.000432023117656667 -0.00087384236909292 -0.00375472431205206 0.00386053663728169 0.000458470777500387 0.0329526924270495 -0.00323557670119655 -0.0134451994350922 -0.0284241186383633 -0.00435278827332942 0.0118956804147788
  57 1533.53682325115 ""  4.54073275861682 0 0 -0.000750290976228122 0.00116180650828505 -0.00266578295718332 0.000384921078715039 -0.000207378398751253 0.000597103581878392 -0.000263756677601125 -0.000444718679668645 0.000833628335712306 -7.23102185073044e-05 -5.75202815117717e-05 5.58897541584763e-06 0.000336684473023977 -3.63749331223103e-05 0.000268776010379472 -0.00321720620024837 -0.00208915641497183 0.00776805903003076 -0.00287568952606559 5.77468903207483e-05 -0.0033724293057567 -0.000753861886151419 0.00192266888821577 0.00230428738915802 -0.00137503201537326 0.00717299517446691 -0.00102438275775533 0.00737576280962324 0.0022524677962747 -0.0042534137569505 0.00192124175299044 -0.00411592351068698 0.000916491857753173 0.000307244752217734 0.000408817298086072 -0.00129522510054137 -0.00151214255249261 0.00151141270913659 -0.00205864457665972 -0.00246971134782297 -0.00120209404575131 0.000336815674762652 0.0102297356905202 -0.0659348713893658 -0.0957522083483582 -0.0227842754458283 0.00114459544910483 -0.00469024436934472 0.0544617061393367 0.0448977811247642 0.0578545936568951 -0.0104609154367208 -0.00689391045599927 -0.0047706435390672 -0.180923924975361 -0.0349281373211994 0.530805781560087 0.0100623941170463 0.539530015861842 0.208891542082584 -0.109108351915282 -0.137921091393791 -0.0579545679079058 -0.00451910391864825 -0.0348115159489573 -0.103539237348791 0.0955300853606699 0.0360399515139602 0.00461463312494046 -0.0932902584140492 -0.0529211403630346 -0.00555975788071451 0.00113676484079736 -0.00138408923829418 -0.000718648727651989 -0.0166848990695703 0.014057911360627 0.0139922285420353 0.00625791612059744 -0.00605285179359988 0.0133107694582717
  58 1685.07083369843 ""  17.8080611201962 0 0 0.0206238673955455 0.0080505810461247 0.019179847079802 -0.00272482566973764 0.00018922374828113 -0.00330949051754096 -0.00330121939355935 0.00292405207129087 -0.00408393169380902 7.81736443504759e-05 -0.00014956501604123 0.000393383919318298 -0.000567598171199479 -0.000318771926424106 -0.000507071107135474 -0.0491960703354509 -0.00518827803709144 0.0053811847559507 0.0033515323088817 0.00216075836729683 0.00465284502097694 -0.00699799814574353 -0.00810074059236533 -0.00735024455071798 0.00763977096310045 -0.045780164567141 0.00945842162761225 -0.0226893101412306 -0.00591542646426705 0.032934488625552 -0.00125263134322631 0.0121743230061062 -0.0176099071507498 0.00115130411520596 -0.000336291190024737 0.000269084395430013 0.00366276234628566 0.000447513337528834 0.00523818409343304 0.00506461133853726 0.00217561352755044 -0.00140699656294931 -4.48644082194358e-05 -0.00203906800523322 -0.00113937405682516 -0.000263805392273065 0.00097151020629014 8.87352773506244e-06 0.000807154046523856 0.000613012181286361 0.000287708518302545 -0.000265703184267566 1.38409677937121e-05 -0.000193991687239478 -0.00871112004074007 -0.0018291255037628 0.0185245210720937 -0.00197771499668409 0.0180483825252364 0.00943904537259106 -0.0022650315292203 -0.00830909191188127 -0.00572309657070006 -0.000380014217551257 0.000616212532740464 0.0011770825251135 0.000382561265364943 0.00105817064930419 0.000253073027627088 0.00224994390409177 0.000916118132278576 -0.000393112736037 -0.0327189273534895 0.00801228171007006 0.0601614981675737 0.267713756809007 -0.469538960966473 -0.422816862730882 0.0868397500152532 0.270715103891007 -0.596167627549263
  59 2948.17758709056 ""  39.3646674182577 0 0 -0.00226366431498554 0.00670934897614354 0.00110441417028557 0.0574809589377861 -0.0208765225488107 -0.000169457554761429 -0.00103168740925793 -0.000330739181840442 0.00107779153683399 -5.0390179715725e-05 -0.00366484937349144 -0.00137472215962227 -0.0104126893085849 0.0028607854246206 -0.00345755544347739 0.0249751463508379 -0.0799311126928774 -0.0178600600964757 -0.554698412866216 -0.00534113095296318 0.494722481608056 -0.128667243401632 0.303761031741944 -0.471471410924319 0.0193990962102741 -0.0010258918478297 -0.0161926627898878 -0.00332881279680856 0.0106530841802942 0.00242075930985304 -0.0059555042931527 -0.00341792769981563 -0.00127367432112691 -0.020298384761095 0.051044697128463 0.0115665424256061 0.119308633617144 0.00435603442241049 -0.0995356558274334 0.0325514537957809 -0.0843390103451489 0.134394464524896 1.72089250223601e-05 1.93007216117085e-05 -2.64415803508499e-05 -1.5492564635207e-05 1.48869913720655e-05 -7.02366526414345e-06 1.07070892505694e-05 -5.07425367219877e-06 5.6643549215891e-06 -9.41438085497308e-06 3.24167562759387e-05 -1.77544330307928e-05 -3.7192650370448e-05 -0.000208313053350713 7.24759016063392e-05 -8.03870568750944e-05 -7.0743353606708e-05 0.000234109642518791 -0.000197969324878866 -0.000172631168767981 0.000155911394088802 -0.000108806097218485 1.42991127743053e-05 -5.7388538276068e-06 7.9544363077066e-05 -0.000160239380531375 0.000307740194065672 9.19388980495765e-05 -0.000170629882998552 -0.000196584579492618 -0.000137010982996653 -0.000136946220624342 0.00017805885943261 0.000668060166274667 0.000794438689038552 -0.00125522944540456 -0.00216880489725481 0.00205028420689524 0.00103369138351067
  60 2972.12829446054 ""  85.170594467124 0 0 0.000867548376009404 -0.0028616041636137 -0.000238421901226977 -0.0157997627098971 0.00271689533511449 0.0101409309441948 0.000427411674168783 -2.60095819841683e-05 -0.0008050149178043 -0.00297872647582972 -0.0010906364665199 -0.00154978793723837 -0.0453176372008876 0.00826906459899958 -0.015478305193907 -0.00966589051369249 0.0300174583142285 0.00643199151468327 0.182719847048798 -0.00528363952510288 -0.162054001265365 0.00681209249491148 -0.0323059879775944 0.0389013068613683 -0.0100400585737171 0.000260260116778729 0.00836340273528031 0.00116301602037987 -0.00171184858060996 -5.55806946283619e-05 0.00436983222364784 0.00179531049901945 0.00141583142243121 -0.0699827846144541 0.213347715355365 0.0528094053890583 0.507566373250561 0.037610719336851 -0.393902814633524 0.143946581394002 -0.323241951630869 0.550801684453224 -6.76425181440609e-06 -1.28268548124922e-05 8.71586832435652e-05 -2.63854497397584e-05 -1.14028445248745e-05 1.99136856624079e-05 1.11249225430805e-05 2.41353721786784e-05 -2.92578569112989e-05 -4.17311643810533e-05 -5.29915691735285e-05 3.11737649782011e-05 -5.22991144448357e-05 -0.000431149568986445 -0.000104801522842939 0.000283283184335445 0.000474954749771061 -0.0010004928205003 0.000237286479097696 -3.38936979270082e-05 0.000109963057341672 0.000753830426618365 -0.000166722529558629 8.21615394716135e-05 -0.000140862598404201 0.000413194694432335 -0.000733854127296295 -0.000148905870406704 0.000309516323921532 0.000382047630542979 -5.31147513557195e-05 0.000113123548778694 -0.000188278274887332 0.00112061301221383 -0.000783165273858918 0.000899379931471655 0.00222985471206728 -0.000281692953652767 -0.000534782226022425
  61 2978.88244543781 ""  75.5608236897993 0 0 0.00157843315110509 -0.00256752576815442 -0.00288501611492176 0.0186173753833735 0.0327301830983497 -0.0805533810170874 -0.00167852381714073 -0.000211983220726545 0.00212303988106958 -0.000352279750059779 0.000418208149972812 -0.000252122823926335 -0.00359664966188435 0.00240647121513754 -0.00611036383296234 -0.010006278086247 0.0367866651480674 0.00983387371692335 -0.426120097871465 0.00339678950059368 0.347551882493122 0.202412938884539 -0.401179413876522 0.612208339050326 0.0243482781101379 -0.00105719095573846 -0.0182640658322889 -4.31248791356435e-05 0.00013671633659346 0.000683518657251978 -0.0020448104166374 0.00012502536697497 0.000848568333612075 -0.00798291968185206 0.0249608512925853 0.00717765230260256 0.0234339676864141 0.000494730849852548 -0.0240058676328646 0.0304787980432659 -0.0533206464836501 0.0993315450651514 -1.29912967834645e-05 3.37118603485596e-05 -4.69956380156169e-05 7.31348454617974e-05 -3.02774190580995e-06 -4.88184174363776e-06 -3.92892936696006e-05 -4.41818589713629e-05 4.13916365546858e-05 8.76934164343683e-05 5.54669979445448e-05 3.85066136905897e-05 -7.5205814814459e-05 0.000152718525935167 4.3160170578617e-06 -0.000198996808063713 -0.000363288850084467 0.000710842511555391 -7.94937859497357e-05 0.000466134828759788 -0.000619417894474716 -0.0013194766123259 0.000340218956167263 -0.000147637595250977 8.05199029515443e-05 -0.00032499455836196 0.000580599816241962 0.000330707503756248 -0.000567644009961628 -0.000853510574082502 -8.88647339009565e-05 -5.09839622770692e-05 0.000824403281912863 -0.00439348570804192 -8.93068057456157e-05 -0.00039880716568611 -0.00123547044148196 -0.00164494826455593 -0.00144621088265877
  62 3009.78040952194 ""  52.7939227800374 0 0 -0.000136263323101671 0.000243705518901659 0.00035733477392769 -0.00152465047485501 -0.0020995599669065 0.0054039009692902 -1.95030635467602e-05 -0.000257683055416465 0.000274924103165728 4.59975224664762e-05 4.80057498782758e-05 -7.10749493884978e-05 0.0313440220465529 0.0292978980816595 -0.0778957107046853 0.000905757253420529 -0.00380856794352765 -0.00103029706810649 0.0283640825042281 0.00487275600128884 -0.0214952892990243 -0.0118502329657004 0.0187504485086531 -0.0382133807357564 0.00408003610427784 -4.24356319321655e-05 -0.00360762839034918 -0.00105203477011768 0.00533493672158277 0.00108671281089319 -0.00233519983069777 -0.00155018592059813 -0.000961396709704852 0.00949537188398839 0.00580575629557151 -0.0226957265016965 -0.545812956773498 -0.0169249691446649 0.404063576135999 0.164863585434968 -0.336403072630287 0.540235747872968 1.82701304640157e-06 4.4496933767898e-05 1.92786757689296e-05 8.08076315969633e-06 2.00566321842821e-06 7.62445026451368e-06 -1.24547299387206e-05 -1.12898460401275e-05 -2.67785359041327e-06 5.23887503646506e-05 5.18695506857623e-05 3.58493345787389e-05 -0.000186164577495019 -0.000726948293525768 -2.15824613727474e-05 4.55990596555109e-05 0.000134694739850022 -0.000186366017862101 5.36432457487236e-05 0.000125631133054122 -0.000132720754490316 -0.000984136100339805 0.000228702894855242 -0.000111869511395577 6.83948106238672e-05 -0.000289892192087384 0.000473729112096904 0.000312534386695127 -0.000524645700452616 -0.000762598449113041 -4.37633772915493e-05 -3.90950687335931e-05 -3.24875733504427e-05 0.000155519151372196 -0.00019830963600982 -2.21513639195626e-05 -7.07033358030113e-05 0.000273066696530036 -0.000165513093683368
  63 3028.07134727785 ""  31.252181390927 0 0 -0.0164204011364518 0.0740468873300048 0.0180629731624262 -0.00480261010019502 0.00452408262182608 -0.00334873380996763 0.00405623607548552 -0.00747179144806061 -0.0127840441095783 -9.14347747055879e-05 -0.00035525300180267 -0.000179561645104852 -0.000913834028376217 0.000174552096819414 -0.00022171246825064 0.200527532270186 -0.88337439234944 -0.218663009556864 0.0346925925342068 0.00208593834111459 -0.0268302720031691 0.0225962675084844 -0.0431064796393737 0.0685400379635794 -0.123846085640161 0.0031877445333216 0.101214644906829 -0.00742321436259527 0.0427228476459294 0.00981612433876512 0.0847056576562808 0.0436665034558157 0.0363988044777598 -0.000151152972474284 0.00128412259665067 0.000565222712143822 0.00876476536115245 0.00101929509667873 -0.0061837389098337 0.00272467393894903 -0.00421027666441955 0.0088118106320971 -1.99811993537273e-05 -8.33962464435599e-05 4.19921666869491e-05 -5.95925926938836e-06 -4.56077681848281e-05 2.14556092563733e-05 -9.60010790410125e-06 7.2046080230042e-05 -5.82966593650388e-05 -0.000468761713166256 -0.000722855883015646 -0.000178674100857908 0.000167353790271211 0.000804646925301857 -0.000190145753114743 0.000140277476020487 0.000123669893743593 -0.000451750972974037 0.000434089990851053 -0.000200319199668832 0.000588861604441541 0.0102847681421186 -0.00226620992913901 0.0010823351820275 -0.00124222893604222 0.00431354312996335 -0.00745987018401595 -0.00352047341283581 0.00619677390135877 0.00868621604876291 -0.000160656890669863 -0.00190928986586919 0.000167393768382236 -0.0058392314626883 0.00173844280604137 -2.8543684192004e-05 0.00197874632908202 0.0190024086162651 0.00626566807352135
  64 3032.5936622055 ""  19.8412600007342 0 0 -0.00026982836929812 0.00111835545694719 0.000328431582736302 -8.76104210982259e-05 2.73067216611626e-05 5.498665841959e-05 0.000179469754617853 0.000304526405287975 -0.00109720787094858 6.41926940812173e-06 -1.24850913115138e-06 -8.4418273705133e-07 -0.000112618886784234 -2.23740924651175e-05 9.60293607083173e-05 0.00305305643280178 -0.0133216490485483 -0.00335143419516439 0.00121218496304578 7.34089685354895e-05 -0.000934116615749435 -1.71640244886296e-05 -0.000133116922907853 0.000203010017725225 -0.0125853253539618 0.00051291247337906 0.010716726011958 0.00200515124261115 -0.00865182031727869 -0.00200739434913887 0.00846250554171078 0.0045741958415735 0.00400972719530642 -6.88867785606824e-06 -2.2625710317496e-05 3.72674824220264e-05 0.00138710003688686 8.2468308855235e-05 -0.00102700216713532 -7.71886965848106e-05 0.000136199924155666 -0.00015708747906169 -0.000389966246132427 -0.000124042968666987 0.000661127051139386 -6.49543232572022e-06 3.9550908233607e-05 -6.30617636888444e-05 -0.000417293945734203 -0.000292691496155424 -0.00106096753130684 0.0334536102682425 0.0352377244334217 0.00765020280974506 0.00021838375324804 -0.00360975635112709 0.00154880958074772 0.00398100289417818 0.00586203329407612 -0.00984925660961057 0.00300545354436743 -0.00602475803006926 0.0129488138082261 -0.634600916745345 0.137710873962651 -0.0705020445811793 0.0671002372994045 -0.24241520399969 0.407834876069578 0.171648491668265 -0.306769792369031 -0.427206083177641 5.82238327618196e-05 -6.73266357762734e-05 1.91266766604707e-05 -0.000836455895227609 0.000491963784517422 -0.000645668969318171 -1.19184714029297e-05 0.000223934457481375 0.000156082511506888
  65 3037.38127560602 ""  27.2117940596465 0 0 0.00261849928987531 -0.0106630674695042 -0.00168868461030991 0.00325184113416714 2.71663498294902e-05 -0.00143617159236847 0.00230898696553186 0.0246281804002774 -0.0423705341651055 8.01119053927823e-05 -0.000129272192013664 0.000104489108515065 0.000683126992452191 0.000104472330071254 -0.000666310570508985 -0.0282857026203208 0.123219056664477 0.0284406494379986 -0.0326087313976231 -0.000480499552043439 0.0271048819656242 -0.00406850955421355 0.00461550010547601 -0.00955875877289374 -0.509893117335563 0.0214580789586067 0.440428499362968 0.115974871878389 -0.511573977442278 -0.118161072048686 0.36055131867093 0.197328256122816 0.173833279242119 -0.000230335040097235 8.97407708675311e-05 -0.000256004022066177 -0.00876394399075327 -0.000650134369647131 0.00605501029162082 0.000756991034901553 -0.0014581195912064 0.00216404927503867 2.23181593289785e-05 6.76596207808843e-06 -0.00016603650860566 4.31148071377715e-05 1.62091959446155e-05 -2.25475901538188e-05 -5.77517474348034e-06 -5.57471949586383e-05 0.000105069898195662 -0.000649869205406552 -0.00067377987986897 -0.000165646195539427 0.000102326950550526 0.00105906122458845 4.06739027892167e-05 -0.000641439412043604 -0.00103135082439458 0.00201654575693862 -0.000384336752472778 0.000615952749704463 -0.00107370470592712 0.0123474351458138 -0.00265937662346957 0.00137433663398862 -0.00127017759018866 0.00469454320104232 -0.00782168187198608 -0.0033424336348984 0.00595857818693732 0.00829739008243171 -0.00011419821809386 0.000336081358801586 0.000147822704343478 0.00138553672350215 -0.000908239353153228 -0.00208112412344058 1.84403762474027e-05 -0.00239412423801316 -0.00181963748193967
  66 3084.91297232234 ""  28.4208126131673 0 0 3.40789486064543e-05 -3.24944743262079e-05 -2.25006364318696e-05 3.31397140009419e-05 4.67772522406813e-05 -4.74904336457708e-05 -0.0003266046800498 9.72249103345956e-05 3.77591661239255e-06 -1.17989564936755e-05 -2.42347907234385e-05 -1.24364278944266e-05 0.000142685378430617 -0.000221245572099169 3.84287407937966e-05 5.46521593077572e-05 4.01945956654259e-06 -8.07571402658145e-05 -0.000603360657688816 -8.63005692253571e-05 0.000454185907724355 0.000175234066308427 -0.000203305873214519 0.000349520497033455 0.000755892723717009 -4.93396961720804e-05 -0.00060338330822733 0.000511648939633273 -0.00258207265658161 -0.000548978701436108 0.0024511355620272 0.00139776393464718 0.00123380479678357 -0.000706659525170534 0.00207247022691648 0.000543678116273776 -0.000532504339254376 -9.29421999514805e-05 0.000368610274243203 -0.000361716444924836 0.000727931436267907 -0.00124810603797436 -0.00531740760462116 0.0305339339685094 0.0513793309093723 0.000331880512236454 0.000705574741408089 0.00135884218528047 -0.00279891560300645 -0.00295958588911035 -0.00112416274351421 0.00120143156403416 -0.00119512893217235 -0.0036573940157687 -0.100646020633907 -0.665968323622656 0.00829658426642362 0.192614362597207 0.307315521319202 -0.600734719270243 -0.0025583966591274 0.0169231452024291 -0.0257670337038427 -0.00421002896630346 0.0017101766901868 -0.00137350613864544 0.0029195891376674 -0.00792309565072288 0.0139466279514754 -0.0113862690097061 0.0225072054346028 0.0292251223272624 -9.58670117787366e-05 0.000102465123372798 -0.00026172289499706 0.00194200793756976 -0.00176645620955235 0.00310907172135987 -0.000443518926227898 0.000990343969351423 0.000596445751778655
  67 3087.55933786384 ""  19.573790140195 0 0 1.34375306992885e-05 -8.38251592064514e-05 -2.75067477099144e-05 2.38215778427561e-06 -2.09484741890582e-05 2.3407058427781e-05 -0.000277343588676592 0.000290640500428541 0.000231718124684091 2.76399622833902e-06 8.03292426828173e-06 4.57834912403417e-06 -4.63367341228234e-05 8.71922380562363e-05 7.33692424847171e-06 -0.00027744724859905 0.000969427235629347 0.000295944524759848 9.25456833471139e-08 -5.38312675478288e-06 -1.03673510574591e-05 -8.5154760649871e-05 0.000163883220875332 -0.000277782685285914 0.00247455575339726 -2.8949500452095e-05 -0.00215578192194597 0.00074580263641565 -0.00356370224167359 -0.000733497545439056 0.000108626273398044 0.000118521116188629 0.000135564112200581 0.000312100612492189 -0.000940093243221502 -0.000242159750245162 0.000151461165325854 2.72370315502293e-05 -0.000115645576230407 6.86499650332259e-05 -0.000142587540360085 0.000257039080281697 0.000573267897890696 -0.000556016116590823 -0.00108236290397714 -0.000715700392977017 1.63184984974319e-05 -0.00019298638467775 0.00126815224167133 0.000253864774120745 -0.0018670312477458 0.0686059297173081 -0.0463523344520713 -0.0280825161656742 0.00228224280299184 0.0200738153693176 0.000128553496921803 -0.00542244032231709 -0.0088714197335515 0.0183190778840508 0.000520161972378792 -0.0123530695877171 0.0187143524219258 -0.636239211045566 0.125224282969965 -0.0822653293355983 -0.000642174814829237 0.0532347837941408 -0.110831789594747 -0.187798010510655 0.37794755104901 0.528454860621496 -4.53090220481456e-06 1.11442388417092e-05 2.80980879925629e-05 -9.4037951626663e-05 -6.45596352063091e-05 -0.000265478119791986 0.000133672660462875 -7.53521512980727e-05 -0.000113726001597519
  68 3095.94868441142 ""  34.3679541715136 0 0 0.00362011281103997 -0.00951389092703009 -0.00257819244404853 0.00150148863604598 -0.000408922176118089 -0.00146757371213911 0.0671950513429788 -0.0409813857745455 -0.0358983449560334 -0.000154854322781598 9.35337629172301e-05 -0.000106452466607976 0.000256542130591447 8.69207689590027e-05 1.31533452654178e-05 -0.0254339117427429 0.10793471796994 0.0244991756771211 -0.0208150256826158 -0.000336274876512914 0.0158439446312804 -0.000343432607576933 1.36181745303078e-05 0.00133510119368988 -0.483559554854267 0.00781306581773417 0.42489329334388 -0.120860026844499 0.611349470642373 0.123103436534525 -0.201263252445493 -0.12594495392052 -0.117330313835706 0.00026592273565827 -0.00049773038059193 -4.08315271348513e-05 -0.00277530316121829 -0.00042737438057485 0.0017120860527708 -0.000829841801064096 0.000841689021627315 -0.00203553749570787 1.61120450902667e-05 0.000199202643261493 9.38168134807645e-05 4.77605994467432e-06 2.1526246421089e-05 -6.59312698173342e-06 1.84879090741595e-06 -0.00016206346797735 0.000189633067968425 0.000229954758894928 -0.000155684930899621 -0.000557786088641575 -0.000434138633124268 -0.00292002934472282 9.4168898273613e-05 0.000358377873121144 0.000609340460297938 -0.00110531803049994 -0.000262472463766369 0.00151443317739213 -0.00225716836575816 -0.00152636694305124 0.00027877999548469 -0.000284549818379068 0.000469498046029257 -0.00154242557599223 0.00243306313246782 -0.00166699681923461 0.00324829921057919 0.00441972491748769 -0.000362830264356347 0.000465490145039201 0.000274323390695505 -0.000775072385690723 0.000114061980649516 -0.000584368463745121 -0.000193748073757633 -0.00385832828151227 0.00200421104496941
  69 3102.40898112354 ""  12.136299045428 0 0 4.12152042691244e-05 -0.000108168266224557 -6.14598188572544e-05 2.16758761484159e-05 7.5640623500144e-06 -2.24874489605209e-06 0.000139100396745445 -0.000476560910575867 -0.000322338124999565 -9.277350603704e-06 -9.40746841325948e-06 -8.53597014637333e-06 0.000197870676957624 -0.000381327351352596 -5.32131661210087e-05 -0.000273339245850158 0.00119984681591972 0.000286516635721866 -0.000365970500496112 -5.32080517598523e-05 0.00025968137471072 2.91156106908311e-05 2.72086691953435e-05 -2.01395144652727e-05 -0.00245515521659353 -3.55757760429408e-05 0.00209931140867869 -0.00107509418245748 0.00489668887928161 0.000982803859319794 0.00183299664899175 0.00085888096037891 0.000762893082595552 -0.00136382597438815 0.00418482003798962 0.00105492161864973 -0.000718847886389359 -0.00012358526193713 0.000569408144959112 -0.000221877384257339 0.000504173011450572 -0.000964289709666847 -0.00112012172638698 -0.000115947851530784 0.00368720366316443 -0.000334584596814679 -0.000290279688322206 -0.000364737436115333 -0.000448838586962352 0.01949648009567 -0.0265320777918522 0.0164849698073804 -0.0195141666838467 0.0764266896189635 -0.00292107593706468 -0.0120058792405623 -0.00134657794221937 0.0126296842108055 0.0182087965359036 -0.0364038456022895 0.019826562238081 -0.224666588529147 0.321040952233853 -0.220768463497645 0.0459750338071332 -0.0100766790661766 -0.0971898301582306 0.390049447971112 -0.633728555286454 0.115479601316884 -0.21203503196735 -0.270927065432891 7.19357994275419e-05 8.44758768655973e-05 -6.88454695088783e-05 -0.000125221649701937 -0.000342963393912064 0.000423324635564883 -0.000224880814050818 -5.57812684165409e-05 0.000108716655890495
  70 3107.46652541269 ""  31.6997927196545 0 0 -0.000142201273907241 -8.1115191123961e-05 -2.81722565137977e-05 7.95846801257983e-05 -0.000795502555561321 -0.000348682958211127 0.00150680053343511 0.00181565748829369 0.00067311036025401 0.000269488006051144 0.000365904082387597 0.000233121306752026 -0.0348679937333487 0.076382721671 0.0151087887547074 0.000217770883694267 0.000182438436489676 0.000253933161389075 -0.000395961400081719 -0.00123132458371758 -0.000933578979013703 -0.000387985982520885 -0.0019543238088081 0.000187793784281172 -0.00371151071465067 0.00049940071578514 0.00349922242069539 0.0031822967151541 -0.0128086706533036 -0.00273227079873887 -0.0170139536956825 -0.00909960448531176 -0.00841182389515749 0.276790028432892 -0.859054684334697 -0.216240488109493 0.110589201323221 0.0211465057938593 -0.0938198723361495 0.0236392761714124 -0.0644972468071539 0.131329453471864 -2.60294715772999e-05 0.000100172624300119 0.000154086053931015 1.85743754658524e-05 -1.42542146128866e-06 -4.99945062509953e-06 -1.60815817743636e-05 3.72258808076654e-05 -5.63122433479839e-05 1.17164649269982e-05 -6.52638334200695e-05 0.000446236583223295 -0.000301092146934745 -0.00195018701119105 3.43817154866774e-05 0.00057054569058942 0.000880640916626477 -0.00178291356356405 -2.95294288321413e-05 -0.000486140899870648 0.000702914246917144 -0.000380946245992504 9.0063989387299e-05 5.25992200851961e-05 -0.000552270367501572 0.00218769835103825 -0.00349822665055404 0.000772711980466628 -0.00149760965462946 -0.00193895475030846 9.35367925134401e-05 5.68593279625064e-05 5.08983228078983e-05 -0.000336675986186149 0.000322300511637076 -0.000523666380861627 -0.000189816869739998 -0.000819682644422396 -0.000408818242949199
  71 3113.22281129332 ""  25.9275872733286 0 0 0.00048488031808097 -0.00749987332711008 -0.00166702936540157 0.000450113441291348 -0.000517723520322047 0.000877724604519288 -0.0536496727958842 -0.064543993916068 -0.0260895066725938 -7.95642527833096e-05 0.000151546369123161 -7.7519689839494e-05 -0.00072791962409749 0.00208081658690706 0.000594312959583176 -0.0171535411254765 0.0790147948034257 0.0169040783190124 0.00139373481194475 -0.000191109503984022 -0.000141112383360067 -0.00172314591515398 0.00359322804192583 -0.00665065966510263 0.111515716665992 -0.0174423344185119 -0.10991730315962 -0.115286530002245 0.452429008002059 0.0933329539592481 0.646829535510472 0.340607240699656 0.325512174011667 0.0076919533160851 -0.0238840310983408 -0.00597374831249195 0.00165700332586493 0.000399812439302517 -0.00156718950793565 -0.000557676932408592 -0.000291711619126089 0.000413532579450168 3.0228611742812e-05 2.10070885135278e-06 -0.000125369735314096 6.4567861827873e-06 6.80851812749767e-06 4.87493335270229e-06 1.00429040544482e-05 -0.00017976042882917 0.000251184267388519 3.00453185513684e-05 1.61472612098381e-06 -0.000245604159374589 8.16796675439665e-05 0.000588732478126229 1.26108798645686e-06 -0.000462958447277328 -0.000697765041395637 0.00142258416935978 -0.000191925924636915 0.00209922904264287 -0.00309511710527799 -3.23579150480742e-05 -3.31396105412012e-06 -6.75698000054066e-05 0.000272242093670583 -0.00100753550775905 0.00165437678527848 -0.000544657950459883 0.00108650027024834 0.00137117396729058 0.00021649571731233 0.00032249289496744 -3.95701251270175e-06 0.00147340545307476 0.000461596640076879 0.00119661276478481 -0.00131565920466262 -0.00245773622992315 0.00120319236804014
  72 3128.96080246527 ""  13.0074883074127 0 0 -4.69445561266227e-05 0.000124889680067269 7.84042005802314e-05 -3.23964400476807e-06 -3.31452973131005e-05 5.55869263836723e-05 9.42242149049e-05 0.000164500842374663 0.000116802838610014 1.10474000101801e-06 4.38696452496537e-06 -2.4208816836243e-06 2.41035725076955e-05 -0.000111707876813318 8.63635432091176e-06 0.000407128171366242 -0.00131571297867385 -0.000356162853936573 0.000426965970941564 7.78508649724667e-05 -0.00030370377795405 -0.000260734282450777 0.00034175900941414 -0.00056844818031043 0.000510287473928795 5.91940751873492e-05 -0.000464122053598046 0.000287324768359991 -0.00112817862417067 -0.000206678078808811 -0.0018235298568853 -0.000905812116127714 -0.000833483123806412 -0.000354413629320535 0.00109778828538026 0.000287399082300213 0.000116236195930044 -1.12928652408843e-05 -6.65406904529865e-05 -8.59632746174647e-05 0.000176312620614341 -0.000322793297685555 0.0040943215652635 0.0105296217316786 -0.00994789923226509 0.000148142484068163 0.000906932049958845 0.000270826405468862 0.00281383254412314 -0.0424250245665892 0.061152716537925 0.0100377324197813 -0.00780005722448364 0.0334185514247603 -0.00965344917413285 -0.0919266467578352 0.000590836061421435 -0.034252109141293 -0.0471646645844898 0.0892796062949427 -0.0389494049599706 0.495314393542915 -0.699711781870803 -0.12634257324861 0.0208070536538589 -0.00822498809338047 -0.0402419408893643 0.176376114279697 -0.279957198403707 0.0472612959133273 -0.0933455585076769 -0.115556900092684 -0.00017138968787759 -0.000276908981957275 0.000176483074071294 -2.80197254902482e-06 0.00181025956776408 -0.00113669082716276 0.000387226708838036 4.73778672235142e-05 0.000154795262260921
  73 3169.4195591278 ""  27.111659176284 0 0 -5.63582488019334e-05 6.38374254080786e-05 3.85546721164023e-05 -4.15754609055527e-05 6.28820177597598e-06 2.74552009308832e-05 -4.24932858446038e-05 3.92139144147532e-05 5.32747951807474e-05 1.19868213208875e-05 2.36223789110692e-06 -2.11815605968971e-06 -4.20721483654907e-05 -1.05912798551332e-05 1.84697594589752e-05 0.000335767896765373 -0.000942382998721268 -0.000327431922875109 0.000549014933321761 3.63970738232914e-05 -0.000427538280321913 -1.74836999978945e-05 -1.85576304129854e-05 7.66594015021029e-05 0.000652173067766549 1.17754004090703e-05 -0.000610262594694351 5.65361544391972e-05 -0.000428367775136012 -5.88799879906996e-05 -0.000122760202317139 -3.68186458180841e-05 -1.67709980850531e-05 -1.91671973466585e-05 8.27863409935828e-06 2.75583080546787e-05 0.000416230356833204 2.68167608956498e-05 -0.000316578206376251 -2.51311936048702e-05 1.16318992094938e-05 1.8106717193333e-05 0.023259014754727 0.0793852911778985 -0.046051902203379 -0.000402689850474629 -0.0011054727630511 0.000547083707936228 -0.000298154974094194 0.0071055541409431 -0.010163258361985 -0.000840070402057752 0.000658905350229866 -0.00352192604140019 -0.103469096571877 -0.664825084501681 -0.0119014449900303 -0.168654570863866 -0.26499480221594 0.557831351942306 0.00506177852507641 -0.0742187147580945 0.116826467735384 0.0106638231640486 -0.00103530259138317 0.000698363711274856 0.00350476060564136 -0.0212706355982837 0.0299449713251319 -0.00388419991995541 0.00593443120611429 0.0091644134346226 8.6195616065059e-05 -5.5347168287036e-05 -0.000182964188967119 -0.000540247793529052 -9.5313081397044e-05 0.00153121501545074 -0.000719782197910276 0.0012598965595028 0.00107200710415664
  74 3454.95315276601 ""  25.2556735498169 0 0 -0.0013784024274599 -0.0016307223484742 -0.00120609480404631 -0.000106995149795082 1.73124897577213e-05 9.29868516221746e-05 0.000216102532431993 -0.000137021611316272 0.000127323555575502 -0.00016745714551108 -1.79982015358191e-05 4.09798532639623e-05 5.03718011934089e-05 0.000117869838819694 8.89215252282475e-05 -0.000869471816899404 0.00912611653064133 0.00184104179233375 -0.0019463020813315 -0.00153288012023074 0.000962248099989694 0.00175967647154539 -3.44091013057722e-05 0.00122004163037376 -0.0012370716257232 0.000460289128299845 0.000960358313339854 -0.000195965610052899 -0.000101799634285328 -0.000480302215094451 -0.000310250441744961 -0.000165097870723809 8.33296231945964e-05 0.000306651542295619 -0.00103193454106271 -0.000262034610492388 -0.000325400584105206 -0.000104061487431161 -3.25170925250335e-05 -9.40737742035681e-05 0.000179948277643196 -0.000241120689600695 0.000231446041622309 -0.000430482415202229 -0.000196110110388333 -0.000288566436490798 0.000193987273496734 -5.70914118086571e-05 0.000449762428591116 -0.000117933573883915 0.000228844938160063 -4.96732484984693e-05 5.57410618106316e-05 5.41530010090598e-07 2.36234352621273e-06 0.00368645007019477 0.000730900485317274 -0.00136447938471671 2.61191030789742e-05 0.00142136036944919 -0.00138105927331084 0.00047301670434698 -0.00161120128035799 -0.000882154069377635 -0.000228013901372619 -0.000109492770251238 0.000199602061860541 0.000170366910694319 -1.64866968938791e-05 0.000197557244506298 -0.0003439639192991 -0.000320723999315021 -0.000685756260779192 -0.00318271990543497 -0.0552808559462323 0.134434682734703 -0.496072548505117 0.573606453696407 -0.10453481232577 0.552225980863071 0.200877999860627
  75 3530.3726723076 ""  25.0361514678761 0 0 0.000698806448796976 -0.00213651681042572 -0.000362999878830278 -0.000177063644814571 -5.56041916959123e-05 -0.000169205505946442 -4.50242483783427e-05 0.000215871608904959 -0.000222883669266548 -0.000100576289645341 2.5872369454242e-06 8.98358696765287e-05 -7.10015036961075e-05 3.21832194123181e-05 -1.8199069235912e-05 -0.00446899399365038 0.0162048956494909 0.00350277046790981 0.00104140512213839 -0.000197287566593813 -0.000745785949586067 -0.000358568748435825 -0.000577301324066022 0.000356410867103747 0.0004235140986983 0.000221573386328869 -0.000264996970989638 -8.75670291710124e-05 0.000870131347930836 -0.00114195586666261 0.000275626471506308 -6.97611446484947e-05 -8.55004427485225e-05 0.000110682518957025 -0.00012254372267874 3.04308656365609e-05 0.000366377917120957 -3.87697887648872e-05 -0.000271273112635174 0.00014401854859722 -0.000158933554542039 0.000348164863449508 -0.000199516845982778 8.26342130234355e-05 0.000142825673225981 0.000186513327480407 -0.000130966387982569 4.49467129365888e-05 -0.000291289915122755 5.59731776072951e-05 -0.000121206470900901 4.25645755590794e-05 -4.50063298708888e-05 -2.37140214452164e-06 0.000172363709111531 -0.000413673310959408 -0.000255738403322597 0.00107427870950007 0.000427964416220504 -0.00130411639219997 0.000994263166895487 -0.000528783912352858 0.0010167718402041 0.000589679983888968 0.000187485150654148 7.76178473080074e-05 -0.00014900519532383 -9.06749135261642e-05 -4.23159494125335e-05 -0.000128256894700321 0.000327075390484078 0.000288323178404963 0.0158113315565081 -0.0742439243623638 0.0122034214824355 -0.110554549870998 0.346917510102001 -0.450736501848834 -0.109990991060499 0.692682825647164 0.286508213995312
  :::
 } 
 m_exists[75] { 
  s_m_exists
  :::
  1 11111111111111111111111111111111111111111111111111111111111111111111111111111111111111 
  2 11111111111111111111111111111111111111111111111111111111111111111111111111111111111111 
  3 11111111111111111111111111111111111111111111111111111111111111111111111111111111111111 
  4 11111111111111111111111111111111111111111111111111111111111111111111111111111111111111 
  5 11111111111111111111111111111111111111111111111111111111111111111111111111111111111111 
  6 11111111111111111111111111111111111111111111111111111111111111111111111111111111111111 
  7 11111111111111111111111111111111111111111111111111111111111111111111111111111111111111 
  8 11111111111111111111111111111111111111111111111111111111111111111111111111111111111111 
  9 11111111111111111111111111111111111111111111111111111111111111111111111111111111111111 
  10 11111111111111111111111111111111111111111111111111111111111111111111111111111111111111 
  11 11111111111111111111111111111111111111111111111111111111111111111111111111111111111111 
  12 11111111111111111111111111111111111111111111111111111111111111111111111111111111111111 
  13 11111111111111111111111111111111111111111111111111111111111111111111111111111111111111 
  14 11111111111111111111111111111111111111111111111111111111111111111111111111111111111111 
  15 11111111111111111111111111111111111111111111111111111111111111111111111111111111111111 
  16 11111111111111111111111111111111111111111111111111111111111111111111111111111111111111 
  17 11111111111111111111111111111111111111111111111111111111111111111111111111111111111111 
  18 11111111111111111111111111111111111111111111111111111111111111111111111111111111111111 
  19 11111111111111111111111111111111111111111111111111111111111111111111111111111111111111 
  20 11111111111111111111111111111111111111111111111111111111111111111111111111111111111111 
  21 11111111111111111111111111111111111111111111111111111111111111111111111111111111111111 
  22 11111111111111111111111111111111111111111111111111111111111111111111111111111111111111 
  23 11111111111111111111111111111111111111111111111111111111111111111111111111111111111111 
  24 11111111111111111111111111111111111111111111111111111111111111111111111111111111111111 
  25 11111111111111111111111111111111111111111111111111111111111111111111111111111111111111 
  26 11111111111111111111111111111111111111111111111111111111111111111111111111111111111111 
  27 11111111111111111111111111111111111111111111111111111111111111111111111111111111111111 
  28 11111111111111111111111111111111111111111111111111111111111111111111111111111111111111 
  29 11111111111111111111111111111111111111111111111111111111111111111111111111111111111111 
  30 11111111111111111111111111111111111111111111111111111111111111111111111111111111111111 
  31 11111111111111111111111111111111111111111111111111111111111111111111111111111111111111 
  32 11111111111111111111111111111111111111111111111111111111111111111111111111111111111111 
  33 11111111111111111111111111111111111111111111111111111111111111111111111111111111111111 
  34 11111111111111111111111111111111111111111111111111111111111111111111111111111111111111 
  35 11111111111111111111111111111111111111111111111111111111111111111111111111111111111111 
  36 11111111111111111111111111111111111111111111111111111111111111111111111111111111111111 
  37 11111111111111111111111111111111111111111111111111111111111111111111111111111111111111 
  38 11111111111111111111111111111111111111111111111111111111111111111111111111111111111111 
  39 11111111111111111111111111111111111111111111111111111111111111111111111111111111111111 
  40 11111111111111111111111111111111111111111111111111111111111111111111111111111111111111 
  41 11111111111111111111111111111111111111111111111111111111111111111111111111111111111111 
  42 11111111111111111111111111111111111111111111111111111111111111111111111111111111111111 
  43 11111111111111111111111111111111111111111111111111111111111111111111111111111111111111 
  44 11111111111111111111111111111111111111111111111111111111111111111111111111111111111111 
  45 11111111111111111111111111111111111111111111111111111111111111111111111111111111111111 
  46 11111111111111111111111111111111111111111111111111111111111111111111111111111111111111 
  47 11111111111111111111111111111111111111111111111111111111111111111111111111111111111111 
  48 11111111111111111111111111111111111111111111111111111111111111111111111111111111111111 
  49 11111111111111111111111111111111111111111111111111111111111111111111111111111111111111 
  50 11111111111111111111111111111111111111111111111111111111111111111111111111111111111111 
  51 11111111111111111111111111111111111111111111111111111111111111111111111111111111111111 
  52 11111111111111111111111111111111111111111111111111111111111111111111111111111111111111 
  53 11111111111111111111111111111111111111111111111111111111111111111111111111111111111111 
  54 11111111111111111111111111111111111111111111111111111111111111111111111111111111111111 
  55 11111111111111111111111111111111111111111111111111111111111111111111111111111111111111 
  56 11111111111111111111111111111111111111111111111111111111111111111111111111111111111111 
  57 11111111111111111111111111111111111111111111111111111111111111111111111111111111111111 
  58 11111111111111111111111111111111111111111111111111111111111111111111111111111111111111 
  59 11111111111111111111111111111111111111111111111111111111111111111111111111111111111111 
  60 11111111111111111111111111111111111111111111111111111111111111111111111111111111111111 
  61 11111111111111111111111111111111111111111111111111111111111111111111111111111111111111 
  62 11111111111111111111111111111111111111111111111111111111111111111111111111111111111111 
  63 11111111111111111111111111111111111111111111111111111111111111111111111111111111111111 
  64 11111111111111111111111111111111111111111111111111111111111111111111111111111111111111 
  65 11111111111111111111111111111111111111111111111111111111111111111111111111111111111111 
  66 11111111111111111111111111111111111111111111111111111111111111111111111111111111111111 
  67 11111111111111111111111111111111111111111111111111111111111111111111111111111111111111 
  68 11111111111111111111111111111111111111111111111111111111111111111111111111111111111111 
  69 11111111111111111111111111111111111111111111111111111111111111111111111111111111111111 
  70 11111111111111111111111111111111111111111111111111111111111111111111111111111111111111 
  71 11111111111111111111111111111111111111111111111111111111111111111111111111111111111111 
  72 11111111111111111111111111111111111111111111111111111111111111111111111111111111111111 
  73 11111111111111111111111111111111111111111111111111111111111111111111111111111111111111 
  74 11111111111111111111111111111111111111111111111111111111111111111111111111111111111111 
  75 11111111111111111111111111111111111111111111111111111111111111111111111111111111111111 
  :::
 } 
} 
