# Supplementary material for: Cut-off Scale and Complex Formation in Density Functional Theory Computations of Epoxy-Amine Reactivity
Source: ACS Omega. 2021 Oct 25;6(44):29424–31. doi: 10.1021/acsomega.1c03229 (PMC8587129; doi:10.1021/acsomega.1c03229)
Supplement: Supplementary file 1 — ao1c03229_si_001.zip [file ao1c03229_si_001.zip › Final_structures/Primary/A4_E1_B3LYP-D3_CC-PVTZ-F_canonical/Amine_frag4_reactant_isomer1.vib]

{ 
 s_m_m2io_version
 :::
 2.0.0 
} 

f_m_table { 
 i_j_atom_total
 :::
 27
 m_column[86] { 
  s_m_data_name
  s_m_column_name
  i_m_width
  b_m_visible
  s_m_units
  :::
  1 r_j_Frequency  "Frequency"  10 1 "" 
  2 s_j_Symmetry  "Symmetry"  10 0 "" 
  3 r_j_Intensity  "Intensity"  10 1 "" 
  4 r_j_Raman_Act  "Raman Act"  10 0 "" 
  5 r_j_Raman_Int  "Raman Int"  10 0 "" 
  6 r_j_x1  "x1"  10 0 "" 
  7 r_j_y1  "y1"  10 0 "" 
  8 r_j_z1  "z1"  10 0 "" 
  9 r_j_x2  "x2"  10 0 "" 
  10 r_j_y2  "y2"  10 0 "" 
  11 r_j_z2  "z2"  10 0 "" 
  12 r_j_x3  "x3"  10 0 "" 
  13 r_j_y3  "y3"  10 0 "" 
  14 r_j_z3  "z3"  10 0 "" 
  15 r_j_x4  "x4"  10 0 "" 
  16 r_j_y4  "y4"  10 0 "" 
  17 r_j_z4  "z4"  10 0 "" 
  18 r_j_x5  "x5"  10 0 "" 
  19 r_j_y5  "y5"  10 0 "" 
  20 r_j_z5  "z5"  10 0 "" 
  21 r_j_x6  "x6"  10 0 "" 
  22 r_j_y6  "y6"  10 0 "" 
  23 r_j_z6  "z6"  10 0 "" 
  24 r_j_x7  "x7"  10 0 "" 
  25 r_j_y7  "y7"  10 0 "" 
  26 r_j_z7  "z7"  10 0 "" 
  27 r_j_x8  "x8"  10 0 "" 
  28 r_j_y8  "y8"  10 0 "" 
  29 r_j_z8  "z8"  10 0 "" 
  30 r_j_x9  "x9"  10 0 "" 
  31 r_j_y9  "y9"  10 0 "" 
  32 r_j_z9  "z9"  10 0 "" 
  33 r_j_x10  "x10"  10 0 "" 
  34 r_j_y10  "y10"  10 0 "" 
  35 r_j_z10  "z10"  10 0 "" 
  36 r_j_x11  "x11"  10 0 "" 
  37 r_j_y11  "y11"  10 0 "" 
  38 r_j_z11  "z11"  10 0 "" 
  39 r_j_x12  "x12"  10 0 "" 
  40 r_j_y12  "y12"  10 0 "" 
  41 r_j_z12  "z12"  10 0 "" 
  42 r_j_x13  "x13"  10 0 "" 
  43 r_j_y13  "y13"  10 0 "" 
  44 r_j_z13  "z13"  10 0 "" 
  45 r_j_x14  "x14"  10 0 "" 
  46 r_j_y14  "y14"  10 0 "" 
  47 r_j_z14  "z14"  10 0 "" 
  48 r_j_x15  "x15"  10 0 "" 
  49 r_j_y15  "y15"  10 0 "" 
  50 r_j_z15  "z15"  10 0 "" 
  51 r_j_x16  "x16"  10 0 "" 
  52 r_j_y16  "y16"  10 0 "" 
  53 r_j_z16  "z16"  10 0 "" 
  54 r_j_x17  "x17"  10 0 "" 
  55 r_j_y17  "y17"  10 0 "" 
  56 r_j_z17  "z17"  10 0 "" 
  57 r_j_x18  "x18"  10 0 "" 
  58 r_j_y18  "y18"  10 0 "" 
  59 r_j_z18  "z18"  10 0 "" 
  60 r_j_x19  "x19"  10 0 "" 
  61 r_j_y19  "y19"  10 0 "" 
  62 r_j_z19  "z19"  10 0 "" 
  63 r_j_x20  "x20"  10 0 "" 
  64 r_j_y20  "y20"  10 0 "" 
  65 r_j_z20  "z20"  10 0 "" 
  66 r_j_x21  "x21"  10 0 "" 
  67 r_j_y21  "y21"  10 0 "" 
  68 r_j_z21  "z21"  10 0 "" 
  69 r_j_x22  "x22"  10 0 "" 
  70 r_j_y22  "y22"  10 0 "" 
  71 r_j_z22  "z22"  10 0 "" 
  72 r_j_x23  "x23"  10 0 "" 
  73 r_j_y23  "y23"  10 0 "" 
  74 r_j_z23  "z23"  10 0 "" 
  75 r_j_x24  "x24"  10 0 "" 
  76 r_j_y24  "y24"  10 0 "" 
  77 r_j_z24  "z24"  10 0 "" 
  78 r_j_x25  "x25"  10 0 "" 
  79 r_j_y25  "y25"  10 0 "" 
  80 r_j_z25  "z25"  10 0 "" 
  81 r_j_x26  "x26"  10 0 "" 
  82 r_j_y26  "y26"  10 0 "" 
  83 r_j_z26  "z26"  10 0 "" 
  84 r_j_x27  "x27"  10 0 "" 
  85 r_j_y27  "y27"  10 0 "" 
  86 r_j_z27  "z27"  10 0 "" 
  :::
 } 
 m_row[75] { 
  r_j_Frequency
  s_j_Symmetry
  r_j_Intensity
  r_j_Raman_Act
  r_j_Raman_Int
  r_j_x1
  r_j_y1
  r_j_z1
  r_j_x2
  r_j_y2
  r_j_z2
  r_j_x3
  r_j_y3
  r_j_z3
  r_j_x4
  r_j_y4
  r_j_z4
  r_j_x5
  r_j_y5
  r_j_z5
  r_j_x6
  r_j_y6
  r_j_z6
  r_j_x7
  r_j_y7
  r_j_z7
  r_j_x8
  r_j_y8
  r_j_z8
  r_j_x9
  r_j_y9
  r_j_z9
  r_j_x10
  r_j_y10
  r_j_z10
  r_j_x11
  r_j_y11
  r_j_z11
  r_j_x12
  r_j_y12
  r_j_z12
  r_j_x13
  r_j_y13
  r_j_z13
  r_j_x14
  r_j_y14
  r_j_z14
  r_j_x15
  r_j_y15
  r_j_z15
  r_j_x16
  r_j_y16
  r_j_z16
  r_j_x17
  r_j_y17
  r_j_z17
  r_j_x18
  r_j_y18
  r_j_z18
  r_j_x19
  r_j_y19
  r_j_z19
  r_j_x20
  r_j_y20
  r_j_z20
  r_j_x21
  r_j_y21
  r_j_z21
  r_j_x22
  r_j_y22
  r_j_z22
  r_j_x23
  r_j_y23
  r_j_z23
  r_j_x24
  r_j_y24
  r_j_z24
  r_j_x25
  r_j_y25
  r_j_z25
  r_j_x26
  r_j_y26
  r_j_z26
  r_j_x27
  r_j_y27
  r_j_z27
  :::
  1 -20.9974041516165 ""  3.68211600182609 0 0 -0.0122567569951678 -0.00604376830242049 0.00469262458776294 -0.0624560744747956 -0.0610492711768723 -0.00697584962566397 -0.028075978626311 -0.0392915879474543 0.0508991503049748 -0.0345319123556102 -0.0221202668884326 -0.075939115355006 0.0499014181645742 0.0317832396541766 0.0133903209767282 0.0257350109012824 0.026766934011842 0.0411210697171962 -0.117399776731441 -0.117718830264882 -0.0555921796851028 -0.0761725376690798 -0.0833098667861662 0.0759798190119064 -0.0347305735309627 -0.0622107411549495 0.103951010628779 -0.0591468105537451 -0.0749344104761595 0.0198858027813412 -0.00155210299976493 -0.00604207382968193 0.0624559812557169 0.0429558243637986 0.0533534650848573 -0.0610577557853857 0.0303706822355267 -0.0337285939823714 0.128774717356387 0.142526909426855 0.118598185648277 0.0394972257975643 -0.0497204890792678 -0.0105098269186239 0.0499888327073349 0.0986872885203627 0.0375532563302781 0.00184283237513104 -0.00382933937229529 0.0439085849249196 -0.0112882029193005 0.0366115473729186 -0.00668723985465333 0.0486722236270632 -0.125869653507836 0.0214478234175627 0.00750294652194181 -0.0508893709682802 -0.0886141785633279 0.144735372125511 -0.0470928980520462 0.117209341635915 -0.0982583620300394 -0.04789103650514 -0.0133879593185954 0.0612207916331863 0.074208524985229 -0.0672241086707275 0.117947462893547 0.112664811738513 0.0248309691850623 0.00618596134280053 -0.00160518159190736 0.0322870009183375 -0.0725123301639791 0.00634803859918314 0.0412774033223558 -0.0858973635960449 -0.0385521365017275 0.02036347219113 -0.10361035296262
  2 18.1257681289373 ""  0.185367322127614 0 0 -0.019248038412013 -0.00179139247095934 -0.0196901210994024 -0.0453018113752468 0.0105576684277802 0.0188411816294067 -0.0256187862254534 0.0185343915029426 -0.0550297683034892 -0.0331794219203078 -5.51516636750585e-05 0.044479670745304 0.015703023488698 -0.0235077108115975 0.0932826788043927 -0.000529820737669589 -0.026917801471926 -0.0155751192649412 -0.0722387845469741 0.0272318128113932 0.00643721885253412 -0.0512698293728913 0.0116037953528386 0.0360751105885392 -0.0284140759474864 0.0214155252384787 -0.0519874620217861 -0.0413246385908341 0.042196198263852 -0.0591271687659982 -0.0116002113530907 0.00721032978730508 -0.0806781895482696 0.00556558774702457 -0.0276687712577015 0.100481385335879 0.00695523392038212 -0.0473728815249991 0.13900618820437 0.0726708714946165 -0.0143901374242557 0.0797486706632305 0.10210958219621 -0.0640183401641224 -0.0163559590910758 0.0915152055928148 0.0151849548117193 0.0454559173572732 0.00965959797429704 0.0216169434171123 -0.0121718351464468 -0.0801924740508826 0.0277735461944746 -0.0776239013215531 0.155206432424353 -0.0778365125342259 0.0123636153734954 0.104251769526255 -0.125607530620076 -0.0705988655466388 -0.00139167219623137 0.0690475157498972 0.0205402869734188 -0.127851977807578 0.0102892166005241 -0.12968702313424 -0.0623845751249712 -0.0190979669537364 -0.100001854537114 -0.119205738591073 0.1000428346132 -0.0499330672224337 -0.0148846553475713 -0.00426875516669594 -0.0291727803768227 -0.0107856518018439 -0.0141986358377294 -0.00875555403510879 -0.0260006633194849 0.0122528587995068 -0.0317470127980313
  3 30.9005311868091 ""  0.673492905930789 0 0 -0.0105811000064934 -0.0456090176406988 0.0101254039399988 0.039602948166294 -0.0114311383511431 -0.00154209140451559 -0.0730896879152474 -0.0718408986962409 0.0253628820794904 0.0879709346715245 0.000395635210148879 -0.00323788414250848 0.0354644717890989 0.0542845899444299 -0.0543260716052484 -0.0266131811834191 -0.00562583875146137 0.0128401780858017 0.0623225808017179 -0.0364502625809222 0.005690731671493 0.0218085176856524 0.0299424925880634 -0.0132425547942178 -0.0984389894107006 -0.0323223995954582 0.0325175233602874 -0.0623696984320321 -0.112542912754293 0.0211840948951119 -0.105023091159183 -0.0920704859732834 0.0329649684171451 0.105969727158041 0.060543334189451 -0.031610148225281 0.0192695052579725 0.144556043397004 -0.113259694770432 -0.0563241484380244 0.00185095680811992 -0.0577794516478607 -0.0149461381952803 -0.00679488793188274 0.0167790376464909 -0.00700835154146257 0.0479610886955707 0.0511300605347448 -0.0323657007024237 0.0509931764164737 -0.00780170093497168 -0.0502656887755809 0.0826719114342375 -0.0404217052784106 -0.00863883360285266 -0.0374447481474738 0.0231078446068095 -0.0146065070603848 -0.0268049983696369 0.0120730387313072 -0.0380366346334797 0.0610370186365571 -0.0187520045938845 -0.0769423544578001 0.0685270072218188 -0.0886622318026994 -0.038083451089374 0.0623592420613114 -0.0212791745818516 -0.0494173229102999 0.139062780206008 -0.0371808788042853 0.0190086901015309 -0.101103281163007 0.00590654040505173 0.0567525569830781 -0.0943254123691298 0.0122165285437056 0.0236007123399239 -0.115398124281963 0.0040825091805162
  4 46.0428510855817 ""  1.08498496020505 0 0 -0.00126869526879977 -0.00202890364109065 0.0235877484416697 -0.0134171676623467 -0.0281799251543231 0.00731455752876897 -0.0371669508818413 -0.040681525420045 0.0704815012997554 -0.000181112698778721 -0.00760266361993598 -0.0283777072935103 0.0410826162320148 0.0236877934744869 0.0149600744355783 0.0187476836476311 0.0418565954996341 0.0516702212880352 -0.0286970965112145 -0.0564634125439307 -0.00998556320669078 -0.0201279465424794 -0.0351072496946087 0.0409232496286716 -0.0523825398114547 -0.0475719252361569 0.122165262062518 -0.0625543029138622 -0.087035254649593 0.0403794183160242 -0.0242190891759811 -0.0176277337833233 0.0837592349610024 0.0316378218798624 0.036707247676506 -0.0328974804253302 0.0338919341614729 -0.0180975547252349 0.076177236165461 0.089093218242917 0.0780237292564888 0.0347340095267141 0.100508231849595 0.0980123950534329 -0.0646588285204233 -0.0405350609796265 0.0032841102647087 -0.0538597397845266 0.0106413708115704 -0.00288314187683594 0.0520352193058313 -0.0752553163088292 -0.0455663978161779 0.0202110229664107 0.197982370055692 0.144972659539848 -0.0193750193336801 0.102696322794027 0.138165404724644 -0.178862899867298 0.0449731500535412 -0.0295857355266315 0.181209258201112 -0.0134667756617466 -0.0261126303448951 0.0736298971180491 -0.10417793918799 -0.0214342252204148 -0.102008065695344 -0.171109689071809 -0.12258241229271 0.0714990695357405 0.0190320661959492 0.00491230498059155 -0.0345093476155215 0.0405681278714064 0.0260689174319786 -0.0632947837695558 -0.000246441345967819 -0.0319947541617622 -0.0606988211679619
  5 49.8524826956197 ""  2.15153134703953 0 0 -0.0113178684527778 -0.00142103113132683 -0.0260986361287633 0.00746567637333498 -0.00292279018124329 -0.0488961236213027 0.042400982692713 0.0192897207866131 -0.0367514200511802 0.0120896983635446 0.0149803950626084 -0.0856195696184392 0.13217106862744 0.0203319818055667 0.036703219924899 -0.0429403609798792 -0.0302424211620491 -0.0571423409667228 0.0154902254537038 -0.0241890592751659 -0.0485964941813817 0.00412705441195513 -0.000950649413950716 -0.0438216535748196 0.0647976758359172 0.0195814010246631 -0.0976168595764249 0.0878403901394896 0.0458382964810973 0.00161231162113413 0.0140170555098549 0.00928392534398204 -0.0210861419029774 0.0529817491836216 0.0369983262687189 -0.0654594957346624 0.133474832560038 -0.133156641343043 0.197482551167003 0.299734439491225 0.16050623567578 0.0727334921917347 -0.0190433640614628 -0.027298246953438 0.0281789443823615 -0.0788800676254136 -0.0278818836520583 0.0608438915372885 -0.0231518886140938 -0.0301736543692362 0.0325023730700804 -0.0276813177739241 0.0228459290956393 -0.00440574278059601 0.00400882441773582 -0.0678181805802221 0.0442319086029282 -0.0188829131293759 0.0150793584386667 -0.00145439634325551 -0.00326445604978038 -0.0742751696363731 0.0527506110386384 0.0100015812664023 0.0197275135047198 -0.0363949859932962 -0.0433040017047492 0.0536668009362473 -0.0166191094244464 -0.0521363319376317 0.0319006591921194 0.0105954845509461 -0.0417294902676906 0.00776224713361144 0.0375474342857191 -0.0718685535778515 -0.00122649806110471 0.0394474253659015 -0.014985191165658 0.0284185389857452 0.0643085204638533
  6 68.3490367244797 ""  3.39545638012798 0 0 0.0294555623626131 0.0294549907858568 -0.0179225856515872 0.0275747741684944 0.0387909937398717 -0.0058837826189307 0.0141914231753865 0.033161440104641 -0.0305551628544637 0.0462510867083925 0.0388832261473197 0.00243042640686606 0.0103877730204826 0.0604264722529837 -0.0333760254445472 0.0348915811812744 0.028900865541627 -0.0143620063277963 0.0205365508148799 0.0347334715360176 -0.0110472185391351 0.0208478747379244 0.0487433721962325 0.00081205361240597 0.00817696856363409 0.0419299941059313 -0.0279619346259774 0.00931374897178461 0.0366658508722151 -0.03285988053525 0.0144808358117444 0.0242622469165198 -0.0407263085751331 0.0662791507173502 0.0589837386481083 0.00529043523848842 -0.00346743449663802 0.138049155477458 -0.0838219559556559 -0.0557676580196213 0.00230643946292872 -0.0495643740384614 -0.0294827830779011 -0.0545983640520157 0.0246663783369553 0.046502094326099 -0.0313424496998863 -0.00132922999570425 -0.0744777309553657 -0.0243283350046062 0.0336246952392992 -0.116951507391807 -0.111379787448927 0.0597595922479796 -0.0323112238791667 0.0105542815695607 0.0165517380041194 -0.0285283994961236 -0.144066597000563 0.0354626322673521 -0.107006119385512 0.063060715938906 0.0301463463069223 -0.182394462333921 -0.110581531857224 0.0948604926388592 -0.0889529945766656 -0.173833228523807 0.0511305809031262 -0.107672129807984 -0.106811768338037 0.0548121335310923 0.0383991588207345 0.0169319977218834 -0.0261131552011114 0.0504888172368345 0.0141546155364932 -0.0153622542495092 0.0341441068351788 0.0170299231906612 -0.0289449396079195
  7 93.8081514000627 ""  1.97805839134389 0 0 -0.0473332266840754 -0.0212605707141176 0.0206235143721008 0.0269938596308404 0.0157348338524676 -0.0113467232968052 -0.0020677739783232 0.0010528282533703 0.00482158547999775 0.0108336997900699 0.00848557223266285 -0.00581093040346729 0.0312044942060887 -0.0113558683097292 0.0142205147445398 -0.112613547804421 -0.0441808350895612 -0.031064969536889 0.0901507261085839 0.0261059959495717 0.0298347042361842 0.0352962204582631 0.0398105780509348 -0.0813358757658761 0.0171088328774602 0.0297267225548404 -0.0907528075521825 0.0772734124120455 0.0225406581576706 0.0646682895197432 -0.0678995796648427 -0.0323963466272668 0.0297712585898084 -0.0362627118074309 -0.0082400282257223 -0.0371729451091543 0.054649728706538 -0.0989079768378043 0.0537126882184151 0.0883714385069674 0.056684642503453 0.0399192772926124 -0.00646858745301655 0.0340893794108877 -0.0418530109424935 0.0806498664825771 0.0353597740528949 -0.0878419718663766 -0.011499300065646 0.0398998752079789 -0.0429789091133146 -0.0149942262925274 -0.0493887041154786 0.0111822160833216 -0.0339711431008458 0.100095520621226 -0.0628843218087211 -0.00643818117451517 -0.0350032977270518 -0.00510639695382265 -0.0425141982187397 0.112836046629853 -0.0671803921278535 -0.0790700123724403 -0.0445694276072466 0.0632206703308232 0.0126545855987925 -0.105801335926315 0.023630301493271 0.0192559737013673 -0.0621797894547584 -0.00961716822230003 -0.0769472003909115 -0.0477041623179014 0.129460242905971 -0.099303660424232 -0.0538978391252705 0.130105484178384 -0.0117414492666582 -0.040106416118683 0.177571984518418
  8 124.208436529079 ""  0.899086650753121 0 0 0.0120236181424549 0.0521866893924132 -0.00937643233053572 0.076973185327553 0.0753804231430426 -0.0412117990214716 -0.0846883116520433 -0.00678347734204435 0.0449094051358048 -0.0291325006289504 0.0353535626072153 -0.00816501624992679 -0.0112242629606536 -0.0953671059834668 0.00512311746544604 -0.00993564766605059 0.125459707430176 -1.74410950841283e-05 0.159782566967345 0.134438530095429 0.0255874795765297 0.116097480532274 0.0649172249181421 -0.15497054580477 -0.126145432260661 0.0305980278334378 0.0996295975679243 -0.0950777095783993 -0.0927853415707139 0.0137951866964344 -0.108076934722064 -0.00850616775619944 0.0649224757725617 -0.26644468903955 -0.105334677909868 -0.11814016515 0.0930337732908828 -0.376176180719962 0.0638462251412455 0.140090420213632 0.0862154802081384 0.0739632368728765 -0.0146150370830163 -0.0201064787252736 0.0145507787927121 0.00593185325028705 -0.00502859989801498 0.0137433170288654 -0.010107174780851 -0.0034762498076534 0.00164311642851195 -0.00345741619649922 -0.00215414148423589 0.00546661673828381 -0.0244888725277086 -0.0225152696797408 0.00981313591262819 -0.0147494259392342 -0.0313844264390908 0.025815237637287 -0.0163659632538441 0.00588190962741419 -0.0131246590259861 -0.0118985184456593 -0.00437445119925788 0.000145207233847031 -4.3951764721613e-05 -0.0046646287247173 0.0197489602188575 0.00753735613072795 0.00728357558056728 -0.000364155790831189 0.055204278078905 -0.0165562186601641 -0.0276669382559581 0.113232368521223 0.000624947786311201 -0.0304242256648556 0.0625116197394591 -0.0571052797499129 -0.035634376766921
  9 187.512312948228 ""  1.07849594162645 0 0 -0.0263348172027877 0.0309923973273376 -0.0252343974673867 0.0155568571682248 0.02799992659965 -0.0649760685403122 -0.0184466706997699 -0.0169931160108728 0.0622529593957172 0.0106297639455764 0.00567306038086825 -0.0159822648223219 0.0609940407631016 -0.0866963288778941 0.0316649857803249 -0.055844715049156 0.0700684078719067 -0.0332256119522458 0.0560546624286525 0.0518561695627307 -0.0331669492132768 0.0220407414508018 0.0440541148002045 -0.114558720681414 -0.0168280312932718 -0.0216523947313004 0.0649395893466778 0.0178927828831808 -0.0873613789825118 0.0674594476869144 -0.054355715670884 0.0119569531937129 0.128291878646978 0.313269735614493 -0.14581575431687 0.375114156158934 -0.0587803907042209 0.24873911891682 -0.050822520689397 -0.0190430894020048 -0.432087590252396 -0.173850095060978 -0.00364578596227847 -0.00462951545205158 0.00339563534311652 0.00237658547238334 -0.000839484056085406 0.00261386066845951 -0.00274556059910017 -0.00042096792320571 0.000266315768778607 -0.00061119411148719 -0.000938194123548043 0.00215452030506488 -0.0064681648201383 -0.00437101309021932 0.00194354191117298 -0.00369411562436924 -0.0077229937332954 0.00620563151914147 -0.00467848525355097 0.00277448548738581 -0.00371151223261079 0.00053306943806677 -0.000543027638559393 0.00341038884188873 -0.00120278559344074 0.00100924172586819 0.00344781655149553 0.00123218347646385 -0.0025496890782103 0.000987171329564112 -0.0446429377184113 0.0515143680966991 -0.00529101165803106 -0.0639165462523421 0.0834288574913959 -0.0745319781530894 -0.0072415961650225 -0.000747426397981445 0.0043491624087538
  10 220.508838693779 ""  0.218484772851432 0 0 -0.000559379658284392 -0.00281720316624325 -0.000474121366240629 -0.000676059820579821 -0.00122894423063056 0.00125321771886959 0.000561664461631475 -0.00229637440522857 -0.00091030141302835 0.00340611987922463 -0.00119778227115806 0.00220385916441935 0.0011665898414005 -0.000362920078379398 -0.000258932534849608 -0.000316808282795155 -0.00385801226761283 -0.000598484815632256 -0.00128736366310727 -0.00239721974975678 0.000594866395662125 -0.00186216286742569 0.000212103198929496 0.00199380024578928 0.000984773805709728 -0.00655614749088963 0.00454630898163659 -0.0049504272442215 -0.00131227999760937 -0.00444458967952472 0.00667032240722294 0.000950143815906505 -0.00302003978204721 -0.00361610772946177 0.000367055565932138 -0.00543325461552364 0.00334725422510513 -0.00607786141685533 0.000508381979832898 0.00169388313466236 0.00522196803896499 0.00342179404601199 -0.0152261582032791 -0.0398074269046827 -0.000269332559319512 0.02615629776489 0.0250120964573769 0.0210501719786034 -0.0231981316289795 0.0263908593775597 -0.0315667443333837 0.00180993167838362 0.000704860129007988 0.00015125801102239 -0.0239767395119151 -0.0615566384983187 -0.00275245960103176 -0.0147759359144245 -0.0785979692026612 0.0140937148093537 -0.0361619823823611 0.0517552907992579 -0.0537444269134405 0.479441185440502 0.122642913451147 0.295461564069602 -0.199066232319475 0.341503100231015 -0.315748050031543 -0.211801691003177 -0.505567694111304 0.0932051159417931 -0.00186138433225265 -0.00031018883017259 -0.000389342347796949 -0.00620198751651167 0.00328035111159995 -0.00885861624036454 -0.0013412474665511 -0.0024530090608488 -0.000963303357509631
  11 238.209508955321 ""  1.23921181613801 0 0 -0.0155914408115266 -0.0102052507317148 -0.00196117373010774 0.0140666317042787 0.00664540808799046 -0.00967291268050142 0.000301148076588072 0.00213119887896395 -0.0139216571488855 0.0192935098350094 0.00155431845583818 0.00356110254580344 0.0106810394244106 -0.00206247283793424 -0.0060108050664097 -0.0280849907323647 -0.0262838289957737 -0.0156920474968163 0.0486499209835868 0.0171374023940142 0.0147751962034397 0.0157209415506735 0.0260017831563803 -0.0494364200664147 0.000157180692373652 -0.296112915527039 0.450305015457646 -0.454690716060433 0.060064271574125 -0.307330040184906 0.465898064932966 0.248955122725535 -0.178103678634969 -0.00469256359430089 -0.00192003101699647 -0.0158666480017172 0.0198071080057809 -0.0161813355569597 -0.0116290299926115 0.0101730060262101 0.00791167702506511 0.000777288695983358 -0.000821131757521743 -0.000422591770392988 0.000387446140281158 0.0019528867588686 0.000634475804273204 -0.000517272643713696 -0.000813747643849204 0.000526957196860012 -0.000289666809481192 -0.000235243791674895 -0.000710189011683162 0.000937524472412007 -0.0020402023909824 0.00172236294155516 -0.000510445762230012 -0.000879195095515222 -0.0024923886899495 0.00151940182460461 -0.00208856379307812 0.00316684655262735 -0.00226004496968657 -0.0104987004152591 -0.00274177470878261 -0.00288124394130074 0.00407591526854578 -0.00781283105233867 0.00775275900213238 0.00549815178683068 0.00797799832678396 -0.00183581561157439 -0.0343828247544399 0.00200005281459397 0.0331616640257383 -0.0510404963088478 0.0616122846248564 -0.0848144015506515 0.0342262695270877 -0.0947502664729265 0.0496928917546595
  12 262.959837626488 ""  12.1119340253091 0 0 -0.0388022912939847 -0.0189442713753429 -0.0527239067460686 -0.00795873982275834 0.0105838160808024 -0.0290906351770524 0.0363304083376227 -0.0468310654645821 0.029753829232147 0.10218928002709 -0.0220236619257852 0.102363737654617 -0.00382311285729684 0.00210380085165012 -0.00226650634137571 -0.0599208725328755 0.0037131194467374 -0.0572632656227492 -0.00609786937389878 0.0431939505753855 -0.0196908391152156 -0.0471834199366111 0.0968840411946953 -0.0414198848926423 0.0708587594822105 -0.0656646653578564 -0.0347266940856516 0.124694342448636 -0.0873598550865055 0.0784790266469772 -0.0242803856614899 -0.0172200318346253 0.120532745726299 -0.158461868768384 0.0251253042788493 -0.169934496070709 0.0907059134073887 -0.15677055204594 -0.0475551157758104 -0.0363116580731862 0.157167039464159 0.113597860032945 -0.00164888694163014 -0.00223305971342628 0.00347078171483772 -1.31300280270638e-05 -0.00185005921829811 0.00180176625369005 -0.00153232579974185 -0.00197160309995895 0.00335582551182098 -0.001298552074741 0.00132354320222067 0.00167072303454348 -0.00320317762043037 -0.000253925109831552 0.00242729631382119 -0.00177000655410213 -0.00318952420834105 0.0042202239484177 -0.00212047583223785 -0.00104955167747244 0.00210023990358152 -0.0102529438185649 -0.00187524908983047 -0.0079549674773835 0.00248795158491414 -0.00375114636024525 0.00990142765580081 0.00311835276532796 0.0142810565088645 -0.00017254835570473 -0.0846603791979079 0.0687254805353305 -0.0540129698213604 -0.142081628014099 0.16035960385435 -0.253202408711747 -0.0224331186771659 -0.0731808503580574 -0.0563569825321935
  13 311.403532638543 ""  26.1168647433291 0 0 -0.000722502896952534 0.00209860457178806 0.00901825382509815 -0.00351470444145675 0.000770202051124947 0.00226546792109726 0.0264202159887776 0.0222707463357737 -0.00631846972736887 -0.0453005818760961 0.00610311940940608 -0.0191629680491216 -0.015071721371759 0.0208574290090609 0.0183399389363471 -0.0260566741148602 -0.00716909251767345 -0.0090084924399133 -0.00375421291494134 0.0115737444381258 0.00578852718266661 0.0100579006251909 -0.0277689864391511 0.00529506147568456 0.0447436713817027 0.0442193873566349 -0.0848280843905297 0.0851356701313363 0.0491507170348302 0.0398529320720384 -0.0237307909949732 -0.0119832246111668 0.00453565539866903 0.0328937045323506 0.0241773708151163 0.0366402931407275 -0.0431349812905466 0.0580522397338771 0.0440162100532075 9.6076911508064e-06 0.0012480157921574 -0.00159951108173536 -0.00252976965459495 -0.0007245806460899 0.00272033412113808 0.00154636548992631 0.00121452378616516 0.000346760334440811 -0.00161066018093737 -0.000220587236290458 0.00208133220067487 0.000402544812139431 0.00498414889300791 0.00066781498383765 -0.00592712498350247 0.00610272825140253 -9.26149180978944e-06 -0.0027396849584177 -0.00409360541583313 0.00599686581324785 -0.00367069417950656 0.00415034854412307 -0.00202136971679458 0.00194311815257138 0.00412645232631365 -0.00416147200948344 -0.00115241538421323 0.00835472204360816 0.00114086961750921 0.00100210189758022 0.00921915480484966 0.000736143680111304 0.0137561568818929 -0.039703386295135 0.0293937366510516 0.101000497361091 0.289288038567342 -0.5350148619422 0.296492088086958 -0.618901201724901 0.0402453998996654
  14 345.543717908718 ""  4.45509919573264 0 0 -0.0105008131478916 -0.00694118414867098 -0.0703138119667898 -0.00194151331272287 0.0556496714616023 -0.0502043060666971 0.0979570120448081 -0.0669504179670133 0.0517181156613862 -0.0713172283784596 0.031010213575546 0.0127888092957385 -0.039704726074134 0.0700743044800442 0.0546596814330359 -0.0423752438556763 0.0157704043080747 -0.0832696526115848 0.0350137266701837 0.150218695373997 -0.00232783974841127 0.026179617967242 0.0518685852225901 -0.135850896218338 0.17265565323416 -0.210918285147632 0.075041904530391 0.128704557674043 -0.125173547733763 0.0564780690940156 0.141713979714952 0.0904834571916643 0.184590742263 0.0261769412634313 0.08528152398335 0.0483242477245949 -0.0795407722488365 0.113010211949561 0.100763546653529 -0.0296730925329009 0.0705342848018113 0.0515331903096362 0.00213999959949982 -0.00428895788907762 -0.00407899064969403 -0.00255574585400238 0.00288041162472027 0.00347867914307376 -0.00339336861546553 0.0031545309389909 -0.00462767645185435 0.0032626617836679 -0.0017834045343951 0.00298271152511702 0.00907460595137091 -0.00953242690508273 -1.58511222547804e-05 0.00244463796956873 -0.00584125835222398 -0.012515302317632 -0.00340096566400124 0.00295599611637997 -0.00556549019463274 -0.000574104227530711 -0.000192104290903561 0.0122417109035978 0.0055261848580332 -0.00437169594758959 0.0120464660124036 0.0136794705211649 -0.00815727372249987 -0.00348534494585865 0.0113523214365765 -0.0864770765548805 -0.0317774322054841 0.0589451749319224 -0.165225178130684 0.136401387930228 -0.019241437706288 0.0305455115102803 -0.0145204237284893
  15 370.082985488356 ""  4.37652105441612 0 0 0.00188707080172795 0.00110246895360756 0.0024277083960793 -0.000104553304290946 -0.00393903589720906 0.00115585387720888 -0.00487953478680077 0.00304214321909753 -0.0022668612638773 0.00275407314850676 -0.00368017832584175 -0.000882099072751245 0.00168481686422442 -0.00147660079372728 -0.00269372009305129 0.00336052132938696 0.000786195076455503 0.00335374114845277 -0.00307220124868388 -0.00544232222929819 -0.00109496056223625 -0.00117254558951288 -0.00518236533730226 0.00685891901670463 -0.00966585718540374 0.0125070666018282 -0.00411155298367824 -0.00532958312569316 0.00389451681384998 -0.00242754220000517 -0.00940261212729157 -0.0064173038208279 -0.00843847874566917 0.000798985793569954 -0.000826548588698717 -0.00537096264586794 0.00256904555621706 -0.00234440729561243 -0.00377760550002229 -0.000203668736843367 0.000253078231175646 -0.000822882640701429 0.06067789183309 -0.063912934045886 -0.0852430523587827 -0.0686108782482121 0.0601219022227693 0.0650118264737701 -0.0629183593162545 0.0572913646351937 -0.0674115318476595 0.0484828514042463 -0.036065902259067 0.0651831692654878 0.222484845608205 -0.137281865548566 0.00268684972803068 0.0667186696536194 -0.108481090455103 -0.261037198461992 -0.0542090332450439 0.044613519938094 -0.060188864811247 -0.0760116849434744 -0.0158751938174123 0.222653503594434 0.117714511443595 -0.138130209046311 0.216924864683428 0.251899284754168 -0.113498212016613 -0.0572987001792364 0.000171546579068058 0.00648937590616263 0.000652205053043756 -0.00285219410642314 0.015509487814441 -0.0175600699491469 0.00539996140100657 -0.00661484204434419 0.000706745996527904
  16 419.491471744281 ""  3.46868144495058 0 0 -0.00380443362580956 -0.00193113172991952 0.00378020542689635 -0.00250525005808979 -0.000663847946790848 0.00292118142229872 0.00237065454247226 0.00148488065395352 0.00110560322756217 0.00101447284439659 0.00318228132617874 -0.00234827797258444 0.00138275741298635 -0.00270218168078419 -0.00241157393068681 -0.000691718784450661 -0.00371189629951447 0.00508991623969061 -0.00128917862141535 -0.00696371402547624 0.00209208851303109 -0.00464930003057332 0.00201698850013248 0.00525451035496307 0.00680764284920751 -0.00384753521843918 -0.00252647156166775 0.00284535417985133 0.00887184209378586 0.00354587871201652 0.00632580364352185 0.00425832495393485 0.000382025846115633 -0.00332968377239164 -0.00490792872249825 0.00189093519142287 0.00321950778759092 -0.00517697688076128 -0.00405369943469492 0.00344660662235429 -0.00508212406224157 -0.00471521610632576 0.0274388030170536 -0.0358068091170408 -0.0421640695892887 0.0402856276132662 -0.0590296612683925 -0.0714653293745136 -0.113451263528715 -0.0382049159323161 0.0549733363535777 0.0122167620919248 0.113933581215746 0.0745861404803543 0.126666467347938 0.148500904739231 -0.0126112436698516 0.0329425917456893 -0.208504027937746 -0.142444127348252 -0.128648188418521 0.00654405202543229 0.0499790050654016 0.175258180427557 0.102794780492874 -0.0612793890893486 -0.0492157844138642 0.302514818061166 0.227834571638628 0.107685987180731 0.167440272738775 0.0225797149965491 -0.00121622019305997 -0.00313244418571283 -0.00221227895982546 0.00320880138831267 -0.0100221009240139 0.0125737276187975 -0.0100372366372088 0.00518551559928334 -0.00622297174022541
  17 432.38521552977 ""  2.01391865691063 0 0 0.0711820889431355 -0.0170995103981175 -0.0350604659172956 0.0801838470324917 -0.0226553122332698 -0.0326491000276036 -0.0483369530364487 -0.0615598759812787 -0.044821408556083 -0.0506216193727291 -0.0734349839353649 0.0142757364430139 -0.0273905460051923 0.0709470036776184 0.0480139802949031 0.0409024763636014 -0.00979931798284172 -0.0508943891742272 0.166962538845834 0.105629139560531 0.052574385648696 0.148345198744108 -0.0663234249030149 -0.182023230438098 -0.147008742040701 0.0660304269988275 0.0206166056763941 -0.0750612550210057 -0.159763939084402 -0.0892723249585128 -0.119036288551262 -0.151370473806178 -0.0764514997383077 0.108421880723168 0.123345037929558 -0.0348134303101744 -0.0953518137777456 0.151265444189569 0.119732602952338 -0.0598644941925017 0.116295524352392 0.0904326576907389 -0.000602856603077235 -0.00136258942993764 0.000138701551334137 0.00263626982190634 -0.00343846856354725 -0.00296632222139611 -0.00332285451517438 -0.0027135419994573 0.00256933912031745 0.00117453824119156 0.00548892287941646 0.00215922539769125 3.5957351906746e-05 0.00565340428440062 -0.000219191847032877 -0.000520348457061555 -0.00684987706339865 -0.00106371138378077 -0.0043531856536271 -0.000472357123535146 0.00146918623505677 0.00962065286609792 0.00468030430367372 -0.00559651874035529 -0.00321070229650116 0.0152415319727107 0.00646743724647502 0.00256573228620946 0.0085502965357282 0.00148315746599346 0.000763454605840388 0.084447564425735 0.0456638749992551 -0.145154094407975 0.0957047445127027 -0.044760950196075 0.0558049347504339 0.0936380482760875 0.0885998231935364
  18 475.197973916264 ""  0.342429713282993 0 0 -0.0721963510935947 -0.0579846934261832 0.103261251982099 0.0822507091038655 -0.00994446413189494 0.0386820738413946 0.0131459546360512 0.0344651920440703 0.00129444902198444 -0.0223466142964077 -0.0101758001257588 -0.0153852585398001 0.00266734450642779 0.0166953763668226 0.00713510902469988 -0.0266736996216408 -0.0691725915898588 0.126622369302598 0.369949361429272 0.0290740740907357 0.223041915440691 0.14322054653265 0.0557192181912698 -0.278495531962276 0.0804007746659781 -0.00643539700974452 -0.112884253875237 0.0272548001342728 0.218801997920567 0.0608858460016317 0.0688973105647249 0.0134834055815032 -0.0752910861426253 0.0546151586280377 0.0253128658902673 0.0115720251088397 -0.0274213875684224 0.051906894899499 0.0374269240290711 0.00844187665524823 0.00940906127561101 4.05107879482558e-05 -0.000260216194148725 -3.13899962971128e-05 0.00113144353737455 0.00038552708769784 0.000509206591939148 0.00263581351082227 0.00163284140855642 0.00160689768780502 -0.00127408971144114 0.000324465149144989 -0.00148812982576058 -0.000877204148661349 -0.00145984277739301 -0.00613740852110919 0.00144720037701243 -0.000279916419371134 0.00133692113827861 0.00290626741718107 0.00238505583005353 -0.000875035377221043 -0.000461998957165637 -0.00375695686271965 -0.00158870517188411 0.00124020593296529 0.00111059226741698 -0.00425265221967488 -0.00191013985938794 0.000789885404617302 -0.00198213174565949 -0.00131476391123807 -0.0347078543153148 0.00120321419023852 -0.0921444226427718 0.0108566846752545 0.00543831108026166 -0.0782609351933954 -0.205757494138273 0.0152794714270697 -0.212255710179568
  19 532.424152169309 ""  10.6758167132281 0 0 -0.0380865891353695 0.0823636233326594 -0.0148036954413133 -0.00936579505475079 -0.0363794282458353 -0.0847067929109087 -0.0216811577105584 0.121972725929077 0.044082442235321 0.0232100765397439 -0.137185272362184 0.0348611427593502 0.00835120417107889 0.0120662531511525 0.0106659763987855 -0.0880242323733051 0.167448945155941 -0.01972663843431 -0.00649956757627915 0.021460314473981 -0.0705247515263574 0.0177219966802108 -0.0766022982847823 -0.112208286754327 0.00930498539679151 0.0848915519631688 0.0198578937588793 -0.0221501087576692 0.164664660516628 0.0536622624300923 0.0126042877307213 0.149819625818074 0.0395786842669572 0.109131058665678 0.0691715301873363 -0.110339246716563 -0.0322332071341492 0.0707542798186731 0.0415379261514966 -0.0730783124497218 0.0854588181226345 0.0897464255363783 -0.000356409649329855 -0.000494798536309599 0.000362176067598277 0.000580500973861955 -0.000454283886976291 -0.000746339677562651 -0.000268925473346035 -0.000593792183632972 0.000472322553467894 0.000766252783868403 0.00230188769111379 -6.32040490797533e-05 -0.00143974952901701 0.000835194088822642 -0.000320766532843197 -0.000415971296459458 -0.000664877949975962 0.000615679321192179 -0.000619382458184643 -5.22711447047629e-05 -0.000475602782357252 0.00630316936558959 0.00278031023730431 -0.000696333960991062 -0.000837914028605847 0.00445859975286529 -0.000871075365189378 -0.00124907426862214 -0.000268470560593202 0.000888463721190759 0.0169328935055096 -0.0433447054627861 -0.00491268253821396 0.146925952758384 -0.0736649355399392 0.111109862214582 0.033757786151862 -0.0417564291324018 0.00878797845459558
  20 760.032753469805 ""  7.54793317126176 0 0 -0.000234777888952724 -0.000453570588145086 0.000509077203619769 2.89654083363958e-05 -0.000151490971490205 -0.000832575891204793 -8.5859447414863e-05 -0.000355602214827635 6.9218710931051e-05 -8.06358022017287e-05 0.000404218519593035 4.95808165327908e-05 -0.000227456234523193 6.29744237350415e-05 0.000300624208931846 -0.000792814174936402 0.000239779024437843 0.0003361844863421 -0.00174094348482012 0.000983677804653624 -0.00161445171362213 -0.000328236997353335 0.000213934840337343 2.4764798459193e-05 6.55460073821724e-05 -0.000200472174337351 -0.000555156775587488 -0.00048026903108105 0.00158961176195009 0.000337144868416712 0.000568830583206037 -0.000990218298049304 -0.00122657376770138 -0.000734767378731473 -0.000118914426212581 0.000681024454587727 -9.28266800072232e-06 -3.49430278719815e-05 1.89209670701534e-05 -0.000129628194845326 -0.000232631241299522 7.79221115030254e-05 0.0483902376746874 -0.0997235259965869 0.0615823499566725 -0.0463589817664261 -0.0664212923696349 -0.0945064961976632 0.0610595362800103 0.122236525542862 -0.0339820457041937 -0.0310463223612882 0.0746504888768472 0.0639372916726071 -0.0822807021280598 -0.166162228487177 -0.00787849006323066 0.0346918947630073 0.0869483340672222 0.101346744279795 0.119472407477133 -0.0353477680251514 0.0266201174126053 -0.186288651916016 0.0946665966405296 0.227417475209997 0.0184742188003662 -0.0753583601715587 -0.0448619932295379 -0.0979467995048157 -0.00329373154845926 0.0978010645559211 0.000679872101367847 -0.000147227588103731 0.000927999742473223 -0.00104096998619243 0.00100238458853727 -0.00187500891664544 -0.00127107820443316 -0.000340927739932321 -0.000918134731587653
  21 832.341215677641 ""  50.7681657626051 0 0 0.00789581332859405 0.00896837828019647 -0.0173628389665101 0.0240430940524505 -0.00269067351573197 0.0295009431478222 -0.00148453468382371 0.0152232419257063 9.77470441063654e-05 -0.00419779543921594 -0.00319656885020797 -0.00383896733553172 0.00177128916267682 -0.000476550324363553 -0.00308431347662192 0.0062441709642798 -0.0183394543314802 -0.0256923943011679 -0.0028767455812472 -0.00874827734385879 0.011156735028822 0.0310411174855867 -0.0321429778108695 0.0557591725283621 -0.00722299064602936 0.00706937387280213 0.0297555068962485 0.01194990795846 -0.0429056826776706 -0.00641838303858871 -0.0202120415634444 0.0440495849988942 0.049448583646649 0.00849973995588579 0.000798085098113481 -0.00382474305365674 -0.00150175974535752 0.00197229339181442 0.00118488755187548 0.00358011639636911 -1.38672804262844e-06 -0.00321145238400764 -0.037439384277946 -0.0759866662502607 -0.0898035188163244 -0.00173232858987596 0.125665642933837 -0.0363437604129526 0.0746462350508519 -0.0789433172765184 0.0592471326828499 -0.0139119608954674 0.0148809015662987 0.068549421118439 -0.127124226497787 -0.332400107799754 -0.109962699461384 -0.0429125950132364 -0.0548546753509079 0.0303765269345658 0.0975143742358292 -0.0937550806332363 0.118515674732795 -0.00585608095732572 -0.0169837710781041 -0.0700251981701489 -0.0371424902049066 0.0391617513243219 -0.0026349230928649 -0.136774481785314 0.130148439619198 0.149784928204869 -0.0241993374280249 -0.00846702109859655 -0.0120978801278801 -0.0173131940990417 -0.019161001790401 0.00819066777861771 0.00938292335340833 -0.0127298950286531 0.012075992665652
  22 833.49130778686 ""  13.9432661055289 0 0 0.0377624337312503 0.0377278601335487 -0.0742821351540207 0.104778783402476 -0.0217517274990413 0.11523097993942 -0.00723483469119556 0.0677993132084269 0.00205694825596471 -0.0162177090375284 -0.00788539835776319 -0.0144856018829199 0.00279305149712991 -0.000488247818683109 -0.0078796251729195 0.0193605717270223 -0.0734465473493202 -0.11465812011027 -0.0158306641047314 -0.0483176709162567 0.0348651481147725 0.126996797823565 -0.145707155387352 0.252324240742362 -0.0352066413743397 0.035887256880166 0.132148871565185 0.0483526104844669 -0.173986161456993 -0.0243622242012634 -0.0868464612183215 0.188572722776361 0.210175290087518 0.0234157504511767 0.00256754017479776 -0.0062155430121174 -0.00809234218425868 0.00738279314616549 0.00621768995829297 0.00955904239428444 -0.00100661660132555 -0.0101120314902424 0.00909660712057154 0.017458155006346 0.0214982751969406 -0.000790576480352179 -0.0297831713715564 0.007766329540664 -0.017017073782556 0.0191262596427087 -0.013970412598129 0.00356161848567467 -0.00294391112267876 -0.0159132907253874 0.0318792207728442 0.0817766020838551 0.0264915611837597 0.0104904330408687 0.00894479420049062 -0.00768929496872638 -0.0223130466100009 0.0220558995858747 -0.0290715340647237 -0.000222889398379531 0.00458273723046199 0.0177419406031861 0.009590509758472 -0.0108587325888244 -0.00212102888956604 0.0300529714109483 -0.0302242424674765 -0.0335338428170526 -0.100594939925686 -0.0388551082957881 -0.0511117662493154 -0.0889742290093806 -0.0722935371998964 0.00629875670938274 0.0229972876899391 -0.0504737713827608 0.0399072248986121
  23 901.006142451886 ""  11.1008126759793 0 0 0.0587790444658482 -0.0343928099458033 0.0193468272549801 0.0671479970931781 -0.0686315447021913 -0.102141820702815 0.0123088880927494 0.0288056486214724 0.0558736417063495 0.0361459830359872 0.0721912569155603 -0.0132425275190498 -0.0770469752539433 0.01370067524891 0.0803569950501909 -0.0547513009481416 0.103625174403252 -0.00868967268473701 -0.114887595424099 -0.118185617290602 -0.224034354996611 0.0196142713717742 -0.100466139033481 0.135200305313916 -0.0654981256769987 0.18697075616406 0.0196007211232057 -0.0986793113175904 0.183234988838624 0.0204830774431927 0.038971995535662 -0.147490938027034 -0.167314394041826 -0.120539804961398 -0.00639618977820923 0.11950523017653 -0.0432788314883952 -0.00899649392289136 0.0441016046768382 -0.0496887400764096 -0.0113588287520056 0.0484489405850899 0.00231730600314402 0.00531946291123638 -0.00967039405168835 0.00700859213216005 -0.00331084469916485 0.00471382012846303 -0.00185859536613377 -0.00430337734148166 -0.00491809819299674 -0.00967923669393993 0.00263938700197377 0.00136227488271769 -0.0323048782572473 -0.0519287359848832 -0.0203674025406484 0.000433944844458331 0.057519312252098 0.028238095955833 0.00596528897296725 -0.0072676705138036 0.0322195754046766 0.00801678487050576 0.00835663071067144 0.0172814536237789 -0.00966592320050387 0.0158972599327394 0.0412442518781364 0.0288834757948687 -0.0117525178584866 -0.0215251254241154 -0.042319720586206 -0.0354384429053421 -0.0220293875397367 -0.137192647422037 -0.037911984399583 -0.0613879007240852 -0.0910671793178013 0.0224157437134306 -0.0403303498707963
  24 912.489049890074 ""  7.95817688487435 0 0 -0.0120379066425227 0.005542700011518 -0.00483255902481252 -0.00397560037769531 0.00682328656813178 0.0143756122553627 -0.00532810168673122 -0.00362783513438954 -0.00994380131579237 -0.00522631725492631 -0.00948029941100403 0.00172814351241585 0.00986208859723036 -0.00173376774986863 -0.0101811854291653 -0.00188170164740359 -0.0103796800257692 -0.00360778932576026 0.00763814824029875 0.012362902450131 0.0227070950347154 0.000251305220282846 0.00533092595919283 -0.000163179258116898 0.0171287810655467 -0.0426348643430692 -0.00948989879409936 0.0194491253414977 -0.0231901498282016 0.00203369013045121 -0.0045104831056551 0.0359923908384235 0.0336828733035419 0.0157875597132175 0.00113315923533657 -0.0155895958792531 0.00542760433032913 0.0020464864829799 -0.00607494936175156 0.00551046264163193 0.00199554339149153 -0.00557575659711666 0.0204345693005424 0.0524957458813068 -0.0639666282668847 0.0501727958537423 -0.0447095428232906 0.0416493984728912 -0.0184028638123112 -0.0291674613163788 -0.0469407731678409 -0.0686063300434536 0.0304584726655406 0.00580930427075687 -0.238292126660772 -0.336111896012586 -0.147652092903792 0.00791955260941955 0.401687689649293 0.215963867994046 0.0389319491101028 -0.0488910842516792 0.232799132890678 0.0240070219076671 0.0782159924945766 0.172033128564324 -0.0537045743299965 0.0926111046288694 0.287937695100184 0.219113814166431 -0.110312013944364 -0.167999121147285 0.0111670557136437 0.0038762943631705 0.00703805164139878 0.00521424226426311 0.0146468816727068 -0.0130221664961363 -0.00710556816649182 0.0078404404809194 -0.00682285023360267
  25 926.665922495367 ""  49.3927644333378 0 0 -0.0779910937777798 0.0234456261285264 -0.0255438803134834 0.0835109050131903 -0.014910724911762 0.0139278214834577 -0.0640361844122853 -0.033465294069942 -0.0390135770800673 0.0066346200876572 0.00166879041518107 -0.0127521360913475 -0.0243715013766929 -0.00319672000220737 0.025023337681276 -0.154378071004133 0.167006518553303 -0.0322799502545434 -0.110034138535932 -0.0785297777043422 -0.119086335544044 0.0736324906915589 -0.126186564387452 0.235251254775117 0.178706387282909 -0.339685393721223 -0.20649024597447 0.088992275397274 0.115858089507566 0.104118016592148 0.0744592106486298 0.201755773005825 0.0915091824256858 0.00423414379460703 0.00554777092572535 0.0107290289891352 -0.0275413335724537 0.0129305196055087 0.0213275638140481 -0.0281326672170056 0.007815344405011 0.0305897944852562 -0.00211115176410877 -0.00313195872627748 0.00296217946418712 -0.00200297995437459 0.00303454691349368 -0.00249661461945503 0.00116044416223665 0.00173552143198651 0.00300006566003013 0.00463352255294757 -0.00278361586596818 0.000723655696458011 0.016228424363729 0.0164275777650701 0.0100297022263025 -0.00128557747704737 -0.0241004534202449 -0.0169908218799446 -0.00228912076593127 0.00220250809790064 -0.0137407569822968 -0.0035818077799219 -0.0070936585294233 -0.0141409452888426 0.00149161761129319 -0.00305921616833274 -0.0194112443950325 -0.0145457048919067 0.0104734696843675 0.0123608036520849 0.0802775846372436 0.00611748138229398 0.049523208595337 -0.14849005979868 0.0984348221143485 -0.197822831103539 -0.193297362883519 0.16523475565385 -0.116754352069438
  26 949.690738151088 ""  81.8074368094844 0 0 -0.0175637043649732 0.0833337850202921 0.0396405994504831 0.0488211124550969 0.000141451351542754 0.0119320281542321 0.00334860011825053 -0.104154433915689 -0.0303925985222601 -0.0017187584864489 -0.00322501480124276 0.000190910251230521 -0.0025223458469736 -0.0046618009058645 0.00430705921497988 -0.0651203742554667 0.257632134633416 0.0660454452903183 -0.0472801101558892 -0.0353531015282689 -0.0531978484036279 0.0457366189128599 -0.0765954198014729 0.150578732961556 0.0808046858878056 -0.136617662410527 -0.184816890095281 -0.0171246825673966 0.126453034847462 0.0147669017383455 0.110160055853203 -0.139067413386645 -0.170903436692178 0.018073375075252 0.00293220624203647 -0.00654889683142105 -0.0138952825787456 0.010999893598963 0.0119512354874678 -0.023068860059736 0.00861552293459206 0.0209427494104695 0.00338243231799735 -0.00192853219684251 0.00301915160076092 -0.00184772660290639 0.00168937288742948 -0.00149652309738036 -0.00173650429220253 0.000753445029591124 0.00102854166271355 -0.00217604079603552 -0.0013965499038244 -0.00406722120234799 -0.00639986101639404 -0.00127236146186091 -0.00237672293614997 0.00266917692038908 0.0126779178947422 0.0128352438682223 -0.000277796717266002 0.00338095169847603 0.0125322421740901 0.0144035091793128 0.00174157659798503 0.000677194680060435 -0.00111521771230059 0.00364758363684234 0.0148989007029463 0.014046803546381 -0.00783862343736332 -0.0133979173017848 -0.0733974348515036 0.0424506220816691 -0.044172211663423 0.326175711493889 -0.0680920592395001 0.310014925785039 0.262921914049801 -0.196345272335484 0.147225466323687
  27 972.487300749931 ""  16.0181024181866 0 0 0.00287915622597723 0.00302295461639133 0.002531215205002 0.00263055373555358 0.00615424658347288 9.46879338223227e-05 0.00150370265999878 -0.00531974341092313 0.00176255466260505 -0.00235446026134621 -0.00201192253649712 0.00124600013696738 0.00220550447419264 -0.0008698708424728 -0.00227725555578616 -0.00648398871757644 0.0199271429642432 0.00221142062599367 -0.011154395845372 0.00640981373826251 -0.00793087239692295 0.00165670939806226 -0.00301648307809604 0.0174951876006387 0.0010843890900508 0.00221999579410596 -0.00892909778859985 -0.00595990400549993 0.0162251834485292 0.00223899375187936 0.00893590087425842 -0.0177327966884197 -0.0190763921579039 0.00687550354457026 0.00104472706003952 -0.00549735236697863 -0.000585402836785345 0.00158945490613973 0.000413388903071417 -0.000637693382055815 0.00174320269322536 0.000718257774697575 -0.0507717867440354 0.0642927649545503 -0.0857683664143869 0.0353269493338976 -0.0631091084903541 0.0664060625074772 0.0392417809051896 -0.0555325748939093 -0.0475958855328932 0.000158786704508258 0.0905806070077552 0.0665216625416212 0.0344091132100908 0.0805766895993458 -0.0408973686937268 -0.0399137860035771 -0.101032388433901 -0.134726588608916 0.00826888826202646 -0.0964760172530774 -0.315167234818952 -0.270159435404762 0.0911083265264254 0.222789721231992 0.069839532691302 -0.161622599179757 -0.180276371331953 -0.233680453755954 -0.00616040078420752 0.195254120992086 -0.0043529712808181 -0.00100715315183625 -0.00241173092769328 0.000499833980410248 -0.0022335843086918 0.0014902448302758 -0.000183341002632537 -0.00346504657314602 0.000457585846344354
  28 976.775260243461 ""  33.8744951953979 0 0 -0.0439562391473042 0.0158754202198036 -0.0214986293529314 -0.0241049627783618 -0.13030144464169 -0.0148188062766307 -0.0236677998694061 0.024177260578474 -0.0450533924670042 0.0573301220961141 0.0583941181773016 -0.0210753419457851 -0.058176974589133 0.0171636553970485 0.0627268616771363 0.0788195443176842 -0.12437569901418 0.0108490418631434 0.234280222699472 -0.196104428910472 0.124527488941379 -0.00896915565591623 -0.0158921582947413 -0.235035546587785 0.0272700917995383 -0.112529741428325 0.030899281077823 0.0843473118832583 -0.166977452788682 -0.0206316381223269 -0.0716784294246708 0.197432838678775 0.1929649525545 -0.156854646724802 -0.0242451515528794 0.136271518368023 -0.00242128428808162 -0.0367604795638332 0.00703589791939979 -0.0207689486182461 -0.0378818679021315 0.00875765468983008 -0.00194548812985477 0.00300243175287659 -0.00514016755958572 0.000783758166437389 -0.00229750968202696 0.00350413848014657 0.00248703658379954 -0.00302785591188753 -0.00151993921888432 -0.00089122064561612 0.00574437646511051 0.00246470629736127 6.16930144740449e-05 0.00651268823128618 -0.00466642019268232 -0.00132579263786526 -0.0118593683976325 9.5403301275897e-05 0.00346439694283536 -0.0105238678203541 -0.0139676095932326 -0.0104638589478943 0.00759270832083521 0.0160278156112506 0.00585014893948635 -0.0130000559833603 -0.00751250571980502 -0.0102112171334644 -0.00498049256256122 0.00756489485979825 0.0241886618507584 0.0378462011008736 0.00231050003232944 0.176078271922512 -0.0139681881610028 0.154080556492834 0.203194725905925 -0.0564642623435592 0.111448496907202
  29 1038.67518608776 ""  13.2577402728343 0 0 -0.0545815051638862 0.0636577312861045 0.0680402153156905 0.0231686665413953 0.0184585996670743 -0.0198083369469401 0.0777265036670078 -0.0140152771441126 -0.0602600296781465 0.0190373776434577 -0.0119382844866024 -0.0144153728195496 -0.0234694936240689 -0.00958384693392497 0.0247981540131637 -0.203351991884718 -0.126459887131162 -0.0960827475359258 -0.0535520458107223 -0.0709507680466532 -0.090909184585463 0.0165502035424423 -0.0375280026861071 0.093752746207458 -0.114473282822632 0.138396401932182 0.197485232146605 0.0034067367834835 -0.374019084924838 -0.203404814943731 -0.122312096604327 -0.107550521974861 0.0260445882026295 0.0245369588209622 0.0134026676678328 -0.0250330690938879 -0.032411085890438 0.019878950413086 0.0206818765809929 -0.0399071119965762 0.0175827312163426 0.0456896886162109 -0.00103684716620218 -0.000412209422404054 -0.000109295556600254 0.000677498287734134 0.00106950332204447 -0.000304676019716501 -0.000106617212654417 0.00013960916015426 0.00140755949150011 0.000734933613877479 0.00116321660687622 -0.00158220727033714 0.000891967553274431 0.00662448867896281 0.000186024411723431 -0.000805256313252832 -0.0118241893089678 -0.0011304021287021 0.00436929938338797 -0.0100487470150023 0.00692288961259811 -0.00542880005964041 0.00201635563016015 0.00631176592469198 0.00294245176289938 -0.00501530267453913 -0.00380917147544274 0.0015355500090862 -0.00516400034648654 -0.00244581416405288 0.000405845633749269 -0.000839702489452136 0.0273796263001988 0.293330884247497 0.0982015633367095 -0.00105223875304028 -0.360988059654126 -0.0707388634543243 -0.268680999722439
  30 1044.84815118351 ""  10.2769995540436 0 0 -0.0017062842014259 0.00355851719420561 0.00278419790702115 -8.02899394451557e-05 -0.0045311223520941 -0.00116492229220645 0.00171916708749959 -0.000763612601157333 -0.00308096508522358 -0.000649958234203066 0.00123039857031423 0.00192037664248464 0.00155578737782179 0.000761415596526588 -0.00145339660378974 -0.00287260070197999 -0.00481714808109052 -0.000708714147843788 0.00190350248064125 0.00263596532200656 0.00189406515575705 0.000239058398857759 -0.00561578573232793 2.067444064794e-05 -0.0022084042911906 0.000322758285782606 0.00509252082780183 0.00200549728661105 -0.0132615547119896 -0.00602164845181419 -0.00444105994650974 0.000249407082253068 0.00399181931011062 -0.00310327800367208 -0.00101872224889226 0.00265897066908375 0.00146865257481253 -0.0006341775857574 -0.00062803494948374 0.000891132097191025 -0.000485668315726611 -0.0016631621938579 -0.00190341920801473 0.0133999299001428 0.00427073811450772 0.00411597728860512 -0.0332864882953927 0.00702743766973066 0.0137285614911992 0.022903842095476 -0.04393321198722 -0.00559172861576751 -0.0536464780611874 0.0753947462360721 0.118634639555427 -0.305635811370095 0.101395018709977 -0.00546031326562622 0.385387003012024 -0.171769910812806 -0.153689453867384 0.341168883376236 -0.33234517461125 0.15748195543836 -0.11250738617521 -0.305906816473429 -0.121773750735792 0.183069565274912 0.00537259559785143 -0.134509604965909 0.254537521750225 0.165218976060181 -0.00105429691856395 0.00042567044385116 -3.84587236712465e-05 0.0149603737775963 0.00242333441223244 0.00345315548213004 -0.0018278909888318 -0.00487575956042205 -0.00227689712390555
  31 1112.3930188116 ""  98.4920713179234 0 0 -0.00272988516804663 0.0448311426594111 -0.00231999850321438 0.00524398693360318 -0.125047133337112 -0.0288707636790588 0.0125463960340136 -0.00893742704539081 -0.00887741191622426 -0.0769075773335339 0.0531630830723932 0.102677284243073 0.0945226835050056 0.046055445261 -0.0797900757685788 -0.11089545253644 0.117336965465726 -0.0530206465756897 0.00435636658806166 0.13693823257041 0.0503603679768098 0.0810094395097464 -0.223347073159394 -0.07880822768401 -0.0135568384335092 0.0259773882145492 0.00458066186132161 -0.0135635513252478 -0.0243764846799674 -0.0310428820735631 -0.0063485585319882 -0.0412825743661791 -0.0298599948069325 -0.153933837342646 -0.0563601853838828 0.130542006536301 0.144023970605155 -0.0560679332054846 -0.116162922066742 0.0756292911686807 -0.0580886029630974 -0.127406455712822 -0.00154113411098881 -0.00108203162755535 -0.000878010298871291 0.00106579313156154 0.00111330954590301 5.09583696170076e-05 -0.00108651072225993 0.0022294272779766 0.00118604242296876 0.00219897273951099 -0.000509437843414558 -0.00108843885547513 -0.00378195148308066 0.00737192117226589 -0.00282363215730229 -0.0015408864041012 -0.0127093432557959 -0.00164503566748379 0.00795251090514692 -0.0163947741907159 0.0156505934522756 -0.0050420323410248 -0.00119493656877935 0.000506831090598131 0.00124280853509706 -0.0010659479462878 -0.00607520794068924 -0.00166913770398275 -3.82411341834408e-05 0.00101028774635187 0.000300413237130351 -0.0136962754818309 0.0123232874994949 0.0180377160822654 0.0272657791887425 -0.0451019818883463 -0.122113792771774 0.0104950411635832 -0.0758757769055996
  32 1129.34149843025 ""  8.58998136732062 0 0 0.00154641156464157 0.00539000385428491 0.000192722575748952 -0.00246548965160251 0.00129342788986594 0.00152165100166276 0.00129925599664022 -0.00201002154000553 -0.000672236115247164 0.00223328334249269 -0.000922621129349463 -0.00183161511579652 -0.00184065329961383 -0.000809851708500936 0.00149094247620278 0.00392799868836476 0.0115706415207 0.00407065058863741 0.00802675936689382 -0.00699539013722589 0.00599643559475726 -0.000552886454573689 0.000808928758658127 -0.00387972235897125 -0.000167236361164046 0.000497250799718638 -0.00101581577309786 -0.000337641380472575 -0.00120962363944986 -0.00168727141909904 0.00147313149068852 -0.00500682887886933 -0.00413878734938666 0.00212235289238496 0.000614102039163135 -0.00115692165017549 -0.00282289371476711 0.000491551258332842 0.00298838447861576 -0.000659518472684245 0.000764170537643354 0.00181301968869964 0.0659675580257993 0.00289253498847393 -0.0649943845155179 -0.0267395564526559 -0.0233522697844787 0.0512105546177256 -0.0286174886184108 0.0614653632330852 -0.0572834007375154 0.0271448429839394 -0.0487052044230205 0.057249542809411 -0.335630808368523 0.255854715285824 -0.306778964582934 0.0629670167103609 -0.199596670012142 0.365994975838176 0.0494157030404135 -0.0678390444201308 0.106725315883549 0.0706468714440373 -0.106688777455174 -0.253112070521027 -0.0625545640817014 0.0982483398093929 -0.106477720504218 -0.130173296854943 0.203146584482608 0.158483726028254 -0.00104136241271193 -0.00258047665460808 -3.7664826475283e-05 -0.00866060414513765 -0.000475929317554289 -0.00668692389441188 -0.00415923417158514 0.00455348798150361 -0.000175391677108825
  33 1150.42417942716 ""  50.4820402172099 0 0 0.0298092353076595 0.122318905183874 -0.0102387264821451 -0.0638307421097151 -0.00250181892036186 0.055853793097947 0.028008926984621 -0.0395687481986269 -0.007822604268781 0.0399836496680231 -0.0197103196047211 -0.0524405467284898 -0.0116808690209643 0.00850192684958089 0.0506178309562662 0.105231851833496 0.284777606364887 0.0972637361376553 0.144923175096627 0.0216007113114763 0.184021685087377 0.0434728386801118 -0.0761531947143736 -0.173943623777234 0.00496885477731698 0.0184606481034795 -0.040904032912466 -0.0194869916932883 -0.0233424264159428 -0.0404746365821533 0.0339160788842257 -0.114342313210291 -0.0980649125568641 -0.106647129743105 -0.00720509234226363 0.0302885728431801 0.0914304754424411 -0.0233519125546659 -0.133881619136178 -0.0992698158716347 -0.0519015629389821 0.0328264300815574 -0.0151314562853671 0.036114523654526 -0.000938338782573874 0.00668349072831739 -0.0179421593197993 -0.00511836343150658 -0.0112854783513489 0.0260980557993062 0.0102817535181633 0.015595761454576 -0.00503843326361082 -0.00472844406225311 0.0140143681320562 -0.2202365458783 0.0420799646869314 -0.0133354658427317 -0.145344340398288 -0.0617141724075543 0.0191559751617257 -0.00675285333214403 0.117504679376544 -0.00464113384364689 -0.0124405033997406 -0.0285909498864891 0.0152999140803863 -0.0177410175012817 -0.0518361152583556 -0.00434718398408018 0.00357736947934655 0.00565552217040444 -0.0202568386588395 -0.0625575644026046 0.00915287884594367 -0.231530576512794 0.00127487530070006 -0.18131245757919 -0.112822287279332 0.0983924644262689 -0.0202255825354996
  34 1156.23129339007 ""  2.87140209272204 0 0 0.00894860302595964 0.0455768266823004 -0.00408431252201318 -0.023639385182213 -0.00176625592173817 0.0221038734169693 0.0115589953716167 -0.0140338076681319 -0.00284858556687001 0.0138763903586111 -0.00793434432977885 -0.0210245355223559 -0.0014266708728041 0.0047956405236673 0.0213579319365934 0.0408021936436294 0.107797564745489 0.0388207433258835 0.0490673766713026 0.0175395521435219 0.0693264457085229 0.0211800608895143 -0.0344970821631055 -0.0712485930123372 0.00130404011590941 0.0098398673620406 -0.0142916199615443 -0.00885791269743741 -0.012858780091118 -0.0182155812436462 0.0107329496959459 -0.0441308068233462 -0.0362710315047364 -0.0514810807372772 -0.00343948999538854 0.0124264886201529 0.0476805734413492 -0.0095041875565121 -0.0689237786657036 -0.0492857489340968 -0.0243885061980012 0.0155196791033245 0.0307347900963576 -0.092665967825254 0.00990213169329788 -0.0143305274367707 0.0478216103816965 0.00710177659067296 0.0355962823916989 -0.0710974057096792 -0.0256686154679631 -0.0462092144722413 0.0135755764579019 0.00943135817131327 0.00506043669664892 0.541203603076646 -0.0712612703799603 0.026974433976356 0.386351225460395 0.12149998731444 -0.0450228101423685 0.0232027552944616 -0.293495410447038 0.00907476198118482 0.0373816546449216 0.0909670501407045 -0.0457342146670856 0.0551165944610769 0.152580343066793 0.0374654010099766 -0.0169001667316222 -0.0360706152145626 -0.00594996808579547 -0.0239554979970581 0.00384481601786708 -0.0932703678143607 0.000592279867929577 -0.0715023825066771 -0.0511224092773626 0.0431128279274768 -0.0118295726049838
  35 1165.67506315648 ""  11.805237835943 0 0 -0.0998108045686661 -0.0191399880545701 -0.134408786801332 0.0152876187447219 -0.0224788782929658 0.087488886983289 0.0457542756096996 -0.0106591524377283 0.0765467785787261 0.0137552446646291 -0.00793678944918634 -0.0231021884544294 -0.020929164157128 0.0127122669562727 0.00192870774103666 -0.232418664727713 0.0060490954992299 -0.215571930547595 0.0460592006622463 -0.000630780637123286 0.111868304311064 0.00443686911181221 0.0414309059587626 0.00580052301832332 -0.0874462684917345 0.256399264204109 0.00294358006056748 -0.175309556730104 0.167307541537464 -0.0268778836193252 0.0318367153095271 -0.244649677916587 -0.184418455213122 -0.0349800893299096 -0.0161396824679163 0.0804505081570445 -0.00784679291562729 -0.0377698075680768 0.0290005364933787 0.0802112368790049 -0.0245335841930951 -0.0629254605686154 0.00337727376492863 0.00363488796902615 0.000355002534877109 -0.00278467993466564 -0.00104662419691337 -0.000234297155634058 0.00299561209320332 -0.00161456436457606 0.000705922523889247 -0.00274952825084166 0.000217551214996147 4.49570908681684e-05 -0.00539795090825647 -0.0117238690075102 -0.00287091410233295 0.00376581525593375 -0.0195374213425298 0.0122301905047105 -0.00762615749190214 0.0186016320563377 -0.01910053112561 0.00567232072533442 0.00142468130440253 0.000951395160882492 -0.00164183681219493 0.00155281464151839 0.00851956374189289 0.00423766906572549 -0.00189599022173542 -0.0040306305695456 0.0504978814588187 0.0279919251641427 0.0140939289180751 0.12393878268165 0.0327410930881929 0.0432331744811166 0.0444346774559084 0.0294741025233427 0.00644449452337921
  36 1169.85507087001 ""  4.63226131843879 0 0 0.00444374533644662 -4.10326293285768e-05 0.00591229826339031 6.74342324822837e-05 -0.000102884004739938 -0.00477129015258208 -0.00198112308110604 0.000860043588593479 -0.00315767852770426 -0.00267458962873566 0.00100041800421138 0.00236368109493994 0.00322341465184192 -0.000410530175845981 -0.000635031943936642 0.00326514115218954 0.000726101435172759 0.00532142212919902 -0.00413617570383677 -0.000928549450880784 -0.0069004067843457 5.12640931275036e-05 -0.00234960283154001 0.000231525263855031 0.00336505587863577 -0.0103572330401853 0.000663852234457892 0.00773711598977133 -0.00754239026856057 0.00114335785218756 -0.00129570676068232 0.0105394308327192 0.00746582136569899 -0.000149387229019601 0.000660991983485407 -0.00562274287164469 0.00461936165794222 0.00312685958734753 -0.00779365941670848 -0.00662502066351409 0.00073803988069156 0.00382373288087068 0.0314872184696154 0.0618163017207581 0.0118889558645736 -0.052923030726933 -0.0104276694761474 -0.0071181742544548 0.11287709732872 -0.0251404746599925 -0.00323069071803166 -0.0850817985390284 -0.00526031134633158 -0.000554036554833267 -0.0581161467681866 -0.0854056320091517 -0.0247849412261985 0.0441550742869557 -0.530915086326733 0.133103116960492 -0.0370031417439166 0.261596971138359 -0.303785426868134 0.1275748235972 0.0386614076966368 0.077413088799262 -0.0957943402886615 0.119171312903537 0.273135395550982 0.153730475334264 -0.00998065916677595 -0.13298065268896 -0.0015430355376338 -0.00125961877261303 -0.000114553333312554 -0.00438635445508922 0.000606004912795086 -0.00466844388530211 -0.00755035289475521 0.00107308709849549 -0.00363843417810281
  37 1179.48402971914 ""  6.25428551623049 0 0 0.0144119675565872 0.0436082898940124 0.0109289581765281 -0.0135777337834008 -0.00356470802986383 0.00356759673976554 0.00469017678070785 -0.0106377051480738 -0.0111820937978825 0.0440922277060008 -0.0112216290172552 0.0333774269699595 -0.0841893756575381 0.013160036925725 -0.0802075005814449 0.0627712875503023 0.0873037223225657 0.0569186186995376 0.0314679300178249 -0.0284660954907902 0.022062986917505 -0.00710347728610071 0.0229837354078339 -0.0375300585691636 0.0101837905831752 -0.0199112223925843 -0.0122951783535695 0.0117581215838018 -0.0311596739859807 -0.0134994370385273 0.00516615346181469 -0.0104788342960807 -0.0105071933953339 0.148965063322121 -0.0286150297372679 0.196684738539373 -0.274038119924711 -0.097512780596051 0.479123858024902 0.506128507726258 0.0494653251025392 -0.263929674272578 -0.00163230742915316 -0.0022609300160763 0.00142769231489719 -6.16294973282046e-05 0.0013628128603496 -0.000158679807753336 0.00445318586801204 -0.0019060393052969 -0.00258380531848771 -0.0038047026075855 -0.000230818421752226 0.000663352394812728 0.00823152266390369 0.0168893892909004 0.00460780190248006 -0.00137529765444558 0.00474094665028861 -0.00525723284897366 0.00504130189759184 -0.0031121885840042 -0.00315682418598151 0.000655858369681206 0.00160381686564242 0.00582568256603161 -0.00617140161512254 0.00868364732044459 0.011726619434575 0.00898462152293964 0.00137313078037953 -0.00642538836915642 -0.0103725884612364 -0.021480383502438 0.00272994244123311 -0.073925865106903 -8.52535404287481e-06 -0.0584360077539358 -0.0430526769789264 0.0266818395293075 -0.00963024755356033
  38 1192.81793250229 ""  1.37152141119802 0 0 0.00145801740474893 0.00269770200016795 0.00328140323000472 -0.000766915314629651 0.000508262703930427 -0.00100558060891683 0.000213650823336845 -0.00012987972926134 -0.00215192699645073 0.000855740321292702 -0.000818540646037672 0.00110905585928915 -0.00137607426393799 0.00225720242225312 -0.00152491033488402 0.00740451409174436 0.00729765120263098 0.00864955351022803 -0.00291466012243432 0.00379864321302633 -0.00177280119869655 0.00544576142879587 -0.00817050407744368 -0.00610668105200951 0.00169810921302995 -0.00412275937395379 0.000312054896988221 0.00313501593684534 -0.00725512899001585 -0.00214079614507906 -0.00144805977398047 0.00241603742623689 0.00250104092091258 -0.00400915884106792 -0.00213381611179726 0.0109544071035597 -0.00098634156839326 -0.00597323926933142 0.00657665114896329 0.0122379406722656 -0.00267466946617381 -0.00944955895145068 0.0901724346518841 0.0123595066576172 -0.00987317930633514 -0.0244728715084959 0.0102923357350806 -0.0228442941691802 -0.0828303085208664 -0.0457155884526745 0.0957736034977698 0.0610623546824685 0.0329097990676041 -0.0368120084079404 -0.172818246247194 -0.22807846319253 -0.121355551327949 0.0839875450741216 0.0808873896837846 0.307572840992357 -0.280058667785359 0.27367197591418 -0.30969767964278 -0.124834492797494 0.0234208731668147 0.054939024220279 0.135983840519941 -0.189462884122206 -0.182409321424782 -0.0674470812135078 -0.126172359590964 0.026420548657361 -0.000573063665504501 -0.00186547429507637 7.77774809651189e-05 -0.012949478188842 -0.00206904594821755 -0.00449567908357922 -0.00851167427369843 0.00199512236847396 -0.00443043024888842
  39 1216.34538524827 ""  23.1332325654156 0 0 -0.0309466670327207 0.0322051731974866 -0.0211072791800019 0.00280658193501751 -0.0606234963967948 0.00428554551707016 0.0290274474108472 -0.0037313875298004 -0.00209784150613709 -0.02381068034059 0.0832515203940853 0.0340444865509811 0.0189652118451957 -0.104385890467142 -0.0287257645708918 0.0402591851611589 0.150212229526356 0.063673612345669 0.126975252944732 -0.202379539104804 0.0457631622257929 -0.0852706890059485 0.142594852420805 -0.00883400752981586 -0.0297769722109964 0.0732915373991141 0.0287295743568981 -0.03031570346839 -0.0384923020393262 -0.0514717340633867 -0.016680246463622 -0.0653971313740274 -0.0313853389005325 0.360241621321185 0.0639994347938308 -0.358991394061574 -0.190366587432634 0.195174445245216 0.126137774790961 -0.131824277100254 0.189893089720535 0.226621052944137 0.00108280599015278 -0.00122316810511543 0.000554779641937727 -0.000271223913164333 0.00130036694104084 -0.000980417158544667 -0.000715872123767569 -0.00188641040229115 0.00161050296063333 0.000526586791500721 0.000488548889339142 -0.00112833134905711 0.00254096676743884 0.000285303723883284 0.00129218943275965 0.000976970775469069 0.00766730836991801 0.00451514418208415 -0.00422167274974927 0.00264900660495439 -0.00739027978899909 -0.00572998801615444 0.000881336039338914 0.00475848886921106 0.00129163077876207 -3.60262912406256e-05 0.000630444761907175 -9.48858572936814e-05 -0.00306700628741611 -0.00100675125407269 0.012385146852714 -0.0183524291082855 -0.000148127948031687 -0.126022786127961 -0.0141621897686659 -0.0628746340529311 0.0511117117228105 0.066895082670921 0.0520981589279177
  40 1282.30742459588 ""  0.232703444307836 0 0 -0.0956027037436956 -0.0289483558746782 0.0312863499535095 0.0503680921849209 0.0227133577058281 -0.0203682770542209 0.0589533638924123 0.0213890860479019 -0.0371173797664662 -0.0327317110259044 -0.0400673433797272 0.01072166797525 0.0160211619082184 0.0472421603568804 -0.00202214491826049 0.0544507552768833 0.312085105108976 0.243959058131029 0.0284291236674109 -0.226440534874029 -0.0974728682496909 -0.101881485682435 0.21572612976789 0.145457793209433 -0.0543200872035604 0.0840053534134894 0.152310571408526 -0.00205323089347351 -0.172076669217213 -0.122564235587909 -0.119656712976967 -0.0510425090389031 0.0494319600887306 -0.146280059312243 -0.0304088567427547 0.152457322989695 0.0905757054155926 -0.0809555195895922 -0.051084410104194 0.00666631971023103 -0.0759860079685527 -0.0778725302988967 -0.000450304265450366 0.000958112204572618 0.000649139388982936 9.01240792474219e-05 -0.000258505769772988 5.93840404043112e-05 -0.000117343224644549 0.000468515192451664 -0.00119326454936323 -0.000364189380863318 0.000149826741223958 0.000396587091126361 0.00245871741092087 -0.00389220626189065 0.00258436013920092 -0.000474754476554689 -0.00349058568143552 -0.00228344813248671 0.00313904387272701 -0.00633676387901768 0.00261697734943658 0.00359469961470195 -0.000262546458642075 -0.00364787716283204 0.000301216297830234 -0.00131897930651613 0.00265891089084074 -0.00171662467257967 -0.00115172517384421 0.000927148815932883 0.0296750418183379 -0.00791113601442325 -0.0269387100897284 -0.26140186816317 -0.0731099935833809 -0.0416436454397986 0.260886647216744 0.102864886536645 0.185142368758482
  41 1292.42683542754 ""  7.76613316906839 0 0 -0.00131682153145396 -0.00051382332247689 0.000264016269473084 0.000191681487921811 -0.000268282040022904 3.44235630578902e-05 0.000729354013737693 0.000365726856880819 -0.00040664429692483 0.000327988449865826 0.000300671531262529 -0.000187739660253954 -0.000272675859935916 -0.000105949195996256 -2.51134835102991e-05 0.000182384126747524 0.00417040779628808 0.00286937837937788 -0.000784840700299424 0.0026950783625888 0.000377261561158991 0.000707399799597395 -0.00160939697780999 0.000202042082942111 -0.000687627737574666 0.00106785827888479 0.00199154164793437 2.91006160991339e-05 -0.00219895584186047 -0.00147200350124357 -0.00142613460771417 -0.000770989695530256 0.000355730900568678 0.000430942349974395 -0.000151656715829348 0.00054026442501094 -0.000705266023908927 -0.000405048225621319 0.00112850704043941 -0.000259044754170516 0.000267642238033506 0.000321928050610903 -0.0643004381728334 -0.0553687428237357 -0.0870356644178472 -0.00714098680177455 -0.0522431079637075 0.0307195038297309 0.070265241761004 0.0508891021129099 0.0803854989697686 0.0156375011400168 0.00657432353918174 -0.0337272822570101 -0.109492565549605 0.1981895096765 -0.14682446289428 -0.0737908288999219 0.0679279884573876 -0.163034119719978 -0.0756465885941273 0.599140075399853 0.288228966542796 0.0284830778834649 0.030142628815842 0.060814284912961 0.0588122349474954 -0.0702216865930736 -0.00834345556564883 0.0260648938085739 -0.0246060646779893 -0.0339114223997897 0.000638311584486422 0.000122616226595843 -0.000505773129360177 -0.00366280080926466 -0.00130278208159921 0.000156663884252592 0.00174828696231107 0.00160411592102066 0.00141977634563668
  42 1336.99323559369 ""  6.8585998634699 0 0 0.016124557903669 0.0860883950392828 -0.0385703165864426 0.035165070385599 0.00682547931742628 -0.0265745221365717 -0.0242109447069139 -0.0282332199436607 0.0382801084054291 -0.041628580775086 -0.0252236272672007 0.0274937866546779 0.0204489275851708 0.0318344864862068 -0.0016078560887318 0.284730295784782 -0.367748900698025 -0.0185576091260304 0.175239339163634 -0.480665743056791 -0.0794736192273807 -0.155902048492997 0.336932393832784 0.0751550895817229 0.028497247001621 0.00147441308581036 -0.146952819216683 -0.0320987739716205 0.0725604276820849 0.0489958327321356 0.120614262228497 -0.026014550027316 -0.097419604155799 -0.0999422763743508 -0.000593121021639912 0.0324812802816336 0.0543885719362653 -0.0347651971020446 -0.0300608537115043 -0.0119152593761631 -0.073037229786642 -0.0578486725270395 -0.000596312789417172 -0.00145227599673709 -0.00144008798682911 2.10964603207542e-05 0.000206178709580007 -0.000272057148991063 0.000615741486193044 0.000483195112570647 0.00209347615046313 0.000489463962129243 -0.000233104912194244 -0.000764676547113387 0.00487426842447402 0.00218300330537844 0.00114205551935575 -0.000699388099304422 0.00459366181353978 0.00379975119756343 -0.00193091381538181 0.00450456194858409 -0.00304618092200687 -0.0011545572059642 0.000686617281625779 0.00413102645107493 -0.00103723669132715 0.00092100124451855 -0.00237197162320927 0.00197959368482895 0.00199878604270596 -0.00127698582473122 -0.0155670817251529 -0.0166604534135723 0.0213847656176898 0.0797530992244968 0.0501422494730717 -0.0425067325374858 -0.140723188893298 0.000483836946359954 -0.0750027122270345
  43 1346.30423763495 ""  8.59297766418069 0 0 -0.0926142638395437 0.0377587861263981 0.00781805056627568 -0.0113356933856037 0.0513138637114869 -0.0388084781796372 0.0178607294496946 -0.00271392216867255 0.0283305156171916 0.0113282846630325 0.0142689915610846 0.0193584752275965 -0.00414704694772095 -0.00721662670132488 0.00135708024058267 0.271927095047705 -0.419612520880467 0.102422911573949 0.0243907442898464 -0.0199213232421868 -0.029813000170483 0.269643246019927 -0.565311694668476 0.0774044199834182 0.0280501267151042 -0.000844606608202401 -0.0324157358305248 -0.0770018191569078 -0.0187087724441866 -0.0405030484174394 -0.0287236256019175 -0.141488041043315 -0.0820803741743386 0.0526239769888648 0.0224022164398872 -0.0633634664341386 0.00610357103349827 0.0158118831039404 -0.0287502505806312 0.0471800162328692 0.00985679537802789 -0.00806508910877389 0.000122970289461628 0.000890357031717242 0.00124474024664654 -1.7793782794632e-06 -0.000262951773776096 0.000122821017239459 0.000367406202309637 -0.000451881402275512 -0.00134542869980153 -0.00024591055091785 -3.780309832718e-05 0.000251647598306091 -0.0030504054516566 -0.00127316230495673 -0.000202551185748225 5.6776156946778e-05 -0.00543520994930489 -0.00396427873634325 0.0013166104262812 -0.000300490257321102 0.00370078220967223 -0.00301899398528404 -0.000748575390744811 -0.00157649083422198 -0.000545275721398093 0.00300440389098323 0.00323081719738572 -0.000209817859065528 -0.00218327907194468 -0.000265897657886983 0.0211531433923001 -0.00612021112177043 -0.0193951171992108 -0.156715195246241 -0.0385629735196092 -0.0393542983049482 0.165820978347674 0.0789635150659555 0.117610943491563
  44 1403.50800349729 ""  1.18622854088398 0 0 0.0530323487507732 -0.00143072408311533 0.0379332777688207 -0.0444692365511133 0.0375648957537519 -0.00760091215726298 -0.025301499955539 0.0559307914771824 0.0263032660333677 -0.00648398680228861 -0.00358636238053663 0.0121439599547572 0.00345833027490648 0.00327516014265459 -0.00429013825222319 -0.492869928623137 -0.00547650616744086 -0.322636413447493 0.269785393010641 -0.317836300936383 0.0907847057814188 0.00198541016892456 -0.0951053197175359 0.0780261596856998 0.169232834646329 -0.232879102614176 -0.0681550559577534 0.0588001857083065 -0.258983223657966 -0.0146660940702328 0.0150585448212729 -0.15786695672143 -0.227249773870502 0.00553856609991556 -0.00338348154913988 0.0164870953706844 0.0146251075930866 -0.0119848000941626 -0.0113370252786814 0.0105654493172611 0.00182773334484799 -0.00743777037967603 -3.50990626915783e-05 -0.000270208937580504 0.000903057132546713 -0.00127524041121824 0.00130204112509539 -0.00127386561537308 -0.000516220658997256 -0.00539094779009686 -0.00569009972979613 0.00315247468170237 -0.000254251435992809 -0.00101578843452333 0.022235512661149 0.00201060649921442 0.0133117811898536 0.000590548653287528 0.00413136678392641 0.022982270718171 -0.00533181227406808 0.0235084923886821 0.0223063869210629 -0.0159535525009399 0.00165262411767784 0.0145460239900648 -0.00224214051580863 0.0126558496568341 0.00404812309113634 -0.0109949975943286 0.00775804952885128 0.00822313993683037 0.017331691421354 0.00322613229490238 -0.0289981728916057 -0.149092758970499 -0.0624508100613722 0.00200510092019543 0.117551475921021 0.0190858399240764 0.0549803240405985
  45 1413.83875978424 ""  3.12372467294172 0 0 -0.00282103226145438 -0.000999498135865858 -0.00163010459898682 0.00255846397328544 -0.00176032066471678 0.000358099265406144 0.00147184338619697 -0.00384099213566243 -0.00209941157732911 0.000815706550848789 0.000146006349251407 -0.000963466432022288 0.000963860203785527 0.000413370493035226 -0.000276625509457147 0.0236157146347659 0.00166474753516715 0.0166272602238094 -0.0173991925319618 0.0109893633764148 -0.00849424419510294 0.0022464766331104 0.00298039387856457 -0.00910435616097355 -0.0127588616866322 0.0172491385415651 0.00520461646486566 -0.00236347668293739 0.0173615779855924 0.00172876989266793 0.000474618766342375 0.0131480261670466 0.0161987539364614 -0.00879666550312469 -0.00245597791215813 0.00450390391662415 -0.00324613504296837 0.0025583681021528 0.00591282023123378 -0.00640351343232839 0.000207885208386481 0.00255991479581381 0.0069922336547361 0.0131237628734414 0.0269184971206211 -0.0126291382418583 0.0138523702252481 -0.00929309185820253 -0.0111512379087516 -0.0648446123457933 -0.0757186841631757 0.06860123884906 -0.0284321047420088 -0.0493306529185766 0.15267784039944 -0.00433592463899656 0.11471379138067 0.0133036334303879 -0.0541986778431647 0.170831222583734 -0.059472752279195 0.265397533175681 0.29425874183218 -0.309886922180776 0.0275791763294043 0.334288990104658 -0.0569022823919206 0.313611408235307 0.211228728874874 -0.312694197098741 0.18713439927986 0.19726079745492 -0.00135801133262252 -0.000171629143363362 0.00126343281107512 0.0156249301612004 0.00562425504770792 -0.000879910998885075 -0.00484059341324177 0.00374487604952981 0.000248360965294067
  46 1420.51828988308 ""  10.6616685008483 0 0 0.0289217533591032 -0.0401563281498995 -0.0168331526134753 -0.0467335457550235 0.0652431526880108 -0.0160576699340808 0.0132784573164837 -0.064512669742151 -0.043493951552755 -0.00736446642564823 0.00198256949873316 0.0227283423283511 -0.000535009300127462 0.0031956587503546 -0.00025622341581945 -0.105058359288696 0.181347261417492 -0.0299193743928186 0.27313359755193 -0.409672781008401 0.048881633464187 0.112834401891147 -0.292059707174534 0.0586229125353083 -0.226984085138978 0.259250440750491 0.141553333591261 0.0264391745744027 0.324188723186801 0.0813060727071069 0.0283786346865691 0.242673022184524 0.265027593269775 0.0401989786059289 0.0145893275452895 -0.0178977878162073 0.0360375038942395 -0.0166690199333951 -0.0515250407445106 0.0517727034727217 -0.00536221550337788 -0.0273589222851831 -0.000790405418495538 -0.00110604184731115 -0.000763011118602002 -0.000488251498389738 0.000631350052707425 -0.000504914718892617 0.000785493367633102 -0.00170447806585451 -0.00190450967798871 -0.00172531972876948 0.00239835358864651 0.00361090873959265 0.0170144756269272 0.00223005295527366 0.0087388717723017 -0.000616693216572607 0.00546758873335058 0.0161128028733021 -0.00178137216902081 0.0104393170143963 0.00592468263646964 0.00291398829468687 -0.00118819281125604 -0.0130409903984093 0.00117499020995858 -0.00871986060885505 -0.0139601628923792 0.0130251427665589 -0.0088782095204881 -0.00634334497128196 -0.00601056361293985 0.00671214303613675 0.00768619141747457 0.0731211593234567 0.0235242826884816 0.012689052559232 -0.0525135512444243 -0.0196114793562577 -0.0369894220703699
  47 1426.41979827287 ""  5.28108930473911 0 0 0.000398150048152846 0.0858568708443608 0.0794096938364318 0.0101458805416638 -0.0326528836163046 0.000376201734718229 0.0126039263586139 -0.0724451936258527 -0.0295482802470281 0.00515452050020837 -0.00742529412030258 -0.0102590748372657 0.0018457355146226 0.000132309101385043 -0.00022219701053655 -0.301670765811663 -0.355624534064754 -0.262094651045163 -0.0799742675128363 0.16145595462557 -0.00182705387829313 -0.0921924583893983 0.178458762057185 -0.0159575895588962 -0.153593382255326 0.160261894560852 0.0755959848949713 -0.00621882792213104 0.257865141126298 0.058414176899239 0.0248109834239859 0.128823382575925 0.174062405679317 -0.0364088843899265 -0.00949815641176708 0.0101455123140948 -0.0234869198320752 0.00859662804692008 0.0392532340458016 -0.0313215543153107 -0.00638851557641383 0.00879498110895549 -0.000144563507339219 -0.00052887240715878 -0.00155841724698624 0.000446105891839687 -0.000319377510777237 6.10924854749473e-05 -0.000339065085252021 0.00300357691799716 0.00497514983933604 0.000536268741944769 -0.00264679387119715 -0.00373501847218987 -0.00833850184093591 -0.000337007864972097 -0.00616319005423005 -0.000229770808391223 0.00170411334425179 -0.00696920373672033 0.00175363943260606 -0.0143408534005765 -0.0143355071674014 0.00243326207483431 0.00213440685053032 0.0153245457797261 -0.00132848880559219 0.00525509233451968 0.00943431284289281 -0.00518525940134523 0.0118272576928565 0.00125602611793837 0.0276342000345349 -0.0145828370893341 -0.0420821792806765 -0.274492596255096 -0.0783019341834351 -0.0668095884474294 0.214376141183197 0.103216378702646 0.136694281687306
  48 1443.58489584704 ""  17.1103558095286 0 0 0.00137922794721912 -0.00552640197482491 -0.00378568060051611 -0.00460749148928345 0.00465475118593797 -0.00324519869140697 -0.000179686632271546 0.00199999237637899 0.000217413730547694 0.00058625828135236 -0.001093846877143 -0.000247218599862468 0.000542434807247794 -0.000318144199590504 -0.000328885992141926 0.00202101772080132 0.0215722896486497 0.00588959824587945 0.0401874168787182 -0.00997853177055398 0.021207204921035 -0.00125926038470781 -0.0225361298266869 0.0354097574519776 0.0019445606134041 -0.00310906177894989 0.00200507837883844 0.00136721474145869 -0.00326264827312815 -0.000230692113860905 -0.00214653614334201 -0.00166886354087218 -0.00177297098534443 -0.00690361734977481 -0.00180283618327726 0.00118213151844029 -0.00415614230142694 0.00588264722843403 0.00372607875768636 0.000106658760976355 0.00144488923815403 0.000626371858382893 -0.00394029661082672 -0.00728703141450672 -0.0315686867830718 0.0151197994962504 -0.0143645017569272 0.00957361543156034 -0.0083017409143112 0.0751299543599958 0.0982256771100539 0.0134255301216064 -0.0721506274814148 -0.0819926602224878 -0.163185412629103 -0.0412375860686952 -0.120963789749503 -0.00856961574191388 0.0521506696793605 -0.161926223775923 0.0389359491806979 -0.302455007350068 -0.311287971165727 0.0511893725116255 0.0535355047538703 0.400654234289719 -0.0508382668446057 0.164586606531892 0.187752539245964 -0.11864768680103 0.359975301643615 0.0380244242411513 -0.00125294805382306 0.000756712600060096 0.001520602785424 0.0141187193847773 0.00462496102398134 0.00138500061992005 -0.00599445008523094 -0.00125680571547785 -0.00318329465089037
  49 1476.4168422846 ""  0.528166719237369 0 0 -0.00290750142327213 -0.00809813357588684 -0.00780379176090332 -0.0178021349782626 0.0112338816596334 -0.0323527331961758 0.00171124320615071 -0.0035580452093491 0.0051955129741726 0.0190165674828077 -0.0115236798180951 -0.018508845299974 0.0615178726140266 -0.0159709255936835 -0.037705349699636 0.0477082902813125 0.00291714115035721 0.0286657329217065 0.246878242650952 0.154468053098315 0.175076201305005 -0.0730651556034675 -0.0575838513898947 0.33171483304358 -0.00141442929479884 0.0384883639027014 -0.0531589776735998 -0.0400601932000525 -0.00695068143443101 -0.0261017820446531 0.0149954832900781 0.03210755768395 0.0284592627394958 -0.479615738593459 -0.158276082109835 0.138599644652545 -0.273684463723475 0.289390339556817 0.355491829934406 -0.234138878558246 0.0682398683461985 0.125091964996125 0.00116308722037086 -0.000480662107879315 0.00280031561167419 -0.000121335969327495 0.000950989622512556 -0.000166407401605582 0.00258280722193938 -0.00165441465411277 0.000463390579641513 0.00256540205855566 0.00219487031748925 0.00475717229041709 -0.0168633117588036 0.00357957675555628 -0.00726809944803221 0.00108871705744906 -0.00308928945863772 -0.0173508114355713 -0.000342168261724315 0.00600501578120683 -0.00192794213209112 -0.0590258447110058 -0.0150432113861309 -0.0367118876737332 -0.0176268515731089 0.0407594958358383 -0.0128533766483094 0.022614922536 -0.0507391178409542 -0.013426167559511 -0.000737144520536237 0.00132011888475818 0.00486962003389243 0.0179704027508829 0.00813535659117503 0.0022308856058767 -0.0264775986441967 -0.0084751205270015 -0.0180790105763343
  50 1492.40528486224 ""  2.35458770087043 0 0 0.00135615558741474 0.00322039664386234 -0.00495819906819113 0.0101338941657964 0.0247785699955821 0.0517638456409563 -0.00201436608741197 0.00791200083195843 -0.0161712395941639 0.00223813633879405 -0.00159855657544771 0.00693280768978021 0.0390985068243853 -0.0198494707813677 -0.00740187034943961 -0.0220443059177021 -0.000759404945310611 -0.0232733988137621 -0.292806654337543 -0.276438118011454 -0.223374649529374 0.168287581284812 -0.0252574793563936 -0.427256126005463 -0.0156794016484478 -0.124085175761608 0.230028187197516 0.135053285536102 0.104303419420499 0.111132053971032 -0.0792988644444532 -0.124380448035189 -0.0794882075937763 -0.371575491611934 -0.0762678647214283 -0.040345918872094 -0.174678967981612 0.334899387155996 0.0933635560517327 0.0509601202646778 0.028587062412987 0.0061824211257166 -0.0023728431274456 0.000604775871639329 -0.00450194213872337 -0.000223682501136375 -0.00074030509399037 -0.000430945821998221 -0.00487213763878666 -0.000319307306373817 -0.00542086775691897 -0.00972329777793654 0.000570888891630198 -0.00446640045364219 0.0460595303264656 -0.00400997334192474 0.02274659725379 -0.00215535632959419 0.00424145918596298 0.0499936923991969 -0.00136212754749965 0.000277923894539761 0.0159269959461736 0.144926921052758 0.0311980906738213 0.052228521733824 0.0494452992703566 -0.119288702907606 0.0124691906973746 -0.0353993916429003 0.0901742741664576 0.0217615638242376 -0.00157194188099355 -0.00175631864179745 -0.00237321699929981 -8.87754633680437e-05 0.00345050692133854 -0.0108299292502632 0.0139006870644802 0.0134393905783725 0.0132245209526034
  51 1495.06604331883 ""  3.4258217006515 0 0 -0.00033555410899229 -0.0019996387489799 0.00270692322352354 -0.00356901373425662 -0.0083435834096131 -0.0187146543144237 0.00154583688007289 -0.00281743928466657 0.00656023504852282 0.000454832118324128 -0.000753358835710568 -0.000174293238748588 -0.00460792140335928 0.000150371985484706 0.0157434033775944 0.00428080253425247 0.0121148183047282 0.0112463391305385 0.105912123516409 0.107085430557279 0.0822596292500725 -0.0589494890247199 0.00799437942881345 0.158734967584342 0.00908890097785378 0.0507554292923483 -0.0989284041970631 -0.0602979789409382 -0.0468299613111638 -0.0506691793846924 0.0301229871050184 0.0516403574628679 0.0353526705308509 -0.0250458956695448 0.0367335648584854 -0.123914288336023 -0.00969061048708851 0.0372601128795143 -0.020535410500289 0.0760839326018171 -0.0814776974847576 -0.0759038184989842 -0.00428162905085945 0.00230183631781059 -0.00682961578057054 -0.00165454103718662 0.00106139599251139 -0.0027398187566052 -0.0167577484003571 -0.00602972670426128 -0.0315430636759658 -0.029375138393528 0.0172193607100676 -0.0231873422976685 0.143623839948999 -0.00686761250218256 0.0777093042547023 -0.00274186458963244 -0.00398229720736485 0.16728838066093 -0.00641310757059267 0.0240952463132208 0.0844297138483275 0.53384014447748 0.0993514169903427 0.0825954032018344 0.234052283743218 -0.480665440875839 0.215773471793264 -0.267684649996935 0.184171287583578 0.149282371591946 0.000913733186811447 0.000351007471411565 0.00128986464101777 -0.00689318093812097 -0.00112028630019387 0.000553604568610606 -0.00971597587440274 -0.00575388009711025 -0.00892717173654684
  52 1497.45917527283 ""  3.21042888986703 0 0 -0.000230506381656005 -0.00226464216023259 0.00229876697649178 -0.000881741091203271 0.0179720964947828 0.0185655044923207 -0.00211079981739992 -0.00697934591702381 0.0117685066499177 0.00184420066427712 0.00133754960560342 -0.00849234932673506 0.00797915143106678 0.00385285350570442 -0.0664698641805681 0.00576891767369603 -0.0276631398609129 -0.00257698470220823 -0.109744417554586 -0.117106417080788 -0.0864511864088214 0.0812202501017051 -0.044727597268469 -0.169968322203714 -0.00662359655675751 0.0883312812298968 -0.121887958281084 -0.0452080629294092 -0.0680261372426979 -0.0398742455157364 0.0825244494226136 0.0713124144563674 0.0137018775687396 0.197700615168051 -0.138020611793267 0.530207424455259 0.0648021667182674 -0.254252071394015 0.108949775936581 -0.35932243052797 0.322383032896114 0.316881050135271 -0.00126980661511055 0.000817592792685268 -0.00220250297088078 -0.000292134903377228 -6.67614783397216e-06 -0.000684400081888985 -0.00485769514604348 -0.00204511264176705 -0.00735726565032918 -0.00969441454500938 0.00171467469430052 -0.00424463852413703 0.0381981730741702 -0.00324088684977568 0.0204279167054464 -0.00102347065398428 0.000650713049885336 0.0434768410161256 -0.00232504136093628 0.00447018590965236 0.0203479904434117 0.145332571545403 0.0305344503310618 0.0464300103821691 0.0529065665780914 -0.123337416120301 0.0192247635971336 -0.0415072175717656 0.0828188673154608 0.025051895871815 0.00150810881086454 0.00123422240114372 -0.000562995139354028 -0.0196460743777131 -0.00550537194058887 -0.000139636873024659 0.00311872895911812 -0.0124917691514685 -0.0030779900180354
  53 1500.5276908113 ""  7.03741169689594 0 0 0.0029817588612775 -0.0163047677577602 0.0233727867166732 0.00313715252313801 0.00991528244538161 0.0190254703508486 0.00164170731241134 -0.0157777478275155 0.0375908193639585 -0.000110943340283544 -0.000178298910290422 0.0063378237389553 0.00696543170813851 -0.0112290012569113 0.0137687381643695 -0.0748950432932747 0.0574298435826639 0.000928353465293146 -0.147154921202256 -0.102118143885429 -0.105723473414778 0.0741563547037267 -0.0209061656424676 -0.195636506599623 0.023235626232399 0.305046110820126 -0.519423677330623 -0.255511890095478 -0.301684174219672 -0.234864476677698 0.239776770244157 0.285393701223622 0.125326776298723 -0.151948003624762 0.00216948386480641 -0.115791296670221 -0.0584566654458488 0.188130874423236 -0.0479607203448171 0.145451573462822 -0.0250845352681098 -0.0595418042614081 0.000553352852105708 0.000209999806454622 0.000811293802463117 0.000349073417661023 -0.000688894079429877 0.000566994630284684 0.00151152746158314 0.000838386003901406 0.00429024217852036 0.00292658057830845 -0.00394419417454075 0.00334008090631531 -0.0205376223352317 -0.000833486406521279 -0.0112463888452818 0.000201550210855384 0.00148517467847267 -0.0253872039918782 0.000933419662872551 -0.0052128480613191 -0.0109126056910261 -0.0619294515926848 -0.00926894865513753 0.00509713191265543 -0.0334428669944627 0.0611686462814954 -0.0446892569651909 0.0455732324408443 -0.0018406380998693 -0.0242938793523084 0.00478100452932582 0.00495290025255559 -0.00613755379899829 -0.0607814982058364 -0.0279670946571796 0.0164125261991241 0.0303481580278531 -0.0288390131147936 0.00652822397724433
  54 1510.10711469283 ""  7.60173787011462 0 0 -0.00348871727275497 0.000230811865735244 -0.000407062854097678 0.00074700074482962 0.00282293044242401 0.00558993797074175 -0.00885350567256994 -0.00204706689258458 -0.000705905703630911 -0.00066782291459451 -0.000906768863083658 0.000220232579510366 -0.00108764069505137 -0.00458874953782599 -0.0027092541148423 -0.00329024755139786 0.00290546595923243 0.00101665945354089 -0.0288388316024053 -0.0325183618852789 -0.0218989608469382 0.0183114326324025 -0.00663299322506876 -0.0428596780440324 -0.0403113915161986 0.0468116451315294 0.0205670611149052 0.0865941518975777 -0.0494761732627938 0.0480267730625378 0.093551392731359 0.026749557034958 -0.0615648755424637 -0.00642785747376982 -0.0165695300034242 0.0408726489990589 0.000246454375369821 0.032902105631441 -0.0359884561713877 0.0312248310278053 0.0543769711628032 0.025090393875874 0.00233613271903442 -0.000556225282340634 0.000527146165332548 0.00236032792807245 -0.00500308799514235 0.0051490608643256 0.008346638113524 0.0340239668249898 0.0158119895787905 0.023798973318111 0.024799145525784 -0.0346637521496891 -0.102174994882602 0.0001864432487386 -0.0603939136572397 0.00230822175970833 -0.0054799553882728 -0.118771174924789 0.0334165691217442 -0.0839234644176299 -0.0792684765211779 -0.0972833056541092 -0.0748356483634743 -0.335973769211832 0.0962037542171111 0.0305660386685328 0.563240852574367 -0.378535154937479 -0.477717646934522 0.17367751621132 0.00134236690030827 0.000644494316227162 -0.000219349473252601 -0.0129091052563587 -0.00453148146448557 0.00157119316958594 0.00284593779860642 -0.0090967840258055 -0.00237047346900853
  55 1511.52420110813 ""  5.60331959215686 0 0 -0.0318648671987311 -0.00147296957339595 -0.00255823212305018 0.00476604073305255 -0.00679647860646079 -0.00638060283332798 -0.0454622358973803 -0.00796750646218239 -0.00574501211660197 0.000430524344059229 -0.00188191944862977 -0.00240189707992088 -0.00905928687233703 -0.0109153676383329 0.00389449050770081 0.0288034595817847 0.00195927719252431 0.0417687132779694 0.0183481387860382 0.0903157357328565 0.0331185625655857 -0.018826285373536 -0.0117471779107001 0.0791518826825855 -0.219669740467195 0.241972212310858 0.137902925026536 0.473678933853808 -0.259775050433354 0.262801117269727 0.485799675437766 0.127780521209627 -0.335024242698269 -0.00435563177805338 -0.0174785143882316 0.0410452923273283 0.0063845421499743 0.0808717282971296 -0.113145073056034 0.112384316636759 0.0945194911614646 0.02719376569419 0.00078262307858824 0.000488180448550581 0.0020919835291527 -0.000520944469053353 0.00144589181996812 -0.00103260998632137 -0.0019879605238792 -0.00795673162851253 -0.00436494209347825 -0.00448339772305334 -0.00413963214859698 0.00672721247583979 0.00825748476107042 0.000367541165266793 0.00699515953955876 0.000914054376698308 0.000133863863744247 0.0108568047035298 -0.00708724609601345 0.0177537367943662 0.0179443686423626 0.0201374535679521 0.0146127491114944 0.062905351628263 -0.0165319505978211 -0.00891079469994696 -0.105375305812078 0.069163586192381 0.0896152516018535 -0.0312053645684178 0.00355455877912992 -0.00231542588097383 -0.0015457653447415 0.00264039081655544 0.00672000418679397 -0.0150288092274973 0.0315798770193133 0.0318955379145841 0.02951135864999
  56 1515.07358546114 ""  7.91863066972066 0 0 -0.00769837435729359 -0.00680014975721867 -0.000680587809243037 -0.00226667404544444 0.0055356674494243 0.014025830239537 -0.010324663105063 -0.00175626923016216 0.00104345359680256 0.00807878973413937 0.0145043250413949 0.00108600168369774 0.0303776624901686 0.0440301877416521 -0.00300652218136173 -0.0193501063262303 0.0252297414996745 0.00456898379033736 -0.0765522301189532 -0.0386337710143077 -0.0427631353787721 0.0663039888787029 -0.0630608334098795 -0.10546401737809 -0.0538945492955197 0.0807982321919452 0.00591744502268597 0.103554874305645 -0.0873079659494783 0.0502202850051055 0.135112574751937 0.0467675466129918 -0.0787326345350771 0.0281721815959506 0.10823762028124 -0.27846075809635 -0.034895452170751 -0.33372886801695 0.472416895585306 -0.429551881041374 -0.468501525659283 -0.171965377985412 0.000956485874442708 0.000357357241361257 0.0014389626186179 0.000178621485482822 -5.98177058078569e-05 0.0002956577745377 -4.48630064894873e-05 0.000913976366655486 0.000227606480112458 6.97271548339248e-05 0.000619458571632873 -0.00151935087181819 -0.0134626225070731 -0.000603083550259526 -0.00655740851337296 0.000923292118041793 -6.92685814401417e-05 -0.0155257445935824 0.00129297990900473 -0.00510754271190291 -0.00373759117249321 0.00315231948339939 -0.00122736816497417 -0.00848944038814634 0.00559220763869494 -0.003055298734131 0.0217729403799552 -0.014553490129038 -0.0119586631564356 0.00652498337222855 0.002955124507474 0.00198843973786067 -0.000958094484479873 -0.0150771581130828 -0.0059263878150081 0.00346928941309614 0.00932215695773101 -0.00953112550437736 0.000910951332880125
  57 1532.54841601707 ""  4.27678143068408 0 0 -0.00261935046430554 -0.000499365968385281 0.000199011642778439 0.000927786089179389 -0.000792540797423937 -0.000356333620891842 -0.000763381482101927 0.000147467603406153 0.000825604636518565 0.000675047611283083 -0.000169913967005155 -0.000754112541467745 0.000311506794007947 0.000395292255870168 -0.000189371893921207 0.00740710469561377 -0.00209145192453568 0.00675035792551712 -0.00867071621433016 0.0219784129998822 0.00128436766870539 0.000108818531158599 -0.00156249021851862 0.00377201279680119 -0.00347632324550125 0.00887070116681554 -0.00492458854474749 0.00611135806508761 -0.0131302964532284 0.00156380870166896 0.0137327037591745 0.00445697025150499 -0.00783045934940766 0.00197029906736907 0.00111766549228264 -0.0022306623415408 -0.000449378749094467 -0.00556616481036949 0.00714819194501634 -0.00820982568308577 -0.00476869119880876 -0.000571923650853361 -0.0559867731884768 -0.0155072431717781 -0.100661096538924 0.00155438250325317 -0.0235222352186586 0.00117038242454307 0.0156065822056493 0.0661700191358549 0.0573154512480715 0.00379066028271778 -0.0112902922332912 -0.00648326980984429 0.520875642121777 -0.00585128906372486 0.212400353670085 -0.0579844839607469 0.0359641607330792 0.575787117505301 0.0421606243232881 -0.0990334375423878 -0.118988638206389 -0.0931404744437622 -0.0389325243010966 -0.0799509537678006 -0.0488373364057092 0.112321914865946 0.0266889846357745 0.0483412848730697 -0.0988487631704701 -0.0424336048995468 9.37021335232696e-05 0.000112576247742202 2.60874068090549e-05 -0.000139606308218403 1.39312966958416e-05 -8.0568762670362e-05 0.00470254094147265 -0.000372676103227625 0.00224927919262623
  58 1687.86119599575 ""  32.8044319731543 0 0 -0.00930178941900663 0.0204631092913376 -0.0167655447406216 0.000563620949652105 -0.00301939614017488 0.00135017299822106 0.00203849654986642 -0.00418905047250705 -0.002382053036293 -7.86414129547153e-05 -0.000466734269155089 -0.000386093296994266 -0.000609232364660179 -0.000618307514339866 0.000938906022113394 0.0560331141682079 0.00284033201541133 0.0206601111044739 0.00903975203697806 -0.00563608161865814 0.00455460319012754 -0.00443844703591737 0.00653708276489882 0.00346218019450301 -0.0189190045365294 0.00383600210417822 0.0447951647994781 0.0293544204382855 0.0300478090050261 0.0204244265723359 0.001646883136317 -0.0164655103043262 -0.0153342919130162 -0.00179116857596111 -0.000417308483140124 0.000220435778197215 0.001848781699263 0.00762889919777802 -0.0110950900230288 0.0140653278456755 0.00482317623219067 -0.000150745215298627 -0.000460678921704346 0.000450818201168112 0.000243510085758307 0.000141280821119979 0.000252245245886825 0.000553738313389972 0.000305819611011679 -0.000192909266382229 -0.00130829337706379 -6.23795150669957e-05 -0.00168891995271231 0.000415766410370663 0.00345715075700133 -0.00139440491025094 0.00229785652370413 -0.000726280938863272 -0.00101201163486915 0.00181554508075653 0.000286552089978595 0.00244866535251547 0.00190340681714278 -0.00224857899781867 0.00197744108543147 0.0113128171332192 -0.00454573242007677 0.00742537928599687 -0.0094755789045967 0.00553572735708881 0.0146631483072425 -0.00347277415774322 0.0442204077098843 0.051472429296235 0.00834879514753505 -0.482555201135126 -0.292121996547117 0.32455056098384 -0.131838765869908 -0.610372600368722 -0.306671132616105
  59 2965.52727179618 ""  52.5103122399005 0 0 0.00224331005009585 2.46701451596144e-05 -0.00396778649820179 -0.0580479643760402 -0.0269388338345078 -0.030550720636345 0.00123287717607153 0.00191090274163853 0.00183774147701842 0.000645529356458775 -0.00214365329543537 -0.00178779598636035 0.00752198212056129 0.00645401064951048 -0.00242570364991532 -0.0361908274159988 -0.0155495585575402 0.0519778842772905 -0.110567229514271 -0.0457449591199953 0.152162103159196 0.795610025202812 0.404173282804241 0.223769342975391 -0.0363498516931949 -0.0185993534724675 -0.0124776582785829 0.0132663092801667 0.00624308119924051 -0.018349125531865 0.00761534347440168 -0.00549918439301055 0.00868202204058383 -0.00452246324565725 0.0476570355618833 0.0133761069460915 -0.123725897892969 -0.0608432902633087 -0.0663857137859564 0.0375886585894059 -0.0623738640714284 0.09337222280465 2.18185444930511e-05 5.65778047164564e-05 0.000117132675167011 2.40574877388475e-05 -4.01722092117163e-06 2.10351908972759e-05 -6.70964772724872e-05 -3.19093689489369e-05 -2.16861035612965e-05 0.000379320308895857 -9.08872006595459e-05 -2.05924564719856e-05 0.00075152424060088 -0.000241342435911379 -0.00144003720780879 -0.000839150760765745 0.000165784460114892 -0.000340731373838778 0.00076364182309977 0.000345564567107137 -2.47498120751223e-05 -0.000491613331218175 0.00297866553868297 -0.000605532827475742 -0.00424111633853121 -0.00145054944000488 0.000220966560496288 0.000444151473174817 5.04091295559383e-05 0.000517332737843865 0.000287845342206427 0.000415804247574784 -5.74037137140172e-05 0.00174480408287165 -0.000616951139078602 0.000886343816195018 0.000753902601270087 -0.000735809582889329 0.000612027378966904
  60 2981.94137486024 ""  61.8418362391499 0 0 0.00641313052694889 0.00307447392837035 -0.00980069700959323 -0.0117011321803471 -0.00722126799997111 -0.00522360375610737 -0.00049860230351046 0.000189015713226499 0.00123096918546816 -0.00276029162685026 -0.000115497032547209 0.0021468190313231 -0.0404808588541542 -0.0273594423042819 0.011612950161023 -0.0795943310775557 -0.0402941180823584 0.119728671110471 -0.00921751899259443 -0.00128644177079806 0.0122552864453217 0.154363151563683 0.0863625522343744 0.0478936721894802 -0.00728809243282066 -0.00458947893878877 -0.00229808415592866 0.0112048919884773 0.00490047256816674 -0.0161756003682895 0.000774300137264935 -0.00069934974186841 0.00181695496536716 0.0366266077760131 -0.227739480799712 -0.0682215942197445 0.642631050976435 0.291835234324646 0.297544737516763 -0.159292798575326 0.262828133235477 -0.402279601600171 -4.3890398422198e-05 2.99549247724398e-05 0.00010971437598332 -1.26603508547715e-05 -7.12557275241349e-06 2.17895234599249e-05 -0.000166186227077232 -7.56193291133707e-05 5.30208063341221e-06 0.000734088290993163 -0.000202727536018028 -0.000382532820233584 0.000541001960290283 -0.000164061212870042 -0.00130145575980768 3.81940428127137e-05 7.94781694764432e-05 -0.000262482852817711 0.0017066853259637 0.000735342445872163 -0.000198365442684708 -0.00112333834134875 0.00743702839512532 -0.00172226373423302 -0.0099569939673034 -0.00409438386898436 0.000855511171093537 0.00311088323484143 -0.000382671722375899 0.00506366382155789 2.52687057098122e-05 0.000205912041929253 0.000182753136288264 0.00207581316691793 -0.00055501519560898 0.00178393838568967 0.00171759737312076 0.000558197242706603 -0.00229291551567698
  61 3010.74387054549 ""  35.4951583837794 0 0 0.0377212764669264 0.0191789549483369 -0.0583338288608929 -0.00214527939289326 -0.00152345834197261 0.010591708445994 -0.00791926787121875 -0.00536173953844026 0.0097653676291963 -0.000169693734080372 0.000710066601566262 0.000222062631754108 0.0237832870732166 -0.0017953452845998 0.0196455628326019 -0.460603896472946 -0.231630530929572 0.698718495281884 0.0774940152961074 0.0321349701442799 -0.124632956357121 -0.0511300736095896 -0.0233083138288031 -0.0153302242661506 0.0300951827338155 0.0122068305371947 0.012568136251283 0.0806317601878524 0.0358411283556076 -0.119325098242517 -0.0166202649819292 0.0124608689226726 -0.0140789037898475 0.00110098960651822 0.0230415759929409 0.0156394927288259 -0.228557713301069 -0.110699823128668 -0.103149722165693 -0.0524340137349006 0.105699556855774 -0.145259035830248 -5.66751099965748e-05 -6.3499506504262e-05 -0.000139222100245412 -2.95824197475549e-05 3.53236274546331e-05 -2.32763151183991e-05 9.84701674720459e-05 4.46381489148127e-06 6.32789887444772e-07 -0.000233274244168832 0.000296064247432353 -4.4969035715657e-05 -0.00106965469834679 0.000312729754434892 0.00182273896769053 0.00165120921857917 -0.000111452041956343 9.49097965774458e-05 -0.00106951943371554 -0.000336430905131734 0.000170674340810659 0.000569010652727506 -0.00452006909388714 0.000966846912433829 0.00237916925432944 0.000908723465732804 -0.000121002970848703 -0.000242968395716896 -8.21546260784078e-05 -0.000172697331960972 -0.000194936706495687 0.000165633476919167 0.00198197057682744 0.00409359353856727 -0.000360118560905988 0.000702281698150385 0.00937679873797615 0.00648620671701469 -0.0188550754076105
  62 3027.19007393447 ""  17.4534105715032 0 0 0.00116841157209131 -9.01629913585853e-05 -0.00208702515238118 0.00489115023774389 0.00193922707752592 0.000670666347975038 -0.0114558017263373 0.0259670678103525 0.0384871832101885 9.11998868657121e-05 0.000106184029340095 -0.000206725959296476 -0.0176187904360699 0.00482041460463388 -0.0230434139911384 -0.0162605570156855 -0.00592337577732845 0.0249011320459064 -0.00586116077001255 -0.00112486211840111 0.00953281917290952 -0.0483781950361758 -0.0231567961897722 -0.0135936145229101 -0.427065667928449 -0.23707373466733 -0.146967803166143 0.36722064905551 0.160947247148555 -0.535631911353818 0.195003888728762 -0.227405112977663 0.223025384701558 -0.00961551203195395 0.0229281458153132 0.000180765285317249 0.136669643163511 0.0695409396993651 0.0617309762012949 0.0790813208681446 -0.150712451029693 0.21274447898255 1.20972061119517e-05 -1.94834601005655e-05 -9.95461793932051e-05 6.69576844395907e-06 -1.40243714342917e-05 -1.54223718764597e-05 1.62009175277534e-05 5.64287795472305e-06 1.16749911336332e-06 -0.000495699925024651 0.000879074988420059 0.000830097243438564 -0.000479420929225115 0.000177992175594099 0.00102998794795421 0.000290041420617678 4.59108948049873e-05 9.4551267730322e-05 -6.98752405766844e-05 -3.04816796573951e-05 1.94213555118749e-05 0.00200496733694812 -0.0167391451728465 0.00407342163645927 0.0111311878053922 0.00510874322258232 -0.00141766553508426 -0.00745739316142326 0.00105980021296506 -0.0123792025770882 -0.000152953562497983 -0.000166340266781514 9.86012877380072e-05 0.00209693942515499 0.00177257725476285 -0.000236032842303789 0.0018619563436908 0.00253318657819511 -0.000685474474639765
  63 3029.85607556592 ""  46.9002003170778 0 0 0.0126610167867871 0.00674597756891121 -0.0197930758815912 -0.00237309308759054 -0.00078100951397539 0.00536194209211598 0.000588661838393348 -0.0128913136158425 -0.0100683194681986 0.000389858968032567 -0.000210139668509159 -0.000383836671078975 -0.0451219614714634 0.0118442270853988 -0.0593575394915151 -0.156499788180583 -0.0778505535554186 0.235713618555683 0.0404139352469031 0.0165290384898947 -0.0621001779288706 -0.0102979260598349 -0.000968497112103493 -8.15559326262394e-05 0.181208257706147 0.0993299375519155 0.0636919416878569 -0.103343392254273 -0.04496844428041 0.150116431848744 -0.0837471550469387 0.0946097250870256 -0.0938088029635789 -0.0254151368623937 0.0656452782505548 0.00335417706218538 0.351654322418551 0.177831655948764 0.157518613479471 0.203429275268143 -0.386969725759884 0.546551656075858 0.000155569032146158 -5.27626130057934e-05 -1.25091794694245e-05 -1.77164957416427e-05 -1.79060041213398e-05 6.09469490843833e-06 -0.000500978158895758 -0.000233537389872238 -2.89574763209799e-05 -0.00265047101747521 0.00662159146462126 0.00699554453032098 0.000168797469298319 0.000263949436460458 0.000222893414188869 -0.00247823280191192 4.30952763732052e-06 0.000195213973012182 0.00749031725206591 0.0031005082111819 -0.00110032723954292 0.0146412729491111 -0.124276718381781 0.0309853528703713 0.0779635050979738 0.0365768121888894 -0.0100708933973949 -0.0620038098857983 0.00919798433932066 -0.102895413444089 8.60696009225645e-07 -4.57339835852021e-05 0.000765383494409868 0.00143030219195017 0.000331946934711117 -0.000406269244691771 0.00289258170449725 0.00187788452008242 -0.00685609314148959
  64 3030.89802154127 ""  25.3092943120633 0 0 0.00263024332895046 0.00140546392880686 -0.00424779251556008 1.72485614707221e-05 0.000209139150312669 0.00139746711088293 -0.000214824892161105 -0.00208145849176352 -0.00089435870080631 0.000176344907920646 3.90768969817411e-05 -8.30959482569308e-05 -0.00900360463882831 0.00295554135437067 -0.0129077865941431 -0.0331012645254225 -0.0164619383598768 0.0501211040138329 0.00907724488436026 0.00384918351961236 -0.0136605468517339 -0.0091398787003874 -0.00427426713970554 -0.00203758896700948 0.0264169699137577 0.0144574957515534 0.00946277504592746 -0.0106959334675619 -0.00458786307785495 0.0154432254480607 -0.0127222493720998 0.0140627444122411 -0.0140988845273589 -0.00577587208141733 0.0156929762595784 0.00124309006957037 0.0659805074326746 0.0339384171283824 0.0299290365955306 0.0452344839388752 -0.0862299684459144 0.12244456861798 -0.000578362019007163 0.000225760784975026 8.05049421473623e-06 6.86440700258504e-05 0.000113861394000889 3.73655181047531e-05 0.00278935528735431 0.00116217810570994 6.12960440041722e-05 0.0125364816563771 -0.0333849525337315 -0.0334916591890384 -0.000859469982737902 -0.00100093336275297 -0.000243771192748815 0.00847326848745262 -0.000548786653900571 -0.000468021490942852 -0.0401053580665102 -0.0163075014453448 0.00599504816633929 -0.0726239452189199 0.615875523770316 -0.153286878261968 -0.373303178177546 -0.175350942134026 0.0475785852829662 0.300745180580844 -0.0446797215904331 0.497935784644353 9.99098123365342e-05 6.43800557398096e-05 0.000112867368399525 -8.69521323711081e-05 -0.000328431735058117 -0.00014184981262782 -0.00014651698102896 -7.71448982127595e-05 -0.000826253649809739
  65 3076.01278819635 ""  10.9899283646423 0 0 0.0032334894077987 0.00201193637358231 -0.00437274598329149 0.0445830649173989 0.0209660237818624 -0.0530391437525114 -0.0320088378881894 -0.0246389022494223 0.0152999917833758 0.000502691102999132 -0.000921620535803293 -0.000296101354877439 -0.00105943380675608 -0.00229084282505749 -0.000190899834276935 -0.0315328786580394 -0.0192831036499166 0.0505862637411767 -0.412284525471465 -0.186171611945833 0.674532796834598 -0.12341212932635 -0.058365058740101 -0.0430477015251896 0.293766017534622 0.163318645762539 0.112473507652237 0.15483225271475 0.0668074547773471 -0.23670571255087 -0.0681505680815545 0.0627637970460119 -0.0584338151755269 -0.0047723960678268 0.0239895708016753 0.00697558897780104 0.00853232002304231 0.00458710134189589 0.00522313728403828 -0.00101911083288909 0.00187860689185921 -0.0033140336564715 0.000280868157042501 8.79040831447173e-05 0.000373707413108094 8.30537929953978e-05 9.19480563390425e-05 -7.37619715826414e-05 0.0004579979598986 5.65755336883428e-05 -0.000125668692617057 0.000734969707405244 -2.07315224284759e-05 0.000581052722723775 0.00239762145962968 -0.000509717463994332 -0.00430076793894067 -0.00434524613608347 0.000386974702276326 -0.000439930984861814 -0.0053758965950232 -0.00159478423733844 0.00119595886843093 3.32951655711847e-05 0.00252121620775554 -0.000469983556345947 -0.00484914277489831 -0.00272102729675546 0.000575426497422433 -0.00397828430209664 0.000532028824140114 -0.00695445882402644 -0.000135124142154784 -0.000133832324385007 0.000352550984906179 0.000741201704630895 0.000452220280375518 -0.00031991038909779 -0.00115525010012594 0.00201448288988898 -0.00278451638686897
  66 3082.87894259881 ""  20.6677108660362 0 0 -7.29882089386904e-05 -5.39955068335014e-05 0.000215873048935985 -0.000741755236265482 -0.000362701337383319 0.00100556383231368 -0.00111884380014425 -0.000479798651807389 0.00033426659907436 -3.56481988526288e-05 3.11942774036903e-05 -4.34449141906574e-06 0.000197147541335283 0.000152859389647413 0.000198838527204461 0.0011297024032582 0.000604249338900532 -0.00207608902965065 0.00764545843109233 0.00344160117764514 -0.0124626190811303 0.00125695988583788 0.000596179998509409 0.000470168081272248 0.00769406157100714 0.00427224834934568 0.00288758627193292 0.00516628584512158 0.00213544053197103 -0.00786582160923784 0.000412505601638999 -0.000813978608607359 0.00078315126020196 0.000417158738669241 -0.00190127420167944 -0.000423312717337935 -0.00197761140523332 -0.000956911061432543 -0.000901699075175065 -0.000414731785781354 0.000975348619203018 -0.00121693389357429 -0.00200208146684647 -0.00110717477687732 -0.00377467628096112 -0.000112154484787596 0.000608466260396108 -0.000165994214501271 -0.0024320321498122 -0.0016672000262899 0.00186128256301116 0.0334235958588263 -0.0539324270770445 0.059882102491397 -0.0229125470411743 0.00448871318379202 0.0396503667349686 0.0449698417098937 0.000310600922575069 -0.000662249577302338 0.0335021452877708 0.012360433009094 -0.00695117974987895 -0.0635301611874391 0.62435058459937 -0.136642410601431 0.0211714364498178 -0.00686398207723582 0.0123415316797619 -0.356513255042223 0.0305891063053543 -0.595047115770535 -9.79062210965918e-05 -0.000117893500629301 2.57698629632236e-05 0.000537190414134792 0.000835025988175441 -0.000389464919468321 0.000654330666864804 0.0011153135471503 -0.000263080162519414
  67 3085.63945678634 ""  67.7361092424946 0 0 0.00995903005413377 0.00466093481719221 -0.0134255061577144 0.0255990337054436 0.0119608714369731 -0.0268906661694271 0.0574612537457277 0.0368860176597746 -0.0241647700000412 9.65982071102845e-05 -0.000447618979732407 -0.000107378133292302 -0.000850985466453811 -0.00262300438210914 -0.00199863701920569 -0.098433608145519 -0.0482915291197817 0.15058697052019 -0.212724229711273 -0.0990813073880048 0.352266704815965 -0.0938339262448403 -0.0435967413256041 -0.0314047769402432 -0.478610568838604 -0.269536848979825 -0.184424253218328 -0.279947046383537 -0.114979918132543 0.426435310154171 0.0657170007891701 -0.0523691050391747 0.0505347457809463 -0.00737614594108511 0.0368643566786995 0.0110214894936302 0.00812333274507444 0.00434157598144622 0.00472194154164334 0.0044954980299054 -0.00858122091360495 0.0112594044957528 -0.00770747276802171 -0.0022069714443414 -0.0124449685790339 -0.000156579998404254 -4.98603079742904e-05 -0.000379262862811737 -0.000816368447271411 0.000453102935312034 0.00079064341329236 0.00109037176456003 0.00056777390926361 0.000240475216996516 -0.081768428295028 0.0154237833000332 0.147125914862064 0.173276723985115 0.00273261402339554 -0.00109664645294884 0.0134251347328766 0.00534049623294499 -0.00217934145775176 0.000639153213015551 -0.00233374560996143 0.00046297751659395 -0.0104831108520232 -0.00525199011277517 0.00124062559110938 -0.00248735129877742 0.000494625725799546 -0.0047207313112971 -0.000630438483092315 -0.000288748012774186 0.000752129796836731 0.000366736835590394 0.00084604858106684 0.00124359955088083 0.00040883059967409 -0.00186797416894687 -0.00833722576389445
  68 3086.12500669651 ""  30.3409132053954 0 0 0.00268585292185527 0.00126894817606061 -0.00354109529495367 0.00630392361312153 0.0029452679943622 -0.00642375039768253 0.0147265640748268 0.00977906286961604 -0.0064717363026289 -6.98618174739141e-06 -0.000108713609969408 -2.31623551524651e-05 -0.000113637039895465 -0.0006079812619017 -0.000437473136229814 -0.0263812568741628 -0.0128912526494978 0.0398792196029843 -0.0505949734575289 -0.0236366618472106 0.084642248647643 -0.024813664939041 -0.0114957053795285 -0.00807598106265428 -0.124323233628534 -0.0700183013611075 -0.0478783113361421 -0.0725846903014322 -0.0297338309170126 0.11073731541278 0.0192662628135134 -0.0160949685056024 0.015435995470138 -0.00174380633305305 0.00883455694328603 0.00268577802525232 0.000982828067177513 0.000595841130377091 0.000720414214310444 0.00103146233964741 -0.00189309650155221 0.0025009741295357 0.0297787669468715 0.00839467192457284 0.0482755785215382 0.000697887254765985 0.000844742185406111 0.00120629023350966 0.00726432026819108 -0.000917966273267373 -0.00384174348384064 -0.000503918200949755 -0.00577790542355634 0.00413396904746212 0.316341176510236 -0.0594072276661321 -0.569801115816487 -0.666877785774818 -0.0100653210162387 0.00293375803583633 -0.0983783660885865 -0.0353721541800038 0.0177407893767757 -0.00672608493391783 0.0571842335173414 -0.0123396195735763 0.0307967588497944 0.0132198052121492 -0.00254730081326938 -0.0209065564567655 0.000703135537711833 -0.0332149185296198 -8.6543654638446e-05 -9.98703958996219e-05 7.47610075199547e-05 0.000238267111839867 0.000474307292968494 0.000142460536425071 -0.00118794408348675 -0.000300803781989065 -0.000749599114995062
  69 3098.38942630622 ""  24.7694979137508 0 0 0.00014733172991774 6.75398692429025e-05 -0.000219511175327142 0.000480407949392754 0.000343863334083034 -0.000186003107742723 0.000903559907541296 0.000123036639858764 0.000270891124124033 8.71210572557313e-05 7.50937609943496e-05 -1.8192580098027e-05 0.000195321938801321 -0.000105334118458675 -0.00027157995371468 -0.00153907678586685 -0.000751472111432913 0.00229363416598731 -0.00208655971511602 -0.0010236785109225 0.00391617076971836 -0.00400489922118624 -0.00231615680348645 -0.00114382941301282 -0.00709426894645617 -0.00405813759864984 -0.00256394240679785 -0.00128154169670073 -0.000509122916396696 0.00227267037101166 -0.00242916125841293 0.00305735063311311 -0.00282877294551666 -0.000629998751869513 0.00341017150055334 0.00100757983363782 -0.00224196818536433 -0.00101869223171952 -0.000713526018695691 0.000705694833436891 -0.00174290847901931 0.00266672366324116 0.0110580013552834 0.000612997593891392 0.00393139760227455 0.000316658437426694 -0.000717908184889944 -0.000877404968362736 -0.0671504004357486 -0.0216317278192094 0.012533908182999 0.0335937229427599 0.0221998278035836 -0.00176663261381582 0.0125543569240339 -0.00650760881275814 -0.0239160073609854 -0.131191773260605 0.00197028276782284 0.00121594611911027 0.777522939712629 0.271543434325613 -0.147991655828501 0.0165451006506504 -0.115054986907308 0.033118845907984 -0.371841065609752 -0.168629584079021 0.0525960367896033 -0.0419804001430833 0.0125149884324259 -0.0756713521441642 7.07230206635781e-05 2.69074783038238e-05 -4.69126957277103e-05 -4.75299828303983e-05 -0.000172973401798439 -0.000294150954300176 -0.00102147689101474 -5.52512229914653e-05 0.000723241425763701
  70 3106.87407218698 ""  21.7028784309592 0 0 0.00119586324475509 0.00156431352747706 -0.00449164657842623 0.00107569777785906 6.62246059878084e-05 -0.00155765498255557 -0.051975198891771 0.0336582429422489 -0.0614766204824364 4.4959277716902e-05 -2.34612336481325e-05 3.92560763497984e-05 -6.65768207335743e-05 -0.00107117680777254 -0.00070618003745838 -0.0258436999602064 -0.0124528136301881 0.0416179136109497 -0.012064930578291 -0.00709252270720284 0.0212005749575718 0.00185304653769728 9.05975845092112e-05 0.000216670714273763 0.292835837535173 0.175756910990027 0.097427260136181 -0.122667085763065 -0.039879898352046 0.149657096913291 0.452651224862257 -0.535715930968625 0.490559260645179 -0.00266079661229911 0.0140372878631157 0.00432820609703987 0.00259798717141056 0.00096507598217361 0.00121871098726773 0.000886399579959448 -0.00225419286141388 0.00277107709045111 8.67586762940724e-05 -3.4841653012895e-05 -0.000201908682111592 9.49408313000245e-06 9.60990525019407e-06 -7.62385108276131e-06 -0.000428239907522187 -0.000135844869779514 7.64000162431625e-05 0.000257500017491173 0.00029966055796205 -0.000178806965748361 -0.00144157848885157 0.00025524937213162 0.00270765706199611 0.000476216983853992 -7.14131971346585e-05 -9.89777680127984e-06 0.00511878670762555 0.00186502091125119 -0.000952295744653358 0.000238756519051356 -0.00184833615601907 0.000477562281903998 -0.00405636607511958 -0.0018306250343916 0.000510810472190406 0.000732358231896188 4.04925132337128e-05 0.0011265871465336 0.00031902412205093 -7.36410742359099e-06 0.000241011369498773 0.000644668900878963 -0.000907698324321951 0.000985090496962411 -0.000992302971594627 0.000406122381485601 -0.00164162349342102
  71 3108.09314034968 ""  29.2030930851932 0 0 -0.00121076737610531 -0.000535137216075566 0.00161165250346174 -0.00266940729234054 -0.000537793530569291 0.00293858988836857 -0.00054624774810318 -0.00114565839889055 0.00142110838609188 0.000242738808616044 3.05856812470894e-05 -0.000489028492126743 0.00655563699395511 -0.0840074130874718 -0.0153339644713179 0.0122105006283262 0.00644054251869566 -0.0191141779638977 0.019364487670849 0.00885198672740468 -0.0306417061850363 0.00928909154873837 0.00578598506596418 0.00448406930344529 0.00510857992819701 0.00291133678295434 0.00231750802352383 0.00870128515673414 0.00318321019522345 -0.0126930706908903 -0.00670894915141355 0.00751993724672372 -0.00691198799799405 -0.153507614789455 0.871670306381667 0.258731226355237 0.131817644434812 0.0440486490810488 0.0631657855787704 -0.056350444536569 0.0757489135966781 -0.139704831012253 -6.81741926664027e-06 -8.50523719857521e-06 8.98769379547736e-06 -4.93294222705171e-06 2.70088828124147e-05 -1.55454747857608e-06 0.000313418538219168 7.13058718768298e-05 -6.2906115535367e-05 0.00024205533331716 3.92609942949714e-05 6.90211626261607e-05 9.55616000414118e-05 3.81451429507e-05 -0.000119213815088307 -0.000146656630327383 -0.000136593314344934 4.43044113404529e-05 -0.00354048382813185 -0.00116765005211813 0.000731251344006822 5.90204895539933e-05 0.000904573767541839 -0.000249128187214885 -0.00242388636986696 -0.00139372585828517 0.000230975237033859 -0.000408286464104395 3.34024067033858e-05 -0.000874985719632436 9.02718522019601e-05 -3.84025166959037e-05 -7.4218219499569e-05 -0.000588516536802382 0.000562449326739071 0.000292911963417356 0.000115294853946486 8.10478839305634e-05 0.000427403679196921
  72 3122.18728881961 ""  12.5493867243611 0 0 -0.00017366905252079 -0.000115750187473625 0.000128356560075754 -0.000542149710626398 -9.73747421868628e-05 0.000936359353937883 -0.000211381087441387 -0.000178896722865261 0.000190553490796376 0.000196678938213141 0.000177434745688408 -6.24867731966188e-05 0.000129628879160413 0.00045103257934571 -0.000116374931094141 0.00139702489490121 0.000807654846741479 -0.00204949956943032 0.00588442021220294 0.00253400274197336 -0.00998748780783578 -0.000260854537725632 -0.000792169467801898 -0.000178632298127733 0.00173184660721057 0.00103431803300609 0.000699072938346294 0.00151546713303792 0.000519254621211202 -0.00229248519905471 -0.000477292771223896 0.000444260115688042 -0.00056020858922625 0.000546090440795028 -0.00337221391605805 -0.00100657301027198 -0.00265081703993777 -0.00113269762371367 -0.000905203273543756 0.000729262117165062 -0.00178382979785247 0.00300233721796786 -0.00797715720736087 5.94750020596667e-05 0.00219377105563973 -0.000277967677923262 7.38170142455454e-05 0.000496283022597538 0.0352112133285153 0.0120780882884995 -0.00608897100912636 0.0645286039161613 0.0437335733962383 0.00650000032703762 0.0208964734967073 -0.00180203400503161 -0.0400830686103967 0.0630330293607902 -0.0025329322009333 -0.00117364061021564 -0.402579565127884 -0.136780751758661 0.0798411869174916 0.0395370990645128 -0.246475968125968 0.0607948042107751 -0.680705464537863 -0.30627816141566 0.101100184635521 -0.130804003784216 0.0255207421562689 -0.238875362994981 -2.50502379050458e-05 0.000120165901735284 1.41080076822469e-05 7.00607418828292e-05 -0.00097989418999689 -2.96464563618037e-05 0.000669660018614785 -0.000537440837865328 4.80064277511956e-05
  73 3171.75190971919 ""  28.46872074641 0 0 3.79228701967563e-06 -3.21000829750926e-05 4.42832231443221e-05 -0.0001233344316478 -3.78241872566631e-05 7.31097598165176e-05 4.51861370304867e-05 -7.221104763836e-05 8.16818919642602e-05 2.33569136789341e-05 1.67048025970083e-05 -3.00018312296466e-05 -3.90016532897692e-05 8.51250785553967e-06 8.78306731422427e-05 0.00018892538489021 0.000266267053475835 -0.000662094669464447 0.000109197610210907 -0.000303653629500479 -0.000523027353917912 0.00084812193296171 0.000419814236932297 3.21603922447696e-05 -6.66739343637167e-05 -7.53475039151138e-05 8.87980029963287e-06 0.000273637214496845 -3.70666489647924e-07 -0.000238946841909007 -0.000746420392307205 0.000933888825608004 -0.000834438335348108 0.000160057412968407 -0.000776992529592288 -0.000233937785956057 0.000339806238376358 0.000144162932222297 0.000100002458633244 -0.000208240332567009 0.000500283467104048 -0.000739574535862607 0.0811884572986264 -0.00464602053747095 -0.0496803083489362 -0.00106171010759552 0.000199386813092639 0.000654234964611408 0.00848879368081929 0.00265862820506067 -0.00148857945776834 0.00281215946650105 0.00165155463158015 0.00071780330556021 -0.309788273414555 0.0703334899388451 0.593989031707836 -0.646070463642267 -0.0178871629959058 -0.0139243181090705 -0.0944675019124099 -0.0317906906415835 0.0110056177540348 0.00175427488149997 -0.00845611168896749 0.00141223558239382 -0.0297487539288342 -0.0122207032885507 0.00629770165602496 -0.00603476683951681 0.00099581361328572 -0.00836066798685087 -6.89643796956169e-06 3.39401029344496e-05 -2.54070885655506e-05 0.000111278363065336 -0.000218214878971742 5.99436311473042e-05 1.52005242316625e-05 -0.000175792801152444 0.000353699693974038
  74 3461.00582091843 ""  9.81623101526437 0 0 0.000138147406957153 0.00184318502763604 -0.00250790275054284 -8.24323041907034e-05 -5.19231535301606e-05 4.76758652612907e-05 0.000202629950376686 -1.28759036498887e-06 0.000101585637068852 -0.00010235606555316 -4.04937794023835e-05 -4.74725063504197e-05 -5.51289502255687e-06 -5.54566262176649e-05 -0.000102053949215996 -0.0091313496656924 -0.00458147804614317 0.0147764255919546 0.000561382609807073 -0.0011614125574768 0.00153449787547669 -0.00305198700633182 0.000137907503337939 -0.000653231872502433 -0.00217552669066472 -0.000868256740438774 -4.53452238125445e-05 -9.86487290496566e-06 0.00112349894190051 0.000107680555803631 0.000300174039299151 -0.000304366846962901 6.38316627430491e-06 -0.000189407408801286 0.000731045537735441 0.000245666578867936 8.71234865791613e-05 6.25929300636198e-06 0.000202999297159119 8.87929872958321e-05 -0.000354535746833098 0.000346533422731717 -0.000179873875296967 4.40798903513645e-05 -0.00015120353007926 0.000257762778943558 1.70963830551874e-05 -0.000226647548031399 2.38816294817003e-05 0.000180718543889502 6.83404294376699e-05 -7.55009547744487e-05 -1.55880093437167e-05 8.83997471610251e-05 -0.000195502662121668 -0.000354619151229195 0.000874750281824216 0.00132221782698581 -0.000138936426313412 0.000344199309223942 -0.000508205125263747 -0.000584944581358034 9.10862081356307e-05 0.000307401180690351 6.76857356586317e-05 -0.000418515051188269 0.00119039252952076 0.000206481406105696 7.79793465219973e-05 -0.000680863985327857 -0.000119732855899124 -0.00103017300047733 0.0258966089569688 0.0435580651704826 -0.0235876756383575 0.12656078738702 -0.44529080794574 -0.283584663164183 -0.477012616900602 -0.176497105688188 0.628442790488447
  75 3531.64597412718 ""  8.28109321539264 0 0 0.00143715719788254 -0.000297747095159017 -0.00140608489518741 3.26924845659339e-05 -0.00013445020004364 0.000101713942457157 -0.000343121489329269 0.000122802684717023 0.000311083719590649 0.000110465320595182 4.76045713627645e-05 7.27603853214973e-05 5.00001801994909e-05 5.85721427170417e-05 -1.86662731337892e-05 -0.00901688038656838 -0.00413000112996674 0.0100392569062299 0.000383862868974537 -0.000450483029842152 0.000203317811887755 -0.000600015326562547 -0.000402472223851366 -0.000572237368681487 0.000646543620448578 -0.000557296848822847 -9.54100294079942e-05 0.000232313754636425 0.00128717691802724 0.000645761363663263 0.00034565705280001 0.000534971251000435 7.66836714646331e-05 9.50845099778451e-05 -0.000371179693530477 4.52208089532233e-05 -0.000333452681386291 -9.91786635701476e-05 -0.000144452388384045 4.0632971211742e-05 -2.86335923880411e-05 0.000223309186643742 -0.000118985210941596 4.61924395488389e-05 -0.000115980059352495 0.000149035159290128 -1.41075835368529e-05 -0.000104814237074198 4.40754828353902e-05 0.000164416475208859 4.67075041719785e-06 3.37682714815401e-05 6.99766904396361e-06 3.25934064197559e-05 -0.000183837135434943 -0.000277280428681279 0.000776990518706679 0.000851629511520432 -0.00010357748182292 0.000221615363578848 -0.000500671409828036 -0.000481389237891088 8.02734037089641e-05 0.000140163520966646 -0.000412223009468535 -2.43545783402315e-05 -0.000335370229871954 -0.000119154441631906 0.000280044190593353 -0.000372548549982996 7.10019813936835e-05 -0.00037453130321356 0.0335690408606464 -0.0379707449372974 -0.0563027201225964 -0.176882394162132 0.679819220900902 0.377217673471161 -0.298570429663496 -0.146836796781455 0.40718568517188
  :::
 } 
 m_exists[75] { 
  s_m_exists
  :::
  1 11111111111111111111111111111111111111111111111111111111111111111111111111111111111111 
  2 11111111111111111111111111111111111111111111111111111111111111111111111111111111111111 
  3 11111111111111111111111111111111111111111111111111111111111111111111111111111111111111 
  4 11111111111111111111111111111111111111111111111111111111111111111111111111111111111111 
  5 11111111111111111111111111111111111111111111111111111111111111111111111111111111111111 
  6 11111111111111111111111111111111111111111111111111111111111111111111111111111111111111 
  7 11111111111111111111111111111111111111111111111111111111111111111111111111111111111111 
  8 11111111111111111111111111111111111111111111111111111111111111111111111111111111111111 
  9 11111111111111111111111111111111111111111111111111111111111111111111111111111111111111 
  10 11111111111111111111111111111111111111111111111111111111111111111111111111111111111111 
  11 11111111111111111111111111111111111111111111111111111111111111111111111111111111111111 
  12 11111111111111111111111111111111111111111111111111111111111111111111111111111111111111 
  13 11111111111111111111111111111111111111111111111111111111111111111111111111111111111111 
  14 11111111111111111111111111111111111111111111111111111111111111111111111111111111111111 
  15 11111111111111111111111111111111111111111111111111111111111111111111111111111111111111 
  16 11111111111111111111111111111111111111111111111111111111111111111111111111111111111111 
  17 11111111111111111111111111111111111111111111111111111111111111111111111111111111111111 
  18 11111111111111111111111111111111111111111111111111111111111111111111111111111111111111 
  19 11111111111111111111111111111111111111111111111111111111111111111111111111111111111111 
  20 11111111111111111111111111111111111111111111111111111111111111111111111111111111111111 
  21 11111111111111111111111111111111111111111111111111111111111111111111111111111111111111 
  22 11111111111111111111111111111111111111111111111111111111111111111111111111111111111111 
  23 11111111111111111111111111111111111111111111111111111111111111111111111111111111111111 
  24 11111111111111111111111111111111111111111111111111111111111111111111111111111111111111 
  25 11111111111111111111111111111111111111111111111111111111111111111111111111111111111111 
  26 11111111111111111111111111111111111111111111111111111111111111111111111111111111111111 
  27 11111111111111111111111111111111111111111111111111111111111111111111111111111111111111 
  28 11111111111111111111111111111111111111111111111111111111111111111111111111111111111111 
  29 11111111111111111111111111111111111111111111111111111111111111111111111111111111111111 
  30 11111111111111111111111111111111111111111111111111111111111111111111111111111111111111 
  31 11111111111111111111111111111111111111111111111111111111111111111111111111111111111111 
  32 11111111111111111111111111111111111111111111111111111111111111111111111111111111111111 
  33 11111111111111111111111111111111111111111111111111111111111111111111111111111111111111 
  34 11111111111111111111111111111111111111111111111111111111111111111111111111111111111111 
  35 11111111111111111111111111111111111111111111111111111111111111111111111111111111111111 
  36 11111111111111111111111111111111111111111111111111111111111111111111111111111111111111 
  37 11111111111111111111111111111111111111111111111111111111111111111111111111111111111111 
  38 11111111111111111111111111111111111111111111111111111111111111111111111111111111111111 
  39 11111111111111111111111111111111111111111111111111111111111111111111111111111111111111 
  40 11111111111111111111111111111111111111111111111111111111111111111111111111111111111111 
  41 11111111111111111111111111111111111111111111111111111111111111111111111111111111111111 
  42 11111111111111111111111111111111111111111111111111111111111111111111111111111111111111 
  43 11111111111111111111111111111111111111111111111111111111111111111111111111111111111111 
  44 11111111111111111111111111111111111111111111111111111111111111111111111111111111111111 
  45 11111111111111111111111111111111111111111111111111111111111111111111111111111111111111 
  46 11111111111111111111111111111111111111111111111111111111111111111111111111111111111111 
  47 11111111111111111111111111111111111111111111111111111111111111111111111111111111111111 
  48 11111111111111111111111111111111111111111111111111111111111111111111111111111111111111 
  49 11111111111111111111111111111111111111111111111111111111111111111111111111111111111111 
  50 11111111111111111111111111111111111111111111111111111111111111111111111111111111111111 
  51 11111111111111111111111111111111111111111111111111111111111111111111111111111111111111 
  52 11111111111111111111111111111111111111111111111111111111111111111111111111111111111111 
  53 11111111111111111111111111111111111111111111111111111111111111111111111111111111111111 
  54 11111111111111111111111111111111111111111111111111111111111111111111111111111111111111 
  55 11111111111111111111111111111111111111111111111111111111111111111111111111111111111111 
  56 11111111111111111111111111111111111111111111111111111111111111111111111111111111111111 
  57 11111111111111111111111111111111111111111111111111111111111111111111111111111111111111 
  58 11111111111111111111111111111111111111111111111111111111111111111111111111111111111111 
  59 11111111111111111111111111111111111111111111111111111111111111111111111111111111111111 
  60 11111111111111111111111111111111111111111111111111111111111111111111111111111111111111 
  61 11111111111111111111111111111111111111111111111111111111111111111111111111111111111111 
  62 11111111111111111111111111111111111111111111111111111111111111111111111111111111111111 
  63 11111111111111111111111111111111111111111111111111111111111111111111111111111111111111 
  64 11111111111111111111111111111111111111111111111111111111111111111111111111111111111111 
  65 11111111111111111111111111111111111111111111111111111111111111111111111111111111111111 
  66 11111111111111111111111111111111111111111111111111111111111111111111111111111111111111 
  67 11111111111111111111111111111111111111111111111111111111111111111111111111111111111111 
  68 11111111111111111111111111111111111111111111111111111111111111111111111111111111111111 
  69 11111111111111111111111111111111111111111111111111111111111111111111111111111111111111 
  70 11111111111111111111111111111111111111111111111111111111111111111111111111111111111111 
  71 11111111111111111111111111111111111111111111111111111111111111111111111111111111111111 
  72 11111111111111111111111111111111111111111111111111111111111111111111111111111111111111 
  73 11111111111111111111111111111111111111111111111111111111111111111111111111111111111111 
  74 11111111111111111111111111111111111111111111111111111111111111111111111111111111111111 
  75 11111111111111111111111111111111111111111111111111111111111111111111111111111111111111 
  :::
 } 
} 
