# Supplementary material for: Cut-off Scale and Complex Formation in Density Functional Theory Computations of Epoxy-Amine Reactivity
Source: ACS Omega. 2021 Oct 25;6(44):29424–31. doi: 10.1021/acsomega.1c03229 (PMC8587129; doi:10.1021/acsomega.1c03229)
Supplement: Supplementary file 1 — ao1c03229_si_001.zip [file ao1c03229_si_001.zip › Final_structures/Primary/A4_E1_B3LYP-D3_CC-PVTZ-F_canonical/Amine_frag4_transition_state_1-10_isomer15.vib]

{ 
 s_m_m2io_version
 :::
 2.0.0 
} 

f_m_table { 
 i_j_atom_total
 :::
 27
 m_column[86] { 
  s_m_data_name
  s_m_column_name
  i_m_width
  b_m_visible
  s_m_units
  :::
  1 r_j_Frequency  "Frequency"  10 1 "" 
  2 s_j_Symmetry  "Symmetry"  10 0 "" 
  3 r_j_Intensity  "Intensity"  10 1 "" 
  4 r_j_Raman_Act  "Raman Act"  10 0 "" 
  5 r_j_Raman_Int  "Raman Int"  10 0 "" 
  6 r_j_x1  "x1"  10 0 "" 
  7 r_j_y1  "y1"  10 0 "" 
  8 r_j_z1  "z1"  10 0 "" 
  9 r_j_x2  "x2"  10 0 "" 
  10 r_j_y2  "y2"  10 0 "" 
  11 r_j_z2  "z2"  10 0 "" 
  12 r_j_x3  "x3"  10 0 "" 
  13 r_j_y3  "y3"  10 0 "" 
  14 r_j_z3  "z3"  10 0 "" 
  15 r_j_x4  "x4"  10 0 "" 
  16 r_j_y4  "y4"  10 0 "" 
  17 r_j_z4  "z4"  10 0 "" 
  18 r_j_x5  "x5"  10 0 "" 
  19 r_j_y5  "y5"  10 0 "" 
  20 r_j_z5  "z5"  10 0 "" 
  21 r_j_x6  "x6"  10 0 "" 
  22 r_j_y6  "y6"  10 0 "" 
  23 r_j_z6  "z6"  10 0 "" 
  24 r_j_x7  "x7"  10 0 "" 
  25 r_j_y7  "y7"  10 0 "" 
  26 r_j_z7  "z7"  10 0 "" 
  27 r_j_x8  "x8"  10 0 "" 
  28 r_j_y8  "y8"  10 0 "" 
  29 r_j_z8  "z8"  10 0 "" 
  30 r_j_x9  "x9"  10 0 "" 
  31 r_j_y9  "y9"  10 0 "" 
  32 r_j_z9  "z9"  10 0 "" 
  33 r_j_x10  "x10"  10 0 "" 
  34 r_j_y10  "y10"  10 0 "" 
  35 r_j_z10  "z10"  10 0 "" 
  36 r_j_x11  "x11"  10 0 "" 
  37 r_j_y11  "y11"  10 0 "" 
  38 r_j_z11  "z11"  10 0 "" 
  39 r_j_x12  "x12"  10 0 "" 
  40 r_j_y12  "y12"  10 0 "" 
  41 r_j_z12  "z12"  10 0 "" 
  42 r_j_x13  "x13"  10 0 "" 
  43 r_j_y13  "y13"  10 0 "" 
  44 r_j_z13  "z13"  10 0 "" 
  45 r_j_x14  "x14"  10 0 "" 
  46 r_j_y14  "y14"  10 0 "" 
  47 r_j_z14  "z14"  10 0 "" 
  48 r_j_x15  "x15"  10 0 "" 
  49 r_j_y15  "y15"  10 0 "" 
  50 r_j_z15  "z15"  10 0 "" 
  51 r_j_x16  "x16"  10 0 "" 
  52 r_j_y16  "y16"  10 0 "" 
  53 r_j_z16  "z16"  10 0 "" 
  54 r_j_x17  "x17"  10 0 "" 
  55 r_j_y17  "y17"  10 0 "" 
  56 r_j_z17  "z17"  10 0 "" 
  57 r_j_x18  "x18"  10 0 "" 
  58 r_j_y18  "y18"  10 0 "" 
  59 r_j_z18  "z18"  10 0 "" 
  60 r_j_x19  "x19"  10 0 "" 
  61 r_j_y19  "y19"  10 0 "" 
  62 r_j_z19  "z19"  10 0 "" 
  63 r_j_x20  "x20"  10 0 "" 
  64 r_j_y20  "y20"  10 0 "" 
  65 r_j_z20  "z20"  10 0 "" 
  66 r_j_x21  "x21"  10 0 "" 
  67 r_j_y21  "y21"  10 0 "" 
  68 r_j_z21  "z21"  10 0 "" 
  69 r_j_x22  "x22"  10 0 "" 
  70 r_j_y22  "y22"  10 0 "" 
  71 r_j_z22  "z22"  10 0 "" 
  72 r_j_x23  "x23"  10 0 "" 
  73 r_j_y23  "y23"  10 0 "" 
  74 r_j_z23  "z23"  10 0 "" 
  75 r_j_x24  "x24"  10 0 "" 
  76 r_j_y24  "y24"  10 0 "" 
  77 r_j_z24  "z24"  10 0 "" 
  78 r_j_x25  "x25"  10 0 "" 
  79 r_j_y25  "y25"  10 0 "" 
  80 r_j_z25  "z25"  10 0 "" 
  81 r_j_x26  "x26"  10 0 "" 
  82 r_j_y26  "y26"  10 0 "" 
  83 r_j_z26  "z26"  10 0 "" 
  84 r_j_x27  "x27"  10 0 "" 
  85 r_j_y27  "y27"  10 0 "" 
  86 r_j_z27  "z27"  10 0 "" 
  :::
 } 
 m_row[75] { 
  r_j_Frequency
  s_j_Symmetry
  r_j_Intensity
  r_j_Raman_Act
  r_j_Raman_Int
  r_j_x1
  r_j_y1
  r_j_z1
  r_j_x2
  r_j_y2
  r_j_z2
  r_j_x3
  r_j_y3
  r_j_z3
  r_j_x4
  r_j_y4
  r_j_z4
  r_j_x5
  r_j_y5
  r_j_z5
  r_j_x6
  r_j_y6
  r_j_z6
  r_j_x7
  r_j_y7
  r_j_z7
  r_j_x8
  r_j_y8
  r_j_z8
  r_j_x9
  r_j_y9
  r_j_z9
  r_j_x10
  r_j_y10
  r_j_z10
  r_j_x11
  r_j_y11
  r_j_z11
  r_j_x12
  r_j_y12
  r_j_z12
  r_j_x13
  r_j_y13
  r_j_z13
  r_j_x14
  r_j_y14
  r_j_z14
  r_j_x15
  r_j_y15
  r_j_z15
  r_j_x16
  r_j_y16
  r_j_z16
  r_j_x17
  r_j_y17
  r_j_z17
  r_j_x18
  r_j_y18
  r_j_z18
  r_j_x19
  r_j_y19
  r_j_z19
  r_j_x20
  r_j_y20
  r_j_z20
  r_j_x21
  r_j_y21
  r_j_z21
  r_j_x22
  r_j_y22
  r_j_z22
  r_j_x23
  r_j_y23
  r_j_z23
  r_j_x24
  r_j_y24
  r_j_z24
  r_j_x25
  r_j_y25
  r_j_z25
  r_j_x26
  r_j_y26
  r_j_z26
  r_j_x27
  r_j_y27
  r_j_z27
  :::
  1 -324.673004344584 ""  582.324214749836 0 0 0.0100411747789808 0.0115859520886489 -0.0270415739603682 0.0308629492093442 -0.00117781921666108 -0.0145474774479313 0.012965651767355 0.00429107901157053 -0.0047436692613892 0.0296377084740453 0.00621758773041269 -0.00695501011815066 0.00994819671456491 0.00156367194511253 0.0017431746521469 0.00178096195799881 0.00965454414625464 -0.0200988733088073 0.0258725141182133 -0.0008691359069738 -0.0198532618420665 0.0340099689295295 -0.0027869012584351 -0.0154917064358537 0.0117343209271029 -0.00969123836004556 0.00645263841610161 0.0174736063621514 -0.00528981103728794 -0.00447772292645816 -0.00410973610603207 0.0163220727147199 -0.00178073806608093 0.0135889363463087 0.0107164899527425 0.0180597890111239 0.000280326118907263 -0.00293098593030403 -0.00208109011330093 0.0030440893390395 2.01735234149859e-05 0.00498740103956952 -0.140410775421873 -0.0658667679470531 0.167505466916619 0.0543078150262668 -0.00199313883957685 0.0160795622314603 -0.0546268258641455 0.0100462416199445 -0.0351913149442305 -0.0327344187781772 0.00726851286283266 0.00629712389283422 -0.0741475714592149 -0.0471251468101201 0.0563470335515428 -0.0745575080294655 0.00250798390443898 0.0497182821494178 -0.0886186709403101 -0.00643315851295806 0.0292398686670756 -0.0361160623545535 0.00327537321720228 0.0108711019640233 -0.00428782945710104 -0.00553237461427352 0.00121453896475989 -0.0324178873623611 0.0342142636807156 0.0187340043284823 0.0526241978771237 0.0199406983384281 -0.0909788405330976 0.0555277111800766 0.0281351048381815 -0.0912359883253368 0.0396601732965327 0.0161657645438162 -0.040827293106106
  2 25.0327722817293 ""  0.0417862549258932 0 0 -0.00178944200934307 0.0237139610589812 0.00107464781529588 0.00220855552945032 0.0412130887647455 0.0222788658794369 -0.0248855310428943 0.028053170700603 -0.0378526324013173 -0.000317610163979935 0.00621942495404229 -0.0225339837557703 0.0495980002832721 -0.103809995035336 0.0143810380141451 0.00754430192354208 -0.00737019277038889 0.00446226702935342 0.0359763487709537 0.0406167332070798 0.0707091179957883 -0.0313666112219358 0.0883457882876111 0.0231507495006599 -0.027105695724858 0.00731043785691951 -0.035332613053616 -0.0237719907567722 0.0629816199474616 -0.046895602316481 -0.0425369005646149 0.0159816402512851 -0.0597923022500885 0.0403043895065381 -0.0811370201242339 -0.0381832926896727 0.0957151784570552 -0.202129472830638 -0.0286657004160633 0.051428668760689 -0.1126337527761 0.13711919239935 0.0166091679665952 0.0747191329091951 0.0369911725172512 0.0250206348767486 0.0279958046419373 0.0344270036126745 0.0142304032892708 -0.0350024047992691 0.0136924992057163 -0.0817451670871261 -0.0976837965231524 -0.0765364640616008 0.0875320853431586 0.10881946737094 0.100793007413836 -0.041299808711947 0.146753132566511 0.000377245526204084 0.0779494528409236 -0.109130641814139 0.0496042393733726 -0.0840795666831906 -0.143931267080596 -0.0901402994646197 -0.148391980817349 -0.0291197079828394 -0.113155097488149 -0.0823193953895387 -0.16792952654 -0.0937869746061051 0.000404760248322597 0.0423667959914826 0.0152234601524074 -0.0148714350453014 0.0276483188035986 0.0339786086145938 0.00850090797628521 0.0423970398658279 -0.00528275298887714
  3 41.0805478064085 ""  11.9192008241782 0 0 0.0143582924988476 0.0499189817442721 0.052173833122214 0.00640097337869614 0.0104466506711991 0.00371396255517691 0.00259626548043866 0.035331307878533 0.0979452704933586 0.00399843464632374 -0.0279274369942785 -0.0576522987770649 0.0714824668320897 -0.0269297148472864 -0.0976616737008778 0.0239759107247309 0.0844653989030691 0.0418468295771657 0.0443758297805497 0.0257469613031005 -0.00705849369816986 -0.0428530007066666 -0.00591720528387843 0.0226155664865214 0.00199190523781161 0.0324429070014127 0.078713931223613 -0.0182838131610808 0.000293476955391218 0.114433000867178 0.0156283341414167 0.0617651654386759 0.131129402994123 0.0620771406576298 -0.0610568177586639 -0.145039713321993 0.0993366133997311 -0.00510823622494374 -0.0804696319842649 0.105132800202921 -0.0159891091082829 -0.101053419115125 -0.0194978699491372 -0.00253738109026174 0.0181539056449271 -0.0603028537636735 -0.0847988851272957 -0.0592471828009138 -0.0193467393718539 -0.012755153666183 -0.0320125603295202 -0.0190257606522131 0.00173965771972488 0.0263478203894847 -0.0194138411215693 -0.00574191118172782 -0.0134998952028842 -0.0439744193606278 -0.0298690135578009 0.0592020221718919 0.0138280405626664 0.0279497540053647 -0.0857233202947833 0.017649855481642 0.0640836285934815 0.0511135897483897 -0.0512658561870056 -0.0342768904909899 0.0854386005071304 -0.0240997204221864 -0.01651559481267 -0.0160266375797849 0.0162017980615108 0.0607425141101347 0.0559481398705488 0.0175652679773178 0.09797501605672 0.0302210937468646 0.0266402701778138 0.0673954513613324 0.0945441229261412
  4 50.5238275954042 ""  6.13180863942178 0 0 -0.00536063161414809 -0.0123706694815551 -0.0147694139720393 0.0403613840464757 -0.0287492682454225 -0.000748518893119968 -0.0855667428859271 -0.0225723518127728 -0.0540850699614621 0.0407101216934502 -0.0717119882801752 0.0599760983780594 0.0151462659027201 0.0953244186101099 -0.0249408830891484 0.0256798384305069 -0.0524955181943135 -0.0166298009689253 0.0574799253976965 -0.0190142628908378 -0.0209443183933245 0.068526378856803 -0.0275851603552288 -0.0102615385710202 -0.0913535710338323 -0.0741124130426814 -0.079727996504547 -0.12166016434446 0.0183662479001857 -0.0510616904219774 -0.10402238864114 -0.0186324886191793 -0.0611014118420284 0.0329071985858302 -0.0939837322020855 0.0907072911597821 -0.151697931733003 0.342729566388093 0.0733237911175554 0.145356767604913 0.157606763026504 -0.302513446931955 0.0110624678848524 0.0453933162946572 0.014095980272986 0.012953297051363 -0.0249010249364637 -0.000607652901263111 0.00949900602366281 -0.0128336540709956 0.00303058737190876 -0.042241156953063 -0.034375472006924 0.00415130907363172 0.0447223634154612 0.0592576361809829 0.0231904262406024 -0.0176780665980398 0.0635378573266537 0.0132807422169831 0.0453373698176645 -0.024287505450594 -0.00495732945139409 -0.0370593594315815 -0.0190478655385055 0.00964562986486151 -0.0827598003229474 -0.0233420066327307 0.0158886336984092 -0.0433584485221123 -0.0790566665214183 -0.0125823912319938 0.0033888813233417 0.0578954133519128 0.0150522854405735 -0.0343137538772564 0.0926881684443913 0.0142529887518459 0.0450028042406471 0.0712530527419188 0.040494202362218
  5 84.9521362022287 ""  4.79815648762461 0 0 0.0192201136340073 -0.0402549375884425 0.0280676604836568 -0.0232723599511183 0.0342542990051903 0.0768360011075317 0.0188534067222647 -0.0120754877492849 -0.0828942539014425 -0.0249154724310515 0.024046416456856 -0.0114867361025918 0.0494238342662203 0.0405269655270914 -0.0647383049674146 0.0431351189622 -0.108165653068709 0.0347152222760148 -0.00265651527622934 0.0151451793849506 0.177496602865965 -0.0881780299003872 0.117611255581163 0.0793672297744649 0.0183422032976552 -0.0139079404040902 -0.0974839134974469 0.0121777447044643 0.0633479982768067 -0.0992897361073799 0.0198341451421628 -0.0638236685342918 -0.132674229732714 0.04331702425507 -0.0515227382394833 -0.0882898533870572 0.0322336803210539 0.111369222586629 -0.0302811323538312 0.129009572538661 0.0697401982484637 -0.119776875174177 -0.0191213886241472 -0.0555691180498982 0.063570655068387 -0.0741686398734312 0.0457966060060721 0.00944346494385438 -0.0135773897608534 -0.00154081016225865 0.00099781407270939 0.0489425406328938 0.00697517699307178 -0.0713324600815786 -0.0412613064256576 -0.0644322772740613 0.0630469212005352 -0.0180909989298865 -0.0633797531329385 0.0696597530532586 -0.0093370640181683 -0.015658958899697 0.0128650790752731 0.0858834946945687 -0.0439756012494907 -0.0791615685235188 0.0589938334847149 0.020978819384253 -0.092602681647521 0.0442564723771652 0.0540406720115003 -0.0987816322831045 0.0188952586161741 -0.0516189524849971 0.063463341308601 0.0108962969521198 -0.0374707334429657 0.0590845959310442 0.013316049269871 -0.0515160676278837 0.0820558622914336
  6 117.200305480358 ""  6.81100730712198 0 0 -0.0300322969501393 0.0242800797385431 0.0137782184483422 -0.00878744926035163 0.051599352479444 0.0572656562956433 0.0515207278210623 0.04076210656518 0.0291760491117651 -0.0119355762610524 -0.033841950182941 0.0217108103609376 0.065252980820658 -0.0228223361896862 -0.0298139690615037 -0.102558544292812 0.0306866425189892 0.0366337877755846 0.0480253768243055 0.053515002401339 0.12057422379705 -0.0458261728994265 0.122137714430551 0.0536633445008252 0.0553952888696703 0.0738552288452454 0.137984305931624 0.162511420335025 0.0422928070936496 -0.0123954288327981 -0.000158282684398712 0.0204255154310856 -0.0211714263029369 0.0716144477076467 -0.278490170730879 0.0311297760868149 -0.0950487121805495 0.145969411883467 0.0281539080883267 0.28221157770449 0.0576501314975922 -0.189554546864558 -0.0193910310385639 -0.0203958646367232 -0.0853012665536751 0.046066906555899 0.0191069147013531 0.0279759543164458 -0.0274767700819978 -0.00570107882555001 0.0132236265395756 -0.0340238423770398 -0.00502873232383139 0.0261667490689631 -0.0336538522467268 -0.0266211559524408 -0.0878760787218462 0.0119160097765152 -0.0313895222113239 -0.0921907090763223 -0.0851542336247977 -0.0140695902928576 0.0497207837371478 -0.108351730338778 -0.0312349392061738 0.00475725254660271 0.0263066889345027 0.00524936377938676 -0.0208712832170548 -0.023676024991318 0.0115268223044485 0.109178599593932 -0.0435234619627373 -0.0396798983765233 -0.0741096250196741 0.0205454430838985 -0.0878773922990044 -0.0799085723984214 -0.0860789897334581 -0.0549248400182061 -0.118346389546553
  7 155.027139229918 ""  4.64810436087911 0 0 -0.0279318634372943 0.0583323242096067 -0.00161132577177641 -0.00593787864544477 0.0140407447359331 -0.0322996938397813 -0.0579285624378768 0.0423247098427501 0.0362775426738626 -0.00530483117111388 -0.0186302005445936 0.00460796065123165 -0.024970358616962 -0.0271030531853501 0.020533644729211 -0.0128804513684646 0.0810780555856762 -0.0113650738602576 0.00835979867171728 0.0302913379359868 -0.0785651568992816 0.0132641346912212 -0.0191988934588828 -0.0311044525642491 -0.059164623292325 0.0401630518088723 -0.0392223109516401 -0.132734583031575 0.000591619744169611 0.0742033145967363 -0.00633929503310019 0.0722048947768708 0.0945627414001392 -0.0144685538892177 -0.111114664462074 0.0862876597687596 -0.116682756890418 0.0203279753896539 0.0273058978747783 0.0445211021241283 -0.000744078800506401 -0.0351239302708481 0.00266761322206784 -0.106362782156391 -0.0110735563672686 0.0244473916525266 0.0264991285041858 0.0306528894622389 0.0146805780843774 -0.0392041797371692 0.00596065414173177 0.0931214273393763 -0.0269960601540282 -0.0777065661852256 -0.00974825126757917 -0.123742554647805 -0.117608902616425 0.0277293131831096 -0.177021725587856 0.041643247276428 -0.0358154572998334 -0.0630513990173785 0.056652437267165 0.0270793860555868 -0.153053528447416 -0.125725447662874 0.2081778172251 0.0162081080349247 -0.192316239520733 0.102970607725713 0.0750565221662312 0.0162882766274995 -0.0168856940523797 0.0677225738382662 0.019603304569184 -0.0257293173016169 0.175637324560839 -0.0462181484709606 -0.0127278052766036 0.0822241446519641 0.161764475657294
  8 180.018371601097 ""  6.09345939584658 0 0 -0.00407786018090836 -0.0171873852420127 0.0237337370955899 0.0269778115909852 -0.0153412827883434 0.0434585988640177 -0.0517972870395926 -0.0243919970542298 0.00562359541240714 0.0260922804955097 -0.00945896974700037 0.0253456452706332 0.0660223390562803 0.0639123110337802 -0.0401527276833075 -0.018249962876497 -0.0386362469736979 0.0338449290804606 0.0334377700699519 -0.0167606039065184 0.0560889405365267 0.0199235292035612 0.000426999915770065 0.0416831412742049 -0.0560138175381151 -0.0687723801584196 0.0304597868023325 -0.0365185599043792 0.0110383504617709 -0.00890250700183114 -0.0979263909323824 -0.0221280030696693 -0.0196022599840671 0.0315544124576445 0.389964852777708 -0.262520055738069 0.398828100797839 -0.0882884934351427 -0.0541127912901909 -0.210502296136452 -0.0368908976853054 0.131862727691261 -0.0200657169688397 -0.0384023012788462 -0.0786867216922593 0.0267642507759593 0.0252389012804133 0.0236103938349691 -0.0338854482148448 -0.00854423854015995 0.00934847992424724 -0.0331664332240377 -0.0103287272299058 0.00015927183698801 -0.0490591668797653 -0.0554031110773354 -0.124219428932065 0.00109527635868583 -0.0944607433406521 -0.0361240026531224 -0.0875100961946268 -0.0224244708603 0.0492308779380041 -0.145145881905487 -0.0769290528577124 -0.0393771600360903 0.0615470866173674 0.0211284460383009 -0.0900714318316261 -0.0172273915388676 0.0223852601035205 0.129592231183766 -0.00750625948523164 0.0217826510162482 -0.0115207510394173 0.00950558127915442 0.0856293362753179 -0.0639538295804031 0.0229381610529187 0.0357444721408106 0.0440132884812237
  9 220.871631947623 ""  32.9759459761822 0 0 0.0463634923375786 -0.00430725449284022 -0.0156224023231757 0.0326452511379862 -0.00869446175815522 -0.0420199452644675 0.0639071152233671 0.00422244140238353 -0.035528318439061 0.0375530373983193 0.0151658782219638 -0.0169728890707323 0.00731953296157829 -0.00978459916358302 0.0179209283977138 0.0741012169624878 0.00292747064498129 -0.0279839207295813 0.0116060490315615 -0.00759679332639287 -0.0759175025932733 0.0579350640870311 -0.0437525498695991 -0.0420916684531891 0.0737721449638125 0.122131731774534 -0.362666419715061 -0.215647139596597 -0.0913391832780425 0.0916791904480614 0.356653434966937 0.000343948579635685 0.130407897134757 0.017623781044749 -0.0698182328739675 0.0810036752866193 -0.0741319808724407 0.00742781356143332 0.0102462545169128 0.0573343686638276 0.0079265930174594 -0.00999265051694534 -0.013336557217467 -0.0218536249881316 -0.0566500374008272 -0.0558125274859434 0.0338517091413868 0.0323574339487807 -0.0587975468819154 0.00228706397981798 0.0364328686871927 -0.0855691132855497 -0.00851950682058798 0.0316977435233753 -0.0660553327395515 -0.0462028967556495 -0.0758785616745299 -0.00481114505307769 -0.0891599817035882 0.0062950669274982 -0.0788605986995337 -0.0075254001614657 0.0509696664497496 -0.1905130038004 -0.0484570108664201 0.000492684538765827 -0.0305583834624049 0.0234638488845224 -0.0358483350969209 -0.0707556188446831 -0.0203002098270435 0.144700784191829 0.027865451018952 -0.0019471395335397 0.0392219001507715 0.0233377598260184 0.0549270334238943 0.00283632668492886 0.050506526533761 0.0095662403073555 0.0819092991556974
  10 246.578988985169 ""  2.89670892734942 0 0 -0.0380493179513919 0.0376130273193227 -0.0265496969021775 0.00715334863630672 0.0185817775625531 -0.0139528408345639 0.0152491245553374 0.0501973416756762 -0.0177183679360104 0.00879749490188786 -0.0648690388084362 0.0501940856678849 0.032044265030709 0.0099558224350728 -0.00691136744426814 -0.0501062715586124 0.0559834159027243 -0.0257389114000727 0.0479364321007378 0.0351097127349148 -0.0332578455551635 0.0397854279561087 0.0265323324896262 -0.0261455659785038 0.0232818564334635 0.147768963355892 -0.19918922959156 -0.133878278877457 -0.0244704797808817 0.0556114279536307 0.197527982034858 0.043930023186626 0.081662945867543 0.0167158867008 0.132315427775415 -0.104882891861467 0.172978726619059 -0.0107699351637447 0.0106190729748366 -0.0759678931789191 -0.0268236351420479 0.0203325573657619 -0.00351610870379587 -0.0194810848610663 0.00601285921568388 -0.0184469679029735 0.0108024478051196 0.0318755990272953 -0.00210101497220638 -0.0144647553590837 0.0261577947233541 0.0309071247795182 -0.00914873397158191 -0.00650906591684039 0.00483499034671234 -0.0174999860648202 0.00157254192755695 0.0170160053218892 -0.0111527563281847 -0.0136448462853691 -0.00493949247636034 -0.0212273371229361 0.0334905997078098 0.381916088024445 0.135184878122212 0.0973651650076391 -0.228268825592419 -0.0888443556044885 0.233187538942013 -0.0195449738533533 -0.0596793018082104 -0.402376992006022 -0.0442045315094822 -0.0174422614164572 -0.0352713417331882 -0.0293606734076554 -0.0566638147718894 -0.0179081732082345 -0.0889545878946601 -0.0314838500498655 -0.0531597847633435
  11 248.303438684265 ""  17.5836743358746 0 0 -0.0183119159629977 -0.0371631759392947 0.0313276503143831 -0.0362603530720493 0.00513477257911064 0.0723724741997459 -0.0450533729539293 -0.0469063375497714 0.0355699631707702 -0.0411119655355986 0.034175725335814 0.00367249884925146 0.0098231928860459 0.00265789085816251 -0.00817707988242826 -0.0340539419460857 -0.0561965081410818 0.041795497074448 -0.0431698510755041 -0.0159909373339729 0.150835402407369 -0.0793122024031992 0.0677971826174856 0.0721501906040332 -0.0397728476697699 0.0328362909722656 -0.342539589639692 -0.387837566378118 -0.170880438459801 0.193052808233816 0.260154691109489 -0.00992117444377377 0.249838041371472 0.00481788322292649 -0.0498832819968624 -0.0298145490824927 0.00350965303049723 0.0112202364388578 -0.00488149369171452 0.0621597067824981 0.0188351427517928 -0.00183092889017584 -0.00204652733959242 0.0251446515388531 0.00653323855540914 0.0878636789857487 -0.0134166336627974 -0.0415574820911693 0.0330834971130101 0.0186899855443292 -0.0510661980073455 0.00996169035749345 0.0164145765132308 -0.0169544796607027 0.0180351453953287 0.0357057415825087 0.0147494205405385 -0.00508334160052308 0.0619977843487757 -0.0301503757621678 0.0292706296185926 0.0234990243889451 -0.0491935109003823 -0.0210759971916416 0.0270300023071155 -0.0184830254386101 0.0230298597293769 0.0144370730627238 -0.0227430754055225 0.013975731436508 0.00714223077043547 0.0128545434817065 0.000761108880728605 -0.00722413892707843 -0.0279618456754668 0.0100840839880896 -0.028519208008491 -0.0176845913155156 0.0138079855136531 -0.0073579721420034 -0.0569624908308496
  12 259.506889746585 ""  3.11491269894807 0 0 0.0308901660136183 -0.0335800205874288 0.0213385239840951 0.00287147835197282 -0.0127411246776222 0.0153595985983854 -0.0326476249510398 -0.0525943159908186 0.0290760207923073 0.00249716680837072 0.0753510533401711 -0.0477232844048001 -0.00899550059384396 -0.00350661322569328 0.00607499622850932 0.0288768702049336 -0.0478836212604481 0.0244048637340023 -0.040107755888108 -0.0307413431930363 0.0371188704995753 -0.0232887473381345 -0.0154210409189212 0.024329048228367 -0.0395881047157737 -0.132548471042829 0.117904763789992 0.0313945401804005 -0.0188326401823118 -0.00264946158258433 -0.13989629997803 -0.0289637420080972 -0.0100891048204196 0.00314860671845951 -0.115471818129548 0.0852934511405776 -0.130305447138015 0.00567422057294149 -0.0137052357789389 0.0922317279844898 0.0298802239693219 -0.00581678832213095 -0.00876699847308394 -0.0472246616335006 -0.0680535939869845 0.0437882442198754 0.0404522533809029 0.0238564247538161 -0.021662469484518 0.00571346616713367 0.00656407025555327 -0.0376504312887437 -0.00506819890902237 -0.00419290468881056 -0.0655026902343752 -0.0768714515498895 -0.134987281509486 0.0292475026401544 -0.128720730473873 -0.0109760197746283 -0.0660299360281363 -0.0116181741052698 0.0459224054876621 0.256587998097942 0.140598010583282 0.0903222670772751 -0.293844324822604 -0.0684835655312342 0.215421926839829 -0.0807875274663143 -0.0961654745262657 -0.347391726376161 0.0345491150321578 0.0252587742121013 0.0108025617024169 0.0354869519666782 0.131356221186102 -0.0602545147147931 0.0922152117490255 0.0495115892896999 0.100416368875337
  13 303.260841239095 ""  6.19334084979374 0 0 -0.0101530910805604 -0.000429818206552467 -0.046966482624029 0.038858899080824 0.0190830408023603 -0.0356766657758514 -0.0840849061466249 -0.0421666071707072 0.0427393134263734 0.0518743023236913 0.0994887684940656 -0.0194228699764599 0.0877205055803245 0.0143648892324453 0.0170295636520224 -0.0305903327178996 0.0213121053153576 -0.0448302083225022 -0.0164003720495997 0.00240435400624246 -0.0403743255573009 0.0918527215853346 0.0144976225884653 -0.050566751457544 -0.092380708348186 -0.121481777754697 0.0306988406600727 -0.126516635648986 -0.10396348927199 0.0738634382587965 -0.116704768157496 0.0458623122870522 0.111974944870454 0.0880191268507277 -0.0816942017271611 0.0263285981607753 0.0318043775264549 -0.00122724029296791 -0.0029672766006323 0.184031184566848 0.0426003073464066 0.0457028738618474 0.00460247502257217 0.0169107082719907 0.00794216865360795 -0.0812397744422645 -0.0150772165382613 0.0286267912376965 -0.0146109868366801 -0.032464362792659 0.0396421353648045 0.0427476836895073 -0.0160751547641714 0.0143913612777001 0.0447835850028592 0.0391830610347291 0.0747403693659928 -0.0109861727127277 0.0752396822362802 -0.0376183214104581 0.00282631761372799 -0.029857749849114 0.0262203255028107 0.0469881303382979 -0.0517376844680785 0.00415702280292064 0.0962926749979958 -0.0222169859516691 -0.00987392981819448 0.0436749245733573 0.0503922450858075 0.0298058660063909 -0.0319815583562181 -0.0392203407488818 -0.0516346789783836 -0.0179166281206146 -0.128011653145262 -0.00165921971503971 -0.0832664072364977 -0.0605039607608148 -0.129818439779838
  14 381.303120928798 ""  4.93635713562367 0 0 -0.00896535735501464 0.0373681719294936 -0.0222690012402815 -0.00499815872698105 0.024253563036415 -0.0440266624412423 -0.0528270357211568 0.0240232593858479 0.00907585010377075 0.00271137430424842 0.00500372726513632 0.0244439433522564 0.0370697806340757 0.000927305549644147 0.0097099366233321 0.0276449223089445 0.0666142140545085 -0.0399410029153109 -0.0172790675056003 0.0316420234254676 -0.0927467780707773 0.0508144398411356 -0.0112715386327397 -0.0537135368979859 -0.0621048833725264 -0.0512229597046854 0.0248000741162199 -0.0622370137136577 0.0257849136127182 0.0114252492405881 -0.11051884911393 0.0669165899795129 0.0185367668137543 0.0303298413765947 -0.018389054704291 -0.0277856075250537 0.0628934025736293 0.0045995143520701 0.0168233964329057 0.0597559208211933 0.0071326673208747 0.018786595269182 0.0450153167437913 -0.0838684552123622 0.0461485868544078 0.0239686742132862 0.0477226056028039 -0.0472612771389496 0.0716001616952453 0.0534214899017213 -0.0447856623116098 -0.0710284221829481 0.00675073904709531 0.00884281352058932 -0.0811356817731052 -0.139819041970049 -0.0292287595544186 0.124629247681395 -0.179754148600347 0.0915151120652679 0.0926218702692777 0.0575928614092413 -0.0681774286779424 -0.192908736160687 0.096120159570293 0.0124873170336846 -0.17086634993038 0.0381458886190024 0.0315854911340165 -0.0575071216616801 -0.198841676643439 0.0788207088425233 -0.0126983345529642 -0.0802729391454338 0.0495833766497365 -0.00672861939247218 -0.153438729400203 0.0937774923214085 -0.12331708382205 -0.111931151555942 0.0304077440605934
  15 427.519093825743 ""  1.23964123805501 0 0 -0.0567777999888129 -0.0558154415074178 -0.084602082494202 -0.0452935254810352 -0.0194628200966166 -0.03387968696374 0.0725327482578172 -0.0636181147856701 0.00647457646746865 -0.0434519667945447 0.0345475273666932 0.0566811222207369 0.0717514201344356 0.00502887388848983 0.00943610993748582 -0.0298500876805706 -0.0368277054496394 -0.0952184831262885 -0.115923018810253 -0.0404481568391454 -0.0402583721707851 0.0524328901076855 -0.0110194893399971 -0.0674416743316279 0.091883693621086 0.0872424169456712 0.119947943206093 0.199162262345665 -0.196446924464319 -0.00503404007100262 0.114743903040016 -0.0600512209546883 0.0345866877490889 0.0503291446096451 -0.072371159999409 -0.104530209022015 0.137409990825187 0.016889845113919 0.0294730207316177 0.157200644452248 0.0295046867072735 0.0382156703254564 0.0102954648418138 -0.00181098883485679 0.0311964517359943 -0.000174918017544469 -0.0195851878032419 -0.00056524569039082 0.0249598867492834 0.0288042293504396 0.014999284987374 -0.0134490942955058 0.0125337505984473 -0.0177530547084349 -0.0119933032808833 -0.0200599830029291 -0.054804490108183 0.0560498401339565 -0.0561885803717441 0.0583757593782973 0.0495279757373943 0.0391552615185497 -0.0111881198014497 -0.0261097037295554 -0.0279495106967605 -0.03099555403574 -0.051327071517694 0.0656662936899895 -0.0535408680489452 -0.0132113401298862 -0.0315961672535162 -0.0226001645488598 -0.0455999469766562 0.0622084486808364 0.00465760181045934 -0.174557906647573 0.225645582351737 -0.0280907465034361 0.0779395850276664 0.110341956620539 0.1604237782024
  16 431.531126097256 ""  2.81563872885421 0 0 0.0085182951275306 -0.0139230690779754 -0.0582623887386627 0.0081926495218577 0.0616050124904625 0.0358404297296997 0.00816861702496988 -0.0438001911858835 0.0300563789749646 -0.00355906260738544 -0.0389445372658458 -0.0101866073735273 -0.0515186574121188 -0.000458969603320212 -0.00941780941142429 -0.00566739952884352 -0.0288497675110593 -0.048971585117754 0.10092723584636 0.0395393894553763 0.246143707710601 -0.0789638381274864 0.275856381062581 0.0182683483583799 0.00810232717984065 -0.0478053544061658 0.0632145675451659 0.0174043968597933 -0.150913204154491 0.0544590511819895 7.52580636521175e-05 0.033106436121313 0.102422250204136 -0.0443565302367831 0.0668319725839365 0.0256906939302203 -0.0523192042545082 0.000894296321647789 -0.00835278128187712 -0.119568404642566 -0.020337989288342 -0.0292184766010055 0.0418954315574556 -0.029035205531957 0.0213084662564811 -0.0799185410190176 0.0754332710900817 -0.0105440437870593 0.0502644656021461 -0.0220402907398441 -0.0247439729600011 0.00826791274641506 -0.0522342211268179 0.0513400015091472 0.0702742843769525 -0.022491929655014 -0.00521157992107919 0.0609883555203333 -0.0170010558547744 -0.0010035607958269 0.0917767950153261 -0.046811115498879 -0.0229142425309203 -0.0870684355958344 0.0758327253735924 0.0705962729096676 -0.0015188496011689 -0.106699972864989 0.116281721528929 0.0229884984901325 -0.150345495887212 0.142907323794801 0.0291917525859267 0.0381933725873729 -0.063777279270943 -0.0102820903123988 0.121320881344919 -0.0947553656626443 0.0678677351340867 0.0574356412055052 0.0364418897644166
  17 455.404049978149 ""  8.89727082344443 0 0 0.0223566112944809 0.00300877580183913 -0.0517206448288104 0.0242265446306496 0.0706732131189258 0.00763207289877899 -0.00713796262897772 -0.0269736394698589 0.02062399728132 0.0224142612766478 -0.0343390706695315 -0.0188175533760343 -0.0401185144154247 0.00125660328458336 -0.00323933780543721 0.0342281944750173 -0.00205354023133507 -0.0545716728026859 0.11818753309903 0.0563358561023593 0.185141733396189 -0.0436366919153405 0.254539727216816 -0.00867052870355208 -0.0125659240307048 -0.0748554956881676 0.0449842500296817 -0.0148903470204284 -0.1054747502029 0.0436316400478513 -0.0406166392447861 0.056946273412762 0.0856670060625318 -0.0297364470444373 0.0690201582307772 0.0492322707161929 -0.0562309734532971 -0.00186388819345036 -0.00810777321280169 -0.110001066513503 -0.019369188974627 -0.0241595257544277 0.0202503869752463 0.00193101816852346 0.00324937765677835 0.0056354741066891 -0.09780270619577 0.02592858352329 -0.00773792936040287 0.0671143706164781 0.083325698062776 -0.0396156733489552 0.0602620908052702 -0.0578338337734679 -0.0825484432170101 -0.0477279383657064 -0.0918432927281386 0.121947424261553 -0.108499833379456 0.0543428410312753 0.00190494009494815 0.11162318727601 0.0278158453716949 0.0205854235391368 -0.147035820004372 -0.105265653378762 -0.111135506103042 0.223360802862978 -0.194585421015692 -0.0523307788188661 0.0525859684730508 -0.150750631766316 0.0111332092294604 -0.0178785152137951 0.000900437470000952 -0.00402649512780801 -0.0560155204185086 0.034224742783557 -0.00826210169973702 -0.026672235385595 -0.036712165724462
  18 489.99235149183 ""  5.0644596381091 0 0 0.0457742446529918 0.0131732578149877 -0.0822309349883102 -0.0290079599554515 0.077249238588729 -0.056794497818929 -0.00160851748857031 -0.0310581440368385 0.0127177483664351 -0.0365789921032132 -0.0274980839874007 0.0480941774867027 0.00851726287809585 -0.00323130415948444 0.00707585810852791 0.146822570046052 0.0434653834130123 -0.120932808151848 -0.00152986539928987 0.0639569774546869 0.0321927755079071 0.00332943252907502 0.181703164850084 -0.089145649600932 -0.0121930625439586 -0.121707304566149 0.0694220163976399 -0.000993005621648183 -0.12517368752398 0.0365149943303406 -0.0816433840582787 0.0911387723474711 0.0896514365827267 -0.00321743973510391 -0.00579249188125339 -0.0582350001680398 0.0696894261869358 0.0182854319782045 0.0311961159353273 0.0161357950581966 -0.00111235719965396 0.00250584019115007 -0.0429008419071424 0.0290786352149466 -0.0400227920632448 0.0543942065857487 0.0174592191696318 -0.00764622086606837 -0.0698378955826996 -0.0475351702431458 -0.039269458332112 0.0132810578815699 -0.00263822845854686 0.00887750998120986 -0.00236616394172336 0.0653016168189462 0.124851786430179 -0.182426144716158 0.117769986498417 -0.0471585677895694 -0.121910665848643 -0.0666759277669242 0.0142019815632759 0.064337579160968 0.0466320093381246 0.0312057732552154 0.109754129398758 -0.103517919518312 0.0633975754458389 0.00952523496531409 0.132061475988605 0.00360614263646081 0.0402543289203978 -0.0389189748832736 0.0898728526621679 0.0134355352069065 -0.0141094506102282 0.0878240889471887 0.0335329264531636 -0.0393425943124043 0.0963273606648255
  19 527.001007636939 ""  5.09602910336926 0 0 -0.0726734325934688 -0.028623104550143 -0.0127675189190134 0.0631530030600844 0.00905914362357759 0.0157098731150705 0.018475787852136 -0.0140860183229175 0.00263050991608661 0.0999593241964273 0.00659510709587766 -0.0729644172530076 -0.0124702952165978 0.0136134588589903 0.00294855124746728 -0.0980643686791378 -0.0545633728573897 0.000883675228070458 0.142844609712302 0.00570568344088512 0.120620667909021 0.0160109919661853 0.124766390671498 0.00944814505838773 0.0355433855437041 0.120743583716336 0.0435977900576943 0.0922942366487223 -0.0739656431966747 -0.0082797087563111 0.0884810963758222 -0.0547195979692804 0.0031664915686082 0.0123700204597684 0.0817946666595149 0.133313169905461 -0.104090235306257 -0.0198338020410673 -0.0342034078284413 -0.0880340757977175 -0.0093721540949466 -0.00957422275451748 -0.0309237408135079 0.00160630525678275 0.0116013103643994 0.0480994105744518 0.0171906492115821 -0.0177656894923989 -0.00514817657280556 -0.0151625177685433 -0.0392787641246044 0.0057900510516368 0.00043617426887201 -0.000511839694925756 -0.0173347936243857 0.0141637411399523 0.0694179785848985 -0.0973544231523506 0.0331090016967979 0.0182189182309239 -0.022790224211216 -0.0226464180825755 -0.0235026313561996 -0.00416169250021134 0.0640040410491021 0.0147512963838709 0.0320813797579376 -0.0528808727159847 0.0430282471167188 0.00785657324687682 0.0194816195865494 0.01732839484826 -0.119096077543475 -0.013560805390204 0.0764390260353554 -0.186658486390522 0.0320464321663078 0.0840783740736239 -0.101618195672635 -0.00212246930595427 0.129770910390872
  20 698.968207480933 ""  7.09511120321284 0 0 -0.00915557291999246 0.00105747588485663 0.00639156263062328 0.00140430462265281 0.00332613377191073 0.00147784935861837 -0.0112520343514014 0.0357310245785912 0.00904912453407354 0.00575310375116577 -0.000980329290485242 -0.00321832611952954 0.00060330026152591 0.000516787885967383 -0.000659786657782395 -0.0676194234627981 0.0238359798607874 0.0215250288363682 0.00113813681369588 0.00994468223048164 -0.0272861249782684 0.00573173129077428 -0.0212227149992319 0.00494289783045497 -0.0170150085446546 -0.00116209703776617 -0.0165369826289439 -0.0428227375070951 0.0654741492798402 0.0127882188990948 -0.0372899580949078 0.0407724495848112 -0.0019970756691532 0.00216715248438295 0.00507778321444909 0.00725152428583717 -0.00448881640282332 -0.00173400446110104 -0.00270079650363635 -0.00400045911333098 -0.00079085287545858 -0.00154813876765448 0.0258835413005016 -0.0218966514422128 -0.00589067643402749 -0.00622823926371402 -0.0202065342355288 0.00531923649876137 0.0135199527945835 -0.0019751605262756 0.0139895912073172 -0.0165595900909888 0.0440519343316665 -0.00958821346431057 0.0874695096767845 0.0451624093538181 0.337259996265498 -0.0186129308404943 0.237553719891718 -0.226005063918673 -0.0192002798024658 0.0335274933123024 0.000899145437244751 -0.0461609880056356 0.0320192544939897 -0.0185589737959011 -0.0697171757500355 0.0918312075743579 -0.0291066700862253 -0.0153546956381253 -0.0175721426620781 -0.0102975928210854 0.00742869194015213 -0.092283196532146 -0.0303432067007391 0.0121079644417996 0.373174689684995 -0.342402190769963 0.0850791007341527 -0.021498692894932 0.504171643367284
  21 803.951008612308 ""  9.83393552994324 0 0 0.00606830386926119 -0.00329213371679937 0.00851977615014644 -0.0016205190297177 0.0167422060466567 -0.0109255521045141 0.00428795603646791 0.00622588474954799 0.00195257263872277 0.00353316733184301 -0.0035134454509706 -0.000327778993637435 0.00132623824745709 0.000382130140341082 0.00126198591841998 -0.0119427901036683 0.0127705675260235 0.0110022729481682 0.00441290203080621 0.0230025306249081 -0.029165746294101 0.0048030151346872 0.000966483431924519 -0.00957829020076781 -0.00207140446550787 -0.0424176399591454 -0.0191004183352116 -0.0290185229550864 0.0331971778326539 0.00711435120497465 -0.0265723026979394 0.0192801968820213 -0.00247545687939448 0.00214695066615184 0.00487633970355883 0.00480413583915492 7.23856141969194e-06 0.000642587577675032 0.00111199413656816 -0.002584669705438 -0.000794877448728421 -0.000720154623915571 -0.0814862639310615 0.0687642898671873 -0.0119419588533178 0.00216022829219747 0.0120024548432395 -0.0342821055809926 0.00672125086411051 0.106149260997108 0.00819638420727407 0.0629711670474379 -0.12831322150747 0.0638650290602496 -0.290175758781612 -0.0136956708338586 -0.098305651961457 0.0778191723176107 -0.0500608002985108 0.0125197328080313 0.061081900858386 0.141498176759995 -0.0720597583318745 0.14282654260514 -0.359764739884901 0.0118081924678618 0.0129750462581707 0.00288857037873389 -0.0541300800570501 0.0524613619840332 -0.151903865867218 -0.036012748192228 -0.00937257361204374 -0.0467644994757488 0.00507349630942804 -0.000273088713183188 0.11538537209128 -0.109785165183923 0.0645929499652402 -0.0145251585880036 0.136301759725355
  22 842.077983594131 ""  18.7680076431973 0 0 -0.0536019779695237 -0.0445143454979453 -0.0806455713639366 -0.0155551508239802 -0.104122356419844 0.0305069384271175 -0.0581729469184697 0.128853774511746 0.0138363705940241 0.00857327122627377 0.00995103826449696 -0.0148100726370638 0.0125527181827442 0.0111005231791338 0.0134340746358678 0.0309580073265191 -0.0595856734274317 -0.101104626553759 -0.0222757600037429 -0.157500758054981 0.233112812214307 -0.0406364493170726 0.0923579905805681 -0.00297918500572544 -0.0374301929366126 0.307643352306865 0.118008664725744 0.062978947677506 -0.0218645035418917 0.0080605848772806 0.0225352875127008 0.150567241984285 0.0792615321252685 0.0130508718451506 0.000544705136758601 0.0178764082940947 0.00229473745289252 0.0023542101142034 0.00576466303142641 0.0157672378572771 0.0113195014245178 0.0147330066400009 0.0303331173935974 0.0188796042955979 -0.000689537177887746 0.00268068353069422 0.00755433505059268 -0.0145232385897301 -0.0329149970772401 -0.000275491238548966 0.00460845615359873 -0.0175206894799179 -0.016042850111338 0.0102992141316751 -0.0447176549562327 -0.0146482224052597 -0.0411310252035628 0.0677180094338965 -0.0528498345320154 0.0491132423448286 0.0126012412661114 -0.0252256745954868 0.000903570876676013 0.0680732716370138 -0.0601874656517899 0.0132438504982489 0.0720271451516104 -0.0540819332792284 -0.000735685439946663 -0.0243931600772265 0.123524019110664 -0.0219682108840092 0.082051784287565 -0.0285343289557029 0.00776687707076641 -0.0196325336708944 -0.0291223302661369 0.0685550394947876 0.108408513956262 -0.0217182610069645 0.0199053016034665
  23 886.77133508455 ""  0.168539846614248 0 0 0.00285585366932589 0.00375338461491541 0.0192463244952846 0.00885397842656559 0.0321180852942997 -0.00150757025208456 0.0157788362774507 -0.0136545434143933 0.00414870337296025 -0.000522980837403024 -0.000954070381395007 0.00511513960290965 -0.00563796128272801 -0.00522134916247297 -0.00878545509032914 -0.0755654340051007 0.0234094815837548 0.0406562983329122 0.00516713552171917 0.0522505517242215 -0.0855571308583786 0.0246546992535332 -0.0467678347484975 0.00986209002327267 0.00413804944415739 -0.10338111347218 -0.0467191273847559 -0.0503085426505541 0.0560660234583316 0.0102463297007914 -0.033744173734898 -0.0116612340033656 -0.0220522627713312 -0.00452596803066543 0.0011515333423296 -0.00415010475275146 -0.0066847903916951 -0.00421016676320592 -0.00778997623993569 -0.00862608802179878 -0.00564138741752456 -0.00784132078597235 0.0390389719449834 0.071178460743792 0.0417755731306282 0.00620107940306256 0.000471392674665135 0.00308964797347472 -0.0185866459549343 -0.0266367591917493 -0.00558542997304105 -0.0685329107235083 -0.00588119039341056 -0.032051687791647 -0.180952582013319 -0.0398642976503833 -0.209227245233486 0.269654264183509 -0.17904355101494 0.158553625951724 0.243273048330376 -0.175179837382646 -0.000219681252781726 0.0889730378883812 0.137715851627647 0.0385606482305069 0.258798515738909 -0.27611303847356 0.0785459079864727 -0.0700914903837711 0.41510849059355 0.0150743997053843 -0.0161360396910227 -0.0432171632519807 -0.0253381829689874 -0.06413421344101 0.112932643439938 -0.101793483929962 0.0463734344999654 -0.0113247764001313 0.150413511148745
  24 918.071189836381 ""  9.44141322321947 0 0 0.0651628816019894 0.0176796292469704 -0.059305156758988 0.0881176678694652 -0.0324116783928217 0.0947648672237951 0.023026565206741 0.0458228108724508 -0.0398349760476898 -0.0249847330841403 0.0432216517944322 0.0491890369733812 -0.0601862458507198 -0.045619793465704 -0.0795746212841491 0.0040393454401589 -0.161432313197298 -0.00151825309382046 -0.00285272307620084 -0.0142328137648912 -0.0864323300382923 0.16036596265946 -0.210823459264136 0.109646194860341 0.00410049972802893 -0.138698747503071 0.0770850495745916 -0.0267430880012434 -0.196850634997249 0.0433178928666903 -0.0926289438082273 0.320440758989996 0.168133142939487 -0.0643817767081601 -0.0665990731147335 -0.10150937331366 -0.0307674746253651 -0.0342873130156153 -0.062229412360188 -0.0230291305446956 -0.0298809536487533 -0.0479775454937172 -0.000868983232450719 -0.00363767275696403 0.00134439007443892 0.00409914813804093 0.00209133182897396 -0.00505284874598435 -0.00270233662555868 0.00120037333216012 0.000598493559273492 0.00240190562475247 -0.00191032049473555 0.00319066852492843 -0.0171029051160929 -0.00597827011889121 0.034294917320956 -0.0197203756246385 0.0019019755615651 0.00652542252625395 -0.0113992341353604 0.00985823732167172 -0.00641293262263948 0.00246121878417286 -0.0147715426583311 -0.00109546216639671 -0.00641746828954081 0.00914117835906638 -0.00404758558496956 0.00137762212101795 -0.00876879032089596 -0.00594372551824921 -0.0525218768138883 0.00323056758229344 0.00359539225110677 -0.102635780552322 0.00284726142648263 0.0318009148319242 -0.082146282412666 -0.00114101326100909 0.0343867047264069
  25 926.160089914408 ""  7.87836097427163 0 0 -0.100607194641138 -0.00115850375436266 0.0349073657140769 0.067525375893634 0.0829655189505717 -0.00398649908992704 -0.046329812333343 -0.0463451497942511 -0.00301940479057391 -0.00841577733401428 0.0204085638982189 0.0343587538449348 -0.035636590816262 -0.0303116054131717 -0.0538944692192928 -0.0819436524673103 -0.126525068706547 0.0579100242186638 0.0457158542972945 0.132764873264379 -0.214129488978325 0.159980304544499 -0.0919483237619482 0.00272522916926818 -0.0104246244698138 0.248555036189793 0.0719872649135064 0.125652905950393 -0.129344722687442 -0.0449478153058871 0.135156157316254 -0.175073265655899 -0.0243109506439053 -0.0347953106317373 -0.0242280584295887 -0.0530211804441218 -0.0303846837379205 -0.02748330711984 -0.0479137956581091 -0.0275102716322387 -0.0254003352694093 -0.0337784496512539 0.0488766320839773 -0.0227851999459521 0.00413837521793633 0.00509011042323852 0.0192874060365794 -0.0390121102877789 -0.0362046376710877 0.00150785948850528 0.0118185339332255 -0.0228635603210827 -0.0121485863569763 0.0392551775289874 0.0773184427239037 -0.00615672265904569 0.0785243754641216 0.0203088845406641 0.0280425724412219 -0.0266724392699548 -0.0611571803508022 0.0347441198987633 -0.0197207082912095 0.107407447564943 -0.193146174293172 0.00848801125124576 0.0249365690329109 0.0457837232424649 -0.0548518107791478 -0.0401071030064089 0.112649390514836 -0.0763137374280318 0.0759085834062537 -0.00126904137679111 0.00341676341553796 0.0667898242770059 -0.058321234998782 0.051380241305874 0.0123454348854304 -0.020610325401428 0.00311709458724613
  26 946.366564883352 ""  61.7525811738619 0 0 -0.0380964377427783 -0.0350087217657153 0.0094045961953644 0.0493666196001061 0.0329112065363096 -0.0201079195094212 -0.0378197304302653 0.0200403712309157 0.00669313709775712 -0.00837893488563265 0.0175847115156983 0.0269349488240141 -0.0248524390676616 -0.0194066446746007 -0.0340103511049721 0.00582622095427412 -0.0912935499437564 0.00827150000618427 0.0339425099840495 0.0379958090264414 -0.0478490363784512 0.108639588847889 0.0206746257568634 -0.0367947248578057 -0.0178797347892663 0.183840889390328 0.0572624390350731 0.0621272981872267 -0.0347441237191422 -0.0158826074527496 0.0605388743966103 -0.0366043661787174 0.0074492691675766 -0.0280948948967848 -0.0283759440252323 -0.0515628220270779 -0.00891129666851563 -0.0158369436715051 -0.0268105871116891 -0.00767454961443107 -0.0126590341628485 -0.0199988350904552 -0.0800900808869485 0.0508191606552599 -0.0293422711828627 -0.0166181674231408 -0.0395486919610513 0.0766553965198015 0.0535231034198811 0.00844475339565537 -0.0191705970484473 0.0499708174656982 0.0141789615836265 -0.071034678990796 -0.140249231378251 0.0182603842986372 -0.15573752495713 -0.0223134743941625 -0.0423747291198635 0.0252453531508396 0.0780015080150381 -0.0541808939120878 0.0569136523658942 -0.199655328609197 0.339884105174373 -0.0166526119323501 -0.056104311701926 -0.0831248126446594 0.101854170561983 0.0829446803364279 -0.241957285196563 0.149118784378003 0.0404803743925111 -0.0342716732069193 0.0189535958688703 0.0821603190583658 0.0212109508520372 -0.0435589830954684 0.134344622557269 -0.0129907987702106 -0.0225331014577574
  27 959.756674836875 ""  13.7782023075748 0 0 0.0194848196775627 -0.0200894019168569 -0.00307364298773002 0.0901960112428071 -0.0511580339106484 -0.0495454089999626 0.00577453743582222 0.00285696495099098 0.0603894492582803 -0.0303998762264064 0.0479670989460262 0.0601344183343622 -0.0516241191890612 -0.0316338095572338 -0.053641856374401 -0.00314844190194634 0.263032133483412 -0.0554880289733675 0.0801903384228472 -0.130599770724427 0.279648785507005 0.122383290880909 0.283746592691657 -0.128665152518258 0.00163919899267271 -0.0190482764233512 -0.149768257952633 -0.0681969946213492 0.359190099860228 -0.00691569855817389 0.0145888993875604 -0.231892418299611 -0.173016537246923 -0.0703800318619534 -0.0988858511465006 -0.149581581010422 0.0290565409865308 -0.0151425834215332 -0.0245952564142031 0.0315747874773604 -0.00220105012059746 -0.0229652699280306 0.00730855050386957 -0.00801851349980902 0.00583326669149954 0.00381366341127393 0.00601464702764368 -0.0109857161667331 -0.0062224816551881 -0.0024011229625867 0.00209958764542339 -0.00464807633325745 -0.000556783498942572 0.00983487268922584 0.0289004080029754 0.000513355485570942 0.0157850354822829 -0.0170316425515891 0.00244142115280542 0.00994174379312212 -0.0178963719255417 0.011159479619951 -0.0100118125907999 0.0229097277402254 -0.0453535772083926 0.00106628762159714 8.73017332194202e-05 0.0192339109438923 -0.0153600249392788 -0.00885637533311504 0.0199808267625744 -0.0194220540853522 -0.0268215108186602 0.00219586308125941 -0.00117182464038468 -0.0714838621045635 0.00697394673856272 0.0204806666341526 0.00265764769676461 0.0112785108970456 -0.000250349476202096
  28 1047.38391333612 ""  10.1600806607712 0 0 -0.0411938093112708 -0.0682480528974624 -0.00993176069924111 -0.0092234598708993 0.0509480593471905 0.00227424718413699 0.0423416920975754 0.0443100960769009 0.0295096496088004 0.00873606294653449 -0.00810528017590876 -0.00303378407767721 0.00845420892249164 -0.00123860665352678 -0.00496780493296274 -0.217003479892138 -0.0345630399286731 0.0443594344698577 -0.0257954488196787 0.0795840146728172 -0.131495963760519 0.0407724131605254 -0.0716565391527591 0.0110131021584466 0.00749064130729171 -0.210762510124152 -0.0778768762632679 -0.161075114341666 0.195256100573332 0.0648899234594072 -0.129987373137914 0.094028867718312 -0.0198603136589125 0.0187360973074246 0.0365864243147405 0.0437987765862166 -0.0326072755354769 -0.00784607515518662 -0.0168231519589269 -0.0270035704917226 -0.0122339475826511 -0.00924511555806563 0.0204734096941777 0.0199843610731631 0.0114902617588204 0.00516431110014881 0.0126960193021289 -0.0163257698524187 -0.0307850170093825 -0.0441091988588072 0.000749905114258128 0.0274143488619927 0.0250787806824111 0.0150190025871684 0.161778331515302 0.0488035349148873 -0.181552963606014 -0.144070548984513 -0.0873788344726908 0.215334821320806 -0.152552851225212 8.12372449403816e-05 0.0209887536267026 -0.0459307009325459 -0.0395327141877769 -0.0169773655391331 -0.111780561220841 0.137360415552427 -0.0316014743684378 0.025299190605048 -0.147439482653831 -0.00893463248471272 0.0264575729081375 -0.0324349049331727 -0.0174959450835963 -0.349391576862094 0.0327051522511794 0.160071810246512 0.346754300796691 0.0465957437970279 -0.0413529049903697
  29 1079.28308692973 ""  95.0962736658613 0 0 -0.0829258535417191 0.108888594501541 -0.05011722593521 -0.0227634350273796 -0.0476971926440383 0.07090223131956 0.0361473196283414 -0.0655793606028131 -0.00778381233303926 0.0217472291156554 0.0127145559803982 0.00294740097953962 -0.000776653232528621 -0.00840296860931865 -0.0213388213169183 -0.134070927952856 0.290918494744933 -0.0689879418001553 -0.0196246334095351 -0.0347250038826866 0.0226697280689678 0.0228909686322527 -0.0580713043054976 0.0613659441996814 0.0231080613333351 -0.147360292247905 -0.086304485570674 -0.0334877283149446 0.0138862259025092 -0.00727885939190949 -0.0333918268146785 -0.0832343266836562 -0.0662431421174539 0.0149146543110201 0.0221900657025177 0.0530022355533971 -0.0395313336067567 -0.0164647743248548 -0.0317565060180402 -0.0264488417467984 -0.0144512447061128 -0.011602798534074 0.0285166349883337 0.0244749532174199 -0.00764737450072264 0.00321645918243643 -0.0161438631904051 0.0022365496462089 -0.0583121742994358 0.0400783084901243 0.0109833953394684 0.0376163594852615 -0.0249821001723051 -0.0377239456970046 -0.0545368856394245 -0.00180293420874521 0.026802641736639 0.0550630498965228 -0.0188571796249226 0.0244094223512929 -0.140201368409935 0.0231327617133887 0.0775280404616074 -0.0959059285461254 0.130155746100737 -0.0111379157235318 -0.0202117044563299 -0.104095581614127 0.0851842533494643 0.0543511818459814 -0.14599665966581 0.0866254763437384 0.0717280619187834 -0.000665106452413153 -0.00273511620486708 -0.0544403782858713 -0.0609438984638587 0.117603831524453 -0.167132402807413 -0.049480938917719 0.192575521293129
  30 1109.40075777625 ""  6.77899972937339 0 0 -0.0127948304065283 -0.060699292829335 -0.00132536637395456 -0.00154120232639669 0.0305900534606074 -0.0102867654369058 0.024124945815585 0.0299172849202476 0.0205094509896495 -0.000266358433586471 -0.0049524551206843 -0.000654096274224574 0.00611816097255384 -0.00040829216495428 -0.00100233087793279 -0.0649221842722083 -0.0847658801993029 0.0228051657584218 -0.017398272886303 0.0379159854918635 -0.057320796274751 0.0259502087352667 -0.017492367439306 -0.00981961455390053 0.00824642117348772 -0.0862140919517674 -0.0383026636795939 -0.0846360849054568 0.121794290246702 0.0374373604871093 -0.0669319776355193 0.0522360840669682 -0.00946574545367357 0.0109889330593357 0.0206749356160601 0.0224692606725603 -0.0176057835107579 -0.00178441780040107 -0.00685189811882297 -0.0155284828936117 -0.00733923920270052 -0.00542232750480871 0.0100002755755168 -0.0734033834420824 -0.0256456883492757 -0.00490151870642861 -0.0257554556251315 0.0170635820893774 0.00573169135613278 0.117189430636161 0.0103406250157919 -0.0279049775142265 -0.0587588413674973 -0.0463231497555713 -0.0602740938065735 -0.0645034678730955 0.322419840835767 0.0761167846942006 0.135677831066532 -0.276672634057624 -0.00976686495886016 0.0839720327680515 0.0445908553716908 0.0456023848770801 0.113873735667217 0.0253645082524173 0.16275048854483 -0.281327133201965 0.0949798731513157 -0.0109715852805734 0.109425127541939 0.083855271868715 0.00645887855792231 0.0387279212664653 0.00634006959591378 -0.191226644558142 -0.0620811909392282 0.190833243776629 0.157421938992203 0.0646208194280468 -0.149628994024865
  31 1117.65887775917 ""  70.1874304255521 0 0 0.03655908940382 -0.000975448002033528 0.0199834217007436 0.10563300642156 -0.00180673672959653 -0.0277230273965854 -0.0192317495009158 0.00270845092264342 -0.00398617599792638 -0.0935083430977421 -0.0290406684742296 -0.0570986282946125 0.00570857255818379 0.0495659779899667 0.0873265640375776 -0.0371091601866795 -0.128122499639443 0.0718448891000576 0.164699633959723 0.020011030329092 -0.015900622497031 -0.123417086999505 -0.00615786980310272 0.0368948073206828 -0.00824339246589431 0.0718163295099451 0.0350507139816817 0.0433597012871511 -0.0470717983375135 -0.01237633215417 0.0451186040426334 -0.0103730367588398 0.0205804301243132 -0.0513640943750398 -0.100554359127397 -0.169219816076344 0.113272655818456 0.0281562060539072 0.086943227821113 0.106247782066458 0.0745697251310856 0.0660926154717919 0.0490285089442837 0.0165554358309657 0.0245096477595588 0.0139281371559365 -0.00370315419960288 -0.0291349887088588 -0.0782711751195973 0.0251491318053979 0.0269854972855437 0.0340640302131964 -0.0205548073256804 -0.0316116976046911 0.0169056762841324 0.00109023155578235 0.0126826505007276 0.0571648211521585 -0.0433696363010561 0.086638936097469 -0.203178053038106 0.0328810397993143 0.0794614746672151 -0.0808088944529576 0.0951116413907332 -0.0120207759709844 -0.0272326495125081 -0.0871870183327431 0.0795675437323581 0.0476359132187766 -0.136694754544957 0.0775255556180295 -0.0149996902718324 -0.00485906229554808 -0.0250326346980408 -0.0993893156799492 -0.00507793279328938 0.028428597413251 -0.081701501821553 -0.0129678024735839 0.107294013742061
  32 1127.44904631935 ""  21.2990973750645 0 0 -0.0967007461659832 0.0464421205376282 -0.00468623025898955 0.0825091629640796 -0.0386513504853718 0.0050927669013421 0.0475598752173359 -0.0129099044721672 -0.0268752467666132 -0.0614366480744373 -0.010800607771622 -0.0418039703720852 0.000420040451018954 0.0404687028879928 0.0535838132422972 -0.161569671608402 0.0882102069612165 0.0112506115948408 0.199769678532847 0.00672769324185489 0.0076402036898591 -0.0480926214566535 0.0213376184469271 0.0272561188065804 0.0220686440057102 -0.211074162624709 -0.020773915589019 -0.0756825489952346 -0.0696158262208609 0.0300367346037445 -0.085476664658405 0.0994214803005319 0.0125270946329389 -0.0386673671791171 -0.0896826653640451 -0.118838757588859 0.0629805085536994 -0.0108237852919614 0.0307397389764814 0.0899598271905658 0.062843166694083 0.074237030700842 -0.0492298535810662 -0.0151465010401251 -0.0339765521126157 -0.0152559817062932 0.000545004558419372 0.0374114097995989 0.0822648747112477 -0.01954650889828 -0.033066041800007 -0.0336938902988321 0.0184267418040203 0.0306215179464566 -0.0504900443377989 -0.00781094467027287 0.0164315756813351 -0.101527169127023 0.0341970808915134 -0.0591246960474023 0.203668855690358 -0.0297766194699629 -0.0789800955495472 0.0814746262910262 -0.0896697439202764 0.0133624847164701 0.0304714518966277 0.0831304879637013 -0.0800139897780623 -0.0466160388254097 0.13406352883662 -0.0752475322931149 0.044543937976353 -0.00536631802271401 0.0284451775255027 0.014043069448999 -0.0168731211042966 0.053317776711267 0.107477233414562 0.00549938512407739 -0.0585298949373836
  33 1155.69795802417 ""  10.9898136307502 0 0 0.0746104268028068 0.0014245639388698 -0.074865162894886 0.0257823750832559 0.0326226656215488 0.0591979892508474 -0.0424054755271705 -0.0151206550373801 0.0561004735759849 -0.0417848345574764 -0.0149094237457479 -0.0343504801909806 0.030654424621249 -0.00857110466357576 0.0308547920641259 -0.00353675250407782 0.00869870178985751 -0.0490334565617436 -0.148376018818273 0.0156778813727076 -0.0987318732386512 0.042862086424023 -0.174423218627409 0.0957872791898795 -0.0167651773496874 0.201020561749055 -0.0674232961525125 0.0688357768519542 0.191306628375642 -0.0384449609836547 0.0881008168067496 -0.225196151234681 -0.0855974467473491 0.0352796665502466 0.0951304974746541 0.0595100605475969 -0.017578936813841 0.078903281803216 0.0631467716520752 -0.100621819418318 -0.0440083642502862 -0.117258118705976 -0.031975049217089 0.00167275543588452 -0.030634038411519 -0.00882186821309913 -0.00351947429101972 0.03471448547329 0.0510699979197281 -0.0088806455177574 -0.0310110975003436 -0.0137084446397335 0.00908149683369773 0.0186466996958942 -0.102864053773601 -0.0135517542490657 0.0518349102423718 -0.1442984031149 -0.00804089082175905 0.0415024526050672 0.120339886995831 -0.0144481326675401 -0.0547720632877728 0.032677032221205 -0.044451801130711 0.00526431918227982 0.00786062201114968 0.0585501302515897 -0.0496060394674827 -0.0221320601008638 0.0656406969575564 -0.0511203363037393 0.0211389863482865 0.00434246959915935 -0.0325026368894389 -0.28279531915661 -0.0739835568882411 0.203538060070383 -0.167113054252246 -0.0302898383002966 0.200389646682633
  34 1176.93100229317 ""  3.98085282681188 0 0 -0.0278851876503272 0.00336663731815335 0.00360279791600494 0.00987824888616001 -0.00385017753703318 0.0036414427063983 0.0112157513843835 0.00126080184747295 -0.00842053774185678 -0.00831575537885239 0.0451498022169872 -0.0313835687012139 0.011124397399555 -0.0987783764915733 0.0601131922270645 0.00806164422289122 0.0390500666218871 -0.0149893129869024 -0.0270123359061 -0.00981563961739359 0.0142951505877846 0.0630910287870312 0.00857952981099406 -0.0150310541451802 0.00461489003358172 -0.0505824619430429 0.00109440872420059 -0.0187872509571882 -0.0278344054176011 0.0091195732621731 -0.0246506421553578 0.0345468025258156 0.00542907665103814 -0.0191379022003483 0.20975404360866 -0.131303673803552 0.18100949116629 0.397290896760363 0.359829400431699 -0.205421261043105 -0.124459381680222 -0.512229904167644 0.00493535694183242 -0.00247685441013691 0.00918715432309134 0.0019015039080255 0.001522990269092 -0.0091995495860768 -0.0106258759271376 0.00101876592430017 0.00820435019389743 0.00180932231689841 -0.00122831047257516 -0.00392926195045419 0.0387008162548857 0.00595873939224376 -0.0258247217271886 0.04811089243483 0.00941074714684241 -0.0280028573124702 -0.0222703960301986 0.00300451084248776 0.0103825468992937 -0.00323706733904812 0.00719647534160059 -0.000588468587406539 3.42910464737446e-05 -0.0130263113645415 0.0102741963612736 0.00380509392713722 -0.012728810379648 0.0122277624757142 -0.00892420760658544 -0.0047802453461148 0.0190251239500682 0.109397767879648 0.0355551118050902 -0.080671737577672 0.0841037862768378 0.0126563809720311 -0.0963127125561352
  35 1192.08536079933 ""  28.0171732889794 0 0 0.0150903477289171 0.0257378031982061 -0.0038631003234693 -0.00245464567576628 -0.00822078779707819 0.00904687463613862 -0.017122761523537 -0.0069067356896887 -0.00859406698230296 0.00313087190617843 0.00085579878045492 0.000419801517792369 -0.00340474741866279 0.000480231382081913 -0.00112623005581031 -0.00644414214721192 0.072633706885514 -0.00775717408919758 0.00219660171821249 -0.00713725511735706 0.00979082475754085 -0.00806591642349988 -0.00877297050379234 0.0115250025552727 -0.0109451053609705 0.0338131071869331 0.0261223337043188 0.0394322972838591 -0.0606579129410543 -0.0156353021791587 0.0399001964206094 -0.0274286102363735 0.00349454940007801 -0.0047800056567081 -0.00929379922462705 -0.00728615008918468 0.00499435130312712 -0.0041377596137949 -0.00181312002440351 0.00718630618607195 0.00349191733613467 0.00480087657811394 0.0175941206150206 -0.0236316207798122 -0.00315271865763238 -0.0115120154538419 -0.0182315022941665 0.0316962892580879 0.0343039935618164 0.103418637352462 -0.0252768990044371 -0.0388544016004637 -0.0435097060021589 -0.0158950603586054 0.460754307727202 0.125947725064206 -0.236506628745213 -0.459239231334227 -0.0171438635604507 0.284294089569378 -0.111871075051227 0.142409903816569 0.0352257468371173 0.10449626835992 0.00158099863096861 0.0262589892825808 0.132941305175547 -0.168112062944696 0.0267839413895131 -0.0326832373871864 0.123472985051448 0.0267192741938178 -0.0142856551499646 -0.038167283791035 -0.000998218930649606 0.0603510893023851 0.0601269358704063 -0.11466953333723 0.0519378581264971 -0.0187189495224355 0.0145981634696748
  36 1195.41134307152 ""  101.538516856881 0 0 -0.00926087007302735 0.00806303681988338 -0.0725651618455877 0.0525726100758569 0.00805710998578783 0.0626705029045226 -0.00282405779631531 -0.00476699786343711 0.0316193572989119 -0.0738554649313191 -0.0251331838603962 -0.0263071334504003 0.0581429212435985 0.0311183873098872 -0.000275226443881768 0.0629208392793287 0.10677517570465 -0.119361397623884 -0.0915214894803598 0.00382745089819136 -0.0781403682459956 0.183252576686694 -0.0849347672334474 0.0357287156898363 -0.00162198699913092 0.0147062791708896 -0.0723687358919181 0.00625762733721626 0.102252256384436 -0.00476062823043877 0.00251699468815457 -0.101260926562501 -0.0650842658811538 0.0988517673942447 0.0752602530924079 0.234406916592494 -0.185005525026122 -0.0927253981958061 -0.123257179285211 -0.105708096705168 -0.0312356775017289 0.0653006987318449 0.00238389682929441 -0.00723289842965955 0.0246283111107913 0.00563320501087881 0.00530835650615092 -0.0232557071723805 -0.0211756204665181 -0.0046091529242652 0.0209292240202424 0.00385960116041583 0.000848029198576139 -0.00743369646422435 0.0730778170468083 0.00971755859956757 -0.0559017805396262 0.133629973562432 0.0280854583558275 -0.0898381566838871 -0.0298119685019779 0.00194754186512414 0.0126396100693017 -0.00494144712663695 0.0112409436847296 -0.00191126019031028 -0.00323796221893208 -0.019764738356411 0.0196667244966231 0.00803503403578474 -0.0306090761839926 0.0262872706937768 -0.039981718621668 -0.0144295663270102 0.0582963066292938 0.280187895944424 0.115230564309577 -0.228936887155416 0.214791251738226 0.0318135796927946 -0.287189535802595
  37 1225.48046497885 ""  11.9921619552777 0 0 -0.0158211901225621 -0.0104368543890962 0.0610662889118209 0.0350373216385949 -0.0191781312358467 -0.0569273329413126 0.0161984297192636 0.0106454863822673 -0.0323872680811345 -0.0696168345174646 0.01000412213166 0.0192311833934506 0.0850586421902329 -0.0113722622091392 -0.0250592412041509 -0.0537542920603417 -0.0469488747020233 0.0813401082172134 -0.0511866746928319 -0.0805857645556221 0.110925125912481 0.0736882077650199 0.149221727549188 -0.106133411119768 0.00736101158286115 -0.0716327348646495 0.0540118303956459 -0.0268987451957036 -0.10012389090565 0.0144252043677521 -0.0264921373205235 0.116461727026206 0.052979324394707 0.154642990088236 0.195805693440368 0.332329053352918 -0.234218613513408 -0.00577165456619978 -0.0884044722809345 -0.228313513309692 -0.108716649218148 -0.061045865600314 -0.00423599342874112 0.00513555152882292 -0.019055306683233 0.00238921238783895 0.00255875021985862 -0.0350665927844361 0.0294162624610747 0.00398317584748234 0.0471521618481512 -0.00428154535543262 -0.000851236423148621 -0.0047586136293712 -0.113523068442622 -0.020360719681605 0.132414990277807 -0.226446604085057 -0.0657165305550875 0.192926304695867 0.0123842386478794 -0.0892697566550579 0.139751720863751 0.0027018545934765 0.0336348012230305 0.00633053648154756 0.00576470552542887 -0.0116747970119775 0.00660681543004213 -0.00216412486572002 0.0262989844692241 0.0124124915859286 0.017141618833604 0.0152125696684001 -0.029983241721564 0.00900209746266925 -0.0486718283933465 0.0221906059388067 -0.157059155932608 -0.0198658478222583 0.121696199494352
  38 1227.97092234213 ""  16.252614569829 0 0 0.00686470300701219 0.0116620149994661 -0.0305056091774912 -0.0192724648399959 0.00636766961758478 0.0302750692421326 -0.0112456198622016 -0.0107451150061762 0.0101235626980325 0.0336580116136761 -0.00376994565660987 -0.00848270885737999 -0.0387042107546362 0.00425842108704876 0.0104386402073295 -0.0212709126188372 0.0758266343351521 -0.0368072886071672 0.0228619366485819 0.0367260604223435 -0.0498354197450672 -0.0289636690869419 -0.0701675220424002 0.0500518296188636 -0.00389495897012511 0.0558402172619327 -0.0256284098832938 0.0255358126323498 0.0296680686700318 -0.0152970528170633 0.0155445516652292 -0.0538308446598987 -0.0200052085992895 -0.0697512085514115 -0.0864169531951597 -0.14953818634496 0.104628923939106 0.00250272019519407 0.039246084331131 0.101648526999808 0.048143887328098 0.0237764155722402 -0.0403613304920501 -0.0101236165307498 -0.0209623458582907 0.00841585963649422 0.0136926023724265 -0.104830720066248 0.0587088769037767 -0.00504434352972865 0.135827835317184 -0.00945266982351553 0.0077923182258546 -0.0161334837769596 -0.152010071225272 -0.0328744404429116 0.174431616715587 -0.266683488160488 -0.0471588757766529 0.158396937102604 0.0706537670458252 -0.230392210932716 0.317977086602837 0.0167700789356569 0.0792889711404126 0.0147550262143022 0.0112189791604168 -0.0312058139460072 0.025977300701996 0.00100657516583522 0.0239359542657717 0.0591865262140531 -0.00120939881624367 -0.00489224044969231 -0.00147000025273109 0.0284843413176437 0.0380663251884969 -0.0526581408264732 0.129853155500027 0.0229226528055383 -0.112908776085336
  39 1247.67350455223 ""  97.140955796555 0 0 -0.0049089697351835 0.000529161421934189 0.00646637616387379 0.00900291889275409 -0.00158127145427499 -0.00831345565032337 0.00553427822269971 0.00692318167267145 0.00290561793914083 -0.008837749127364 0.000651862619686965 0.00148539016101302 0.0076525110620908 -7.22593850515224e-05 -0.00119576564910239 0.0773216766898411 -0.0709049961034105 -0.00212515076647243 -0.00314768803921608 -0.0118755921821746 0.0143843864069582 -0.016466419439448 0.0073799502008158 -0.00145243954882334 -9.23220005798711e-06 -0.0414971058727402 0.0134605774097665 -0.0196635542045098 0.00426326192660149 0.0139183940512157 0.000177276830640195 -0.00102820589625033 -0.00592222444776181 0.0135198231447753 0.0138481675601654 0.0292608100571205 -0.0180071105875976 0.00134971808298133 -0.00557295878890621 -0.0182570597923566 -0.00841148530027836 0.00034598793203766 -0.0859745867237054 -0.0195374983996184 0.017304580420749 -0.000479103651251822 0.0111139505416211 -0.0577160282234415 0.0242653075484267 0.00293637656182218 0.0818540447891486 -0.00695058919535156 0.00396294243899161 -0.0112036195479277 0.377988631108445 0.11498743593237 -0.464039316610432 0.179606521688826 0.195497277126489 -0.368055656021284 0.116293648562592 -0.085031940962667 0.0938418714428374 0.0183106058417658 0.0245828770645682 0.00508281771643277 0.0159102482232058 -0.0407802194860527 0.0298907036235027 0.000357136970904664 0.0131845110703782 0.0388016764159032 0.022701359728542 -0.00730779910093139 0.00757695915512126 -0.130260364374475 -0.0749253556056695 0.150890913635722 -0.149467071367293 -0.0443979974106514 0.198802471185767
  40 1267.04136925665 ""  8.36638663376946 0 0 0.0634147926725879 0.0596448768391777 0.0453485915323798 -0.000484879484120173 -0.0231964341911118 -0.00797803686856072 -0.0556797890133082 -0.0261537900683564 -0.0561879434637468 -0.0110657880852914 0.0134154350189457 0.0183639691638342 0.0185450964995051 -0.00928541246381764 -0.014986248138626 -0.0993443838779058 0.399998222865279 0.0332746004585958 0.106164031026014 0.00476885360297697 0.0395945789948174 -0.132917461778623 -0.00456040279738804 0.0327955807143516 -0.0311505457648202 0.132597676009893 0.121312040514672 0.132036401247508 -0.215812910735783 -0.0697339136478604 0.139578874657362 -0.00598095644026677 0.0771703298415212 0.0408144748611285 0.0506573070274116 0.0973639994030068 -0.0560021945659227 0.00455136922390715 -0.0215821807863652 -0.0598674562462619 -0.0315844436123868 -0.0182052950614985 -0.00935015217815198 -0.013082309637405 0.00429440848950321 0.00202689025330759 0.00295396778789361 -0.00157908255170959 -0.00576634645304171 -0.0104918617247868 0.0034464149137488 6.89235176562894e-05 0.00683662223046042 -0.00174348598565268 -0.0184971711307238 -0.0187345825308744 0.0104034189825964 0.098538721672485 0.0347743913102846 -0.114969784310495 0.022955494380435 0.00410699164531262 -0.0374356014995785 0.0115876954554325 -0.00367175541138019 0.000628714009404304 -0.000679106672096953 0.00495947811332575 -0.000683491128622219 0.00332395084624582 -0.0282695043689268 0.0166149125357274 -0.0145380916982309 -0.0380423601202789 -0.00765727297026226 -0.365570909819525 0.0583487152293733 0.135390504767639 0.426510417548579 0.0699054068233582 -0.130849067368868
  41 1301.90672108669 ""  14.4874275714194 0 0 0.00179327743440951 0.00245443581307215 0.00189149537256541 0.00126643329797947 -0.00119967855429702 -0.000168739096677854 -0.000767238082390551 -0.000664407019601742 -0.000196852964196735 -0.00140268528330956 0.000830510096537753 0.000650380188032057 0.000899799007737309 -0.000261637804261816 -0.000708185639347671 0.035901357056218 -0.000678708009472708 -0.00698945253064071 0.0111932212117324 0.00230043070529762 -0.00104091096227025 -0.00872731862220336 -0.00166000110138136 0.00332915804602949 -0.000289595449227404 0.00092470069839856 0.00220702764611458 0.00277962295061298 0.000967705451883928 -0.00153564733724104 0.00498495227745662 -0.00279286617058264 0.0013559169166225 0.00224726941322433 0.00151659452665715 0.00654876584025436 -0.00169471442303146 0.000651245020257725 -0.000599303526183201 -0.00305545297085905 -0.0014850701284803 0.000346440013123029 0.0109021631639681 0.0286236721988981 0.0194272218656498 -0.0281244538993538 -0.0193673539510398 0.00250232175164653 0.0845142773935176 0.0144447228507078 -0.0883194601881812 -0.022405065593784 -0.000277823943404238 0.0321239249477941 -0.0949885276390607 -0.0145428619448435 -0.071721401930915 0.182622948942209 0.034713035157768 -0.0994316981308035 -0.550750580406097 -0.249839356434661 0.545642159567209 0.0766401734471098 -0.0494079607852403 0.0255683182732342 0.0507686784671913 0.0678978668359312 -0.0899459893788019 -0.0317389163779041 0.0375518965554454 -0.0746943967095443 -0.00650309255294605 -0.0037630984047344 0.00830508270247802 -0.0267629154961274 0.00754123730321119 0.0142374875748972 0.00249940417692013 -0.000592838577164906 0.00935171502512128
  42 1325.04467167752 ""  3.13735568079695 0 0 -0.00215813037777916 0.0322226488760843 -0.0550329128115606 -0.00897441108176353 -0.038019558147813 -0.0315739379384892 0.00539593461467881 -0.00722669534162584 0.0436739091936943 -0.00576607036484978 0.0435326577500629 0.0506718619928223 0.0278831682071463 -0.0264367147730372 -0.0285871519768951 0.0188517446534038 -0.307750287360872 0.00302127481396543 0.491049624140073 0.134196795873543 -0.0929270886430106 -0.551484358768559 -0.109166847774667 0.144606393291104 0.00663279946818785 0.0123371928992591 -0.102076253946017 0.0054989461876509 0.110349227500383 0.0077750296868652 -0.0289005552811123 -0.0920428747141605 -0.0641635797787189 0.0560423632327205 0.0959264305686169 0.104503948874178 -0.0939541088059072 0.0510011428075695 -0.00839549914797825 -0.0826737923698226 -0.0532574879178531 -0.0182328338308511 0.00192333464598245 -0.000416640148466982 -0.0015673807968815 0.000131588339987662 -0.000232648026203669 0.000647999621581766 -0.00191279522548043 0.00158815695270307 7.63753510283939e-05 0.000338033275475731 0.000939337129977189 3.38680859704866e-05 -0.00393236295377196 -0.001854809527699 0.00665703307111857 -0.0181626939892096 -0.00321562396224556 0.0129026151673231 0.0182325957806758 -0.00744150405888584 -0.00060302420569134 0.00151948316195679 -0.00171561813003515 -2.56302135345626e-05 0.000196203836333444 0.00023035525965004 0.000475623149400001 0.000784465056011038 -0.00475374793002243 0.00192190388553419 -0.00519041575351643 -0.00608192824837345 0.0103835716894481 0.0461085546039471 0.0199788900324349 -0.041682740580333 0.027886157701385 -0.000805682083538322 -0.0435862134872181
  43 1369.40066294625 ""  7.66919100274405 0 0 -0.0208890549915322 -0.0228143690132905 0.0165885475168581 -0.00894756063907476 -0.00507204475004655 0.0213060762261177 0.0051709757401422 -2.6451789874674e-05 -0.00423627667855601 -0.0083217350010118 0.00489054387848195 -0.00626502697210994 -0.00027577617678262 -7.21042945496319e-05 -0.00247591051101055 0.292688155759305 0.113545911099215 -0.117253286186758 0.185973146894622 0.0850551226253805 -0.0860387874741662 0.061102821140463 0.00204134427131966 -0.00173078911963407 0.00504046753892913 0.0121338547862934 0.0249891987916359 -0.0294689732202929 0.0138116047648883 0.00661624261445936 -0.0172217614622112 0.0240255259497736 0.00762822397208244 0.00799399394919722 0.00304008448067322 0.0401923978006045 0.0169541004035574 0.0190022281097125 0.0132082800892143 0.00311346268455913 0.0011555160824033 0.0232243967169872 -0.00715275075394816 0.0140026608887677 0.00830691261499938 -0.000400891043906839 0.0132601261527009 -0.0122021200959579 0.0506484650202645 -0.0448945708697764 0.0456326415842382 0.00861361370756308 -0.0896937041612789 -0.00518586388963935 -0.0944388378966147 -0.0218478242944679 -0.0409529444705986 -0.0179459262515721 0.0233992474435703 -0.00144344419082114 -0.288292309580878 0.35243055507589 -0.17685382250851 -0.126913830321982 0.361883453726085 0.0812913479402972 -0.130253801571426 0.154002889340712 -0.166310728853686 -0.0170780596928089 0.355940961728397 -0.0530970384199708 0.000851344540847907 -0.000591756232812066 -0.0192556196935855 -0.0490999090118892 -0.0128421687944583 0.0196080517265868 0.000969113817301275 0.00238394803124617 0.0357682833031611
  44 1373.02377657404 ""  7.34890674710933 0 0 0.0367486802896651 0.0428147577147356 -0.0371337725190548 0.0205619507400462 0.0109202582759698 -0.0414320324519472 -0.0103580875201742 -0.000207546709602211 0.00753817790087001 0.0178503423116325 -0.00746736381933163 0.0149643828807203 0.00101053497872264 -0.000893112875855091 0.00368212352567077 -0.57100531187044 -0.187652468647427 0.215469424747849 -0.352336921779 -0.163173625378971 0.167982225140341 -0.167741856506916 -0.0297514232371233 0.0250774211126691 -0.0101114929681513 -0.0211029407830788 -0.0486419677485396 0.05761762666323 -0.0265517897088156 -0.0140387066444164 0.03217276718193 -0.0456394747941333 -0.0146371406751211 -0.0148234644624322 -0.00497132213336126 -0.0776071270191927 -0.0370054525589992 -0.0385695722858498 -0.0280795123163014 -0.01038582532894 -0.00454536533946851 -0.0499272208929971 -0.0047982441148355 0.0014658028684159 0.0123733412477796 -0.000561204841388374 0.00546612715543298 -0.00797044451209085 0.0185051371147266 -0.0158227778462661 0.0187841396640009 0.0103967109008578 -0.0516745864620635 0.00205174192539222 -0.0426998292586696 -0.019347671234486 -0.072439179225305 0.017021400994992 0.0603680018463335 -0.0636466412446563 -0.109500805940214 0.125593489239422 -0.0533718819393994 -0.0815661988434866 0.205950155423347 0.0492113206678131 -0.0931545479054442 0.11195154335247 -0.10360528904859 -0.00628091324851862 0.205091352466562 -0.0361487566496089 0.012140037659576 -0.000699312742412806 0.0374891827503913 0.0859984147758768 0.0416652628321805 -0.0375330362810853 0.00264767632816608 -0.00831835210256299 -0.0834957994378032
  45 1380.48365877404 ""  55.0782537318867 0 0 -0.000342816637945235 0.00944118138279431 -0.00618055214807159 0.00281654528765546 -2.87141419106886e-05 -0.00477226482315042 0.0015427741746985 -0.00303318315832127 0.00245106682851098 0.00318179180352374 -0.000314376921854198 0.00211946833748123 -1.35588676456914e-05 -0.000232223752449587 0.000241498786742549 -0.0513002167054978 -0.0417155492549647 0.021914890965437 -0.0461375252161212 -0.0231944841963457 0.0233351712573308 -0.0249969778657478 -0.0040687963303338 0.00475134651456321 0.00221199763948594 0.00538696700624662 -0.014358681492775 0.0027915976241453 0.00740407205105343 -0.00125042938086252 -0.00940380852719334 -0.000587675451865408 -0.00202801056830697 -0.0020482547901457 -0.00215783633322731 -0.00975361005929929 -0.00433360687212179 -0.00624865479212081 -0.00430585489332902 -0.00277597369062204 -0.00118461487387451 -0.00843469158181696 -0.0253653702535999 0.0246209809741929 0.00557558644810794 -0.00139795793410724 0.0136125927312388 -0.00764150153743443 0.0764106030542041 -0.0769533552455374 0.0469437249523934 -0.0611666971853843 0.0629797952184413 -0.0433467131126142 -0.0985517876665753 -0.00325868822466737 0.00926437609509715 0.0577654054765186 -0.0340978544199479 0.0133340999661063 -0.357287309050975 0.400520932670542 -0.208915426426904 0.238767053669238 -0.19743660786924 -0.0510955707802275 0.237199180317753 -0.271478688611059 0.146115248137846 -0.0184081829240649 -0.24734374781391 0.146214630973117 0.00920370281621466 0.00133675347886904 -0.00057515894521894 0.0104407563178419 -0.00616254378533743 0.00376837626198929 -0.0172703819120962 -0.00397089746282875 0.0162111103818366
  46 1406.1180861006 ""  1.22952490703473 0 0 -0.0118804477678162 0.136289203825404 0.0149201526455137 -0.0273872669876646 -0.0402428237156533 0.00759291211179014 -0.0025431799697065 0.00283711166292669 0.0308644046949574 -0.000766849692065352 -0.00495931350319394 -0.0143340207106568 -0.00208272122280627 0.00498662247230296 0.00366499498492666 0.25510398816257 -0.534709498199545 0.0701450739655128 -0.0653986191770073 -0.0515954327720973 0.0339832601315809 0.291621693599347 0.198252825194797 -0.138136851976826 -0.0145251733597196 -0.141503811286011 -0.0903761302336641 0.0846683190896361 -0.0601575894685175 0.0106826914533682 0.0713209023450699 -0.172245233584653 -0.093112172770251 -0.00252094463565202 -0.0167440357066814 0.00217098860835118 0.0198791552146179 -0.0018436806799247 0.00442679601376741 0.00514551513699396 0.0058783788496161 0.00733744575501676 0.00862538172911429 -0.00324126429293724 -0.00232539644165616 8.67731579155917e-05 0.000374638745827794 0.00127958039743237 -0.00255681959081435 -0.00178987199137731 0.00107216143549689 0.000136824551580141 -0.00213866425540582 -0.000499697074926285 -0.0522192907247096 -0.0259733111141516 0.0112117871919103 -0.0373751180797592 0.0186551410248075 -0.000816186079062406 0.00817132140688559 0.000986018970864565 -0.0113214173990932 0.0116870987143481 0.0201534684534268 0.00890098118289724 -0.00598160721459731 0.0165851195790353 -0.0166308893613192 0.00176217851515241 -0.000638560503037327 0.0125537825363557 -0.01088675569996 -0.0289966671272094 -0.0189187604785678 -0.200295305545705 0.034058252844331 0.0490200845109261 0.239760880864683 0.0350998445156178 -0.0483149073958537
  47 1416.54185802734 ""  7.58047820496593 0 0 -0.0507457879389004 -0.0107156710740365 0.0129982497350929 0.0623699536328089 0.045447934029204 -0.0242956468890057 -0.00380329588699725 0.0739623562854455 0.0115131101935308 0.0142817119931934 -0.00477274815898529 0.0138963063352639 -0.00314523115813159 0.00135925762546284 -0.00206808102123258 0.343998544085164 0.0952055121960479 -0.142837615262847 -0.306603958880561 -0.11959022651926 0.162967539763817 -0.342125225880008 -0.237769773440372 0.163557791697907 -0.0438564968389055 -0.325072123864763 -0.0266727959900416 0.0570065831698584 -0.28583965399548 0.068302662551393 0.125201662973816 -0.221370256426889 -0.18923863473865 -0.005834510042402 -0.0420377466817721 -0.00707712284194111 0.00828298087287759 -0.0389540159585235 -0.0226843738907711 -0.0324049308418964 -0.0108116393330537 -0.040602676784449 -0.0010471502864152 0.00285262534655559 -0.0085206565880271 0.000405908165389638 -0.000377786840024868 0.00129299732377721 -0.000599198307251277 0.00036450110966111 -0.00126229443242228 0.000737734870132906 0.000236947383108024 0.00076931371029815 0.00447737386878892 0.0115912545287658 0.0701680959666024 0.00947783455414618 -0.0519858459865992 0.0419099910369664 0.00338803404375929 -0.00218679530479854 -0.00205936988729135 -0.00619970628831925 -0.000192074415643308 -0.00122052654352856 0.00249307811392964 -0.000193302392288762 -0.000491750602643721 -0.000108449217909616 -0.00291438438632187 -0.00652385549064826 -0.00707326963712395 -0.00293527804690974 -0.0146210814810463 -0.038515319995619 -0.00891114897824823 0.00858842583085288 0.0416444812451698 0.0120390070042957 0.0153790343677206
  48 1437.43944723833 ""  16.0213780180236 0 0 -0.0256304631114645 0.0465326463250858 0.0120672058913919 0.035735960277802 0.00918163016700098 -0.0150344248709416 0.0302533075753137 -0.0764530878953764 -0.0131309204822054 0.00841438925739447 -0.00230689352098617 0.00694665008368735 0.0025032690388346 0.0054022173983412 0.00346654811968041 0.197791444540671 -0.10184668531152 -0.0281555157909168 -0.234374459295045 -0.0979544045349381 0.0864291404002407 -0.148706128165227 -0.0359412470989171 0.0512171835799923 0.0677324785300161 0.324834995279907 0.0619024751671911 -0.17053161115794 0.226142863647526 -0.00843475542277484 -0.206286133539344 0.191213478726716 0.106305863911974 -0.00875056014442691 -0.0618875299333419 -0.0403110946789397 -0.0165863939362111 -0.0414780180642358 -0.027634479954472 -0.0587825357324088 -0.0167435104994017 -0.043223798529301 -0.052093037630579 0.00934100105224044 -0.0283474280653565 0.00114260055195544 0.000532386125870791 -0.00190126157476457 0.00547450540709626 0.00372263192445186 -0.00196592612458002 -0.00242164605625957 -0.0114611185077754 0.00647942026116227 0.277483386110039 0.153612108300838 0.257382026395893 0.240455404507357 -0.297054253273924 0.117767612238411 -0.00303940921939738 0.00027495905095329 0.00593344413542573 0.00668150787404928 0.0731184158455854 0.0286181314083287 0.0329847551355748 0.038284221706083 -0.07173133542661 -0.00596966049351548 0.000495485761561271 -0.0308457372219706 -0.00407390511855018 -0.0140303057328721 -0.00701002330629177 -0.0784437555239657 0.0220986059924054 0.0109170752982774 0.0868312034147392 0.00946454891590329 -0.0246217310070275
  49 1439.83791801434 ""  7.27018030429945 0 0 0.0293105218692471 -0.0222935944790942 -0.0139136687811644 -0.0356355814943725 -0.0147051936898198 0.0122375395120036 -0.024327135965765 0.0548055595829753 0.0136934688671356 -0.00755992395719698 0.00200704912472098 -0.00691452224947344 -0.00146418666751864 -0.00441600355080088 -0.00215689365886439 -0.211781782604891 0.0264964267408302 0.0561688085289677 0.201654898795118 0.0769731398985513 -0.067360849658297 0.162662331622862 0.0574967573430538 -0.0634200302462487 -0.0500088950097986 -0.223341895065242 -0.0745531775032043 0.144318835160595 -0.180667721985703 0.00528602238598247 0.137258670556853 -0.145906097965999 -0.087237563075402 0.00671478712925239 0.053625524631838 0.0280699569853422 0.00943911339516949 0.0358509933960225 0.0232707153011554 0.0497784580849246 0.0142216315264536 0.0369380777321997 -0.0712764196759213 0.0152966985630723 -0.0318640854970424 0.00110338064162334 0.00103812759068486 -0.0038263478843972 0.0133488597624851 -8.5855607620208e-05 -0.000411986745507664 -0.00358086447345545 -0.0115304452429716 0.00695372645457861 0.330472484306091 0.191658610299726 0.312775443847338 0.326840258681138 -0.360626659945071 0.127567427188843 -0.0267011518652232 0.0169249921522107 0.00705898419606837 -0.00262244186065579 0.0736148892031176 0.026338954291464 0.0443871360896096 0.0305472637658631 -0.070786479555001 -0.00895963694733364 0.00304522306400241 -0.0458725092342661 0.00765074930464405 0.00843966606212845 0.00667879179991059 0.0513717164567101 -0.0314599137529478 0.0106559459081595 -0.0538824114671042 -0.0073094480017458 0.0368703964192223
  50 1469.78015391862 ""  0.964883171548294 0 0 0.000676346035494048 0.00737893284390329 -0.000315091754335279 -0.000462743309497522 -0.00209718582107527 0.000232215955249161 -0.000464835416159692 -0.00257569739728272 0.000418750066052939 0.000596026311883612 0.000293954202869375 0.000165009533288465 0.00115383982237409 0.00108276214877485 0.000904163853970191 0.00190383069341358 -0.0165466836107778 0.00497942689657275 -0.00522421739721215 -0.0030390388886817 -0.000575405203741974 0.00247773235315684 0.00899309950258386 -0.0029695825066876 0.000710827548666425 0.00776632542248429 -0.00325931003202476 0.00279074393025805 0.0039184015778588 -0.00221821176513738 -0.00257258184269413 0.00112578070510203 0.00256528664675801 -0.000974879354483858 -0.0106369134138098 -0.00772505151319667 -0.00447274594653987 -0.00378186661342306 -0.00292783548445361 -0.0118400585583647 -0.00313813819718643 -0.00489928363065839 -0.016051926284747 0.00226951474683829 -0.00394732918333857 -0.00434694475757662 9.37605585104644e-05 -0.00235330165542224 0.0388909352038104 -0.00142570155844083 0.00419058676869825 0.0437960734409181 0.0207008911807178 0.000365827287568331 0.0363483862486289 0.0260701624049775 0.0348251832151943 0.0323605049848392 -0.044891560490173 0.01546559786266 -0.0838437213652288 0.0518521886552575 0.0176836680232118 -0.525246589146776 -0.362000120745437 -0.211927399116339 -0.203407293671301 -0.252422871093845 0.438522771653225 -0.0141923592031008 0.324228028898175 -0.260326310715554 0.00145787134150798 -0.00347725826770036 0.000631580523265999 -0.017875620708543 0.00910843295604194 0.00305546228193324 0.0281719655571126 0.00391386596120026 -0.0163318143395482
  51 1481.12968782153 ""  1.87853585888421 0 0 0.00241598176369932 -0.0151501768430712 0.0017911730085006 -0.012323477335793 -0.0203726282394827 0.0226094495596432 -0.0107899817905911 0.0088484078192021 0.00203830022747796 0.0220302754366186 0.0119111476362355 0.011810118946208 0.050955829287664 0.047746370633684 0.0376902612622294 0.00671092532529634 0.0404721956068534 -0.0114032873345639 -0.02106976605355 0.0590139517502005 -0.249150545923091 -0.0703761679466289 0.229244413548549 -0.0185220634284976 -0.0186025763264451 -0.0812473866330286 -0.0426562345901282 0.0932146542222297 0.0120113695769966 -0.035953421850305 0.06403973185966 0.0111420880884547 0.0464608131479794 -0.0410467616234592 -0.469254117250777 -0.330921280252061 -0.195502742662828 -0.14408480602812 -0.115187603220818 -0.526429774856027 -0.136671457531442 -0.185552600654528 -0.000245398370558226 0.000189336839008643 0.000152374081886263 0.000109743563311274 -1.81164476267942e-05 -3.47240943099651e-05 -0.000719965835169277 0.000126593384996356 -0.000320437336152019 -0.00078379512204836 -0.000474969471085283 -0.000130220744669287 0.00193314310243999 0.00101329264091849 0.000213242587342845 0.00204316775368173 -0.00052700283169066 5.26438622373204e-06 0.00114217341536778 -0.0013240001799427 0.000432394252026016 0.0109201483925042 0.00587202077607264 0.00387785141026911 0.00200949669605462 0.00508294184622255 -0.007536189343813 0.000510798411918037 -0.00494904219651822 0.00668644613322897 -0.000491429894059928 0.00405860675849937 -0.00284560990371522 0.0159844580154057 -0.0223078519645316 0.0067092719994847 -0.0094850490565568 0.00236392741137953 0.0251281900986871
  52 1496.74204587378 ""  5.41562274834948 0 0 0.021313926140759 0.00721960634504883 -0.00116118634003385 -0.0398484544818018 0.0262948905931853 -0.0253328027807564 0.0260916341570671 0.00989267531122047 0.00680631875706473 -0.00100559413256564 0.00172427545108475 -0.00621714465478823 0.025124108744261 0.0176428723086521 -0.00312842542983861 -0.0589361147277005 -0.00667081618369307 0.0301499523486801 0.226471545342203 0.000239074642957663 0.368616596737861 0.244766188026264 -0.362552368391246 -0.0191867062931272 0.0399234470372027 0.216947506282009 0.0230967306581289 -0.22237490310952 -0.256767615373305 0.156097549967718 -0.260795403490846 -0.118501709889465 -0.280833871997068 -0.00626664226352451 -0.251311851712893 -0.0953755971069053 -0.0630696588446261 0.126151024463034 0.0495579678024099 -0.27028792841683 -0.0845316560913725 0.136381923309309 0.00089161578719705 -0.000501948117161632 0.00186608649989409 3.15789394401823e-05 7.2785547884924e-07 6.24163026539778e-05 -0.00027268989550535 -0.000290189558772194 -0.000250455484441329 3.06884432870389e-05 0.000335677929523273 -1.02503576914564e-05 -0.00815273518332811 -0.0051202962731236 -0.0121925433895854 -0.00290429984204039 0.0106643777028244 -0.00785640388577526 -0.000738319207013393 -0.0015944322658225 0.000214968323400778 0.00105092112932835 -0.000734407679577026 -0.00012309594025715 -0.000197574181275003 0.000295544005186173 0.000161329466993909 0.000191610516883668 -0.00136792141017609 0.000957339929511581 0.00284559870266195 -0.00236726662033816 0.00188161499474841 -0.0260457803318874 0.0265721183618897 -0.00136254942017963 -0.0135782391799544 -0.00767942660231225 -0.0242150515758726
  53 1497.71594429936 ""  4.07836466146501 0 0 -0.000170270676930481 -0.000929759488873389 0.000450462843328464 -6.745581158221e-05 0.000689005006997662 -0.000753173604541898 -1.55458431996966e-05 -0.000502268303216713 0.00222322330452932 -0.000219435245199368 -2.02539070774918e-05 9.54842748987259e-05 -0.000199894007829583 -0.000204170469542163 0.000553946921529241 0.000989709709038335 0.00235952688938767 -0.000300204674618051 0.00281727975724413 -0.000716299464276336 0.00730958288673702 0.00294651389275925 -0.00738937956372424 0.000265029563063341 0.000407292988757283 0.00590272891302335 -0.0313943153002631 0.0213656805531428 -0.00746873224741998 -0.00509563499021142 -0.0186333131133996 0.0110087625399454 0.00158139674112068 -0.000340297223988694 0.00579582952734687 -0.00139547770869508 -0.0020469593533217 -0.00417517531141128 -0.00245209910690419 0.00536678183779802 0.00196025025610321 -0.00417204708287648 -0.00633518204378089 0.00351430272154083 -0.00461274031858235 -0.00198644776951325 -0.00028326390686458 0.00586056873157072 0.00643696624318978 -0.00463179391375881 -0.0252497896379759 0.00794100657091258 -0.00993606653482728 -0.0505483548049902 0.0355035730524415 0.0222167912302938 0.0437875247152363 0.0527688816499354 -0.0518848823619946 0.0146627056057818 -0.0113912515781336 -0.0409473199865175 0.0210243582249233 0.334668178997588 -0.184832381724029 -0.0124867514402615 -0.536121379489539 0.103645556242993 0.177283618225447 0.0774263969602818 0.289594168242408 0.60695128581847 -0.00302299059183079 0.00179298268407591 -0.0011739866230278 0.0131478995798476 -0.0279889667231355 0.0105634293216975 0.00776810826786701 0.00571512809155801 0.0236281614107179
  54 1502.16566106054 ""  6.74035759648874 0 0 -0.00557099058520412 0.00139940089615664 -0.00759614728002866 0.0176945467242142 -0.000779241288349514 0.00214245420293529 -0.00759387042227019 -0.00393415840278006 -0.00716521250250275 -0.00200438749328347 -0.000427473542224996 -0.011272686788187 -0.0163508466652238 0.0115717282226623 -0.0650712949776658 -0.0528739533568342 -0.0277206991471914 0.0131774923155122 -0.0950582022523718 -0.0187109370652235 -0.0609333455753159 -0.070936373011741 0.0625342644269355 0.0143614556369293 -0.0127770224342211 -0.0835803995110792 0.0746536246597889 0.011645129488477 0.117995823871876 -0.0396977569759815 0.134734411549421 0.0123586047018408 0.0920712259854697 0.0609822440534649 -0.389551795692053 0.392446082326911 0.426263194273107 0.32833261212201 0.237195198511333 -0.263470241805184 -0.103058257908346 0.33287637398998 -0.00107213602499197 0.000381458338460336 -0.000839693038988645 -6.60627623189106e-05 7.26897118689038e-06 1.19939718329383e-05 0.000579751225638698 -0.000307559445356691 -2.72467897071027e-05 1.36727916296394e-05 -0.000231664728682347 -0.000940618018610347 0.00255263806176108 0.0025193722027337 0.00768100009444166 0.00459190966051593 -0.00591742674401646 0.00251223820534267 -0.000131439202256503 0.00100275965691477 -0.000106331987644379 0.00566699678391868 -0.0023864539773683 -0.000219134997915458 -0.00835603136392698 0.00135995428259393 0.00276608941879398 0.00120781237479805 0.00484975006828387 0.0101205499022761 0.00181296819972893 0.000359325175010969 0.00490990053699144 0.0157130763210904 0.00757724316101866 -0.00919267868516225 -0.00563213615112942 -0.00237293165454055 -0.0126504038285916
  55 1507.66173129172 ""  4.65361614987943 0 0 -0.0169886288774678 -0.00830224188772935 0.0182766065229725 -0.00817332152091484 0.0209610967230916 -0.023558749169533 -0.0184547151300215 -0.0182635677275631 0.0326141904338675 -0.00580028381919661 0.00264057157477369 0.000221667910987028 -0.00790932536480769 0.0164650355768012 0.00420364512394943 0.0358522039248713 0.0249392574150597 -0.0043064603915414 0.0951874997165206 -0.0170480778249564 0.235399634190888 0.0945237924013705 -0.230878719437028 0.00322509495233008 -0.016988675493174 -0.0104952256786429 -0.55112862335198 0.501414793576131 0.01255196420178 -0.179910331517824 -0.171350708077844 0.254197434640872 0.189378289980972 0.0175947203918587 -0.102006476069596 0.129096960986171 0.168032181664533 -0.122353926998686 -0.0330484349282988 -0.045749585650359 0.00598413177235295 -0.140583938000074 0.00180271729856072 -0.00153733639328515 0.00118053013011715 1.34449667727739e-05 2.1379370270139e-05 -0.000315086491062889 -0.00126652434371901 0.00148137724462373 0.000700065767583102 -0.00036770500411327 5.63843852524336e-06 0.0023593672129262 0.00825991594345638 -0.000905738371471104 -0.0180921338566237 -0.00889785037144084 0.0108542922937314 -0.00528109807262171 0.00313614193656868 -0.000290923914965961 0.000507404637926962 -0.0140626833157893 0.00778911394226199 0.00135552308502495 0.0220724419383217 -0.00351649165842197 -0.00812153858459262 -0.00342811337129417 -0.0106762199301865 -0.0260152357744033 -0.000745283105519588 0.00218179788048423 -0.00446427322575387 0.00600383023969679 -0.0291048928971 0.0149900415353349 0.0221016402796219 0.00968589971948749 0.0300710343360538
  56 1508.40833014463 ""  1.08570061080652 0 0 -0.0221763227491337 0.00645274166526469 -0.00461520061463563 -0.0121022450874084 0.0227635560194327 -0.0174635439501966 -0.0228894549595878 -0.0159565930446962 -0.0164556624956136 0.00597099289498756 -0.00574498151327653 -0.0040616308865489 0.0293510824236617 -0.0175564428526473 -0.00158201772286556 0.0586932503626815 -0.0354590714912039 -0.0254775168251571 0.0726300858079909 -0.0271713187598382 0.252632319251554 0.102240277816509 -0.253716081704995 0.0101418404357475 -0.0364188076579375 -0.229088563211632 0.121837686237504 0.11217329642948 0.317693636699819 -0.138143464275034 0.335878045175114 0.0794594497231159 0.284862868489801 -0.0391562879668136 0.0748486666963957 -0.308548522516677 -0.362484566727647 0.253611521342895 0.0636327264348756 -0.0378169570539143 -0.0406107055102367 0.297964933241191 -0.000347050828218856 0.000687833065738763 -0.00163923960066005 -2.7204490680159e-05 -1.88608574841585e-05 -8.33027740095415e-06 0.000221046317369322 -0.000143534863158945 0.000145323821100286 -0.000133773648855853 -0.000131989365196536 -0.000380571632096813 0.00323774688415823 0.00350290364493625 0.0140199433033202 0.00214046426258725 -0.0100823866149025 0.00864145993689529 0.00011097759492261 0.00174129528448283 -0.000543799098522503 0.00258185635984724 -0.000464900082590441 0.000130009746097041 -0.00216109814069197 0.000295180535860566 0.000578459197729069 0.000386511990046879 0.00118858425033103 0.00378866022049361 0.00158125865661212 -0.00042218965694961 -0.000670267707213113 0.0037454960954034 0.00769660064450229 -0.00880704350396138 0.00222158941451282 0.000148835796926686 -0.00282579098078938
  57 1514.06109928067 ""  13.9665696889985 0 0 0.000976863607566394 -0.00831795262456064 0.0163532284217846 0.025459860455301 -0.0124553838413152 0.0169153219573335 0.00637947924555107 0.00322963571205779 0.0252178697207518 0.00783213482052108 -0.00841177227513578 -0.00469558658710067 0.0136296074586466 -0.0314817454419208 -0.0258312943524608 0.0252466834890411 0.0704115498690484 -0.00486628085393468 -0.179654195158267 -0.0138672668186805 -0.213076658408128 -0.111001662248866 0.228978555644436 0.00469598855774116 0.0150195737731836 0.141260671619117 -0.350810632275028 0.172641938632758 -0.217995880220416 0.00543795024244648 -0.306897865683972 0.0707676186872105 -0.100206226773335 -0.0259679453486669 0.119590581065848 -0.1933537004328 -0.27105891840193 0.368868297291715 0.137489297710441 0.0342518862033549 -0.0376028851803164 0.421651219553333 0.00157719978877476 -0.000939124122656977 0.000803921481866119 -0.000157531866924203 -1.48718385401627e-05 9.46783508849971e-05 -0.000356757945678618 0.000527740580194051 0.000135801277650952 -0.00013588951519375 0.00011259564290458 0.00105547590665171 -0.000279095406473888 -0.00316102316538188 -0.0153178520678297 -0.00669787151457572 0.0105668849063932 -0.0066633781079063 0.000235398023720874 -0.000307697916419154 0.000183450024236394 -0.00683258345428261 0.00289646657566922 0.000360656794820009 0.00939287566317024 -0.00170128764354046 -0.00305118370465151 -0.00152006383341141 -0.00430770856212603 -0.0118180332188082 -0.00394356452232283 0.00023321336779144 -0.00350543100124962 -0.00541470198555498 -0.0254294050210138 0.0170027245109685 0.0255924051265448 0.00882434319566299 0.0214926204915607
  58 1653.40058456251 ""  33.1484433973981 0 0 -0.005003475660205 -0.00920508407881211 0.0180787089053216 -0.000359550703942187 -0.00171902750403113 -4.82211953592756e-05 -0.00233819676472265 0.00455787121824458 0.00169760991965565 8.60866286924061e-05 0.00063494505429297 0.000395354498468782 0.0004561666578147 -0.000278277838927438 0.000747328312408166 0.0584447110319166 0.00699282476685941 -0.00605516640555225 0.00675527844595583 0.00454761623880531 -0.0271481586294535 -0.00421331004276595 0.029712613657198 -0.0066436238217446 -0.00460059217544322 -0.0243629922465876 -0.0443320198972489 0.0495173051934763 -0.0164387470652013 -0.00738478439957353 -0.00201355863297924 0.0150139199657328 0.0100042201198831 -0.000293795628971216 0.00356350502593806 -0.00411349322148238 -0.00515246493411077 -0.00290468467071035 -0.00171599379299547 0.0012390608640382 0.000175523878100813 -0.00403052330948862 -0.00215801689183365 -0.000380614568059143 -0.000851247579833325 0.000323769712055652 -0.000389793486849847 0.000509781694313246 -0.000414411907047289 0.000953533008485094 5.12587798979079e-05 -0.000678799193565277 0.000435225282674026 -0.00228141786622727 0.00986624795908904 0.0063427559828 0.0110813883257233 0.00223684383514366 -0.0130244445459192 0.00607458391284256 0.00536620425406866 -0.00181393526306879 -4.56241292530849e-05 0.0206439719418693 -0.00581430484007665 -0.00529974548229573 -0.0142568538136772 -0.0016906976707644 0.0064304864781208 0.00327920861479427 0.00196264857499724 0.0283168002185935 0.0588932699656493 -0.022518217940099 0.0297545802732405 -0.372856271814764 0.549760547783776 -0.131192876163942 -0.453772963141462 -0.175925530004747 -0.458838806117967
  59 2670.01161667527 ""  255.362728469257 0 0 0.000115229548850028 -0.00023920574415255 0.000501122789882848 -6.09121530563089e-06 0.000179325764254679 -5.88176277101244e-05 4.68565969358776e-06 4.39293698171238e-05 7.52992691858177e-05 -0.000157125212202562 -4.55608930653223e-05 2.90746964366935e-05 -1.39911534377335e-05 1.30513162560009e-05 4.98597309334709e-05 0.00204406680423922 0.000522977531648022 0.00131781901969742 0.000138569331483055 2.34414344645432e-05 -0.000111850149658007 -0.000125001343619442 -0.000119613551221708 -0.000673100788990199 0.000356587536059837 0.000577289284903646 0.000264483185459187 -0.00101988061529296 -0.000768467480666798 -0.00123908203612951 -0.000412117324573501 -0.000613378115698391 -0.00021053584289831 0.000302959289226932 -8.14130627500354e-05 -0.000117108703895395 6.07283315733654e-05 -0.00012048647246187 -5.25325495139661e-05 -5.95129857833354e-05 0.000179070411197266 -0.000111413926273012 0.00193559248702736 0.00156392381836835 -0.0018073637564455 0.000296021917955833 0.00299426458754099 -0.0064382895673904 -0.0287715213019149 -0.053599860978472 -0.0430809474492119 0.000727608754116938 -0.00109815064153139 0.00341809143445612 0.00172966581185509 -0.0145228859415828 0.00162468396788266 -0.000653646227263984 -0.0108744882441012 -0.0158828268593005 0.350350539133365 0.635347916112458 0.628971044046966 0.0105203031035469 0.0020899835875921 -0.0347771310402314 -0.00921220433747272 -0.0169528473159161 -0.0138421061965618 -0.0171511838002138 -0.00163172540140669 0.00473140426601726 -0.00193047270207624 -0.000547651068680241 0.000780062639961721 -0.00439443928812237 0.000491271403103364 0.00907866996739701 0.00182144065749276 -4.2453711656827e-05 -0.00106788507421115
  60 2949.92287783896 ""  72.6695188574307 0 0 -3.72766663788679e-05 0.000227720364254632 -0.00014144884338478 -0.00103190042269471 0.00278994490950907 6.14483388685176e-06 -1.6581732443717e-06 3.08760622823775e-05 -8.16014741631846e-05 -0.0001234739081358 4.00501017603827e-05 -3.49590915208641e-05 7.38619560810848e-05 7.51863702138117e-06 -0.000203441756482807 -0.000327012154514857 4.11069859751893e-06 0.000557644718265221 0.0116069098835062 -0.03678269665771 -0.00963914597329507 0.00293327735918721 0.00264628397583801 0.00970732671061048 -1.77575837594724e-05 0.000254946078901199 2.57743698523263e-05 5.15150802135615e-05 5.55891567552717e-06 -0.000101948492745367 -0.000700679200128581 -0.000748855939014877 0.0010369661342986 0.000983344183054321 -7.05686760275201e-05 -0.000299279559273973 -0.000763882897343477 -0.00184880868639525 0.00322091496247395 -0.000770280211119308 0.00163223989694689 -0.000201900048893784 -0.000581418327895597 -0.000806923201541578 0.00128070541231718 0.00063899896270498 -0.000702300492004657 -2.40098642629719e-05 -0.000939308735773537 0.0035126592314633 0.00205100806537165 -0.00660841377824591 -0.0332446638688365 0.0533578342639477 0.00118145684054539 0.00261887441668988 -0.000125931560758573 3.06242937527486e-05 -0.000813654304491247 -0.00130987300446318 -0.00705161044124615 -0.0229142230914491 -0.0188643237341547 0.167157237164994 0.236314404882753 -0.867419165902212 0.0962108735459665 0.172159576430361 0.179944073213011 -0.178884021269746 -0.0160684447822502 0.042995067883929 0.000165656796475806 -4.10855374271186e-05 -0.000630727804837088 0.00175771456652027 -0.00262883511697654 -0.000210531318940525 0.00478191827767707 0.00455514252343768 0.000396034182178758
  61 2960.60292586213 ""  51.862989470774 0 0 0.00157623485514138 -0.000488180871527322 0.000838260549433407 0.0246551276581717 -0.0671643309482527 -0.00152612820597188 -0.000406362062841158 0.00014553557235113 -0.000320992995089589 0.00287225433671557 -0.000412933029778633 0.00036832455630372 -0.00177051717560247 0.00217041597014462 0.00417516400392542 -0.00912458332681392 -0.00484609344038782 -0.0205848875461274 -0.269501994873491 0.861930443529056 0.228492022915846 -0.0609253007174209 -0.0596643837360905 -0.205322208521377 -0.00159088137176218 0.00108155238006806 -0.000538454434607414 0.0035437856929445 0.00219394952708955 0.00920480501072215 0.00210252531033144 0.00199382202620671 -0.0035592699815906 -0.0256593372446722 0.00300263015043397 0.00701921152583655 0.0148099805211489 0.0380195545258501 -0.0651801840573108 0.0262471033505552 -0.0609689606325549 0.00293342800470526 -0.000218805344534323 5.19359812544227e-05 0.000100063389013045 1.00827515359888e-05 -1.67049926363378e-05 4.90647638948432e-06 6.17002596474143e-05 0.000118858495228926 8.2834094713948e-05 -0.000229288574452849 -0.00139064363313029 0.00230469685149645 0.000578498470131066 0.000459959566622113 -0.000467641286602226 -3.90799704348616e-05 -0.000554379207000047 -0.000458678248827936 -0.00038456655985071 -0.000833768812571488 -0.000736912332993695 0.0071181127051555 0.0100336792385089 -0.0371774470101525 0.00394272803841351 0.00709034686367103 0.00756435751763313 -0.00822136185504384 -0.000516931693585443 0.00184859590140073 -0.000197530090262887 -7.4393520424882e-05 0.000136694018425843 -6.08453024147851e-05 0.000850872531303081 0.000517314478220523 -0.0076469002071967 0.00105578899874519 0.001303234991081
  62 2993.77794175609 ""  41.1959192158883 0 0 -0.00152455647630885 -0.00103045736299246 -0.0044794578568382 -0.00377411583873819 0.00725867126201989 0.00174548162269514 0.000441518395105561 0.000241034397002359 0.000440960153600525 0.00161732067530773 0.00172176735509873 0.00219789158514449 -0.00819964341649632 0.0307409087517637 0.0382299399548189 0.0183261959748434 0.0119832889718757 0.0554269765633851 0.0361372988364526 -0.0916452874413926 -0.0237226086790132 0.00318905338207484 0.000999437977460811 0.00234174116677825 -0.00161031864107431 -0.000987100245365593 0.000747687270201213 -0.00298620127625326 -0.00205241080424066 -0.00801241691246274 -0.000251803053444802 -0.00115685302007121 0.00145348409942583 -0.249314530755384 0.00779767407119107 0.0515941664216431 0.105236779698547 0.294429881732602 -0.507814734548236 0.219726183574729 -0.691135361006691 -0.0332046247334083 1.0595269502397e-06 -7.97811107480144e-05 7.78678742411208e-05 2.9081707733583e-05 1.32034939722876e-06 -3.33973819551796e-05 -7.40330184470643e-05 5.50644784652084e-06 -2.30614944281886e-05 2.33554282891509e-05 -7.12485168442308e-05 -0.000157925197055509 -0.000125617124276299 7.5099161549987e-05 -2.08729496237176e-05 0.000290606010405754 0.000530810557299281 0.000537167388460471 0.000107357661576741 3.40459009488248e-05 0.000116562824242747 -0.000188299477468557 -0.000296190912174013 0.000976666744165009 0.000662224619654652 0.00118256353579868 0.00100292745107833 -0.000623522250994919 -7.99109246669291e-05 6.40085368247474e-06 0.00010454775818343 0.00014865772663763 -0.000163500932516566 -0.000159979914879284 -0.000268041652732466 -0.000525757054728964 5.81918057550005e-05 -0.000146046437420889 0.000349901644430071
  63 3033.54781843776 ""  8.49520195152889 0 0 0.00392728600142548 0.00371050759225859 0.0140961581824281 -0.000353981138844704 0.000418093730830852 -0.00208741716449156 -0.00872566843843278 -0.0373386712607513 -0.0407115262046231 -0.000190322620557346 5.94541205135067e-05 6.07175593147992e-05 -0.000278098946421405 0.00548374289582179 -0.00235516785408114 -0.0576511706529995 -0.0372377433957486 -0.174049734722786 0.00245955156619799 -0.0100174375861488 -0.000583472339050749 0.00735614010312803 0.00388346565389199 0.0262988359378903 -0.314458513369972 0.0275651180545819 -0.00808354206182173 0.280890004409492 0.177237508475406 0.750052401388721 0.138710575481527 0.23415781099816 -0.254993598244405 -0.00528088361736447 0.00154367137649755 -3.23955105807479e-05 -0.00726191745795448 -0.0164619235907217 0.0311455977404659 0.0167235480165406 -0.0492478892884649 -0.00346175938354189 -0.000557102867831432 0.000600863534619464 -1.2628554816021e-05 6.31607650418938e-05 6.20129887969059e-06 -5.93170473540683e-06 -6.96544979957191e-05 -7.94703271366199e-05 -0.000194069930645829 7.88773760326729e-05 7.38714175090777e-05 0.000111825952212139 0.00294274641337488 -0.00911863056219856 0.000778511987378248 0.00119623530165518 0.00233098020684463 0.00165919349840039 0.000469267210278653 0.0010477229556322 0.00127170097578673 3.92328558800241e-05 5.00884367616798e-05 -0.000284598068849298 -0.000585708390153187 -0.000988876054179867 -0.000934193651595614 -0.000311230845350821 3.3108882171253e-05 2.90453121723876e-05 -7.18882514651916e-05 -0.000231271692576798 -0.000363527593359558 0.00625413252946505 0.000776902641158514 0.00525862319649135 0.0027080820275439 -0.00033759422395406 0.00104222953933247
  64 3040.1381569522 ""  44.7210285609215 0 0 0.00655046372799355 0.00430122606504043 0.0200622164835258 -0.00307199600709613 -0.00784696730828433 -0.016467917594558 -0.000194110074992183 0.00566535834938892 0.0026614779237594 -0.000766766694866731 -0.000242833064678543 9.78463016991037e-06 -0.00449884908825765 0.0705341408096249 -0.0436679531213252 -0.0816525927772783 -0.0505443182289696 -0.241706563519585 -0.0116168763513118 0.0486917208400479 0.01114295438507 0.0579971858955199 0.0390843349357231 0.186140367590004 0.0572372567010724 -0.00446085982280617 -0.000306234887777142 -0.0287327266457918 -0.018050262666482 -0.0777952438760844 -0.0273109254558699 -0.0435916004122592 0.0472640938069682 0.00425711415278922 0.0201968083134211 -0.0142292800856089 -0.135046602000647 -0.312058212720787 0.575603895166543 0.187028018211887 -0.538965253960252 -0.0414473484076796 -9.76536386178918e-05 -0.000188820203791536 0.000233906151223196 6.52637554834548e-05 1.20653194091016e-06 2.65285351832265e-06 -2.33969389113459e-05 -1.31182612235944e-05 -0.000148999413926087 2.76873575502931e-05 -5.6019848329982e-05 -0.000223933431558303 -0.000355342593828653 0.00185128393546305 -0.00038055631643377 0.00017032329335835 -0.000540018777631121 -0.0011579853719651 1.73842092061893e-05 0.000289283632716776 0.000444271470652644 -0.000377820364236499 -0.000555680533768952 0.00190345377335499 0.000647891239875639 0.00117030340657479 0.00098019840384413 -0.000593792103647407 -9.57036864916702e-06 -2.24227867668386e-05 0.000266190963137478 -0.000200007150940587 -0.000218154465382684 0.000613511878010182 0.00239519522152426 0.00360068418500419 0.000725204357741061 -0.000293778308116264 -8.48198136201054e-05
  65 3047.78662821262 ""  30.9025432838219 0 0 -0.00245014408183183 -0.00144706154464288 -0.00725082583358802 0.00353607274982419 0.00602431149984675 0.0156125657267385 0.000325537407183628 -0.00128482223512915 4.30912029798108e-05 0.000258116358887104 7.23538289207619e-05 -4.33529166230052e-05 -0.000363399051883269 0.00527299838880561 -0.00436280083508495 0.0306068360705014 0.0191273824211154 0.0887916670682756 0.0111202948678444 -0.0337247976489573 -0.00647930042513919 -0.0543434387193561 -0.0386002278639624 -0.17903176107927 -0.0144842480742334 0.000922200945647241 0.00014130680011721 0.00390889845028696 0.00203143383405773 0.0107534244607317 0.0069891012727178 0.0108965485316258 -0.0120943116424339 0.00271974092537729 0.00146455227252731 -0.00148058269752074 -0.0129133189543485 -0.0301274246812366 0.0553160513982056 0.0122403432252265 -0.0354594525448706 -0.00315756841157614 0.000996241028761084 0.000829549242078167 0.000598007558888336 -0.000276099251258757 0.000406917333742427 0.000609034217007149 -0.000750127901964757 -0.00167959905841679 -0.00312764860857253 0.00887275871722397 -0.0378001380017417 -0.0650092044952562 -0.00126043200261961 0.00589829777453466 0.000858452692367144 -0.00471411670516501 -0.0135896218459895 -0.0113125158190498 0.00942544963800861 0.0126995582359131 0.0155225677679201 -0.0506162137445904 -0.0802228098532181 0.261348107621487 0.312993597799177 0.553673623725873 0.496901792162258 -0.367189446085435 -0.0229518102625692 0.0285733238879274 -7.69126420173292e-05 -0.000113558299386419 0.000331562629789499 -0.00205313134737618 -1.14394506192535e-05 -0.000810047444101964 -0.00213186321494335 0.000159527732350514 -0.00137952480040292
  66 3048.11111644584 ""  14.906789143569 0 0 -0.0100307616210506 -0.0058893507627161 -0.0304904589405859 0.0140595352052019 0.023895489283682 0.0617472937229616 0.00111648770974635 -0.00509740980283287 0.00044802206464147 0.00094619592695421 0.00024670664090477 -0.000206479671014574 -0.001582312556491 0.0223767692537996 -0.0176940007392695 0.12653282307682 0.0798091059070445 0.3705565312091 0.0441618138119344 -0.133648807415705 -0.0253293658116997 -0.214826841037355 -0.153089318728831 -0.708023276071689 -0.0560990092338601 0.00378964405145593 0.000683101527223389 0.0145267562828442 0.00743160389410886 0.0395891694358519 0.0282032038858353 0.0436815402789855 -0.0483942442388291 0.00961198911460286 0.00609052096139726 -0.00589228724045089 -0.0528109947250794 -0.12270633350408 0.225511763645742 0.0532598359024778 -0.154761431858703 -0.0134006004390447 5.97115416572074e-05 -5.79255982575368e-05 -0.000285453479099887 -2.14621952694882e-05 -0.000118283065516781 -0.000142655633998843 0.000224033524842535 0.000461976445388039 0.00100613801509695 -0.00228871104660982 0.00937125754838369 0.0162134625487276 -0.000502725471021723 -0.000655999605624396 2.00509619960764e-05 -0.000407162306130027 0.00190565074277652 0.00208507399839399 -0.00232831504339965 -0.00378355751727603 -0.00468512156694113 0.0127491524636063 0.0202343817924309 -0.0658086150384015 -0.0777400850464448 -0.13753168589159 -0.123422530162694 0.092125986640788 0.0056447321092659 -0.00717963613361133 -0.00058465589936814 0.000290291817908478 0.000370864664917117 -0.00245712352070458 -0.00499229523936305 -0.00536248421015827 0.000897279885642334 -2.06433149845723e-05 0.000983725576456579
  67 3069.2128134913 ""  29.0933912793658 0 0 -0.0194815422567408 -0.0132768832547986 -0.0604550127902449 -0.00782269226701734 -0.0174034834907194 -0.0391317844638071 0.00618335466528976 -0.0125569860490697 0.0108089771561375 -0.000508259933006276 -9.26723199514049e-05 2.81675478744192e-05 -0.00243788514829441 0.0102321761859749 -0.00756478978396428 0.239665751585939 0.147518504997073 0.715517141417915 -0.0334060758600924 0.11636758667795 0.0233129508695683 0.128989593202443 0.0908482924165152 0.438144088390017 -0.15694096761492 0.0113352648286932 0.00395527678039961 0.0017250789627773 0.00422587330981835 0.00742733979490947 0.0853436452637392 0.133666596204359 -0.138178173344861 0.0353670833180572 0.00244555292739614 -0.00785497870349251 -0.0259486998610287 -0.0592049177152381 0.106846369957098 0.0223234023522388 -0.060030603914115 -0.00430385470873599 0.000298752520580566 0.000689170317423184 -0.000554228523346227 -0.000141710578378066 -1.01837871336661e-05 -8.46035470542604e-06 -3.73445894224123e-05 2.50059653145092e-05 0.000356729710199143 0.000398754248123346 -7.33111269754661e-05 -0.000335454130485969 0.00132321275540685 -0.00676093609625453 0.0012922013535672 -0.00136938509236631 0.000983053105229618 0.00288993733479685 0.00047902076327785 -0.000300799244290959 -0.000627185807682192 -0.000228581429476788 -0.000349066326399962 0.00145981299394576 0.000988022920165216 0.00162477121825002 0.00154935866059984 -0.00525836862821905 -0.000321122658930647 0.000712942703925655 -0.000363792571659016 0.00082537221865891 0.00124354681211779 -0.00127671613385702 -0.00764490618173392 -0.0150420116987468 -0.00375611041626308 0.00111755876524426 -0.00121152815384158
  68 3091.5505290509 ""  25.2231054460615 0 0 5.63628945602945e-06 3.50655149523705e-05 0.000137728925064691 2.13339078309893e-06 0.000124763399314005 0.000209428145753924 -0.000115531578509595 0.00018517636879091 -0.000248858291630578 2.03625981369216e-05 1.51392756555874e-06 -5.95424637064999e-07 0.000121470710378249 -2.86450298405818e-05 -3.30425070957606e-05 -0.000551251407445728 -0.00033405669375047 -0.00171317349513159 0.000311410729952698 -0.00112487703438404 -0.000246222363454982 -0.000607109965239182 -0.000440809786225057 -0.00207387259148113 0.00247455747623621 -0.000264880642793325 -0.000114702264286303 0.000340742935035389 0.000247297579533521 0.000864598211153847 -0.00135862902992283 -0.00211178439231773 0.00219735369016653 -0.00142546645437274 2.42296702093721e-05 0.000275481933505419 -4.78016310312482e-06 -9.85322635281917e-06 4.03538082157524e-05 -0.000101506807478529 0.000274623303745474 2.95466425759855e-05 -0.000481589617244961 -0.000730790102931073 -0.000733483233653358 -0.000397266291732365 -0.000198141779163942 7.04190402604542e-05 0.00219867842926693 0.00176751943532449 0.00132258631033839 0.0823512517217366 0.0252704988437142 0.00766533966152091 -0.00161307805734661 0.00355609302503117 0.000103127098065745 0.00118437778670819 0.00565213681802081 0.00398191919094868 -0.0088567592897131 -0.0147932037368385 -0.0134869292381528 0.00541505578278861 -0.0079538320826477 0.0463287654423618 -0.135897020854045 -0.274010573669418 -0.254167600891598 -0.853287528470484 -0.0229917359152338 0.115982523843728 -2.34882914698535e-05 7.26575909881981e-05 0.000121666107433283 -0.000232476984408292 -0.000703283362163347 -0.0008524046834747 -0.000633004552300798 9.31004262628707e-05 0.000991381881876603
  69 3105.92261988841 ""  15.1194760774372 0 0 0.0058257033667633 0.00386645281318288 0.0179996692105744 0.00110513669998957 0.00241766057717174 0.00447007559502204 0.0255204860821817 -0.030500397499298 0.0711977870302314 2.06324243528644e-05 0.000158792577290627 -5.5800250270675e-05 0.00138587867466337 -0.00146888660470003 0.000942959102184479 -0.0660352346848179 -0.0455156040910064 -0.20228642991488 0.00372296966756424 -0.0159849169408316 -0.0034612268721937 -0.0146726350575051 -0.0089079091118908 -0.0538361112823158 -0.406155248383699 0.0377463561071485 0.020213296277397 -0.16549335714306 -0.114806042758082 -0.439569114222751 0.267551381896715 0.432779363448783 -0.433976796924818 -0.0174066273228225 2.00732635734535e-05 0.00326870604361625 0.0039720441136118 0.00815184864194894 -0.0154379489898248 -0.00307561951691062 0.00875096700678218 0.000350303025983794 -0.00443774007886474 0.0021857006469301 -0.00329947096550064 9.6168073871415e-05 -3.51411636908574e-06 1.33616731748476e-05 0.000183146844100468 7.30079008078028e-05 -0.000248226383982615 0.000243160693325359 -2.41367404133373e-05 8.66126209899022e-05 0.0239778507398124 -0.0656651420174401 0.00560345906017828 0.0228751267413539 0.0402808158616597 0.03659387885807 -0.000621491090772227 -0.000238879673032155 9.0742096604894e-05 0.000218003399543288 0.000143545583897681 -0.000778497731342875 -0.000114937483389813 -0.000182065587891346 -0.000295519600672219 -0.0033491519239795 0.000167441681467172 0.000364230684209681 2.56355710020787e-05 -6.32916678302095e-05 -0.000353587101341685 -0.00331293272076012 0.00260323749000843 0.00379231159501794 0.000579599551667412 -0.00170581043424425 -0.000349252482804793
  70 3125.99501221359 ""  31.3988463300702 0 0 -0.000405793023990249 -0.000378733338257133 -0.00114558065982756 -0.00104877946355064 -0.000690981167612122 -0.00156778819667617 0.00777111543028785 0.00128502811462933 -0.0012542380400594 0.00019736644628063 0.000122439799707932 0.000472188541145596 0.0779001849409972 -0.00841553847366482 -0.0248976584652466 0.00384491137088289 0.00252557918463163 0.0150460086019851 -0.00281617129058589 0.00443431594549616 0.000378311816222849 0.00378996029355088 0.00352922713319936 0.0134747090459075 -0.0784614566835643 0.00851870241555195 0.000401202350393199 -0.00186679602275617 -0.0016068918157754 -0.00903238123510131 -0.0120355168479669 -0.022405068590215 0.0232125960060358 -0.864883358074926 0.0221667467200006 0.171061772395156 -0.0144453127457805 -0.0787241556714057 0.122433288091588 -0.0394503333274481 0.155891667911841 -0.000428611076821301 0.0123896275213514 -0.000486073935103018 0.0127132205663513 -0.000134126245091218 2.34219492007839e-05 -0.000142512309800792 -0.000446720013878061 0.000106179208846163 0.000534466045154711 -6.18158950298984e-05 0.000266985417426579 0.00024128987099907 -0.0544940007999614 0.15209483808739 -0.0114332599714791 -0.0835871132634188 -0.146572902028588 -0.139315002144542 0.000394085156112197 -0.000905623425603369 -0.00121152322053973 7.86642295434048e-05 0.000287750292430303 -0.000702297629812335 -0.00145575719852106 -0.00338486058822259 -0.00256863395276509 0.00240416944762183 -0.000311663919255248 -0.000205131035002635 -0.000273209569231862 4.49846734530915e-05 -0.000238225059324501 0.00147182011344714 0.000690585803146178 -4.43876189466401e-05 8.43335127635733e-05 -0.000185147631164137 9.39584518519885e-05
  71 3126.43220903737 ""  10.0362924700264 0 0 -0.000850924388294181 -0.000243870337931592 -0.00239048515635978 -0.000286852851163871 -0.000265284843112541 -0.000526068377851631 -0.0214512360169213 -0.00208882502581457 -0.000229347044645711 0.000101783291454663 -3.37094341749529e-05 0.000143559198946575 0.0239205718139919 -0.00235638508796795 -0.00784343581921245 0.0102276947030508 0.00549988401263214 0.0232516623626687 -0.00105137090150655 0.00233386736962402 0.000179613266098088 0.00105042720508168 0.000996573764262553 0.00587337273014998 0.22256524219117 -0.0243145334861455 -0.00201278692596074 0.0137420013125683 0.0111875575231786 0.0480643837418293 0.0194577047021854 0.0393921083391284 -0.0412634918118032 -0.265378605689836 0.00685169738940385 0.052565405638481 -0.00494717713231028 -0.0254589204066325 0.0400823496344664 -0.0116439550837086 0.0465566955194734 -0.000255941794145773 -0.0408297123086747 0.00149764166116955 -0.0417114473166685 0.000502827935129849 -6.31343013011898e-05 0.00042753664912125 0.00134976729719864 -0.000383207397203886 -0.00181083557390146 -0.000192218861949071 -0.00100792108178383 -0.000833275941317037 0.179234759427189 -0.500344148111329 0.0375815512656686 0.274977665709922 0.482582943124405 0.45894048903907 -0.00074178520627752 0.00358562072600443 0.00469921509011452 -0.000354489764857527 -0.00096130202843674 0.0021098655004369 0.00536967896573453 0.0124871119809876 0.00974582658398248 -0.0035262156497554 0.0011666191201041 5.97249796310232e-05 0.00099934847512229 3.79565310578865e-05 0.000869814218206282 -0.00469183453566481 -0.00325490839143196 -0.00131292270279191 -0.00125563777486086 0.000425277170527763 -0.000475339493876755
  72 3131.93358454327 ""  2.50871528786743 0 0 -0.00136933250749474 -0.000243603430628891 -0.000475035634368115 -0.000406932797087956 0.000487451849914238 -0.000246640027071339 -0.0785475549860456 -0.0218037732434528 0.0248908053238565 6.1449554021099e-05 -0.000270481450292021 4.280311478044e-05 0.00145136562778501 -8.1192735009126e-05 -0.000289828403561451 0.0032302934123401 0.00250732800534547 0.00862808533042183 0.000290463615954312 -0.000686880882468312 -0.000802201976059556 0.000808339037312698 0.000914158970586659 0.00224287757327466 0.747893872634168 -0.08369835526703 -0.00102393737386931 0.00246418767882142 0.00660541399481319 0.0512387697707469 0.192059751009246 0.33906174673548 -0.349272272014831 -0.0160782984008929 0.000340024260885671 0.00316604881009259 -3.77684438997906e-05 -0.000507486998787909 0.000944713891439072 -0.000443511587815922 0.00133166998425489 -0.000240752105701231 0.0109577768306901 0.00192427123184303 0.0118904655170089 -0.000168124028937334 1.48112044526575e-05 -0.000118084850005319 -0.00033242741085971 0.000152802292192267 0.000543777966665988 2.5401752342208e-05 0.000226859294026848 0.000242612688059408 -0.0420474880503373 0.117767733752515 -0.00833546122790772 -0.0801243722406774 -0.139186726908928 -0.133157306696018 5.9558617799919e-05 -0.00125478199518789 -0.00150436430618187 0.000207100156172091 0.000422742264170816 -0.00116715450948179 -0.00120241517984599 -0.00305079584019794 -0.00227863423349109 0.000866627746530154 -0.000284739164935029 -3.79147123578521e-05 0.000327312326745043 -0.0005395899518793 -0.000154611638402682 0.00147969024375902 -0.001658747611326 -0.00101257736064582 2.33149949754804e-05 0.00317716678529523 0.000687181278613326
  73 3220.17690834474 ""  8.08609582711676 0 0 -5.55248031220169e-05 5.46227581825084e-05 -0.000360357178441972 8.41079415823491e-06 3.11670181259981e-06 5.32157454629347e-05 0.00125656609518774 0.00154387924500576 -0.00193725649325056 8.80396642588458e-07 -6.34901509899551e-06 -7.02372025751803e-06 -3.54621715124104e-05 3.72808586696544e-05 2.819917792717e-05 -0.00055416602342519 0.00121430301692736 0.00184239926196049 0.00013498834017186 -0.000473199296938938 2.42920197392108e-05 -0.000110891478422899 -0.000144499208578531 -0.000514562654532561 -0.00674948453408317 0.000455962297348797 6.36712364843819e-05 0.00187955283312858 0.000984713525748439 0.00390462191292314 -0.0121989049998918 -0.0203439761656644 0.0212194466425628 0.000381638786875338 -8.35501727867116e-06 -0.000104151260732303 -4.22079388040885e-05 0.000131293882534482 -0.000149981148622332 0.000134801763491301 -0.000505712627256695 8.24539474181324e-06 -0.00491104870249214 0.0907187717304849 0.0239090487126857 -3.07090561183418e-05 -0.000651673719443929 -7.75272082405895e-05 0.001153353124814 0.00263530806360357 0.00133694730279922 0.000528868536731177 -4.30027840655449e-05 0.000392843759374001 0.272084652029625 -0.710035002962228 0.0756702340357952 -0.219420325720728 -0.352981811471842 -0.358102879832029 -0.00805762643661654 -0.0141174636692335 -0.01171315793919 0.000205503873379558 0.000693923883845422 -0.00168343213461279 -0.00111467651894202 -0.00700526861543184 -0.00448152097010432 -0.00388939373601768 0.000168534307860853 -0.000198466523297005 0.000152800137285423 -0.00265271925117097 -0.000840165068302093 0.0078762267412069 0.00712367302172928 0.00142704510907883 -0.00774274950082417 0.0115908891931427 0.00691425514336415
  74 3451.51402694833 ""  7.18301876711071 0 0 -0.00010396410654657 0.000180764817514416 -0.00169548434302199 0.000295050538603017 -0.000463057963554169 -8.75892507790561e-05 -1.66984608077463e-05 -9.88032768544809e-05 0.000301535506100304 2.32509017033866e-05 5.47871968763809e-05 -4.55843038392705e-05 3.87478914227178e-06 -2.47713887453046e-05 -6.35122411577326e-05 0.00473413435386073 0.00273973249242442 0.0121036077808611 -0.00124606335142901 0.000942349204834721 0.00180921589513829 -0.000405349588117652 -0.000172791593161004 0.00115332679671577 0.00436276006870491 -0.000874219605438502 4.54995576443823e-05 -0.00100558236948018 0.00100655107197738 -0.00177407266563609 0.000284300435602559 0.000490763708858792 -0.000325277773030011 0.000131272482917896 9.04913618389239e-05 7.07715128741568e-05 -0.000210578493743327 -0.000235765827596889 0.000405763455928813 -2.70057252821299e-05 0.000160518526214721 5.76939595690022e-05 0.000828512606734601 0.00057822082114828 -0.00114995192210301 -0.000294499478400397 -3.57217176227872e-06 7.77685596846776e-05 0.00054125576321585 0.000176559306538154 0.000355018985133714 2.51278955728439e-05 -0.00011917569147032 0.00012107954321282 -0.000374290613974169 -0.00577650438249247 0.0028807229287205 -0.00115857828472346 -0.000485778042295587 0.00127565410913914 -0.000978627081184734 -0.00208096945686478 -0.00310415067780913 -3.06280381310004e-05 0.000176662674851818 -0.00222742502657651 0.000236506219007526 0.000321431067115469 0.00106299262153555 -0.00151758002394807 0.000584394038963297 0.00023619660744261 -0.0341333288898577 0.0254968857903607 -0.0358058465768769 0.279908715064079 0.347949320560648 0.472154872449012 0.177130599144617 -0.702647101999106 0.0375829015010687
  75 3521.60808897824 ""  19.7346928530782 0 0 0.000231832022645676 0.000425453806507118 0.00132614944264325 0.000207052831036485 -0.000279979448268656 -9.75395211915015e-05 -0.000125062079092846 -0.000317329436430587 -0.000590645907348829 -0.000106798331643295 1.72823973908983e-06 -1.93043280418369e-05 1.17478058991666e-05 -3.02273404887665e-05 8.52244041374634e-05 -0.00603278400118082 -0.00139801062591477 -0.0113626053597216 -0.00131121841614688 0.000957392812217172 0.0015846303069773 1.9577039829865e-05 0.00026962649785822 -0.000572308027702073 0.000868649686807442 0.000472404067846509 -8.37886424584174e-05 0.00163112710132232 -0.00125163645403628 0.00235425294606687 0.0001738095182269 -0.000388219771448205 0.000174833157587413 -6.32560916009222e-05 2.52921115414442e-05 -1.32419044902176e-05 0.000172772436740878 0.000364384581028859 -0.000626938683135599 5.378019906483e-06 3.59478677919686e-05 -2.70260206896232e-05 7.62244480168239e-05 0.0012227797474436 0.00054250007943501 4.27143667366232e-05 1.9049311737586e-06 1.02609682349369e-05 -0.000128384615894663 -0.000231386625340005 -0.000344950212706297 1.4824310824339e-05 -9.77282309438922e-05 0.000138881642045653 0.0024667889218886 -0.0105592725186655 0.00298792346467936 -0.00339165707054135 -0.0073927412910317 -0.00970441430363406 7.17651219049197e-05 0.00211142541658339 0.00265523635167744 -0.000394463299874022 0.000260875117130334 -0.00178054202358098 0.000347886552814448 0.000800126996393389 0.00100921469399963 -4.63934178961575e-05 0.00032465316234918 -0.000209934610170285 0.0109710428957631 0.0698200769205437 0.0342329608230634 -0.311753174251256 -0.353708045516345 -0.531774534172567 0.162384776888384 -0.60932102211224 0.0572713061298005
  :::
 } 
 m_exists[75] { 
  s_m_exists
  :::
  1 11111111111111111111111111111111111111111111111111111111111111111111111111111111111111 
  2 11111111111111111111111111111111111111111111111111111111111111111111111111111111111111 
  3 11111111111111111111111111111111111111111111111111111111111111111111111111111111111111 
  4 11111111111111111111111111111111111111111111111111111111111111111111111111111111111111 
  5 11111111111111111111111111111111111111111111111111111111111111111111111111111111111111 
  6 11111111111111111111111111111111111111111111111111111111111111111111111111111111111111 
  7 11111111111111111111111111111111111111111111111111111111111111111111111111111111111111 
  8 11111111111111111111111111111111111111111111111111111111111111111111111111111111111111 
  9 11111111111111111111111111111111111111111111111111111111111111111111111111111111111111 
  10 11111111111111111111111111111111111111111111111111111111111111111111111111111111111111 
  11 11111111111111111111111111111111111111111111111111111111111111111111111111111111111111 
  12 11111111111111111111111111111111111111111111111111111111111111111111111111111111111111 
  13 11111111111111111111111111111111111111111111111111111111111111111111111111111111111111 
  14 11111111111111111111111111111111111111111111111111111111111111111111111111111111111111 
  15 11111111111111111111111111111111111111111111111111111111111111111111111111111111111111 
  16 11111111111111111111111111111111111111111111111111111111111111111111111111111111111111 
  17 11111111111111111111111111111111111111111111111111111111111111111111111111111111111111 
  18 11111111111111111111111111111111111111111111111111111111111111111111111111111111111111 
  19 11111111111111111111111111111111111111111111111111111111111111111111111111111111111111 
  20 11111111111111111111111111111111111111111111111111111111111111111111111111111111111111 
  21 11111111111111111111111111111111111111111111111111111111111111111111111111111111111111 
  22 11111111111111111111111111111111111111111111111111111111111111111111111111111111111111 
  23 11111111111111111111111111111111111111111111111111111111111111111111111111111111111111 
  24 11111111111111111111111111111111111111111111111111111111111111111111111111111111111111 
  25 11111111111111111111111111111111111111111111111111111111111111111111111111111111111111 
  26 11111111111111111111111111111111111111111111111111111111111111111111111111111111111111 
  27 11111111111111111111111111111111111111111111111111111111111111111111111111111111111111 
  28 11111111111111111111111111111111111111111111111111111111111111111111111111111111111111 
  29 11111111111111111111111111111111111111111111111111111111111111111111111111111111111111 
  30 11111111111111111111111111111111111111111111111111111111111111111111111111111111111111 
  31 11111111111111111111111111111111111111111111111111111111111111111111111111111111111111 
  32 11111111111111111111111111111111111111111111111111111111111111111111111111111111111111 
  33 11111111111111111111111111111111111111111111111111111111111111111111111111111111111111 
  34 11111111111111111111111111111111111111111111111111111111111111111111111111111111111111 
  35 11111111111111111111111111111111111111111111111111111111111111111111111111111111111111 
  36 11111111111111111111111111111111111111111111111111111111111111111111111111111111111111 
  37 11111111111111111111111111111111111111111111111111111111111111111111111111111111111111 
  38 11111111111111111111111111111111111111111111111111111111111111111111111111111111111111 
  39 11111111111111111111111111111111111111111111111111111111111111111111111111111111111111 
  40 11111111111111111111111111111111111111111111111111111111111111111111111111111111111111 
  41 11111111111111111111111111111111111111111111111111111111111111111111111111111111111111 
  42 11111111111111111111111111111111111111111111111111111111111111111111111111111111111111 
  43 11111111111111111111111111111111111111111111111111111111111111111111111111111111111111 
  44 11111111111111111111111111111111111111111111111111111111111111111111111111111111111111 
  45 11111111111111111111111111111111111111111111111111111111111111111111111111111111111111 
  46 11111111111111111111111111111111111111111111111111111111111111111111111111111111111111 
  47 11111111111111111111111111111111111111111111111111111111111111111111111111111111111111 
  48 11111111111111111111111111111111111111111111111111111111111111111111111111111111111111 
  49 11111111111111111111111111111111111111111111111111111111111111111111111111111111111111 
  50 11111111111111111111111111111111111111111111111111111111111111111111111111111111111111 
  51 11111111111111111111111111111111111111111111111111111111111111111111111111111111111111 
  52 11111111111111111111111111111111111111111111111111111111111111111111111111111111111111 
  53 11111111111111111111111111111111111111111111111111111111111111111111111111111111111111 
  54 11111111111111111111111111111111111111111111111111111111111111111111111111111111111111 
  55 11111111111111111111111111111111111111111111111111111111111111111111111111111111111111 
  56 11111111111111111111111111111111111111111111111111111111111111111111111111111111111111 
  57 11111111111111111111111111111111111111111111111111111111111111111111111111111111111111 
  58 11111111111111111111111111111111111111111111111111111111111111111111111111111111111111 
  59 11111111111111111111111111111111111111111111111111111111111111111111111111111111111111 
  60 11111111111111111111111111111111111111111111111111111111111111111111111111111111111111 
  61 11111111111111111111111111111111111111111111111111111111111111111111111111111111111111 
  62 11111111111111111111111111111111111111111111111111111111111111111111111111111111111111 
  63 11111111111111111111111111111111111111111111111111111111111111111111111111111111111111 
  64 11111111111111111111111111111111111111111111111111111111111111111111111111111111111111 
  65 11111111111111111111111111111111111111111111111111111111111111111111111111111111111111 
  66 11111111111111111111111111111111111111111111111111111111111111111111111111111111111111 
  67 11111111111111111111111111111111111111111111111111111111111111111111111111111111111111 
  68 11111111111111111111111111111111111111111111111111111111111111111111111111111111111111 
  69 11111111111111111111111111111111111111111111111111111111111111111111111111111111111111 
  70 11111111111111111111111111111111111111111111111111111111111111111111111111111111111111 
  71 11111111111111111111111111111111111111111111111111111111111111111111111111111111111111 
  72 11111111111111111111111111111111111111111111111111111111111111111111111111111111111111 
  73 11111111111111111111111111111111111111111111111111111111111111111111111111111111111111 
  74 11111111111111111111111111111111111111111111111111111111111111111111111111111111111111 
  75 11111111111111111111111111111111111111111111111111111111111111111111111111111111111111 
  :::
 } 
} 
