# Supplementary material for: Cut-off Scale and Complex Formation in Density Functional Theory Computations of Epoxy-Amine Reactivity
Source: ACS Omega. 2021 Oct 25;6(44):29424–31. doi: 10.1021/acsomega.1c03229 (PMC8587129; doi:10.1021/acsomega.1c03229)
Supplement: Supplementary file 1 — ao1c03229_si_001.zip [file ao1c03229_si_001.zip › Final_structures/Primary/A4_E1_B3LYP-D3_CC-PVTZ-F_canonical/Amine_frag4_transition_state_1-2_isomer5.vib]

{ 
 s_m_m2io_version
 :::
 2.0.0 
} 

f_m_table { 
 i_j_atom_total
 :::
 27
 m_column[86] { 
  s_m_data_name
  s_m_column_name
  i_m_width
  b_m_visible
  s_m_units
  :::
  1 r_j_Frequency  "Frequency"  10 1 "" 
  2 s_j_Symmetry  "Symmetry"  10 0 "" 
  3 r_j_Intensity  "Intensity"  10 1 "" 
  4 r_j_Raman_Act  "Raman Act"  10 0 "" 
  5 r_j_Raman_Int  "Raman Int"  10 0 "" 
  6 r_j_x1  "x1"  10 0 "" 
  7 r_j_y1  "y1"  10 0 "" 
  8 r_j_z1  "z1"  10 0 "" 
  9 r_j_x2  "x2"  10 0 "" 
  10 r_j_y2  "y2"  10 0 "" 
  11 r_j_z2  "z2"  10 0 "" 
  12 r_j_x3  "x3"  10 0 "" 
  13 r_j_y3  "y3"  10 0 "" 
  14 r_j_z3  "z3"  10 0 "" 
  15 r_j_x4  "x4"  10 0 "" 
  16 r_j_y4  "y4"  10 0 "" 
  17 r_j_z4  "z4"  10 0 "" 
  18 r_j_x5  "x5"  10 0 "" 
  19 r_j_y5  "y5"  10 0 "" 
  20 r_j_z5  "z5"  10 0 "" 
  21 r_j_x6  "x6"  10 0 "" 
  22 r_j_y6  "y6"  10 0 "" 
  23 r_j_z6  "z6"  10 0 "" 
  24 r_j_x7  "x7"  10 0 "" 
  25 r_j_y7  "y7"  10 0 "" 
  26 r_j_z7  "z7"  10 0 "" 
  27 r_j_x8  "x8"  10 0 "" 
  28 r_j_y8  "y8"  10 0 "" 
  29 r_j_z8  "z8"  10 0 "" 
  30 r_j_x9  "x9"  10 0 "" 
  31 r_j_y9  "y9"  10 0 "" 
  32 r_j_z9  "z9"  10 0 "" 
  33 r_j_x10  "x10"  10 0 "" 
  34 r_j_y10  "y10"  10 0 "" 
  35 r_j_z10  "z10"  10 0 "" 
  36 r_j_x11  "x11"  10 0 "" 
  37 r_j_y11  "y11"  10 0 "" 
  38 r_j_z11  "z11"  10 0 "" 
  39 r_j_x12  "x12"  10 0 "" 
  40 r_j_y12  "y12"  10 0 "" 
  41 r_j_z12  "z12"  10 0 "" 
  42 r_j_x13  "x13"  10 0 "" 
  43 r_j_y13  "y13"  10 0 "" 
  44 r_j_z13  "z13"  10 0 "" 
  45 r_j_x14  "x14"  10 0 "" 
  46 r_j_y14  "y14"  10 0 "" 
  47 r_j_z14  "z14"  10 0 "" 
  48 r_j_x15  "x15"  10 0 "" 
  49 r_j_y15  "y15"  10 0 "" 
  50 r_j_z15  "z15"  10 0 "" 
  51 r_j_x16  "x16"  10 0 "" 
  52 r_j_y16  "y16"  10 0 "" 
  53 r_j_z16  "z16"  10 0 "" 
  54 r_j_x17  "x17"  10 0 "" 
  55 r_j_y17  "y17"  10 0 "" 
  56 r_j_z17  "z17"  10 0 "" 
  57 r_j_x18  "x18"  10 0 "" 
  58 r_j_y18  "y18"  10 0 "" 
  59 r_j_z18  "z18"  10 0 "" 
  60 r_j_x19  "x19"  10 0 "" 
  61 r_j_y19  "y19"  10 0 "" 
  62 r_j_z19  "z19"  10 0 "" 
  63 r_j_x20  "x20"  10 0 "" 
  64 r_j_y20  "y20"  10 0 "" 
  65 r_j_z20  "z20"  10 0 "" 
  66 r_j_x21  "x21"  10 0 "" 
  67 r_j_y21  "y21"  10 0 "" 
  68 r_j_z21  "z21"  10 0 "" 
  69 r_j_x22  "x22"  10 0 "" 
  70 r_j_y22  "y22"  10 0 "" 
  71 r_j_z22  "z22"  10 0 "" 
  72 r_j_x23  "x23"  10 0 "" 
  73 r_j_y23  "y23"  10 0 "" 
  74 r_j_z23  "z23"  10 0 "" 
  75 r_j_x24  "x24"  10 0 "" 
  76 r_j_y24  "y24"  10 0 "" 
  77 r_j_z24  "z24"  10 0 "" 
  78 r_j_x25  "x25"  10 0 "" 
  79 r_j_y25  "y25"  10 0 "" 
  80 r_j_z25  "z25"  10 0 "" 
  81 r_j_x26  "x26"  10 0 "" 
  82 r_j_y26  "y26"  10 0 "" 
  83 r_j_z26  "z26"  10 0 "" 
  84 r_j_x27  "x27"  10 0 "" 
  85 r_j_y27  "y27"  10 0 "" 
  86 r_j_z27  "z27"  10 0 "" 
  :::
 } 
 m_row[75] { 
  r_j_Frequency
  s_j_Symmetry
  r_j_Intensity
  r_j_Raman_Act
  r_j_Raman_Int
  r_j_x1
  r_j_y1
  r_j_z1
  r_j_x2
  r_j_y2
  r_j_z2
  r_j_x3
  r_j_y3
  r_j_z3
  r_j_x4
  r_j_y4
  r_j_z4
  r_j_x5
  r_j_y5
  r_j_z5
  r_j_x6
  r_j_y6
  r_j_z6
  r_j_x7
  r_j_y7
  r_j_z7
  r_j_x8
  r_j_y8
  r_j_z8
  r_j_x9
  r_j_y9
  r_j_z9
  r_j_x10
  r_j_y10
  r_j_z10
  r_j_x11
  r_j_y11
  r_j_z11
  r_j_x12
  r_j_y12
  r_j_z12
  r_j_x13
  r_j_y13
  r_j_z13
  r_j_x14
  r_j_y14
  r_j_z14
  r_j_x15
  r_j_y15
  r_j_z15
  r_j_x16
  r_j_y16
  r_j_z16
  r_j_x17
  r_j_y17
  r_j_z17
  r_j_x18
  r_j_y18
  r_j_z18
  r_j_x19
  r_j_y19
  r_j_z19
  r_j_x20
  r_j_y20
  r_j_z20
  r_j_x21
  r_j_y21
  r_j_z21
  r_j_x22
  r_j_y22
  r_j_z22
  r_j_x23
  r_j_y23
  r_j_z23
  r_j_x24
  r_j_y24
  r_j_z24
  r_j_x25
  r_j_y25
  r_j_z25
  r_j_x26
  r_j_y26
  r_j_z26
  r_j_x27
  r_j_y27
  r_j_z27
  :::
  1 -349.176183751542 ""  621.514574439077 0 0 -0.0272717588279538 -0.0201900821950419 0.00586750926966721 -0.0458312437561511 0.00538736378607893 0.00506066013146421 -0.0060462756406445 -0.00818363816916584 -0.00267904535973775 -0.0188516249035158 -0.00357633782344683 0.00292115266366335 -0.00685869618068781 -0.0050406966400694 0.00727139050555269 -0.0325061535149743 -0.0153386105069483 0.00483370928674294 -0.0509517639733631 0.0073194763798244 0.0320852212576522 -0.056218452166643 0.00597408358102866 0.00194283752382154 0.00153296486902525 0.0159114913490582 0.00158862851351205 -0.00101505452425282 -0.00375792974452443 -0.0024860268871486 0.0103121591034926 -0.0260347720781967 -0.00695795306621517 -0.000965772649047007 -0.00814409304426264 0.00627066686674085 -0.0115337154737211 -0.0122148262484323 0.0166628681309789 -0.00828155389893805 -0.00523333279812048 0.00556977520004505 0.204680590009748 0.111962670715357 -0.045105963290797 -0.0401590586979084 0.0315530869002447 -0.00313918898830571 0.0286795067894113 -0.0543501219513862 0.00806348761724004 0.0247949549297124 -0.0122837374155716 -0.00975638207316576 0.0946735518897534 0.0294023440657493 0.0192072975768966 0.0847056867366915 0.0288289744448594 -0.0269674358769088 0.0722304314158958 -0.0129146237351943 -0.00819126761974704 0.0292528969381353 -0.00702201030675874 -0.0087354323947469 0.0020312587090998 0.00134238142949531 0.00375549141195529 0.0221392974298666 -0.0155182164084661 -0.0376856895756768 -0.0813105551550947 -0.0411431039101293 0.0244433721276386 -0.0813529652454992 -0.0360073708270359 0.0215543266428588 -0.0574788679825112 -0.0249566488208036 0.0138144776129681
  2 36.5920708461365 ""  1.54718400680333 0 0 -0.0145493971311453 0.0537878106848542 0.0213951195255435 -0.0103884845489746 0.0373384046368293 -0.00383240536714814 -0.00464571625971477 0.0323742981729174 0.071702438136033 0.00813688257202554 -0.0223641440498154 -0.015120453987507 0.0350309792791917 -0.0739015439428714 -0.0482086280691917 -0.0271457586018068 0.0919938535249503 0.0247284111352616 -0.0128698189994375 0.0473050987390808 0.0264522761926294 -0.0193548638880578 0.0599450670320839 -0.0457228766247358 -0.00672609552457791 0.0432603832689811 0.0969008347163838 0.00819372595406768 -0.00560869232764522 0.0691830766526515 -0.00800434125452869 0.0442368988898612 0.0872281980509843 0.0457255142141567 -0.117506481170662 -0.0544048925618253 0.0235137137502638 -0.0955360805410338 -0.0210004439105069 0.0571623276676704 -0.0511805294574857 -0.0953650296213628 -0.00745543802720054 0.017238669751626 -0.0694627111058738 -0.00653269863035123 -0.0137794019665989 -0.0800719758888251 -0.00558562999459293 0.0162435956924625 0.0140101688729139 0.0146837306788755 -0.078056994661278 0.126579897600925 -0.0241465451702227 0.0799758960056786 -0.131695299019329 0.00450153420720752 -0.0666391793346903 -0.103808545376366 -0.0175423277677422 0.113878098953814 0.0570373411996749 0.0172323875412171 -0.0521022450946292 0.202256240931302 0.0238644278253076 -0.175143279433963 0.0907200040589275 0.0182340880741946 -0.0783515004785336 0.171145167243959 -0.0123438671256472 0.0424287297045719 -0.0128535346547753 0.0154879186761694 0.0513293330662526 -0.0130156345856726 -0.0364953756965844 0.0344252615546391 -0.00702860935135217
  3 41.4942441196662 ""  8.54617244724276 0 0 0.0543899034811698 -0.0169489059437141 0.0411231287661752 0.044744628471788 -0.0313181999874509 -0.013626384745501 -0.00359334501878823 -0.0150620801657435 0.0185713464328413 -0.0534407611588374 -0.00440714443204387 0.00292617479502295 -0.0956770171441 0.0056500798898119 -0.0520746609692167 0.114261437856321 -0.0277566477393756 0.0361073258150028 0.0514686712342696 -0.0561509441921571 -0.0939407297729047 0.103394020558674 -0.0382174806218198 0.0092670606633283 0.00793590772003182 -0.028615402056522 -0.0482437649180751 -0.0737567486308499 -0.00703235249420008 0.0242695705887481 0.0124489721910764 -0.00899112963086703 0.060924535953053 -0.176102543970955 0.0274865938992249 -0.0318472731342572 -0.088442694908071 0.00185140439092855 -0.137482525721458 -0.0590137673588166 -0.00387830809176672 -0.0291733933628918 0.0236981527581639 0.0103655139685552 0.037435202604561 -0.00463481721280874 0.0159097107098646 -0.106983346135644 0.0278567491822873 0.0209516064538588 -0.033221317254844 -0.0308866920448545 -0.00478778867803673 -0.0064134126657959 0.0633422836620383 0.0236522064239366 0.027152249202668 -0.0295332924326714 -0.00473005771631564 0.0490619673284018 0.0992831564527159 0.048794777787103 -0.0398836781657023 -0.000654815736718591 -0.00314861689010438 0.0581266550177439 -0.102170934871626 -0.0338999150924855 0.00672184385948921 -0.0334624019331047 0.00251923152301603 -0.0684169137721875 0.0494895688527577 0.0162666956623955 0.116252399613933 0.0289580606009746 0.0857241699846811 0.13212430065297 0.0716453312069282 -0.0152817427299806 0.179152632885648
  4 60.2354508326915 ""  1.14603169010707 0 0 -0.00173984908808191 0.0145888861672972 -0.011327836911267 0.00481669115289614 0.0119027773792791 -0.002132521479422 -0.03565904040013 0.036003528507988 -0.0705139533066619 -0.0245530859108045 0.067160359779225 0.00996917906733881 0.106272549911799 -0.0981422116725069 -0.0219809867123121 0.0272402466098794 -0.0280949442476718 -0.0161892148883537 -0.0011915923197609 -0.0238985183875683 -0.0417044942062906 0.0458083003996112 -0.00482651430073614 0.0350188163586748 -0.0256977680932155 0.0241471605388555 -0.128797123202515 -0.083436667066393 0.0766668415370374 -0.0650398056003871 -0.0195531073973879 0.0232909852460926 -0.0641406424141371 0.0567689512324162 -0.016213819507544 -0.00362214554011939 0.0338919155127036 -0.298788976772721 -0.0990659035202014 0.328523077133948 -0.106955643770054 0.0122156261302883 0.0176185415848318 0.0210986933383739 0.0438817257524426 0.0210206166075552 -0.0460552799542428 0.0167275275834624 -0.0130232348013344 -0.0292048563023742 0.0071273693550345 -0.0770774056173073 -0.00972251123780879 -0.0196412042638245 0.0494524025349038 0.00560278021815353 0.0609436580398771 0.0105976166519908 0.0478119200217404 0.0562032455002015 -0.00855987751034811 -0.0597658404683189 -0.00691934230087662 -0.100490853787556 0.00439521559695486 -0.0260441871787492 -0.0860832891390084 0.0230534723078119 -0.00558660133287998 -0.09151623739017 -0.045418667401756 -0.0487151666615386 -0.00532429817194174 0.0416503076838192 0.0477874378228069 -0.035689326608239 0.0771738316920438 0.0572970676677855 0.0155902658683047 0.0248897465281426 0.0845741895040522
  5 96.9466641564467 ""  6.31079638446217 0 0 0.00854939632802411 -0.0117730261722642 0.0135617836842233 -0.021518225862457 0.0253217916979837 0.0186619266864967 0.0711935021573747 -0.0110314443027974 0.0325067322828236 -0.0973957194691456 0.0973378746512388 0.0379932941114011 -0.00528077225033485 -0.0410470005471145 -0.0161791754473928 -0.0106744705712831 0.00193856740722317 0.0157842579032003 -0.00859484858751224 0.0213271467660749 -0.0539288998788715 -0.00143402647092528 -0.00283410597022304 0.0714274660900616 0.0591332708080849 0.00179112260864691 0.100814798933615 0.140224981117313 -0.0161321680451247 0.0267162059838566 0.0543348041236307 -0.0189831949854197 -0.0136078955290148 -0.117882063304895 0.0809967696915624 0.0199365041682499 -0.0694140059573975 -0.24038385767302 -0.168848317552484 0.238827898478384 -0.0680415989403338 0.0583220398524302 -0.0266595073834905 -0.0571431272524733 -0.0233090818285913 -0.0329166255578895 0.0394743154608772 -0.00512328948840543 0.015226001301065 0.00912852421529004 -0.0142734490353338 0.0868084151267385 0.0132171509576365 -0.0149156359545038 -0.0462426370762979 -0.0483596994104109 -0.0331522203012263 -0.0272334817180062 -0.0687712336600237 -0.0280073609067107 0.0223969036149691 0.0189881453178739 -0.0112664968197282 0.117287284132963 -0.0132599837396376 -0.0281067187019583 0.0915609671606095 0.00174520051954452 -0.0203349975278187 0.104259371808915 0.06011390788315 0.00445235962143331 0.000479027125620944 -0.0626512563439429 -0.0241123619671623 0.0164308392358927 -0.0842765349986652 -0.0295497937525841 -0.0293551568183913 -0.0535751304727532 -0.0503010977245347
  6 127.949312905229 ""  3.21990423855229 0 0 0.0204909388167322 0.000413658540395751 -0.00809748626504749 -0.0406449758691998 0.0689841565123052 0.00173240195596037 0.0755064287334604 0.0382312354439752 -0.0738141868855284 0.0341600941649101 -0.0234577923046919 -0.0205377728571612 0.0346935978856625 -0.0214791115674975 -0.0172305429131867 0.0566990542328552 -0.0370372943892784 -0.0129421006155632 -0.0198952315178703 0.164806741233225 0.0865107033353414 -0.154331825287534 0.0879210504319628 -0.0522781297185143 0.10341456743095 0.0790687415650517 -0.123494325073905 0.0388660364233976 0.082784517394677 -0.0683829562665448 0.122362773130118 -0.0148752063672552 -0.0804763533290259 0.145526925999317 -0.165489978876577 -0.0549048644303797 0.0525459046464889 0.0638879193556701 0.14295352462032 -0.0877957947169813 0.0316350714502782 -0.139468069433349 -0.025109737712514 -0.051208071127948 0.0780201562571087 -0.0814194858375569 0.0417332623436686 -0.0357289535311775 0.00149825715315972 0.00419290803893239 0.00919382385194543 0.000860023843261101 -0.00155438614200469 0.017859657588585 -0.0227176887583132 -0.0745437900005699 0.10079679608254 -0.0509692569685853 -0.0269694946740516 0.0957966257645252 0.0834642504456316 0.0280288463193358 -0.00336051467214822 0.0837954618261784 -0.0371470056711338 0.0810042752796733 -0.102213076468714 -0.0374888539038363 0.0386519397555601 0.0178626781078475 0.0676827425405746 -0.0621147810728624 -0.0161959234391217 -0.0593153817119235 0.0534168500936869 -0.0696966595741653 -0.0641115868052961 0.0560116847335371 -0.0231099184988137 -0.0615119635258156 0.0552460647307876
  7 161.033069158985 ""  6.41134309871246 0 0 0.0117992664920761 -0.0179845282799721 -0.033396534066456 0.0170632740610703 -0.0236516051746191 -0.0410635873681198 0.0429520300513343 -0.0480957228334223 0.0434034160965046 0.0112968411535392 0.0297722603217952 -0.0327153368095182 0.0310153704571663 0.0400748037242009 0.00936925827814197 -0.00961025235002429 0.0321615047631317 -0.0282363571193546 0.0125943058740263 -0.0461058504133322 -0.061335687310598 0.0416373889464184 -0.036754832676306 -0.013027048440044 0.0113762283088293 -0.0548752987038885 0.160170170324373 0.150566144880547 -0.0955153265899252 0.0325344490076403 -0.00631684411152581 -0.0187843771777471 0.00336605265762969 -0.0177291299588198 0.167975611453605 0.0316566509042749 0.0139347677012428 -0.0264828719894236 -0.0841962187041031 0.108051195230852 -0.00841752215081001 0.118409786969459 0.0195170597489889 0.044587300495387 0.0768573458205073 -0.0215020035233496 0.0139456082602114 -0.0312600844883272 -0.0106171936123506 0.0208718375070575 0.0254871293162181 -0.10530778708339 -0.0116060912364518 0.0588959878772981 -0.0105690097618258 -0.0279470670357901 0.146405497122121 0.0289859395559026 0.117248727200068 0.102150063645491 0.0468809291192681 0.0455403940763537 0.0186874410764859 -0.0249031665539416 -0.021930889674468 0.186830189141857 -0.260344410424089 -0.0710520084975824 0.0878418961173218 -0.104936292765606 0.022059733421013 -0.075438086859102 0.00614258158941129 -0.0418731732827308 -0.0711806842291925 -0.0160422889674119 -0.169395499563021 -0.0963928973628317 0.0365747543457495 0.030280826092076 -0.186714033398256
  8 197.683603016538 ""  4.29708152686901 0 0 -0.0131022714756448 0.0271887615119241 -0.0116832617880055 -0.0103159120441646 4.29196620481735e-05 -0.068133202362903 -0.0793887799135112 -0.0178181675443898 0.0725369221223622 0.0264156514773745 0.0254166045945612 -0.069238308928445 0.0660639426381671 0.054890463868471 0.0266729011515546 0.0456554817608364 0.0833659246326812 -0.0107705078902928 -0.0192294819539762 -0.0185297391947813 -0.056794403995403 0.01028961849922 0.00321490822078466 -0.068574988373715 -0.0103088937008478 0.0453777375607008 -0.111076376486788 -0.318307727988114 -0.127870593202849 0.0845704369206078 0.0302530170691067 -0.012031795791331 0.297191252827135 0.0653681049155677 0.201565823289586 0.0398439116982282 0.0471336365111508 -0.00639831287218406 -0.0271095980653958 0.115684060954869 -0.00286679155394512 0.154040793243189 -0.00872796479573084 -0.0591304070093053 0.031058903451202 -0.039145232702373 0.00219692143886159 -0.00942084629416477 0.0176075686864881 -0.0300528037086838 -0.00615882003506801 0.0665122879285669 -0.0152410240901681 -0.0199424394106547 0.0173252074478853 -0.0607694046198865 0.0338207868090491 -0.0174169191593297 -0.0454045002975212 0.0390110425371234 0.0538049052886334 -0.0270871679244406 -0.0148340176518332 0.135548577874245 -0.0607760879180043 -0.0118106748036888 0.0180734780087865 -0.0281313600752188 -0.00862375810943483 0.0913006512081562 0.0646099198889641 -0.0496631363661076 -0.0292672228997867 0.00194494770658585 0.0399576234108237 -0.0687347583137675 0.0217324032439974 0.0467081388937734 -0.047947706456557 -0.0175664143972392 0.0673205358613844
  9 225.540331409479 ""  11.3093659175683 0 0 -0.0275114803365861 -0.000288264135903843 -0.00838344539878187 -0.00913152151991882 -0.0164485547916409 0.00609941002367687 -0.0629493181129134 -0.0150899119326251 0.0101062925862365 -0.0652784586250458 0.0641981102207525 0.0254021049140787 -4.09331034928689e-05 -0.0212359225293237 0.00972122608833901 -0.0484226066193074 0.0052594700292924 -0.00610854313696922 -0.0134432275277907 -0.0651278901200514 -0.0675819199807313 0.0508605436304611 -0.0445107944319649 0.0673039328414839 -0.0712355363719766 -0.0398341209557786 0.00445631115501613 -0.0752491929159034 -0.0299928227481715 0.00968840555297948 -0.0768653708032268 0.00907641229224678 0.0274591016382644 0.227161603414794 -0.315874089813559 -0.067508362920395 0.00477570249514663 0.0739227634433422 0.333846058211469 -0.166262711599517 0.0969471545276832 -0.254399676341828 0.011959169810076 -0.0147402685587494 0.0463827631043958 0.0585456338389079 -0.0120639612063655 -0.0274843810080873 0.0548935373093599 0.00858089127494934 -0.00885511296312897 0.0325422369871555 -0.000359600462193778 -0.00279143410278324 0.0271857762837694 -0.0413916672778783 0.0760833969707727 0.0444808620834596 0.055626494904275 0.060861519649486 0.0805639086740707 0.00802194494259718 -0.0135136393507329 0.198081090850234 -0.0749388903954402 0.116327637696794 -0.16803172882123 -0.0671772986968679 0.0380961041341561 0.0680403128240192 0.143173013106067 -0.160706136585218 0.00179887501880232 0.0128363431305083 -0.0432992775996554 -0.00139441931326524 -0.0521624274110305 -0.0557909539130755 0.00445311342026045 0.0426515977830317 -0.096336097240296
  10 233.02515892942 ""  18.2052870860554 0 0 0.0377301651287086 -0.0277252043227991 -0.00863701236320459 0.0201935505836903 -0.0190835650398605 -0.0498201381027797 0.029894493358393 -0.0508676929275849 0.0402946946013818 -0.0273990436129514 0.0764361038546014 -0.0315395898107795 0.0487815055938462 0.0205820374516154 -0.00263454209046959 0.0823460430192817 0.00071891297273849 -0.00961441595172335 0.0218343973827711 -0.0555273554211341 -0.127075100151379 0.0771433790532671 -0.0485165970867411 0.0129708032809107 0.0119078081518699 -0.0615735144582813 0.0973424780970167 0.0730555448182852 -0.091515807445721 0.0348056479341683 0.000257301866647872 -0.0215018766925794 0.0389918030712979 0.255112237216349 -0.183278862909643 -0.0668639122512275 0.0456912667292092 0.0834390839771169 0.269755549518302 -0.0866491286373447 0.101084812543003 -0.184786616309416 -0.00429317506509839 0.0154526067644593 -0.0356245263390617 -0.0436185983631753 0.0121804136007608 0.0148025283534564 -0.0417914216598583 -0.00233414321583775 0.00691644184774294 -0.0335185604771767 0.00152916158113374 0.00544078503548931 -0.0207090450368556 0.038513532853177 -0.0613208307394878 -0.041592284783985 -0.0489860052167081 -0.0465716761491569 -0.0603871820246907 0.000548398723764667 0.0111622670196475 -0.255225000130233 0.10588064254079 -0.139856475705593 0.223727618043109 0.0865775463843127 -0.0472476926146219 -0.0842429403213947 -0.197276664889576 0.205266753131648 0.0124445272353338 -0.0260637000978344 0.0462101324980143 0.00331913956705212 0.0434404049393647 0.0605197147890555 0.0299554940711249 -0.052753566055755 0.100757287650651
  11 252.322306789785 ""  2.1432076825844 0 0 -0.000147050722753768 -0.0156897240646258 -0.00417301584902133 -0.0246310697608862 0.014968156801279 0.0272741447147767 0.00980046105112577 -0.01402454554685 -0.00853755878364634 -0.0199856226530993 -0.00244077966375656 0.0266540548252948 -0.017729469449053 -0.0182718011838765 0.0145080513195001 -0.0254381988219658 -0.0182262606108731 -0.00231538511563724 -0.0108568968068641 0.0601882937984111 0.0450076031324794 -0.0760573384792427 0.0125063478447618 0.0236244809605717 0.164257046476496 0.159528708662678 -0.367684677670506 -0.402385937838531 -0.0847992613649491 0.0188541451350994 0.25883838883632 -0.111952999568779 0.296009065019053 -0.0245015262070386 -0.0221389765970431 0.0156357163320734 -0.021205926137419 -0.0286107754046074 0.00909779055265531 -0.002616030818246 -0.0144516429385659 0.00779750103128175 0.00609920979545242 0.013493115312607 0.0240834610316156 0.0393371942439827 0.0142460588481199 -0.0335161453086192 0.0265876350511158 0.036003889071898 -0.0054413212804304 -0.0247136656549903 0.0100280228577085 0.0235329737006694 3.2437127924104e-06 -0.0218825764818246 0.0595250870375165 0.0165789733706025 0.0657070380256453 0.0392885195812672 0.0371423176525859 0.0496170332759713 -0.00164125789428043 -0.234650912928742 0.128336345007076 -0.0573896560148591 0.181569562759316 0.0643205171751859 -0.0238207552566641 -0.0825909417496717 -0.199137843844477 0.178733412811581 0.0122052110738675 -0.0314305155876798 -0.0553166602051959 0.024872406657574 -0.120713122324113 -0.0744396866936408 0.0148377098935974 0.0154417641280124 -0.137109160857902
  12 262.52481246356 ""  15.0927400134133 0 0 0.0375212862957946 -0.0175257010123516 0.00531541253504394 0.031212378205711 -0.00257695283333208 0.0103457753714063 0.0417794141045913 -0.0168832198312578 0.00467258224660818 0.00331388685007407 0.019348875619871 0.0179794777112437 -0.000670198536538189 0.00109914440393384 -0.0168868415952712 0.0361820957529098 -0.0184819767869184 0.00491341457023606 0.0339378965186754 -0.00765710989143506 -0.0143170446338171 0.0406492083252505 -0.0134442670080861 0.0313979318994167 0.141520868427726 0.0975760650045505 -0.222530819308779 -0.222195488999393 -0.0670833523477357 0.0221231351761797 0.201109884776236 -0.078078160101264 0.203077842875919 0.00473773484188494 -0.0568133805030824 -0.0231443196885648 0.00245338730718664 0.0160826906470537 0.00917135929256432 -0.0141723280880046 0.0243916477758586 -0.0680244297940988 -0.0066820471764859 0.0348987263273282 -0.0996130428585442 -0.0252329900980487 -0.00331655674023911 0.0685146146400008 -0.0654052687680275 -0.00833529115654916 0.0124964256680941 -0.0423755639877647 0.00430734328213 -0.0016963165194108 -0.0400582196818409 0.0812858166538158 -0.150295322304593 -0.0140854080735931 -0.063876665626857 -0.132970185271904 -0.133382520891325 -0.0250725264105392 0.0222857057624715 0.209073992120912 -0.121042691201577 0.140276298423987 -0.323762285865272 -0.0842950274876493 0.0574021162006945 0.0167875454692819 0.23362315540091 -0.21885119767337 0.0263115808098591 -0.00945514182594677 -0.00405386493798803 0.0726575649362887 0.0507184418578114 0.00447358161559202 0.0258453750179383 -0.0311800755356376 0.0350521379441852
  13 305.375763827317 ""  19.3515924470674 0 0 0.00667429770208832 0.0293129542220237 0.00862725860513762 0.0977229249389384 -0.0202451493621896 0.045186847506769 -0.0421383678363014 0.0314764482031212 -0.00598392960882117 0.058746362606109 0.0318977212597582 0.0618831091468318 -0.0119897607656891 0.0148049466183452 -0.0787474143983265 -0.0395789914493129 0.021851927601564 0.0107076710546223 0.0601321943656839 -0.136725392268708 0.00698770376045742 0.202987172385202 -0.0359790138406031 0.0910153421505619 -0.0412327398234574 -0.000330637936603031 -0.0615776374085157 -0.0930221702997949 0.0493256552146442 -0.00206243614180068 -0.0428407422301712 0.044835938078209 0.0161852387248406 -0.106810962320678 -0.100052202488801 -0.0678185634831212 0.0128674041147494 0.0643031778099174 -0.129825822307683 -0.0146312216137438 0.0596224711724545 -0.175603837171884 0.0163739976724662 -0.00905191266283845 0.0377425111910795 -0.110222701703485 0.0130243774944669 0.00453488677159728 -0.0315933846068239 -0.0497041151708741 0.000182547704296329 0.0246181162029407 -0.0426820698832916 -0.0071492029000305 0.0280320431369263 -0.0760870820745579 0.101838498934062 0.0205576242043754 0.0609263528242795 0.0647624664614836 0.0112092516615273 -0.0440780381840845 -0.0113094195350519 -0.0145447743195787 -0.0350431874353333 -0.0647083746906482 0.114857426345416 -0.0294809061574991 -0.0309872150336554 0.0256248915979617 -0.0623403708522462 0.0789602110147702 -5.75963172166924e-05 0.00700287278142399 -0.0482113875583689 0.00604018994538148 -0.0966567472085642 -0.0703439567286449 -0.0223340252814145 0.0544339950457536 -0.138772347634813
  14 364.427195808061 ""  1.80791208613749 0 0 0.0100106235415515 -0.036164684485487 -0.00574770787465314 -0.0253433010373989 0.0635349258844526 0.0433638544198055 -0.0846608849659339 -0.0626163579209251 0.013580963089033 0.068021368629243 0.0452227317938739 0.027816960865322 0.0185088128866933 0.03386611049208 -0.0884368873900274 0.0219708163787396 -0.0443129401046719 -0.00590185483092069 -0.00277184238064242 0.172950135927146 0.142198398631627 -0.188170147465755 0.0475936099457838 0.043474844695402 -0.139310975390289 -0.180226693472783 0.0516448317025517 -0.0567837482706035 -0.0798886861866467 0.0104222936559814 -0.1824647910084 0.0372843395697077 0.0125821096345415 -0.0977441102476709 -0.026087871838464 -0.0680382978320894 0.032256516531972 0.0465017149438365 -0.178265291096823 0.0545753921749241 0.0595894597083256 -0.142304161287718 0.00347888190469483 -0.0370835420768992 -0.0313214185540937 0.0442874212291977 0.0152230401704971 0.00578528583977685 0.0428466296124422 0.0210178248643584 0.0125516533221082 -0.0391977607615677 0.0238607035360708 0.00639373532418845 -0.0581452765336407 0.0207963674074905 -0.0905763796314613 -0.00469329821880045 -0.129169509312753 -0.0631289730843818 0.0453620873079932 0.0240291784267055 0.0106952026899154 -0.0748927387754076 0.0619427678040073 0.0416534143581598 -0.0887500473096674 0.048585755048976 0.0302498154966962 -0.0686346077247233 -0.0444119538032057 -0.0667517016727479 -0.00425684202607822 -0.066988171722381 0.0189483838695787 -0.00682198599446128 -0.036899623284517 0.0248874489595727 -0.0229011384120208 -0.0832192660281004 0.0413576991036527
  15 399.882789123594 ""  4.27007908452462 0 0 -0.0149605435307119 0.0463586545473091 0.0190755714754985 0.0376637150114277 -0.0353423170724471 -0.0183203406427003 -0.00158363286765838 0.0686754251406779 -0.00105101987463035 -0.015933533979474 -0.0158269220252422 -0.00770818666637402 -0.00592218991714474 -0.00882528916752887 0.0252573126164772 -0.0239000841009001 0.0592711930517707 0.0198951220411237 0.0052599301604945 -0.152361098708467 -0.0816098345291839 0.181121385864681 -0.0246205466340391 -0.01348245045816 0.00684845441978511 0.0756204485519893 -0.0270895050015394 -0.00879557578021247 0.111207293816985 0.0009349186902939 0.013579969238334 0.0403625553149053 -0.0274144141037038 0.0295996703095321 0.00641376515798151 0.0187960017214169 -0.00743874034443923 -0.00595115267273083 0.0536128771760052 -0.0233251192236562 -0.0165427199765337 0.0408813418491026 0.0253932014443393 -0.107474711295205 -0.0427367721336144 -0.00806172737410671 0.0743231033390344 0.0374513845693128 0.101558208328507 0.000883890352549252 0.0185966305852544 -0.0644941457262013 -0.00281439964941183 0.00166224996044348 -0.0407440685029249 -0.0105893516829007 -0.142867497146867 0.0602067736202825 -0.238682178563595 -0.101803939247088 0.157276269559913 0.00360349649507871 -0.00242049612048358 -0.168963846897495 0.106317945496389 0.0961623068488813 -0.160853148367758 0.0342471662726982 0.0442824616535187 -0.139291848984745 -0.188829175730185 -0.142649742433289 -0.0217565185941407 -0.0157188242972821 -0.0153739467089138 -0.0107781637998347 -0.0131308099111338 -0.0155815825510442 -0.111307126969427 -0.0374365669952148 -0.00765288330320814
  16 434.243830920839 ""  5.39640574393155 0 0 -0.0900726235352179 -0.00580304430242382 -0.0353070897596533 0.0081486901953284 -0.0638949139296398 0.0136518350092846 0.0695792906613154 -0.00885877275564993 0.00780173871787793 0.0471549744342314 0.022565117568032 0.0214611420664472 0.0103346351827531 0.0228441621036194 -0.051974113353388 -0.102578317014502 -0.01242085212567 -0.0342925610660465 -0.0488326220746595 -0.212519618162453 0.00883894079937725 0.127552771750468 -0.0828516286106704 0.0669257075792924 0.134931352980056 0.183241145407443 0.0437412908357705 0.0877872724177154 -0.0780694217884062 0.00381071118534872 0.193347726869141 -0.124283460020146 0.0334038983335318 -0.0595972263131379 -0.0375135414327676 -0.0421089919353359 0.0265813827129019 0.0517953952701915 -0.0993286655547753 0.0114908818111128 0.0458519002923639 -0.102016772630625 -0.0221699376722015 -0.00999604356226194 0.0135716495841413 0.039900144410263 -0.0435862591064838 -0.0458529381674648 0.0109134844007877 0.00985307267062262 0.0405664798994301 0.00600974897876751 0.0620655689129513 0.0141424499214316 -0.038033237788102 0.0315991906136098 -0.0267151098104984 -0.0103788586139531 -0.0598261768854175 -0.00843191567276737 0.019889273747523 0.0418518160786242 0.0484820426870495 0.0132763991529514 0.0295649318134459 -0.0603031640846744 0.00464415122245207 0.151253154777531 0.0454066890864753 0.0133179684059016 0.0934733437773834 -0.0211341462821529 -0.102921379499408 0.0121760767345314 0.0239144219165057 -0.156587643416658 0.108086978305277 0.0478657017249978 -0.0820090654961352 -0.0387328144753326 0.121489639454023
  17 451.510693721018 ""  11.0410674455264 0 0 0.0408668735410849 0.0211176748123772 0.0491322193525443 0.0253191428499266 0.00959150134693251 -0.0170792934705098 -0.0338305973098968 0.0493333568870018 -0.00380861621235704 -0.0155414676307652 -0.0095607195737312 -0.0159020945820281 0.00084650396625458 -0.00348415887582903 0.0183633495645959 0.0537558502654115 0.0404675955315659 0.0487241519953301 0.0272029160752863 -0.00466079131215943 -0.0508466293071987 0.0678650595316719 0.0233873905745224 -0.034494525495365 -0.0570855885630534 -0.0502458300531745 -0.0689413385348773 -0.0677035927316224 0.139425801491809 0.00169785684912818 -0.0844310399930299 0.083312789264158 -0.0399298182950133 0.0351830282282189 0.021845712445891 0.0132279301679628 -0.0045144944490523 -0.0105109727747631 0.0434368426552703 -0.00789120480351395 -0.0146082427066805 0.0415224628225392 0.0163490675099138 0.00592418166834425 -0.0106641756847363 -0.00889947582960265 -0.0777275437799457 -0.0690716381656656 -0.0324456948945085 -0.0193612213683523 0.0955943354574348 -8.87061803220629e-05 0.0948410151226235 0.0212035498946035 -0.066777876320629 0.0906294425491686 -0.0981460863066267 0.0179875101505853 -0.151278562879201 -0.0672060120876548 -0.0162615617193134 0.0376839228144568 0.108781573736744 0.0319648608381818 -0.00133650920224468 -0.177135728349826 0.028278559893601 0.292204300831997 0.0799554428605458 0.0261528314280782 0.18611919132205 -0.0235843302405329 0.0134789042150059 -0.0690111686412793 -0.00285131803414746 0.0323169033303818 -0.237679159364835 -0.0401184711778534 -0.0180408841783898 0.0186067191310305 -0.167396619423104
  18 483.442040342042 ""  2.14897581652159 0 0 -0.00623005069090049 0.0118584258189514 0.0683458062450545 0.0207239025922345 -0.0246016877297425 -0.0159280998725455 -0.0114195111789152 0.0612113943449674 0.002833746430056 0.0125260033638645 0.0061385155455208 -0.0185711307904107 0.0171368140314962 0.0184709177694679 -0.0185402373899441 0.0298546541241979 0.0341728900668758 0.0669834004520431 -0.00989832538490754 -0.125296452312601 -0.0550637007418485 0.139045189968494 -0.0168381375882006 -0.0114494161686513 -0.0103734748673846 0.026486024310757 -0.0602323839844948 -0.0291932595807673 0.174615366859338 0.00789199849291369 -0.0167789430553474 0.0330576263946675 -0.0618312810778925 0.0150425519455758 0.0155669423365992 -0.0183025255650924 0.0195033242076034 0.0251397274765508 -0.0186983251962896 0.00817455277500715 0.0173892935221095 -0.01809863656424 -0.0327303464766351 0.0468641139439446 -0.016781764835936 0.0822208262663019 0.00869814807296981 0.0254713878997133 -0.0359276069192826 0.0481299458503335 -0.081080158593545 0.00733948083883948 -0.0296939969171594 -0.00313235339787812 -0.0399131976230905 -0.0506258263066409 0.0781291448361439 -0.146760415012098 0.128848196776073 0.046838265749881 -0.120976178527386 0.0132822885774306 -0.0668964253742596 0.0361053131657479 -0.00690259586629897 0.109723371228966 0.0256945194935009 -0.19836810052769 -0.0669459429385407 0.0239118139420973 -0.00439733471229756 0.0924691691784196 -0.0569872644753654 -0.114840637629277 0.0487720863266599 -0.0424434858662101 -0.225479603258618 0.0234745458029864 -0.103436778064896 -0.0550313445771417 -0.0697523970880799
  19 635.516442346853 ""  1.5995786985006 0 0 0.0624188084728411 0.0646258209276361 -0.125943878554493 0.0807557256224152 0.0621374665674155 -0.0101602179680606 -0.00388454230534201 0.00401745114763343 -0.00701875181493274 -0.00399028459882198 -0.0205091859599112 0.0479778657074766 -0.045018900775062 -0.0480441498684064 0.0539719566615445 0.0540396388051289 0.0371100458385949 -0.127338906868496 0.0711556960010202 0.0184787320673228 -0.0212606359534779 0.126899278037903 0.068335741778486 -0.00651306233307849 -0.0559703917848385 -0.0805729607669784 0.0735822269657704 -0.02462144579113 -0.202259396778976 -0.0130292991542463 -0.0846699786020457 0.16689793643171 0.145282801132578 -0.0287135517200469 -0.0331649318127092 0.0523030221286208 -0.0417722075553689 -0.0437423656482037 0.0627414323221171 -0.0435105624419015 -0.0509566404518422 0.0654596417835692 0.00723089411201605 0.000245954021167816 -0.00589020607504739 0.0191055265416897 -0.0057990754091954 -0.00613943671923234 -0.021999434650007 0.00735836013435998 -0.0114593001935121 -0.00402495935216467 0.0179595825511493 0.0127659148899619 -0.0448564361963346 -0.0882038371160883 0.0784609052622151 -0.0229139501379541 0.0737646917048896 0.0315794579766192 -0.043360425985746 0.0137622893477823 -0.00353683949011533 0.00569905985862182 0.0148486264221318 0.0189816538475383 0.00592218916907169 -0.00301162470783651 0.00275341407823245 0.00504583469893382 0.0390023283472471 0.0373897925973023 -0.0527245215363109 -0.055604049801987 -0.0125056637433866 -0.161453782833281 0.154159475454563 0.0390413151190779 -0.122934599093412 -0.183850093374608 0.189935354961344
  20 696.962163328768 ""  9.49957563946454 0 0 0.00976504698935539 0.0237051609005177 -0.0604930094176291 0.0181616537424799 0.0191523749325414 -0.0096754171908389 0.00854338091818091 -0.0295536582901182 -0.0215270970777132 0.00642106039460326 -0.00202904512550273 0.0240302967345335 -0.0179269477647295 -0.0182493191535743 0.0182822906450651 0.071892013546348 -0.0237404186456515 -0.0673357201780581 0.0130335498852228 0.00660480437246485 0.00676701368073536 0.0258405101640692 0.0143556989196298 0.00651758311640345 0.00563570787809349 0.0135135528353659 0.0601707770761352 0.0393076618049963 -0.169870635516967 -0.0294967184560982 0.0194661048782847 -0.00054988708428465 0.0578947782465378 -0.0252109386020079 -0.0211241758653274 0.019772680427818 -0.0126210314422123 -0.010721047299432 0.0108478332986271 -0.0147796142488608 -0.0143737757261724 0.0132586925116244 -0.0221239020418762 0.0220516789162822 0.0197825495622595 0.00927691447293663 0.0106866110606917 0.0136151264323177 0.0116775789810815 0.0120580952023032 0.00233054471193274 0.004469795226158 -0.039157749914114 -0.0339821082143446 0.0219806685841252 0.24809467844489 -0.202237540149618 -0.112398436520926 -0.271325801570657 -0.0625429051689514 0.0372585214277943 -0.0204923913420856 -0.020534652013582 0.0176777573499766 -0.0451584244266181 -0.0213456412241304 0.017897090504533 -0.0749005868633212 -0.0514081620471935 0.00770647673650238 -0.0357829495509604 -0.0112920289883947 -0.0295950099656752 0.0380843437564925 0.0750007245579844 -0.23481507445713 -0.441238849149263 -0.00749569340931826 0.134565788870368 0.299141051496154 -0.325645713962961
  21 812.312302927282 ""  19.864249779849 0 0 0.0108708375536845 0.00231108361987584 0.0471157584483439 0.0446093047705173 0.0385097631378476 0.00367002342927942 0.00729206886788761 -0.0764009139196745 -0.0239492032354773 -0.00899104673686959 -0.00408914606368052 -0.0108470012215408 0.000673998091360568 0.000268259173948678 0.000367162302608849 -0.00648455975928321 -0.0153070992041658 0.0450698408238613 0.0656451744005572 0.0721807030872151 -0.0324494477507912 0.05141420161667 0.059220889169621 -0.0318798970312532 0.013923602769881 -0.0771736975804146 -0.0460175010284417 0.0183395815799702 -0.0239968569293128 -0.0227999786569038 0.0211195520350234 -0.11189660330522 -0.063045910576475 0.0290345284158621 0.0233323978142036 -0.00387774436580724 -0.00341177425773373 -0.00534695098927461 0.0202258516142135 -0.00235775193462342 -0.00880678170600349 0.0199266063400481 0.0200819271002354 -0.0622986081263495 -0.0478576843354836 -0.0179768744449448 -0.0331553461658464 0.0074515628028953 -0.0011221073247128 -0.0394270566069276 -0.0763781391473367 0.0112629190477718 0.115659173574656 0.0616839465688156 0.166037668723652 -0.187013173081583 0.0751284322227431 -0.0397097889638531 0.112592684954497 0.0336418330743664 -0.0808432283398064 -0.0725908221259102 -0.057327821779873 -0.0480196842096231 0.235835432580003 0.275972847490455 -0.0500438959700533 -0.00850654130187173 0.0407542825455081 -0.0266166711550217 0.0058606042563283 0.0745250717170169 -0.0494576738325541 0.0596810585369489 0.0217105932904263 -0.0383799575608313 -0.130023708457114 -0.0175736331131739 -0.0697643924234745 0.148054856032189 -0.13715514823382
  22 819.823642223437 ""  7.02701096096456 0 0 -0.0227162222697941 0.0105605735118729 -0.0846380794450709 -0.0808383364574341 -0.0663857453384625 -0.0125708260446118 -0.0214192575306331 0.0957329493739111 0.0165339443882662 0.0186054857266523 0.00940758135128351 0.0243122016995279 -0.00384848252890044 -0.00334184874950397 0.00249589533336029 0.0806454514529171 -0.0109653748571954 -0.0901087830968439 -0.113407049188308 -0.108896440125222 0.0642592011445187 -0.109788840462385 -0.1066049319889 0.0565697194973944 -0.022910801421598 0.173167035044247 0.137720446153015 0.0320489375642093 -0.0674134709834251 0.00630723819500294 0.00481365216749495 0.117674542036207 0.104329975556554 -0.0600361059525447 -0.0482624192428203 0.0110322267744894 0.00529435541523345 0.00908987215454606 -0.0374297154765729 0.00326012372345836 0.0153832915607122 -0.0369403196073873 0.048594117394496 -0.0393001405892426 -0.0172074847217013 -0.0117453831709576 -0.013073131299503 0.00605162068349705 -0.0301064341122052 -0.0212029526901962 -0.0529469219172623 -0.0110194707569086 0.0749921235668263 0.0361129455814353 0.133711243027078 -0.0569055416259162 -0.000417842660743015 -0.024869014674787 -0.0306377479266102 0.0102109619495617 -0.0594509043978745 -0.0806957812025257 -0.0607003485024203 0.00229638352396768 0.109726539532006 0.160559959450676 0.0077698669141825 -0.0611063412443345 -0.0149721354500083 -0.0046149592376148 0.072640175933022 0.135365611360588 0.0964255937340122 -0.0268121653163506 0.0294100379853659 -0.0126993669735532 -0.110706303164877 0.0214961194940419 0.134233563677635 0.00732279888304596 -0.0216209919997817
  23 881.902882524228 ""  0.77436188533282 0 0 0.0157101106518845 0.00150459044011688 -0.0193782565218586 -0.0248572328510317 -0.019449242448717 -0.0177466634544264 -0.000873410525852837 0.0211262546628464 -0.0044283426079377 0.0120482130616479 0.00618347126505177 0.0144239988631012 -0.00543457204120169 -0.00571451542228999 0.00673600687410429 0.111093996005829 -0.0211069306078924 -0.0271016334721692 -0.0313670992321138 -0.0251190282224036 0.0110845962589544 -0.038599012538706 -0.0360742230714969 0.0123791486484991 -0.00975802467344722 0.0318944026713404 0.0496260405344352 0.0172479592489406 -0.0572335900444586 -0.00853165203408834 0.00066707139252146 0.0477127733779503 0.0478233884402755 -0.0344626591859345 -0.0288406483838773 0.0114091044415513 5.14318238731717e-05 0.00129093540516997 -0.0138833471513701 -0.000820089753582456 0.0044918217632764 -0.0137195988570996 -0.0456121628335209 0.0116091879583727 -0.0823201681416238 -0.00792735269674751 0.000955848389887363 -0.00231497188281677 0.0319579432563439 -0.00176382146875163 0.0275738511827091 0.054447791235893 -0.0480869451444102 0.0191650807886336 0.0617538383542188 -0.23310794811844 0.160139333428332 -0.0866194396196175 0.367240240406241 0.0554520722284519 -0.154484034359723 0.181313578207835 0.15090152443826 -0.104956154468159 0.0148232458997692 -0.11881750251679 -0.139962493347789 0.297845392815189 0.195882823579379 -0.0403536833488821 -0.229185591439102 -0.364988745661707 0.00261622469462237 0.0065938189444378 0.0413597921676021 0.00562881370273909 -0.126412246351821 0.0139813190979885 0.0414870088511089 0.09103968590952 -0.0902605739095286
  24 926.356520750545 ""  18.1068048909984 0 0 -0.0941049802933994 0.0258582862360195 0.00482465883145108 0.0350662619915714 0.0765103784760444 0.0782080330863496 -0.0339749818407391 -0.0194354659608358 -0.0438104002765206 -0.0364387081728812 -0.0300911732800172 -0.0444251558164754 0.0204555348754005 0.0197559232801623 -0.0276099239475826 -0.153992290492519 -0.21556479585386 -0.00570594947316628 -0.0211357473751331 -0.103724598431877 -0.0186738433041205 0.2564724257242 0.134586605829493 0.00586854705796265 -0.0117464825543966 0.167227225287035 0.162198852531694 0.0797623400743472 -0.262331674081125 -0.0592217875978973 0.0676341503914821 -0.0652114776752582 0.0748079008420718 0.112008077688942 0.106834692813935 -0.0414885176891122 0.00715381425659871 0.00793308498824329 0.0368687709172733 -0.0055405390299142 -0.0186934774520638 0.0481870370155736 0.0299501339958898 -0.028403973117976 -0.0185032983974301 0.0182395980643581 0.0319116129971841 -0.00432644672903749 -0.0309026435272936 0.00371325138728105 0.00593439192512596 -0.0252451372173294 -0.0239683038916757 0.0132353092358944 0.055993924113314 -0.0903351499437375 0.0403109812523378 -0.00477491934733872 0.0349251830953558 0.0174522195832589 -0.0569106872704416 0.0584581474666258 0.0284946846794056 0.0269195569363828 -0.114042242890729 -0.139257201962196 0.0300492272880881 0.0714865718234731 0.0266818416211213 0.0127162412852697 0.0874968207796817 0.0138854530608419 0.0714868129645465 -0.0264018151771373 0.0304729068242574 0.0774552556414763 -0.0828502202277934 0.02031750397176 -0.000625546781827465 -0.0215774288340642 -0.0066056392095674
  25 944.921279854183 ""  54.2509835724596 0 0 -0.00935142811524805 0.0362140323941709 0.0142877760843814 -0.0294509365600379 -0.00128897086576866 -0.0792777818803338 -0.00401003185821452 -0.0573162017092284 0.00237025569609158 0.0464979301309553 0.0287521346423083 0.0377694437838157 -0.0297983756641467 -0.0311070274540826 0.034755324832385 0.0858301005792782 0.202510431258178 0.0181833452707528 -0.0366472317546446 -0.00764121543767378 -0.0310765033206829 -0.0319830580540966 -0.00949545267456522 -0.05321116091897 0.0298048636869786 -0.0254227871573938 -0.0851584618770673 0.0202168012914491 0.111842542797352 0.00389585597543624 0.0281149188180568 -0.164752920162762 -0.141537459315669 -0.11087767199406 -0.0954040874341613 0.0480383620211855 -0.00989222767682506 -0.00569835044263102 -0.0256581224619633 -0.0126044580713934 0.00103376218116161 -0.024829444398628 0.0485540229223258 -0.071507253056371 -0.0249952314584871 0.0441755599811707 0.0650355694969287 -0.00840867430406977 -0.0529746141965911 0.000606521889319083 0.00312198293312274 -0.0667811223964115 -0.0332708197475968 0.0255117098110182 0.0573187131199356 -0.166102643610416 0.0606266872384381 0.0528171870849738 0.0284474648350235 0.0115167179046533 -0.0424472952760317 0.0823332501497722 0.0146105175157903 0.0809923848004903 -0.231366795611102 -0.248639866430191 0.0979931599595207 0.0805296570552284 0.00970537840769536 0.0353715166665173 0.242023720073947 0.118645241692467 0.0111680200057356 0.0270548155439986 0.0128362954790247 -0.0298971887110738 -0.0603259899958878 -0.000164947906078292 -0.0959863528457175 0.0304477329567658 -0.0308204404293362
  26 960.766678240335 ""  7.1763384221043 0 0 -0.0324036373537853 0.0784101975623398 0.0213734946257812 -0.0995498326376333 0.0600716834928897 -0.0259896527920096 0.0358469252557417 -0.0729041577368444 -0.0303432822826737 0.0375661268029273 0.00217533044697125 0.0192020915120896 -0.00975366132874529 -0.0170110673734575 0.0168531239752434 0.0531552561275595 0.145732765663126 0.0201843635773755 -0.255466887263192 -0.364024159538548 -0.0596629675836074 0.330364009404532 0.102595258167798 -0.0187910992220804 -0.00368693315627768 -0.213481091865918 -0.0968972940843231 -0.0512781319214238 -0.0474438536327291 -0.0247425999039462 -0.049451640737924 0.0110188796212343 -0.0325577852856685 -0.0850514499473414 -0.0471984140381446 0.0316718225839284 0.014290261823228 0.0255994968643006 -0.0366556543485909 -0.0267984748717702 -0.00362674666420524 -0.0100277238320723 -0.0167524234415586 0.0370062047981415 0.0134333027515095 -0.0240150396632833 -0.0304240752443382 0.0035151938506735 0.0211927995662029 0.00301904478038452 0.00277896729385015 0.0291614389394725 0.0134048573984751 -0.0151158253969601 -0.0243087599628557 0.0868419431422216 -0.0308096669135118 0.0141120997763137 -0.00179971236040781 -0.0114242407410439 0.0191981472519428 -0.0427640033389189 -0.00518919286668796 -0.0345464699864173 0.101444893521354 0.110762268193909 -0.0410548916704342 -0.0469002936839682 -0.0123680304435626 -0.014510540367225 -0.10636913428486 -0.047090605212774 0.0468115161917233 -0.0256009016615525 0.00236912655539457 0.139262343842798 0.0360939192808576 0.00685847207164426 0.0106591549677671 -0.0461417547966736 0.0258162852716595
  27 968.949558684555 ""  7.6088253660208 0 0 0.0851720099675019 0.0257280972367447 0.00607844635301074 -0.0721537674322054 -0.0493651431213562 0.0834250274291239 0.0720007606221399 0.00806748411847777 -0.0227161271337834 -0.0423848170483957 -0.0335605092695504 -0.0207439061777351 0.04515178848062 0.0425372564187223 -0.0394092542886651 0.0813095302635677 -0.0450133426548904 0.00171311788647831 -0.124716672743695 -0.180322201150081 0.0744272657313144 0.0297962355798165 -0.0589621088741817 0.105562338512346 -0.0444173576572435 -0.315847790026696 -0.0584861572541461 -0.111829158607039 -0.109995554261377 -0.01108824562733 -0.125620998082982 0.303704215064345 0.15325638569221 0.0595829452608192 0.0618181994593506 -0.0414316731849396 0.0350644571129239 0.0335761016954123 -0.0236357311360669 0.0220899563439219 0.0257860866753785 -0.0166238076589649 0.0131920465668624 -0.0369302088435674 -0.00982982679519389 0.0210624342751725 0.0273383549863349 -0.00316341200932291 -0.0149030159805105 -0.00442876014173408 -0.00272884200678239 -0.0334769889123796 -0.00929803617077214 0.0127794130215012 -0.0037071307459966 -0.07960445249947 0.0272664080136287 0.0257597501245963 0.00933340714327137 0.00369400701888841 0.0114846804552612 0.0263219737878788 -0.00678305468202792 0.0419709432280105 -0.0998283179686712 -0.0984488632696336 0.0525736633952578 0.0244823440003625 -0.00365915219522641 0.0173904581557343 0.123383186443892 0.0742359123843968 -0.0483184452835021 0.0430019648008943 -0.00372966723330897 -0.0250950818936608 -0.0104151936602341 -0.0170943656273256 -0.0628254532005413 0.0749137512266393 -0.0602712118898479
  28 1037.30966802917 ""  13.8059888998932 0 0 0.0285360273588033 -0.0205525765155128 0.0567652112908708 -0.0172924668701438 -0.00188794743425873 -0.0476724276800781 -0.0234653286921255 0.0270385463228941 -0.0534169801859665 0.0297684585740184 0.0175078722185017 0.0104756759353742 -0.0133309498513679 -0.0146702202722758 0.0220439672562061 0.228423385062447 -0.23374341600743 0.026381174750982 -0.000298631182822539 0.0184471600954216 -0.0794677777389801 -0.000886776810127372 -0.000940417036581615 -0.0438323786042543 -0.0266972251883517 0.173657814104704 0.207079901726972 0.083225282855898 -0.305271190170642 -0.0700477044720288 0.0632860794618121 0.0449709085075301 0.155099041880849 -0.0756730784105618 -0.0673705011528272 0.0321874548879535 -0.00187198423462517 -0.00335643711171 -0.0250134964390897 0.000349112416317419 0.00982290055149628 -0.0256899174578522 -0.0202982313427951 0.0054961327799979 -0.0178789627215349 -0.0112500370545177 -0.0156439138244031 -0.0010180897004872 0.0379349940060144 0.00779107019129159 0.0309371464447638 -0.028408325855403 0.0110418773393198 -0.0258055989587444 -0.231652347645566 -0.0756645533793814 0.0501156163602016 0.228006423583079 0.124400379664599 -0.0571669525456325 0.1581705834502 -0.0480212393608671 -0.0249986594494996 0.0507716852766131 -0.0224947098823954 0.0354954351069602 0.0639497937615374 -0.130910966599702 -0.101038674214174 0.0121025079109921 0.0821551246964237 0.135261356804977 -0.0423994598474969 0.0128774276568824 0.0128588895899409 0.358922387965519 0.000290820934994743 -0.0245805681341173 -0.182408046083137 0.0557682029003912 -0.101480362352584
  29 1079.59721179939 ""  14.3684219350637 0 0 0.0254136158157102 0.107266564039993 -0.0117281432909805 0.00778187721239559 -0.0606026904315429 0.0247690085672751 -0.0350370868767503 -0.0550880789586951 -0.0257945123300527 -0.0514136483225164 -0.0326159664509431 0.0235765659953722 0.0370329904904727 0.0437593190000901 -0.0315594753929817 0.169109264226108 0.244986923821173 -0.0115401941648167 0.0205236471805407 0.0457157535082898 0.16369209519278 -0.185907847341453 -0.0856174619525075 0.033923259311687 0.0310379632603503 0.135124951196091 0.0155727384922864 0.10381538454389 -0.0492491954579006 -0.0372980643774088 0.078225652743057 -0.202134610608084 -0.0874706374444637 0.0660598665841681 0.0372013561096538 -0.0374523400046704 0.00410195878438607 -0.0118352688812899 0.00986162695187749 0.0463809180682577 0.0295190926893366 -0.0126883085437278 0.0191599026722111 0.00472017537976999 0.00453171076607885 -0.00259804981880419 -0.0122224195622021 -0.0117186192329805 -0.0277315643548635 0.0328436101720115 0.0467325909375606 0.0268265715198337 0.00190928650660529 -0.0455611331335988 -0.127157589873786 -0.0305501647170272 0.0310087046697996 0.077495367147658 -0.00892881039133993 -0.0185476076887463 -0.0967870171079196 0.00592389798538618 0.0579272621711478 -0.0298559561829857 0.0912401968833622 0.10232792597947 -0.0431994403222084 -0.12822618337747 -0.0661719914508799 -0.0117671969259487 -0.112308959447837 -0.0332714388265622 0.0365215147987954 0.00182419410947148 0.0108229707845322 -0.0174599139799203 -0.0856768266393476 0.00162167588375251 -0.371228949841523 -0.0796412094633685 0.00965503287773409
  30 1096.52224814301 ""  18.7311975452813 0 0 -0.0183945081437246 -0.0125487930157645 -0.0580928815806886 0.0106772727515107 0.0263459270713001 0.024128411030091 0.00416898804087462 -0.00555069127648067 0.0461195720218624 -0.0152510468840239 -0.0146611344643094 0.0012351617318458 0.00658296320677264 0.00484969492630092 -0.0176650818821811 -0.0461738478273664 0.0930721580055719 -0.0464551653054472 -0.0190185885515895 -0.0462435466543311 0.0310556314902474 0.0605081712748321 0.0149057476292734 0.0556025172996224 0.0256578425290719 -0.0396060176397721 -0.106151148910345 -0.032267107550568 0.21036588897253 0.054747630683983 -0.0253615794382278 -0.0511396076318367 -0.101224119456886 0.0602906453954437 0.0636084535328558 -0.0247370542618002 0.00125025619140574 0.00706106458441411 0.0293915374559481 -0.0186581468650476 -0.0240215286224033 0.0392337601951793 -0.0238111120694141 -0.00377498223047204 -0.07409937774248 -0.0267563237450048 -0.0284683153775591 0.00133145536846043 0.0680331656472656 0.0255017701199683 0.0609935497183814 -0.0438338743925592 0.0170606011891153 -0.0404403774338602 -0.216796447589867 -0.198883671507188 0.0982803768843847 0.261613216650623 0.285844430950421 -0.0699921584283091 0.140095800107597 -0.0219470931107818 0.0225717458985895 0.0819286051336859 -0.0477626491270363 0.03987584174187 0.0821286203252082 -0.183978955634034 -0.145012752916919 0.00288675251182429 0.0874500743745791 0.172233773209187 0.01278198677527 -0.00586431021270307 0.0421536931936503 -0.18322233247286 -0.0801512767909667 0.0440191095204076 0.273472369953408 0.0796347113006182 -0.0166998915231299
  31 1118.52676498242 ""  109.683989444218 0 0 -0.0243108902533884 -0.0229337942309666 0.0226998882541719 0.00321914605842935 -0.0124882569630694 0.0186999093088103 0.0354781764900578 0.0144789189454055 -0.00290568278126051 0.0459941834421303 0.0517401452779078 -0.0559851083568065 -0.0508470463263473 -0.0473003001230913 0.0302240617568751 -0.157782903810758 -0.132366664245661 0.024955095280851 0.0196285488534927 0.0252553986959264 -0.0107848723754605 -0.00988806817494483 0.00975663674204248 -0.0320944606988678 -0.0199775310239282 -0.131903852874993 -0.0142669126751669 -0.0731978149135986 -0.030855668348474 0.00436546929284071 -0.0546626020643974 0.14250067684043 0.0669014831740332 -0.0238819710289398 -0.0214666462594928 0.0225642148882029 -0.0251469200640867 -0.00983037213163416 0.00304845024230698 -0.0258646081801128 -0.0260371457285619 0.00414195678671634 0.0518847383299681 -0.0476965457111507 0.0031635017618516 0.0213419047329742 0.0162211719777275 -0.0318400312852945 -0.0805129616359566 0.0401695634576142 0.0906601167284245 0.0349061808647108 0.00874876715168085 -0.073082950725287 -0.0387132126378008 -0.114819086529485 0.0562770554502148 0.106584231956755 -0.0453045683560131 -0.0070620820549787 -0.270035380836451 0.0344515153873406 0.134375256035501 -0.0308207129287689 0.118663430260638 0.141649149002513 -0.0752050942869988 -0.226295441021622 -0.114362623553777 -0.0282098798363105 -0.180824788088203 -0.0313721929147719 0.0111256363499934 0.0253728526860747 0.00479433675252596 -0.124738759343177 -0.0546857996493434 0.00262387475735044 -0.0319636744074642 0.0106429239729416 0.0111045113378486
  32 1137.55760410931 ""  109.831226316882 0 0 0.0232394823184606 -0.0606840781639198 2.18413093108522e-05 -0.0286491253527852 0.0627023848267494 -0.0781631417896645 -0.0182685157937793 0.0196282730266864 0.0157914888771457 -0.0520361425940974 -0.0753057322777765 0.0939055677319413 0.0927069534236818 0.0582830627159268 -0.0174265774055883 0.0106976508263919 -0.0942044141994275 -0.00370252161349217 -0.0164279167263693 -0.0132753408271784 -0.244571749985221 0.146564445514907 0.0415077364098302 0.00972456181611984 0.000410269746805535 0.0724273916612015 0.026343980807604 0.0177807291372549 0.0476643152357603 0.0153956844270723 0.0184314564504958 -0.0283474585118501 -0.00537649456093906 -0.11950437930636 -0.0576098949420693 0.0276684671363766 0.107298174400013 0.0968510831320504 -0.0991390072459284 -0.00442848732363145 0.0584794656696992 -0.0495119500763965 0.023741346804167 -0.0362356344321383 0.0118805862841969 0.0209545086177326 0.0200178860131088 -0.0185077466768379 -0.0517498176763661 0.0100560129948111 0.0385257276157864 0.018827162219119 0.00515315817652531 -0.0295195336191828 0.0386915663306993 -0.0440166819210007 0.0161344448144692 0.0269001394608509 -0.0624022666981895 0.00578588538899506 -0.163787028443481 0.0242412218502664 0.0678867970561713 -0.0145829809846113 0.0513815219462263 0.0574260055481732 -0.0439219516327962 -0.0938561030272839 -0.0414330275411235 -0.0175607495994987 -0.0972397321408083 -0.0255094612764641 -0.0249748284659845 0.0128502319291135 -0.0170287226998086 -0.0207864238410515 0.052959606711867 -0.0107509181389236 0.16192882500171 0.0430021049508205 -0.00519731156085458
  33 1153.78819077906 ""  17.8665673699057 0 0 -0.0865480127019818 0.0364460737850268 0.0408610861612664 0.0432806574201775 -0.0449293382206316 -0.0747057322753576 0.0591263875478743 0.00255659744669505 -0.0387025281514464 -0.0277607816280779 -0.0240203036756238 0.0443924308683374 0.0254895895364003 0.0607430731659711 0.0197505174505768 -0.279823592192179 -0.00486966791676082 0.0499108194810107 0.0981621729015672 0.165397233722687 0.0732555939281429 -0.133994694740808 0.0598206826655919 -0.284830669993909 -0.0371847925429929 -0.217723098039722 -0.00549292769068594 -0.108846864480519 -0.163024816120724 -0.0329417598446549 -0.0739188118121728 0.205821542254464 0.0984256934183018 -0.0813549456358617 -0.172995413000338 0.0272676245801414 -0.0394422415892412 -0.104248175926089 -0.0449517384694559 0.184467123693597 0.142012761804663 -0.148436706157639 -0.00520276039764582 0.0121053499396385 -0.0197221802451138 -0.0152656950871839 -0.0153086119627136 0.00716649426171461 0.0327209098912588 0.00880053046560832 0.00359246072466615 -0.014783984189325 0.000623934698417655 -0.00085704019288904 0.0106440178930712 -0.0160415076757979 0.00973944031327346 -0.0391795602356243 0.0582568166773534 0.00670123982583962 0.0537155222865907 -0.00138596550743686 -0.00156855113000304 0.0219718540043301 -0.0275337802130614 -0.0111612419958255 0.0292768988841122 -0.00790806163298834 -0.0175602136980122 0.0046314315555957 0.0430919741716668 0.0376525863417972 0.0380456013684914 -0.0112033063487925 0.014134139838435 -0.100824251310635 -0.0528766313271544 0.0206345668158748 0.00198874999871922 -0.0349941772399269 0.0395931828396317
  34 1178.01215908859 ""  19.0757204157883 0 0 0.0131261756844458 -0.000979824110330099 0.0240802244943423 -0.0140569856857374 -0.00453624932011489 -0.00178509177246101 0.00140595634787875 0.00017680986989833 -0.0103593938065503 -0.0228420556785098 0.0283591500240286 -0.00571271495468688 0.0660647539612948 -0.0684056945575938 0.00828151186443078 -0.145412604532362 -0.0678009706303407 0.0300106014151024 0.0368995156588934 0.0611866545469533 -0.157213175445771 -0.0259081598434279 -0.0367595600519997 0.0559498467939034 -0.00346141195799278 0.00628129983369796 0.0204956975945788 0.00275076079151586 -0.033970782450073 -0.0101669096486177 0.0028082887800651 0.0223913125445843 0.0349923587401188 -0.225078642842175 0.0557268514258713 0.0851274681470272 0.270761834434826 0.384933643364916 -0.191402742967046 -0.355917344030336 -0.113746912391783 0.0751443033887615 0.00114874349191625 0.0228675441286129 -0.0158119569805975 -0.0193384332210759 -0.0252616372991185 0.0122516047097324 0.0399978737216607 0.0161934304470545 -0.00952929889558236 -0.0129207052764562 -0.00482025161763301 0.00402278682668036 -0.0866967839476479 -0.031693258706739 0.0314806748749432 -0.148381082083289 -0.00527167524932074 0.0226956658397229 0.060035762496662 0.0102465329139365 -0.00986455070399754 0.0107022670224489 -0.0231961768105936 -0.0176971102725581 0.0307507199046772 0.0220743911265187 -0.00146809750116756 0.0113860848187278 0.0571276073847911 0.0230447456022391 0.0478131773031526 0.0226156583536151 -0.0113747893227288 -0.305270111859546 -0.10667005853745 -0.00141644161161322 -0.253227448699122 -0.093878391454209 0.0776680645374088
  35 1191.37481436979 ""  23.1102853889618 0 0 0.0420504309800443 -0.0039006588890935 0.0108018933938593 -0.0202705298346821 0.00736464239632245 0.0140895870388944 -0.0237376417573424 -5.92408174563234e-05 -0.00386787233649669 0.0152401260449503 -0.00755111268545714 -0.0167247606553466 -0.0203337009414949 0.01650257543286 0.0139411016247757 0.0185150269820404 -0.00738950224877826 0.0110141851095001 -0.0284163280269401 -0.0437800006020223 -0.0407751500016013 0.0414006040111604 -0.00827663320182736 0.0462378460812401 -0.00402268471114636 0.0668640166869436 0.0299609149932352 0.0532126535389984 -0.00139649775082196 -0.00872237762164818 0.0391908510711679 -0.058496718781737 0.00388417404541454 0.0121157124201902 -0.0640678302478284 -0.000995568455330207 -0.0679480607127241 -0.104868949916523 0.0143896614154366 0.113222674922098 0.0561621248577064 -0.0603785669522849 0.0108978131078281 -0.010485265803292 -0.0328671659778459 -0.0306672417488132 -0.0364158170384693 0.00700335911378258 0.0750902243633162 0.0615721265972988 0.0663647402664493 -0.0426211771819822 0.00519712266709643 -0.0428463740028876 0.432629890355212 -0.016901749264915 0.00880785985452016 -0.521985478978953 -3.65917648197314e-05 0.15326025020203 -0.0585225719553934 0.0985358731132924 0.133377589841732 0.0847010510015744 -0.0686162653406802 0.00668945941311829 0.0743379684611023 -0.147626111080474 -0.128431633425823 -0.00324276558514155 0.0666279502951717 0.121854734728657 -0.00879102562992784 0.000636056654296242 -0.0316507818757371 -0.0192748016752246 0.0539013914468218 -0.0221613989102012 -0.0498700306711777 -0.0388817944655514 0.0210365144653475
  36 1194.6536210907 ""  26.4045096089505 0 0 0.0492483115033085 -0.0333210987604654 0.000987436109420559 -0.0375573108188171 0.0299710034515198 0.0214659201239317 -0.019895921867958 0.000331760565577627 0.0182166368204371 0.0239409188064333 -0.0295757121006809 -0.0345598553058983 -0.0301934895111641 0.0491889675604166 0.0449581892200587 -0.0627689670146301 -0.143879777446785 0.00106117276569243 -0.0358879160619918 -0.0658673455536705 -0.166301535190625 0.113590581804508 0.00179174404446792 0.083507654718531 0.0211456600659486 0.0942031320035688 0.00286493309787279 0.0346918832051224 0.0732005538781161 0.0185867433793282 0.0175593082460952 -0.0542350935493298 -0.0172112811368523 -0.0360969723356448 -0.206025236997046 0.0234183365913541 -0.130421821327563 -0.224063961144949 -0.0199637936261874 0.28341301122925 0.169990243231304 -0.190124596137937 0.00834979974836511 0.0239733905099972 -0.000154850285053147 3.97224838723061e-05 -0.00614310960917439 0.00560304138554005 0.00180557395040165 -0.0119194266946654 -0.0339042167882063 0.00843554766242622 -0.00664786851823781 0.0190343336976439 -0.380959377676561 -0.0842226099811789 0.0717781902837721 -0.0347105151438835 -0.080053169177208 -0.0237884134858078 0.0478962704583832 -0.0358866374615005 -0.056653925122977 -0.0292535358652242 0.0163202169717773 -0.00950572654754958 -0.00770787469139582 0.0781278884037111 0.0512393894642293 0.0111834199113956 0.016710930460163 -0.0336832187767484 0.0429717436509141 0.0410956130103758 -0.0126988400255244 -0.342425855675622 -0.114647907484226 -0.0053741641739221 -0.211057554626614 -0.0596914564958864 0.0654948451215303
  37 1217.19569186008 ""  27.4353594181322 0 0 0.0189468650938789 0.00466755751358477 -0.0028795294422264 -0.00459878159585572 0.0020502008114511 0.0286706845987668 -0.010182655862996 0.000536096748702314 0.00523589266395626 -0.00596781100030798 -0.0067670013507129 -0.0349019610943889 0.010045889178352 0.00732661493318131 0.0409400480243755 0.00666616069353082 -0.0453767769180911 -0.0032988974616701 0.019589447437523 0.0126556995035071 -0.0830318043624707 0.0187646174302353 -0.00568615843121762 0.0374237038061212 -0.00389882568390565 0.0112797737976703 5.73766260921809e-05 0.019286283372953 0.0148668862043469 0.00370448750180186 0.0157725031319867 -0.0328857815422414 -0.00860096275860289 -0.131021855054658 -0.134849087430501 0.0598244718254167 0.0262775373083271 0.00448599477668494 -0.109630428328941 0.0516675733048899 0.0843889026818137 -0.119758807803325 -0.0120205624334909 -0.031286204705869 0.0196944429861194 -0.0266039987898272 -0.0367933866886351 0.0240023290227323 -0.0187000795701055 0.0732973438856504 -0.0387338445792173 0.00372655904369166 -0.0106001348756697 0.00239891668478761 0.432660563178478 0.213991101036284 -0.178400844295854 0.53859321677643 0.191206102845779 -0.0937177210644981 0.0519933338956856 0.228609033510401 0.00976533911915254 -0.0196648175822189 -0.0125037578226218 -0.051441241599621 -0.00425856062569924 0.0154689306446385 0.00857699138895396 0.00384521688290113 0.00350703654817701 -0.0419610240823263 -0.0107548114617859 -0.022123520545698 0.00372989592382051 -0.12163443525855 -0.0471078956964779 0.0112652930959021 -0.0860663767898646 -0.0509356962886306 0.0216201805261669
  38 1227.88603474969 ""  29.9844557460162 0 0 0.0225863022800767 0.0407042738263177 -0.0157103375215799 0.016452437609752 -0.019683219520294 0.0620052609600032 -0.0217279089347916 -0.0146014678462789 -0.00271808262867252 -0.0322890777607349 0.00640682674209099 -0.0736034704293874 0.0346040632338455 -0.00340590351483321 0.0834683767758623 -0.000488246458229803 0.0924703724991471 -0.00920084719223551 0.0170612352025896 0.0112362954173068 0.0815011906741422 0.0109186534472422 0.0552817255180895 -0.0866376609351446 0.0100394470408441 0.0628866014600773 -0.00382620493084353 0.0513408645858829 0.00132732009019839 -0.0082590757871456 0.0301076346276153 -0.0802248342128813 -0.0289276224428755 -0.306956583302157 -0.248256546648167 0.138538557242435 0.10574222776691 0.0872504661647953 -0.249531575717086 0.00436579047892708 0.13746947785492 -0.215698440423724 -0.0349890912045829 0.0133279953979601 -0.011434668674921 0.0290536168299396 0.0518456751877961 -0.0268878786957094 -0.000108649916027432 -0.0809951438624744 0.0430657628631137 -0.000772338669560416 0.015198273573825 -0.00100596750759804 0.008355231429479 -1.18846226107895e-05 0.00531713188850025 -0.0728186317429843 0.052513893950847 0.0158443338797624 -0.0256608030033647 -0.220727145437 -0.0173514653746825 0.0251657759121268 0.00455124458590163 0.0402337517872862 -0.00602069401683234 -0.0333546684649092 -0.011029513399605 -0.0126550081247249 -0.0308753476223311 0.0346011438375373 -0.0213943640226768 -0.0258064277589876 0.00357472090991988 0.0945878670612325 0.0850796933126069 0.0119893022012364 0.224482283198989 0.0462919020693356 -0.0297145718086377
  39 1238.93392316501 ""  122.346990974987 0 0 -0.00152754541695439 -0.0146770911432416 0.0129380016660728 -0.0151853310998641 0.0116696766802411 -0.0201281197330799 0.00541043301257535 0.0065254837922006 -0.000396580947819437 0.0173807203769227 -0.00816933251704742 0.0237868812280887 -0.0154309389069837 0.00508335681068916 -0.0280697594732225 -0.0112789877679526 -0.0666772541376786 0.0102112989007789 0.00657224346553685 0.00701365840416317 -0.124082318415848 -0.0106210352596283 -0.0570136374468152 0.105783204024556 -0.00807488675378622 -0.0226278465845531 0.00754412433578062 -0.0100281484251848 -0.00176011604789587 0.000978849173843951 -0.00419606336393488 0.0265509239071602 0.0209741292206665 0.113841174037414 0.0778420415126754 -0.0510197951489252 -0.0461201188582194 -0.0453031917179596 0.0876372985958544 0.024080058430479 -0.0381066266958903 0.0649009862117197 -0.0809813568472952 0.0269886280539793 -0.0146246411030434 0.0311781535251191 0.0702233200477908 -0.0348823961789677 0.0120902251366961 -0.110569481436133 0.0640345291578545 -0.00548467689406839 0.0162246156757602 -0.00265321912219954 0.308916812100643 0.172054244584506 -0.116026848201206 0.106058336359152 0.244937918041965 -0.00487765271657154 -0.0101930871996861 -0.315595801072132 -0.0273853591077541 0.0299601965257279 0.00635322527662613 0.0535568174165204 0.00382355785153694 -0.0433337308276832 -0.0198603603259688 -0.00703021181359915 -0.00848000753933643 0.057218281282013 0.030206376167843 -0.000785274726420623 -0.00564757215983139 -0.203121005878901 -0.105776441260067 -0.000627295494946403 -0.269061555744576 -0.104424814377435 0.0574695560113888
  40 1273.16420679489 ""  5.9651561025772 0 0 -0.0843832955307435 -0.00445365623775597 -0.0916804512261712 0.0255673998690566 0.0232835524882041 0.0135800929822151 0.0460888533342267 -0.00138352594634199 0.0626137046458504 -0.00899761144446162 -0.0211155769738844 -0.013680500991269 0.0154230713214997 0.00741273545250957 0.0224787345944312 0.131082678977913 -0.199509516174942 -0.126769881467413 0.0863133225926993 0.0839685297275423 -0.200080569677451 -0.0559309784343198 -0.0824833722253416 0.1849957672559 0.0368233882716287 -0.142360181781946 -0.147921186183722 -0.112470349021003 0.173760083829287 0.0755416083897885 -0.110418696904018 0.0644995288303354 -0.116960954511093 -0.0802767095768261 -0.0768635162750462 0.037342198340073 0.0253193911127417 0.00663341346117185 -0.0696830486968155 0.00922676379560749 0.0405418187441128 -0.0563714616231338 0.00998167307046191 0.00613067471709256 0.00253445859642953 -0.0030660170027882 -0.00325383428485948 -0.000128712371660124 0.00562873647036353 0.00434198640824484 0.0072479519784142 -0.0020311826707327 -0.00544772152237148 -0.0053257309111609 0.0131664433293095 0.012805427738719 0.00124752511195339 -0.11049205682786 -0.0179026409705462 0.0366848786058347 0.00191768541341577 -0.0103858388417036 0.00786416005943665 -0.00992591848627496 0.0130098474635537 0.0152378162548644 0.0076737890467399 0.0040183388575257 -0.00510781539425934 0.0104984375352419 0.0276722563852248 0.0099811943210777 0.00738831001973991 0.0135336599492964 0.0394326545074987 0.425435258725398 -0.0718637612248416 -0.0150238414772517 -0.372926362375647 0.0173542034038899 -0.0960236977032486
  41 1281.51688709612 ""  3.38074598268141 0 0 0.0178772757641664 -0.0356010983591601 -0.0263427073189804 0.0173027047930121 -0.00429024741103291 -0.017689748579163 -0.00629693817400544 0.00105277982384098 0.0474921814278182 -0.0273736902096403 0.0232601790058198 0.0137502278417678 0.0109109863905585 -0.00307797099150745 -0.0018012884326406 0.163891908884919 -0.374785249320592 -0.062079285871538 -0.15879158074466 -0.206559788089497 0.498355349735266 0.105735822216889 0.256550235951478 -0.481358347723069 0.0265019043408132 0.017852056249108 -0.0568322200235249 0.00665663177982891 0.157951735296815 0.0526037017204045 -0.0148954879820038 -0.0413105132971628 -0.0547299047458986 -0.0267963128850205 0.00955677248794608 0.00856215340529807 0.0190685350122429 0.0325271736247804 0.000118048013606781 -0.0362537045338849 -0.00198366449436647 0.00177404276170508 -0.00492977674538645 0.000871353822123332 0.00280172695965079 0.000294094842832635 0.00151941064324337 -0.000805125633064519 0.00309414663944388 -0.00216690583102324 0.00324139255004449 -0.00148042768672227 -0.00177235247287055 -0.00262592731248171 0.0526386897877367 0.0336589867192986 -0.0223561898798483 -0.00664454443499237 0.017267002594623 0.00871146925895884 -0.00919248487458196 0.0030265587557359 0.00775757654979228 -0.00270565870106743 0.00498605282151816 0.00750973626149151 0.00427282752760116 -0.000178378823430976 -0.00370397735366052 0.00441203313822312 0.0134370923471544 0.00617059007829935 0.00936182827907615 0.0229686840761947 -0.0121814636995393 -0.0552937764337831 -0.0593268727348053 -0.0202974830269086 -0.207245444856587 -0.0394521743438203 0.0131654496767326
  42 1299.19895675436 ""  13.0170949259881 0 0 0.00227765418996755 0.000695791249444697 -0.00178008357118134 -0.00170906521595238 6.69038808343418e-05 -0.00114809542209283 -0.00125405210910633 -0.00126991329994228 0.000385682396903425 0.000191554970586083 -6.13526492231161e-05 0.000902333463893281 1.15829298410847e-05 0.000191042677032776 -0.000641652840772777 -0.0277509287506064 -0.00046876828174053 -0.000910873437415179 -0.0038754890108517 -0.00369527820141387 0.00157228948406129 0.00167587317376522 0.000449024142972149 -0.00112238218798454 0.00068207988922501 0.00176279217130971 -0.00244465227109439 0.00518988669255863 0.00877415138309297 0.000207543504409402 -2.35876673475795e-05 -0.000748565029662142 0.00197663423310255 0.00100527444922054 0.00117086733798877 -0.000730057333464632 -0.000537754576085552 -0.000409997855771732 0.00185528991975381 5.68400614890483e-05 -0.000742075354612979 0.00135812398597302 -0.0142012506592772 0.00428718475661732 -0.0356001045564437 0.030781246508344 -0.000937414920003125 0.014698488222639 -0.112213231111758 -0.0349792223439531 0.0385468990028212 0.0311856428927635 0.0150480499397161 -0.0186952524812467 0.109697089901777 -0.0826394379971858 0.0472207696365486 -0.158325431624764 0.0111732108418074 0.0210484797407679 0.754774432615795 0.307654878225227 -0.0949368744428957 -0.0466217232704271 0.0750300184184454 0.0288776286547349 -0.0926437904148796 -0.0836181718970996 -0.0104379595781527 -0.00778505504915192 -0.0897380045764554 0.00664616950440548 0.00915096333969583 0.0050966720202699 -0.00140785296117387 -0.00522224997117343 -0.00885271880947836 -0.00271427835362117 -0.00710574587429283 -3.07763729839338e-05 -7.36966256221726e-05
  43 1368.08257172278 ""  11.839304086709 0 0 -0.0677111034137611 -0.113166950810123 0.0109720298640258 0.0342924597992833 0.0341755448551099 0.0217832191193792 0.0187181531210066 0.0220641737510945 -0.0325755843366418 -0.0150691606826435 -0.00540558847936769 -0.0163845204859795 0.00533458794712837 -0.000186323275360973 0.016586123011792 0.405811699733323 0.469695173707597 0.0257856876263611 -0.00275750395848732 -0.0362965625035323 0.090312222412744 0.0610707848822273 0.0491793413667275 0.00176291537106099 -0.0384712205370888 -0.00971535494233885 0.128550010961723 -0.0840681084784036 -0.0319372557258446 -0.0233673436329468 -0.00366976125417331 0.105263647834497 0.0872335947074333 -0.0242015272375264 -0.0192791297576779 0.0201436322761941 0.0148223077085545 0.00784376454929452 -0.0485549023078119 0.00223466419815704 0.0312475406265568 -0.0493111800643532 -0.00299789664191168 0.00165149251591711 0.00908172452380597 0.00396525303558071 0.00784953441958201 0.00288774390675832 0.0107722234169466 -0.04275660539041 -0.00746724844267606 -0.00772695496747627 -0.0209310807189293 -0.0410620938699874 -0.0330540270503994 0.0384860226954108 -0.0272070154990042 -0.0125416090942543 0.0116570527824865 0.0130158190496206 -0.0548876314255469 0.244135484537468 0.115353515957468 -0.0270605656648491 0.0859517285121661 0.179466699423578 -0.00781107221218698 0.124682030739072 0.0175842016536509 0.0484201393812251 0.115638296858387 0.139721621970115 0.0158784511812901 0.0214201279984464 -0.0156397157949112 -0.0967047334909808 -0.0619019474826932 -0.0195631910455265 -0.0805713765464652 -0.0423601406208641 0.0506497048522485
  44 1372.91237487206 ""  5.54131950186175 0 0 0.0403366127938171 0.0572975201327831 -0.00656258246005763 -0.0173830029535655 -0.0169881634369113 -0.0122030633332925 -0.0113570002982441 -0.0115871795037569 0.0140214592939239 0.00774207218651079 0.00307635364253935 0.00754188848423829 -0.00249451124537417 0.000150656798480297 -0.00821083504523043 -0.259296986027554 -0.208826975337257 -0.00795709157338772 -0.00286288859230871 0.0124656243237808 -0.0399052110949812 -0.0343275750715019 -0.0291825446278839 0.00480806898474249 0.0218553842365777 0.0177756702028118 -0.0639076595698909 0.04978557510729 0.0101709550481944 0.00843323976164686 0.00151728192617645 -0.050617310424722 -0.0382573289346861 0.00882031190052029 0.00731928793397831 -0.00926491177229586 -0.00866773291174709 -0.00657812995653125 0.0255291583749869 -0.00385459635550035 -0.0165892374456345 0.0260755701334483 -0.00629349958125971 -0.00345450456947381 0.0139178476551228 0.00610089465777568 0.0140859465020973 0.00302239469543117 0.0146657650051363 -0.0626765342899783 -0.00940562384774935 -0.0103703290330263 -0.0538621698058447 -0.0810118907585258 -0.0766745121515155 0.0800456942826125 -0.0654627255234348 0.008994095696377 0.0657927863788564 0.0283260295722592 -0.0866164261263379 0.337352922919647 0.167377876486991 -0.0630336230471454 0.174751195059536 0.37982831116298 -0.0282636156318985 0.314747224717338 0.0682802668575699 0.106115002427595 0.233752018376238 0.286043326548048 -0.00387923914495189 -0.0140853330791512 0.0103726816496431 0.0598690198638108 0.0391169915677094 0.0137213212057542 0.0562563387624049 0.0267869116370847 -0.0303311021570057
  45 1385.12389484099 ""  52.2352217203558 0 0 0.000300658571039247 0.0176202335868987 0.000720419864211174 0.00167050067081691 -0.000697589866441526 -0.00540460176121632 0.000877998836571426 -0.00203345185503643 0.0054021435777941 0.000925914768935158 -9.17354342701267e-06 -0.00100696107795872 0.000268848281426194 0.000290771659935849 -0.000157234393233837 -0.0177078829820687 -0.0734136524089073 -0.00487613641818145 -0.00149698241283493 -0.00247080911624323 -0.000106708133132157 -0.0269766930019231 -0.0263447378159483 0.0349316457255147 0.00657542268967362 -0.00417941201345716 -0.0202877533838387 -0.0009285420593003 -0.0090175555101516 0.0044284610186359 -0.0055172692102804 -0.0120375256788526 -0.0242914599444016 -0.00476909597026208 -0.00534164248156317 0.000804741173215724 -0.00305175950925671 -0.00643043987847037 0.00238904040008293 -0.00667319081121861 -0.00360964491652105 0.00558118405366078 -0.0204610994276611 0.0191638022779314 0.0244051420028966 0.00518322254086493 0.0134169468291734 0.00759891336081066 0.0364796347108176 -0.112374734602823 -0.0417251649585166 -0.0254265717277379 0.0863538570789287 0.0254915290352172 -0.100950559753041 0.0500555561861366 -0.00974679353375303 0.0301314233342831 -0.0376417656441221 -0.0146043261152895 -0.147894062223078 0.53059765708804 0.242943593060064 0.185400957365368 -0.147435991077732 -0.168010493105935 0.0959458376117876 -0.3169775061085 -0.151927644107708 -0.124400679813974 -0.207298050500162 -0.105726831289059 0.00828823755953012 -0.0019454492339513 -0.000541291190363515 0.00199668060572852 -0.00138582719805136 2.71949073462154e-05 -0.0169054114091463 -0.0119281966140059 0.00740090193950334
  46 1411.02223989493 ""  6.08254076466588 0 0 -0.0632078567520303 0.0730460214110261 0.0509093974771358 0.0117448798785224 -0.00635530643527217 -0.000547402050780346 0.00633922066544079 0.0298983683146226 0.0279113631449185 0.000599817712970042 -0.00366461227343413 -0.00544009308560703 -0.00221067966093921 -0.00128767799920545 0.00294335809718724 0.542055187945024 -0.359966211473543 -0.0152795004812572 0.0492777303923503 0.0724424023821989 -0.0488203285050508 -0.0589415209089512 -0.0730254677310109 0.119700897332816 -0.0460220262477258 -0.204574837116788 -0.103139213643809 -0.0239503945617541 -0.205132561240434 0.0152557298901624 0.0733929790169279 -0.167736283943374 -0.184462836064272 0.0174228595823452 0.000571457958986596 -0.00218421645081971 0.00598635103197528 0.00833731914960745 -0.0204965904094142 0.00624512861158166 0.00282944920616155 -0.0067117593714718 -0.00112088633361563 0.0120743292248097 -0.00604287254215954 -1.93969197787946e-05 -0.000230874751098353 0.00064576664966876 -0.00046372634768923 1.78394027655446e-05 0.00105979531086287 -0.000108485447819661 -0.00695769920699347 -0.00762481952168095 0.0178781523417229 -0.0659745797425824 0.0644814292319592 -0.00498285321837497 -0.080167388453082 -0.0373742611926921 0.0120354808994852 0.000409388835993826 -0.00431857809060874 0.000330873918747107 0.0113437648889796 0.0440647996321034 -0.00568991984255493 0.0505269074318147 0.015191352624469 0.00869904071430455 0.0127088394567463 0.0314478426491804 -0.000107798188223106 -0.0101783938316643 -0.0486678475569346 -0.265893637257283 0.0451019781624925 -0.0161019180334537 0.248205102317262 -0.0403205566887961 0.0841312464330223
  47 1412.95180558458 ""  21.8142798293444 0 0 -0.0171094973380594 0.0262955020121227 -0.0166866314109709 -0.0590822981203249 -0.0722784437502155 0.0768029235607717 0.00511012180317626 -0.0468766091156894 -0.00876165275810317 0.0163452891318319 0.0065227771607163 0.0274599683829983 -0.0188511183683383 -0.0109478201518219 -0.013344564212381 0.214865418362854 -0.0172532860592923 -0.036257679628537 0.178273051771006 0.289289317092946 -0.400374878774972 0.193837516679387 0.223694623347693 -0.402272641058823 0.0604939674831761 0.157684258624485 0.0555714446249527 -0.0216688302687085 0.191735800728296 0.00716085173477836 -0.103758909052716 0.12198151564198 0.0803148447572602 0.130285035557996 0.107377163924719 -0.0395818442927791 0.043434836931541 0.11710692555224 -0.00541303647772568 0.118832247626448 0.014002926094267 -0.0311898318922689 0.00688843985515975 -0.00449359170900761 -9.69739949479431e-05 -0.00102820816502301 5.50538616884213e-05 0.000965200733973443 0.000765600996018675 -0.00580583647653733 -0.00157641034744061 -0.00102673025135621 0.00381473500297579 -0.000269433627904901 -0.0328141514059539 0.0332133582171676 -0.0376482229842666 -0.0271647246527517 0.0462288852533046 0.0272290909943488 0.0005880404955727 0.0264197328760027 0.0108272693565449 0.012034253651047 -0.00733259517359428 -0.00132323620225391 -0.000281613324524627 -0.00636041804532526 -0.00336140514743874 -0.00583401979951421 -0.012650456548591 0.0045190922196091 -0.0013279113032088 -0.00639412000590156 -0.00797434673624184 -0.044177225111628 0.0154174070441142 -0.00197488896829837 0.0503164752955188 -0.00287925375495838 0.00399872413172017
  48 1438.09881795453 ""  20.5782485231875 0 0 -0.0240449610034004 0.0415322083538181 0.0341173227816861 0.024826553279402 0.0188167116923339 -0.0370387045635543 0.0192378484777562 -0.0846470050494029 -0.0331021610251481 -0.00410764912312847 -0.00259690473514402 -0.0131936050986931 0.0112797806382831 0.00935054816513963 0.00275713424257015 0.14989130421487 -0.19482956985629 0.00970914010245802 -0.0324256158724391 -0.0338558368899062 0.15644818387627 -0.0718008188155213 -0.139354832587986 0.240740515921696 0.0876744310982645 0.268581976452812 0.197665349072102 -0.107327723484432 0.343766949328793 0.00268123119197803 -0.164542136999989 0.227607811773808 0.180177031575976 -0.0716001337286901 -0.0738495239265543 0.0160064700420903 -0.0315013344921318 -0.0813825939250795 0.0102042562899962 -0.0796291935808444 -0.0202821155363188 0.04265329413669 0.0329081102626616 -0.0401192823051651 0.00228026338178489 -0.00182839191465633 -0.00249955272601465 0.000934870951637194 -0.0098446552686359 0.00784114460113446 0.00045544647940534 0.00627916823554894 0.00446224090174315 0.00235425854184233 -0.147069230113137 0.167228390909094 -0.20025317256093 -0.104684883790135 0.246974599221939 0.142001304058497 0.0178162088880917 -0.0189317598062885 -0.0189425592877264 -0.000920241835537742 -0.0126650318854313 -0.0435555664667923 -0.0543613966635821 -0.0178865932886445 0.0158555881705893 -0.0052691220373159 -0.0305433112236833 0.0251599638822491 -0.00237577983907339 -0.00696493112308224 -0.0182255633164876 -0.100049741362816 0.0516576760805383 0.000163526586637398 0.12096676976896 0.00459831443929807 0.00656485682976036
  49 1442.36206732609 ""  1.59982348570019 0 0 0.0037997921293785 -0.0197684816793605 -0.00443399082992303 -0.00631003188234349 -0.00328949573661341 0.011323115346286 -0.0104918274175093 0.054203660061479 0.0248438814235848 0.000770473552724307 0.000308549722072086 0.00356194636811404 -0.00442932017966307 -0.00415378840613775 0.000212171684059902 -0.0151636591904598 0.0769399263303131 0.00349418024327136 0.00650960243360746 0.00419008754162594 -0.04440703762345 0.0217300459259927 0.0438307408078962 -0.0711198823116195 -0.0369844533165163 -0.154587525412232 -0.1652295642824 0.0758578147305911 -0.275464878040912 -0.00319913604407513 0.0784238267874235 -0.13826438320348 -0.151323055420744 0.0283013232155803 0.0298165187075652 -0.0050976085679676 0.0130751289059767 0.0323449119023566 -0.00806102673021996 0.0303811317283398 0.00988127789345795 -0.020888105247593 0.0547375646224239 -0.0672867630817839 0.00622287089574386 -0.00307554984243216 -0.00347498864541426 0.0013200108777659 -0.0126399219499342 0.00587505567342624 3.16729879355161e-05 0.0129519368236745 0.0109339607200888 0.00830830188208975 -0.287499019640503 0.307422881506279 -0.357397699986242 -0.185396479597266 0.446991446001282 0.254156153109978 0.0249622609858537 -0.0159104019038267 -0.0196700751807867 -0.0332153476916437 -0.0087583950649145 -0.115860630617313 -0.10813613459408 -0.0818112953834729 0.0174624004267301 -0.00266527339845554 -0.0318389665435599 0.0316826276145719 -0.00181485421316056 0.00657460642225162 0.00189035250759805 0.0106486653038437 -0.0123299436736337 -0.0028797718368784 -0.00694334828836183 0.00609381919206734 0.000829741364928169
  50 1469.57055759231 ""  0.653251937035989 0 0 -0.000443077531746165 -0.00603254751030619 -0.00016657822876953 0.000263063250590428 0.00148152536369262 -2.0605208886337e-05 0.00013184480998349 0.0041494362078052 0.00179317245983551 -0.000195842470801921 -8.32501668552141e-05 -0.000224715288021554 6.94210475441583e-05 -0.000316939627226374 0.000334131077295175 -0.00143831412708524 0.0155858281491792 0.00158098395711597 -0.00275394552040171 -0.00435922424929646 0.00447867108021308 0.00296986921263422 0.00254897575588906 -0.00147290832326457 -0.000275652244564726 -0.00610234928243561 -0.0117785110201678 0.00166188250131578 -0.0235548340378218 -0.000129509761910387 -5.74650848672281e-05 -0.0042775767302056 -0.0140062920317602 -0.000449616521635771 0.0031189364943049 0.000675661585108954 -8.47641758573471e-05 -0.000346370561167985 0.000105993694173396 -0.000417247557266612 0.00157758424578389 -0.00339841154077546 0.0157800449330401 -0.0144976153863078 -0.000157394113889786 0.0027886238750946 -0.00416172449238953 0.00104043965810664 -0.0357031527189493 0.0236140527712216 0.000755598790255944 -0.0441805864583149 0.00859504115316066 -0.014073441128406 -0.0375800632302405 0.0385456675494996 -0.0539401578316459 -0.0195982089535257 0.0641324695924592 0.0383054925264201 0.0730884360976594 -0.0575761568779445 -0.0613817539126826 0.480863614670522 -0.211768329546841 0.399661454612894 0.41135684704552 0.362094653507092 -0.0339587388178988 -0.15958078808405 -0.353722413215727 -0.15232921826627 2.14678061301707e-05 0.00211986364301006 0.00128815281367716 -0.00286274985921718 0.00808467539454503 0.00261484461138403 -0.0232707712851921 0.00160298431020776 -0.00852513040149566
  51 1486.1518691836 ""  0.374207326092793 0 0 0.0046358486274307 0.0057292863422596 0.00755933364549549 0.0248080086084747 0.0261555095559732 -0.0278892880139912 0.00384451081621007 -0.00838050257177202 -0.00620991109804312 -0.0131538778116822 -0.0147245867486631 0.018765449565021 -0.048286244001244 -0.0509503578578052 0.0580258856274557 -0.0453701392454864 -0.0477019682929879 0.00738101569351432 -0.0752136190300696 -0.18542586845573 -0.00108000817642798 -0.198351286789074 -0.0471036852595123 0.0392003975405525 -0.00363861508448433 0.0197648661654972 0.0654730333199718 -0.0488012486892717 0.0525988078622823 0.00171431540603988 0.00179996252959343 0.0041155299525483 0.0145716989557092 0.451017473719796 0.347687241601592 -0.0362960799946454 0.124817549561999 0.244678640307731 -0.372667828024275 0.17644209786346 0.176718896836947 -0.391400504547326 0.00113710369390987 -0.00104332068477993 0.000277314950251821 -3.39323732255729e-05 -7.01412920413701e-05 5.61117651889131e-06 -0.000312234897481717 0.000635518148000819 -0.000241816393635784 0.000379245443500024 0.000321763449349558 -0.00042754660802146 -0.00347332291620048 0.00122534500403496 -0.00228137313207865 -0.00251679117586795 0.00150750307440571 0.00256517322270745 -0.000685947780396261 -0.000704916430116434 -0.000609942460956164 0.00284408484292266 -0.00254896686122781 -0.00220060867465438 -0.0066305579460375 0.00183555344055772 0.00261637491938361 -0.000834031478300217 -0.00456827669030043 0.00674533092226949 -0.00149036535165381 -0.00183506112226391 0.00044901096664671 0.0103622873591907 0.0172218975962184 0.00266914150851437 0.0124798379093184 0.00881949358787442 -0.0107798070106859
  52 1495.76848101614 ""  8.61889383074908 0 0 0.00101840062225223 -0.00287052291174723 -0.00135881431420453 0.00132651421956488 0.00188754883659855 0.00185613519279521 -0.00169206713476001 0.00138878355816401 -0.000538976270437746 -0.00664045780170076 0.00795144303172298 0.00216894167953489 -0.0335716461001369 0.0426425455628018 0.00958346450466354 -0.00301065089800606 0.00681218767019885 -0.000415621827735462 -0.0105907087075501 -0.019710351896123 -0.00500908267710605 -0.0151844619009622 0.0136869706114916 -0.0168531680722658 -0.00573661348172631 -0.0119805164893385 -0.00204437197233255 0.0127651101081393 0.00649485571124601 -0.000996562469093945 0.0126313526187957 -0.00585789604828267 0.0135571530406596 0.402394312635305 -0.555523210699268 -0.140713777388806 0.0693843815479239 0.109215713384178 -0.453325082881993 0.0343561368690199 -0.188155089144294 0.45007086154363 0.000252277597585558 -0.000335324622907231 7.71866428022604e-05 9.72151556555626e-05 6.82646879167479e-05 -6.20547614818108e-05 -0.000372813718033408 -0.000118965882930544 0.000228800370819127 -0.000422658453293829 -0.000343741452181009 0.000444445371025164 -0.00169681264019835 0.00117914735395417 -0.00138753441765552 -0.00093107692059742 0.00164038477597883 0.00122723192590449 0.00060199321066496 0.000201057675307677 0.000208914832015845 -0.00186239071858297 0.00222064243277495 0.00331835388891673 0.0080648510352659 -0.00100775948302425 -0.00274081664853146 0.000351454685404874 0.00346411474962468 -0.00803449238923748 4.03796252602895e-05 0.000405777480004434 0.000645403905153729 0.00344509322656332 4.07857935713866e-05 0.000140385436280139 -0.00327079249784577 0.0012950089936255 -0.00195563846332229
  53 1498.38148194331 ""  5.3251357675145 0 0 -0.00102199270317345 0.00291237190008409 0.00358514420614685 -0.000644456213330475 -0.000561496871225552 -0.00193074746180101 -0.000417077959960012 -0.000647625458964442 0.000406295483018435 3.1813831628648e-05 -0.000279833540136709 -3.13853750667122e-05 0.00014326401500409 -0.000991036663466005 0.00126553435950317 0.00964700566787324 -0.00826784324364758 0.0026216053882399 0.00169179863523208 0.00997237940668199 0.00887412680453642 0.00849342694144288 -0.00599946116254401 0.011222851882663 0.00504447673835976 0.00822837358768641 -0.00805365756025811 0.0036395513792624 -0.0105298188826407 -0.000677095786493557 -0.00770304308310094 0.00329799489084153 -0.00647008118246533 0.00471943995292054 0.0133008205529104 0.000976996811517238 -0.00130445412166542 -0.00497434031193468 -0.00519914462930101 -0.00647992335649774 0.00565960989035882 -0.0133443456600912 0.00411505297439072 -0.00910179614037182 -0.000562056971988796 0.00363326806750222 0.00368528257389004 -0.00280049439849171 -0.0124947660374742 -0.0144586158987706 0.0174884372553928 -0.0213325906854932 -0.0308216305827055 0.0362120203580262 -0.027004022958853 0.0391003198213994 -0.045851371322131 -0.0331912080970138 0.0650426682215694 0.0386653879216457 0.0267217174066908 0.0326371796999281 0.0241188877205903 -0.273564694758121 0.228635118813266 0.16020318783526 0.506384527366309 -0.156342665445029 -0.19719316443908 0.0742026242334026 0.37134049985336 -0.562531112882779 0.000726202933178412 -0.00298687230602371 -0.00208900390826227 -0.0160003338574122 0.0246447118478844 0.00418970730644439 0.0333271726055239 0.0107456229881255 -0.00989808227453817
  54 1506.42691936072 ""  14.7066843090094 0 0 -0.00270572071058153 0.010172941556867 -0.00791440851424334 0.0303611810051541 0.0189220292212941 0.0184624517333161 -0.00307968981686904 0.00613741359695815 -0.0232109169548676 -0.00543352921395143 -0.00382932708995811 -0.00502790258692259 -0.020876963364247 -0.0112610073215733 -0.0304195276785112 0.0155224191085245 -0.0357644212740721 -0.0131323535158917 -0.0524221357263774 -0.248807483745794 -0.16317062038506 -0.298502722899189 0.027051093697302 -0.0840067977247026 -0.134348944914304 -0.206196379869092 0.206429260089135 -0.0479719243180481 0.213297823563658 -0.000940860733348867 0.236865162691067 -0.144854840573847 0.175788612536199 -0.206786074947416 -0.113022750128499 0.0179565069622496 0.104725793473929 0.351130579744879 0.304731060589506 0.428161786665509 -0.0610947238698529 0.146988843983628 0.00396464363035088 -0.00271808327627095 0.000544902543827978 8.80021363308593e-06 -0.000121948205924745 4.20737594080867e-05 -0.00144836869843575 -0.000983770067038399 -0.000155144509843933 -0.000258972443908326 -0.000148194528295082 0.00122258426155094 -0.0319474105181461 0.0155106362908673 -0.0178633991862131 -0.0139863578233139 0.0202308270586315 0.0137928663493302 0.0023208160416998 0.00249707543255779 -0.000247424218918876 -0.00396107259093561 0.00458129296866943 0.0042329852881959 0.0134762299498682 -0.0039972986966131 -0.00488033097295774 7.27542919070095e-05 0.00432988565741037 -0.0162166691288154 -0.000397627387667134 -0.00270408300966793 0.00141122973150325 0.00196465652177129 0.0223556524991461 0.00465681446853926 0.00751780842660025 0.0134528945939527 -0.0208210034997407
  55 1509.83732286968 ""  3.04302347043605 0 0 -0.0345955831546326 -0.0050072864551248 0.00952137640280181 0.0163894393625833 0.00920168253409905 -0.00422073274090577 -0.0451878573918033 -0.0140034316288447 0.0039933964203357 -0.00174783742919187 -0.00184320014111211 0.000491878231704831 -0.0011893971568166 -0.00259849207079334 0.00254388162299654 0.0776292464331592 0.00327810463718047 0.00372698967362864 -0.00558184099946751 -0.0505704242798905 -0.0283991568375796 -0.0826315675716836 -0.0154922308853704 0.0187004870736893 0.0664142973669971 -0.0780885026467876 -0.479644131202453 0.670312784667293 0.0910303115663981 -0.0465356349673893 0.00490654734055343 0.186384986027196 0.432445489853036 -0.00152653196048983 0.0138042899003369 0.00399354298630206 0.00615417177053171 0.0148147456330852 0.00204643998341744 0.0178071210851567 0.00832759092815788 -0.0185931736652563 0.000982745823084794 0.00157750066092591 0.000244687155268223 -0.000118577970444372 -0.000107040033627768 1.36902144080115e-05 -2.61992955983978e-05 0.000322823603515015 -0.000935027673432322 -0.000317271145923747 -3.4466952271239e-05 -0.000159223802786383 -0.000319664046232378 -0.00889969701585479 0.00983409723533464 0.00636021731910433 -0.0157527277862009 -0.00599605185566659 -0.00403445918091668 0.00234087639404745 0.00128872875415286 0.00288480011302841 -0.00131382910440349 0.00246891457991473 0.00242111556017943 0.0027908529583769 -2.68481542837145e-06 -0.000866890385219646 -0.00197430566285375 -0.000514087391499551 0.000468286742303016 0.00412332608220096 -0.0045638181689444 -0.000429135493875575 -0.0326792726610109 -0.0102476394671658 0.0249863322371341 -0.018822115617554 0.0399789312461761
  56 1511.48485821616 ""  1.83324352993325 0 0 0.00429465103155365 -0.0129421076425321 0.0188680944231483 0.0071473820080792 0.0100570342124217 -0.0132596790131569 0.0108273611633465 -0.0169511300720903 0.0292292577079616 -0.00997183163621726 -0.00484594380618353 -0.0086836688276957 -0.027213308852682 -0.0170543243157905 -0.0151745974211437 -0.00340945695483264 0.0449371943044969 0.0278637794110414 -0.021325526868249 -0.0168155651488265 0.0906778534045027 0.0112598928865781 -0.0372223080329863 0.0714872911106716 0.204887412930362 0.349437704458198 -0.234998678448384 -0.00740137428769352 -0.295883139284425 0.00441483058529917 -0.371766329966853 0.223113570140559 -0.285271959297699 -0.0965985093648963 -0.0696436989790322 0.00682937088707383 0.114230071030426 0.349228233360833 0.181629163438109 0.398514917864377 -0.0322159365765526 0.0804085218001314 -0.00392024064378857 0.00236854411199824 -0.00112700667505776 6.55584632340546e-05 0.000245831641633683 -0.000117577687429745 0.00100307468245092 0.00149021186282792 0.000946649352840568 -0.000312368371823033 -0.000823073656314967 -0.000719967033632617 0.0413612002526104 -0.0210337621104385 0.0216912774043759 0.0145613379614167 -0.0242132113245842 -0.0155743727235542 -0.00138925763549721 -0.00303976300803299 0.000364038483288659 -0.00233098870248784 0.0005631035887527 0.000411580547954803 -0.0028737645818543 0.00210789155918373 0.00102593032443704 0.00200248645568964 0.00471971153138885 0.00545153479174621 -0.00193478074137654 0.00157779042890683 -0.00397127148030794 -0.015172529711931 -0.0108323025667721 -0.0040393640506004 0.0168725409043983 -0.00901913099274359 0.0190847425605274
  57 1530.11526484935 ""  5.43967372534386 0 0 0.00483615335212534 -0.00140510151580832 0.00924462130027524 0.0410087405350568 0.0221660108835143 0.046720450699218 0.00659333496214292 -0.0104332016791103 0.0101549123278084 0.0101881211388858 0.00636478359601751 0.00772859649322582 0.0241730643524656 0.0184099609364738 -0.00379550875618729 0.0353908737801611 0.0286928135326979 0.0146481494390765 -0.072538498221578 -0.429972769831957 -0.373714058650586 -0.507512542346132 0.109440010461512 -0.25645269487156 0.0890896129178499 0.170505998981778 -0.061476143031042 -0.047189433373719 -0.125543629920335 0.00379480039221427 -0.163849057965537 0.0881285828088935 -0.144223121885308 -0.0238496469375872 -0.0126208952557128 0.000317969322832499 -0.0875285614304891 -0.243602144629575 -0.0238914139543739 -0.258769258751113 -0.0153037977879189 0.0297835552147571 -0.000691043329769258 -0.000169688381738162 -0.00119447608877271 0.000138410399973896 0.000117344824767944 -7.23628271328291e-05 -0.000363401246451607 0.000814924799257372 0.000859013914470744 -0.000166508612556589 -0.000724251363635081 -2.02124090910023e-05 0.0118713832385163 -0.00885483206807824 0.00622008414390724 0.0035859740887024 -0.00494220448714607 -0.00433116492830316 0.00154767729305124 -0.00194138788888323 -0.000764283948570512 -0.00418444948068131 0.00310810986961352 0.00226764198812895 0.00311207151424226 -0.000277168370947122 -0.0011500267507863 0.00163514980098143 0.00539820459697018 -0.00310427090327675 -0.00344005892293584 -0.000294748929188507 -0.00402337179510468 -0.0334957057451554 -0.00178602298489086 -0.00239506546824245 0.0389323829010882 -0.000443283872162948 0.0110102994308321
  58 1661.31144337211 ""  20.6413628495497 0 0 -0.0119295985666242 -0.0187638351140573 0.00707268266228918 0.00106121959175096 0.00326274443020429 -0.000476903821244947 -5.71556461574204e-05 0.00482438538005657 0.00318168405924858 0.000338796822450835 -0.000493045485893802 0.000147704866894822 0.00052648798719352 0.000332071313762556 -0.000361240711551156 0.041181781560858 0.00520182192049558 0.00523877316088749 -0.00113978617413168 -0.000326313328609498 0.00233235537040343 0.00757351971819275 0.00689193139167142 -0.00546644169735603 0.00737909547061256 -0.00883759150698602 -0.0459308501515962 0.0351669699308566 -0.0275476558056363 0.00181259216567825 -0.0103411486751604 0.0175013394412416 0.00534304809222495 -0.000812930914551668 0.000795773504434721 -0.000322254399580268 -0.00226337363431568 -0.00568508511407277 0.000310874336134999 -0.00668701626061925 -3.07424726131318e-05 0.0009217115598295 -0.0007076267622283 0.00131041379595699 0.000222534478485635 -0.000263453729619107 -0.000744148034695176 0.000373327855540032 0.000406242083287619 -0.000320699922713256 -0.000611433760130194 0.0018443766494706 0.000978782008787367 9.86724406449558e-05 -0.000467348154669346 -0.00715409954911374 0.00996972075337358 0.000518163213561866 -0.0116210714866867 -0.00618377952546271 -0.00116022182107579 0.00348320402618115 -0.00357106955231001 -0.000684643251665878 0.000132124320653852 -0.0122022523339052 -0.0193507993055526 -0.00469988363311843 0.00347183804435972 9.5079565467372e-05 -0.00562656239913967 0.0134004097486994 0.0387585457093922 -0.0519976411028935 0.0233041530939181 -0.263544298584874 0.611432327318662 0.158372734398612 -0.21973607656835 0.26793232252036 -0.568224306383798
  59 2710.57715470008 ""  227.879613377717 0 0 0.000110591448784223 0.000481604084301101 -0.000260157147485335 0.000242938503205252 -0.000274729659136936 0.000234993869010924 8.40110201730957e-05 -2.25079286137073e-05 -7.33069181503637e-06 4.34113888060222e-05 6.44626774053429e-05 -0.000111136330870956 -7.40310656531668e-05 -3.85044793367438e-06 2.37951964781334e-07 -0.00122708980127157 0.000342810471355661 -0.00139139908112928 -0.000707924599904733 0.0012099022776305 -0.0012250345168775 -0.00020622998166457 0.000162580129656195 9.96217244473251e-05 -0.000476923808022713 0.000321215359231524 -0.000373416363545545 0.000171636434367229 -0.000104945694903694 0.000496549257725534 -0.000575708304408615 4.85076961402433e-05 5.92752869825104e-05 0.000357996846400044 -1.05872778009989e-05 0.000721372739557235 7.78988150528347e-05 0.00022124026015916 -7.83016185290159e-05 0.000213153299743167 -0.000647649453392388 -0.000312060262891886 -0.00294838153426478 -0.00106751839886562 -0.000608121258462163 -0.00287439100148532 -0.00565835100097885 0.000790271706135377 0.0242205531577473 -0.0202313746070107 0.06839004661747 0.000690400666703343 0.00368375939828529 -0.00131166320123411 0.0025974365928593 0.0084890908318068 0.010566535721089 -0.00137048259953008 -0.00560429368018934 0.0184372553711666 -0.252914858764289 0.325248610563025 -0.866435463828003 -0.0240921082437586 -0.0257332858311182 0.0179328587516995 0.00830569317811342 -0.00742955124572366 0.0227982829659479 0.0191705870605568 -0.00326003089967874 -0.00162872862284751 0.00169493682632795 0.000421518356835784 -0.000125142267402654 0.00616228637361439 -0.000860415070500488 -0.00231564652092101 6.1456494247206e-05 -0.00187985057611205 0.00254274100485959
  60 2950.70912558539 ""  71.7258710364881 0 0 -4.88298580092042e-06 -0.000275642193436373 0.000113083119648992 -0.000887507887483064 -0.00221035365059448 -0.00157217582589389 -1.21420898692549e-05 -5.68665952523717e-05 1.56231662639157e-06 -6.63445722766519e-06 8.46628046603557e-06 -0.000145553104488361 0.000248853691974987 -6.93896254563864e-05 2.93414856049744e-05 -0.000316322577259918 0.000242777419432097 -0.00201643141374302 0.0140770160856139 -0.00691956248951638 0.00255380160961247 -0.00439967202506321 0.0331559755812163 0.0181071806460689 -0.000394553547590383 -0.000272750328268255 -0.000179227735491046 0.000128574948020657 6.7355909981399e-06 0.000965773670085034 0.0013788488810082 0.000885166717569484 -0.000559908069890206 0.000308806629281816 -5.18777136188037e-07 0.000867854253165142 -0.00366651758172062 0.00159905247440013 -0.000516111909036667 0.000219801246640649 -0.000658782867011787 -0.000571228765188973 0.00127516690364292 0.00108760333312974 -0.000106366477531247 -0.000431396515343015 0.000558678038470321 0.000628640864372025 0.00060999452081017 -0.000370319102474562 -0.00434003944381543 0.0331925369648498 0.0543704688185356 -0.00177250986048266 -0.00191256098252926 -0.000556277104647144 -0.00173247677297065 -0.000310880916897195 -0.000617563364612726 0.00142650026427942 0.00654029892786911 -0.00743331709754454 0.0321876807232743 -0.516105470593798 -0.708149851194887 0.272958577432216 -0.0639929946013856 0.0936484477170631 -0.228834413393042 0.177377092310073 -0.0353751403223957 -0.0149304074021449 -0.000558770900305065 0.000315504975685675 0.000482885429780915 -2.550958652428e-05 0.000334399332801359 0.00201348893026539 -0.00404741321395469 -0.00809032019791272 -0.00506421926113208
  61 2960.24579124546 ""  41.5863350850162 0 0 0.00126509079984655 -0.000377405700437709 0.00491139000332782 -0.0267516864821344 -0.047383655991287 -0.0355827141150155 0.000619641525887021 0.000104151644689751 -2.43752609563029e-05 -6.9735989564352e-05 0.000848830684526101 -0.00339861761640367 0.00558632225098194 0.00332919048682214 0.00207477824104993 -0.00958486855130844 0.00057776721358495 -0.058117671067634 0.411883917961317 -0.18488946127875 0.0719160629543194 -0.0962737635248012 0.732815596559024 0.399276133212272 -0.00975891162118213 0.00383028849932114 -0.0028268867476967 0.00128979965751591 0.000181061727919763 0.00714536825518559 0.00238495256983829 0.000989174914532959 -0.00139131728735425 0.0108558635567036 -0.000365169197191291 0.0355680003572939 -0.090556701487013 0.0426081435492058 -0.0121721445714853 0.0097513533792983 -0.0832374327483065 -0.045765683624145 -6.92916777087342e-05 7.93923330804997e-05 1.7082230241128e-05 -2.25178342348832e-05 -1.2122442006733e-05 -5.97963458272199e-06 4.09389213527662e-05 -6.81973063108958e-05 0.000163412567234971 -0.00139429591950677 -0.00229637857288862 6.52458125656446e-05 0.000145261808177109 -0.000140691124635103 -0.000402214462435001 0.000340207614956003 -0.000142943039926579 0.000381364601435667 -0.000408904878300038 0.000527108484375529 -0.00149854652794612 0.0218547598398761 0.0300261309474804 -0.0116243437081628 0.00277914622896153 -0.00410432090439703 0.00996393727001645 -0.00775489275539196 0.00167154716748106 0.000689662191040057 0.000218632698931272 6.18694156204871e-05 -0.000162635152088999 0.00162882142917311 -0.000455609242737528 0.00246246346907227 -0.00363925030719705 0.000981857920932668 0.000547367858593445
  62 2989.48528777318 ""  61.3010523847086 0 0 0.000620052618826554 -0.000333962927354499 0.00131393401668744 0.0109079635685189 -0.0186157332162182 -0.00766578824589192 -0.000394957992739313 0.000214160956447097 0.000171676004302273 -0.00215990358588547 -0.0019440407170462 0.00116833379220736 -0.0364700293182433 -0.0295111477126359 -0.0104439946298212 -0.00247393604203937 0.000133297074186905 -0.0132280624999504 -0.108739021588775 0.0369545266385493 -0.0163615957155229 -0.0207738667976151 0.185328669213627 0.108421376559314 0.0044425243915346 -0.00104372807206717 0.00132502867670812 1.40924014170013e-05 0.000862937889985648 -0.00285344031401491 0.000124875978557476 0.000456970819084509 -8.12186212073198e-05 -0.0585954064377626 0.0171665999474527 -0.240800595623781 0.561425269602809 -0.246463063867629 0.0560107152217089 -0.038262712495769 0.610974041533418 0.287285303650978 7.87022124390289e-05 0.000139528904216753 -5.05085124199763e-05 -5.04299437540789e-05 1.90743049269996e-06 8.78603705299868e-06 5.58078767553983e-05 -5.28149741296191e-05 2.44380518988658e-05 -0.000194948209509836 -0.000170077449031428 1.54741117001153e-05 0.000103644758882762 -0.000261785944672823 -0.000305799318517141 0.000211359428764282 -0.000340655128848107 0.000707396724373797 -0.000170227365117914 0.000230187602028558 -0.000395924986359459 0.00192527076543167 0.00258990681023375 -0.00101932280917025 0.000258104282370401 -0.000364799532907692 0.000866771883227126 4.2957856773207e-05 -8.56764514951957e-05 3.68711260932394e-05 -0.000192111308568718 -1.76370664366465e-06 -0.000109973390425848 0.00162417632176285 -0.000215124831611623 0.000892907498674116 -0.00100564522802095 0.000382849517073979 0.000413198558240359
  63 2995.10292297386 ""  63.8178361668753 0 0 0.00117495013775408 -0.00130719717103429 -0.000887328806686045 0.0662969720254486 -0.0543609568750352 -0.00468641074911912 -0.00242951222164761 0.00157573997688578 -0.000171225479428259 0.000671630616227212 0.000234796304652877 0.000394373047501318 0.0105869551564745 0.00344081633704553 0.00117578989174926 0.00163266297843202 0.00151796613636321 0.00694351901264996 -0.762449869791702 0.299404300953201 -0.147094443062729 -0.0252476452634198 0.352791315861212 0.192654297226393 0.034407103618611 -0.010402094830111 0.00888913445830045 -0.00115730013586644 0.000692871640881294 -0.00740454256938024 -0.00637380807783096 -0.00320695726912803 0.0015129280765683 0.0123059063322991 -0.00398409573709063 0.0554253932658679 -0.160076267791799 0.0637661037248193 -0.012130517432207 0.00972189958858394 -0.103320095413094 -0.0505140978508599 -0.000324382929126875 -0.000173597145654409 6.91514214174384e-05 9.60240353048998e-05 1.0932148195451e-05 -1.96814258417154e-05 -3.66294896554649e-05 0.00016927672024286 -0.000111348144435661 -4.61318084197128e-05 -0.000195644882869043 -0.000129281522726196 0.00069750706703766 0.000433545660684608 0.000388366465399234 0.000323420570541461 9.56871503934195e-05 -0.000411268587372174 0.000239767548713517 -0.000693898574102878 0.00123844072722836 0.00159295836003564 0.00217286806187447 -0.000988222233908629 0.000775713844773912 -0.000847578430346671 0.00241986485722044 -0.00195464896490978 0.000734462156033559 0.000140967076890748 -0.000505946559057579 0.000342091757038938 -2.21047163077924e-05 -0.00192581312456328 -0.00131237800977915 -0.000296424668073824 -0.0033231216239594 -0.00101420518414577 3.32557231896946e-05
  64 3035.8696313129 ""  39.8105195014754 0 0 0.000169799237991541 -0.000200739072290777 0.000146836340030924 0.00350391331341404 -0.00372106980204477 -0.000789761791976738 0.000120287398365942 -0.000214162738906697 -0.00020444474430914 -5.35684497197825e-05 -9.52254801813467e-05 5.01374737129955e-05 -0.0536849832740839 0.069159034479981 0.017997158286867 -0.000183786672235264 0.000225669492689454 -0.00210662486561795 -0.0366191421621532 0.0127200124221304 -0.00197702288035644 -0.0021472977192766 0.0283577459053272 0.00992379424982417 -0.00387423296518499 0.00146582467311662 -0.00084866613512909 0.000180576537125068 -0.00025279950276967 0.0048413530763401 0.00165362924303666 0.00125532290246279 -0.00102309791814868 -0.0170545522265 0.0197864905983537 -0.00714371208020901 0.634169299349983 -0.259275021821684 0.0823394250227559 0.0186554978077546 -0.577766155947987 -0.288497629861679 -1.4349290230033e-07 -2.44270441462323e-05 7.13693699898413e-06 7.49335071439308e-06 -7.52815135558116e-06 -3.3277299368139e-06 -1.95154921929458e-05 3.49742161965353e-05 -2.86258799284311e-05 -3.63890119527441e-05 -3.39681690695098e-05 0.000322736631945532 -1.30287679498555e-05 7.69854547778109e-05 6.90054883449431e-05 -4.72181232175641e-05 3.77116828362129e-05 -7.94242505042134e-05 0.000114064611316861 -0.000186160647466931 0.000429006054619781 -0.000212761621855933 -0.000281919100377084 0.000138377295830761 -0.0013618980219165 0.00140712982881076 -0.00399089897913869 0.002043348433168 -0.000703260470842513 -6.91433261625796e-05 1.32474416072008e-05 3.70334993160301e-05 -4.44907717218155e-05 -3.53262779209521e-06 0.000273172803500688 0.000318015129393308 -4.10391668684874e-05 3.586971701311e-05 -0.000233983652537352
  65 3050.57060179367 ""  37.8995659831967 0 0 -3.37467351219661e-05 0.00018635223382157 -0.00193836960171783 8.47227064027635e-06 -0.00018743935188429 -9.05995700601606e-05 -0.000426912177985085 0.000812928885389087 0.000787882765117076 -1.40761641482265e-05 -3.47878756886635e-06 6.19142374210575e-06 0.000276723392183014 -0.000290828689896001 -9.17413755937263e-05 0.00125245064739996 -0.00170216184745732 0.0235724531040149 -2.24038179010128e-05 9.60119777527963e-05 -5.43535033438524e-05 -6.92714734955681e-05 0.0019813276875688 0.00108983865925156 0.0121578862458441 -0.00444955866003079 0.00330482765921176 -0.00129705025069607 0.00099194562306057 -0.0162214953107768 -0.00621635592049046 -0.00590626015341939 0.00336279387019894 0.000174874908391927 -0.00011041221324997 0.000327272452014657 -0.00332315000341111 0.0013835278868101 -0.000423113806683273 -2.39565116010135e-05 0.00223656001641765 0.00112351466436471 -0.000824873567471478 0.000371422930435867 -0.000943228255640258 0.000364284751065607 0.000175734807419667 -0.000666285075137436 -4.32315503064839e-05 -0.00198733346350387 0.00317750596675449 -0.0250507958065043 -0.0266429529047591 0.0679092472472633 -9.38487557031886e-05 -0.00247616429219553 -0.00497910349992459 0.00328778202540292 -0.00312166585927375 0.0161691601647809 -0.00634074584501637 0.0101417152006054 -0.0201496802551329 0.155923734051556 0.21613042645805 -0.0739532147882599 -0.253028136350619 0.254262718042594 -0.731058641679889 0.398673572342599 -0.14311803541273 -0.0102505919570528 0.000102631914221173 -8.33647624555263e-05 -0.00018164720555727 0.000738843628936307 -0.000330472368346157 -0.00101732048880561 0.00192283075622701 0.00268480140301785 0.00284050694482821
  66 3054.07049180543 ""  9.44000406417393 0 0 0.00050873792086981 0.000187073850775919 0.00746161968902716 0.00301878017357168 -0.000710371007074518 0.000126201362098413 0.0168053088286947 -0.0386647825353939 -0.0258464419166472 3.9889824518015e-05 0.000172762840665717 8.75410987670752e-05 0.000491134046123302 -0.000533167199452742 -0.000122049820657038 -0.00496812270627245 0.00520223036820104 -0.0862239678271071 -0.0326540318621578 0.0122907067164687 -0.00580054289626313 -0.000942693329062425 -0.00210111480528027 9.89534885315806e-05 -0.557215297196541 0.204257645170988 -0.145217193338976 0.0508426371803587 -0.0373214848595968 0.61338078801904 0.306704864969297 0.281717116533655 -0.160538106143581 7.36459884673129e-05 -0.000283599604516599 0.000663135784402101 -0.0061845953244012 0.0022082424035379 -0.000575439482686007 -4.03735537241385e-05 0.00451653883290921 0.00212681616715411 -0.000480436789864512 0.000653013113462367 0.000471284269643447 7.97579534321284e-05 1.59990237308619e-05 -3.06145487706245e-05 -2.14866343694551e-05 4.56352662602022e-05 5.07838700839067e-05 -0.000618062394357486 -0.000785543689047267 0.00174399897395825 -7.78512033545014e-05 -0.0069579208747054 -0.00857182739756975 0.00111745276726112 -0.00063968215789697 0.00374798639869801 -9.88330345379933e-05 -4.50964833417533e-05 -4.3702308843966e-05 0.00453587069456376 0.00629090952969072 -0.00221478627446435 -0.00642014118080821 0.00646110308236592 -0.0185505790580853 0.00928154930536018 -0.00327464906727677 -0.000180606027863861 -0.000181269834150838 8.96069006673845e-05 -0.00034718332459147 0.000586461508129787 -0.00180623491886243 0.00258768421727426 0.0014673299605252 -0.000766797870320347 0.00110563179743647
  67 3063.76253624992 ""  13.0063082946543 0 0 0.00440267735133406 -0.00569278757211393 0.078457512046465 0.00173477256063996 0.00317727242759489 0.0030312345132296 -0.00662674910845551 0.00934940712783386 -0.0115648582460764 0.000119617650316127 0.000230262111016362 -0.00046582774528735 0.000384266633893523 0.000135959534843706 8.72122206019635e-05 -0.0580673565263225 0.0694399440033319 -0.930675683921625 -0.0247265145856563 0.00771678155639586 -0.00301711905705005 0.00335385182941474 -0.0459611765125037 -0.0234299062681645 0.137832628577312 -0.0461913044660115 0.0329313818774087 0.00422544809063856 -0.00624456138510575 0.0723992205857206 -0.0672827591223527 -0.0560547432795687 0.0305614418263402 -8.5601543544143e-05 -0.000121631743964433 -0.000211456278648948 -0.00441796640296268 0.0015868889009144 -0.000170382476762077 -0.00013799527761902 -0.00336088801145592 -0.000936551003027567 -0.000303575811264923 -0.000412420693954946 -8.44161362292045e-05 0.00012589621872269 3.52697505312803e-06 -3.11921720286231e-05 -6.08943171176415e-05 0.000176584974213969 -0.000122181193801187 -0.00108224055877685 -0.00039374930325301 0.00136527954746854 5.16833771641392e-05 0.00125185958380571 0.000449388148214369 0.00243850720426803 0.000460688384144163 0.0010999565484794 -0.000244174149859321 -0.000279112299126835 0.000634045125511626 0.00326324801886102 0.00460933682216867 -0.0016032760893551 -0.00485256944806324 0.0049834405692343 -0.0139636015167092 0.0145198982300286 -0.00498657014854222 -0.000814611314836055 0.000595788056614814 -0.000322492183528539 -0.00177653734697144 -0.00478440986111352 -0.00395927397904411 0.0185129291638556 0.00521585141437572 0.00238827193699288 0.00339971284551725
  68 3092.18352884835 ""  26.6283277046746 0 0 6.42430846665084e-06 -2.07690271824426e-05 0.000495999243865405 -1.55407501011916e-05 2.57291250362012e-05 4.28219625658463e-05 -8.22878971687403e-05 0.000173899615525645 -0.000232187205257973 1.05941779326028e-05 1.40748957554015e-05 -2.45193806542623e-05 -6.94275843078106e-05 -4.87547575128394e-05 -0.000102931789740777 -0.000462123203552282 0.000484867709714181 -0.00590076047413119 0.000139664190632333 -2.45433270021559e-05 -1.55833002168198e-05 2.60836407881195e-06 -0.000432938454087498 -0.000222664573210087 0.00224957200956794 -0.000808927832030179 0.000503851052232446 0.000102366722397335 -0.000102444628663969 0.00161166261342727 -0.0013399714213457 -0.00110997023826094 0.000632621729185258 0.000246346323371528 -7.0085246477643e-05 0.000914440795905706 0.000507323506614953 -0.000200100688070615 2.84268673738902e-05 -2.85699512056878e-05 0.000751551364349513 0.000353441134290363 -0.00046777814999933 0.00055754713046359 -0.00106909274619858 -0.000418508135645988 1.72650615347366e-05 -0.000152120486716024 0.00202185547605398 -0.00125305670669771 0.00246523166694396 0.0769109146065995 -0.0306279171641196 0.026453045819445 -0.00064317348991279 0.0011477212907876 0.0015468763630679 0.00184725184727546 -0.00110660796639281 0.00913994042816907 -0.00773352780899665 0.00805977776999476 -0.0224636763176491 -0.00669981071512437 -0.0328781433791762 0.0151451041297705 -0.116101383551331 0.135387550452622 -0.400060580073766 -0.796763373130123 0.262579630229563 0.0660943828503409 -5.49165786875269e-05 -2.12697552715635e-05 8.42592443004871e-05 0.000141473507698475 -0.000202231355675642 -0.00077560824646155 -0.000581971013209385 -0.00026342554730167 0.00107988140877621
  69 3114.73705521875 ""  19.0833342759551 0 0 -0.00189076690223306 0.000962423547898319 -0.0127898560664944 -0.00182394967890975 0.000601644918085081 -0.000725829069323625 -0.063722045252846 0.0138269081738804 -0.0575202169151994 7.42265698187343e-05 0.000159565463104763 0.000106606014228118 -0.000322583238105073 -4.86856547592763e-05 -0.000131101457892374 0.00890913415040906 -0.00743232077534362 0.144572691485158 0.0240131550325482 -0.00799581635660095 0.00405883581161323 0.000811317351031787 0.000667128894474765 0.00087511838747328 0.637090730682874 -0.238718726527447 0.151791652233464 0.0332116695942036 -0.0287429484857428 0.605627440099142 0.0911240781969678 0.102247031240572 -0.0665084912005182 0.000354572433419251 -0.000198870485504094 0.0016765387654677 0.00329743976848228 -0.00113316093273339 6.28174109964603e-05 0.000171382006931243 0.00219521050882222 0.000646874942563468 -0.000358903714543832 0.00156679921194209 0.000146319114133191 -4.5923744311434e-05 -5.31793391829865e-07 1.72091429607915e-05 8.86762970728254e-05 -5.04592198028023e-05 4.8917541101937e-05 -0.000138174510246797 7.76046149481394e-05 -0.00018787074664909 0.00142063006519866 -0.0132012668420783 -0.0147690672589825 0.00354529766182998 -0.00378799386029608 0.0123813859114784 -8.98960598457482e-05 0.000134436963486054 -0.000268680011857504 0.000118718028848593 0.000180033008940297 -8.97556307198689e-05 0.000773790892133161 -0.000851883387769598 0.00240661890776136 0.000534949844341018 -0.000106737469675182 2.88732953883441e-05 0.0002913244504929 -0.000376703445039416 0.000416146937283337 0.00226692328682296 -0.00199798489876927 -0.00343603623927548 -0.000389157936370331 -0.00020291648500354 0.000481669545118834
  70 3126.75837145673 ""  18.6413611097144 0 0 6.45052008101402e-05 5.47203289796632e-05 -0.000100734924127232 0.00016814082824542 0.000221929065779183 -0.000838203225948266 -0.0012316644111603 -0.000740630091074816 0.00085167233476923 -0.000256801158940477 -0.000233365544521097 0.000238953674578814 0.0289901468453942 0.000384825791297492 0.0810908759346208 -3.09366264580914e-05 -0.000164428051405148 0.000427118485905288 -0.00104500541325886 0.0014191986047971 -0.0014867562644795 0.000625492860855031 0.000321947191883416 -0.00139520660583174 0.00444073860244977 -0.00179800632421593 0.0013482403638758 -0.000684396721847386 0.000237802142877046 -0.00574273277480526 0.0106987742921478 0.00998721598233802 -0.0055435861889303 -0.213601134293817 0.0699825914528779 -0.895195124677418 -0.147185688905429 0.0707103240936209 -0.00319220073167227 0.0180635098017901 -0.145886707470165 -0.0578340493148488 -0.000116519119029239 0.000420803287818023 -0.00015884291561501 -2.26041177963978e-05 -4.78074253820592e-06 3.14518325054877e-06 4.52016768317807e-05 -4.29556702001957e-05 4.11353937963337e-05 8.63986799344686e-05 -3.34552698274794e-05 2.67585419678673e-05 0.000112566640514061 -0.00274154591442503 -0.00299803284365257 0.00154168491845387 -0.00157449404245129 0.00470221038410398 -0.000164423464806967 0.000249663157349058 -0.000522110453794625 1.84805565845202e-05 -2.35507243888836e-05 3.16037580147796e-05 -0.000116896763328078 0.000160089902611967 -0.00045535774922286 -0.000978272979645869 0.000317601465303407 9.73916086627119e-05 -7.1668472698648e-05 -7.267520807236e-05 9.26449684349909e-05 0.000187109923417139 0.000203177184655308 -0.000936496273472392 8.34079245419311e-05 0.000230313748772196 0.000152368477379349
  71 3132.02576828951 ""  13.2509037366481 0 0 0.000156716276195768 0.000310051012906999 -0.00689442623907561 1.34436712458604e-05 -0.000769473541795469 -0.000339738577413564 0.0519643224583529 0.0367396756170732 -0.0490211410497299 3.57299974521076e-05 0.000103147237297231 0.000106447690663167 0.0004572714798728 -0.000177755053779962 0.00159152110618204 0.0029563511947636 -0.00325627338337493 0.0770883798721117 -0.00282553766980435 0.000147284413705907 -0.000572075240390205 -0.000728564232074651 0.00359923910747098 0.00148574346179887 -0.15062818462091 0.0665851557886626 -0.0509998650797532 0.0404659372914481 -0.0131792546878277 0.378327018755526 -0.514302384762308 -0.487526286504726 0.260832688839196 -0.00424825473874593 0.00138091145506717 -0.0179007499958367 -0.00197500922181626 0.00100191519280029 -2.90915099969756e-05 0.000486713353757689 -0.000330310874472316 -0.000222716351272917 0.0100126152639067 -0.0223189083150332 0.00750172050028725 -0.000161696453165301 0.000224139993716137 -4.86962694268189e-05 -0.000882637434377701 -0.000236106175957546 0.000507400450244626 7.93969935608009e-05 -7.96768110317022e-06 0.000493317821717526 -0.00963476761898177 0.166450397847891 0.185928612189825 -0.0921911089428521 0.0909222934413827 -0.276681151033963 0.000928664487700537 0.000578560338271479 -0.00193256295975953 1.11727319568697e-05 0.000104586681710873 0.000140475601474678 -0.00184580223810217 0.00146755816330846 -0.00607100934197321 0.0017285753071923 -0.00116691532418597 -0.000656594929801297 -0.000386427618583154 0.000659130891924023 8.7113487796501e-05 0.00247576246706504 -0.000868738224882799 -0.000659402596877311 0.000839324916884344 -0.00147530062443016 -0.000569403433674436
  72 3138.28973556013 ""  11.9221534556827 0 0 0.0003619808379307 0.00054502254074979 -0.00291629707123683 0.000240484735181515 -0.000414346626849331 -5.47530336388608e-05 0.0244000040399764 0.0164463615865487 -0.0200041964804835 -2.36243014475608e-05 6.43797960477344e-07 8.46008489978252e-05 3.45408220815137e-05 -5.40359238555122e-06 0.000110031375890816 0.00256959516969155 -0.00116547560294705 0.0313792518948339 -0.00174891060198817 0.000974153335879544 -0.000627060290685886 -0.000372266297290253 0.000820721616522703 0.000442116804779774 -0.0778463396448684 0.0325402841923369 -0.0247572508427664 0.0163164405543609 -0.00479139403040433 0.146166811435063 -0.233427082755439 -0.222868668272468 0.118465711898184 -0.000303542627891067 7.92705902486032e-05 -0.00108399333942645 -0.000256003084245492 6.18197777721892e-05 8.72520184124753e-06 6.92339382205786e-05 5.70584310036788e-05 -4.88110190914667e-05 -0.022397516853927 0.048382207364032 -0.0218358620551036 0.000342871632355884 -0.000541869291357262 0.000165838798843727 0.00179076461535444 0.000472870867613901 -0.00141687164549202 -0.000279810873879498 0.000295598621174126 -0.00124045587373039 0.0220926690728387 -0.347658624908694 -0.388786690482118 0.215960800247864 -0.214610441627393 0.650615452146384 -0.000897394369716539 -0.00223100963456553 0.00666977766456716 -0.00143384452987491 -0.00200320549104814 0.00041312673417852 0.00446750166935999 -0.00364747535618592 0.0151895520054211 -0.000867246761033384 0.00137337642836561 0.00100539638663691 0.00040304017913512 -0.000838098374102575 0.000403805937864559 -0.00129804700561537 -0.000398631509783556 -0.00125169605859855 -0.00311089644643903 0.00115842079027875 0.000502712300521794
  73 3236.71006282438 ""  6.6272914846754 0 0 6.398526791388e-06 -1.36496479141248e-05 -1.3749070610547e-05 -2.66186469130554e-05 -3.99443423644096e-05 -5.71112698707113e-06 0.00143116016956425 0.00115782690267837 -0.000593619234427621 2.37012479624762e-05 1.32971889573572e-05 -2.48568693286302e-05 4.23506746195606e-06 -7.00661504013715e-06 1.75903355213246e-05 -0.00136334617991076 -0.00031457389852924 -0.000456456068810447 -0.000425300809856158 0.000284643109087843 -2.96525180441185e-05 7.87920857763659e-05 -1.44494141093577e-05 2.99951670346774e-06 -0.00542369559994889 0.00116362899645888 -0.0015046649048634 0.000979573760736995 0.000535381371131683 -0.000565252903574657 -0.0155755295096758 -0.0142928171812988 0.00869038675729939 -1.93858927105477e-05 3.86872112839292e-05 -0.000218139024457452 3.98360430016325e-05 3.42963847314708e-05 -2.17869246406154e-05 1.37263927602431e-05 -4.89829740498042e-06 -2.12667582883544e-06 0.0107228860247696 0.0296636666470731 0.0890913310054093 -0.000139227568841721 -0.000274847902015878 -0.00063169466365186 0.00121448187816831 -0.000208722720923269 0.00287071126012227 0.000338243445481913 -0.00049808587098515 0.000141825645023585 0.0394212113797659 -0.525785268593188 -0.548524514671409 -0.168415360704873 0.182541218810017 -0.493709952072168 -0.00690894740938361 0.00583698267816044 -0.0176901909979804 0.000602749910751842 0.00106926098410068 -0.000152939171268566 -0.00117683491617187 0.000473870535158948 -0.00805374619156533 -0.00310015348141804 0.00174954810018624 3.70563855543364e-05 -1.04776397393939e-05 -0.000999527789087118 -0.00236406463981832 0.00749407479632028 0.00279074353840372 0.0094833750224777 -0.00725619231951237 0.00408370083557092 0.00640810614889637
  74 3456.34144523951 ""  10.4660443652027 0 0 -0.000417154102318822 -0.000634002413887864 0.00118014507284863 7.50418535175905e-05 9.71976962093871e-05 -2.51997746348065e-05 2.18348971590937e-05 0.000168733915136006 -4.12910844393061e-05 -0.000156010681780519 -4.19457257313207e-05 3.57490823773597e-05 -2.28606265930482e-05 4.42170038921282e-05 -6.11421479269401e-05 -0.00171546702161633 0.00147936037875746 -0.0104099007277577 -0.000563884320659735 5.48917330311937e-05 0.00119936578301194 0.000981826821198305 0.0007637660805959 6.84367029966697e-05 -0.00160134648560279 0.00084778540524393 -0.000324213586951405 0.000151344698076824 -0.000431797737016634 0.000911313259587168 -0.000273567708329929 -0.000203565743665832 0.00021133184894691 4.15572380949146e-05 -0.000109796911787791 0.000776083282689718 0.000220855618468602 -0.000188525051674139 9.38801637310132e-05 3.21114430310378e-05 5.62010645565502e-05 -2.75086998051317e-05 -0.00121583101650417 -0.000582180520424511 0.00028469955531553 0.000269414910138924 -4.23658783376654e-05 -7.70557069934729e-05 -0.000292904462036344 0.000282041200531041 -2.57506690051379e-05 0.000278727157117128 0.000656907840880584 -0.000236581726314865 0.00186484819068581 0.00148292763598643 0.000123686389754204 0.00177078642380501 0.00204533516077544 -0.00359766730925706 0.000354338995867373 -0.000923795758063891 0.000827358595385886 -0.00330997431557825 -0.00651390375210688 0.0022691691897852 0.000254341507392468 1.16324369191813e-06 0.000494653680725859 0.000638114592325931 -0.00113587601109412 -4.11708441316489e-05 0.0139668258103092 -0.0492138347004432 0.0219163540919139 -0.0577680750990112 0.108957217110623 -0.672885726925469 -0.11820640445412 0.578559046966684 0.363654572122451
  75 3524.7235773751 ""  31.0215486923362 0 0 -0.00049378632627139 -0.000123888622624288 -0.00157718338747817 3.45490845228527e-05 0.000256699917566517 0.000132294036005427 -0.000123768012843998 0.000290758185281256 0.000309528306971529 8.10823238291907e-05 -1.99100849261849e-05 -6.78156518413897e-05 7.61344651571452e-05 4.99058630908632e-05 2.20662033660723e-05 0.00390676786978703 -0.00127218924481547 0.0156951227526672 -0.000924243814039456 0.000337011964163635 -0.000647538367649048 0.000805628744754123 -0.000902447810250502 -0.00117863518382925 -0.000186509784776996 -0.00012923332502677 2.85759882605457e-05 -0.000522210600535519 0.000953050532609754 -0.000309059313799612 -5.20371226882841e-05 4.91169481830959e-05 -0.00027685321030997 1.12556190566678e-05 -4.72687349843999e-06 -0.000315700230687519 -0.000639894435514379 0.000160951311328334 -9.08948191612558e-05 -4.39399567161826e-05 -0.000543428102432165 -0.000156441547454697 -0.000154093850957362 -0.000453074374144674 -0.000838923974575222 -8.34319983883579e-06 -3.76825700171511e-05 -1.99127574181873e-05 -6.91007621451751e-05 1.52047175808062e-05 0.000147138416061792 0.000226012161324312 0.000545984017889157 -0.000221348021495286 0.00186588891824766 0.00914910598415247 0.00786066909372758 -2.92389705140467e-05 -0.00379634994186873 0.00712409997841974 -7.74417195453665e-05 0.000118672466556518 -0.000666202306233253 -0.0020264463100661 -0.00514159929683833 0.00151647640109896 0.000152700316611737 -0.000131940473546657 0.000328801024257937 -0.000609958254645971 -0.000791283907960705 0.000318379916724218 0.00420985111003675 -0.0315927068697532 -0.0714968950552564 0.0550927622033048 -0.136904831687293 0.661977268139591 -0.11036897570056 0.571799404917502 0.327715484335559
  :::
 } 
 m_exists[75] { 
  s_m_exists
  :::
  1 11111111111111111111111111111111111111111111111111111111111111111111111111111111111111 
  2 11111111111111111111111111111111111111111111111111111111111111111111111111111111111111 
  3 11111111111111111111111111111111111111111111111111111111111111111111111111111111111111 
  4 11111111111111111111111111111111111111111111111111111111111111111111111111111111111111 
  5 11111111111111111111111111111111111111111111111111111111111111111111111111111111111111 
  6 11111111111111111111111111111111111111111111111111111111111111111111111111111111111111 
  7 11111111111111111111111111111111111111111111111111111111111111111111111111111111111111 
  8 11111111111111111111111111111111111111111111111111111111111111111111111111111111111111 
  9 11111111111111111111111111111111111111111111111111111111111111111111111111111111111111 
  10 11111111111111111111111111111111111111111111111111111111111111111111111111111111111111 
  11 11111111111111111111111111111111111111111111111111111111111111111111111111111111111111 
  12 11111111111111111111111111111111111111111111111111111111111111111111111111111111111111 
  13 11111111111111111111111111111111111111111111111111111111111111111111111111111111111111 
  14 11111111111111111111111111111111111111111111111111111111111111111111111111111111111111 
  15 11111111111111111111111111111111111111111111111111111111111111111111111111111111111111 
  16 11111111111111111111111111111111111111111111111111111111111111111111111111111111111111 
  17 11111111111111111111111111111111111111111111111111111111111111111111111111111111111111 
  18 11111111111111111111111111111111111111111111111111111111111111111111111111111111111111 
  19 11111111111111111111111111111111111111111111111111111111111111111111111111111111111111 
  20 11111111111111111111111111111111111111111111111111111111111111111111111111111111111111 
  21 11111111111111111111111111111111111111111111111111111111111111111111111111111111111111 
  22 11111111111111111111111111111111111111111111111111111111111111111111111111111111111111 
  23 11111111111111111111111111111111111111111111111111111111111111111111111111111111111111 
  24 11111111111111111111111111111111111111111111111111111111111111111111111111111111111111 
  25 11111111111111111111111111111111111111111111111111111111111111111111111111111111111111 
  26 11111111111111111111111111111111111111111111111111111111111111111111111111111111111111 
  27 11111111111111111111111111111111111111111111111111111111111111111111111111111111111111 
  28 11111111111111111111111111111111111111111111111111111111111111111111111111111111111111 
  29 11111111111111111111111111111111111111111111111111111111111111111111111111111111111111 
  30 11111111111111111111111111111111111111111111111111111111111111111111111111111111111111 
  31 11111111111111111111111111111111111111111111111111111111111111111111111111111111111111 
  32 11111111111111111111111111111111111111111111111111111111111111111111111111111111111111 
  33 11111111111111111111111111111111111111111111111111111111111111111111111111111111111111 
  34 11111111111111111111111111111111111111111111111111111111111111111111111111111111111111 
  35 11111111111111111111111111111111111111111111111111111111111111111111111111111111111111 
  36 11111111111111111111111111111111111111111111111111111111111111111111111111111111111111 
  37 11111111111111111111111111111111111111111111111111111111111111111111111111111111111111 
  38 11111111111111111111111111111111111111111111111111111111111111111111111111111111111111 
  39 11111111111111111111111111111111111111111111111111111111111111111111111111111111111111 
  40 11111111111111111111111111111111111111111111111111111111111111111111111111111111111111 
  41 11111111111111111111111111111111111111111111111111111111111111111111111111111111111111 
  42 11111111111111111111111111111111111111111111111111111111111111111111111111111111111111 
  43 11111111111111111111111111111111111111111111111111111111111111111111111111111111111111 
  44 11111111111111111111111111111111111111111111111111111111111111111111111111111111111111 
  45 11111111111111111111111111111111111111111111111111111111111111111111111111111111111111 
  46 11111111111111111111111111111111111111111111111111111111111111111111111111111111111111 
  47 11111111111111111111111111111111111111111111111111111111111111111111111111111111111111 
  48 11111111111111111111111111111111111111111111111111111111111111111111111111111111111111 
  49 11111111111111111111111111111111111111111111111111111111111111111111111111111111111111 
  50 11111111111111111111111111111111111111111111111111111111111111111111111111111111111111 
  51 11111111111111111111111111111111111111111111111111111111111111111111111111111111111111 
  52 11111111111111111111111111111111111111111111111111111111111111111111111111111111111111 
  53 11111111111111111111111111111111111111111111111111111111111111111111111111111111111111 
  54 11111111111111111111111111111111111111111111111111111111111111111111111111111111111111 
  55 11111111111111111111111111111111111111111111111111111111111111111111111111111111111111 
  56 11111111111111111111111111111111111111111111111111111111111111111111111111111111111111 
  57 11111111111111111111111111111111111111111111111111111111111111111111111111111111111111 
  58 11111111111111111111111111111111111111111111111111111111111111111111111111111111111111 
  59 11111111111111111111111111111111111111111111111111111111111111111111111111111111111111 
  60 11111111111111111111111111111111111111111111111111111111111111111111111111111111111111 
  61 11111111111111111111111111111111111111111111111111111111111111111111111111111111111111 
  62 11111111111111111111111111111111111111111111111111111111111111111111111111111111111111 
  63 11111111111111111111111111111111111111111111111111111111111111111111111111111111111111 
  64 11111111111111111111111111111111111111111111111111111111111111111111111111111111111111 
  65 11111111111111111111111111111111111111111111111111111111111111111111111111111111111111 
  66 11111111111111111111111111111111111111111111111111111111111111111111111111111111111111 
  67 11111111111111111111111111111111111111111111111111111111111111111111111111111111111111 
  68 11111111111111111111111111111111111111111111111111111111111111111111111111111111111111 
  69 11111111111111111111111111111111111111111111111111111111111111111111111111111111111111 
  70 11111111111111111111111111111111111111111111111111111111111111111111111111111111111111 
  71 11111111111111111111111111111111111111111111111111111111111111111111111111111111111111 
  72 11111111111111111111111111111111111111111111111111111111111111111111111111111111111111 
  73 11111111111111111111111111111111111111111111111111111111111111111111111111111111111111 
  74 11111111111111111111111111111111111111111111111111111111111111111111111111111111111111 
  75 11111111111111111111111111111111111111111111111111111111111111111111111111111111111111 
  :::
 } 
} 
