# Supplementary material for: Cut-off Scale and Complex Formation in Density Functional Theory Computations of Epoxy-Amine Reactivity
Source: ACS Omega. 2021 Oct 25;6(44):29424–31. doi: 10.1021/acsomega.1c03229 (PMC8587129; doi:10.1021/acsomega.1c03229)
Supplement: Supplementary file 1 — ao1c03229_si_001.zip [file ao1c03229_si_001.zip › Final_structures/Primary/A4_E1_B3LYP-D3_CC-PVTZ-F_canonical/Amine_frag4_transition_state_1-3_isomer18.vib]

{ 
 s_m_m2io_version
 :::
 2.0.0 
} 

f_m_table { 
 i_j_atom_total
 :::
 27
 m_column[86] { 
  s_m_data_name
  s_m_column_name
  i_m_width
  b_m_visible
  s_m_units
  :::
  1 r_j_Frequency  "Frequency"  10 1 "" 
  2 s_j_Symmetry  "Symmetry"  10 0 "" 
  3 r_j_Intensity  "Intensity"  10 1 "" 
  4 r_j_Raman_Act  "Raman Act"  10 0 "" 
  5 r_j_Raman_Int  "Raman Int"  10 0 "" 
  6 r_j_x1  "x1"  10 0 "" 
  7 r_j_y1  "y1"  10 0 "" 
  8 r_j_z1  "z1"  10 0 "" 
  9 r_j_x2  "x2"  10 0 "" 
  10 r_j_y2  "y2"  10 0 "" 
  11 r_j_z2  "z2"  10 0 "" 
  12 r_j_x3  "x3"  10 0 "" 
  13 r_j_y3  "y3"  10 0 "" 
  14 r_j_z3  "z3"  10 0 "" 
  15 r_j_x4  "x4"  10 0 "" 
  16 r_j_y4  "y4"  10 0 "" 
  17 r_j_z4  "z4"  10 0 "" 
  18 r_j_x5  "x5"  10 0 "" 
  19 r_j_y5  "y5"  10 0 "" 
  20 r_j_z5  "z5"  10 0 "" 
  21 r_j_x6  "x6"  10 0 "" 
  22 r_j_y6  "y6"  10 0 "" 
  23 r_j_z6  "z6"  10 0 "" 
  24 r_j_x7  "x7"  10 0 "" 
  25 r_j_y7  "y7"  10 0 "" 
  26 r_j_z7  "z7"  10 0 "" 
  27 r_j_x8  "x8"  10 0 "" 
  28 r_j_y8  "y8"  10 0 "" 
  29 r_j_z8  "z8"  10 0 "" 
  30 r_j_x9  "x9"  10 0 "" 
  31 r_j_y9  "y9"  10 0 "" 
  32 r_j_z9  "z9"  10 0 "" 
  33 r_j_x10  "x10"  10 0 "" 
  34 r_j_y10  "y10"  10 0 "" 
  35 r_j_z10  "z10"  10 0 "" 
  36 r_j_x11  "x11"  10 0 "" 
  37 r_j_y11  "y11"  10 0 "" 
  38 r_j_z11  "z11"  10 0 "" 
  39 r_j_x12  "x12"  10 0 "" 
  40 r_j_y12  "y12"  10 0 "" 
  41 r_j_z12  "z12"  10 0 "" 
  42 r_j_x13  "x13"  10 0 "" 
  43 r_j_y13  "y13"  10 0 "" 
  44 r_j_z13  "z13"  10 0 "" 
  45 r_j_x14  "x14"  10 0 "" 
  46 r_j_y14  "y14"  10 0 "" 
  47 r_j_z14  "z14"  10 0 "" 
  48 r_j_x15  "x15"  10 0 "" 
  49 r_j_y15  "y15"  10 0 "" 
  50 r_j_z15  "z15"  10 0 "" 
  51 r_j_x16  "x16"  10 0 "" 
  52 r_j_y16  "y16"  10 0 "" 
  53 r_j_z16  "z16"  10 0 "" 
  54 r_j_x17  "x17"  10 0 "" 
  55 r_j_y17  "y17"  10 0 "" 
  56 r_j_z17  "z17"  10 0 "" 
  57 r_j_x18  "x18"  10 0 "" 
  58 r_j_y18  "y18"  10 0 "" 
  59 r_j_z18  "z18"  10 0 "" 
  60 r_j_x19  "x19"  10 0 "" 
  61 r_j_y19  "y19"  10 0 "" 
  62 r_j_z19  "z19"  10 0 "" 
  63 r_j_x20  "x20"  10 0 "" 
  64 r_j_y20  "y20"  10 0 "" 
  65 r_j_z20  "z20"  10 0 "" 
  66 r_j_x21  "x21"  10 0 "" 
  67 r_j_y21  "y21"  10 0 "" 
  68 r_j_z21  "z21"  10 0 "" 
  69 r_j_x22  "x22"  10 0 "" 
  70 r_j_y22  "y22"  10 0 "" 
  71 r_j_z22  "z22"  10 0 "" 
  72 r_j_x23  "x23"  10 0 "" 
  73 r_j_y23  "y23"  10 0 "" 
  74 r_j_z23  "z23"  10 0 "" 
  75 r_j_x24  "x24"  10 0 "" 
  76 r_j_y24  "y24"  10 0 "" 
  77 r_j_z24  "z24"  10 0 "" 
  78 r_j_x25  "x25"  10 0 "" 
  79 r_j_y25  "y25"  10 0 "" 
  80 r_j_z25  "z25"  10 0 "" 
  81 r_j_x26  "x26"  10 0 "" 
  82 r_j_y26  "y26"  10 0 "" 
  83 r_j_z26  "z26"  10 0 "" 
  84 r_j_x27  "x27"  10 0 "" 
  85 r_j_y27  "y27"  10 0 "" 
  86 r_j_z27  "z27"  10 0 "" 
  :::
 } 
 m_row[75] { 
  r_j_Frequency
  s_j_Symmetry
  r_j_Intensity
  r_j_Raman_Act
  r_j_Raman_Int
  r_j_x1
  r_j_y1
  r_j_z1
  r_j_x2
  r_j_y2
  r_j_z2
  r_j_x3
  r_j_y3
  r_j_z3
  r_j_x4
  r_j_y4
  r_j_z4
  r_j_x5
  r_j_y5
  r_j_z5
  r_j_x6
  r_j_y6
  r_j_z6
  r_j_x7
  r_j_y7
  r_j_z7
  r_j_x8
  r_j_y8
  r_j_z8
  r_j_x9
  r_j_y9
  r_j_z9
  r_j_x10
  r_j_y10
  r_j_z10
  r_j_x11
  r_j_y11
  r_j_z11
  r_j_x12
  r_j_y12
  r_j_z12
  r_j_x13
  r_j_y13
  r_j_z13
  r_j_x14
  r_j_y14
  r_j_z14
  r_j_x15
  r_j_y15
  r_j_z15
  r_j_x16
  r_j_y16
  r_j_z16
  r_j_x17
  r_j_y17
  r_j_z17
  r_j_x18
  r_j_y18
  r_j_z18
  r_j_x19
  r_j_y19
  r_j_z19
  r_j_x20
  r_j_y20
  r_j_z20
  r_j_x21
  r_j_y21
  r_j_z21
  r_j_x22
  r_j_y22
  r_j_z22
  r_j_x23
  r_j_y23
  r_j_z23
  r_j_x24
  r_j_y24
  r_j_z24
  r_j_x25
  r_j_y25
  r_j_z25
  r_j_x26
  r_j_y26
  r_j_z26
  r_j_x27
  r_j_y27
  r_j_z27
  :::
  1 -379.543791296774 ""  554.076708746783 0 0 0.0460449386538906 -0.00499962057395292 0.00951994015866019 0.00545568917342728 -0.000531155867671741 0.000421295027809621 0.00648174271278607 0.00368407596568147 -0.00251861768001914 0.00633868857711003 0.00437634958106818 -0.00418811207585605 0.00183412699559794 -0.000432941546198342 -0.00339860878243937 0.10164991594903 -0.0363890613051815 -0.0635867345010242 -0.0151013859268416 -0.00602570824920857 0.0231106485208553 -0.00456396471026288 0.0190406359645525 -0.025356056828128 -0.0152918232032259 -0.0149142341145827 -0.0261789260204964 -0.0106926473726239 0.0232565214780889 0.0187708765971723 0.00898829470985347 0.00366520452488909 -0.00102314449155971 0.00115121561024723 0.00290245519432087 -0.00668502427938733 0.00143997621833957 -0.000942151155271127 -0.00490507280911842 0.000466815633739361 0.00394847313173898 -0.00726671041123281 -0.215631279992014 0.017228167481394 -0.0667406624617236 0.0288141604389365 -0.0369280143423398 -0.024424803393458 -0.000542481489106237 0.0431172922631945 0.0424444794693666 -0.0172539484573094 0.0104313543971332 0.0146168310385079 -0.0712959550086728 0.0233926738612463 -0.0304413954297292 -0.0909607261440089 0.00696033823490674 0.0139860129660491 -0.057617365186092 0.0349115539450731 0.0133578361834757 -0.0200195393251531 0.00630551940328074 0.0106828817402652 -0.00181772854470988 0.00461167973333407 -0.00389473601119398 -0.0221386893250974 -0.00446334163006643 0.0315449345272294 0.110429900431884 -0.0203383253254986 0.0365720900199028 0.0891723720412643 -0.0290881225061203 0.0603664182797578 0.0815372577445342 -0.0535501723080085 0.0108176986120343
  2 17.6619565938242 ""  1.98041921412424 0 0 -0.0124761792933738 0.0297269170081658 0.0141592847167888 0.0244757426751863 -0.000412968549951322 -0.00591657198516838 -0.0294654914011113 0.0222940710742682 0.0377786062372387 0.038744934961217 0.0119777628019337 -0.0321680154502866 0.118137074936235 -0.0204010238097771 -0.0599115448040239 -0.0232652208191858 0.0264188184270594 0.0282178030804264 0.0376106046513693 -3.01086998097442e-05 -0.0220106739341375 0.0274690597263045 -0.0327939759979094 0.0147900082366222 -0.0250785285598594 -0.00938247406345416 0.0646135979079623 -0.0132917840029742 0.0267755596535014 0.0180574721114821 -0.063312463493466 0.0440981813347955 0.0490257044310548 0.118244781241606 -0.00641989734657558 -0.0788181437380785 0.152601965968818 -0.00719159232015681 -0.108595725271964 0.145235031930798 -0.0716984405214451 -0.0157014185145569 -0.0112851782622244 0.0577558495387386 -0.0203776143927671 -0.0329537566708988 -0.0148808585022158 0.01634010728849 -0.0489616111734589 -0.0227325322756099 0.0414852361449117 -0.0402969604985355 -0.12891464998993 0.0271609023297169 -0.014503053711892 0.133958592497448 -0.00313781918301157 0.0249530460475512 0.0382338656476999 -0.0898462574168888 -0.0940080069919528 0.000787892480969202 0.110026722653568 -0.0527005877688069 -0.12682088293411 0.0451250334572973 0.00499084465325242 -0.153011744714836 -0.0396452766106088 -0.0676502812154168 -0.187206647587904 0.0664350748342798 -0.0152665846805838 0.0685821825108018 -0.0117580844462153 -0.00538788650133367 0.072077501710208 -0.0340670760054968 -0.0332153422817192 0.0917463838033465 0.000765798680653384
  3 40.9079638348381 ""  5.72106566956111 0 0 -0.0200624564896618 0.0174907152699295 -0.0241222001746875 -0.0134598515743891 0.0292976216280306 -0.00881515017189513 -0.0244691024847157 0.0250835020705402 -0.0388611524981654 0.0343853751571084 0.00755162237706709 0.0134415870387146 0.118751186443735 0.0107224284983115 0.0334893866593214 -0.0198821253806455 0.00703180007582416 -0.0260126994014144 -0.0249059661325114 0.0675919233510871 0.0105564342726344 -0.0328883512918115 0.0173319494583855 -0.0323191175028843 -0.0213523610434756 0.0244781071759843 -0.033535215501501 -0.0179101093015762 0.0350254544460123 -0.0459853760555447 -0.0363355643637794 0.0202925689114755 -0.0471346784711089 0.148509752135658 -0.00793413745096446 0.0503032813349874 0.145059890070252 0.0688444119246025 0.0103727675330399 0.130143830143538 -0.0268760376387606 0.0551644482935106 -0.0283049622245437 -0.0576444765180847 0.0225490231357189 -0.049828495247312 -0.118424199713419 0.0398097616331014 -0.0331960731139972 -0.0281196239585207 -0.0264826190249509 0.0224072377648143 0.0983492496073718 -0.000935539095479382 -0.0575683928787651 -0.131563085627528 -0.000800131039852314 -0.0083209218030908 -0.0501554509055631 0.10436051253833 -0.0622522432584183 -0.0313457531147777 -0.128800948573218 0.0346274065567982 0.172534378895273 -0.0537069747211472 0.0558641872318336 0.108806541123532 0.098929179611052 0.0174541455111124 0.106756308648429 -0.027858557964527 -0.0173821505597458 0.0135535661860757 -0.0160301974344255 -0.0336535277590221 0.0221796815531372 -0.0404401788303477 0.0120444704105137 0.0350265964291799 -0.00138507505725355
  4 85.6678020209913 ""  4.41083105213715 0 0 -0.0046679239074891 2.08968820305057e-05 -0.00268682953873483 0.0288058838454107 -0.011725333816619 -0.00433232127287744 -0.0582750752930354 0.00897072137351504 0.00221369413143217 0.151659872402446 -0.0367107519039515 0.00106439060601359 -0.0889462481424963 0.012338435734354 0.019671223534588 -0.00616584268025833 -0.0309833614063396 -0.00482072883193598 -0.00040055754275148 0.0557384796870799 0.0425324314620179 -0.0227600441411077 -0.0648480955920801 -0.0550970124259199 -0.0627608116776765 -0.0372825790084804 0.02444062686098 -0.0408558864169412 0.0427901865456657 -0.016615986910971 -0.111101356894221 0.0263909325567395 0.00357241255064809 0.0935995947248864 -0.0248728888675462 0.0184348873533485 -0.259142881318132 0.0451232193327018 0.287702466342915 -0.281531762555455 0.0533770256272445 -0.230994203247998 0.0154223185386372 0.0238515889349246 0.00591438474836085 -0.00316898074662547 -0.0447923606139574 -0.00859412008291744 -0.0215085778110564 -0.00380240741213888 -0.00507198065783113 -0.0238693479026768 0.000455005754528921 -0.0051365819688889 0.00820085866302251 0.0254937897414763 0.00481627891624729 0.0383655991370985 0.0182575939089183 0.00613093682140702 -0.0576529859566955 0.00783554057773102 -0.0104954658834085 -0.0386784351622012 0.0402866888111372 -0.00122472373263955 0.0156162970902009 -0.00824644558940488 0.00143362086635934 -0.051145675713096 -0.0295631307093764 -0.016501702262962 0.0136571820595978 0.0492287991271979 -0.00286182647757834 0.0391469160293579 0.0526989619944833 -0.0344943407282541 0.0130599007523186 0.0788138423745808 0.0145718944937712
  5 100.343218341989 ""  3.02316309029529 0 0 0.00467503280876895 -0.0102264490622923 0.0217531072722499 0.0841060026897627 -0.0273549341066857 0.0272573933372943 0.029035746399274 -0.0149622891806736 0.0222199015042326 -0.00339546241210619 -0.00830924945437284 0.0243713470397816 -0.0486092685124597 -0.00315547758191108 0.0233333592105647 -0.0407515874488176 -0.0126780621110889 0.0830726825111709 0.141925740159116 -0.0573915396694813 -0.0481510547960518 0.140914001459157 -0.0211534916248734 0.11104726900901 0.0565664848698712 -0.0324033190395491 0.0762906816144921 0.0680394075760621 -0.0122615593734915 -0.0265742504525578 -0.0240939614196218 -0.00265405953865527 0.0185330642812288 -0.13795347357839 0.0141029445321928 0.0253309778373162 -0.0369972494327236 -0.0726178197908206 -0.0146266273537376 -0.0113134352769304 0.0549160967244683 0.0592503833870545 -0.0498862591310663 0.0334388539507066 -0.0954778319037883 -0.0704702616003367 -0.00600577893730472 0.0574875156420633 -0.0161138164464041 0.0103324890793076 -0.0201768995701931 0.119242366813848 0.00503446135747811 -0.00285951892876282 -0.0540786946643294 0.0668698387538606 -0.0893886508790238 -0.0432150263746892 0.0286736530124053 -0.1202006560921 -0.0489913178535346 0.0172922552028157 -0.0472440413971293 0.159073339109582 0.0412508367399615 -0.0798255796675228 0.175096356694288 -0.00422588838577429 0.0241464271189425 0.126459950290109 -0.0250393311217959 0.0684190977686161 -0.0438799891296896 0.0188896986482831 -0.0661392937818497 -0.0450159507818908 0.0219243581036257 -0.0784544949626698 -0.101666847247111 0.0422027713240279 -0.0566478977373526
  6 132.236957600284 ""  4.62480289533954 0 0 0.0032114847386649 -0.0274082361374601 -0.00281949000445093 0.0642727101716357 -0.0258249861904389 0.0123234442416122 -0.115001023458143 0.0162429954557284 -0.0472631592129016 -0.0619453218885887 -0.00148401337409629 0.0112966831499529 -0.0311731915006704 -0.00994358112774584 0.00659406342305857 0.0036167016083753 -0.11806458179744 -0.0151018225207197 0.127377508843671 -0.0711895761731623 -0.071296664732876 0.132766265598726 0.000448147828407962 0.103656517590167 -0.148383850010181 -0.0365925532194704 -0.0671079804101528 -0.115341849480298 0.110750757291047 -0.0388996730867011 -0.170635764995758 0.00760604039542335 -0.072303821395106 -0.261250384279645 0.0323854789671485 0.0144073362703892 0.0634248185584925 -0.137797787792525 -0.174233839374937 0.116155527342287 0.0706702407897807 0.177090951784381 0.0581348191991943 0.0511493036676608 0.0192866253496294 0.0426194369137045 -0.070013157325202 -0.0153157284434178 0.00336528024215611 0.00732231201119595 0.00180963821496374 -0.0108254174201273 0.0199513758710352 0.000585745883857755 0.0682744891998431 0.0702470396533084 0.0256554991378533 0.0775721014572416 0.044210982991641 0.000266799819981818 -0.0611449587827092 0.0253126715593953 -0.0101762398812293 -0.046488032697229 0.109353851496386 0.0126588096082375 0.0740292765352235 0.00192919686690416 0.018951457748 -0.0723814320531479 -0.0439107951503307 -0.0316292067724668 0.0509575845837392 0.0425089789212154 0.0205333744352009 0.0987151695512898 0.0419085389762039 -0.0116017051192602 0.045961534007359 0.0618733741093536 0.0310648794446888
  7 170.426005354006 ""  6.18746486314589 0 0 0.0296775209790903 -0.0100442106539052 -0.00545372643470483 0.107770761408848 -0.0117175510356481 0.0161278386965068 0.057015387647691 0.0133169772415598 -0.0688039251926406 0.0474687092310926 0.0093557114506598 -0.00387263256659747 -0.0190949341755525 -0.00533248048303181 -0.0390589354402191 -0.0125069232209889 -0.0363045901790645 0.0470926679144945 0.157670820845367 -0.0327886369934676 -0.0493482252249503 0.151443787236057 -0.0207102123589136 0.0864987978297441 0.0866614423168091 0.0328634499354239 -0.034954279472261 0.0952364599964854 0.0481102983923408 -0.114349003396579 0.00970218225288077 -0.0174774549655636 -0.113486276956718 -0.163118384403268 0.0417517974624382 -0.0622935157362964 0.00208478893968139 -0.13363297066926 -0.108513321150418 0.0424575225698066 0.0630717348975216 0.0253731208570128 -0.0289895755509448 -0.0545446580033721 0.060519060401374 -0.036328533341951 0.0418070056725959 0.0276802240905426 -0.0308756781822254 -0.00769531887222951 0.033538223210893 -0.108401219923679 0.0271042697652375 0.0297073773032031 -0.0787897363531529 -0.0951645670807941 0.0408940045222531 -0.0334707657044084 -0.0488727146316007 0.10256530434672 0.0314125127654939 -0.0251958420533076 0.0345293555445962 -0.105281620205785 -0.0674877373152331 0.0695351823053624 -0.235168640455316 0.0584221440579548 0.0233249422199431 -0.055772960636186 0.123161011205838 -0.0166740430755723 -0.0107488179281843 -0.0115245405707566 -0.0382749522508579 -0.0331576702387817 0.00474797441972584 -0.085614030607891 0.0285769306198802 0.0360412490137198 -0.0070536789105027
  8 191.623218402872 ""  8.62978411362513 0 0 -0.0206593408568396 0.00895470408577875 0.0597819245190754 0.0119867831965127 0.0225319735061045 0.0873096897393657 -0.0638349131453851 0.0666765661135613 -0.0521019034773186 0.00722603692207633 0.054553589775776 0.0287686854175967 -0.00294860830578228 -0.0303527437708871 -0.0922332650386119 -0.0327591417905843 -0.0618953610607815 0.0667883322594156 0.0268288947260004 0.00606439917597427 0.0656243916139999 0.019072371137503 0.00530847652692803 0.105339680847506 -0.0403253494379802 0.0338398514721688 0.00611204736525667 0.00492559098423645 0.180342803346077 -0.128771585255843 -0.198544331421729 0.0330954313935253 -0.12479954564587 0.125989767198548 0.0200030388430022 -0.197472532867056 -0.0537161685103547 -0.0289012141218199 -0.0150568791344526 -0.0846127411413092 -0.157113693206192 -0.170857112915544 -0.0211281410894272 -0.0550311963782597 -0.0142961805556627 0.0166574428171244 0.0105022391975782 -0.0179366808701042 0.0369428531579574 -0.0229647633107957 -0.0204433907267457 0.0637906714820725 -0.023329732139226 -0.0170996370067961 0.01150335749585 -0.0771172162277344 -0.0127722486589482 -0.0250027080756329 -0.0498014964864565 0.0115821953503895 0.072804640245977 -0.0357362223932691 -0.0239937348727437 0.110690118735936 -0.112329942799648 -0.0466447794570956 -0.0186686026947345 -0.00412656303392929 -0.0256197955128063 0.134738044426169 0.044394056893912 0.0306533627599538 -0.026975905452043 -0.0256937781279606 0.0541523987537141 -0.0657005823562188 -0.0256313041708262 0.0796311894019847 -0.0408636928094146 -0.0468202587745183 0.040352890710533
  9 205.076788059219 ""  10.3348649250959 0 0 0.012113553481706 -0.0203461309387131 0.0122201315413702 0.00873307470112674 -0.00244838945236461 0.0366668113144484 0.0684740502838468 0.00272862582922901 -0.0646776798464073 -0.0211766300368726 0.0101888220239142 0.0179771341407564 0.00506283157035248 -0.0373928232729457 -0.0430433836713816 -0.00124060098379325 -0.0246340007745036 0.0293542811526621 0.0231233686504099 -0.0257115378620722 0.0155168814223992 0.025923988821543 0.0112383113702307 0.0549276929788666 0.0640846012343287 0.115087040925833 -0.142776970703493 0.0278593332342476 -0.0033475911286794 -0.0153170035922019 0.169612829167735 -0.077208921432242 -0.113397953532445 0.203966871020525 -0.0351993526149546 -0.102866923620701 -0.0540875512531115 0.050586627360208 0.0725748654365928 -0.104165248052292 -0.173067688989256 -0.154531827238028 0.0423369657236163 0.0877669582279356 -0.0054225103653569 -0.0236751334747816 -0.0290900290378014 0.019033468077887 -0.0454740428068271 0.0278839046277488 0.00829867659548798 -0.0327012376357308 0.0344850576671275 0.0118810846841411 0.0605498157914355 0.167464633910807 0.0153468314049476 0.000493827320327961 0.0817835510170342 -0.11326230883628 -0.112094328012975 0.0494458921446721 0.0032254845516093 -0.119076299697396 0.281185612812088 0.0280837689884435 0.210121542147144 -0.0183430253749204 0.0609230657613931 -0.199058648460747 -0.150100361639479 -0.054543360854242 -0.0109481612812596 -0.0584277037229095 0.0188791019727093 0.0315089876197392 -0.0912440731398362 0.129507623641883 -0.0606624766418198 -0.1496358393373 -0.0376463807808905
  10 235.750239004943 ""  5.94305175705494 0 0 0.0191404269005323 -0.0123913223010946 -0.015025472787233 0.062774008031786 -0.0211154297572656 -0.0159962017334215 -0.00895188890332948 -0.0165445396861569 0.0065957820693027 -0.112555965148943 0.00453109327663825 0.000562311610251668 0.0158614670377814 0.00572528395261113 0.0279928889397138 0.00611230023859293 -0.0269880614290271 0.000932240320268758 0.14212714678375 -0.0990727438625882 -0.12503991310084 0.162751261571228 0.0377452403718199 0.107425620392323 -0.00416639270123922 -0.0646160522551316 0.043658249766053 0.0141760068608638 -0.00179117765276192 -0.020777745709015 -0.0616859004478476 0.0122686653704959 0.0191429924385469 0.421423899911294 -0.0859576224477451 0.0374213336209396 -0.0704988061077625 0.301097593123332 0.245997018423723 -0.176936247132374 -0.202133805424676 -0.17389505231566 -0.00135488665749883 -0.00676399516866776 0.00858840333958937 0.00925727189118471 -0.0063200443025717 0.00464923633913938 0.00492396843873221 -0.00246043325553467 0.0108474286747078 -0.0208666515153622 0.00525894980169425 0.00792484763639244 -0.0239576938811978 -0.0191375813979879 0.0015488240050148 0.0236878539858118 -0.00911613547345034 0.0341595881594235 0.00985255668965505 -0.0046373271602513 0.00933333977361436 0.0185054915008512 -0.131955180583503 0.0121510210753844 -0.167114281855126 0.0383036070739712 -0.0162802098705005 0.0688378114699763 0.116467942422582 0.0235408209310593 0.0253638614570629 0.0411794911455414 -0.0382921570273966 0.0281588143300409 0.0604593164454762 -0.121467623373877 0.0440839207158668 0.110291455637771 0.00323254847710857
  11 239.290351376263 ""  0.195450874586341 0 0 0.00299919249018019 -0.00141588579373405 -0.0106937604145292 -0.0272615292250978 0.00317448615714468 -0.0147877645399024 0.0239429185593777 -0.010581162157105 -0.00236961400837495 -0.0148737306474729 -0.00293463299124366 -0.00861283465694796 0.00212809472121646 0.00624780996329652 0.00777944905679701 0.0038551931468251 0.0135117940495957 -0.0101355093235984 -0.0518064575230539 0.00432772755462559 0.0154812688277956 -0.0458004123592491 0.0116792244888245 -0.047933192063737 0.213208357610183 -0.248702162765452 0.44681140677638 0.346497885770806 0.0796571500476892 -0.397168046574029 -0.487828094011945 0.121410081196747 -0.0236228226582325 0.00308179880031454 -0.00441277511501297 0.0220391254803696 0.00954779221237808 0.0231651231786665 0.00133901483188181 0.00787872123931717 0.00879679288529335 0.0144861587224228 0.00154952814314595 0.00108031696989007 0.00354579262872171 0.0150579515839973 0.00839544721855118 0.0035925082935831 0.0101563675472299 0.00398116912771466 0.012913662387283 -0.013297711371322 0.00807453959803254 0.0109492520146523 0.00192625758526026 0.00914912715974334 0.00609279682753264 -0.00226278502482973 0.000658264632853761 -0.00639192030742213 0.0127302656900146 0.00363861622622224 0.0169883934395339 -0.0842150092446144 0.169577602156302 0.0424864910159347 0.140471889989781 -0.0258578120845578 0.0393522162771836 -0.13075507270886 -0.112137690160275 -0.0544942056227153 0.0034162090303841 -0.0156766806779616 -0.00499063037780473 0.00140933433657832 -0.0190022966817878 0.00942950549698587 0.00908848451515603 -0.0300598375920913 -0.013103498004551
  12 258.221934724986 ""  2.09751723195823 0 0 -0.00641685302766088 0.00614849609477821 0.00123470084962361 0.0319390978854654 -0.00165700200603774 -0.000260689817040254 -0.0295984591308754 0.0049600269625327 0.0148829989895417 -0.00872681316021614 0.00885861343866605 -0.00147152458771058 0.00266749043148301 0.0118570310195372 0.00354308106833664 -0.0157932560910945 -0.00388289450491313 0.0125645381624679 0.0631121555917606 -0.0152665001419383 -0.0410799149118452 0.0626814181836185 -0.000567282866793906 0.0465862254710816 -0.0839233072288999 0.0376481116008409 -0.0916084887782517 -0.109387020560615 -0.0128795109927501 0.113117958069365 0.0827807054544858 -0.0105227154215741 0.0327124338466193 0.0530875126456749 -0.00149054086101045 0.00744352031436497 -0.0101383516861868 0.0484185975227751 0.0338668608151089 -0.0226992405753029 -0.00953076437362276 -0.0240199686276751 -0.0473376966495381 -0.090683842152542 0.0124565939017583 0.0185150554151457 0.0635692988942796 -0.00719536388380788 0.0451225169498816 -0.0162123049916112 0.00196241410570057 0.00922607963089372 -0.0228339736697487 -0.00224078121152159 -0.0701223870354615 -0.173933355719841 -0.0105239511616717 -0.0392126305986551 -0.0770101663807349 0.117483322475735 0.119195571714897 -0.0382855038593393 0.014799812094959 -0.154228499138718 0.366236157247466 0.0626295470787928 0.395701020014858 -0.110775296493667 0.0568041452214865 -0.27442049949644 -0.327707539914227 -0.135773088878956 -0.0133594936283262 0.0223523809893922 -0.0244532492268055 -0.0626581936961766 0.053736863529529 -0.121734747139796 0.0295958276650603 0.106714046916607 0.0280459941941783
  13 339.666678718164 ""  7.66757926937886 0 0 0.015891843832112 -0.00349499310408349 -0.0199497052479126 0.0690244093546166 0.0206575912990408 -0.0202319244087971 -0.0720117554573696 -0.029470573782219 0.0664373657814062 0.0203784365840084 0.0555674251446809 -0.0466268062606722 0.0165740967070606 0.0948927481826956 -0.0144793679331802 0.0122467575334629 -0.0176618117434409 -0.0159967140540675 0.127389641760653 -0.00586622486578187 -0.0935869849338823 0.117293768800051 -0.000571589780957878 0.0611884701105776 -0.131662554806144 -0.154575516355239 0.0540981530876752 -0.109140981450097 -0.0277882797225805 0.113454031121525 -0.0926068301517719 0.060629251900705 0.150792639771724 0.0281481627957211 0.0604991663694481 0.0294817531690631 0.00915417957379052 0.129928167821976 0.00796716268422175 0.009401582651301 0.127015994676218 -0.0293702089827812 0.0196447640933777 -0.0103792567063095 -0.0148083634405527 -0.0253459926699851 0.00513636390861114 0.0199045594789677 -0.00710736583150048 -0.0177399697662618 -0.00369417931018844 -0.0164219534685728 0.0128927196444227 -0.00107380848547529 0.0434044687517215 0.0443166486473346 0.00100986519194193 -0.0294759767445966 -0.0108970637360916 -0.0932524719925471 0.00805661495149255 -0.0220004846385225 -0.0105414917796115 -0.0266114908410195 0.0287461386395124 0.00743304289846828 -0.0252233762506463 0.0199744122528727 0.0253202032793767 -0.0221931552631808 0.0257866337067455 -0.0377087099314513 -0.00641754709739012 -0.113319214046282 0.0158700234359271 -0.0249180962689633 -0.158409602207517 0.215092550453251 -0.0300001882842252 -0.290065503860652 -0.0889104442657895
  14 356.675454740053 ""  21.4165308992868 0 0 0.0519945760102887 -0.0129793031288919 0.00342870956625111 0.00643062728018996 -0.0116594182917101 -0.0104931651380124 0.00312060414465547 0.00496656958799569 -0.0121483232530165 -0.0127481480287712 -0.00877044466919812 -0.0150913101742341 0.0020816134265444 0.00488204081316363 0.00734809938161803 0.0783600070164163 -0.0297512481787756 -0.0347560627326806 -0.0132684070641685 -0.0377773753194803 0.00889372045231438 0.000924603782762866 0.00717478407687182 -0.0287282147822534 -0.00386402704781424 -0.0268248699036995 -0.0033957928672215 0.0166521776208529 0.0537003622324924 -0.0250557750921338 -0.0447911580727259 0.00410709213695982 -0.0274682508026428 0.0141045957093248 -0.0129400327362095 0.0281678708259866 0.00482568168743699 0.0316157585316741 0.0112921260999011 0.00150678416494993 0.00858032300315995 0.00611026371744002 0.0198776635770429 -0.0110092377073776 0.0707385646304547 -0.119636899620888 0.0533436937457754 -0.000957952444075601 -0.0854599039646519 0.0331478904996741 -0.0601895828691643 0.0358792183606202 -0.0405591850004136 -0.0601976673499013 0.0244275059739454 -0.157137875405595 0.0349824650264825 0.0172204983571857 0.00461252616565854 0.189434151501505 -0.0843620101931876 0.0292911547926383 -0.0696336592933177 0.0900422843287883 -0.0362487086428694 -0.142892549851129 0.126539531784992 -0.0738116004027175 -0.110315116088934 0.0383109710256125 -0.119453521555617 0.0849008433059886 0.086257381193118 0.00275920459878267 0.0677286695309894 0.108603844606599 0.0022030356615279 0.0544405338966402 0.123391619668996 0.00234647078426054 0.070120132645816
  15 397.85536651499 ""  13.3361249335303 0 0 0.0563565084453045 -0.0136808465640234 -0.0504115914220522 -0.023669689226583 0.0650223552364676 0.0262110945164968 -0.0311602884071274 -0.0369020352769561 0.0300408335290102 -0.000740921012065309 0.0352256709837792 0.100635667870867 -0.0107559198993276 -0.0577350317150962 -0.0279413027257862 0.0716059244462654 -0.0236946733744449 -0.0709131597116946 -0.0884213950401494 0.119992407812266 0.11413310198196 -0.0676001890722583 0.161501479486412 -0.0856972517692929 -0.0846226027677178 -0.149122685910609 0.0179830151515924 -0.0681049854691848 -0.0424618668167319 0.0762997447670693 -0.0433842007500584 0.0504507288332436 0.113299942223538 -0.00863585917669934 0.0368000677846635 -0.158188017800944 -0.015550211449436 -0.152302836637167 -0.0486453615247896 -0.0199842109456278 -0.157129971247898 -0.0204493349676268 0.0297686179152106 -0.0110024624048859 -0.0474031870959354 -0.0416392844291457 0.0155192928073298 0.0691202921509043 0.0243981393138561 -0.0127651790618915 -0.0151154229429369 -0.0355717484448823 0.00417537514074253 -0.033322877822522 -0.0042402084498844 0.00184557144441121 -0.0523373135837228 0.0460431168137421 -0.0178062158889117 -0.0592662426769355 0.0454148058387625 -0.0193258005168822 -0.031198055563689 -0.0899827006274498 -0.00240815368501758 0.052395919877536 -0.0785796053598233 0.0115541143545542 -0.0549640575974644 -0.0665979462440893 0.0167669234708572 -0.130653251727006 0.0660949270047897 0.00514912002954344 -0.0591520303167028 0.0643078432058911 0.0107098730176006 -0.0814715196802069 0.0510761440134542 0.0265225147447452 -0.0482788100552358
  16 422.761404989634 ""  0.914103839628481 0 0 0.0341181426171468 0.019324506945705 0.067330216492623 -0.0199492567300351 -0.0515981892517677 -0.00945819261520114 0.000406374504881442 0.0802217909173733 -0.00902939862414295 -0.0151233378220508 -0.0471513467431724 -0.0594175039083317 0.00207550370846594 0.00380191586116082 0.0281350250653554 0.0490451252636309 0.0241011585020608 0.0465980415919213 -0.0562922089936824 -0.109608831810808 0.0237688234040021 -0.0447562504280578 -0.0806736237132821 -0.0341665896214028 -0.0170072693810034 0.113033438038495 -0.0570683379841807 0.00235623813999769 0.183311047176392 -0.0041550387370904 -0.0239261507705899 0.00398362474753722 -0.092228326810126 0.000725546469609134 -0.0554007870579794 0.109590476287964 0.0112275806001158 0.0691814457461583 0.0327160848697868 0.0123809570259121 0.0602006637388685 0.0298147324884437 0.017741700468343 -0.0236865483098409 -0.0892612616021026 -0.0399434552196824 0.0168271135621945 0.0914541433592188 0.0625313285984519 -0.0441585768481567 -0.0158535166954705 -0.037095865002899 0.0117391332855543 -0.0404798018612179 0.0574502552080087 0.0691541257669138 -0.0614196389574747 0.0467426312892816 -0.0449313201535155 -0.179054159043118 0.110157622623153 -0.0577403101062621 -0.0381903514986786 -0.124480967298273 0.0148256169743949 0.0906541846620959 -0.115965392778935 0.0330100577432714 -0.0377272247772939 -0.0795374366770873 0.0530832209305891 -0.216771864991862 0.0265320797831589 0.016773496016962 0.0439481018206074 -0.00637465493639817 0.0194436975984675 0.0528806940739348 -0.0288025596912096 0.00510329100431354 0.0326934865167698
  17 459.942526827504 ""  5.39091940619171 0 0 -0.0416504054252577 -0.0121016308628975 0.00284446240985018 0.00278892769422777 -0.00286076228439635 0.010449015821997 0.00592999429540492 -0.0282479084787353 -0.00871452788943301 0.00725013523689712 0.014506934800467 -0.00896169173962858 0.00404837739730231 0.0247407215125422 -0.00633479942633391 -0.052707727494871 -0.0205311518136154 0.0172899945661282 0.0282411396294875 0.00166960554752071 -0.0193995883644259 0.0172330133530697 -0.0272913911303392 0.0449496384390929 0.0370961855579246 0.0101671251109225 0.0155625872273653 0.0212531787928596 -0.0690505651762809 -0.0309445699739894 0.0231809202691679 -0.0377052875911944 -0.012707777945226 0.00111572747643248 0.0173444497331292 0.00485946172815084 0.00300022032191445 0.0289541549138817 -0.00312361481658131 0.00486321246548313 0.0362264753147044 -0.00717368144587377 -0.0182973036478589 0.0319634713720179 0.0311610755604885 0.0331573017143324 -0.0549788246473621 0.090922704794571 0.0696780345325999 0.114324890909576 -0.0243882717740892 -0.00935839075333476 -0.0306136352364113 -0.0938834929966358 -0.0566383432899091 -0.168420934575204 -0.0231605091901195 -0.0674180065516318 0.0795428346677619 0.243513001883179 -0.00522390849859917 0.121979231976977 -0.0838884457883738 -0.0900465109613946 -0.16244635563325 0.091883420750547 -0.0477908135415835 -0.0720438681782442 -0.370381521775859 -0.0725190179227477 -0.120444255297682 -0.0864385385207664 -0.0349234538112458 -0.00629220350779734 -0.00250715554581401 -0.00142790430341193 -0.0189463412913741 0.0270835482688035 -0.0547146223325118 -0.0266644171032985 -0.0157502155657195
  18 481.442124344912 ""  0.633119504157045 0 0 -0.0124056917963243 -0.103183219886927 0.0479654906471986 -0.0348573275443627 -0.0147885525541071 0.0653216145285632 -0.000207496386620289 -0.119058830144399 -0.0417414013579649 0.0142094169688897 0.0664714946065429 -0.0260193288103078 0.0199579145563062 0.104211273746877 -0.0266550720349612 -0.0195556032221177 -0.168188816673794 0.0482681500480217 -0.0941383871859122 -0.0405288688235208 0.134841357926508 -0.0843796477032611 -0.0118842781753183 -0.00447042910203648 0.0273150439176766 -0.0522548909910782 -0.0429433309352818 0.0140887427490186 -0.114122926279421 -0.0589970685543606 0.0178571540455592 -0.169563319770502 -0.0861441600856201 0.0156595527952522 0.0742654143359513 0.0161882388176991 0.0236674779413582 0.130442568043678 -0.0221856153052867 0.0278017180742527 0.129321244182441 -0.0187460829627597 0.00493866236393338 0.0023087381347918 -0.0279138444380078 -0.0131272444193405 0.0105588467802252 0.00214207182480204 0.000396658961418333 -0.0232009240767801 0.00120927862505556 -0.0026068353079589 0.00587409656500852 0.00593894060636383 0.0360586110709561 0.0651838677082403 -0.00764139091693996 0.0298113022396311 -0.0132887002822529 -0.0907382674696914 0.0115729778450651 -0.02396202917286 0.00807301193037581 -0.00432614352341375 0.0235120979967633 -0.000112050335055495 -0.0148235684758257 0.0169462899652301 0.047574441243859 0.00275419757279676 0.030319106408347 -0.02461644640393 0.0166549502681063 0.0254632895026129 0.0188636748745576 0.0519843075072278 0.0759617183292145 -0.208058962235228 0.00516790115833203 0.231793054069109 0.139307173688484
  19 543.352482537058 ""  0.74063002106142 0 0 0.124766903838917 -0.0292133225959701 0.0653658185923482 -0.0237017799307649 -0.0288445889180934 0.0366174210099 -0.0123856144258635 0.0473153240309774 0.019698163182153 -0.0100950780872379 0.000320702282211251 -0.0239112716033633 0.00555499045505229 0.0213757115765718 0.00122472648080488 0.0673801839371416 -9.85690568737342e-05 0.142668131922987 -0.179311616268807 -0.115447370417857 0.208745944409313 -0.120903088074044 0.0342860923221006 -0.139744286613701 -0.128707915283229 -0.0634350567472717 -0.0898718013877338 -0.064377114578593 0.265705242388711 0.0987526032349405 -0.105453141628509 0.0283474092009342 -0.0268360334275969 0.00901833511607831 -0.00744854669170108 0.0398436398366395 0.0142345758195504 0.0578985291687816 -0.00103891019480935 0.013724722662042 0.0377146710920687 0.00894187668435871 0.0185450523735672 0.00983065074866161 0.0282121926878873 0.0252501003814841 -0.0153695513124895 -0.0177192270457408 -0.0283629533131196 0.0423876247536649 0.00622411621162316 -0.00360649182725593 -0.00154242206244017 0.0171802071634536 -0.107443627781359 -0.0646999293024328 -0.0119331554737186 -0.043387571449955 0.0361265432264983 0.0992967070964562 -0.0622612168210502 0.0524115339900101 0.010302734153823 0.0219367691558081 -0.0231447890237094 -0.01013209743276 0.0247922040151733 -0.0171609778820186 -0.0265539210879735 0.00476764623972059 -0.033347145397112 0.0944836370386282 -0.0271723796351443 -0.046653184327566 -0.114966385929514 -0.0698422802894992 -0.0357347631494525 -0.127955064398112 -0.0993376081128394 0.00508347304607621 -0.0888917843110795
  20 701.20903346098 ""  14.4913859219659 0 0 0.0109781676278947 0.00686927846245439 -0.0152488969611745 0.00395510416524313 0.0185361559455772 -0.0254916006032984 0.00685619545477806 0.0287944220815339 0.00972430409714193 0.00464799863840357 -0.00543657362027452 0.00340251668782916 -0.00155918322325782 -0.0109976832289995 0.00356922184015701 0.0276845722706704 0.0664089285639732 -0.0334974526911495 0.0429798590126876 0.0428473169324663 -0.0687724073998735 0.0251744130542941 0.00649497586599316 0.0109857803681242 -0.0350285340681481 -0.0411669772496473 -0.0107693150217692 -0.0178911415253965 0.0674673570740528 0.042240381641625 -0.0297743031216773 0.0685320967521846 0.0367781406518877 -0.00243904808024776 -0.00295082720623689 -0.00768392329900034 -0.00422580622139841 -0.0226498659969583 0.00385858195486626 -0.00511409654760334 -0.0167351412249001 0.000252379591009887 -0.00821695106290961 -0.00333636424842051 0.0227738782306388 0.00961943260876761 -0.0136147351395795 0.0165114330041524 -0.010640385044608 0.0285221995896692 0.00931723233115104 0.00121728577907152 0.0100471841825663 -0.0350888349478749 0.178734612686664 0.220819705427306 0.108520634421975 -0.164929800841447 -0.00210157915850788 -0.257635548677905 -0.00671458832362458 0.0228377295065708 -0.0392496888150123 0.0198432842265417 -0.0281471675642571 -0.0457082702449063 0.0331508237566476 -0.0129714978730593 -0.119887207595218 -0.00262149751380209 -0.036793210381054 0.0395821958680535 -0.0271693225827532 -0.0952255507555511 0.0366413130625968 -0.242508099628703 0.0511401795903628 -0.423560187242124 0.303903478978588 0.308508825706336 0.301889615365595
  21 805.287920797329 ""  6.40422846981154 0 0 0.0358031979890998 -0.00361659271144697 -0.00128346556591637 0.0176804470655862 0.00287200898727691 -0.00988768600739295 0.00527057671616275 -0.027724316221898 -0.00959381691912983 -0.00448993159166213 0.00146957630420189 0.000509267248432225 -0.000898200393682009 -0.00293777010718726 0.00200597741545418 -0.00219223091511057 0.000231034778404377 0.0475065301178227 -0.0433308565750131 -0.020119642462055 0.0586751105283163 -0.0140456878660681 0.0590836634442077 -0.0865628590313624 -0.0240379332560684 -0.0581234834198204 -0.0370777331715634 -0.00644713158207293 0.026031875977645 0.00731543845792872 -0.0193942395396225 -0.0313174193918769 -0.0201661261355268 0.00298758937167142 -0.000517168384031134 -0.00222851470704534 0.00163029366614314 -0.000277402480647684 -0.00167362358990377 -0.000399695344870599 -0.00860632625205921 0.00304703450549722 -0.0566108187548042 0.0119539744496125 0.0973014166969674 0.0258773821217464 0.00727976703075491 0.0212198098032424 -0.00261338325746908 -0.0616115702947787 0.0751758956992967 0.00340240487487641 0.000129949057535771 -0.149157679262103 -0.0581696663776423 0.282651299627245 0.167477886335855 0.00750294408443148 -0.0402503898318816 -0.13323115351003 0.102155179494414 -0.0811678435897633 0.0941551006985319 0.0918354011181167 0.0860580271306793 -0.322982999926183 0.0522508539772367 0.0150016077299901 -0.0121976000586502 0.0586868359763441 0.0549363507233747 -0.121041088559778 -0.0338436634026813 0.0445482591749 -0.00701175480928731 0.037007885953582 -0.00101062186207193 0.138987499995594 -0.0794593484719772 -0.0767600612859796 -0.0817381295808991
  22 827.441263955799 ""  12.1969881207984 0 0 0.10213024944912 -0.00295568788806241 0.00405225919871387 0.048881874857523 0.0512351530440691 -0.0776127606790784 0.0125149581082475 -0.0822192419438872 -0.0298346436402947 -0.00636141598929286 -0.00125376154325928 -0.0007109076820601 -0.00470908220661249 -0.0254128858956367 0.0136475195432431 0.0626053729669478 0.0697335990663529 0.0536082162716952 -0.0335327503132516 0.042274398134143 0.0174370772352859 0.0112272803206063 0.175153951036909 -0.203079914811525 -0.0910440530085417 -0.187855174732498 -0.127769894815283 -0.0234278034574573 0.0949766848745696 0.0245456475939532 -0.0866440064887829 -0.0970229464986598 -0.0741225147688875 0.00303956592301824 -0.00522254146385796 -0.016371012102238 -0.00213537424885947 -0.0363814988535835 0.00371730180309567 -0.00884345833927567 -0.0469701223217357 0.00971591803262534 -0.0128222543671109 -0.000108844883777038 -0.0190305600485388 -0.0089815198668047 -0.00907168373983385 -0.0135412022245841 0.0211049626364702 0.0127423725932258 -0.029106220962142 0.0120575342392689 0.000416399633332732 0.049930801002186 0.0359306770036004 -0.0485077599615203 -0.0222274343883465 -0.0558257867971151 0.0155482970345236 0.011367073891077 0.0039164017772363 0.0118357624449289 -0.0496843058910409 -0.0501929394318736 -0.0414070423838034 0.16412445899 -0.0295264847284242 -0.00332505665145168 -0.0204779535633503 -0.0254546934997189 -0.0213789096159628 0.00129617470843807 -0.0983327252767721 0.0517387799398773 0.0932060608244426 -0.116840961874276 0.0473878700428938 0.12483177893326 -0.116684635117878 0.0274748058435624 0.0814915672118501
  23 883.260254858614 ""  1.52614227651011 0 0 -0.00382580325408196 0.00800237767707556 -0.000404673441729119 0.00471198397762304 -0.0119943368135012 0.0162749150814001 -0.010974699140566 -0.00597871145047179 -0.00359498632654514 -0.00306515732956264 0.000734600473683033 -0.00135711147315339 -2.94206966147968e-05 0.00227574687724323 -0.00129854330892219 -0.0151928066904672 -0.0491263347201744 0.00945167187090095 -0.0321570089519459 -0.0312545210724598 0.0570344107970008 -0.020233318798802 0.00051936484038222 -0.0260787345511204 0.0262705270575187 0.0386631450890806 0.0252990144573822 0.00702282722944105 -0.0624412437054247 -0.0290457502266629 0.0327105676565562 -0.0146780291801354 0.00136701244478013 0.00130387617267859 -0.00382703853820392 0.00686147495547963 0.00193685849902872 0.0110134004543738 -0.00184175358531578 0.00224119732378257 0.0063419117933744 0.000878643990330321 -0.00310447581010961 -0.0891065045089852 0.0267578973684845 -0.00151314165755369 -0.00708432385743048 -0.00484917020420626 -0.00785425726545448 0.0376199024629022 -0.0193229330179788 -0.0198856131238467 0.0626984411444576 0.0437962813966905 0.0814234156992069 0.247931022679532 0.123807621788009 0.0251867726405889 -0.15716873297165 -0.336525277107128 0.162852570906477 -0.0510344445934029 -0.253366033926475 0.0167025744051328 -0.160536627859448 0.0907642872907957 0.120449958880565 -0.0527882907757725 -0.363365453406705 -0.0790831393791538 -0.199992640009722 0.367060974221465 0.0183818258365367 0.0453101741412709 -0.0235376382355667 0.0283558664870636 0.00674796002512298 0.129336058004623 -0.0548024248233337 -0.0990249227755863 -0.116799278585961
  24 928.283628684816 ""  25.1170641391115 0 0 0.0274757039969382 0.0152090966252148 -0.0692064853076109 0.0325775732518951 -0.00644279074634913 0.101897681645385 0.00790868101484573 0.0441012743423243 -0.0557364850988486 -0.0117091689057542 -0.0107751261938447 -0.0470687614259477 -0.00490490393895312 -0.0215033120443772 0.00412379994784264 -0.0496760285797859 -0.215348716066937 0.00360381018736847 -0.0950651166114396 -0.109064244167672 0.232066095596975 -0.0653590405835419 0.00282131617803283 -0.0554352261984605 0.0113523683752929 -0.166809003376423 0.0847733982274349 -0.070690670351524 -0.27136532179166 0.0248305101350166 0.116274501284536 0.339369789352258 0.269223392191857 -0.00331079047403309 -0.0907974061779127 0.0969507865287194 0.00653076592339181 0.0541764303935856 0.00660241127651281 0.0141162252650964 0.0370262629565203 0.0151866038965976 -0.0224517340174771 0.0265842748126344 0.0325063285845216 -0.0315497279873882 -0.0066767877573833 -0.0273136528392943 0.0310598934513266 -0.0134870323244391 -0.00923404142899791 0.0427515825000734 -0.00845860001236759 0.0143209812752818 0.049266203076576 0.0516168745582045 0.0543769815770044 -0.0539846222678284 0.0314603467987462 -8.80336266806292e-05 -0.00196230623840435 -0.01490394617287 -0.0294482186657875 -0.0721462209129751 -0.0153100129490466 0.187771736557991 -0.067861724414738 0.0159409128984958 -0.00267673171781048 -0.0151550408814018 0.0190923140510634 -0.169998532291028 -0.0328305689169091 0.0121259082397486 0.0140280864243869 -0.0084573279075418 0.00649583683000553 0.025352382213543 0.0864971437483172 0.00541099999065876 0.0201786992173222
  25 943.838186491247 ""  38.2117072260774 0 0 -0.0130903768631071 -0.0298382393629706 -0.000888363578645099 -0.0210168942164069 -0.0577736792539063 -0.0484436108624668 0.013128573708126 0.0165902248059481 0.036424800942564 0.00409096178622842 0.00172478392949293 0.0619915613123586 0.00817020429584729 0.053579521891674 -0.0238012348427967 -0.00876133942114501 0.0956212672594371 0.00896064458981305 0.0120918091225779 -0.0127560029163229 -0.0736968521694403 0.00895259127008401 -0.0454826601785631 -0.000874795368800316 -0.0116120988896111 0.0717418057475607 -0.0360502958961998 0.0306766995919818 0.177822228669314 0.023486636630493 -0.0521552932369813 -0.0839692889491658 -0.0841525464607082 0.0128019680141353 0.106518856389899 -0.0964215746696304 0.000693210603945303 -0.0101424935265181 -0.0244878430768256 -0.00437284802683626 -0.0111715783417521 -0.0209119953436937 -0.0370648950939782 0.0363363216489434 0.0781016586936116 -0.065296534425673 -0.0107973140454602 -0.0563928843652027 0.0531904438279246 -0.0265897154252266 -0.00567287573733705 0.0809895645666862 -0.00235574863908297 0.0213071213500744 0.0409771193422943 0.153645655736002 0.126120495684125 -0.0402206512449397 0.0223122553864113 -0.0319816502116998 0.0245192537406289 -0.0502844416030495 -0.0919623434320965 -0.128958345152152 -0.0503253804771195 0.352042077886346 -0.10715399039045 0.0247665792846919 -0.0794924394460309 -0.0409131194914657 0.00385371228434713 -0.276260654902397 0.00215128734264337 -0.00548536890445564 -0.0302929509201222 0.147083806573129 -0.0319365501730654 -0.00660162699971697 0.0540128575277884 -0.0203314130941329 -0.0346860568255449
  26 968.176155493601 ""  1.94149195658149 0 0 -0.0224406139418886 -0.0623216591255988 0.0188111558973325 0.0931306545621185 0.0281968320927035 -0.0680542192005955 -0.0558344518002891 0.0533195819730946 0.0547987819689661 -0.016015156733407 0.00266604541855329 0.000437320136229995 -0.00493788954600991 -0.00357162105850324 0.00519153281388201 -0.0802000051289395 -0.301807657094703 0.0660864773004177 -0.129113204847738 0.0299197278054444 0.191822279157913 -0.0494238666274342 0.225937374253112 -0.381555292953718 0.163875983667797 0.389632687457332 0.177644402070714 0.0822829314800163 -0.134813026814439 -0.124065672527836 0.130511246051721 -0.11022888054091 -0.0515634432021048 0.0197683240311498 0.0123178975125919 -0.0239529285560095 0.00902501436302408 -0.00374466748110905 -0.0182010861261691 -0.00300296343999466 -0.0491490931419061 0.0156646565857215 0.0011222752841562 0.00184201588027519 -0.000523290806994898 0.00053909948759532 -0.000319586869012517 0.000753459252531952 -0.00123018612167756 0.00307752893544491 -0.000585058146327684 0.00249986074259053 -0.00586672495518763 -0.0011144250723873 0.0218092024252688 -0.0155092151227129 -0.000720995037109287 -0.0366123963597642 0.0112001802380818 -0.000881556405921401 -0.0228908887921916 0.0116272468230761 0.0162098152673177 -0.00390466328954235 0.0110006620123417 0.000864056257208837 -0.0116791177168594 0.00343268160980439 0.0272921127919216 0.0055210862683817 0.0143227442570604 -0.0287728837625413 -0.00064206948170018 -0.0214326452698555 0.00165245914936572 -0.00848042668495946 -0.013830161090074 -0.0290174343178116 0.0204822581788617 0.00550011293555384 0.0197896215310912
  27 978.739206825377 ""  34.155942120288 0 0 -0.0267683199901517 0.0219930276680836 0.0592479375257857 -0.000724048861837713 0.1296146624339 0.0460418293604213 -0.0180614124847061 -0.0540818255880786 0.0178493538061318 0.00555187768339237 0.0157201281725276 -0.102196523010274 -0.0131524755301574 -0.0992878647817151 0.0466074208682352 -0.027792503206636 0.0617048721929979 0.0720447587225364 0.0582258195163554 0.128516163891029 -0.034300562996841 0.0332536226086391 0.0899761892521016 0.10738124907904 -0.0010312438950971 0.063725881616369 -0.0303504127346657 0.0242278682667099 0.0530832443589623 -0.0293688339972653 -0.0471807702722726 -0.189448711933404 -0.122963452740863 -0.0279818954997155 -0.170703965034688 0.147000738297585 -0.00641119661272124 -0.0120886153634996 0.0497063764506785 0.0018245341483 0.00799937544108499 0.0330893897803063 -0.00609438325303503 0.0136516121058605 0.0373281063325931 -0.0279451113003991 -0.00225387953563998 -0.0240649381606882 0.0128267841800873 -0.0102194671075604 0.007651561654581 0.0363018315449379 0.00092688353071721 0.00169352152928109 0.0116231279487678 0.0700427614472749 0.0568504915242167 0.0139406577632998 0.00270843496530472 -0.00911175329662914 -0.00917267649793194 -0.0169616138360017 -0.0312263055204122 -0.0522627552398639 -0.018429357363143 0.14014068537546 -0.0450598483581709 0.0122551347556319 -0.0453034519790097 -0.0167291541274883 0.00159035873062593 -0.124100391605196 0.0442288585065904 -0.0222234660370731 -0.0481998314263167 -0.000490845364039532 -0.0168266524396287 -0.0418184650262889 0.0184869842696217 -0.00300438808491614 -0.0409763655354126
  28 1046.71759412601 ""  8.11801457040302 0 0 0.00333439073609507 0.123157064576373 0.0204180999235052 0.0266343835750883 -0.057417590635565 0.0176293556680975 -0.0433458698510053 -0.073295792772342 -0.0205889905372793 -0.00870144848553131 -0.00221582054686877 0.0235225940173866 -0.000253329656999438 0.0188090137305155 -0.00714135781095554 -0.0159416317286154 0.157311864738653 0.0528661708027795 -0.084390888302868 -0.102350435146057 0.146670586414865 -0.0597464929456151 -0.076926642379791 -0.0968876548648754 0.0198367393985982 0.0541224539116823 -0.00724853053894862 0.0118101642575672 -0.117449430222001 -0.0944354789133914 0.00566214837803677 -0.167795252184648 -0.0991849635076567 0.0126905368104203 0.0295578006042977 -0.024209204282506 0.00670662807270149 0.0177322507346925 -0.0163468546860444 0.00150414219705845 -0.00648971910598588 0.00268614817591968 0.00592333084509797 -0.0245415615850564 0.00716090636729822 0.0118856184988044 -0.000119290575015519 0.011389502350863 -0.0206984531220042 0.0369071718446505 -0.0181957290213364 0.0124940079252252 -0.0342930144866988 0.00149837597732578 0.219015039072453 -0.0236894879512693 0.0483412921261147 -0.220819109079172 0.0170170639448525 -0.0825008883897083 -0.123486065947046 0.0782599556984776 0.04594752641715 -0.0244902400446126 0.0517466580703408 0.0177933136203665 -0.0582803016067577 0.0125129304084729 0.139852432148442 0.0267833416115534 0.0656079462617863 -0.134116517323963 0.0319320088740386 0.0191499183629637 -0.0322219790878867 -0.318266043266155 0.0427034804658086 0.0929165235004022 0.296658403711029 -0.133785267929081 -0.107815933073923
  29 1088.59890990245 ""  8.42801872866169 0 0 -0.00898982407795102 -0.0702097675153215 -0.0275334990241765 -0.0205129744602815 0.0237009052418084 0.0157746168076446 0.0304602612321401 0.0278922643856257 0.0269445850381775 0.0041243001392115 0.00200263521250361 -0.014724741608726 0.00047988471884361 -0.0114539527097019 -0.00229687946187323 -0.0227764384520923 -0.0627373885975188 -0.00863973370539091 0.0417660030020682 0.0550774547276797 -0.0557425927118051 0.0211410752500473 0.0520050485379957 0.0629824252813784 -0.0225313802674299 -0.00456655091121333 -0.0324447157635769 0.0117048766108321 0.145567749377514 0.0581410786244674 -0.0381071040302338 0.0250942241179254 0.0022000381567101 -0.0119357376057264 -0.042053162287288 0.0418229632305894 -0.00422453902074992 0.0121370370586629 0.0108778907881142 0.00586634545657522 0.0298519436430217 -0.00483480978667089 -0.021690276575333 -0.0408487557219683 0.0298216275781392 0.0190596328779369 -0.00645254251294635 0.031301724966022 0.0103267813577242 0.0609942883425311 -0.0867000258893079 -0.0282612256081598 -0.0682706549660925 0.0220140890274236 0.364322393518065 0.0117121522913384 0.119922530118392 -0.365421789193174 0.00927248772051663 -0.156737888822016 0.0131716136930372 0.0677988634617491 -0.0236636476782527 0.0106386316169544 0.0954175239163065 -0.0996293331321259 -0.0334499349150235 -0.00526475497675884 0.327118021030468 0.0676901519075927 0.0934304814313624 -0.0279785789812412 -0.00889425234443198 0.0394382950607172 -0.0163656687422143 0.255250090440763 -0.0189669037012002 0.0642506193066228 -0.0827797286412331 -0.0100599517196996 -0.0516843414596099
  30 1091.8896818437 ""  33.1020830606809 0 0 -0.0732046322377299 0.0202219669035901 -0.0266163021953093 0.0616280755688101 -0.00489087066310516 0.0287323605548896 0.0432525768737509 -0.0176859625376239 0.0210733520033621 -0.0135577232150826 -0.0100467537701099 -0.00458218582717907 -0.00910995294206171 0.00435277807863227 -0.0122137047213025 -0.202606521814533 0.143767250010651 0.160976264239905 -0.0816289435551564 0.036877907716243 0.203693214816395 -0.0682357143037669 0.0170635167997508 -0.178322799396113 -0.0877028772260303 -0.0895252614474389 -0.131599206797931 -0.00532907602532645 0.209056002855631 0.0896864434185345 -0.121434994658807 -0.0452380071834758 -0.0564736625975172 0.0197010199284813 -0.0412484308655901 0.0396309923763556 0.016816997674874 0.0636347986495654 -0.0333198628783344 0.0180571986961296 -0.0105490553013042 0.0279405759096638 -0.0156285949669215 0.0445776440200264 -0.0166630576341034 -0.0186602199995837 -0.00534672646303424 0.00339232318731246 0.0572295637313023 -0.0240851019883185 -0.0285072666160391 -0.0506760701654535 0.00584683624314196 0.0154909805139276 0.00354148443997872 -0.0136770524628001 -0.0274952537211302 0.135189541482098 0.034521017081208 0.112952682110291 0.175876616123482 -0.0624380129806157 -0.0462139517297882 0.0605216555666587 -0.0179151012136761 -0.133573955235455 0.0875562371779513 -0.0245255114177892 0.0397461237756991 0.00835469593677251 -0.0225902333393832 0.19643791906538 -0.0206686862947886 -0.0134318399013625 -0.00556734052952859 0.23889735769178 -0.055974254196504 0.0286815931986153 0.440290809467782 -0.027714440307723 0.0261924609627907
  31 1127.88687109245 ""  90.8170376452 0 0 0.00223401480401427 -0.0194850299850945 -0.0554158084203685 0.0170928713048042 0.0728605516195818 0.0705609592416902 0.00721955286594592 -0.00442767352751032 0.0393265745042443 -0.0236351228874684 -0.127300819407886 0.0277805121686956 0.00933956165855201 0.0627798954132611 -0.100935030050601 0.0164916695916685 0.0242648843853695 -0.0674823124325261 0.0306284836215783 0.123307441290304 0.0530952725317311 0.00786465290910425 0.0860809051158164 0.0342507014867771 -0.00927622995020424 0.0737490011558251 -0.0373627808958148 0.0435336482326682 0.131648051359113 0.00233987473984126 -0.0406676765481761 -0.0977927068585775 -0.0697598140788332 -0.0211945952141125 -0.129897340217572 0.156501674926784 -0.00979564068445926 0.147944215769913 -0.0299449980422689 0.0522643002392408 0.159395164030878 -0.049841828400014 0.0100010148967388 -0.0314666066503311 -0.0226513365484958 0.0260735056468733 0.00968525716051328 0.00304810153470504 -0.0558110339070342 -0.000427721018127607 0.0359108652426234 0.0335660071347879 0.0173922772778925 -0.0132591771063448 -0.0237926263389394 -0.0432755068739603 -0.0347298552678151 -0.000438589739703407 -0.0362704677877448 -0.0438901649317752 -0.159418143830512 0.0405035733688271 0.0582969302694682 -0.0290258357804957 -0.0163655297597498 0.0860349785340385 -0.040879143960145 0.0150522882149877 -0.118237885763945 -0.0284385074611397 -0.015065183086015 -0.0977744999713552 -0.0107974215122186 0.0179996634246128 0.0133315507153328 -0.00187664858190948 0.00969288318229289 0.038584043442814 0.0438440262021453 -0.0140706486828381 -0.00135861959488817
  32 1131.74157162957 ""  27.8860062412294 0 0 0.0740227844524536 0.0165227769058658 -0.00809158187668841 -0.0303327260162533 0.0317565011410988 0.0283280234485902 -0.0546334297329969 -0.0102970687934359 0.00801514619428051 -0.00476760222995698 -0.0580450480099446 0.0180042153829398 0.0160451150316785 0.0289602469113756 -0.0427972565179195 0.145913761218608 0.0033887124983574 -0.104085092327379 0.0462569326709175 -0.0274992458652248 -0.0754898204954358 0.0448130023184349 0.0340661137660537 0.134607978653528 0.0784268482804366 0.169640227433718 0.0930416782847922 0.0434579711447643 -0.125588581346165 -0.117494880365226 0.0817368713433138 -0.103286967533233 -0.0446582154216122 -0.0342561958609633 -0.0351381036969572 0.0531690985611465 -0.0248835660352673 0.0156376457964208 0.0244251119168724 0.00989292087323671 0.104388421550632 -0.0588807244768533 -0.0165175801720667 0.0689328362219929 0.0316639784667223 -0.0491326462728844 -0.019258551950397 -0.0131212253365768 0.105005919030948 -0.0180707891114208 -0.0440816649239796 -0.0577977731495286 -0.0143912111353091 0.0185308910512314 -0.0487353984694461 0.0528134367151391 0.0254169096216682 -0.0629482362412365 0.0981797526453868 0.0979663797533616 0.27891648835346 -0.0829268615515211 -0.0764580933943561 0.0572193914591579 0.00304021291960787 -0.145363105029461 0.0901175443538308 -0.0269944335028161 0.142787728481202 0.0359274211617729 0.00689872947965141 0.191685514170569 -0.00464736626807068 -0.00932813165479401 -0.00704916194732302 -0.203356174607078 0.0242439998755236 -0.0228453857422855 -0.0446642856038368 0.0142851456551725 0.00302575357547143
  33 1153.06014766904 ""  81.3312362537417 0 0 0.0550338704061538 -0.0382020037640545 -0.113983871599476 -0.0346528556705673 -0.0671423895235595 0.0436319606128132 -0.0201180805046268 0.00525528557449423 0.066246802287112 0.0183048077917824 0.0937318434454549 -0.0204384363731399 0.00252749189490314 -0.064481462084279 0.0278024301537449 0.10389674338505 0.00436401816934148 -0.177422619001158 0.00611833279153168 -0.113722753580411 -0.0035890984792666 0.0291087905312474 0.0220923089161477 0.10688620763362 0.0418402964570225 0.237075936100094 0.00858204595546189 0.0969084756062501 0.134325668664341 -0.068753709916876 0.00405216142232428 -0.175808059572483 -0.113800501283522 -0.0394205996431516 -0.0880860828452682 0.0783804341305339 -0.0161135881971778 0.00681791214337774 0.0673160953177763 0.00369866193745968 0.092590364430102 -0.0132072563925436 0.00447441709373591 0.00162178352780904 -0.0228035007804684 0.0103544121680206 0.0039945832754619 0.0013493625255 -0.013492698618373 -0.0170138915274868 0.0163043884353668 0.00508580194400715 0.0172658516212157 -0.00348244801662258 -0.0592722359343537 -0.042599008061983 -0.0492376007936946 -0.0224767960169036 0.0135095022649463 0.0126825718571328 -0.0449409407804853 -0.0020386234050888 0.0267105403478484 0.00316657085497004 -0.0258786441054398 0.0144626645014358 0.00828402304036228 0.00127396855699909 -0.0771620096892037 -0.0200116199263962 -0.0208936150370778 0.00292640694799412 -0.0571008036801986 0.0275552924340361 0.0160146106459027 -0.0294165952149883 0.0060991872002454 0.0988660242258725 0.286712503178954 -0.045771038629628 0.00349343191743254
  34 1179.22928006591 ""  6.1492528328342 0 0 -0.000734782445156088 -0.000854896146403121 -0.028986738162135 0.016680421718768 -0.0171483974966222 0.0145248048268086 0.00061894977354247 -0.00209113763123418 0.0134516729305847 0.0423465975332722 0.0101788876282558 5.05828835356775e-06 -0.112693400954338 0.00283428981151419 -0.00400463210006109 0.0810079733279256 0.0453332488352672 -0.129724336443102 0.0174995355162237 0.128284689142517 0.0497057551767027 -0.0389468703001803 -0.140117439217637 -0.0167408436492335 0.0026924665079557 0.0361644224236583 -0.00819355164065716 0.0195429910715792 0.0469571618756143 -0.00705496729538325 -0.00880341081021602 -0.0350805296482777 -0.0242913465630363 0.225302917153198 -0.111433380418762 0.0554872598632175 0.191890396985978 0.401293122002724 -0.354593860844911 0.113041527036965 -0.347518874252762 0.350572878504813 0.00571970693482779 0.00414496243511779 0.0114008714428186 -0.00476044121323545 -0.00329890388731606 -0.0029261133055888 0.00984835666326096 0.00231915988753619 -0.00725729175637563 -0.0028104610674825 -0.00567120618417939 0.00118729096730661 -0.104592576927769 0.0251417411670879 -0.00607077884470799 -0.0687293218685305 0.0154482395041124 -0.0245173991468694 0.030866507445662 -0.00695808918541977 -0.0190418242611479 -0.00189265096557997 0.00707973211851564 -0.00289229300574544 0.000459423617709598 -0.00101217668009504 0.0292851080405575 0.00837873754034152 0.00575285298346062 0.00737019616958241 0.0140242827622236 -0.00144113881277933 0.0127782433970136 -0.0933683044655264 0.0247498032247998 -0.0386466153025499 -0.173040507107443 0.0128212597483533 0.00439819485882279
  35 1186.4030647272 ""  17.220597159499 0 0 -0.00122895282916947 -0.00935195294713913 0.0149734068195201 -0.00852672937579008 0.00516272662847629 -0.00493620585463987 0.00542800857176949 0.00444004180554902 -0.00658548106076951 0.00428483052073487 -0.00276483881670914 -0.00295865335349638 -0.00761774880789916 0.00444738372967574 0.00516843919844732 -0.0233461104100974 -0.0266741038986277 0.0415783029717729 0.0149219938654745 0.0178034248168644 -0.0313897228183211 -0.00453674010394531 -0.000154746694449262 0.00281904102195631 -0.0035637846640141 -0.0237086230819632 -0.00156973607170705 -0.012170059625361 -0.0113465885951216 0.0149478493358033 -0.00721980937743358 0.0270674567827135 0.0123491804286727 0.0198449095462848 0.0181542049298929 -0.0213024422805407 0.0142680476353495 0.00767575622035183 -0.0271414752948507 0.00167561282327795 -0.0492632726306389 0.0276567728209374 0.0219576816905294 0.0202552694660272 -0.0304338022738518 -0.0322227263947689 0.00158589980481528 -0.0244598626201452 0.0407112554497758 -0.0810527259047388 0.0886629242733466 -0.0145614434042054 0.0664555353019562 -0.0170370476769737 0.41033043814766 -0.25676687834287 -0.012003951643922 -0.501550707130778 0.161208198223326 0.102378803338683 -0.107996293834173 -0.0408380902856313 0.139050865363031 0.0550418118297101 -0.0942455633462254 -0.0528299322960005 0.0891622671530835 -0.00617348690900954 -0.236786337016838 -0.0536867188845265 -0.0767707838294233 0.128704207947224 0.0081158137128458 0.0190615843242196 -0.0155390669623142 0.0423943530827993 0.00710995674351694 0.017241353117422 -0.0335140746380996 -0.022525000643121 -0.0457515237481831
  36 1201.54651283705 ""  8.30383474579 0 0 0.064855245942737 -0.000767801001903477 0.0369929775349746 -0.0535055676691443 0.0347410688082831 -0.00455924949719564 -0.0392865054503414 0.00426525596899797 -0.0138064683848393 0.0314451653212823 -0.0361440514739595 -0.00890642195183892 -0.0359836837060878 0.032524905761884 0.0131424767834484 0.00727812378895305 -0.0243312024997562 0.111613770667856 0.0436313997076338 -0.132518867456631 -0.151029137371905 0.0711525463147821 0.11043845377318 0.140808367143768 0.0377890914724355 0.045673246530281 0.0743104659177653 0.00264944055081578 -0.150351362063949 -0.0722851653318966 0.0794425953770744 -0.00663387596726955 0.0132175067606161 0.0959640905006739 0.0793933013239694 -0.08945814257902 0.0713598509829109 0.0478209085927838 -0.140752236682094 0.0130644420987966 -0.21859248138517 0.1249590447263 -0.032501762093499 -0.00977188044651059 -0.0215126144562102 0.00782622564923458 0.00365870375883172 0.00790451615745483 -0.0212041573624003 0.01472558032719 0.0070734306215783 0.00558924866528591 0.00155781878322485 0.000342368375325569 0.344424768664128 -0.0263229836948913 0.052816765478323 0.356183815317904 -0.0799787144682342 0.0891247051620677 -0.0115152429032221 0.0214237898751949 0.0533823672070624 0.00261758947528425 0.0037131946421479 -0.00277742084192484 -0.0109669184459095 0.00182227887273152 -0.0256718378306115 -0.00840317949778327 0.00194949484543932 -0.031303594376725 -0.0672912846001491 -0.00118244087565206 -0.0304200110465473 0.243183648894621 -0.0667526830623441 0.0717749883930116 0.307854671117372 0.00514322239463499 0.00940837183712529
  37 1215.63049112137 ""  24.4549848038148 0 0 -0.0147712690977144 -0.00520113395411118 -0.00889367224895567 0.0210343731745773 -0.0388025696024627 -0.00863129352003381 0.00980597853855415 0.00623136511790354 0.00466243238547734 -0.0102349070504573 0.0377814797264716 0.027003072148659 0.00482797014941894 -0.0390148542779183 -0.0348164508172556 0.0576472821024836 0.0321325160489106 -0.100339292856138 0.00752599273588796 0.153273263340749 0.0451758411193044 -0.0455198131943614 -0.0565132491762778 -0.0958604453055866 -0.0190699680942215 -0.0171613139275076 -0.0241035789184486 0.00387007270677872 0.033713900197734 0.0135210776393059 -0.0161870092519706 0.00721804417774582 -0.00243028392754105 -0.0493991932642262 -0.172497460394031 0.162965746328437 -0.0229303419560277 0.118748382769524 0.0483272421097137 0.0397705155554077 0.192663830841837 -0.0374031651725772 -0.0252152334805008 -0.0113090251643681 -0.0109211020060895 -0.0384098306701343 -0.0147156903627767 -0.0177848384647717 0.0212394802239736 0.0468883521087533 0.0410006520365295 -0.0024827307699438 -0.00242304617190328 -0.00774308570490003 0.510969462996584 -0.029632019166312 0.100222424171214 0.436291443354097 -0.0906790773612507 0.13478096410952 0.0787195039389618 0.0402587642725504 0.166199297335822 0.0075098801937373 0.0286013273369391 -0.0357215993516794 0.00399304545295242 0.00116729025984664 0.00162632514490538 0.0152994755656604 0.0188215977367373 -0.00268068030129961 0.00126052757177364 -0.00974610645157212 -0.0102139854225477 -0.186445913993744 0.0218206138962785 -0.0523851882650826 -0.239448922458329 0.00691438410268476 -0.02452900826586
  38 1233.38457133694 ""  38.5222549150288 0 0 0.00877464464528958 0.0101601695023742 0.0543727377465863 -0.0160651741579465 -0.0260209821286293 -0.0503293301906743 -0.0156221250974135 0.00510144524810816 -0.0311334930798223 0.0131480364099811 0.0350114232604294 0.0530621105296507 -0.0119742554911492 -0.0495728246370502 -0.0641735248192896 -0.0158587674170858 0.0685767679770495 0.0957647343124161 0.0115259326372013 0.0220280443292085 -0.0677577962045795 0.0479994572917553 0.121788598995908 -0.0140710007096865 0.0199917534445317 -0.0357024010029798 0.0504456397189934 -0.0353111901048068 -0.119940483568223 -0.0137458171453316 0.0419362163989052 0.0556343467108573 0.0392601290635115 -0.0359958837824774 -0.27670180923037 0.250897788602063 -0.00499371231883585 0.243169398925906 0.0106022086506887 0.0914989151421104 0.224408576371747 0.0106938635846726 -0.0273810627976965 0.0428236218777266 0.013096539866017 0.0613257075648662 0.0344157151423825 0.0397312999306925 -0.0480385612670107 -0.0853605576032803 -0.0621136060098401 0.00367516557729889 0.00835978823504841 0.0141192982692715 0.0343042786058605 -0.000900243775961372 0.0175167150731508 -0.0663448307592993 0.0613123215492187 0.0757512293094176 -0.0963039945790104 -0.0866607171089166 -0.272356638471777 0.000153051856581927 -0.04706062490547 0.0366606313265799 -0.00945443984399008 -0.00336464768826792 -0.0361972221870888 -0.0357722886937736 -0.038482166012098 0.000703468836666063 0.000169181376324706 -0.0111968305982739 -0.0108851409138954 0.10098776550986 -0.0237520886315597 -0.0122577573552447 0.0369761480840992 0.0146672591564385 0.00881493837693567
  39 1237.71680660521 ""  46.8782976478615 0 0 -0.00140443293702791 -0.00228420494004189 -0.0407642835416418 0.0286820780862535 0.00803998861979825 0.0429929062268623 0.00413641707000312 -0.00392749153365942 0.0242349359254916 -0.0209653909595109 -0.0180829109438108 -0.0371589619156132 0.0134344585280273 0.0316898645557551 0.0447818341926489 0.0838234049104568 0.00486050846319557 -0.151042645612756 0.00150291775169598 0.095764994319375 0.086497266142566 -0.0844459215910905 -0.202592138622969 -0.0362447975080423 -0.00792234392308473 0.0452275973507246 -0.0271146798615621 0.032163625366023 0.073552065563885 -0.00621465591126916 -0.0226610624147743 -0.0560847839151198 -0.0382925339839135 0.0120578755063188 0.19063913749891 -0.170269136982631 -0.00586628143048945 -0.177240755208198 0.0107041922500803 -0.0691826320487039 -0.135906627051983 -0.0241394612107818 -0.049807848605752 0.0543723160416797 0.0141690834334845 0.0603537544262992 0.0356963449134249 0.0420237179697738 -0.0507123510235043 -0.0877121855416711 -0.0631091302587321 0.00368144785652016 0.00886774065775204 0.0147061436128108 0.282294708615181 -0.00780893906430657 0.0735177899320825 0.130406802880071 0.0400958134278303 0.172311919794669 -0.0665038599937001 -0.0943511160857386 -0.266146436406955 0.00258376598809394 -0.0461360260604279 0.0327546466733699 -0.0106190262584343 -0.00367960273006472 -0.0417278400561183 -0.0374807530395638 -0.0399463369599198 0.000299413698416547 0.00537650174196569 -0.00762683922901058 -0.00504462470830562 -0.144372198490135 0.0210868574318939 -0.049758357516524 -0.176565157954097 0.0112418444262722 -0.0129395755465346
  40 1257.96375310225 ""  51.0144232884438 0 0 0.044745388333432 0.0302297863801013 0.0109398066584827 0.0467320220500883 -0.0101763502377658 0.015696000161417 -0.0575986862541772 -0.00441762134155005 -0.0153793551665877 -0.0309304640741366 0.00985921444573209 -0.00504963222078815 0.0138130373733101 -0.00509661062536982 0.000582361039742565 0.16756484550672 0.380563996576487 -0.0990458969037226 0.00878896975124912 0.269794473083704 0.11937868716295 -0.106362996862359 -0.335494120986081 -0.0645210938537941 0.0446226652956135 0.0759552968129989 0.086339856320184 0.0154080599208192 -0.161537545385556 -0.114106019614998 0.0982704842587846 -0.0409966849872589 -0.00685426375149559 -0.0318483842824473 -0.00368168392176406 0.0109069044161359 -0.030006571344152 -0.0432387870197625 0.0540124440904166 -0.0141294916049192 0.0305533711629586 -0.035588833101979 0.00709365483233152 -0.0193633870952288 -0.00377806424164249 -0.00290431651202316 -0.00492542671510434 -0.00452819031416146 -0.00297935475133801 0.0139211201349522 0.012464980676596 0.00337579786366129 0.000706699064066801 -0.00282667763347628 -0.0377756999060767 -0.0305096609992172 -0.0170014274406166 -0.09330493626412 -0.0117456976284689 -0.0713898253717119 0.0152787255199819 0.00940060092046023 0.0568159505594601 -0.00087409159250128 0.0103024113791249 -0.0017210427656034 -0.00971311388031633 0.00278787750804715 -0.00986301394837603 8.67731193782155e-05 0.000239983578042771 -0.0072251826095704 -0.0413176139796939 -0.0247906722101575 -0.00015020682363175 0.526740112716134 -0.0916854918094646 -0.0562926168443857 -0.0987223750326906 0.136336250232778 0.0995098199715335
  41 1299.01274520916 ""  17.7618293321239 0 0 0.00927099541712067 -0.00713644840685483 0.00640497575156111 -0.000113300472903024 0.00264147338101177 -0.00379325155793976 0.000698790236344404 0.00263223927349927 -2.70649526627271e-05 -0.00524027123389747 0.00126708018639136 0.000664163588211244 0.000682745917819468 -0.00100275533880617 -0.000337609087139558 0.0118805185891551 -0.0516393781396606 -0.00192179675691795 0.0215444549643415 0.0979926897449221 -0.0128551502679507 -0.0263180769084561 -0.0932606474327843 0.000364015609914796 -0.00161295838888714 -0.0115483880061501 0.00458526625565253 0.0030162929105522 0.00171547945874357 -0.00217201156219036 0.0139474578976903 0.00179429327954835 0.00404119886799903 -0.00292826711824611 -0.00107701376811161 0.000803688741728857 -0.00124841009158491 0.00230639965278273 0.00154264434012073 -0.0022756420418306 0.00461956980264661 -0.00404392572242376 -0.00463317903977083 -0.0351032698337576 0.0136367843089477 -0.0188685153263609 0.0264994269533865 -0.00579338236793088 0.121684150017499 -0.0162298037834194 0.00802042621772238 -0.0390382082708822 -0.00219045215482093 -0.00441796985621399 -0.068456716400313 0.131261812812742 0.0470253472582671 0.136365038706451 -0.0669725104216272 -0.0162865978392213 -0.753072970514462 0.196034182230397 -0.201932233010596 0.0315419157663174 -0.0383627317913299 -0.0764955904172964 0.0986430586075803 -0.0203731092556565 0.0758210264635116 0.0327679730497785 0.0360180068999283 0.0820636422792046 -0.0136384406331565 0.00390433647032284 -0.00537245458162849 -0.0173241264289861 -0.00458806071204946 0.0293744969761943 0.0412782468877513 -0.00742906742873908 -0.0058827577586321
  42 1300.02170553695 ""  8.44358219399668 0 0 -0.0359538792462927 0.0319762451811319 -0.0507154182909467 0.0118342398518884 -0.0159582558507497 0.0298880013805919 -0.0162035933457462 -0.00847372079944612 0.00485584387656173 0.0241143794733254 -0.00624396177390414 -0.00745404253649509 -0.00253782484052536 0.00624234161869521 0.00551208231113853 -0.0162433476010169 0.394464519135376 -0.037744174541969 -0.11761966632286 -0.500964776275511 0.0993032393290836 0.129760132657227 0.458291910253151 -0.00990861665250901 -0.00571981259018004 0.0592762137262216 -0.0191984649626166 0.0156510250390204 -0.022522043122586 -0.0413718291110576 -0.0201048956811448 -0.0217740374162401 -0.0145280072645946 0.0176104825343742 0.0132168068233145 -0.0099927289870959 0.00808672731744141 -0.0268193925091011 -0.0112380856547097 0.00253550276347823 -0.025504576121377 0.0127722951512368 -0.00530086527274153 -0.00901177272027006 0.00472819768062597 -0.0022852089384876 0.0058501389663935 -0.000156511345573841 0.0196100671608932 -0.00497480467789073 0.00299612150950885 -0.0058330284404696 0.00121338504781339 -0.00207359857208503 0.0685821085453608 -0.000365604927108118 0.025271047946656 0.0282200238026201 -0.0195830188266143 -0.00275489985353291 -0.141222948670482 0.0337875435180147 -0.0254846155641262 0.00439647630284986 -0.00070355353036239 -0.0132171099506092 0.00917751458540569 -0.00175160506618351 0.0049332999315946 0.00478472160255919 0.000777236347790971 0.0220569607043551 0.0191329349946252 -0.0300848290884326 0.0196688589619866 0.155966398524936 -0.017230812503586 -0.133829753337522 -0.346729996103708 0.0895980052730122 0.0596876417946997
  43 1364.25479183931 ""  11.5100750166007 0 0 0.016201604208476 0.119765029283914 -0.0313266384980742 -0.0016914337564679 0.0433943127772242 -0.0342596807382369 0.0172624372531467 -0.0191116828804206 0.0458004106368817 0.0026611368363489 0.00906837169293729 0.0301878095457534 -0.000849692221334414 -0.00887135794741075 -0.0199881746922432 -0.0711705164915969 -0.51525556452085 0.000830364080989542 -0.0939232709815812 -0.332304386754341 0.0129380247005464 -0.0529035933693476 -0.309195366083421 0.0667232027830786 -0.0947511634497691 -0.0183257979926524 -0.142253295794789 0.0852616147474557 0.00262135838286925 -0.047805307319716 -0.0847452511561524 -0.148194660950551 -0.112153201794363 -0.0143818217566694 -0.0757060657919379 0.0725120996326476 -0.0337185712308857 0.0131380692438594 0.0465611096785692 0.0382462236600618 0.00472990946555779 0.0358575326227558 -0.00415441999199608 0.000857009355851809 0.00462399743574883 0.00102368873243614 0.000737324705311672 0.000633689225740156 0.00103765664201569 -0.00225163762372895 -0.0010013945727874 -0.000327104226727542 0.000693391243621699 0.00325911661541197 0.0314709665699193 -0.0435476994123147 0.00186541382750022 -0.000717301186766764 -0.00890391462644116 -0.0374691464710827 -0.0118394679636214 0.00124744549637581 0.00930908778799426 0.00800630271235389 0.00733460283831719 -0.0134177385373228 -0.00408573910140574 -0.00253067784462641 -0.0192928393399896 -0.00352784012477661 0.00125188006651806 -0.00620207186917236 -0.0112969846226324 -0.0285766770545314 0.00194017463321457 0.234011577126209 -0.0477872456627676 -0.0679447601463337 -0.15993705831266 0.111687405110047 0.075468248951923
  44 1372.46324892608 ""  8.1861020469749 0 0 0.00822803093907401 -0.00252610494251397 -0.00928510211259588 -0.00238552970680532 0.00458296732344936 -0.00233905913654357 -0.00480876181484671 -0.000812897798243232 0.000428285371246512 -0.00022586607477978 0.00202493835915676 0.00207200317659354 -2.47999718491271e-05 -0.000980219346273641 -0.00106743212809446 -0.0531247696315118 0.016445547487384 0.0734975005531956 0.000827367315606762 -0.00813837346729458 -0.00867469084430195 -0.0125525613280957 -0.04710495872929 0.00662274817016591 0.00536172536268366 0.0120704690985448 0.00753219924005598 0.00517705659054356 0.00623570610742807 -0.0108242054851402 0.0159360664412225 -4.12941653384627e-05 0.00622197345053377 -0.00299745055971816 -0.00476249957780552 0.00470394882689168 -0.00307914099672703 0.00183822886055948 0.00477213541423911 0.00268600791503137 -0.00261917637250057 0.00372569604706887 -0.0163770945585869 -0.00940292085574901 0.00753679743509474 0.01020514718967 -0.00035572578425891 0.0176823014550242 -0.000808908593570643 -0.0345813612115101 -0.0802157077113227 0.0166194130682795 0.0506364371891359 -0.0873919483082858 -0.0181166294781482 0.134835733239457 0.0456350266233108 0.00406562204003664 0.000971267421263086 0.068986646739802 -0.0647576206089163 0.0810680834247749 0.495795561854423 -0.18726685514216 -0.181695065774971 0.363940977350667 0.022299336987157 0.100624374242808 0.289099671344948 0.0187947194197095 -0.183301912317146 0.37127977920977 0.00956692420642164 -0.00308320227726263 0.000771018127608588 -0.0107005926787242 -0.000173490336753676 0.00043660937887053 -0.0191238887567659 0.00774839759825145 0.004973874360752
  45 1383.14429529121 ""  66.6846379130111 0 0 -0.0212910584137202 0.0179037084247712 0.0295336877036945 0.00659667048250877 -0.00945781659812922 0.00393876691028661 0.0139915203906294 0.000777866704250741 0.000954595735783016 0.000658851585930686 -0.00407593317079683 -0.00249401519569464 -1.79856924113523e-06 0.00148698358889487 0.00115633160409266 0.162064691320611 -0.0919644261558022 -0.22408015647265 -0.00327113327274635 -0.00297694843857165 0.0164974868858964 0.0232117454348828 0.100973320560814 -0.0226715842755635 -0.0161665752230632 -0.0351798624491106 -0.0223301408645861 -0.0132695413512878 -0.0219207215534597 0.0304853429287981 -0.0495374724470391 -0.0135037034740863 -0.0280513769991057 0.00485626621807047 0.00688511364035873 -0.00723938840158067 0.00605453420634335 -0.000354702857561878 -0.0092120769618632 -0.0042312488224833 0.007211451706763 -0.00744830035069789 0.0242189717152922 -0.000859769971251036 -0.0239327021920343 -0.0051429841216231 0.00289955119911178 -0.0134414794567633 -0.0169028112052667 0.0272358695570673 0.102117660662199 0.0108590440750185 -0.0225464624439412 -0.0923686216354608 0.0570076250998245 -0.0571994082977541 -0.0298645099794962 -0.0346541505821906 0.0234281532427378 0.0458040817983234 0.0754921583020659 -0.103946764606216 -0.487818788981515 -0.202821844963232 0.00658063319538886 0.238923876953791 -0.0521212045870911 0.0749569813219225 0.357888428377899 0.110584363936531 -0.0676764932284191 0.259779719294692 -0.0230398941962577 0.00180762699645332 -0.00993434533157748 0.0596562880003286 -0.0159781826294542 0.0217688974910195 0.0604175876271995 0.0110899880746011 0.00370484207381
  46 1392.94545462277 ""  4.22196246367699 0 0 -0.0552976999799705 0.0338344043326994 0.0825511402004837 0.0184176354561498 -0.0221811882939576 0.00632967292756132 0.0318483993402961 0.00466424907813856 -0.00337972384484501 0.00124835746200441 -0.0078091383089174 -0.00667442344874497 0.000129326507501849 0.00261761892237528 0.00296430835745688 0.416049336252891 -0.185158622628684 -0.561492771308095 -0.0125684362027257 0.00876502400474912 0.0484678628771982 0.0621492390108236 0.240554273585337 -0.0500804192021644 -0.031930859755354 -0.101120594901693 -0.0318869886858853 -0.0398977187773691 -0.0525435527895854 0.0759774462002596 -0.0957589463099319 -0.0227541240044439 -0.057380938167425 0.010327375281392 0.0144892627974987 -0.0155679016448451 0.012632622083518 -0.00212662937673585 -0.0185740068451915 -0.00886100892267534 0.0151898749432988 -0.0158074666882257 -0.000838080002563383 -0.00216421188706833 0.0136105719421954 0.000141844915278869 -0.000786850932181585 0.00690083653553294 0.00834545870212442 -0.0179559626395102 -0.0543366588359916 -0.00299401994959253 0.0168658673232167 0.0271659537470074 -0.0456152603774829 0.0653788897300025 0.0226496410015151 -0.0243907639251599 0.00412581037046492 0.00520232338422326 -0.0356731577444695 0.0465083440544525 0.263115743695074 0.0621451921330541 -0.0379043119491718 -0.0506961839058244 0.0318010812180425 -0.018108600522175 -0.104479620746543 -0.0465538773355401 0.00271199102107574 -0.0624686990041426 -0.0340708044202488 -0.000337316731630053 -0.026242128951232 0.0863601157826033 -0.0265999176188392 0.0313697375698948 0.115744754931542 0.00299594392248283 -0.00920791895302892
  47 1433.56692091305 ""  16.6641339632616 0 0 0.00555024046295428 0.049119807223641 0.00355512825061472 -0.00393806993031267 -0.0139063611854641 0.00351624661173265 -0.0130705383571626 -0.109027218368248 -0.0391491782858667 -0.000533630472148896 -0.00319960864505242 0.00140764018950445 0.000193503621869945 -0.000975572247995694 0.000215187173243617 0.00753300901377451 -0.134993695299485 -0.0196277814253399 0.0284580099568116 0.0295654899265035 -0.0325352752388838 -0.00859077896846515 0.0416669055005318 -0.0336566276079723 0.240202615009351 0.400862920209155 0.0588160905141761 -0.0725274769929214 0.428001452196931 0.0871387052652701 -0.0258904248720724 0.277291929282768 0.316269780167161 -0.00118205979612108 0.00913270499902679 -0.012522859964208 0.00491034901196658 0.0143174667126707 -0.00416287634533651 -0.00119386631685355 0.0141315705141228 -0.00563127402901028 0.0122960146762239 -0.029893813323518 -0.0276314556787042 -0.0020548390501608 -2.55405270774996e-05 -0.00116547903986422 -0.00445680686246296 0.00453686733564988 0.00385078117564454 0.0037931741076189 -0.00316246138423307 0.00667623574711467 0.0139112141064466 0.247415963623774 0.0462085052687335 -0.0678531019862485 0.0392342601124191 0.248750930137479 0.0078953281650978 -0.0029727636449165 -0.0118047343549609 0.0132485691324962 0.0387887252679114 -0.0319476234922871 -0.0480871842955856 0.00258385757288475 -0.0284455028346072 -0.0128812781796731 -0.013581631142715 -0.0114931548973646 -0.00701570975939993 -0.00998306215964232 -0.00227825479272266 0.0913099360263688 -0.0250783500839005 0.0095374663708651 -0.0350792110091633 0.053606425549712 0.0359601645267186
  48 1436.44947182667 ""  4.93090008385914 0 0 -0.0235020482298832 -0.0723023059202097 0.0132688852602941 0.0267117802319954 0.0805984997193142 -0.0259464280270723 0.00522646321954877 0.0319658084836707 -0.00993570097828404 0.00253311599433961 0.0132952444794257 0.0170769388162661 -0.000313352648676423 0.00530924793379745 -0.0202745964134607 0.0919998615119371 0.191571377535821 -0.103939174349638 -0.0920964928132875 -0.378850943957255 0.0333841868238838 -0.0715296748524423 -0.30329086352168 0.00534176835499162 0.0272602900328767 -0.0919236571686583 0.104635504353565 -0.0754377505264195 -0.0657809613680727 0.0829697239103641 0.00805573450042408 -0.0474102908586919 -0.0764498931698821 -0.00760153710709404 -0.0966876997666757 0.115889885194101 -0.0657223342192476 -0.0728770137178592 0.072073728702153 0.0451350267278555 -0.0873137162918696 0.0687647062351291 0.0195836189821379 -0.0429701568631117 -0.0434544181685513 -0.00310938619902021 -0.000970424670159487 -0.00232501014548003 -0.00864091399785026 0.00928556730100565 0.00859887187281605 0.00482346263525755 -0.00505905668511982 0.00878931453737444 0.0105037648875947 0.382432012540428 0.0674151209231719 -0.105721831844782 0.0654266699048538 0.379867187775487 0.0261135606524855 -0.00588347921473829 -0.0350811518504886 0.0210994389403781 0.0369038265020191 -0.0425339330169929 -0.0546626646179219 0.00278907258579065 -0.0250737355935611 -0.0205242037485196 -0.0156548910396088 -0.0294537690189673 -0.00198472493243228 0.0168974134421396 -0.00363820560293138 -0.0736104652531097 0.0143151865332983 0.0490228186403913 0.0890192156631108 -0.0394421548177971 -0.0293819627675576
  49 1444.19536037062 ""  1.38674336062955 0 0 0.0213595791213885 0.0484971906404946 -0.0262895564932142 -0.0220815304491013 -0.0610820438726498 0.025885346780595 0.00250630494122847 0.0358554575903065 0.0321829532521359 -0.00176576092295709 -0.0094936253836372 -0.0135842727031743 0.000445254629311465 -0.0060422372306511 0.0174876087585785 -0.12399984833589 -0.114392296618339 0.140506707600639 0.0859152985430913 0.286620623144455 -0.0413048244625416 0.0362310803175574 0.223059157070535 -0.0178344845768753 -0.142635808665478 -0.160889620889385 -0.0873438366435403 0.0851959829833244 -0.197223545220726 -0.0949140443971631 0.00186800473315599 -0.162610781765994 -0.157743973607699 -3.94799902910951e-07 0.0802196179174919 -0.0961816581506164 0.0577588570731446 0.0682905287873988 -0.0617123533575485 -0.0409894100163172 0.0729370569965066 -0.0605293099903046 0.0212198362445596 -0.0478762873705748 -0.0432632182265179 -0.00282528982460455 -0.000441705679851422 -0.00180751233235258 -0.00767553200004048 0.00695865268625151 0.00380622137895062 0.00866104676318108 -0.00694170539051855 0.0105125330718546 -0.0124686704309884 0.418553826304227 0.0736461912858736 -0.127211367711154 0.0689623426047598 0.401462161506038 0.0191485099179207 -0.00441405230642648 -0.0183541081180906 0.0162407551863849 0.0857122010006341 -0.0520066439050651 -0.103215907689686 0.0084886114316032 -0.0500868539420459 -0.0195470845049755 -0.030575081288088 -0.00630728403877342 0.00444459842017915 -0.0101155183163574 0.0106730412002769 0.0723243731611048 -0.00731106140440467 -0.0429787934385279 -0.0844487437045749 0.0275196901100133 0.0256976882878211
  50 1472.03557805001 ""  1.12940366705225 0 0 -0.00174345604233391 -0.00609654811035668 0.00428942309128891 0.0012478316047925 0.0037202864098785 -0.00162085689522857 0.000421404630316479 0.000264948728794837 -0.00164219645361785 4.43649741654832e-05 0.000688871450093592 0.000545381808886644 -0.000153065082959862 0.0011726882950678 -0.00131251210116171 0.0167016980132957 0.00932254630928672 -0.0176429338894613 -0.00469820650439098 -0.0137341971654076 0.00231183334316743 -0.00134483672995295 -0.0123687231297943 0.00167298357605977 0.00375028210849601 0.000992757243501129 0.00384856192212952 -0.00401444582236217 0.00366200149572241 0.00434076790355786 0.000899651320425136 0.00710433689996703 0.00525706935333227 0.00233830315189692 -0.00670013674018536 0.00841797226095017 -0.00522875221324173 -0.00912867908522897 0.00452389427424277 0.0035730996960467 -0.00697508445019762 0.00558066247782042 -0.00899329875227275 0.0125921995358236 0.0113245086814132 -0.000395793167281069 0.00403637524649649 0.0030741780919805 0.0218462126648058 -0.0281460047219486 -0.0201067564187059 0.024970924168055 -0.0408456705877726 0.00058917068443625 -0.00129128813639878 -0.0611092577072522 -0.00503306922065194 0.0127038509575658 -0.00513286935522916 -0.0615263197441723 -0.0686495953111875 0.0136992333665062 0.0760303343278839 -0.188077764225218 0.651583811065712 0.00174550454139825 -0.415756431180271 0.0185950162967755 -0.324056403219635 0.195388813784765 0.00562812026526424 0.376110934302977 0.000348892798516109 0.000974228734708533 -0.00386872605329614 -0.0177301278468751 -0.00113576934794504 0.0173081447457166 0.0245098126726867 -0.000117536202407727 -0.00162093145129144
  51 1485.6857679349 ""  1.51287987910529 0 0 -0.00591070194762524 -0.018762878964857 -0.000476719390999759 0.0132058571862 0.0434401705391858 -0.0224608154304985 0.000377710435994985 0.000569811745192591 -0.00376636571510787 -0.00435387612040596 -0.0251888671770188 0.00995195241624527 -0.0137402307375114 -0.0835675726865382 0.0322065324019698 0.0205411421179313 0.0447713760693716 -0.0261153204544536 -0.137245761193914 -0.0983437008380289 0.151277374756333 0.0645925322793329 -0.122650526438884 0.154744258830673 0.02535625345853 0.00621934660838976 0.0338238704440147 -0.0264256181537853 0.0154942301072668 0.0311281072951759 -0.00169925194371062 0.0010134614455732 -0.00275150710441015 0.0345785854614001 0.2971074103424 -0.471436972430882 0.127097159185841 0.444629959184901 -0.0442056695480341 0.0290221890791335 0.462357995422218 -0.0369833249793066 -1.21889273919791e-06 -8.26944317380234e-05 -0.000906770144912484 -5.01191939357051e-05 0.000131639818257169 8.94159990505571e-05 -0.000295898731116607 -0.000505333213554531 0.000414522066012605 -0.000663841106691607 -0.000358911921874947 -0.000132879473733659 0.0125086164250388 -0.000686067179398553 0.00151344719416281 -0.000743573690919022 0.000988848365023887 0.00353568546287877 0.000383941944877924 -0.00106494603642389 0.00081088306711047 -0.00397739241411941 0.00407231188952588 0.00354598482454343 0.00561220561286161 -0.00256149300879713 -0.00543976684182662 0.00659250001571503 0.00752812830351104 0.00268881190521879 -0.000568228692354481 0.00230168747765013 -0.0036521675405862 -0.0107109721986935 -0.00415183279515113 0.0297963646748521 0.0159922614024798 0.0166583131418694 0.00737285606844415
  52 1496.42959784268 ""  8.63582059770052 0 0 -0.00181552795735403 -0.00108754729436114 0.000503624522758891 0.00163939973503112 0.00043472208020688 -0.00512192557660065 0.0011507178271944 -0.000186346025237332 -0.000605436122653224 0.0103724295777498 -0.00193143076800438 -0.000593190414517478 0.0541856285815419 -0.00805216572121363 -0.00140977107075979 0.0053496666987974 0.00403666057411764 -0.00808707393086661 -0.0270452091613691 -0.00127079931646883 0.0372016185172221 0.0303414695837893 0.00608714912073677 0.0328202032124769 0.00368005349244093 0.00684145143178345 -0.000297697362618204 -0.00585742500287413 -0.00446207354032834 0.00739239478458437 -0.0114065706021819 0.0035385412650222 -0.000419684172787488 -0.687947254622104 0.110350463918183 0.0476319173139734 0.0343834204782484 0.451697363482391 0.116685622452444 -0.159364167757049 -0.44327133531884 -0.145133368019535 -0.000136243798451847 0.000173175477899121 0.00012501789474451 -9.59054348555693e-05 -4.3623947471721e-05 -0.000114084593792545 4.44848437594458e-05 -4.04531094970096e-05 0.000209243218951565 -0.000509597822164852 -0.000547489777464683 -0.000145256924178736 0.00168350746669046 -0.00173938592022172 6.12937295066822e-05 0.00104402766062401 -0.000340531971026012 -0.0011971303553013 -0.000458520449212506 0.00069668289393038 -7.31542240671513e-05 -0.00339304179292718 0.00288529135825977 0.00325077328863036 0.00508726935715263 -0.00218435373092811 -0.00317317662084643 0.00565443289291223 0.00675537407726294 0.00127966494042792 -0.000192667582685545 0.00038306640353176 0.000374784946300509 -0.00294214511026153 0.00130732506467069 -0.00280158086977705 0.00114856604661181 -0.00409854012229299 -0.00238944258970273
  53 1498.35803643775 ""  4.08595557142394 0 0 0.000827575321990312 0.00326238162732014 -0.00216574256945613 -0.000807979887759066 -0.00206860729849199 0.00350646002143116 -3.95820164671941e-05 0.000751059094880771 0.000145353156653972 -8.569212842028e-05 0.000248371170360351 -9.88139621887259e-05 -0.00044443076296273 0.000602374686613237 -0.000421967003980856 -0.00626322462394512 -0.0043319830133436 0.00603338093199698 0.0159638947071232 -0.000430065943621971 -0.0179874193517435 -0.0121176038023605 0.00647645799536659 -0.0193876988413497 0.00337718009351873 -0.00408663116467719 0.00846497190963727 -0.00575241298217314 -0.00323962338150562 0.00699872342638816 -0.00159478350623743 -0.010216985719248 -0.0104651796324645 0.00621698850367488 -0.000905420418597303 -0.000144933342490858 -0.00315819234127939 -0.00535192699830526 0.00262489150039217 0.00409143085100508 0.0014251001903439 0.00496376618258695 0.00151956836313048 -0.00583119116515216 -0.00782189045929235 0.00577529560273585 0.00152799995435927 0.00180725095264469 -0.024723506083834 -0.0108401473747002 -0.00375915047526723 -0.0446299703163374 -0.0251257330746696 -0.00769704603632366 0.00816209986849927 0.0645579256139134 0.0129963851364341 -0.0288037778676455 0.0139854217722409 0.0753619740885442 0.0255946422498079 -0.0194487745334644 0.0379812978190217 -0.226888175855957 0.0593789045829881 0.277401510085983 0.520735039132192 -0.187025182420008 -0.211565506248951 0.398207582011892 0.539567963314368 0.00768649748663821 0.00162651994534654 -0.00177539142873533 -0.00146851212458853 0.0121076501158549 -0.00733143444652768 0.0176868992647553 -0.00955945062966131 0.020793266745605 0.0115111061965037
  54 1506.18121055342 ""  7.22573207430015 0 0 0.0160251527082437 -0.0305100096335848 0.0110463653870974 0.000637443966787986 0.00716555428165663 -0.00696217476195152 0.0365781629389506 -0.00721526783381765 0.0227750537803731 -0.00139434217920585 0.00119981140598256 6.1549487361682e-06 -0.00103177505071109 -0.000229175308367154 -0.00305693122871462 0.0169536621116579 0.0927770798696225 0.032422469515121 -0.0102481186758779 0.0191776546250655 0.0132185273460414 0.00739188406286769 -0.047252363633115 0.0253959809470111 -0.0972272276490123 0.405695322736149 -0.428770708407522 0.0463159707549857 -0.432334296531413 -0.0499267355547549 -0.558249834174069 0.249125793343805 0.0863967932848044 0.0088017687695399 -0.000197308017069543 -0.00462280348016954 -0.0182271149051571 -0.00515690439661632 0.0238738239507262 0.0204660199888774 -0.00175188651742021 0.0261634040426224 0.000210997816777804 -0.00215482642166741 -0.00122521621649072 8.08475084068047e-05 -4.94346241527414e-05 2.66880719640734e-05 -0.000382727933863729 0.000544615429087008 -0.00139668661173834 -0.000139582853639761 -0.000427922639293733 0.000718432464228494 -0.012143709272191 0.0274836899238514 0.00483814012900532 -0.00313921954903614 0.00193977252745822 0.017007526653755 -0.000245432286085219 0.00165094324681566 0.00239621145197535 0.000128218271715479 0.000151380225328092 0.000702483868517257 0.00363103756268006 -0.00195278703761252 -0.00258565557246749 0.00179840043844126 0.00463970812270945 -0.00404109794902307 0.000677613452410684 0.00353136650371977 -0.00411747835867838 -0.0368967330604307 -0.00258480403957456 0.0480234950458012 0.0243848577875873 0.0121314958252483 0.00545081893758998
  55 1507.39539639568 ""  8.51443007768201 0 0 0.000315088116517426 -0.00633710922105709 -0.000252226587254901 0.00430719343058767 0.0086456187875977 -0.0407766476538744 0.000494200845797884 -0.00167753865101677 -0.00120866014748747 -2.74956668563469e-05 0.0027889021720831 0.0133226607340336 0.00132147810684704 0.015420514440706 0.046237164205519 -0.00334203409071395 0.00370767723166054 0.00584139281553664 -0.184809133838485 0.0222954501909175 0.206182658341606 0.143610981046393 -0.064938014652797 0.229464521141323 0.00704477953960097 0.018111357711185 -0.00303533398178713 -0.00317186002182808 0.00526843479070352 0.00332172917065709 -0.00883779599176678 0.0157942480641055 0.0126267541458157 0.0266999817452372 -0.150586924908018 0.232878741902527 0.311176987862552 -0.136252963612853 -0.500403309165859 -0.364401633411063 0.0369021574901861 -0.452937506404628 0.000210555468495637 -0.00102884306765392 -0.00207061563339198 0.000188893790822607 0.000239195575148888 0.000291380241398645 -0.00103805985047449 -0.000588984308121421 0.000184805134466539 -0.000852143024795872 -0.000213072124061743 -0.000115561239545594 0.0143134481015704 0.00994242714261749 0.00376847950970656 -0.00243721762110349 0.00280273211761592 0.0148887842389476 0.00145169594942994 -0.00236369645658965 0.00129469441451787 -0.0044044722333163 0.00198083496232065 0.00499754091924895 0.00916470012023667 -0.00352504389385107 -0.00569006638446354 0.00748305870977352 0.00978115159026034 0.00132149481763827 -0.000762056366416201 0.000815249733052679 -0.000446541633682909 -0.00455321884714747 -0.000820282101688057 0.00993025573881154 0.00638208688369981 0.00319290070476473 0.00189594824713287
  56 1512.50426211008 ""  1.5923185427351 0 0 0.0248713481931434 0.0232363829759081 -0.0325607963804265 -0.00750284637617148 -0.0108760087587823 0.0219098209736916 0.0282155034260468 0.013063886405902 -0.0307278886017049 -0.000482428072107127 0.000555529908493188 -0.000381722339131075 0.000129409075602343 -0.000996144696422607 0.00739710141487234 -0.0593187077640059 -0.0358283181380652 0.0702215524457473 0.0842391793057028 0.0159240824033013 -0.0867839593092287 -0.0616031276187337 0.0083538420601562 -0.0773831912927336 0.279658987331891 0.101835710607463 0.336210635688147 -0.407495605300507 -0.168019163436755 0.494255181602852 -0.349238020504937 -0.171891077130318 -0.297299646701809 0.0013759050952297 0.00319714109651822 -0.000716255615036573 0.0366229535682509 0.00624326675863187 -0.0501625644931637 -0.0365790068356617 0.0202823393424607 -0.0468769022208275 -0.00423165555974306 0.00293920048149635 0.00418877325238672 0.000391197880817508 0.000145363224327875 0.000230987903702735 0.00255614384323089 0.000473459362643257 -0.000858022418896408 0.000476027753188722 0.000702198402746503 -0.00028998706610557 0.00141826140819623 -0.0400397037917951 -0.00635604784348259 0.0240012072039038 -0.0144048178980641 -0.044700317572535 -0.010326272735163 0.00421579923478654 0.00518940946486634 0.00330427281313926 -0.00122233927785325 -0.00438821148991846 -0.0083722110646034 0.0035987305094099 0.00473433691517281 -0.00632488235949945 -0.00999626444749174 0.00311899083577489 -0.000591268186264413 -0.00600821396854122 0.00633138614822491 0.0400245966588332 -0.00433771714950619 -0.0302887343739369 -0.0517440953940554 0.0145887323537245 0.0140566643525906
  57 1527.04320320045 ""  6.73259669312097 0 0 -0.0077593696145627 -0.0077854380107752 0.010389969493077 0.00230263750732772 0.0255983889411413 0.0601484216930294 -0.00345099550561334 -0.000725123731892669 0.00754764803439026 0.00160570846526238 0.00207359699351147 0.0176474892989892 0.000246254245000024 -0.0192152295258103 0.0285798238548081 0.0300499135788762 0.0368159546314443 -0.0318921131059534 0.334219799750889 -0.257436402194194 -0.422436258389599 -0.341831895607917 -0.0573336529591544 -0.464506337137432 -0.0613962586860173 -0.008510329413955 -0.081973146542348 0.0761804872989916 -0.00481711250147028 -0.0928271358214474 0.034536988206952 0.0330589411884606 0.0465269570412607 -0.0305362501271524 0.0101494455050773 -0.0110594892258632 0.180765449181615 0.103585024303474 -0.227599173006022 -0.166762841781809 0.120700639392829 -0.224058708367135 0.000910579442451823 0.00203555969192063 0.003576370211346 5.33878942367061e-06 -0.000106265924531547 -0.000228362422477122 0.000569733473319629 -5.43607509416078e-05 -0.000956427385920728 0.00094687279370252 0.000496184344129484 0.000387622103275957 -0.0263840630669669 -0.0202150342242322 -0.00785787041288907 -0.00326649056440503 -0.00277761217975814 -0.0263364815894293 0.000365291354472204 -0.0001605495894711 0.00149956291643552 0.00506371029331174 -0.00166885445597709 -0.00473415558980653 -0.00865356092418162 0.00314394174760357 0.00295231908229909 -0.00770742112832976 -0.0092924089711623 -0.00225438434919398 0.00130639347585806 0.000395378712515451 -0.00543506140415966 0.00631343444278085 -0.00915159823700797 0.0290997895859161 0.00955432530807617 0.0230259426010276 0.010656368968069
  58 1636.60067483724 ""  49.5957123741616 0 0 0.0106594084424688 0.00645987916637294 0.0132598026464972 -0.000832958336160571 0.00983896029892786 0.000819900908458285 -0.0023816414186875 -0.00624181231756884 -9.73966528702272e-05 0.000617222254141906 -0.00111139977548591 9.91727180441615e-05 6.13196250880414e-05 -0.00529989607921715 0.00188727024070877 0.0354991862597942 -0.02140298580083 -0.012003546424674 0.00675250079239327 -0.0143086027347207 -0.013060353533561 -0.0153260074031919 -0.0252479465828974 -0.00241667252238546 0.00357446569949714 0.0403538430842553 -0.0210062147095785 0.00637956998575429 -0.00836919711349803 -0.0119373166987831 -0.0197822002454452 0.01942780961825 0.023090771443686 0.00204749866829991 0.00322314561372904 -0.0113615895733329 0.0113568759796022 0.0127697963307394 -0.00892741751603256 -0.00730061726620893 0.0268290177889592 -0.0123110277687577 -0.000901891147155756 -0.000490658288120549 -0.000534062573423693 0.000152430000871748 -4.61187077419851e-05 0.000623966927877838 0.000723836802274248 0.000409759850323938 -0.00147053204714952 -0.000656603182038849 -0.00182889838228948 -0.00140795854265127 0.0019841470454124 0.0132866243213717 0.00240715432580077 0.0126205917989163 -0.00267396657521192 0.0120892018444043 -0.00342236912900066 0.00601535711989623 0.00299399896503418 -0.0169511611647347 0.00962807860351482 0.00969558660854369 0.00899532137571459 -0.00464926943960398 -0.00155314896923238 0.0175933256678973 0.0151094900707916 0.0129041157454965 -0.0227743473621087 0.0238285296581166 0.061299313499952 0.139200799294324 0.153757019677382 -0.660802233477081 0.041561832517016 -0.570362214239933 -0.319315842185705
  59 2699.08306641849 ""  220.379050913559 0 0 0.000316068785553328 0.000229450517595061 0.000594195410513996 -7.16333522572309e-05 -0.000382186131330436 -8.67774102669163e-06 1.87073627799463e-05 1.52629721905048e-05 -0.00010959073622403 -7.5907247257351e-05 0.000308854398347545 3.90884379985434e-05 -0.000228459214889419 3.16012992836372e-05 0.00014805556315784 0.0013158211054733 -0.000950328381358159 -0.00292746265169778 -0.000427874038187472 8.96924357522392e-05 -0.000239805778204564 0.0013425158558875 0.000441083930277945 -0.000715993244516434 -0.000365246090159154 0.000297309498440302 0.000624485608573154 -0.00030377979418005 5.42651764120952e-05 0.000550111189568907 -0.000186012197374343 3.57543948523753e-05 0.00020953296672693 0.000298701819856379 -0.000829764461812101 -0.000947195245113767 0.00287082867233102 -0.000438066108522179 0.000313374296388257 0.000599226882604706 0.000398812036324099 -0.00138266291394135 -0.00275143855146661 0.00128477396632183 -0.00127348010117861 -0.0043667127904588 -0.00151698603632102 -0.00468631042973568 -0.0157659080619004 -0.0716100863032907 0.0162767141086289 0.00189141336387677 0.00195922021370884 0.00234487602057655 -0.000603560975652157 -0.00584156871755214 0.0134892433598415 -0.0106558475957061 -0.0151246780990909 0.00326560454614329 0.264530058384318 0.911202228910367 -0.144170760269255 -0.031847929496926 -0.0102467272806384 -0.0109885592885479 -0.00519311766757168 -0.0242740973263588 0.00500591198776232 0.0157840509187585 -0.00987176260273888 -0.00372729369690936 0.00174051320939518 -0.00123544284785645 -0.000382967368687735 0.00797431996581025 0.00565540720441407 0.00514933716174524 -0.00125868452252498 0.00102597955277314 0.0015773733739105
  60 2965.57764158467 ""  62.7377090009976 0 0 -0.000173910185373675 -9.3901032575778e-06 -0.000199694354431013 -0.000329442008423042 5.98357538484443e-05 -0.000647883135979346 -3.7841900124729e-05 2.25668699701418e-05 -9.7545363723671e-06 -2.03062604524702e-05 -4.79062176201986e-05 -3.74480896667267e-05 -0.000100960227260159 -6.85201934586361e-06 -1.57259773314082e-05 -8.94602668818226e-05 0.000167937403265178 0.00100062173133293 0.00799516173085347 -0.00117116871673576 0.00608584536779705 -0.00327584960034156 0.00112349185257095 0.00158118562903591 0.000235597538602485 -0.000305442360847082 -0.000403864984849301 0.000645410188575586 -8.89225571055891e-05 0.000237410451646744 -1.00809271764451e-05 -2.14070703919331e-05 9.03472301503084e-05 1.84471234829417e-05 0.000391774227885414 0.000401691595271955 0.000682551460169293 -0.000179148346672474 0.000453999328255135 0.000590205633940502 -0.000171198469212433 -0.000537420100902774 0.00113392845142107 -8.30601029442937e-05 0.000877582114010691 -0.000405038765269671 1.46078834454166e-05 0.000701216593501865 0.00203446593651193 0.00220562065765756 -0.00236322231075909 0.0390113271674794 0.00410646873250004 0.0470641643765336 -0.000447372761523695 0.00234589468512742 -0.00246385094954903 -0.00117578676806356 -0.00139635012897547 0.000554814713847472 -0.00946556848155088 -0.0250909137433517 0.0086550459976941 -0.73292600123871 -0.224532555939427 -0.465869108109186 0.083784184601682 0.292507655950676 -0.0407765823052264 0.175075355961435 -0.119304526834968 -0.0510347744478131 -0.000400921352492059 -6.88324262546846e-05 -0.000288053483384966 -0.00169286067433223 -0.00122159665708041 0.00264276095061866 -0.00220355462304328 0.00347558092561456 0.000549379037699116
  61 2984.80017601298 ""  24.9077689258868 0 0 -0.00386233793605373 0.000964046546837943 -0.00330428855593842 0.00183824263054488 0.00225956602875638 0.0586047896545719 0.000385413998220677 -0.00131774110557976 -0.000956881131787841 0.000816220622509397 0.00333250257244899 0.000635325906369298 0.00220846041819519 0.00437103771255954 -0.017308716491608 0.0474680562191028 -0.00344464833978037 0.0352811096508302 -0.53007035926069 0.0801051546000477 -0.411328536617929 0.492538497394323 -0.152681533226849 -0.295373882460093 -0.0206158573843076 0.0066553214016113 0.0127256167303279 0.0116554143567327 -0.00256404844244233 0.00927259717226307 0.00244083139380937 0.00641697182546362 -0.0106685264776051 -0.0151678642354779 -0.0743946879797265 -0.0610291713304502 0.194603902678098 -0.0294149634092834 0.117394806506684 -0.20916326567322 0.0405356865964308 0.157281444916534 0.000578982661147274 7.98461039804431e-05 -0.00131771898182924 -3.46602278031562e-05 -3.62695734732773e-06 -1.93343089345307e-05 1.53325908124494e-05 0.000150379979538119 -5.86199952551359e-05 0.000309796147730569 -7.71393938432821e-05 0.000470390184230657 -0.0029655823927341 -0.00402601030459347 0.0162396265517289 0.000634288708364013 0.00401039543207658 -0.0015099531744714 -0.000410899548781748 -0.0016957062903895 0.000324198925414334 -0.00663609954066453 -0.00205031235011316 -0.00421986365727951 0.00109102596412137 0.00421753357526216 -0.000627174404814475 0.0019299573034778 -0.00140151221602979 -0.000742867272031324 0.000167388968820806 0.000108014656949359 -8.08247091509788e-05 0.000786850997686443 -0.00226702571172435 -0.00146630518112582 -0.000397950384467314 0.00110606034014979 -0.000387620680272474
  62 2996.20305016602 ""  58.2244970942305 0 0 -0.00248479042634394 0.000344053463498975 -0.00227487879401867 0.00188209345640793 0.00201130857481312 0.0234654253608558 0.000161844847040879 -0.000989895606759639 -0.000240079581065202 -0.000171695836040905 -0.00153415311032447 0.00216789209421124 -0.00571549452329137 -0.0132722418019808 0.0437151163664338 0.0298144926083947 -0.00145417091091654 0.021954196102977 -0.214964155796172 0.0266492466979157 -0.167492283990368 0.188211411232906 -0.064983209360055 -0.114375927643918 -0.0116243833653292 0.00404517361914769 0.00729879978101596 0.00631880698412615 -0.00120518862545495 0.00507470423777891 0.00205759552151329 0.00592699993839804 -0.00853205267614983 0.0390474345200905 0.194622287852141 0.148930446910128 -0.487274305494554 0.089486252501368 -0.300769997398347 0.520190630665191 -0.0878642809188578 -0.393347917942268 0.000479598158093992 6.14088464859533e-05 -0.000428351030753917 -9.23282856880865e-05 2.6724283908617e-05 -1.63684710000318e-05 5.57191482482215e-06 -7.34815700556477e-05 -6.10082372200899e-05 -3.1883159633069e-05 -2.09995416722272e-05 0.000218852557939521 -0.00117705861784544 -0.00163964380936145 0.00633640167614322 -9.48862677362035e-05 0.00118698539856017 -0.000623419488539954 0.000187941654512764 0.000359843652058948 9.70598829442241e-05 -0.00201802471814513 -0.000655324723163903 -0.00129681054328462 0.000595152338017713 0.00243786333028681 -0.000420073235471264 0.00183362828878885 -0.00145734847329891 -0.000772867914968806 -5.81324086788307e-05 0.000273412484696765 6.73226586175563e-05 0.00188701898599796 -0.00327352307675286 -0.00338871917586166 -8.79768639448813e-05 0.000108857789487707 -0.000494330117086675
  63 3012.16916909647 ""  13.574092752581 0 0 0.0303859812641269 -0.00252764903842223 0.0249946456404334 -0.0756151601311342 0.0181473983221673 0.00134827968833403 -0.0011034335932772 0.00107401484240618 -0.00283400281141986 1.64153124155854e-05 0.000287684661517963 0.000158333188985199 -0.00502010030615207 0.000733893594680834 0.000893626628897511 -0.381313533220833 0.0336821718637186 -0.288489997253593 0.385354415003237 -0.0584523781872203 0.32601520999193 0.517123947762352 -0.162027294084503 -0.338307336584508 -0.00369703546068696 0.00241438111703118 0.00184549674805267 0.02247891020736 -0.00140634135296838 0.0171874817803575 -0.0036615526364415 -0.0141166613905845 0.0156555861181383 0.000188055127105169 0.000117427546677904 0.000456895586177988 0.0269915564219545 -0.00761612429449292 0.0196475793098146 0.0368963704081271 -0.00252804356134876 -0.0311894952822399 -0.000563836772807517 -0.000208220289171578 0.00122690689624554 2.21117564368475e-05 -4.28744571169467e-06 3.84861035213314e-05 -1.49799911075254e-05 9.5524614749194e-05 4.04736801256697e-06 -0.000112060638986579 -0.000102319847747944 -0.000147527491127259 0.00333699945187059 0.00435408981590169 -0.0152293803919132 -0.000515165384252674 -0.00213668589271535 0.00121754674562365 -0.000294642557669909 -0.00102624173478047 -1.86971235257009e-05 0.00213505687504037 0.000690148790753895 0.00142328204826575 -4.91369009808035e-05 -0.000125578358310988 1.25067829645052e-05 -0.000793104642792838 0.000604509225078455 0.000386675534919404 0.000808709083990903 0.00012003577995948 -0.00116032077811256 0.0020758196976484 0.0017778009205492 -0.00338462860554732 0.00156921230256295 -0.0053187009340484 0.00231236378022735
  64 3033.5046412192 ""  59.8335730770209 0 0 0.0539176775910214 -0.00533818832588345 0.0418483953059775 0.0437239895374096 -0.00944543492676865 0.0054932649097411 -0.00799015942513868 0.00802775926544323 -0.00399511266367461 -0.00018024841658023 -0.000195997002020511 -6.50844327530682e-05 0.00931261418269657 -0.00223483285456061 -9.31915586311825e-05 -0.64158617753987 0.0648762510388151 -0.491486260858445 -0.266962395417791 0.0431606278029761 -0.223645769845161 -0.250508681779174 0.0737609397756404 0.166335848444084 0.0794144449200329 -0.0254501407411783 -0.0511242686977334 0.0361552229798833 -0.00510729005517126 0.0287692549405164 -0.0239812579673599 -0.0640745752442016 0.0713053324613084 0.00304786598102712 0.00574897354941215 0.00454818817809382 -0.0678101616040134 0.0145201339125848 -0.0463622707906758 -0.0491817838615604 0.00753106529698865 0.0409538588690505 -0.000210326004755476 6.26287564853802e-05 -0.000941270378661845 7.35350667980762e-05 -1.42438167023964e-05 1.1775570299671e-06 -9.85433586749347e-05 0.00013413409558362 3.82638268910923e-06 0.000598844641167576 5.81911065924918e-05 6.87357936909851e-05 -0.00302533035014254 -0.00284555846377053 0.011096458536429 0.000876917320165784 0.00312891439244518 -0.00131901208408459 -8.88684845529056e-05 -0.000688796457447167 -7.96519769564814e-07 -0.00402376201131658 -0.00115955029757834 -0.00243338786458707 -0.000357809335809015 -0.00188274480430475 0.00039899155823716 -0.00238722899845998 0.0021071500476594 0.00102661385908273 0.000382431338490307 -5.40836259061809e-05 -0.00113861999548318 0.00366327333180738 0.00308325348073024 -0.000942287539655782 0.00133418498180487 -0.00860552808831197 0.00504740078552995
  65 3044.41456841724 ""  30.8810000555952 0 0 0.00408395091744682 -0.000498699111347419 0.00303707472348966 0.00973814018401686 -0.00230484637922082 0.000768079571472766 -0.000578980181639422 0.00263927447149934 6.68487306239427e-05 6.60744299521739e-05 7.35404129292056e-05 -0.000168232197192678 -0.0871031197661478 0.0172656699718134 0.00188584977215702 -0.0460016457543807 0.00433941238318755 -0.034925227115935 -0.054294316528609 0.0137037854022329 -0.0444751892130162 -0.0574928258221994 0.0127541571411147 0.0363280853999911 0.0252308567165338 -0.00907324405410826 -0.0160103261600833 -0.0113800924062942 0.000832325872077109 -0.00914227796644257 -0.00745186735279886 -0.0225554584101257 0.0244145329476245 -0.0282218563266231 -0.0206983917839958 -0.0177604216089975 0.579440169290024 -0.0943151656072934 0.384249013217651 0.478460162444576 -0.0902758471281166 -0.387276499683112 -5.96101963938628e-05 -0.000119484484486746 -0.000236538052262557 1.19642223766624e-05 -1.72004643556104e-05 9.29726592424524e-07 3.46747939869209e-05 0.000201730290770397 -2.67956239499777e-05 -0.000802808207872295 -0.000820456780344633 4.35790858381148e-05 -0.000495650334314032 -0.000434360083949414 0.0027128824422198 0.000528224462696495 0.00209591219159223 -0.000323597063892825 -0.000700708023639769 -0.00223611239659906 0.000288294173114 0.00425585990611154 0.00123165678304202 0.00280389640813203 0.00254547405042056 0.011039280510413 -0.00194888858259888 0.00288758687039994 -0.00256079910019711 -0.00128328133408992 5.54387598560205e-05 9.70196315967172e-05 -7.42815085630466e-05 -0.000208225256754496 -0.000284959111207958 -0.000286861037511607 0.000184311805901228 -0.000638049216309809 0.000381983499680952
  66 3046.71503613698 ""  11.1505533201519 0 0 0.0056544261138188 0.000124531805643925 0.00493391316381997 0.00504189128305924 -0.000752674624799253 -0.00206661310775633 -0.00768747128979817 -0.0471660967652271 -0.0115749804689963 -5.31977871820809e-05 -0.000160860158682545 5.54808755374423e-05 -0.00328153222362007 0.000731014758636812 -0.000330069699176441 -0.0652811621537963 0.00433504638845179 -0.0515553480185569 -0.0104819518516393 0.00140077705581131 -0.0091685050401096 -0.0472226389686689 0.0139666888731057 0.0305723282074877 -0.432595811217962 0.161972635995116 0.272432990371277 0.394029504910773 -0.0358976871216807 0.317478686581561 0.129686868123924 0.425833792799545 -0.454475591421684 -0.0013462279226552 -0.00189155822335015 -0.00110922232226234 0.0250872301164747 -0.00404711475476491 0.01648832084832 0.0146604901527186 -0.00320705053769312 -0.0118751934005587 -0.000240955524031985 0.000828029405628475 0.00040330607534743 6.49933176823859e-05 -1.95836095011166e-05 1.76710876640863e-05 5.75392815282881e-05 0.000216820308734441 2.95913316595251e-05 0.00156823352676498 0.00124755681941691 -0.000202700981131921 0.000935140172676617 0.00267875460547515 -0.00679397710142237 -0.00248011777337697 -0.0112216559140066 0.00203641743659807 -0.000482091483090228 -0.00102302838361085 4.80053425254807e-05 -0.0069566823511292 -0.0019694161351041 -0.00463010956526859 -0.00450376731968285 -0.0196346399866869 0.00358518593158991 -0.00744054825424275 0.0064073420092385 0.00322884600594867 -5.50052654866614e-05 4.56331931346725e-05 2.46859279027061e-05 0.000817673338938474 -0.000384221539964474 -0.00164336523991746 0.00090919598841487 -0.00201047168424631 -0.00125340541412755
  67 3051.16732208619 ""  40.5689290832989 0 0 0.000423404924457636 -5.36095626245981e-06 0.000309734907833759 0.000239742426123523 -6.91381529467646e-05 -0.000182815132730019 -0.000263373659031944 -0.00114432868680709 -0.00041345442679853 -1.45795995324912e-05 5.44649315682273e-06 1.79592098265779e-05 0.00118214296202333 -0.000158162204400125 -7.10558537325794e-05 -0.00400121008890113 0.000290034796643949 -0.00328277764959666 0.000135990269307981 -7.34504713443001e-05 3.86641569318319e-05 -0.00312007989651941 0.000983281062207777 0.00207451964752213 -0.0111489058038763 0.00435366854465439 0.00702810414432904 0.0109188783189274 -0.00101449430134201 0.00877016354146653 0.00300686712065857 0.0101267968975349 -0.010804558251505 0.000271174512717278 -0.000493455305628725 -0.000372225633545494 -0.00694383149313294 0.00112084455807532 -0.00471160587406449 -0.00722604304950305 0.00135259393853514 0.0058094912642466 -0.000243865693576874 0.00113171374763268 -0.000200070199509045 0.000672415358127553 0.00038541502979883 -0.000195352192527153 -0.00207595891280196 -0.00330656923142549 -5.90732357984472e-05 -0.0607460793922389 -0.0508160719686264 0.00685620806190368 0.00122258136493504 0.00240465213523391 -0.00325700812017811 -0.00464028831775822 -0.0128725953843966 0.00476578264618389 0.00683871267499052 0.0237632501681069 -0.00157136157057177 0.273743231972166 0.0783860471434034 0.182328486704605 0.178835843167244 0.77394488098305 -0.138986687802098 0.280168086828664 -0.239969723522292 -0.119908171295223 0.000123155205071525 -6.39226509192116e-05 0.000267501972213286 0.00175184026597275 0.00080296270155364 -0.00127394939887214 0.00011496388541851 -0.00107090720855666 -0.00184062668463337
  68 3090.47519901134 ""  27.2054490448228 0 0 0.000206582149507384 -3.89570583691874e-05 0.000114841136311791 6.03278821532818e-05 2.61450459253099e-05 2.50578849710641e-05 -0.000378497010081037 -0.000113887937689164 0.000449754915771747 -3.65426342327698e-06 -3.02283148111707e-05 2.65776571085416e-06 -0.000105999820736201 -3.40742235126017e-05 -0.00014808761830184 -0.00209284346679708 0.000251772135230366 -0.00149668958757811 -0.000416984447022509 8.36668136026071e-05 -0.000407862749423976 -0.000331323537724419 9.61163610523461e-06 0.000201825869278166 0.00376016282022822 -0.00151834378191599 -0.00230218885570245 -0.00014626524974191 -6.25318381104249e-05 -2.26668465168742e-05 0.000861723814739117 0.00287802920542792 -0.00302295230180277 0.000116670942627935 0.000822941758765353 0.000651477430772958 0.00128926476088986 -0.000228893481574777 0.000874926058899995 -0.000187120469133229 -3.3846087859145e-05 0.00014381850427903 -0.000201881172480699 -0.00100712003795375 0.000129413447032184 0.000312494951617591 -0.000323975195981861 5.81373321737073e-05 -0.000372268472323026 0.00328907324082902 -0.00011653530567644 -0.0477143973014454 0.071199484578971 0.013469842536709 0.00140832202138135 0.000939657764485192 -0.00360942200221905 0.00193369134381566 0.00460953987504274 -0.00274145406413859 -0.00543501433273346 -0.0229128184815235 0.00389119419996133 0.0350329522015427 0.0259484069934204 0.0300114570203146 -0.113206559575277 -0.396750729153422 0.0764191041200597 0.648362874663217 -0.481874836399908 -0.2652117646833 7.78714883162709e-05 0.000125342004418047 4.08778720558751e-05 -0.000286206569964066 -0.00138267716521721 -0.00045619042237742 0.000907380157582348 8.43906327360528e-05 -0.000249545309947636
  69 3104.56455163233 ""  16.6115762127193 0 0 -0.000753904207493046 0.000428179360606003 -0.00224086502618427 0.00118086486758918 -0.000719034889840563 -0.000761663091527103 0.0408108482267352 0.0215813966702638 -0.0747011744413032 -5.26849745371071e-05 -8.64808855871525e-06 4.64162019454379e-05 4.82384965350578e-05 1.61075134552769e-05 0.00010839068255464 0.0182869248564308 -0.00157146819820922 0.015419501848786 0.000798635776626133 -0.000882060043406234 0.000613491755461351 -0.0154501598415379 0.0038030067456259 0.0100587448779657 -0.513854519810643 0.209214112535456 0.313186110996282 0.158489206025196 -0.00503773621673101 0.102817532204937 -0.132212688757327 -0.463484753208441 0.474712487590077 -0.000124434364586254 -0.000515222306418346 -0.000445659059214958 -0.000575005433418278 7.58902345513545e-05 -0.000445672955395553 -5.88873704783923e-05 -0.000190985296367528 3.7092171801403e-05 -0.000269487194355493 -5.97570948727279e-05 0.000526486745682765 4.01516218174711e-05 -1.58052645184454e-05 5.85887833135466e-06 -9.42819211800071e-06 3.89106797917979e-05 4.51113117884249e-05 -0.000241492516634396 0.000527733312288079 7.21900379629769e-05 0.00136735012059629 0.00158845131917422 -0.00669228745969964 -0.000797338125314426 9.709430769156e-05 0.000189187029438573 -4.21549322605613e-05 -0.000728793089318313 -3.31285501113985e-05 -8.5176443184419e-05 0.000118892793069854 -2.44182340525729e-05 -0.00101328266515591 -0.00350041263397028 0.000659763081187822 0.00392636184589197 -0.00290958243480871 -0.00153742037470404 -0.00018291734283039 0.000310157004602832 0.000364397833229319 -0.000447710247808152 -0.00207083677907621 -5.64593199898297e-05 -0.000856175104985856 0.00234303385167328 0.00189703047944959
  70 3119.37132852245 ""  16.3974601153773 0 0 -0.00804572416436398 0.000938347435939842 -0.0058136417124153 -0.00293185068895915 0.000487459102038413 -0.000243167872219887 -0.0760778573497645 0.0269803146595686 -0.0333787505219629 0.000104033619489017 2.88049554837673e-05 2.90962691259758e-05 9.42779061268286e-05 1.25316769208018e-05 7.62730745556068e-05 0.0865246939312187 -0.00495656028253131 0.0667094640888322 0.0168505928542681 -0.00477802134495576 0.0155494980655489 0.0179269006638967 -0.00477036357159686 -0.0123399898421162 0.365470628657186 -0.142688168558048 -0.246527514825336 0.609474229698999 -0.0381543511614002 0.494795091333817 -0.0614185916761441 -0.14239213555981 0.148644704146416 -2.98849874605133e-05 -0.000436319228963758 -0.000343918435482499 -0.000765696084672553 -0.000163899042868201 -0.00039488132703737 -0.000118391024588636 0.000180844346034621 5.84213666358199e-05 -2.28369511240888e-05 0.00432881934276295 0.00397844477942664 1.70441414906607e-05 -3.39790755933887e-05 -1.85188698479133e-05 0.000279779023389688 -8.34991431346114e-07 1.18211223138451e-05 6.08206069380168e-05 4.87372789451498e-05 -0.000106793307788252 0.0119506952074705 0.0156598033954486 -0.0567669840316819 -0.0151502680294523 -0.064029788042847 0.011745634021726 -0.000538912962624394 0.000207870240721134 0.000116782907579856 0.000497443804481406 0.000132403420649624 0.000185615728659574 -0.000364435137607295 -0.00158857775975361 0.000394949661029406 -0.00131318659126773 0.000893382753311449 0.000768691031528744 0.000134739580577665 -0.000448449918803284 -7.07545303742651e-05 -0.000243116300381835 0.000863500369459739 0.000819581226166087 -0.000898392243326217 0.00184451144543215 -0.000195482932178046
  71 3129.31813636532 ""  17.9879347386928 0 0 -1.67545329446898e-05 9.0716186725403e-05 -8.45931836310551e-05 -9.00496567374438e-05 0.000907605212906932 0.000105325888881681 3.50231742331617e-05 3.18934497174098e-05 -3.71055668327754e-05 -4.85445034413023e-05 -0.000369662820674031 0.000199843874314081 -0.014756319247434 -0.0596610177864131 -0.0607305123807545 0.000770305985463612 -0.000439367405161479 0.00103147190232562 0.00261573961126012 0.001323940826965 0.00165226135280439 0.000449010413363893 0.00121403646179494 -0.000405658630064895 -0.000281421780433829 0.000157517130723819 0.000126227877510327 -1.48979723762535e-05 4.97044392438095e-05 -0.000121701354569642 -0.000162636291892316 -0.000606317468948371 0.000535693506813986 0.151809426115637 0.722237472128386 0.54945991717856 0.154285532398891 -0.0347813547662353 0.0834424261539948 -0.131946420511254 0.0153132498250799 0.0841289180180342 3.57325137593033e-05 0.000240195142113787 0.000289240245112156 -1.32292179858568e-05 1.35218519229286e-05 8.71894541189666e-06 1.62095865742861e-07 -0.000100133381526757 -1.31813346816222e-05 5.57822025673522e-06 -0.000122017743188275 -3.91709221267133e-05 0.000900787202164112 0.00111313035593197 -0.00395295224518478 -0.000916844381605157 -0.0037649988329771 0.000782735781348593 0.000241185596764797 0.000842978913205852 -8.76033826973012e-05 0.000540041811428228 0.000106178261256898 0.000331246020074692 0.000221950818073752 0.000790518498796691 -0.000152287863043896 -0.000880362436541608 0.000603139211166943 0.000370846527186856 -5.85990047649419e-05 -0.000110292073978994 -8.71007552287771e-06 0.000375649923828453 0.00106968135375434 -1.04012819507567e-05 -0.000150617951126516 -0.000152777420885342 0.000162008983802423
  72 3146.41775541947 ""  13.5758438088411 0 0 0.00108635209392477 -5.331616739308e-05 0.000907308496483223 0.00149609930912722 -0.000312341015135983 0.0010757158997704 0.00683723587538691 -0.0017501121874236 0.00372191833810038 -8.56850940485669e-06 -2.64874955151583e-05 1.0571685824299e-05 -3.79018419931639e-05 0.00040116614215204 0.000301458891676165 -0.00716903032593173 -3.52952613140631e-05 -0.00763454971794023 -0.018729625793539 0.00248444689639756 -0.0140568349272765 -0.0023019367987793 0.000638216214895923 0.00156531376898416 -0.0254245260949811 0.00924891883996028 0.0164529018774897 -0.0622978202891678 0.00393072351503293 -0.0514313766534093 0.0043402555651203 0.00881362195598341 -0.00897053706682286 -0.000988293405430209 -0.00428514127710012 -0.00324505664348197 0.000100416923344566 0.000205573212674104 0.000211637823149768 0.00118909911226103 -0.00022629184702784 -0.00073221521564448 0.00176875883553953 0.0488194385243098 0.0387452468903132 9.82484612270579e-05 -0.000579043236417651 -0.00049165987108599 0.00257922912184995 1.66104169979754e-05 -0.000109771790140777 0.000401141350851394 0.000792138976635289 -0.000464037397290793 0.125149104645842 0.158922052093812 -0.579942174878072 -0.168382116565859 -0.71612026982308 0.13379038009907 -0.00435445769499447 -0.00318625969195599 0.00106857117661284 -0.00115350152677181 -0.000214467940195624 -0.00115843995787121 -0.00306756739290924 -0.011640761079439 0.00366209309493062 -0.00290905008979998 0.00175591728874605 0.00278740589316866 4.97002325981137e-06 -0.0010528667192479 -0.000657720590019713 -0.00448839108703807 0.00139210467372962 -0.000127343871892315 0.00074071863913012 0.00205717878695698 -0.00148392046671705
  73 3241.85208163325 ""  8.58673853182817 0 0 0.000122144433550015 7.35546547562394e-05 0.000246502941935637 0.00113631499488627 -0.000275991767813109 0.000887408861260817 0.000113340138830945 -0.000274297507801564 0.000465305672846496 -2.67886962822663e-05 2.18757683798722e-05 -2.06089198584566e-05 8.33606551387176e-05 4.92747631676951e-05 3.52228385655424e-05 0.000439308013569285 -0.00017407059971185 -0.000622117974087455 -0.0141093496152332 0.00160030582923418 -0.0107205162114942 -0.00216074806706831 0.000708941336443938 0.000843031609821392 0.000961517317236175 8.14129548634847e-05 -0.000497584050924466 -0.00263650776014979 -0.000675703038986083 -0.00191867468759638 0.00031995564809709 0.00388811453681611 -0.0043049611751101 -0.00012642944060639 -0.000494179492952388 -0.000398460204216251 -0.000473949570387197 0.000256412760248428 -0.000407293244513958 -0.000226526230726819 9.28192245580602e-05 0.000157818201586755 -0.0236419780632601 -0.0626145811964239 0.0669450455745687 9.05542971061866e-05 0.000491208138171602 -0.000531820766264802 -0.000514335370671832 -0.0029337065655241 0.00131849559650959 1.90966341250625e-05 -0.000461757234870411 -0.000399899985884537 0.142581652870568 0.16535262196059 -0.696762878815113 0.132911277818519 0.571073667256897 -0.0852334427072064 0.00419238768273758 0.0194535324752092 -0.00389870974529428 0.00164670118996035 0.000450244059736988 0.00142528864316648 0.00277098242896154 0.00658492466310027 -0.00364178590775373 -0.00202226696529212 0.00221988163263297 0.00150873848366575 0.000672798747512554 0.00158339639167619 -0.00165794583375572 0.00484927874014294 -0.00215226734856082 0.00158657597808009 -0.00920602999820242 -0.00734994769622117 0.00718676163684948
  74 3455.02983734315 ""  25.7876018240443 0 0 -0.000972424260091495 -0.000171078001665318 -0.00105658689036333 8.61532242575048e-05 0.000153740282069826 0.000392187255301876 0.000116943747697328 7.78106953330682e-05 0.000181290907031725 -0.000129439186174377 -0.000160174901650565 5.00193490077209e-05 -1.83777372147861e-05 -0.000132115468955998 0.00020331408516396 0.00569261257199139 -0.00104691437315258 0.0053086299508844 -0.00138518463504704 -0.000605152213684353 -0.00107288208225109 0.000913001903464538 -0.00164063992509999 -0.00162409024664458 -0.00219480432753695 0.000954890851010097 0.00158732938216377 -1.5286825032887e-05 0.000270398515491516 -4.77858493345287e-05 -5.43649238047102e-05 -0.000461685298995015 -0.000400330098347098 -0.000291465221695004 -0.00047281652468795 -0.000234756952130972 -0.000851298105309254 0.00040779954698455 -0.00053706405111023 0.00153852014291198 7.27813681284503e-05 -0.00153238777026796 -0.00138174512244829 0.000461718653723951 -0.000493950256789404 0.000245315069637621 -0.000211460469270226 -9.75170784600922e-05 0.000113509549889394 0.00101347924069864 0.000194111167193181 2.50089721713329e-06 -2.56480983851609e-06 3.62595128445019e-05 0.00228039982664159 -0.00119081231656693 0.00389867749980754 0.00204909899757284 -0.00261687425709584 0.00131648888017997 -0.00329319528794345 -0.00658817818266945 0.000674143795911978 -0.000749390372394985 -8.31430407583808e-05 -0.000177828887692055 6.04231386182021e-05 -0.000149354402177658 0.000363980917837714 0.00133250244178166 -0.000570564802834459 -0.000610992836680647 -0.00409553601579267 -0.0390921375265344 -0.0418476846562486 0.115884117745225 0.813960948111097 0.173538011326298 -0.0413999547544487 -0.267864063410057 0.40822093278319
  75 3536.13664248162 ""  30.8078492863721 0 0 -0.000987296997127078 0.000601647485546022 4.41671949224861e-05 -0.000226347371044007 -0.000205740100897007 0.000252603675216977 -6.46208826070569e-05 -0.000274488704112195 -8.31745675474056e-05 2.22099801732728e-05 -1.95081184960725e-05 -3.19656116726008e-05 1.60927625428778e-05 0.000117664870302815 -0.000108439984790291 0.0055181894403474 -0.00137436081127093 0.00437841023540324 0.000560147155894767 -8.41705437725509e-06 0.00129345915637729 -0.000726993594616263 0.000908884519880376 0.00158245365412127 0.00100051077232288 -0.000670768611096079 -0.000569309296353766 0.000263989738384922 0.000269763687916761 0.000146573071519252 0.000455987959935133 0.000149883729084863 -0.0012597205854737 0.000128373558680894 0.000130884573596138 -2.99700451674662e-05 0.000444957145790923 -0.00023854872718503 0.000347475159785151 -0.000907343858503784 -5.74015857941449e-06 0.00095038153542054 0.000219697520849669 0.000658384110334968 -0.000329358416881926 -1.51713242146598e-05 4.75082141977709e-05 1.96134567470363e-05 -0.000168142494029448 -0.000400372076690362 -3.69317015496023e-05 -2.32248112125192e-05 -5.41240776088499e-05 3.84389685529287e-05 0.00117679391116449 -0.00177540014212318 0.00732130586655854 -0.0042849784145504 -0.00880452847620974 0.000959507386123217 0.00190061672023038 0.00263470921766742 -0.000594683148225789 -0.000210556676540703 -0.000380917838586718 0.000136937412800908 0.000578415953985436 0.00124783925479337 -8.04338067852151e-05 0.000328957440853787 5.28941721072996e-05 -0.000263736100146291 0.00961848315261762 0.0635344917711165 -0.0429325354850331 -0.0708178353008987 -0.450285420236214 -0.12094936598007 -0.0544723659504578 -0.430340007645891 0.705998028348753
  :::
 } 
 m_exists[75] { 
  s_m_exists
  :::
  1 11111111111111111111111111111111111111111111111111111111111111111111111111111111111111 
  2 11111111111111111111111111111111111111111111111111111111111111111111111111111111111111 
  3 11111111111111111111111111111111111111111111111111111111111111111111111111111111111111 
  4 11111111111111111111111111111111111111111111111111111111111111111111111111111111111111 
  5 11111111111111111111111111111111111111111111111111111111111111111111111111111111111111 
  6 11111111111111111111111111111111111111111111111111111111111111111111111111111111111111 
  7 11111111111111111111111111111111111111111111111111111111111111111111111111111111111111 
  8 11111111111111111111111111111111111111111111111111111111111111111111111111111111111111 
  9 11111111111111111111111111111111111111111111111111111111111111111111111111111111111111 
  10 11111111111111111111111111111111111111111111111111111111111111111111111111111111111111 
  11 11111111111111111111111111111111111111111111111111111111111111111111111111111111111111 
  12 11111111111111111111111111111111111111111111111111111111111111111111111111111111111111 
  13 11111111111111111111111111111111111111111111111111111111111111111111111111111111111111 
  14 11111111111111111111111111111111111111111111111111111111111111111111111111111111111111 
  15 11111111111111111111111111111111111111111111111111111111111111111111111111111111111111 
  16 11111111111111111111111111111111111111111111111111111111111111111111111111111111111111 
  17 11111111111111111111111111111111111111111111111111111111111111111111111111111111111111 
  18 11111111111111111111111111111111111111111111111111111111111111111111111111111111111111 
  19 11111111111111111111111111111111111111111111111111111111111111111111111111111111111111 
  20 11111111111111111111111111111111111111111111111111111111111111111111111111111111111111 
  21 11111111111111111111111111111111111111111111111111111111111111111111111111111111111111 
  22 11111111111111111111111111111111111111111111111111111111111111111111111111111111111111 
  23 11111111111111111111111111111111111111111111111111111111111111111111111111111111111111 
  24 11111111111111111111111111111111111111111111111111111111111111111111111111111111111111 
  25 11111111111111111111111111111111111111111111111111111111111111111111111111111111111111 
  26 11111111111111111111111111111111111111111111111111111111111111111111111111111111111111 
  27 11111111111111111111111111111111111111111111111111111111111111111111111111111111111111 
  28 11111111111111111111111111111111111111111111111111111111111111111111111111111111111111 
  29 11111111111111111111111111111111111111111111111111111111111111111111111111111111111111 
  30 11111111111111111111111111111111111111111111111111111111111111111111111111111111111111 
  31 11111111111111111111111111111111111111111111111111111111111111111111111111111111111111 
  32 11111111111111111111111111111111111111111111111111111111111111111111111111111111111111 
  33 11111111111111111111111111111111111111111111111111111111111111111111111111111111111111 
  34 11111111111111111111111111111111111111111111111111111111111111111111111111111111111111 
  35 11111111111111111111111111111111111111111111111111111111111111111111111111111111111111 
  36 11111111111111111111111111111111111111111111111111111111111111111111111111111111111111 
  37 11111111111111111111111111111111111111111111111111111111111111111111111111111111111111 
  38 11111111111111111111111111111111111111111111111111111111111111111111111111111111111111 
  39 11111111111111111111111111111111111111111111111111111111111111111111111111111111111111 
  40 11111111111111111111111111111111111111111111111111111111111111111111111111111111111111 
  41 11111111111111111111111111111111111111111111111111111111111111111111111111111111111111 
  42 11111111111111111111111111111111111111111111111111111111111111111111111111111111111111 
  43 11111111111111111111111111111111111111111111111111111111111111111111111111111111111111 
  44 11111111111111111111111111111111111111111111111111111111111111111111111111111111111111 
  45 11111111111111111111111111111111111111111111111111111111111111111111111111111111111111 
  46 11111111111111111111111111111111111111111111111111111111111111111111111111111111111111 
  47 11111111111111111111111111111111111111111111111111111111111111111111111111111111111111 
  48 11111111111111111111111111111111111111111111111111111111111111111111111111111111111111 
  49 11111111111111111111111111111111111111111111111111111111111111111111111111111111111111 
  50 11111111111111111111111111111111111111111111111111111111111111111111111111111111111111 
  51 11111111111111111111111111111111111111111111111111111111111111111111111111111111111111 
  52 11111111111111111111111111111111111111111111111111111111111111111111111111111111111111 
  53 11111111111111111111111111111111111111111111111111111111111111111111111111111111111111 
  54 11111111111111111111111111111111111111111111111111111111111111111111111111111111111111 
  55 11111111111111111111111111111111111111111111111111111111111111111111111111111111111111 
  56 11111111111111111111111111111111111111111111111111111111111111111111111111111111111111 
  57 11111111111111111111111111111111111111111111111111111111111111111111111111111111111111 
  58 11111111111111111111111111111111111111111111111111111111111111111111111111111111111111 
  59 11111111111111111111111111111111111111111111111111111111111111111111111111111111111111 
  60 11111111111111111111111111111111111111111111111111111111111111111111111111111111111111 
  61 11111111111111111111111111111111111111111111111111111111111111111111111111111111111111 
  62 11111111111111111111111111111111111111111111111111111111111111111111111111111111111111 
  63 11111111111111111111111111111111111111111111111111111111111111111111111111111111111111 
  64 11111111111111111111111111111111111111111111111111111111111111111111111111111111111111 
  65 11111111111111111111111111111111111111111111111111111111111111111111111111111111111111 
  66 11111111111111111111111111111111111111111111111111111111111111111111111111111111111111 
  67 11111111111111111111111111111111111111111111111111111111111111111111111111111111111111 
  68 11111111111111111111111111111111111111111111111111111111111111111111111111111111111111 
  69 11111111111111111111111111111111111111111111111111111111111111111111111111111111111111 
  70 11111111111111111111111111111111111111111111111111111111111111111111111111111111111111 
  71 11111111111111111111111111111111111111111111111111111111111111111111111111111111111111 
  72 11111111111111111111111111111111111111111111111111111111111111111111111111111111111111 
  73 11111111111111111111111111111111111111111111111111111111111111111111111111111111111111 
  74 11111111111111111111111111111111111111111111111111111111111111111111111111111111111111 
  75 11111111111111111111111111111111111111111111111111111111111111111111111111111111111111 
  :::
 } 
} 
