# Supplementary material for: Cut-off Scale and Complex Formation in Density Functional Theory Computations of Epoxy-Amine Reactivity
Source: ACS Omega. 2021 Oct 25;6(44):29424–31. doi: 10.1021/acsomega.1c03229 (PMC8587129; doi:10.1021/acsomega.1c03229)
Supplement: Supplementary file 1 — ao1c03229_si_001.zip [file ao1c03229_si_001.zip › Final_structures/Primary/A4_E1_B3LYP-D3_CC-PVTZ-F_canonical/Amine_frag4_transition_state_1-4_isomer7.vib]

{ 
 s_m_m2io_version
 :::
 2.0.0 
} 

f_m_table { 
 i_j_atom_total
 :::
 27
 m_column[86] { 
  s_m_data_name
  s_m_column_name
  i_m_width
  b_m_visible
  s_m_units
  :::
  1 r_j_Frequency  "Frequency"  10 1 "" 
  2 s_j_Symmetry  "Symmetry"  10 0 "" 
  3 r_j_Intensity  "Intensity"  10 1 "" 
  4 r_j_Raman_Act  "Raman Act"  10 0 "" 
  5 r_j_Raman_Int  "Raman Int"  10 0 "" 
  6 r_j_x1  "x1"  10 0 "" 
  7 r_j_y1  "y1"  10 0 "" 
  8 r_j_z1  "z1"  10 0 "" 
  9 r_j_x2  "x2"  10 0 "" 
  10 r_j_y2  "y2"  10 0 "" 
  11 r_j_z2  "z2"  10 0 "" 
  12 r_j_x3  "x3"  10 0 "" 
  13 r_j_y3  "y3"  10 0 "" 
  14 r_j_z3  "z3"  10 0 "" 
  15 r_j_x4  "x4"  10 0 "" 
  16 r_j_y4  "y4"  10 0 "" 
  17 r_j_z4  "z4"  10 0 "" 
  18 r_j_x5  "x5"  10 0 "" 
  19 r_j_y5  "y5"  10 0 "" 
  20 r_j_z5  "z5"  10 0 "" 
  21 r_j_x6  "x6"  10 0 "" 
  22 r_j_y6  "y6"  10 0 "" 
  23 r_j_z6  "z6"  10 0 "" 
  24 r_j_x7  "x7"  10 0 "" 
  25 r_j_y7  "y7"  10 0 "" 
  26 r_j_z7  "z7"  10 0 "" 
  27 r_j_x8  "x8"  10 0 "" 
  28 r_j_y8  "y8"  10 0 "" 
  29 r_j_z8  "z8"  10 0 "" 
  30 r_j_x9  "x9"  10 0 "" 
  31 r_j_y9  "y9"  10 0 "" 
  32 r_j_z9  "z9"  10 0 "" 
  33 r_j_x10  "x10"  10 0 "" 
  34 r_j_y10  "y10"  10 0 "" 
  35 r_j_z10  "z10"  10 0 "" 
  36 r_j_x11  "x11"  10 0 "" 
  37 r_j_y11  "y11"  10 0 "" 
  38 r_j_z11  "z11"  10 0 "" 
  39 r_j_x12  "x12"  10 0 "" 
  40 r_j_y12  "y12"  10 0 "" 
  41 r_j_z12  "z12"  10 0 "" 
  42 r_j_x13  "x13"  10 0 "" 
  43 r_j_y13  "y13"  10 0 "" 
  44 r_j_z13  "z13"  10 0 "" 
  45 r_j_x14  "x14"  10 0 "" 
  46 r_j_y14  "y14"  10 0 "" 
  47 r_j_z14  "z14"  10 0 "" 
  48 r_j_x15  "x15"  10 0 "" 
  49 r_j_y15  "y15"  10 0 "" 
  50 r_j_z15  "z15"  10 0 "" 
  51 r_j_x16  "x16"  10 0 "" 
  52 r_j_y16  "y16"  10 0 "" 
  53 r_j_z16  "z16"  10 0 "" 
  54 r_j_x17  "x17"  10 0 "" 
  55 r_j_y17  "y17"  10 0 "" 
  56 r_j_z17  "z17"  10 0 "" 
  57 r_j_x18  "x18"  10 0 "" 
  58 r_j_y18  "y18"  10 0 "" 
  59 r_j_z18  "z18"  10 0 "" 
  60 r_j_x19  "x19"  10 0 "" 
  61 r_j_y19  "y19"  10 0 "" 
  62 r_j_z19  "z19"  10 0 "" 
  63 r_j_x20  "x20"  10 0 "" 
  64 r_j_y20  "y20"  10 0 "" 
  65 r_j_z20  "z20"  10 0 "" 
  66 r_j_x21  "x21"  10 0 "" 
  67 r_j_y21  "y21"  10 0 "" 
  68 r_j_z21  "z21"  10 0 "" 
  69 r_j_x22  "x22"  10 0 "" 
  70 r_j_y22  "y22"  10 0 "" 
  71 r_j_z22  "z22"  10 0 "" 
  72 r_j_x23  "x23"  10 0 "" 
  73 r_j_y23  "y23"  10 0 "" 
  74 r_j_z23  "z23"  10 0 "" 
  75 r_j_x24  "x24"  10 0 "" 
  76 r_j_y24  "y24"  10 0 "" 
  77 r_j_z24  "z24"  10 0 "" 
  78 r_j_x25  "x25"  10 0 "" 
  79 r_j_y25  "y25"  10 0 "" 
  80 r_j_z25  "z25"  10 0 "" 
  81 r_j_x26  "x26"  10 0 "" 
  82 r_j_y26  "y26"  10 0 "" 
  83 r_j_z26  "z26"  10 0 "" 
  84 r_j_x27  "x27"  10 0 "" 
  85 r_j_y27  "y27"  10 0 "" 
  86 r_j_z27  "z27"  10 0 "" 
  :::
 } 
 m_row[75] { 
  r_j_Frequency
  s_j_Symmetry
  r_j_Intensity
  r_j_Raman_Act
  r_j_Raman_Int
  r_j_x1
  r_j_y1
  r_j_z1
  r_j_x2
  r_j_y2
  r_j_z2
  r_j_x3
  r_j_y3
  r_j_z3
  r_j_x4
  r_j_y4
  r_j_z4
  r_j_x5
  r_j_y5
  r_j_z5
  r_j_x6
  r_j_y6
  r_j_z6
  r_j_x7
  r_j_y7
  r_j_z7
  r_j_x8
  r_j_y8
  r_j_z8
  r_j_x9
  r_j_y9
  r_j_z9
  r_j_x10
  r_j_y10
  r_j_z10
  r_j_x11
  r_j_y11
  r_j_z11
  r_j_x12
  r_j_y12
  r_j_z12
  r_j_x13
  r_j_y13
  r_j_z13
  r_j_x14
  r_j_y14
  r_j_z14
  r_j_x15
  r_j_y15
  r_j_z15
  r_j_x16
  r_j_y16
  r_j_z16
  r_j_x17
  r_j_y17
  r_j_z17
  r_j_x18
  r_j_y18
  r_j_z18
  r_j_x19
  r_j_y19
  r_j_z19
  r_j_x20
  r_j_y20
  r_j_z20
  r_j_x21
  r_j_y21
  r_j_z21
  r_j_x22
  r_j_y22
  r_j_z22
  r_j_x23
  r_j_y23
  r_j_z23
  r_j_x24
  r_j_y24
  r_j_z24
  r_j_x25
  r_j_y25
  r_j_z25
  r_j_x26
  r_j_y26
  r_j_z26
  r_j_x27
  r_j_y27
  r_j_z27
  :::
  1 -366.497556838687 ""  630.627851744578 0 0 -0.0138700410249685 0.00224378379838066 0.0324646402935052 -0.00264052274620223 0.00247468977633878 0.0102374679090563 -0.0453373869014251 0.0152402812667357 0.015966380304219 -0.00685420810276581 -0.00511957008462068 0.00224359801120929 -0.00331900601711389 0.000539478838992836 -0.00193278518613795 -0.0149241353671621 -0.000580806281234034 0.0233102903035946 -0.00787117556888969 -0.0118999673016872 -0.00506816809606948 0.0175187041662378 0.00937609434779883 0.0130326961973496 -0.0455185971145034 0.0170504676945464 0.0183820999990238 -0.0397213382984656 0.0171863711991127 0.0194337516459662 -0.0412416532275492 0.0126362460078783 0.0150175362252322 -0.00579588255157334 -0.00363342174077607 -0.00553020394710686 -0.00460717596612862 -0.00295847578095483 -0.00569235413346522 -0.00298236776360386 0.00191270141737973 -0.0032489313511895 0.135322348907642 -0.00831039348400408 -0.19094395803841 -0.0515841167827023 0.013357346435283 -0.00948632810253565 0.0455077425792707 -0.0165176137256062 0.0395605110885285 0.0232097634557434 -0.0148797184791456 -0.00178276843844873 0.0648708684676926 0.0165652648444994 -0.0509349103773834 0.0619926694655975 -0.0291379124520836 -0.0611092160377142 0.06784558501151 -0.0159047291350406 -0.0214940447993759 0.0202696778188743 -0.0137972452386894 -0.00781290105592737 0.00444982435060648 0.00329576325074077 -0.00228247823143261 0.0177387569588724 -0.0391707800163804 -0.00171070684773228 -0.0525769265718766 0.007702866349748 0.0863022223757515 -0.0444778787796924 0.0187510265224954 0.0596445032663973 -0.0431008323526422 0.0112677212582803 0.0800787001586244
  2 18.8751636703977 ""  0.456925464398364 0 0 -0.0125489536266887 0.00573665431048632 -0.0219502237892867 0.0141965781569335 -0.0255205095616521 -0.00562085834712091 -0.0332382559844436 0.0272269832499598 -0.0350933851293729 0.0269136738843608 -0.00286185466075356 0.0258232185734529 0.0637780144525761 -0.0325021546871828 0.03982210549164 -0.0242313328306033 -0.00921297187360805 -0.0407246345273821 0.00773747664762534 -0.0442502233307522 -0.0266066624446562 0.0298783909982476 -0.0471202408652156 0.00236038129790732 -0.0424698711297691 0.00426224383556601 -0.0528109823688825 -0.0195395813175668 0.0420093743704603 -0.0160378145728239 -0.053346123184811 0.0515798102018421 -0.0470608153986511 0.070149337684007 -0.0108657986447781 0.0652877877521712 0.0599432069155559 -0.0585787339581786 0.0131756727597182 0.0903387445513955 -0.0499847832188198 0.0531110332070857 0.0306213202438982 0.0802419421715212 0.0189389502402143 0.0331936889391326 0.0463384492890925 0.0299883748055172 -0.00119935240361761 -0.0347893846005813 0.0191182418467261 -0.121492655313323 -0.0952698313047191 -0.0738748496829686 0.114775457888182 0.114381258569569 0.0886000111394887 -0.0126873572861857 0.165498011741799 -0.0472362144815117 0.044401251867321 -0.124411989645692 0.0804281798100082 -0.14321205639123 -0.154281186956553 -0.081083567752683 -0.17057605007452 -0.0112867200746256 -0.135091598234695 -0.139488687271987 -0.165890572712605 -0.0747235238239042 -0.0022175044696901 0.0321084814731109 0.00141400160866866 -0.0268892722888862 0.0292566403842541 0.0295358185797301 0.00510002945723019 0.0243035685162588 -0.0180853918736966
  3 30.5772760283511 ""  6.57663197545121 0 0 0.00937039311113867 -0.036273994294703 -0.0312012539264467 -0.00892845503115257 -0.0316265109025113 -0.0101422548523439 0.0147439033332293 0.000149054832212803 -0.0407925827488779 -0.0558417408306204 -0.010369566466271 0.0325151897841401 -0.133435417989097 0.0090452992938139 0.095781378684502 0.0236442372208741 -0.0490653735553529 -0.0483689848106019 0.000229762947273964 -0.000916255846081578 -0.0392587557300496 0.00362481602552816 -0.0747521454697141 0.000515419389470841 0.0207476277466171 0.013133882465803 -0.0507948635589765 0.00283203516624167 0.0156978817170246 -0.0218409243573939 0.0249173981514861 0.000539639685703855 -0.0581333168335154 -0.16237722084474 0.0232393297226377 0.122649036923711 -0.123605709825927 0.0694826963929907 0.119074385944412 -0.176776689862358 -0.0500987721933545 0.0954374085859755 0.0302128922268276 0.00232173707059254 -0.00576890380272777 0.0648029163826932 0.0893826622041947 0.0163863988093384 0.0366614229869691 0.0266494840050684 0.00732953007708655 0.0503250113578129 0.00535159029515247 -0.0501183695094351 0.0217673305546027 0.0113205729198115 0.0270589780882405 0.0496963244826027 0.0127746751073437 -0.0432316505146708 0.00876491548588566 0.00948954866884375 0.0540764318809695 0.0218948326088435 -0.048238945864664 -0.0583245181478429 0.0796995367951407 0.0169510217315882 -0.100864174438362 0.060131356971719 0.0343612655252427 -0.0338239285500573 0.00220594326331539 -0.0574356555534119 -0.0205512844800777 9.96647657112537e-05 -0.0821399557087627 0.00595799418236077 -0.0156555788960543 -0.0674148685423834 -0.044988857676895
  4 81.7893166479994 ""  3.58495019523221 0 0 0.00721153050658151 -0.0018092199906192 -0.0029587711989083 -0.0239182492856895 0.0132310715577522 0.017513667374017 0.0128279207643463 0.0612083437358664 -0.0210650390305333 -0.102551448270012 0.0374352587737709 0.0735260963015867 0.0865199061381018 -0.0215534948785194 -0.0568553725436683 0.0452500212223545 -0.0211020150577452 -0.029429140907681 -0.0108140095756827 0.0568271112054198 -0.036984236191594 0.00884882236547945 -0.040810016000832 0.0361241223494441 0.0299257161830613 0.0985683648065192 -0.0448034004624585 -0.0264399966122745 0.0861185199390655 0.00894305875445406 0.0387803259907405 0.0498072448919548 -0.042389632862378 -0.0370252711653802 0.0173128273905601 0.0302462862155442 0.0830473875991036 -0.0822505680426541 -0.339128983080287 0.357438422498931 -0.0442181766443478 0.0403837952378825 -0.0136251115831154 -0.0473726034453357 0.0240420273230758 -0.014351238033911 0.0352442563237959 0.00160127310206522 0.000710367586680194 -0.00544030370612504 -0.000932508257767223 0.051396043623032 -0.01419641420853 -0.0449986234385846 -0.0383945158857933 -0.0502289269419301 0.0265906906075783 0.000926188995893006 -0.0583718594038774 0.0214269259638351 -0.0170215802464259 -0.00470634602971943 0.015358001448494 0.0495969700384904 -0.0566337040895327 -0.0477254902297974 0.0799018473448785 -0.0189793719464301 -0.0716601489762294 0.0614536890696465 0.0294200668185179 -0.0514915339029854 -0.011526425567732 -0.056579262670638 0.0188191091708828 0.00310984343717495 -0.0807654937096771 0.0274062936855803 -0.0552849597571818 -0.0576252227530613 0.0184403786742441
  5 104.072368056031 ""  6.90592577951183 0 0 -0.0265021445967354 0.00133768575114279 0.00300888760080329 -0.0698893844430509 0.013334319205942 0.0474287772187286 0.0817582609869809 -0.0228163904307573 0.0453100704545653 -0.0318274872452267 0.00393364984332817 0.0256001192551439 0.0314728626091063 -0.0189137401976369 -0.0105227410737984 -0.0708117287173154 0.0131758881906667 0.0199284155243691 -0.0674017780290744 0.016300052878487 0.107186585564426 -0.124550948813166 0.0229958911151255 0.0307147013936989 0.0772630537736468 -0.0251366586518725 0.135968393283325 0.140290785902802 -0.0350241318123697 0.0320307315428967 0.113783121418492 -0.0285092664538994 0.00355393235338746 0.0579766671875785 -0.0219775976153114 -0.0224468383835308 0.0229891688031489 -0.0711305190422269 -0.029774972049554 0.0648364576581501 0.0171224802893818 -0.00810383526819482 0.00128874866727516 0.00840667280193038 -0.106288593713014 0.099114277100211 0.00102343459450244 0.0235341916748391 -0.00828894722261284 0.0111572748203902 0.013319663505762 -0.0575613664408591 0.0166258035079184 0.0491617065858682 0.00856178369422012 0.00994608717942243 -0.103099529785775 0.0207892712771483 0.00418046016357656 -0.12361729320805 -0.0584725380391448 0.0170199660125846 0.0543907947261148 -0.152355981287703 0.0260989714320051 0.032092354635645 -0.0109950275161676 0.011459239019447 0.00195964369552192 -0.0433965497660683 0.0148483402116475 0.146222617710059 -0.0325859406825441 -0.00769925627616424 -0.0955065339931561 -0.00120630826885393 -0.0341990029668031 -0.101924337175938 -0.0242118331131343 -0.0175952636978941 -0.121031597529792
  6 118.704427892196 ""  3.88196970390757 0 0 0.0142403772381346 -0.0165664869532249 0.00252176781699845 0.0513778096860494 -0.0219996185440847 -0.0365636096876235 -0.00904096699495722 -0.0946408806908789 0.0190793270674438 -0.0792640588247167 0.0171135668318266 0.0509999008099357 -0.0262115605759076 0.0040695608306383 0.00641923468709853 -0.0148057964375095 0.00714057951665571 0.0344011232033997 0.059506676663468 0.0144991018010158 -0.172185831198309 0.159487223230053 -0.0865422982834402 0.00338657225269274 -0.0407225733101435 -0.166155756486835 0.0385911595692056 0.0527246276395664 -0.120380353576969 -0.0124771941227282 -0.0609209733972511 -0.0610842465118503 0.041640736928009 -0.234086374108434 0.0627482960521266 0.144386159205826 -0.00907909941638617 0.066396220664315 -0.267089499832965 0.195490765185543 -0.124610488090961 0.112784439765489 0.0319380749995167 0.0724304325342253 -0.00646567091623768 -0.00297409297125345 -0.0476017342018513 -0.0361412883507618 0.0186925760916858 0.0153912526434159 -0.0288502647298158 -0.0329535279319907 0.0320252476782608 0.03527053054922 0.0587718216060332 0.0820527554874195 0.00944088076480466 0.0131455540619011 0.0997818099148476 -0.0206802758150963 0.0633800193248346 0.0178405683145841 -0.0746190044857968 0.0175671634847612 0.104699653859607 0.0488376126162945 -0.0991736459361319 0.0350990626521153 0.107764809396992 -0.0556003931145332 -0.0362611074649942 -1.19060285126237e-06 0.0382682016902829 0.0430174687086683 -0.00823133626799241 0.012842303497969 0.0607069945054775 0.00143519008260613 0.0829028697006039 0.0408590733002872 -0.0147995773872007
  7 169.364387123957 ""  2.03617238256042 0 0 -0.030308760470757 0.0364883452520244 0.00414562719692458 0.00731991335091194 0.0326940688535333 -0.0372647235385114 -0.054588959549584 -0.0890127774171853 0.0376348158582043 0.0124486088911266 0.0572977819639933 -0.0025792382259899 0.0278782748879281 0.0278110168559969 0.0499549915136132 -0.0503899666043804 0.0761388920853886 0.0573769079187887 -0.000159770406053857 0.012100488931126 -0.0743090274840561 0.0469301153395371 0.024463988546733 -0.0248970444217292 -0.0793878329144091 -0.143357307314491 0.0683057218893052 -0.0115708961172004 -0.145522908650518 -0.0332748798621981 -0.0977894845342291 -0.0857511998824058 0.10110228566596 -0.0025065956888828 0.0743039436826271 0.118471194690648 0.0295919571949059 0.0309213928388693 -0.00457226209292224 0.0653419642336312 -0.0476350219813669 0.081028517050926 -0.0354228734918186 -0.0881938632945703 -0.0153766027255514 0.037667575143462 0.0197281458234027 0.0223690538960337 -0.0100017662848503 -0.0263430966886913 0.00923281804533807 0.0478484086349219 -0.043570820716377 -0.0560269365921933 -0.0560874355376075 -0.121888567747042 -0.110987183425401 -0.015427538506324 -0.149258283572746 0.0423562668919169 -0.0672601694884718 -0.024032847798418 0.0643331375656743 -0.0753895702330023 -0.147682813041342 -0.0841599542496897 0.175410982404056 -0.053890633632377 -0.189375025682153 0.0904630032492085 0.0637434217219115 0.0463690367886672 -0.0144209220725842 0.0684916151376299 -0.0187507544321466 -0.00309821840259505 0.142099400780867 -0.101657450885899 0.0192229993307724 0.108682177127314 0.082023276493702
  8 204.901725441982 ""  10.1352446963918 0 0 -0.0449351776006309 0.0137428089368681 -0.00931510559024834 -0.064855015538945 0.0256843202039745 -0.00317504314809922 -0.0298114012977934 -0.0409033650036545 0.0136310460237791 -0.0624658083673729 0.0420032843693306 0.0199872082072527 0.0298533498935821 -0.0127734099246655 0.017433722207975 -0.0475690750459314 0.0309906855900101 0.0145997213586927 -0.0599119948965516 0.0412578178123636 -0.00298245881604717 -0.0691508265092789 0.00533555707401926 -0.000593118838475536 -0.0412636845311534 -0.0648387382321137 0.0436971403738457 -0.00139072172223266 -0.0672080474073655 -0.0191284815781217 -0.0430372882156135 -0.0395884027054144 0.0323223019731429 0.306287731715703 -0.0578001775709918 -0.123917401611823 -0.00729978924247654 -0.197068370357608 0.247429902904621 -0.120245787128254 0.166247404610682 -0.0768777214779557 0.0421437447675212 0.0444524471755364 0.0557058895287126 0.0218104162936216 -0.0420249339311026 -0.0208967720722546 0.0604123272645133 -0.0167815051876454 -0.0233505906783141 0.0717605492828771 -0.0159905092710527 -0.0240955385639415 0.0993627686414144 0.059198027326853 0.0716043280845452 0.034113367540183 0.0965787747275774 -0.00758585800103693 0.103239425339185 -0.0235957334803578 -0.0540246474812359 0.272591874678889 0.028975886410073 0.015573834734981 -0.0620924321221216 -0.0034541920225544 0.113676605102276 0.0281710892790524 -0.0712061052308595 -0.220489388225612 -0.0294759161082037 0.0109399210640853 -0.0228554177374642 -0.0566961442586918 -0.0205174860889591 0.0371748767415387 -0.0491338360063628 -0.00437522149846255 -0.0579953799419493
  9 211.285647108323 ""  10.0747888552015 0 0 -0.0342407842905617 0.000674406708928151 0.0139825606028546 -0.00835068624349349 -0.0446181718700605 0.0581943564789471 0.0121822805743576 0.0572034920678434 0.0114428324482087 -0.0193256833271516 -0.0677743637157859 0.0231750409883096 -0.0552822573974833 -0.0108373595628792 -0.0699012199898314 -0.110090257214335 -0.0307928239656613 -0.0242416978666997 -0.0110129111335046 -0.0496275426228461 0.0626690087036105 -0.0188130069723047 -0.0296972408627167 0.0519609922672609 -0.0992924995319351 -0.196089211977328 0.0726603371910447 0.294237387989915 0.134430069030675 0.119949483756642 -0.127310035009216 0.27191665299974 -0.156670684949308 -0.110574372431587 -0.0666590480468594 -0.124598584152837 -0.0462584670126919 0.0404165361446157 -0.0869343537566191 -0.0396255927375395 0.0476135025663903 -0.0789023149625516 0.00267539510271721 -0.00515768158496206 0.0239412124714111 0.0262232186857352 -0.0145117567430824 0.000119169159969037 0.0207569444342821 -0.0131846919093789 -0.00674420095874279 0.0410443278664241 -0.0215116862588757 -0.0335307654042442 0.0232272253830255 -0.0215446286156052 -0.0395334399144565 -0.00498485890372789 -0.0187555921711659 0.0489353714936051 0.0207904940871484 -0.0174087029008717 0.00184944458314189 0.0285930733729046 -0.0603046648784046 -0.0374088607531222 0.0672545008015459 -0.0196043464357409 -0.0661591215155471 0.0499915330810167 0.0116111262777599 -0.029775486725593 0.0107990519376687 0.10202367520091 -0.0050367037946664 -0.0205447239218672 0.200396732720547 -0.0674205670985831 0.0974985588585624 0.13817969814113 0.085045209423345
  10 233.394042804384 ""  10.9735367192978 0 0 -0.0414643486631928 0.0164939166014183 -0.000317998829099286 -0.0583588506214311 0.014324167681057 0.0218617475190814 0.00513553345560275 0.0107753347515242 0.0183166427679435 0.06802433562204 -0.0178229759804493 -0.0544300643841953 -0.00842252680158294 -0.00376709254998568 0.0179951315412987 -0.0525730294934165 0.0201611561154783 0.00543100722119648 -0.0704248629431947 -0.0334671014060318 0.153627099942608 -0.157913597732948 0.0852591510434983 -0.017233991203434 0.0316946640102433 0.0746553601401113 0.0470891516037759 -0.0332999406381968 -0.00452384424001361 -0.00177687945461093 0.0585588567248577 -0.040521642479749 0.0260172235629124 -0.293993638054597 0.0964286157916301 0.232310848006227 0.0283147682388 0.171153190978737 -0.246740162810318 0.164985540516651 -0.260440071415675 0.139609835209484 0.00493208536637256 0.00650655306719717 0.0152571701387072 0.0137764494697762 -0.00412192587143589 0.0132733593503196 0.014950442178764 -0.0103966056159889 0.00896147439433559 0.0387184343642306 -0.016027621318605 -0.0134268780219744 0.0305173967971194 0.0102650202867052 0.0146463433439127 0.0102554018795732 0.0220524476096436 -0.0129193864350775 0.0196858754056362 -0.0146177211185446 0.0106800129937381 0.329826938138806 0.0333530329264926 0.0424954051621932 -0.152555039097773 0.0050814261079302 0.178961638890342 -0.0236021774080353 -0.0897146155633199 -0.301485656298635 -0.0404641285622566 0.00548202421313326 -0.0274685508656784 -0.041727353355653 -0.0138031882379808 -0.00730669237752223 -0.0538010633778696 -0.00244412232921257 -0.0459328703712196
  11 247.628759771023 ""  15.6401386357999 0 0 0.0238961058706343 -0.00354565647047961 -0.0213399345962734 0.0285617243704164 0.0118269256562989 -0.0486541486447934 0.0495767452243199 -0.0187233454159198 -0.0130904803783198 -0.00270219704926421 0.0335686142245073 -0.012281570937596 0.0195154246451476 0.0109646840367817 0.0174461003291897 0.0416075889962453 0.0056229354004432 -0.0111048345872531 0.0307520086157234 0.0208645849498023 -0.100281825921611 0.0734631940614686 -0.0107627493743708 -0.03313875814394 -0.0946105650062349 -0.344246354185451 0.0830477919314962 0.406572540534534 0.0330603982883004 0.0647744643183256 -0.133961903196724 0.228361981160512 -0.169422877245692 0.0864614109469123 0.0168591396390922 0.00485140486144158 0.0103771386881861 -0.0342330496527056 0.0697171934981952 -0.0191319328098135 0.0261179053987435 0.000358079724700423 -0.0201983571106077 -0.043425650733138 -0.031078302903752 -0.0378357640240275 0.0493618178280706 0.0403862279843294 -0.0395779974794718 0.00444484307398744 0.0458891452536267 -0.0239336179920199 -0.00462408502435449 0.0169006814971436 -0.0607307398234283 -0.0506234427744309 -0.0291419846463889 -0.000694455936959585 -0.0791738749060823 -0.00204166474048904 -0.0628909948080836 0.00282050732231192 0.0661841459714435 0.233845723076476 0.0432728662193428 0.0659628684295977 -0.204333033482233 0.0196147207815359 0.191913188730963 -0.0831375729367118 -0.0860409117086064 -0.236351968438653 -0.00137447507530159 -0.0370088079897415 -0.000197135973343889 0.0189732915312694 -0.0467776033708666 -0.0123831774822613 -0.0306521254666079 -0.0337164646529832 0.00771798326677976
  12 257.657276620808 ""  2.89123622996758 0 0 -0.0170073520680711 0.00639422130121897 -0.00908456230115432 -0.0412104644708821 0.0292266776446825 -0.0191258412597932 0.0170679345920539 -0.00562599905191352 0.00422729606807319 0.025453199359817 0.0221164346827432 -0.0472913968693351 0.0155792404697353 -0.00379837894976631 0.0305120793642241 0.00984487568239713 0.0172927838036484 0.00450622429876821 -0.0441808195125329 0.0131752290684086 0.0449131285809449 -0.0866504478851938 0.0622066887652808 -0.0373354272203325 -0.0903879542198393 -0.247582605068556 0.0850594356749836 0.28905253318495 0.0322885693611804 0.0619509747643797 -0.116850406458127 0.178886891947407 -0.117528970063148 -0.0448446570515708 0.0600778150538883 0.130379842821409 0.0227849920140291 0.0266277911241419 -0.0401078182912175 0.0580350422224658 -0.120339171316717 0.0734895481388883 0.0322107598657231 0.0529666641729391 0.04633764780894 -0.045372716401545 -0.0305969763155706 -0.0205681115076654 0.0253873964873692 -0.00927199956929153 -0.0102098795352236 0.0280297419375483 0.00110029877137425 0.0104266082738808 0.0808047909374305 0.0839535377742742 0.121002993933839 0.00812747614136463 0.123023824650343 -0.020121245649758 0.0714646767898275 -0.0103884902889317 -0.0551410215613974 -0.260265506478009 -0.0543207819821626 -0.0454136723371613 0.238098308441237 -0.0332459542430576 -0.184624820871757 0.09774765009118 0.103196015990864 0.296064612058022 -0.034017633133009 -0.0508453207748107 0.00765800545583485 -0.0458353912836873 -0.147236303383482 0.114067897262755 -0.113246529906536 -0.091844236774211 -0.0926393847195686
  13 307.18720581542 ""  21.0541014462485 0 0 -0.00867096281664869 0.00353119687252812 -0.0476987510633197 -0.00628857802388383 -0.0177619605061067 -0.0401357364000779 0.114065586892287 -0.0150019533419788 -0.0102085322277057 -0.03452885262383 -0.00971800750992081 -0.0223590569204728 -0.00817217001708423 -0.0435043936288307 0.00839652337596329 -0.0506490819609022 0.00373519226896169 -0.0473732040722465 -0.00349698058100283 -0.00437389048108397 -0.0677174885210068 0.0151850233334819 -0.0299341850622591 -0.0326307147143932 0.185952269397959 0.159726543584123 0.100276056647751 0.0286765189868288 -0.0600629347078659 -0.0695923855167608 0.274525133814858 -0.159561042588771 -0.00292723073715807 0.0385924056689659 -0.0210102719135532 0.0231239244430749 -0.016018382200028 -0.0861089316644683 0.0274716896615912 -0.0188417947501817 -0.0545113323222254 0.00750526920313929 0.0219866423166452 0.0279632901172715 0.013616737840155 -0.114220469627166 0.0190978725671114 0.0472334207135443 -0.017518778504864 -0.017248202606309 0.0675982433566178 0.0384156974622134 -0.0296003441151221 0.014469279321415 0.076450286044623 0.0375303595807846 0.0250498376779875 -0.000287220214512135 0.0526126954410485 0.0112754005310679 0.0168333166021119 -0.029395484454204 0.0449548117618154 0.0120552744063353 -0.0966148247033787 0.00541923679645436 0.10103312206861 -0.0403232915059228 -0.0418228613533186 0.0605943283087598 0.0444415719409294 0.0333481717161851 0.00210111831566042 0.0715099413308357 -0.0324625289513147 -0.0360976070821149 0.136766254587431 -0.0575684687162393 0.0537181026556443 0.0955659641286395 0.0255888747080773
  14 357.172326782047 ""  4.5378270060868 0 0 0.00248756618581828 -0.00293307118849486 -0.0371401044249722 0.0189492716863939 -0.0259931671637468 0.0522527513186398 -0.0316191036058031 -0.0472486221926128 -0.0422833745549513 0.0624672817766755 0.00362985247191165 0.0929051649392195 0.00734748766232673 0.104347666438609 -0.0396277284652082 -0.020876472120053 -0.0106217256036751 -0.0452815036071246 0.00923068724954912 -0.0601022431439958 0.0755473915945308 -0.0224809801281358 -0.0845410978734554 0.0525761162489672 -0.0436101297727879 -0.0763704703061167 -0.0663510612702062 -0.0369319417186798 -0.0743722204548962 -0.0772327811214304 -0.0689960466872052 -0.044796083105671 0.0119065308053342 -0.0842264013462472 0.0001970229701001 -0.145667457042 0.023498428864326 0.198385267757333 -0.0559595719790489 0.0161390577858911 0.213134047939652 -0.0636022595035973 -0.00538492051374576 0.0417406444220719 -0.0249217397246769 -0.0494526971989234 -0.00352739111720876 0.0321319446677716 -0.0392572971207911 -0.0241772831051187 0.0368270061066824 0.0460676199864855 -0.0217858568202052 0.0103419203326721 0.0820351990357971 0.0766424400596149 0.0470333209616754 -0.0279668512801367 0.121438559224172 -0.105390030168503 -0.0412133724890757 -0.0234356589267823 0.0412719853130782 0.0795751431901185 -0.0692218119483171 0.0136195597453266 0.10422506129543 -0.0633785678685263 0.00180233771215989 0.0673850103014862 0.0798422173424962 -0.0222847662698327 -0.0135051636644984 -0.0239127199771536 -0.0687724711513684 0.00236471608916743 -0.0862034695706819 -0.024383421648249 -0.040275340371811 -0.0511428780464774 -0.136020921227438
  15 393.697885586681 ""  3.40361357786075 0 0 0.0194395403608005 -0.0122525782644386 -0.0608196561718131 -0.0723167767928219 0.0117087300787354 0.0474125188602776 0.0059710884614298 -0.0630449374332589 -0.0651746795319907 0.0090434860494777 0.00840517095412475 0.0201906962638329 0.00560368514834113 0.0270855550785593 -0.00880295620139482 0.0232224334729839 -0.0218653171960037 -0.0718915128790453 -0.0569391265808594 0.0506964917529538 0.232921104442232 -0.264162493081243 0.000483095379913868 0.000480553823554537 -0.0091221544028097 -0.0973358735995628 -0.0492582626407754 0.0237652554303125 -0.104250245168995 -0.115671374272428 -0.0233775040729193 -0.0677028143451021 -0.0105207655944281 -0.0255261984530701 0.00907048693035491 -0.0226063011065441 0.00904457783825513 0.0452838269554153 -0.0323043949575834 0.0252084979067067 0.0451266565397376 -0.00659025350798435 0.0538670887103586 -0.06379390118944 0.0487337441183678 -0.0406082203773036 0.062639497262166 -0.0272248993400858 0.0752033371391337 0.0113351570702827 -0.014631511120783 -0.0474455782520763 -0.00235123283040456 0.0281164599752549 -0.0339761126662876 -0.10544872217821 -0.0381149554020031 0.0900681583498217 -0.15819839340689 0.135352551923189 0.120539033760954 -0.0110322049194424 -0.0418418591220133 -0.133989712358895 0.0978632787578263 0.0175615145640563 -0.122450154048233 0.0471674404908428 0.0448449621931995 -0.073963779991825 -0.165935156868562 0.128023178599839 0.0316077368336805 0.016544508230438 0.0107449099451053 -0.0208789628355978 0.107491290470908 -0.0238785396735553 0.0542127871265438 0.0584312455431104 0.115486922738197
  16 423.549372273091 ""  3.54225446307956 0 0 -0.0911210883566345 0.0213435602729536 -0.0105965739290993 0.0459524160566797 -0.0514609512155224 -0.0443288032785556 0.0413187535996835 0.0166351232147385 0.0374041716872971 0.0402416592905588 -6.731705045494e-05 0.0388573730825912 0.00420152113467968 0.0514920762398222 -0.0138108329204527 -0.108556494963373 0.0196762155002134 -0.0110991631553126 0.00791818140733408 -0.160760188104709 -0.234741357535932 0.236583924440382 -0.0900022819023738 0.0108202877679338 0.0745561444198042 0.104657447377258 0.178582765399604 0.0658121780168352 0.00300156914122949 0.0206672658648856 0.160586530356229 -0.050610458394547 -0.0305689016847894 -0.0389310432726959 -0.00355688688507213 -0.0717795709973471 0.0137548775456975 0.109163915736188 -0.00690632464493041 -0.00905224274777135 0.104758197840431 -0.0316148539613427 0.0154995480885984 -0.0430212197681556 0.053071119086994 0.00262237836770369 0.015831941166136 -0.0261134706317043 0.0648723701499045 0.0123091249422143 -0.0256773147046872 -0.0239176222470768 0.00532568579369256 0.000929702264533751 -0.0495598774187448 -0.0728888354345894 -0.0109371971696557 0.0788123565831138 -0.10792244033875 0.0682507474529043 0.0913771667424531 0.00546473639479556 -0.0520018593196916 -0.0828668483715341 0.0681572605731867 -0.00662282803489483 -0.0831079319760458 0.0497819403522117 0.00645767822660052 -0.0453321591885171 -0.113886466862628 0.0599612599822485 -0.100097357429604 -0.0129311845234363 -0.00585451525075432 -0.105279692583173 -0.0645232424778789 0.0485157861625956 -0.172588808089997 -0.0213407552454552 -0.0220719561005466
  17 452.415617760072 ""  8.60324400141851 0 0 0.00501938112526824 -0.0091604542419152 -0.0265953788079571 -0.0154109030883257 -0.0041807835455531 0.00311767119863307 0.0224393293962481 -0.0222681687581965 -0.0296839832484986 0.00668401081369468 0.00469301729492133 0.00915604336253341 0.00389488564074225 0.0150220274337659 -0.00213967506505537 0.015359002211652 -0.0149131240045652 -0.034486508114238 -0.0124569113526877 0.00302006645899168 0.0437607298573297 -0.0601078731258274 -0.018422516685763 -0.00597120888774374 0.0235243429182797 -0.0173024445796319 0.00854811940859826 0.0389037306960865 -0.0381457399607903 -0.0486906431818008 0.0381074294597112 -0.0367593489577955 -0.0282451057811196 -0.00733672631851717 0.00416878266334055 -0.0127422307319923 0.0054789169785246 0.024410414469304 -0.00691966314788533 0.00698028681087527 0.0262525016654757 -0.00397473747909783 0.015777116551885 0.00934594722970952 -0.000184020195844953 0.00255213444778037 -0.117647837929206 0.0486658358167481 0.0098769482298283 0.0967530067789435 0.0753629135248726 -0.0330222297762441 0.0717875719464634 -0.0871484094541999 -0.107523863886574 -0.0363185563276681 -0.0897716305652563 0.0805005197369784 -0.11698598470365 0.100983260155582 0.0231060757453864 0.134135236397556 0.0063333386623265 -0.0169442855574831 -0.190785578174352 -0.097489407667586 -0.0718620638584638 0.240722309926494 -0.277199011645609 -0.0540238023517173 0.0608605007329826 -0.201644601043671 -0.00701673650979481 -0.00539447970877108 0.0326512438106496 -0.0351676744692212 -0.0143541366799655 0.0692516325372385 -0.0177238735507228 -0.0148886121704567 0.00789753430428792
  18 506.709622550873 ""  0.977723568063655 0 0 0.0186695745243173 0.0216439712345272 0.0497124801214675 0.0314733047345128 0.0204173395323878 0.0167914189444637 -0.0555756706646256 0.0369199772950443 0.051928319467112 -0.0127981837024291 -0.0151380673571514 -0.00999037817004872 -0.0104620288198686 -0.0343179962879448 0.00217345491714261 -0.0235259164961644 0.0395387562864897 0.0738781118082801 0.0315754444332122 0.0192261389266509 -0.0293045724799632 0.088543491439305 0.0505060894805238 0.0258289300455018 -0.0682911881406575 -0.0009103067978166 -0.0878138668386769 -0.111267562177124 0.0693221309794547 0.0894994500703439 -0.134034404111965 0.0873745927865291 0.0850479279175718 0.0082106228306311 -0.0145371082213082 0.0222155173330199 -0.0129131891128737 -0.0510680350728795 0.00852766852732482 -0.0124974892527979 -0.0538802120077119 0.0067578836519603 0.0399653131697806 -0.0251792609141306 0.022608393007493 -0.0736587205426345 0.0047849433617975 0.0215947597570701 0.06281426123913 0.0313425629356803 0.0391908764308441 -0.00870306636455523 -0.00378612588371353 -0.00166986323221128 -0.00104310931273565 -0.0790559602506169 -0.126563215832396 0.151824573211722 -0.1317518915108 0.0413397736110951 0.111258392517589 0.0244320356127232 -0.0061118040617145 -0.0521272076592407 -0.0576334785827368 -0.0112338980762687 -0.0654535507022859 0.0920789462048142 -0.0704637155753265 -0.0317117352332777 -0.102369075679862 0.0122614239291209 0.0327971090247158 -0.00818017481739693 -0.145529507015577 0.095302973825405 -0.121340121143749 -0.0971826229770169 0.0116931811036101 -0.0520654885774282 -0.250796633698484
  19 599.818914005463 ""  8.19297022721999 0 0 -0.0412392148912865 -0.150175252438438 0.0472552209333556 -0.0489930750897678 -0.0320307905766014 -0.041612266718471 -0.0117910093622475 0.00848183428604322 0.0322905554770661 0.00860490100267687 0.0524466453095691 -0.0228916802635832 0.0344149700661058 0.0770289711534165 0.0127635269720264 -0.0246914771995147 -0.121042964050688 0.0834969667378648 -0.0536446787760575 -0.0310771153302612 -0.0547003592156454 -0.0292100758742429 -0.0122799678620337 -0.0442009246161483 0.0270779350047214 0.0934738438828928 -0.0498686825255513 -0.0644351748796314 0.160809836959359 0.219979405315386 0.0442140172131381 0.0558881944956324 -0.143466995254861 0.0280913799556838 0.0720978354287217 0.00791103763449078 0.0318801073589148 0.0762628360608802 0.00781886625863796 0.0276577667130879 0.0732558096837276 0.00900169326648186 0.00979511887881925 0.00885349667628519 0.00365311014120426 -0.013616739520557 -0.00673980591380557 0.0057307040596627 0.0127623738851308 0.00725842599489535 0.00857608689926067 -0.000700619188953696 0.00443784621573227 -0.00125289422452151 0.0242720420188064 0.0295385011184392 0.0576587313330777 0.0351778089831662 0.0441676486919848 -0.0698268596667071 0.0257637041612698 0.00937492480585684 -0.00554553190639997 -0.00947289282923282 -0.0164965352470276 -0.00334644963679879 -0.00986333908892673 0.0280272183936168 -0.0229425480605152 -0.00436983928154533 -0.0117520975872675 0.00119734229971318 0.0235358641460419 -0.0396926081294019 -0.0292077836394836 -0.0200181190255542 0.22744934705995 -0.245667238794395 0.268851554616702 0.0550560247277563 0.196347981555112
  20 708.637446427864 ""  10.5865180463927 0 0 -0.019758089239352 -0.0659842442374267 0.0140704286497381 -0.0299646407654997 -0.0344703229148247 -0.0244922842504263 -0.000770486444300105 -0.00966035775146392 0.00130913262110646 -0.00453346909385947 0.0204806844767067 -0.00892775154130162 0.0153747645531011 0.034080636523618 0.0067836617264853 -0.0760201590934139 -0.0471851372354146 0.0400876432386761 -0.0233781645157292 -0.00765317974608413 0.00872007817055548 -0.0753038926205414 -0.0407939051491671 -0.0375178100673082 0.0310953760056798 0.0624541975849481 -0.017668001262931 -0.0205347252654192 0.0738850085756197 0.104124261780228 0.0506319675055966 0.00883591433998971 -0.112730535193423 0.0125806564540559 0.0303116973204632 0.00206771775203437 0.0143251233801467 0.0327287271605724 0.00121581080411544 0.015457607685098 0.0383138284624895 0.00460863816889473 -0.00734046139713468 0.0328011347558561 -0.0170680345689881 0.00718056350120896 0.017244165563519 -0.00938487984570316 -0.0176390182684027 0.00512339168809707 -0.0072630424644066 0.00425392147199199 -0.0445350881275791 0.019685905440884 -0.106159568686749 -0.0733163803225617 -0.300785383163933 -0.0240680358822437 -0.164684904568626 0.2633984883729 0.0117320311057164 -0.0370841622266573 0.0100314547634209 0.044283347586283 -0.0545868060962343 0.0271698652569045 0.0516387762863905 -0.0996029692801588 0.0398029790975291 0.019734640969043 0.0253969400836724 0.00304759359373918 0.0534085271422456 0.0686085455718596 0.024776802244986 -0.0667699673625168 -0.205946179230179 0.42000228331144 0.0215919549456399 -0.109026528484098 -0.426156908549204
  21 808.246883373686 ""  5.76257795829967 0 0 0.017007816708496 -0.0202609565528445 0.0250390663609969 0.0418983831578573 0.0363703012330613 0.0392983542416574 0.0210266049237283 -0.0215702580236427 -0.0461899093181393 -0.00272611225085164 -4.43911940050428e-05 -0.0070851750035068 -0.00375837720279757 -0.00902473743321231 -0.00148173674935241 0.00858076285642403 -0.0240172753192752 0.0174666881580148 0.05275496269047 0.0666232989310048 0.0196697119844908 0.0757227031586471 0.0778835210999269 0.0415292517137141 0.0209894047088137 -0.0284099850669448 -0.108388410544009 -0.00697676442654995 -0.00273749468532602 -0.0237941941752081 -0.00148558432190359 -0.00289231315392092 -0.0454407699189912 0.014196617358214 0.0104845532688573 0.0183740609976763 -0.0062084020408889 -0.025131428558366 0.00605909051779997 -0.00465479062385717 -0.0289097568728706 0.00357080161975156 -0.0654505198656532 0.0811618298028278 -0.0136016082802285 0.00581036856692481 0.00341093985504121 -0.0297024201917914 0.0339857364523644 0.0848736230243751 -0.0128244925206257 0.0329575016575691 -0.112698556861239 0.0714596814533502 -0.269205491250348 0.0247413479439154 -0.120085055825725 0.0621788854305801 -0.0704970590405058 0.046807772370655 0.0960541629632969 0.0836097216284033 -0.0911418247251968 0.0419250666225248 -0.306285522132427 0.0625671317759419 0.0100190739955434 -0.0173219539631445 -0.0387137129724567 0.0139873580728061 -0.153881624707471 0.00336828031250085 -0.0756191986061728 -0.0164113778998298 0.00644880205431864 -0.0394147528361098 0.085037422663578 -0.134991321300589 0.00849763440794954 0.0237052899538208 0.102742765264192
  22 829.455653468359 ""  13.5984669269194 0 0 0.0112365782144121 -0.0714126690277363 0.056526855243436 0.0755158950205512 0.0448129596318364 0.0744012501195492 0.0345177624384859 -0.055373966467456 -0.0777704809407554 -0.0152961335073163 0.0103047463750246 -0.0269828536604465 0.00238045833688891 0.00424650699580881 0.00164619235258282 -0.126220001312999 -0.0598526813923774 0.0707428950071097 0.103405870249654 0.131596490667879 0.0594345871338101 0.104664790470912 0.133025164226036 0.0658169694333778 0.0640882021658263 -0.0021253851322322 -0.245041359263046 -0.0529873567155504 0.065565520339509 0.0687195037731145 0.021300626616918 0.0102032558520982 -0.177144253477029 0.0455179774206023 0.0498414318594409 0.0469714677774258 -0.00519758875919478 -0.0383540906106569 0.0152341655670963 -0.000687831573350176 -0.0418625215375879 0.0117590474007909 0.0043435941497057 -0.030484419368944 0.0184573307392226 -9.67505865348745e-05 -0.00440461774766296 0.0264180199663984 0.00769225998359763 -0.0509490832926505 -0.00331082673380836 -0.00672892981096785 0.0548437399782979 -0.0490017624239546 0.105930876438036 -0.0154336403146469 0.0269464826836212 -0.0405352422345872 0.0262522764243997 -0.00893733291568869 -0.0130882795496141 -0.0591883800441786 0.0366671588100569 -0.0435175772052074 0.227365701229952 -0.0461687753421909 -0.0180265426251971 0.00276232208710121 0.039607612163411 -0.00165899106833182 0.0294161942168018 0.0339942237023576 -0.0913095600809383 0.0492560253360381 -0.0130270491774847 -0.111324757643682 -0.00520040912638437 0.0580895507057625 -0.0541571920407812 0.010052792267827 -0.11615613382939
  23 885.997419454788 ""  0.90396280930834 0 0 0.00219349133279114 -0.00764274053609112 0.00226938057211132 0.00277658213349004 -0.021623916357177 -0.00860046270166457 -0.0030815512207365 -0.00742894126285408 1.70127618290408e-05 -0.00760935191462879 0.00397783807933381 -0.00616021848526982 0.0045959952789755 0.0107765755126128 0.0028149752846149 -0.0486136237279183 0.000534554743639227 0.0148613715965287 0.0134533166577601 0.0132936248630732 0.0424725728958997 -0.0648816956756444 -0.0327520650601107 -0.0245152782725095 0.011436207696426 0.0258573769824178 0.00112351144269206 -0.00255074453607624 0.0252017982628503 0.0403145650608078 0.0213776022800028 -0.00099692678773141 -0.0497862275708273 0.0103280447930382 0.0133688948860791 0.00390546301105061 0.00289315779639443 0.00356778532768604 0.000586947377518051 0.00661360239283702 0.0100654880440507 0.00314596792661512 -0.0580376246858364 -0.0693488613118986 -0.022912656058908 -0.00614152972790612 0.00039565327142029 -0.00661917113230991 0.0278109034141873 0.0289049091878337 0.000290424587893103 0.0693264011454474 -0.0100114818114333 0.0336816500817235 0.178203331754267 0.0397200286277276 0.220876481429197 -0.200781627478075 0.202769016902707 -0.238553631699059 -0.191711079126245 0.236190936118386 -0.0364118928771874 -0.117793038798286 -0.137266311304562 -0.00811670946613073 -0.188381757166414 0.314036805628327 -0.128495379694497 -0.033671752959849 -0.421351170478191 0.0570166654343918 0.0202112755107297 0.0466700982450583 0.0164657282825913 0.0352760671608977 -0.0838364835273745 0.130907381066122 -0.0365453110618911 -0.016886956515235 -0.145313705760639
  24 928.022923941293 ""  28.0831482009489 0 0 -0.0915740989905368 0.00774559351086386 0.0165638150290286 0.014215364814841 -0.0188258183228552 0.122901059190203 -0.0136958633023426 0.0160039595442343 -0.0495075815540706 -0.0305293951001758 0.0119971623949327 -0.0690897690380878 0.0183424098711069 0.0439460851563883 0.00361422791401954 -0.156142262126044 -0.14639009886493 -0.174310575847717 -0.0168607860144804 -0.0796778593033767 -0.116101778444737 0.259477153019448 0.106289575666702 0.157575277685979 -0.0382560094182854 -0.0262695372511629 0.156498602848327 0.0878123746780907 -0.11466483572381 -0.205193982145558 0.0399094574968593 -0.0797621609719368 0.0318522370788335 0.0909070734729444 0.132888759574238 0.0933904037453183 0.00283626120125256 -0.0276914875601098 0.0320341020362913 -2.62983109754993e-05 -0.053309539568827 0.0184281870384955 0.0330866479176194 -0.0264476479092245 0.00756444479901317 0.00440862572545776 0.00836937107917361 -0.0339686640947832 -0.0271449539612769 0.00836945905096951 0.0112226978691096 -0.0188825058128053 0.00125382092911323 0.0311136594144486 0.0542814242181283 -0.00816654740505192 0.0662077102738761 0.0280815440481928 0.00753465440991963 -0.0316868320262318 -0.0423380764753332 0.0315594859610437 -0.0141490296599836 0.0481928750830211 -0.159386972234763 0.0336204511948363 0.0274752909930974 0.0179040448353236 -0.0480623451038248 -0.0126093431874233 0.0861028446439872 -0.0738511587509587 0.0686724864062134 -0.0238312253876151 -0.00231431561829763 0.0391691214074221 -0.0334424277249262 0.0413234969853525 0.0683417762777242 -0.0271898781297697 -0.00810710013347912
  25 945.078442835163 ""  37.9526836886673 0 0 -0.0192028733741958 0.00644939023802095 0.0228943435367987 -0.025320152495922 0.0617230169057714 -0.0339062641808877 0.0178125339827495 -0.043375014867916 -0.0205178771462127 0.0339270148472334 -0.00368140725628711 0.046788015842946 -0.0198174683727052 -0.0472900525868363 -0.00928159661094884 -0.0217014328258947 0.12108283445778 0.168476273086772 -0.0394159913918026 0.00554752980285517 -0.0665721325822434 0.0365043757798947 0.05592683692619 -0.0124674200057472 0.0550596888775889 0.0338106707320891 -0.176331941172129 -0.0670682439470501 0.0962138040243642 0.145471129294365 0.00809341683368491 0.042562882466951 -0.159949763367789 -0.0703977788142109 -0.0952662527453305 -0.0541156610242482 -0.00599414964687162 0.0140041438246875 -0.0142452798104948 -0.0167666056972631 0.00396951004752545 -0.0173130214569383 0.0671970442716926 -0.0559522317044339 0.0292865647495481 0.0167844461861539 0.0191468379275899 -0.0798322814272441 -0.0507021946533487 0.00628316871880919 0.0256471497346015 -0.0459787750317021 0.0104530943711398 0.0664502218412446 0.121356349308228 -0.0167481311219226 0.148148625469429 0.0359567710414042 0.0187672573134464 -0.0322676618497454 -0.0664869430026928 0.0513608481458627 -0.0464923088470287 0.107981078597551 -0.338309065504055 0.0710631252771872 0.0669660079483323 0.037281411640879 -0.105535198469547 -0.0282761641455081 0.217990239973109 -0.175487385983042 0.00778617600838295 0.0151957035340211 -0.0146206426981586 -0.0583498973868988 0.00248957526214023 0.0706293282169968 -0.0654115247270977 0.0274879424374982 0.025206645242502
  26 953.286245145726 ""  16.7785249486782 0 0 0.0613420064697296 -0.0372812735278108 -0.0691245480009058 0.0940221042525329 -0.0630235905017741 0.00445549091578186 -0.0286050554650116 0.0256900884161907 0.0796236562114792 -0.0407588867577064 0.00701923840425476 -0.0351932158521448 0.013175835641685 0.0404941176272256 0.00796033277070023 -0.0554377287188606 -0.0876985944585966 -0.129882927630654 0.166406710105468 0.154144886714327 0.29734459854371 -0.250205969215698 -0.102484650615141 -0.0798930825841169 -0.0286253886437111 0.0254362370063119 0.116560974449314 -0.00951977498343842 0.0168501148865808 0.0727851168553511 -0.0154868357740689 0.00762767981954445 0.0957674275364484 0.0780126284390889 0.0867842405144928 0.0462386124227087 -0.00230937086926994 -0.0361535612516336 0.00634605551480404 0.027160533782079 0.00296220475322721 0.0195968089704848 0.032214845364104 -0.024770372073172 0.0243106610161915 0.0120694684744573 0.00942442326845084 -0.0430440983708813 -0.0221789793035781 0.00331295844129087 0.0117958125240438 -0.031718288706333 0.00451731691809458 0.0336821717621381 0.0250125231256407 -0.00857728308207305 0.0876092852010219 0.0309444133926485 -0.0016445122965556 -0.00303799197262264 -0.0010686570407209 0.00735946872821433 -0.0344990151037688 0.0713370529776178 -0.17335721426128 0.0402144752618468 0.0549456242157774 -0.0106622416656245 -0.0465437305072457 -0.012506590579117 0.155568573481 -0.101398147426683 -0.0600755765276995 0.0198614091493374 -0.0198803196744597 -0.0743836653855619 0.00251850028229271 0.0090256346391242 -0.122254395266575 0.0323635909175629 0.0178673711164218
  27 972.33183578825 ""  5.46864562349205 0 0 0.066442003201268 0.0235654210702712 0.0348279734374204 -0.0783502483895624 -0.0865730764136703 0.00597889622060743 0.093277528990105 0.0157794302279067 0.0092652041165218 -0.0230815110394303 -0.0108700491442022 -0.0404596452182473 0.0287277574518894 0.0524018726064273 0.0148471268812171 0.0387739026133691 0.014953189256037 0.0239377352080024 -0.124957453043306 -0.213571511604479 -0.160699067733295 0.0867016412728546 -0.0872394715679852 0.0427187237056167 0.0211843517979602 -0.178457355218953 -0.401684543235556 -0.151256989198267 -0.04043199895925 -0.0676605738019582 -0.223995081493175 0.117513766967924 0.331989685973008 0.0272086399283191 0.0625533271296402 0.0274976950078348 0.0234157697925486 0.0450602532241687 0.0167919427287693 0.00830133677841918 0.0263509944522605 0.0100470750342694 0.00701942543731239 -0.00841394262659161 0.00747265745815635 0.00464616496232294 0.00297826779734013 -0.0131820612789666 -0.00579036558992119 -0.00190349776227993 0.00380469002046111 -0.00561184398447264 0.003141178472376 0.00925870678403231 0.0175537357827152 -0.00250127331767367 0.0242875877517283 -0.00958610500675244 0.00572242351486131 0.00799604368624698 -0.0087728406190979 0.00723739643679307 -0.0106848215088291 0.0130493445863616 -0.0453519479110505 0.00908763066726469 0.00708157123325736 0.010945715587393 -0.0169934984301523 -0.00462578179321395 0.026964705969316 -0.0254177372645218 -0.0412608390851854 0.0264212122267849 -0.000677104274388422 -0.0468380744926089 0.00404194960356288 0.0267679610067004 -0.0660846459651227 0.0281973430265712 0.00525781378345593
  28 1040.94117376474 ""  5.99332074462932 0 0 0.0171250641187277 -0.0882577090562638 -0.0379423286385081 -0.0130161516308427 0.0704319279314966 0.00196029904842541 0.00776471540912317 0.0573463592619909 0.0372072140863806 0.0395014798176395 0.0222252403476415 0.0285424458581122 -0.0197362840492227 -0.0489093634583967 -0.0124677655476396 0.114241270483271 -0.201415867344982 -0.191483339675147 -0.00213707979208604 0.104206029001576 -0.13837381127484 0.129353236504844 0.0830115740975897 0.0368293651361013 -0.0578894143815639 -0.0939545515869836 0.0716241262261293 0.00482844063126849 -0.101313813842286 -0.155409315299072 -0.0818266368302657 0.00183002979135775 0.281136563900218 -0.0597077261247247 -0.0775872458451971 -0.0368348539672898 -0.00457091401086766 0.0127368414808978 -0.00854824463289438 -0.0226611593873955 -0.0127607252173716 -0.0186931101658865 0.0143832951555469 0.00665501402264201 0.00889448901158548 0.00741364118935009 0.00790685373959784 -0.0203338068787228 -0.027804692671635 -0.0294332912784962 0.00987577427006869 0.0234907314193253 0.018195682633106 0.010798564306218 0.153882447019226 -0.0196615022037433 -0.139522812295157 -0.130893415240483 0.00855146650927966 0.176933746474345 -0.117886208129152 0.0371543490016599 0.0120884307623542 -0.0385664564654646 -0.0378931790575717 -0.00462970669938903 -0.0582243288238451 0.126483192393787 -0.0506591339640242 -0.0114808392456945 -0.104403111328152 0.00106919236315417 -0.0357600363898799 -0.0105881641569022 -0.0158584241571274 -0.302887331503412 0.137680817751057 0.111652438889433 0.212437036593951 -0.0274120142077113 -0.0753215712514944
  29 1085.76313415795 ""  78.3572298863062 0 0 0.0343989859434886 -0.0180142561368177 0.0784638721069076 -0.0211318923149538 0.000156835431360644 -0.0448571000608071 -0.0218259169979731 0.0359674604755828 -0.0519629664365047 -0.00731969788567661 -0.0281127571801735 0.00575424576647538 0.0168543246186569 0.0157031811800091 0.0211486975380472 0.179793178959319 -0.0432391603063235 0.0374303013162798 -0.0136305248762146 0.0123477346599155 0.00853931605286158 -0.0479568665365441 0.00493525737573319 -0.0507284585325046 -0.0481939024504967 -0.0173410247566316 0.183746996482103 0.145697907911856 -0.105923176222072 -0.220281787601698 0.0794001122529087 -0.0926195155372621 0.0164431934058698 -0.0371393339265657 -0.0496920980075617 -0.0425354841467856 0.0192833940051235 0.0404103696764563 -0.0134304186322748 0.0168894965823625 0.0627182100238172 0.00690243600946973 -0.041090593734531 -0.0236373093310961 0.00898124869046659 -0.00383342098226077 0.0156602380618213 0.00638249889823624 0.0587205355533495 -0.0474815366483349 -0.0136517178484513 -0.0376758228990737 0.0375381845946014 0.0342433066876159 0.0544285286649308 -0.018257546605016 -0.0221740555258015 -0.00836313659754614 0.0382803533223023 -0.124174930326431 0.175295749573968 -0.0784543530488091 -0.0963818694368771 0.0797677592097212 -0.154885722417821 0.0398548299830923 0.0578877559041017 0.0551122216784777 -0.1023428546331 -0.0230411828772038 0.175139797821511 -0.122417408009164 -0.0535144035826193 0.0338408656440369 0.0298113216170304 0.200079902200603 -0.0234440839924476 -0.18727688762783 0.230266879559836 -0.080422636226741 -0.303369375372565
  30 1089.44918626334 ""  13.3976178237772 0 0 -0.000976435536864025 -0.0504154420476588 -0.0196551537227289 -0.0148415326599593 0.0204500824634525 -0.000539009496669605 0.014795404922416 0.0219135863520853 0.0189715153901568 0.0271212329528218 0.0354877972491058 0.0146235949815204 -0.0168341389913482 -0.0390873870947326 -0.0115836131693065 -0.0795561085532697 -0.119995859896667 -0.108687971788987 -0.000260718288986989 0.0744665579903683 -0.0607476116771813 0.0492569590122857 0.0351528565508248 0.0116520776117636 -0.0157643991125747 -0.0509885567996754 -0.0189930676708671 -0.02815855653685 -0.0345523127025237 -0.0507461479402545 -0.055883929064783 0.0171214979433219 0.140304542873124 -0.0419970922425172 -0.0545815402277534 -0.0254094800224187 -0.00325405951040426 0.0161995794597644 -0.00718682456104271 -0.0170738804999304 -0.00361275149592997 -0.016697970359515 -0.024962258598841 -0.0585200429753614 -0.0145837444318333 -0.0117047859728098 -0.016987549197159 0.0313644106202834 0.0447993167067051 0.0855160913111169 -0.0181925674798231 -0.0439640028688487 -0.046291218882892 -0.0255829186704899 -0.186694948018799 0.0224005561023832 0.33427619412469 0.186270035358246 0.0261066005967046 -0.391584017133463 0.106084746384894 0.0237416419899159 -0.00648915719191557 0.073731247459636 0.0780559092990087 0.00785511151284521 0.100604472291611 -0.258807145582311 0.113169324353838 0.0190902504125868 0.150002197754027 0.0313379303016062 0.0155860844879905 0.0422074502663052 0.00784328113801987 -0.0907938681344291 -0.00725981452344485 0.168628859428739 0.0230632234686681 -0.00248467990268603 -0.112166792489815
  31 1126.33315898718 ""  102.943324970904 0 0 -0.0161646571092827 0.00832784193428682 -0.0225655852687135 0.00688440828266954 -0.0622752998798369 0.0373245972521068 0.0174919501991703 -0.0137284803735082 0.0179896707373348 0.0440469308930144 0.124158498554564 0.00660441358655883 -0.0620792189340721 -0.074097331502678 -0.0564759034211543 -0.104512863951229 -0.0212810353276215 -0.0529092597929188 0.000313559171140202 -0.0549794969415175 0.0132954520085819 -0.0137362191588372 -0.0749582823174107 0.0279614073031295 0.0204912693436173 -0.010477175575349 -0.0966975804182392 -0.0623602846722564 0.0317460644334393 0.0708742944776095 -0.0414437314869375 0.0379277539740052 0.0175945745770738 0.0473412306273316 0.0427212801144155 0.0481909190933774 -0.0551145265110397 -0.0848372232054197 -0.00768633900560139 -0.0240148767309723 -0.0921876091067401 -0.028953010682566 -0.0482073505555403 0.0153484704372785 -0.0232963510975114 -0.00758164556712306 0.0169241346497968 0.0331409247742912 0.0531994106661883 -0.077868163694785 -0.0296417330367785 -0.00854098160970904 0.0480580610571266 0.0378371019734985 -0.0475428017781945 0.000438896026688449 -0.0834736938217352 -0.0787070032101537 0.0235068031077821 -0.00767505633222339 0.198850418349633 -0.124589071304562 -0.10614500418732 0.024231199154153 -0.130848470502239 0.0248999321504335 0.00795635027040819 0.154706176389847 -0.136913520929523 -0.0229748518171955 0.0761227897321636 -0.118645522414267 0.0176220518039319 -0.00833572022291811 0.0176458469704758 0.0801190212155058 -0.0362405840874676 -0.0218478449004018 -0.0688256859327637 0.000227043441731886 0.0444860714526659
  32 1140.4663524278 ""  50.780167006897 0 0 -0.0246480210937979 0.00256167418453004 0.0822239166102207 0.0281656020957943 -0.0723811500983664 -0.0286677218081636 0.0180152611170407 0.0261803939221912 -0.0398230750269537 0.0272795862551404 0.0942493322672565 0.0110215188314241 -0.0544689007798916 -0.0528273912841007 -0.0191287420620134 -0.0458260176139321 -0.0270863113216106 0.0474652858323646 0.0265507502571827 -0.0748625677688001 0.177154100041731 -0.145303682231338 0.0288652142552353 -0.0969344206295837 -0.0209610419699491 -0.0652989808668258 -0.0129103641350982 0.0403972629881374 -0.0803618727021661 -0.171653504105763 0.000579654086676744 -0.0272678615836397 0.0775932874276761 0.0309840329602093 -0.0325395742359821 -0.0266562238395412 -0.0541758659589717 -0.0943098578246735 -0.0714401061299711 0.0572518596377988 0.045710415622575 0.00301445796610417 0.0503773985772129 -0.000544658716634071 0.0298919838316366 0.00933200572050835 -0.0106276247847531 -0.0473019355629534 -0.0587630756744728 0.0486914525060485 0.0435518157662698 0.0150133921893606 -0.0305153833453445 -0.0297359056501039 0.0889354852864295 -0.0117980760840216 -0.0154160498112984 0.0894592118511443 -0.0351352245954595 0.044067845756574 -0.176457852223533 0.083682174450707 0.106169591999023 -0.0345588430061581 0.102791814657867 -0.0236162376293952 -0.0256576075212335 -0.0884953607285078 0.102578243086782 0.0175287663166027 -0.0861667816278336 0.09950597747103 -0.02775988698333 0.0038536740623562 0.0116211874640417 0.196748563798502 -0.0449359902876969 -0.1785984180804 0.072407323217593 -0.0347970499557712 -0.102173427867589
  33 1152.25763283608 ""  24.8544910582213 0 0 -0.0984806682280306 -0.00952550348913377 0.0331485674627162 0.0585398669464716 0.0282489404305955 -0.0720256160093748 0.0579087294742732 0.0286798715183162 -0.0100081380357981 -0.0167980187603998 -0.0387393002422517 0.00680650851786067 0.0026115205656031 0.0160420267413828 0.0558280270660469 -0.284440826857565 -0.0701954793597516 -0.0378319176977844 0.0731400886241581 0.0463300581252294 0.213535150194935 -0.137676517933306 0.242673988394107 -0.160196978834534 -0.00506434878027625 -0.120454010172632 -0.152885416139498 -0.0822463276298014 -0.071952907267004 -0.140911388226573 -0.105614835765691 0.0540097564580735 0.194587114102295 -0.0360030533559512 -0.140905063079313 -0.126954363831568 -0.00454506971262895 -0.0248601539573076 -0.105520909556805 0.12749471076975 0.209901756911002 0.049937932246396 -0.0148754857298493 0.0147576736279585 -0.0184443970683031 -0.00350488875209963 0.00630596194425425 0.0190579385002085 0.0118605914097314 -0.0385042875935842 -0.0158687630912979 0.00622742349768665 0.0204064056112879 0.0151619010499549 -0.0866534824875986 0.0102916579780906 0.000366251995621028 -0.000368746914847781 -0.0128661009196641 -0.00238415445912312 0.070124850727572 -0.0600865210336578 -0.0403828992654544 -0.0112392240744192 -0.0413427211588021 0.00408808926096172 -0.0128684445110464 0.086365514911043 -0.0591454899145542 -0.00812963660601809 -0.00161441729380798 -0.0439410650273204 0.0477947974568514 -0.0219413960939187 -0.00541409777097927 -0.0324655030139228 -0.0246055911087442 0.0854335079354726 -0.0885864190014146 0.0232508420748899 0.132307913495653
  34 1177.38940821966 ""  8.41201538945179 0 0 -0.014111023549024 0.025989933114867 -0.0137871748848849 0.0215514458604313 -0.0017441970525914 0.00831286839053664 0.00145385702462636 -0.00874565012361173 0.00294640634956142 0.024783959018764 -0.0169135945161414 -0.00804827397424669 -0.0773183871702657 0.0403101622939446 0.0180098851939235 0.205925368221264 0.107459092104694 0.0830327586314055 -0.0308178661523971 -0.190013115102723 0.058802769146688 -0.00720337901353699 0.0279893264469198 -0.00666933777589477 0.0125632321114693 0.0173997320757909 -0.0163007888788703 -0.00808952536135535 0.0147616030980698 0.0293699751295855 -0.0069731380163838 0.0196837226864065 -0.0309189724481705 0.241026724208679 0.0954639303788606 -0.00954455183662448 -0.151235752105049 -0.406253164165548 -0.200143474690411 0.277919961676497 0.133872691563344 0.115903071873158 -0.00946858719434857 -0.0288955415847961 -0.00697174284663106 -0.0103280662143041 -0.00329986190605272 0.0311632063218295 0.0391463716722109 0.0464572745580322 -0.0355113552582582 -0.0317103151952642 -0.0184211271741169 -0.0006518857365192 0.227472442613201 -0.0184616260992481 -0.0994706744224313 -0.170831442876973 0.0863905576958691 0.0226235158574492 -0.0056535864667784 0.0821266127934319 -0.0241165933709395 0.0676115869186317 -0.0237016896050354 0.0187556077224906 0.0613050298845607 -0.108920676040749 0.0216322716926712 -0.00188898521699473 0.0894973258914546 -0.00786141268897964 -0.00494815966783028 -0.0238707450542814 -0.00547444487813314 -0.220612710197559 0.0954395485176722 0.102076650555935 0.187723119068197 -0.0245535622492784 -0.0186981911268972
  35 1188.33905830326 ""  14.7717945048204 0 0 -0.0389078496393925 0.0100451690008081 0.0157578691400634 0.0293613789375462 -0.00674214724804832 -0.0189359210579009 0.0203414091668205 0.00596844278352787 -0.00544361381137253 -0.0304140186391852 0.0101315705921191 0.0218916326604651 0.0549228640184958 -0.0181233607365683 -0.0369708179562263 -0.0531851288142881 0.00385204098975425 0.0111666152792274 0.0358365865543792 0.0169171447906081 0.0872939056016895 -0.0862455799299113 0.02220491640049 -0.0503504584948804 0.00224322084819698 -0.0369896790760646 -0.0597430212357201 -0.0281439895351062 -0.0188568353261067 -0.0386738771588195 -0.0301081980020709 0.0190784493445046 0.0469013852310608 -0.119316481659802 0.0287337599247429 0.0755869224629197 0.0965533189571866 0.254203981484983 0.192243104370889 -0.238372887912392 -0.200165357792681 -0.0918098769450998 0.000789915725759805 -0.0290716911731784 -0.00675218954227911 -0.0136618707373891 -0.00562539577555524 0.0419708081366497 0.0478964247659024 0.0710556233080592 -0.0509997121189654 -0.0420412800786482 -0.0298639356630302 -0.00169192469243966 0.384662468863988 -0.0226190155105268 -0.192919285333299 -0.303322918939638 0.123447546696567 0.149507268306829 -0.0371608375207797 0.137988183534402 -0.024727082412012 0.0868796684510125 -0.0291890909380668 0.0233211436108052 0.0805579489993228 -0.156014037695788 0.038001429611513 -0.00126406518284855 0.11770805111964 -0.00917873177857099 0.0030122106200112 -0.0264658505113649 0.00347422325898621 0.00625731355215221 0.00274457724925196 -0.0304756162034121 0.000180989846894115 -0.00574781247268577 0.0626901699956175
  36 1200.24865479321 ""  11.4763000419715 0 0 -0.0538516986945188 0.017899334652823 -0.000583454048846018 0.0409174039065461 0.00513215834680959 -0.0262570380452306 0.0227306230502227 0.00760290503359229 -0.00305208503654626 -0.0178084414357075 -0.0184666465758004 0.0453336797428271 0.0140188986715362 0.0282306594991345 -0.0695015669631036 0.168887450361663 0.116541039383404 0.116614418081692 0.00103132526077728 -0.146178566463794 0.174285330989696 -0.0969761946685813 0.0246579382968151 -0.0588028801737104 0.00584277580255706 -0.0318229508572453 -0.0572213468205219 -0.028778528929541 -0.0204960003579662 -0.0427130589565263 -0.0416100962899944 0.0355326322540352 0.04878699486414 0.0966442554607535 0.252612914310182 0.190311802881077 -0.0033609005385167 -0.0259111788965445 0.17419313211257 -0.153074141051515 -0.315713824559426 -0.0421824119943188 -0.0129000234525907 0.00769526976946086 0.0131931136084113 0.00199740160242947 0.00500048066870189 -0.0138617431731465 -0.0275074194510828 -0.0333643012663058 0.0177512473235181 0.0183679368890101 0.0154635332315878 0.00102056720837406 -0.0739189142055608 -0.0283498037053171 -0.0746519312396051 0.304324320101545 -0.0539664633331802 -0.295274777317023 0.0229338022754921 -0.0591327475933302 -0.0167310530849029 -0.0347082242836612 0.00181345620279716 -0.00848329758036038 -0.0337140768109071 0.069033170708047 -0.0179751719012608 -0.00131074876142929 -0.0589757026987571 0.00795886372562723 0.00496685296613493 -0.0134532594782662 0.011255118094865 -0.223257731301461 0.105599936089574 0.133708544039824 0.251823903952956 -0.0439827602304103 -0.084820060165498
  37 1207.10496867841 ""  4.18116123975271 0 0 0.0202236972211088 -0.00817153904179387 0.0581544912036376 0.0104111551801136 -0.0188893795977862 -0.0134656896912245 -0.0164472288180978 0.0265800208766884 -0.0367262566012351 -0.00364271511333106 0.0138187581624413 0.0151371506835673 -0.000528306692040223 -0.000921782153771482 -0.0269791007364145 0.076310767699372 0.0844807836611112 0.174836769182607 -0.0198169052043795 -0.121502246708411 0.0556981964480341 -0.056098143775406 0.000119226556644722 -0.0337979027510932 -0.0331293969712765 -0.00686160490470719 0.109295029237306 0.0846549342096241 -0.0502329184013748 -0.126451159374177 0.04817132171924 -0.0570027741778101 0.0152769412154607 0.0265950712851204 0.0752352984709592 0.0599045062951556 -0.00252091643068203 -0.00179606701594756 0.0540801810140138 -0.0553820646392288 -0.100755787742063 -0.0201335019454379 0.00866440678286898 -0.0065992881265522 -0.0429335300395375 0.00457741833158731 -0.00388759874946267 -0.0056787743793785 0.0322746695282892 -0.00808668609602329 0.0132974415445229 -0.00289720629668528 0.00411210232106912 0.00188023629814209 -0.338021025224835 0.0859877892170104 0.462505136430458 -0.320740765227781 -0.00405867779904374 0.359744095741424 0.0234032204100867 -0.0568586240712183 0.0795422853493042 0.00548730737901992 0.0191524795775699 0.00155373040703483 0.00366884078355033 0.0154403069371286 -0.0181765224193793 0.000654788262413031 0.023749573382981 -0.0136359882981053 0.0105311670096234 -6.9526942856429e-05 -0.0690426499156157 -0.208906390940007 0.0312532826734319 0.136404463850588 -0.0110859601588872 0.0496040359874296 0.0694562548069021
  38 1222.04088133426 ""  26.1971836534729 0 0 -0.0513553037947243 0.0108467870137302 -0.0632617435296899 0.00358376477974845 0.045953658536413 -0.0109397933504357 0.0324815666622675 -0.017883970347197 0.0389050379891305 0.0101923250737615 -0.0391586690493962 0.0227704059548618 -0.00719835587445813 0.0317848464915871 -0.0203199369925093 -0.153721359611402 -0.0482614638202597 -0.144041294072007 0.0141233589014232 0.0750940754343911 -0.0447148541109145 -0.00683375620357787 -0.0281095459660601 0.00351577761611351 0.0315069476605013 -0.0244635431408841 -0.16229231190158 -0.1055033760844 0.0296015863791463 0.0877904996001927 -0.0748155619509325 0.0769236449048234 0.0296682709865832 0.0916871890188603 0.123451139792647 0.0685867645691129 -0.034800302896704 -0.114093756460968 0.0270177309739907 0.0069122965697474 -0.109362066712624 0.0163107792639908 -0.0185267368255077 -0.00713458981601279 -0.0157147322041669 0.00434458435078735 -0.00510630645771934 -0.0551396029705994 0.0412364452605819 0.00852476263224392 0.0718429636667156 -0.00891369673731819 0.00266548562848728 -0.0115592255279634 -0.0917816203929032 0.0395379867399602 0.184415324627114 -0.236645836955168 0.0324067250597095 0.200011835693288 0.0398736755895888 -0.093644431608092 0.186020417438821 0.03255383772132 0.0422301329595515 0.00209595448300668 0.0104284650282049 -0.029644513575205 0.020465907687035 0.00582873972671992 0.0283120122171755 0.0361988663502165 -0.0103773890201404 -0.00465111383177694 0.0463510063074056 0.272812702929466 -0.0184552068387756 -0.252937349710304 0.215348300871426 -0.104499842377627 -0.256866934167076
  39 1235.01121932233 ""  100.007870484872 0 0 0.00262870790484184 0.0144091442657848 0.00503818968055405 0.0127468868461488 -0.0237300075076545 0.0176057017746941 -0.00650475901975369 -0.00492200293216201 -0.00532439806895246 -0.0160617818733087 0.0225769545181141 -0.023076400765112 0.0141093696842771 -0.0249533052507111 0.025513837512744 0.104956126962335 0.033298946728245 0.0294133874646966 0.00224252621629497 -0.0507393761184708 0.0328066797504225 0.00276128098516222 0.0479285303956807 -0.000672964364860662 0.00371081243758527 0.020698676687396 0.0288628045071367 0.0109310212825463 0.00797405066620792 0.0119501885157177 0.00780366514355724 -0.00360206687461923 -0.0258875909607396 -0.0957964392406115 -0.126085820939273 -0.0704729381773505 0.0396742145304246 0.115516330046675 -0.0253001201774838 -0.0112269191114096 0.106920995684841 -0.014241873857869 -0.0897236023345225 -0.00240432099146103 -0.00359811518175964 -0.000577743668984475 -0.0037891866129883 -0.0980771655876288 0.0724996747609663 0.00841008015309374 0.132284587471236 -0.0114175852670881 0.00873287135302424 -0.0165712563688768 0.119767069573406 -0.0226832461442324 -0.199959644837146 -0.0802380972463186 0.100722678091933 -0.165672279918863 0.125154958631244 -0.200429055586847 0.299131071199757 0.0428100959348505 0.0627381363070367 0.00202775629027999 0.0104523776628286 -0.0336691878668128 0.0316164326579461 0.0104311797175867 0.0486844733603883 0.0487109764175197 0.0174944784257243 -0.012640162815829 -0.0118785943047957 -0.172007187247916 0.0331585954995675 0.147473759210471 -0.0330115341986728 0.028230428682504 0.113108921785318
  40 1248.50355386769 ""  27.4429796224246 0 0 -0.0269773732643035 0.0618278264380459 -0.0503467628089707 0.0419430386903471 -0.032460822808583 0.0402828148492825 0.00596234562022617 -0.0319889686991299 0.0232188946681189 -0.0391751901142062 0.0384006035125217 -0.0408518861528599 0.033200868836764 -0.0468951054173415 0.048644023656947 0.15725697335755 0.096055304105501 -0.0204265377266898 -0.00249196798974923 -0.164237572413821 0.0938503358159167 0.00662854990100992 0.149348522594108 -0.00895249903859973 0.0414294013080915 0.048254515127148 -0.0842432480922391 -0.0401823938718425 0.0435480978068425 0.108770072848731 -0.032179534372677 0.0558242577919724 -0.0709651402584534 -0.192101985785187 -0.240228712735176 -0.128880355197775 0.0797263663326062 0.221516771765577 -0.0425934869441653 -0.0469179326181908 0.184216148860207 -0.034372720319742 0.0263813999019389 -0.00616728727668633 -0.00644453922845907 0.00144408531478782 0.000907766239459106 0.0208791569886089 -0.0166217505761928 -0.00912816565032583 -0.0282295088954326 0.00348090379584452 0.00259824903460732 0.00341790198794604 -0.137914931922205 0.020220576822017 0.18158840642884 0.00272830448083548 -0.0420278163732048 0.071429425789061 -0.0330172059796095 0.0298920587737928 -0.0559356139548312 -0.00320004792718252 -0.0139910471340965 0.00134593528221424 -0.00228762662749025 0.018545708212743 -0.0162530697914584 -0.00422452478727108 -0.0229550951206322 -0.00281989824557568 -0.0204487536736002 -0.0204964486488595 0.0170609484817772 -0.106982450814921 0.117428388430696 -0.0382446769719232 0.394516870160706 -0.0997029164210978 -0.237034193641256
  41 1292.08678590792 ""  13.7790128599952 0 0 -0.0577680538149724 0.0265209939419738 0.0196803060680776 0.000460754428320559 -0.01753951311541 0.0258650123614322 0.0218800647309081 0.0181040652099762 -0.0164569801748167 0.0200921860904909 -0.00305366021921248 -0.0340192705232693 -0.000346011907072854 -0.00559045262863613 0.0138809057350165 -0.0314420151478173 0.19785012479798 0.239963107919793 0.168013611917324 0.559791768094807 -0.13718759086077 -0.117295114218265 -0.560626264497253 0.102366722886699 -0.00463162322430607 -0.0381274138545871 -0.0359298297214185 -0.0184962847176068 -0.0439789629176773 -0.0986398173236246 -0.0301745348809673 0.0262995388470781 0.0471751816514693 -0.00909585041850883 -0.0431292756084599 -0.032235563174705 0.0115112589114937 0.0271124546440979 -0.0378790915913458 0.0234555033899714 0.0460262624286207 0.00404045721568606 0.00481848172877491 -0.00297687382932887 -0.00222835432018801 -0.000869549983969718 0.000321395408245912 0.00262237183712936 -0.00281779986733336 -0.000909085858975094 -0.00304373341207681 0.000678363815738646 0.00196183494452267 0.00027260186531449 -0.0207170911653133 -0.00618897124084843 0.00487720917360513 0.00552092096072845 0.00380498501030351 -0.0146134089030171 0.000907719792549223 -0.00818798557813593 0.00111030866815945 0.00313018739457908 -0.00444001573838934 0.00133420403483317 0.000292267081992193 0.00397271096013944 -0.00321939417645676 -0.00107030789013788 -0.00792953749575698 0.00406732669723545 0.00435962134227939 -0.0266863525445695 -0.00205631349911826 -0.124120296682901 0.0576847412489119 0.049607721665828 0.17260733872 -0.0288097751891591 -0.0200742428740585
  42 1296.07502704357 ""  14.6051024698894 0 0 -0.0030525608379638 0.00117898816873951 0.000526785293130007 0.00277280631452537 0.00174172585546872 0.0010186077717455 0.000343929577591763 0.000200261027909165 4.95938147307341e-05 -0.000872583904647818 -0.000382213733181568 -0.000179777662362771 0.000737681040960374 -0.000121714296059458 0.000747028370681214 -0.000606634959342854 0.00286294552832479 0.00177864162576861 -0.00105824021298382 -0.00896600378504791 -0.00924129788400168 -0.0104803529296076 0.000676129137127484 -0.00283736280148474 -0.000186061361292031 -0.000432333216725181 -0.00182473894401593 -0.000604171734606935 -0.000915147956276496 -0.0016733864519796 -0.000390746963572625 0.000668775259314018 -1.47144902480622e-05 -0.0017239337596197 -0.00250746495605598 -0.00156871983623987 0.00118271292346092 0.00244680051045438 -0.00068232158586103 -0.0013241570566646 0.000910481700912798 -0.000424303462074966 -0.0206492506592311 -0.0292322687229958 -0.0112682480400803 0.0318396462082436 0.0118122957706534 -0.00374843626357666 -0.0855085962492693 0.023036362877268 0.0862637548055143 0.0206069248514846 -0.010639768075093 -0.0328266539398153 0.134758036836043 0.00566559106742126 0.0516089714058208 -0.13211205090292 0.0195608126458423 0.0657858570404985 0.555408715646522 0.0217489622605987 -0.606007808271718 -0.0643764629285799 0.0586848200311706 -0.0351309683791221 -0.058593174500824 -0.0401618457089779 0.104008101339525 0.0250271030494522 -0.040859424345927 0.0844698638192477 0.00491988989426578 -0.00218270916214637 -0.00846661761842666 -0.00917642099129522 -0.00420575931218614 0.00718535935648804 0.0135200248386071 -0.00150590864462801 -0.00543269681826534
  43 1372.74151938872 ""  7.01225847288673 0 0 0.0065102138291334 -0.00514064302147031 -0.00388268568024527 -0.000975437594929566 -0.000319735027867198 0.00100947057793976 -0.00246677159924664 0.00380331549718589 -0.00117457180137994 -0.000317583126964483 -0.000323600649145032 0.000606822505988933 -0.000174377751248668 8.91479330326838e-05 -0.00018744209166039 -0.0278503547070217 0.0218687961279835 0.0328485037206905 -0.0034549120049646 -0.00926085500555712 -0.003430681455166 0.005650418252568 0.0186896467866939 -0.00145430980953918 -0.00520992409387584 -0.00351682461561561 0.00676010769022048 0.00868729022565358 -0.000263575573840859 -0.00537344518599343 0.00715375889041631 -0.00917772734237019 0.00765369693132346 0.00128283399256493 0.0012388522235561 0.000707459114921926 7.52250083221304e-05 0.00150740401989062 0.00192881059364511 0.00212301590459978 0.000809617457194848 0.00072804564108766 0.00245290368258901 -0.0168445738816056 -0.0108589939488002 -0.00193583559521522 -0.0114150566879725 0.0157889323860347 -0.048224604239017 0.0529262816911513 -0.0588116238526317 0.0143669359204216 0.09783362481133 -0.0119693636654247 0.145510347003979 0.0247466329807179 0.0722465162419745 0.0265692034297468 -0.0646542701199247 0.038783639211044 0.22131748425559 -0.406327810382201 0.25683554375969 0.0330055153028478 -0.436484811106963 -0.0186020133831476 0.114067814959027 -0.171860804994983 0.212721578162178 -0.0739416259944187 -0.375056538174782 0.128160627070821 -0.00606896201908325 0.00161398872559029 0.00234512211987982 0.00383524160317719 -0.00479449223800143 -0.00161548000674611 0.000743575249473706 0.000574412802839282 0.000806344465153494
  44 1380.87432218886 ""  14.2583818488174 0 0 0.0364026937284876 -0.0711197019694742 -0.0974162143960391 0.00264006137850466 0.00841783211639432 0.0260540439696009 -0.00270818411229331 0.0472218218747257 -0.0226461469286235 -0.00777671346380657 0.00416700106995171 -0.00408815239000374 0.00187313367293217 -0.00523580271407754 0.00461162654259681 -0.377098906513906 0.392569962728747 0.520146271057544 -0.0393474745981641 -0.141724821649812 0.00853517498592476 0.0901156371066671 0.130868786248826 0.023739035566069 -0.0622545575150201 -0.0698839943927603 0.139837425196017 0.00359454392569812 0.0369372704029397 -0.0272051951523483 -0.00293797771549781 -0.0622819488313033 0.188383903152463 -0.0124990050728296 -0.0101825646329127 0.00185004985666205 0.00353221949629935 0.0105009422963705 -0.0082880324029255 -0.00412045286791961 0.0296163840117163 -0.00447004114889507 -0.00517393807331596 0.00547389037523232 0.00861494811685823 0.00047021268619005 0.00284501151185752 -0.00464972964548614 0.0141473384895894 -0.0169180646024791 0.0162374547856297 -0.0107270667016357 0.00816577035535825 -0.010698634201198 -0.0139351466898899 -0.0160160168833323 -0.0612036231407745 -0.00807510971611998 0.0286449373626211 -0.0240404377807667 -0.0540659747731951 0.0971432916509953 -0.0606168473741538 0.0462922723632014 -0.0276799009981453 0.000237308496105749 0.0258927912000453 -0.0447887511547366 0.0229875423479633 -0.00810553760484028 -0.0195637416517392 0.0425549625390729 0.00197745800605665 -0.0102787553387075 0.0294653338012692 0.0602975197190341 0.0252207695993565 -0.0768174835727332 0.00714714476375401 -0.0421542267760609 -0.0604505691088135
  45 1385.41737540106 ""  44.5910899498663 0 0 0.0036904443839113 0.0232573349566282 0.0233345338505281 -0.00249044089391615 0.000125548120688298 -0.00892394004130347 -0.00123284488589901 -0.0122599971502644 0.00159989083717068 0.00229137472727862 0.000460706956892969 0.00105217131610897 -1.08185224006501e-05 0.00151408636556039 -0.00107750155644238 -0.0161160836529017 -0.0862464069802065 -0.119427897565064 0.00106917822979996 0.0151269426027163 0.00175505881623519 -0.0217968972994298 -0.0470374211632544 -0.00470914601785414 0.0180252758286807 0.0297323599888079 -0.0197011463047923 0.00850473390420441 -0.0010853154245307 0.0141653620977829 -0.00616373212207787 0.0127956139346426 -0.0346904292316292 -0.00363248672235559 -0.00133501090137021 -0.00276571214158735 -0.00275492386509687 -0.0122135693542628 -0.0011952899241508 -0.00545217137253925 -0.0114669472186234 -0.000588732912351425 -0.0189738666408172 0.027892284261308 0.00157913462715237 0.00133699676345069 0.0108087685184003 -0.00874354777750971 0.0591947635840313 -0.0806943957443326 0.0553690734660981 -0.0462555683443096 0.0730647655169259 -0.0535993036283237 -0.104105376975799 0.0140801365540577 -0.00401174355477392 0.0353906959480784 -0.0264769529696968 0.00932700819166892 -0.243126039389817 0.39186617932664 -0.251734340626697 0.188830489695304 -0.275714997770015 -0.0167245239053676 0.174430030215326 -0.290524338663342 0.193852650062496 -0.069565819350512 -0.217195808904522 0.201334894394389 0.00617487377273388 -0.00560348539993537 -0.0087313841046191 -0.040774135251844 0.0049889171327299 0.0322170243658966 0.0162301642054235 0.00797844034289059 0.0286022961613366
  46 1406.81133529624 ""  20.13398680205 0 0 0.0906523349021433 0.0558230241594576 0.0460148012644212 0.00262854962288251 0.0437515805438555 -0.0217788073787044 -0.0321987470965643 -0.00878958460945566 0.00702311960384085 -0.000906339521735333 0.00564457856693772 -0.00239459380149015 0.00564177784530313 0.00658466931697983 0.00416763749997303 -0.6191264489228 -0.101117617934502 -0.136505632880963 -0.0860961429300534 -0.232306502916953 -0.0223085422232705 -0.114587912672193 -0.244633244632343 -0.00186492437647926 0.0313207382448433 0.11045229850506 -0.0887777147966877 0.168416535473896 -0.045420299741729 -0.0395695201069418 0.0540628972017986 -0.0286766590722604 -0.0816413558286642 -0.0472608186635274 -0.047726369491671 -0.0446603872804615 -0.0123129917550159 -0.0694615462983941 -0.0316811969268949 -0.0541465565317651 -0.0590476640935335 -0.00625784258775819 0.00250652380352958 -0.00678712675774978 0.0100401100564155 0.000364920710952083 -0.000875651722553773 0.000146066301181622 -0.00915937461855804 0.00907196029414566 -0.00663457878874544 0.00436879331429569 -0.00777068676492486 0.00494145973254586 -0.00355892654403533 -0.0290788020209623 -0.059915380566812 -0.00466605291633182 0.0429024937433508 -0.0570000202909484 0.027718577633835 -0.0520562491315488 0.0294239086459175 0.000954524346383948 0.0307768893988943 0.00695907519902316 -0.0229671329933125 0.0421663125085549 -0.0313805019452582 0.00941295003602433 0.0209834252873837 -0.00139414043985323 -0.00612769310604728 -0.041544422235559 0.00548940238961144 -0.207851542522058 0.126432583830184 0.0471274680916292 0.207146980342203 -0.056687719715607 -0.042345654855671
  47 1417.86823302012 ""  1.68477343474492 0 0 -0.0376875957588411 -0.0600882512143217 -0.0250510450363214 0.0422869351729373 0.0757585960897504 0.0259594391437426 -0.0104536879700028 0.0424738259608801 0.0815579721731183 -0.0117508512705766 0.0100518208016908 -0.0217809429942862 0.00921114109741908 -0.00500372355359013 0.0152082979384051 0.181070356517318 0.0225310302875133 0.0791721274901776 -0.0805479580460002 -0.316623027335954 0.00965881146919682 -0.101801014304012 -0.308134533995137 0.0631367286597611 -0.0649770740499814 -0.139452316874644 -0.329604368915268 0.0315005984055826 -0.237690887999491 -0.279129089598197 0.221620221677416 -0.00315447737889566 -0.256667149635288 -0.0541292831299654 -0.0688529227789889 -0.0454540649533992 0.000618837275669844 -0.0293648250919382 -0.0612371259226973 -0.0662386712148535 -0.0082633281028551 -0.0157959107537348 0.00544175037864511 0.000814205342657343 0.00250519491126165 -0.000429331849953116 0.000115748492479286 -4.96317389899668e-05 0.00190383616580843 -0.00268140340647438 0.00183203133124696 -0.000415836361901984 0.00416274826266501 -0.00255792441533298 -0.0374915658166242 -0.0103277531440999 -0.0201566951643484 -0.0148305543167665 0.0288522859109832 -0.0127551178387063 -0.00987598390390677 0.0153747484923112 -0.00568901334305254 -0.00809335794835635 -0.0235082937812258 -0.00529978462382245 0.00274277293021383 -0.0179836481513723 0.0244752250777062 -0.00246160720108536 -0.00701468652014943 0.00156545956576502 0.00675540085895557 0.0227080333781829 0.00144443007482583 0.116696643224506 -0.0617930020707532 -0.0298098785420021 -0.136836022709119 0.0284586407198806 0.0258061570725558
  48 1433.12537203854 ""  9.37485697061026 0 0 -0.0268554955242921 -0.022246595687079 0.016937479926173 0.0392994770745615 0.0798545518141959 0.0074729280202861 0.0382794968993931 -0.0185225377895524 -0.076529948199946 -0.00887338897495531 0.0121872038328545 -0.0194575432920594 0.0136887162842036 0.00496532305842037 0.0188671768485432 0.103163246817496 -0.0811444844520885 -0.0583769328852873 -0.079205774312817 -0.313461473470025 0.0537680995712525 -0.108557925335695 -0.402970723356171 0.0645841455488179 0.00273258039690512 -0.0392892573470386 0.353192486406352 -0.19402615200782 0.231286378916363 0.244414109230422 -0.186047272259138 -0.00378072372415153 0.274550077255856 -0.0831102008273494 -0.104820755978152 -0.0872022100868142 -0.00929116585601892 -0.0909636525726611 -0.0918762881040798 -0.111408122936902 -0.0681229538477151 -0.0165885257080031 -0.004298151774714 0.00236179610534221 -0.00216976465622605 0.000261360562060139 -0.000411203977586712 -0.000419405606953935 6.26621419456609e-05 0.000701918670705992 -0.00196469459754532 0.00136157983369716 4.68182771537899e-05 0.00136600039075403 0.0339011892876921 0.0177010927835793 0.0324497085133674 0.0302182188237528 -0.0409818433372452 0.0213144098959804 -0.0046569369253992 -0.00131917953538408 0.00682479154310289 -0.0186765811467287 -0.00329515320528496 -0.00343581085599258 0.000547135419532785 -0.00465576135493918 0.00772641644865395 -0.00110613241227929 0.00189262044640044 -0.0164001123450848 0.00258968843110823 0.012286143027686 -0.000626126147106453 0.0603978538353881 -0.0238378278795777 -0.0266357898681658 -0.0669026744314061 0.00862084443846853 -0.005253595295382
  49 1439.41811389365 ""  4.52909507209198 0 0 0.00733573497209444 -0.000291065898563573 -0.0062615597586761 -0.00150518176487579 0.000492764718580257 0.000729605019510435 -0.00529477283332101 0.00521331806147334 0.0107862391413926 -5.49063148059655e-06 0.00155920285338291 -0.00113030243937091 0.000834402763490923 0.000327489963372383 0.000992740617379756 -0.0573615941008996 0.0226387656594539 0.0265164209259457 -0.0035850099344772 -0.00772290292901799 0.00839594553301381 0.0077701366862776 -0.0174675891053967 0.00667789887121016 -0.00327573285492459 0.000544162337873534 -0.0494672132416958 0.0279238439438048 -0.0343946126500313 -0.0396118351803378 0.0290605167172417 -0.00168299719205039 -0.0336458694304782 -0.00329918012444399 -0.00315810830330522 -0.00222981561466092 -0.00070300318308108 -0.00731186823128932 -0.0103867760348799 -0.0112216528966272 -0.00297624463861372 -0.00306208117100613 -0.0904125052696596 0.0315825743927645 -0.0415843061707465 0.00125740095193686 0.00101105452964646 -0.00676760407980629 0.0211540058583135 -0.00941618478506656 0.00408100523102194 -0.0110568467302201 -0.0135893116680323 0.0117066138903586 0.492142872963002 0.20937247447331 0.312568666178562 0.332440892631 -0.49471874017613 0.217958052351343 -0.0397299579177381 0.0473168259615759 -0.00410326601821685 0.0468314993586766 0.121728266577844 0.02313983673809 0.068757192229074 0.0148205826714187 -0.124253139641105 -0.0150705834748646 -0.00363077164829199 -0.0511595513845673 0.003583274850665 -0.00395286624123068 0.00301933635847716 -0.0190998288741487 0.000807093420399942 0.0241989450730034 0.0187501190286781 -0.000534520833997443 0.0146320495850425
  50 1472.54875558754 ""  0.990586353916737 0 0 0.0035343570168917 0.00300044270665798 -0.00198489071176495 -0.00165458658687923 -0.00260478227095949 -0.00069907879631869 -0.00183484272231778 -0.000692152011084072 0.00140554434990796 0.000244659242288353 0.000169587096130096 0.000230733838283701 0.000824624035027799 -5.35358080523748e-05 -0.000454694111410253 -0.0309207692226449 0.00867325059200758 0.00637686957140919 0.00204846608380873 0.00802445209289531 0.00334803364700758 0.00712486796491067 0.00609391488073152 -7.8502037802218e-05 0.00662223421625522 0.01734170244137 -0.0106602469840684 0.0185182519106795 -0.00671946994461498 -0.00639727092738661 -0.00505732018678057 0.00401927847473895 5.05180680018916e-05 -0.00747903169344124 0.00439442638495489 0.00767650361742418 -0.000759743337656132 -0.00749657439407349 0.000582818388199762 -0.00315147286688749 0.00784196046960869 -0.00339243097750397 -0.0190138665414297 0.00632719991435927 -0.00487236930358762 -0.00410148363716712 0.000793915266490169 -0.00300856180158773 0.0402269121078577 -0.0110982847573665 0.00609607529244569 0.0465355459326178 0.00967985729506347 -0.00288886081740668 0.0512950940466505 0.0271749464479118 0.0299853116894644 0.0274969212506126 -0.0536025331952382 0.0249580023424119 -0.0688541428167046 0.0786827938558566 0.00554233442087445 -0.609546174689657 -0.247335879416505 -0.136943003762307 -0.21521866729991 -0.123922229335027 0.474166512662928 0.0427936391050217 0.258466706398251 -0.328679911836137 0.00132581097648319 -0.00396743905133191 0.00196554987475755 -0.0145495634604834 0.0113251737391332 0.00283972636825583 0.025402254656689 -0.00740860988289467 -0.0121364895658064
  51 1486.43661940224 ""  1.08480644675255 0 0 0.0031391352016363 -0.00223363251039672 0.0096989793788836 0.0209007484544854 0.0407700952031358 0.00458546161316784 0.00463547607417287 -0.000876084365939827 -0.00781616528410515 -0.0102013427811891 -0.0251955162794986 -0.00301149129654754 -0.0345786681274151 -0.083666198087571 -0.012853251694002 -0.0379118785245205 -0.0381344413970884 -0.0348036194662915 -0.0450063180808918 -0.126633564833809 -0.137899474478815 -0.181421262954007 -0.0877623600335931 -0.0338412694389163 -0.00821488375022642 -0.0251198460350762 0.0449314036081667 -0.0416324010785898 0.0248365382898296 0.0241173249779812 -0.00395468870268585 -0.00393925949155995 0.0114219221809888 0.331809194741101 0.306699552958556 0.346173466643844 0.0689877729082388 0.459414226419388 -0.0206952179348863 0.142895765515342 0.442769787331345 -0.0712665162358506 -0.00106480339828296 0.000658922931047133 8.18304552530057e-06 -7.32054009501373e-05 3.13340027122106e-05 -0.000228979872665011 0.000414485797484001 -0.000511000154409784 0.000353238121946207 -0.000175474622562722 0.000693001778804731 0.00136694602640039 0.00608902923862508 0.00262359950171295 0.00370207165420887 0.0131525763937255 -0.00903854443050169 -0.00253551171090216 -0.00427776097197782 0.00371825060468324 -0.000230247670823271 -0.00887742804798211 0.00663073184172109 -0.000792389606275292 0.0138219661689782 -0.00839069157924647 -0.00366913258504935 -0.00516271816701878 -0.00946654222839714 -0.016470247392027 0.00166948577016202 -0.00125453397041812 0.00210040117654112 -0.0118127424604341 0.0254506438654166 -0.0121500652896344 -0.00849385825658662 -0.00908264259050239 -0.0183021347508923
  52 1496.09575292399 ""  8.64487915633409 0 0 0.000937537273723193 -0.000852222359151573 -0.00206665734685897 -0.00232769870133496 0.000133402928302514 -0.00135439584411452 -0.00192329074833053 0.000389867934856633 0.000560040756818224 -0.00868452327482432 0.00260650114790532 0.00552997214635806 -0.043913759322761 0.0123832454802963 0.0303876789588715 -0.00246510976793461 0.00327854703430872 0.00316659770212743 -0.00616865807110572 -0.0062482459973004 0.0255887845882583 0.0250731580585051 0.00466697129712501 0.00945494179704986 0.000719656997656225 0.00429909842813893 -0.0120397534012356 0.0175151243779667 0.00169092782914637 0.00302555748466089 0.00407725291844421 -0.00795505336824633 0.0070972617538379 0.563266163173907 -0.164231540120595 -0.379330461720285 0.0599471378972614 0.429949130817534 -0.219907426130769 0.035371741456131 -0.450109170123425 0.143322557116259 6.56388686756152e-05 -1.82039214239111e-05 0.000268657276944912 -1.39061122932395e-06 2.74486181972763e-05 -0.000434730932942232 0.000690922142035733 -3.917543218322e-05 0.00170435167747059 0.000327336123612398 0.00142271375123908 0.00219213906288267 -0.00274922434931966 -0.00102588717372864 -0.0021083507411192 -0.00242143326275266 0.00298764793398741 -0.0010502518064368 -0.00110116222699828 0.00469643848396151 -0.002567737135327 -0.0220799049796832 0.00959139639045619 -0.00273080008266265 0.0226713619214403 -0.0165787549861978 -0.0010934975279458 -0.00891372481811976 -0.015611136199606 -0.0319982170627697 0.000597266060514671 -0.000286250846116605 0.000867692903247605 -0.0010965938751764 0.00542923902683748 -0.0035470239970892 -0.00267211361155223 -0.00244025011279145 -0.00555239201448162
  53 1497.82848038446 ""  4.3824993150288 0 0 0.0007026581142137 -0.000491365880926022 -0.000348007419473638 -0.000754546043604035 0.000503202253758232 -0.000742045835579426 0.00167803890758078 0.000380112936668672 0.000683289821122078 -0.000270296571859915 -0.000327441497035647 0.000770655476796496 -0.00188198586233582 -0.00217208009593135 0.00323507113664831 0.00169541468128502 -0.000913102693005854 -0.000718723059813958 -0.000789636697625662 -0.00045208828877446 0.006525082252021 0.00609132159042652 -0.00255122587744962 0.00186231091086685 -0.0033600094327793 -0.00915748873896558 0.0114886889976158 -0.0216196311506067 -0.00415025425593729 -0.0057246879916312 0.000277772184925651 0.00808667206056026 -0.0129676258625558 0.0452100363721727 0.0059307841179444 -0.00290525861805502 0.00557436660122094 0.0310787507903388 -0.0418643998532313 -0.0223951212819155 -0.00680285611643171 -0.0049382102565916 -0.00707924174352116 0.00421629860781509 -0.00549882879158645 -0.00169987345398224 0.00120353788338484 0.00549854054221887 0.00452984395097281 -0.0103981069984801 -0.024084574370661 0.00383385368963675 -0.0206521699414699 -0.0470418575341766 0.0476387447854615 0.0236735360006671 0.0402370835022037 0.0459348854221361 -0.0641843742710302 0.0256013797057233 -0.0203825928287725 -0.0325191860609956 0.0298943495416838 0.259630233704241 -0.265246720868139 0.0131588991919399 -0.490051818939346 0.262666429001723 0.169807327271047 0.180914164075733 0.370662530086425 0.531525440229379 -0.00228345871461969 0.00174895223380579 -0.00113365182517775 0.0063142160522659 -0.0224488469197669 0.0155643907490805 0.0100652439199034 0.00882589690480606 0.0183962952816974
  54 1501.32223414223 ""  7.19367052832337 0 0 -0.0192530392047111 0.0206291552161916 -0.000609970724996779 0.0145870156642695 -0.0036620840892938 0.0137276292319261 -0.0283152514879097 0.0291053417303051 -0.019314924947725 0.00013639937869769 -0.00205264522827149 0.000309047107323097 -0.00243502078670287 0.00579537382019366 -0.00555755515289934 0.0502728523477308 -0.020259381642493 -0.061328210774528 0.00809344113930328 0.0192403575423347 -0.157777498474259 -0.160447489686277 0.043397924362514 -0.0457325792230447 -0.149136979962505 -0.31742728477626 -0.283032176874391 0.236132968572982 0.271878861381573 0.317883645672577 0.36743603926474 -0.475487955830463 0.2667332335609 -0.0380719575620435 -0.0332029972850816 -0.0385303735557919 -0.00497458219706771 -0.0118143513573094 0.0958521117878222 0.0836973061699161 -0.0340150105230397 0.036362841952215 -0.00124535352168041 0.000735643789165718 -0.00140079835370066 -0.000381510990086989 0.000233731244502944 0.000238535802230249 0.00168715319139007 -0.00195519127449992 -4.27800730832468e-05 0.000135353301886366 -0.000365315316110224 -0.00144514681247583 -0.000334860221778375 0.00301922487600368 0.00550606854986172 0.0109060999716616 -0.00829501856846639 -0.00387848644605203 -0.00544637636583465 0.00478388880187601 -0.000954580224453029 0.00246345797791781 -0.00853028819885929 -0.00063121511864294 -0.0142739098010532 0.00539229088973115 0.00815520497679708 0.0050887798661041 0.0127742502328542 0.0113770786659219 0.00233917279971829 -0.00201847716874762 0.000996251746139855 -0.0185526974967908 0.0111359338150696 0.0100208908007711 0.0133604262622495 -0.00438769039217331 -0.00820056066704918
  55 1508.46343425856 ""  9.93873907917823 0 0 -0.0156155152886274 -0.00373267542704782 -0.00436218941979454 -0.0175630252021914 -0.00579894302182867 -0.0206233217576506 -0.0192203262585889 -0.00336368278815053 -0.00233647138615241 0.00739138102832775 -0.00229056586189795 0.0103415701185927 0.0255373550043143 -0.0109088391997473 0.0385114877244388 0.0404253870379788 0.00358867490806774 0.00135004919963706 0.0214808474165185 0.0735430988015419 0.190538975013391 0.192641859080071 -0.0188712993977853 0.0444214095141153 0.0432116023682789 0.111470765353639 -0.165490644128246 0.271294408641559 0.0408895377709412 0.0633090696689867 -0.00465684057490337 -0.0952544435577163 0.160902657659103 0.123766925522087 0.129941301863258 0.159820165939312 0.00943148027901162 -0.0725244490206266 -0.558347581638581 -0.525156967023624 0.117755804519408 -0.198700745310169 0.00178635459828049 -0.000955615711763182 -6.61807043062331e-05 0.00011874735901115 -0.000137405747382999 0.000117608299447916 -0.000805880223812604 0.00117045076170066 0.000919679314542464 -0.000517353912957442 0.000700695572874278 0.00128929429840978 -0.0100749248571137 -0.00367835036874327 -0.00501996351400627 -0.0169596472514341 0.0134505156683663 0.00148024913370051 0.00621416704303407 -0.00235906871825309 -0.00127223228429609 -0.000692036586487761 0.00893179793702656 0.000962138856491006 0.0165998760999321 -0.00639530619708819 -0.0091343649440874 -0.00578529034038169 -0.0147520116139901 -0.0109207254789463 0.0031134836252092 0.00194646262658846 0.000224045093002759 0.0126230888818382 -0.00409585391005896 -0.0042272097807478 -0.0224938327222028 0.00237887970688826 0.00247565044162875
  56 1512.42720319324 ""  1.7705518712091 0 0 0.0330980445371798 0.0339762200264147 0.00995522992600118 -0.0147410547431383 -0.0213033316247899 -0.00636474459758801 0.0279079402745499 0.0278948615646688 0.00579702822950547 0.00622552173330267 -0.000573802745091956 0.00898723742040777 0.0116672717061984 0.0036150077324055 0.0157955331509506 -0.0972907486274812 -0.0183814689984739 -0.0586553385206765 0.0100577921479313 0.0612469062296077 -0.0105266973707401 0.0223830158758863 0.0801227422751972 -0.0166440799406014 -0.206755506200478 -0.483499398158474 0.204000119251805 -0.540210054666458 0.0319147534140255 0.00448954026030509 0.264654493061188 -0.0435070084903886 -0.296712922802897 0.0458082314708811 0.0367563910812479 0.0376122244049379 -0.000717500709737 -0.055839912880955 -0.232873092502322 -0.227880177908699 0.00252008957068369 -0.0734091460358307 -0.0004327165149114 -0.00112171870274877 0.00116734267516853 0.00018802275581263 -3.94782500045948e-05 -0.000328085251488116 -0.000145563951987178 0.000630255814971321 0.000653059847323015 0.000833824520996175 0.000660710401042357 0.00214642064173674 -0.00222436993796521 -0.00332975401704864 -0.00426079497613641 -0.000942429291130386 0.00462288688334064 -0.00756525992567451 0.00123273427555847 -0.000991418569782054 -0.000229558815871454 -0.0201095448310022 0.00886906630731837 -0.00188768711620107 0.015613009808915 -0.00992900612046194 -0.00174563170804544 -0.00635623076934845 -0.0103933082853096 -0.0269863558013665 -0.00632768107357422 -0.00868729807616623 -0.00281861737601334 -0.0518513676225121 0.00591862707863158 0.0336356771426023 0.0878885447718265 -0.00375433838578122 0.00641232605643465
  57 1532.76663906166 ""  7.46592693805853 0 0 0.00109837012897414 -0.00904471415535409 -0.00154105180412715 0.039546062446578 -0.0172853978066783 0.0548484103474855 0.00173997468028821 -0.00988377296137522 -0.00117450999330444 0.00710911962308775 -0.00154045207274882 0.0130410329158783 0.0153123158196238 0.0175127311328212 0.0169807146130942 0.0250547730715076 0.0182232164772257 0.0398688432580151 0.00331682852970173 -0.00907623266504215 -0.597997706148847 -0.541836585799501 0.25475715414268 -0.168701636326407 0.0581962385157194 0.127463776215688 0.0440057714733164 0.0251781753589661 -0.0495740080592346 -0.0558187773208773 -0.111053932334492 0.0947780585547726 -0.00152659394714357 0.00142900313976948 -0.0176659707450672 -0.0295051334091808 -0.0102063040943554 -0.120282944779321 -0.206672302593486 -0.225402601753987 -0.0848174033183005 -0.0475889119763279 -0.000255147026337234 0.00198364833429524 0.0016108333964256 -0.000259215451567044 1.8745894677146e-05 -0.0002868058139515 5.82547479667136e-05 -0.00159867834394959 -0.000722475159667884 -0.000182581061127042 0.000264956884306834 0.000323514785761489 0.00269824386908618 0.000916612339718467 -0.00542917091573881 0.0248983962714223 -0.0086231621322002 -0.0123068906050553 -0.0095531031480793 0.00468872335442912 0.001947280097692 -0.000971370976453328 0.000347663820421465 0.000237046297785525 0.00276155389009765 -0.00125718605223878 -0.00103558914339409 -0.000985472764648559 -0.00154781321183488 -0.0029995138227757 -0.00325851214066761 0.00329798596944682 -0.00153017152529039 0.0231904011180201 -0.0275776792389282 0.00346014319617497 -0.0126189572063139 0.0125072708136122 0.0215521205367187
  58 1644.5162563442 ""  44.6921390764143 0 0 -0.00271230883876256 0.00158304449000206 0.0209290018984756 0.00060267096063308 -0.011441468285894 0.000700445812806458 0.00104954419118056 0.00103029336658628 -0.00050765476297913 -0.000260131924456233 0.00113778370921647 8.51448578751325e-05 0.0012771085806194 0.00503780398547687 0.00103998245395392 0.0534082363389254 -0.0189043017936167 -0.0073867504563973 0.014354102920246 0.0299996400254121 -0.0113768494994774 -0.0128113949665082 0.0121996759125086 -0.00720393083041637 -0.00745764664875954 -0.0156408935522121 0.00930503901805411 -0.0245279701216371 -0.01292621144095 -0.0193755991847731 0.0123549269150951 0.00711640851910603 -0.0298330216483521 -0.00806440389040055 -0.00277341452195043 -0.00704799981222207 -0.00275754973527729 -0.0256148216979844 -0.0113815374392417 -0.0139081556403557 -0.0115169461435592 0.00061231305679478 -0.00111231950117967 -0.00010185682927991 -0.00168991293020911 4.00213747781597e-05 -0.000239303060589794 0.000838181090161813 7.19654570426283e-05 0.00047819857138664 -0.000302141063701817 -0.000395043838292103 0.000258329433373833 -0.00213592303535048 0.00767625336738694 0.00761039787766654 0.0154187398780794 0.000883981430980565 -0.0122223394731439 0.0102210345117019 0.00206750664864074 -0.00158213207649058 -0.000543360642922508 0.0139119388468519 -0.0118948168933071 -0.00358080391082932 -0.0135409477537832 0.00264455929795287 0.00792414345655311 0.00501083915200893 0.0063466929418498 0.0231364709257805 0.0544453536977895 -0.0217953646738333 0.0342253409698069 -0.241262880664053 0.55631399597396 -0.275112168780309 -0.523819259350705 -0.183008755165616 -0.398693794768594
  59 2703.02379457044 ""  240.476850667841 0 0 0.000238902465843615 0.000221684473736164 0.000475031038691841 -9.03795152071118e-06 3.17627591068546e-05 1.59736212642057e-05 -0.000348250406081509 0.000145280098675549 -4.3554285629455e-05 -5.03008046610081e-05 -4.16787905037853e-05 2.06139305692463e-05 -4.12206239620236e-05 4.18915334350044e-05 2.66274483455803e-05 0.000131325860214436 -0.00179776769333366 0.000867260525818738 0.00111956215133218 -0.000230325341508171 0.00015314354527805 0.000414980564858846 -0.000100370408277654 -0.000671377697518907 0.00177641556364907 -0.000440347267453822 0.00112895644256562 7.16916025801393e-05 0.000325647436971219 -0.00034176595302356 -0.000770400549787636 -0.000729854251408598 -0.000512560067164956 -5.71498365587724e-05 0.000202407062945787 -0.000191054613725799 0.000748685847675958 -0.000161622304034154 3.66015734347216e-05 8.34627600185542e-05 -5.09397642051411e-05 -0.000149061319777999 0.00253677738655634 0.000793237868958553 -0.00219116898181806 0.000392871147702827 0.0016457521042592 -0.00630663467665405 -0.0431692205611469 -0.0523464637590894 -0.0324971762944736 0.000877837047529074 -0.000345841549074646 0.0034387522382029 -0.00134552315518798 -0.014741974720203 0.00455713478851121 -0.0040562855771965 -0.0134413990193875 -0.0117192452743711 0.522749814605763 0.635310844416012 0.493976803112965 0.00891627662633339 -0.00633577410315646 -0.0335974396333004 -0.0145001077242905 -0.0170726542030352 -0.0111959772150869 -0.0180984076105792 0.00362548285143611 0.00547296659281124 -0.00179858213933151 -2.20086680255187e-05 0.000848335752586772 -0.00340708112261468 0.00404785345026833 0.00717455555788016 0.00102772229902537 -0.000854285996336174 -0.000573516194538412
  60 2967.34233366553 ""  61.0387496182199 0 0 9.7439973790127e-06 -1.5858603140133e-05 8.9158773643847e-05 0.000184993597404949 0.000107396725949388 0.000579431635454972 -0.000170799972834997 6.09798453300658e-05 8.89315721378381e-05 2.5109705587538e-05 -6.73146654316772e-05 4.98584337437637e-05 6.85607796303323e-05 -5.27449205571063e-05 4.64461486818761e-05 0.000812474406994636 -0.00145633078079416 0.000790193651238404 -0.0044108427628758 0.00139424341836266 0.00052151991020376 0.00247254375124162 -0.00154984637399413 -0.00792145617673232 0.00230697167256228 -0.000926047286772773 0.000367343985453736 -0.00011340041709506 0.00128461088802365 -0.00100010207409113 -0.000846933061617605 -0.000821332194705166 -0.000538599275174521 -0.000301738776107907 0.000547593556194334 -0.000481701153104376 -0.000703559340481076 2.71137116958547e-05 3.02844443975788e-05 1.55070277705683e-05 -9.78954285259041e-05 -0.000216908305438487 0.000594326606094862 0.000361604735516135 -0.00129270196577444 -0.000399136888567526 0.000695280508137111 -8.72772947949381e-05 -7.04620171983894e-05 -0.00365733046082824 -0.0011259245432182 0.0101583523224317 0.0236380530614036 -0.055599401369488 -0.00160233797241903 -0.00289610262125909 0.000644385546973348 0.000419990756082591 0.00157824780630312 0.00125776028349348 0.01232827945608 0.0222488206835066 0.0128308867481066 -0.168410298524452 -0.0331395142187258 0.880333140379064 -0.167681069533957 -0.197232607185307 -0.161082724568604 0.210643174368382 -0.0445086578652271 -0.0509056165777607 -0.000176708263099797 0.000232758111367597 0.000421550038477026 -0.000513812184347596 0.00214532378753438 -0.000349475690568729 -0.00431630889800011 -0.00319850347352509 0.00169577723333724
  61 2988.4607691505 ""  24.7059092412846 0 0 -2.43392585316364e-05 0.00354201402295382 -0.00346250841981349 0.0388110712938305 -0.00437529352769089 0.0334541842315515 -0.00158020044181915 0.000194316250723779 0.000400142109796087 -0.000799372483557777 -0.00362820024116234 0.000705335899397818 -0.0188635220181007 -0.00805171095328699 -0.0204611918326136 0.00468616976570626 -0.0442322787746404 0.0383702464905699 -0.589001862529443 0.182832548658858 0.0346853867307659 0.134820822552333 -0.091477865687699 -0.44564062739832 0.0223477151209751 -0.00946349577153793 0.00197218578690104 -0.000343826896727837 0.0101086665008443 -0.00767337080326618 -0.00453457858667757 -0.00347151702379542 -0.00154071090459366 -0.0331137669294399 0.117944286095212 -0.0981766353381703 0.401782132893434 -0.0810038077181862 -0.000459986357104581 -0.132161218473711 0.0796907362149129 0.350136050842263 -0.000766374546161699 -0.0004467391588772 -0.000506000947111852 -5.83642997631821e-06 8.53339402363508e-06 -1.62078108216991e-05 3.00431183363619e-05 -3.73927797847136e-05 6.77068307351539e-07 -3.11975463276872e-05 -0.000109752470800305 0.000465654338779771 0.000349359523270315 -0.0029594367864422 0.00082190514915049 0.00605498167752377 0.00793041167700445 0.00581937923668027 -0.000307127545971336 -5.41645651935513e-05 -8.21644905278839e-05 0.00126763139872498 0.000247853777479568 -0.00665285664585949 0.000592093057382395 0.000735026231147938 0.000685732560954958 -0.00149798456539786 0.000413676088748385 0.000376174837336918 -0.00045748142705965 -7.70967096398643e-05 2.39896032004156e-05 -0.000426907030254748 -0.000310212728572554 -0.000299781951671823 -0.000646213023013835 0.00213717096581426 -0.00138113570464896
  62 2996.51535200141 ""  61.4257417067091 0 0 -0.000108468845430778 0.0032639810478768 -0.0032365343097769 0.0297637983634615 -0.00538179553872846 0.0235592044097399 -0.00127176148391652 0.000560969910460749 0.000476450577938567 0.00138220626767064 0.000637978696377318 0.00179336457410579 0.0266169397005285 0.0120741914641322 0.0272325564532474 0.00455688046574485 -0.0378063809392589 0.0337089864155461 -0.444546582784591 0.145141496082361 0.0234675828001782 0.0947606937578702 -0.0568945203051531 -0.311350346283248 0.0211515588684962 -0.00876284209660534 0.0014991362325264 -0.000389415580848672 0.0068790404300822 -0.00607050445740635 -0.00656586654555662 -0.00576210596949662 -0.00321448968008204 0.0423319925033807 -0.164350129241561 0.131659877611125 -0.55179453335844 0.101011331908 -0.000713459065529448 0.173849911201915 -0.114355846349487 -0.468435372649595 -0.000626944037041657 -0.000321030384305562 -5.26852092077055e-05 6.72099768793048e-05 -1.14759312383014e-05 -6.49366012416692e-05 -8.45373594004068e-05 -2.94451175774144e-05 -6.71445078716538e-05 4.83033860964765e-05 -0.000279054520165558 0.000159213173186413 0.000220464935526508 -0.00129593322584339 0.000170248365989246 0.00382069154167035 0.00507935983625967 0.00373988791499241 0.00019076510625755 0.000256596509670876 0.000344076030938445 0.000679266531996858 7.5542542176875e-05 -0.00409019267235049 0.00204163515724532 0.00247154065280608 0.00186546097602525 -0.00318536266911839 0.000742488318618753 0.000455760111158212 -0.00021540436617388 -0.000275542117544828 1.2631963418758e-05 -0.000659593049204938 0.000369088261067148 -0.000373328499435074 -0.00345816619246872 0.00335415731858137 -0.0026441253957734
  63 3022.22677712478 ""  43.3153498011087 0 0 0.00146409407479675 -0.00415375352052971 0.00217106200430391 0.0597443020210996 -0.0255930663101905 -0.0607393813279073 -0.00356552424718142 0.00260371958189761 0.00229416328352465 -5.05449778310604e-05 0.000176106729577276 -0.000198222315929558 0.00741641857337743 -0.00309816214128792 -0.00619723377637305 -0.00288556664292652 0.0434228038014855 -0.0336775546328427 -0.530297609857099 0.15909859251554 0.00898736498381912 -0.184305345622202 0.140410277721432 0.71604966762456 0.0617830663873971 -0.0250966230654168 0.00497551654132409 5.87126441835491e-05 0.0190431527642841 -0.0137322354735997 -0.0214151741429757 -0.0203824305041697 -0.0110970146830519 -0.000666335317254845 0.0075497879338172 -0.0060297610470808 -0.06318078112799 0.00864234658639177 -0.00381084795414547 -0.0274964864871828 0.0246995827717514 0.0880132168694694 0.00153183360973846 0.000934032234100944 0.00111046943798944 2.31459373627109e-05 2.83299070766039e-07 1.8763137230409e-05 -4.50853875165597e-05 7.75403423647369e-05 4.3342649054857e-05 0.000263318403662664 0.000272940707965975 -1.1551421013606e-05 -0.000624505581988698 0.00685982856573159 -0.00157532137754615 -0.0149694780119792 -0.0180761696785173 -0.0121582988162737 0.000896185836679022 0.000348705028358634 0.000291233257135264 -0.000451053157942135 -4.71212666709647e-05 0.00243023678483982 -0.002937887097572 -0.00340893677206297 -0.00241132558257786 0.000272709997108299 1.09852772196373e-05 2.76464498967643e-05 -0.000520043832364953 9.54926260174753e-07 -0.000160958012775024 -0.000506328814981981 0.000180314081988565 -3.12330977770573e-05 -0.00110117807909674 -0.00128475073736517 -0.000931301275883831
  64 3037.55933826215 ""  23.5268239334676 0 0 0.000439840023272655 -0.00407628465856574 0.00252414166990057 -0.00646606846383058 0.00164079564392898 0.0036060226184533 -0.0142693756111018 0.0257868590993798 0.0394780468400152 1.09455667427411e-05 5.982113758615e-05 -0.000148569048408309 -0.000518512369351473 0.000101111960625826 9.93963937525794e-05 -0.00247702161223304 0.0498272486046219 -0.0356481492244186 0.0631338830306071 -0.0191103274303301 -0.00184454921834751 0.0108691414328221 -0.00667489042030589 -0.039943791812746 0.553571937899446 -0.232775190456317 0.0324690055000259 0.00702102475120652 0.359561973656624 -0.271325959934909 -0.39133969765403 -0.429220603738292 -0.224519970527463 3.34953805151651e-05 0.000398116566892601 -0.000194450515696796 0.00607802753195443 -0.000663567259372166 0.00030165694459314 0.000450884710226443 -0.000755731261498973 -0.00194209916026394 -0.000147717457916999 -8.10574560880295e-05 -0.000278745062290626 -7.10371601005611e-05 9.40805234294734e-06 4.63810783643349e-05 0.000202354304280844 6.02118367755996e-05 0.000135399595690643 -0.000194524282443975 -0.000209812886684411 -1.45001157694208e-05 0.000277468343153477 -0.000265070256804661 -0.000126481201466716 0.0013296294900576 0.00156259620481557 0.00103815939118544 -0.00110653362453781 -0.00117051737186672 -0.00115647603631526 0.000346648878679771 0.000109570972769727 -0.00191276775733694 0.0021635520606854 0.00248169134703359 0.00185547284920419 -0.000333400567096799 5.09374806958291e-05 4.35734088140077e-05 0.000244726040734004 -3.7925709956497e-05 0.000105280775580223 -0.00244150926447747 0.000296554094334523 5.03282248296044e-05 -0.000528408741551968 -0.000722829743025171 0.000662276301163046
  65 3042.40828591001 ""  31.5954053234706 0 0 0.000257350738696164 -0.00100501426823456 0.000489079721074918 0.00782535650020966 -0.00331815926297811 -0.00730253072533291 -0.000161878471196799 0.000322113329287743 1.51311526617897e-05 0.000117105368611019 6.14882173485388e-05 3.47406722282036e-05 -0.0699463990586852 0.0228407602534601 0.0500312677084968 -0.000397333706053274 0.0107142189503407 -0.00811210083193744 -0.068966660072533 0.0161918389666754 0.00311561856204594 -0.0214686087280486 0.0212647749023264 0.0812316494586835 0.00289237399175251 -0.00115241437505485 0.000362264815536822 -0.000229986469992358 -0.00148686827475242 0.00118194229674778 -0.00136800111180189 -0.00131468684662085 -0.000983495441149655 -0.0151169057991504 -0.00857445046681606 0.0245997765442895 0.627130771295799 -0.123649155742329 0.0221424587150759 0.214264454057548 -0.138197032226131 -0.638939788763378 0.00020396625590922 3.95732221184804e-05 0.000246183641762379 5.58475092772025e-06 -1.33523400516791e-06 1.16436526441309e-05 -4.09852342303701e-05 -7.40412451048945e-06 -7.2140161908371e-05 -0.000334178608548034 -0.00105859346841946 -0.00136301278866735 -0.000287969459820141 0.00198109694708258 -0.000667094553007406 -0.00173430573188974 -0.00222314763964205 -0.00173936667378892 0.000119026503596844 -9.40181301027758e-06 0.000108655809116475 -0.00153159138137841 -0.00048764124883645 0.00761601012051597 0.0107046666187414 0.0123177980818231 0.00864130708644876 -0.00508972937304344 0.000802212365698439 0.000311743944457659 -3.38555367141955e-06 0.000102338387503851 -5.11133464805255e-05 5.30008791208479e-05 -6.31846343251404e-05 -1.71447024573439e-05 -0.000307082823143822 -0.000590175686833972 0.000511147668161527
  66 3052.9782607505 ""  39.1953678577488 0 0 -5.73015693055495e-05 0.000610607030913223 -0.00041289805274474 2.62329075954776e-06 -5.51664911046456e-05 -0.000153139244459006 0.000194147467579676 -0.000141187996317371 2.52889356766395e-05 -2.05355591316953e-06 2.90044836097292e-05 1.13653698705765e-05 0.00138490301553957 -0.000555562891724579 -0.00122721313859912 0.000525614785250776 -0.00762658497679677 0.00573386218386556 0.000568838800265058 6.59847344850407e-05 -4.23957394546065e-05 -0.000429227417313545 0.000205796184656903 0.00179666269220734 -0.00249696434646507 0.00104999913001125 -0.00012975197729644 -3.42176941564072e-05 0.000384184681356837 -0.000333365034915004 0.000275045527374814 0.000311457820545424 0.000153434035585507 0.000223753228935495 0.000705946287870825 -0.000973009177003489 -0.0113758014354144 0.00234186169924069 -0.00036012377632942 -0.00513729943850985 0.00344756127516379 0.0157346133053263 0.000919593190271398 0.00054383594422236 0.00012013104057933 -0.000156852042966854 0.000560919028004295 0.00055015050395763 -0.00127179529486621 -0.00215280258476505 -0.00287991249849334 0.000130675474703078 -0.0494954801032898 -0.0619713089173758 0.000271995645168067 0.00465176944553307 1.53044130982483e-05 -0.00552441272021845 -0.0108703017650454 -0.00556937875922789 0.0136575019815118 0.0142480586845223 0.0135986610295926 -0.065314118533529 -0.0217653846154659 0.331888801594392 0.460986238123494 0.530563381627378 0.376038627866188 -0.396023656017937 0.0826997577047519 0.0424746377593345 1.11555742601757e-05 -5.85587320654833e-05 0.000254965636545761 -0.00102471917978011 0.00127457796611659 0.000126459836614924 -0.00229438265529022 -6.24940739938825e-05 -0.000814468150575886
  67 3058.61276731308 ""  12.8068759638538 0 0 -0.000833395122046951 0.062434202497249 -0.0477531507830606 -0.000860895861957817 -0.00041433678266161 -0.0073758694447086 0.000292441075304174 -0.0123187039610342 0.00875742212298298 -9.14519664206763e-05 -0.000509304695047744 4.76386751754307e-05 -0.000902789833395034 3.29344329392487e-05 0.000129633867759291 0.0193447109111951 -0.741355411864973 0.569894707198998 0.031583884879107 -0.00758869918143274 -0.00133447751361097 -0.0210010361668057 0.0183137021269469 0.0843705987336107 -0.0137064446247435 0.00165814616028534 -0.00275370196025948 0.00285871956028052 0.139656852825449 -0.104905546278787 0.0101593111700548 0.00538362330685341 0.00466476350324584 -0.000269268336259606 0.000765834976997713 -0.000161635486607625 0.010525653193319 -0.00152989970994763 0.000250993366759734 0.000508695943556562 0.000711533234055004 -0.000999146039289048 0.0008567718576356 -0.000153443325385838 -0.000331817669528868 -0.000177105437438465 6.07164731117264e-05 5.81923695459509e-05 7.30047868719292e-05 -3.51299389435742e-05 0.000435817134210751 -3.63474736753907e-05 0.000474289175202398 0.000598348245861031 -0.00276920696843489 0.00494183605441547 0.000862154062050498 -0.00390777648239388 -0.00421612914001179 -0.00227945508055192 -0.000781644544702712 -0.00122455804170138 -0.00142735030335505 0.000801577688155341 0.000359074852928869 -0.00393927998060734 -0.00427590863141736 -0.00489045041852306 -0.00341297198513642 0.00457523406294904 -0.0012291691272896 -0.000366357097207933 -0.00106821463612045 -0.00104539381196826 0.000819765636306184 -0.00288079036198673 0.0014312331718909 -0.000204132753941754 0.00514168042273641 0.0148796357078293 -0.00909647641505231
  68 3091.20693775793 ""  29.4563337858183 0 0 -4.76568721379371e-05 4.47280772769221e-05 -2.39925528890931e-05 -0.000183218876766823 8.46958701124287e-05 7.21778504967113e-05 -0.000487379068758459 -0.00012277890139837 -3.62991406423701e-05 2.32697466837612e-05 -1.12673875237465e-05 -3.99195233465127e-06 -0.000309554190001681 5.63201345255212e-05 0.000226674524133759 0.000146564579154568 -0.00051278619558626 0.000340679323968513 0.0019961995434323 -0.000645477875516424 -7.5572526150784e-05 9.33116440721285e-05 -0.000131859212232504 -0.000822970322269985 0.00408265747236338 -0.00183792153742963 0.000153019815423365 -8.94361735704459e-05 0.0011241429243064 -0.000882657192792727 0.00188197492419885 0.00218130582303202 0.00115050188068981 -0.000208679225932517 0.000307164410186987 -0.000147618967030158 0.0029245908581898 -0.000601992907212446 4.94235761837759e-05 0.000725098177347234 -0.000535213764943525 -0.00257504213834419 -0.000617694803788387 -0.000633828085569351 -0.000503706499168826 -0.000423081311720893 -0.000109830177054535 0.000112066310782757 0.00277941210042966 0.00156779926270331 0.00110906945334717 0.086544846072786 0.00786289499615309 0.00342099608079 -0.000990451714841109 0.00372940404448873 -0.000515302155104107 0.00170919431548681 0.00514910337165357 0.0017846403898065 -0.0141173582425378 -0.0161277047843562 -0.0116797011751408 0.00621584584338803 -0.000371363142059668 0.0488918371777133 -0.235885924239105 -0.299224573675855 -0.21724381047373 -0.805588488550053 0.203040525205505 0.127756940273448 7.62816988172593e-06 9.37958826716034e-05 7.04185883651381e-05 -0.000222924151835496 -0.00068498386061151 -0.000539274153388681 -0.000408771307420104 0.000268410454050627 0.000879599225437434
  69 3094.01641990704 ""  29.1393909764495 0 0 -0.00163265463686417 1.18759988880525e-05 -0.000354148821804143 -0.00237977910471313 0.00112319937387611 0.00108028298546939 -0.0838596191393865 -0.015343369023998 -0.0220850875020138 3.49365415628523e-05 3.15927665085417e-05 -3.1853891413981e-05 -8.30274737478111e-05 -5.61463846217325e-05 0.000283325879877147 0.00118292779590981 -0.000980391172984535 0.00133995071861468 0.0284651875491683 -0.00750768010508989 0.000242457380154691 0.00313029487632564 -0.00262293487737386 -0.00926133375218652 0.620367629781441 -0.278612250959782 0.0261341333345353 -0.0189302731682963 -0.00402174051124404 -0.00521052951750212 0.400561932383204 0.4647725138696 0.242236561474627 -0.000399189553890236 0.00137295267406251 -0.00115211474543655 0.00102547663163287 6.26293293175675e-05 0.000132975166371973 0.000700181680575265 -0.000613272596366574 -0.00219756244301862 0.000118602610527697 -2.25745263318762e-05 -0.000293131316982687 -6.74428785343874e-05 1.80665202164258e-05 3.50468982051033e-05 7.10618069334345e-05 -9.91581307562482e-06 0.000123953247611451 -0.000506215438143902 -0.000149327743461479 -0.000110505482616792 -0.00015754002233934 -0.000583315316772719 0.000193248574520268 0.00035252375359885 0.00106834885734023 0.00103499040277943 -0.000218465519736671 -0.000308832138940155 -0.000481635977619835 -6.16546842013788e-06 5.97908294630044e-05 -0.000513915201667511 0.00235146279124204 0.00285793166556777 0.0021391739145426 0.0037457556840525 -0.000997591164110035 -0.000567193013898058 0.000461640524882201 -0.000221512641922812 0.000233813906986807 0.00312849062568479 -0.00179337947680893 -0.00214727334267822 -0.000163333323982729 0.00214598696485007 -0.000947270922301178
  70 3117.60891129729 ""  15.1135007552473 0 0 0.000475024795561979 -0.0115994154039976 0.00871663920792817 0.000796874441607504 -0.000312059518514876 0.000913326161867545 0.0054020326063671 -0.079926494671849 0.0333102206535572 -1.911019520167e-05 1.77850589793469e-05 -0.000259939657945928 0.000369986034203219 -0.000373662401368812 0.000702306240305243 -0.00196943320487479 0.127253163630356 -0.102664501275397 -0.0123512975063361 0.00331544525950745 0.000438316142168171 0.00139494110918841 -0.00111469704281198 -0.00579372414472755 -0.281382677563981 0.104833700267962 -0.0072155391105566 0.0175089618862123 0.64925109447288 -0.514340155605345 0.198923435362178 0.20438444283693 0.122692042246239 -0.00152340407044798 0.00624571591829659 -0.00491687962584309 -0.00382264733499657 0.000431173498343099 9.83661675659078e-05 0.00132549765517261 -0.00159995704407836 -0.00434870543220651 -7.90786113298654e-05 1.54977671822922e-05 0.000248286805212703 5.30164865552703e-05 -9.04111230427156e-06 -2.17385900785054e-05 -6.26746185237399e-05 -1.25746749621537e-05 -0.000142025725705082 -7.43364548133811e-05 -1.39122703051196e-05 1.23610872664858e-05 0.000480967092043666 0.000887198859453712 -0.000889528332345928 -0.000322792376357967 -0.000605567315035901 -0.000511529979008274 0.00047088481046227 0.000603881202455718 0.000665853178322491 -1.46529267848103e-05 -6.90098177798949e-05 -3.22359751404551e-05 0.000259276386801043 0.000337838903259246 0.000215721436607166 0.000495194249318807 -5.9187032142501e-05 -0.000136806112650962 -3.46143678513383e-05 0.000494825504996178 -0.000296209682057391 0.00195444785132037 -0.0006825952729867 0.00106019002409664 -0.00278165529901234 -0.00234774183793503 0.00320910311290388
  71 3128.49873691927 ""  17.1726284188905 0 0 6.34999800443476e-05 0.000279047891542742 -0.000159078790808878 -4.6196359119904e-05 0.00089214574252089 -0.000157300709863961 9.3709634175352e-05 0.000769022690629273 -0.000264547963630535 -0.000180435881988868 -0.000360378407550716 -8.6892099946588e-05 0.0227319254914527 -0.0578852639396446 0.059922871528611 9.88663172367097e-06 -0.00222653671337815 0.00162947368487034 0.000286192449746645 0.00136932946396726 1.59328508881358e-06 0.00112656752807198 0.00116337584757783 -0.00249690670399853 0.00149064943263821 -0.000427168094579653 5.83104960594945e-05 -0.000113738869728921 -0.00607138120044696 0.00494157625773187 -0.00285385400822859 -0.00318885962199577 -0.00195139034157204 -0.178015715313707 0.703081310915712 -0.566876943801194 -0.158243931561344 0.0245370421656868 0.0124765286346062 0.0675953358946546 -0.0458592058661258 -0.152914820193782 -0.000377187106501919 0.000170522796584868 -0.000425024084698528 -1.470760885349e-05 8.50673765012169e-06 2.76710929343758e-06 4.68819993790649e-05 -2.62138770420827e-05 1.01743954284904e-05 -4.64285813460526e-05 -3.12367747422872e-05 3.32350505818444e-05 0.000803619595443508 -0.00617618265634243 0.0017000128100563 0.00368469225108268 0.00433880390292439 0.00292807261946405 -0.000172721997799774 -2.88663176345615e-05 -9.70969294078326e-05 0.000134062162575448 -9.89676592590904e-06 -0.000821945125936594 0.00038406336088757 0.000429226881858373 0.000391173477519455 -2.12832977540904e-05 3.59441096326553e-05 -2.8980467437149e-06 -3.77719191280684e-05 -0.00011230248647704 5.42517033622159e-05 -0.000267092012655987 -0.000117947886046272 -3.66600201624073e-05 0.000293898023597691 0.00107760770960563 -0.000377289275880694
  72 3140.85291656795 ""  15.7498771628024 0 0 -0.000103266829157149 -0.000245753603724435 0.000677991209613245 -0.00073065490404478 0.000518175079055276 0.0019615154922133 -0.000239464678512047 0.000247623824323572 -0.000184809203718649 1.86093101278897e-05 4.48675924124672e-05 -1.65370955459099e-05 0.000232251893883573 -0.000611562395697993 0.000454277009439975 -0.00164362514613537 0.00444730371371783 -0.00213156723321908 0.0039245471081989 -0.00116277075169794 -0.000309976043939913 0.00692300318898399 -0.0052230042328021 -0.0241704266543393 0.0012697287445487 -0.000378632493323367 0.000607485126644086 0.000121147980148076 -0.00181253779118118 0.000945569453177933 -9.39128506865258e-05 -0.000149533549138132 -0.000177635064427374 -0.0016216459907259 0.00666431575264031 -0.0054021204738174 -0.00157622076706148 0.000322402915859769 0.000188477821383822 0.000294646461281971 -0.000363073827544087 -0.000382446448749327 0.0412244217822651 -0.0230140445215022 0.0406924466808128 -0.000528555123748076 0.000228117926661527 -0.000392109650908846 -0.00187984345341659 0.000561451131596682 0.0014958866997769 0.000161527574804425 0.000892601445032381 0.000301046353180572 -0.0936654263162598 0.699561405982895 -0.193078915184422 -0.361220938040522 -0.439928327134371 -0.29218658615879 0.00273783436440728 -0.000907061684570949 -0.00180447334385177 0.000217480119407431 0.000347339428651896 -0.00104428138630643 -0.00592820130179635 -0.00814549544509221 -0.00459482293597393 0.00441752357774607 -0.00255485370053903 6.33110107924108e-05 -0.000785355073705325 0.000429420300366847 -0.000716614864932545 0.00245974673183463 -0.000585527199513048 -0.000710421835397928 0.00201233035609562 -0.00263013542786714 8.08211975112514e-05
  73 3235.9554409545 ""  8.80005688180292 0 0 1.58485489035789e-05 -5.90574755462046e-05 7.70819298051197e-05 -0.00032436862695248 0.0004049066660752 0.00137873878890391 -3.85438602086493e-05 -4.04758923253354e-05 2.4638821299087e-05 -4.39594025565886e-06 -5.19017059634586e-05 -2.42560193529537e-05 -5.58753769808047e-05 -3.31173150965005e-05 8.3426707921105e-05 0.00160781942893437 -0.000231835173131215 -0.000364211834004464 0.00245926113463888 -0.000879686466416018 -0.000726549676571857 0.00465863923477296 -0.0032923278573531 -0.016708241657075 0.000713768623420998 -0.000110727764757573 9.25506696328658e-06 -9.62991827544522e-05 0.000320200506250083 8.79563265882157e-05 -0.000166875611706523 -7.37920068503324e-05 -0.000146202355456017 -0.000109440256695409 0.000299894851429407 -0.00027978071007898 0.00036468397420887 -0.000105180034921547 -4.09675507709561e-06 0.000146938719737658 -0.000297601890728718 -0.000727231960294423 0.0267854778409779 0.0899960375883672 0.0137835573616911 -0.000337964857527586 -0.000635323536602718 -4.93072204588204e-05 0.00150965729516387 0.00265681479463812 0.00120267270358663 0.000470784711034515 -7.15915427327167e-06 0.000388220427930349 0.0915302970506615 -0.58226000025378 0.17724918447412 -0.409011430562547 -0.471753390093088 -0.33913431196743 -0.0118996771707732 -0.014139536945132 -0.00967758468455424 0.000338401153574147 0.000439432315754877 -0.00211562603339738 -0.00327888622398734 -0.00781631307437161 -0.0031960695945439 -0.00264583157537785 0.000405017418317968 -0.000239408863444488 -0.000856709084271912 -0.00217595679422214 -0.000420956485313853 0.00865110544157124 0.00473228567700439 -0.00231990897991169 -0.00363869395089181 0.00954572698828959 0.00362737428142712
  74 3456.1802423613 ""  17.6251484958359 0 0 -0.000142237384698911 0.000814914972542564 -0.00177533473888533 0.000236297712626132 4.23948928503745e-05 0.000287788165345827 6.21275859174828e-05 8.12756466110111e-05 0.000176899291774373 0.000132792828752386 0.0001215862728417 -2.01200763787979e-05 9.63664734726376e-05 5.93445319263234e-05 0.000121072327577875 0.00213693205011453 -0.0116448112239586 0.00880719840164445 -0.00150159054870669 0.00147296114846586 -0.000697258941339943 0.000406644434181935 0.000139694457732552 -0.00146919763851805 0.0027925476649629 -0.00116863708995769 -0.000775231300158707 -0.000474321833109256 -0.000142006257890904 0.000694995534021662 -9.68988728286054e-05 0.000699981897537218 0.00114282289827521 3.83455927584051e-05 0.000507011150571551 -0.000435268073746469 -0.00151083147664048 4.09976776773283e-05 -0.000190482874382475 0.00027149013236047 -0.000316862260692954 -0.000669370106885196 0.00098006250685411 -1.97989289348407e-05 -0.0012134424771666 -0.000298423362724098 9.75303475802536e-05 8.68751954766641e-05 0.000491725381661385 1.86606757751681e-05 0.000316501925549926 -2.97989405810633e-05 -7.74976326475566e-05 0.000180028927990548 -0.00159390500164339 -0.00392502126867964 0.00419861786311543 -0.00144897196562956 -4.04915626401531e-05 0.000989259648780028 -0.0013152970873244 -0.00160658228408556 -0.00211852354279676 1.78150864724321e-05 -0.000185593126727468 -0.00289402916567039 0.000371590431195249 0.00049304983792543 0.000985702262936418 -0.000944242461735638 0.000790356624906596 8.59032252534209e-05 -0.0244911031889179 0.032947966252028 -0.0390336214353895 0.313103973106614 0.314339524273909 0.282763590260702 0.0124867265212706 -0.77166757359549 0.27356883694804
  75 3534.97006349861 ""  28.0638320452092 0 0 -0.000331906764865877 0.000988794949457512 -0.000171389298559138 -0.000365237827926824 -0.000225351386458291 9.05370860925529e-06 -0.000204687389576469 -0.000216676206361525 -0.000117409430584234 2.83905947125697e-05 -3.06773113619985e-05 1.25194661561947e-05 6.49899866608712e-05 7.78283571034923e-05 6.5491152071259e-05 0.00291753367482922 -0.00695371965010572 0.00543027949172038 -0.0014725068643299 0.000822821499247196 -0.000962091831181333 -0.000160577912177933 0.000193740048651336 -0.000903330925046723 -0.000353908296715404 -0.000156612747091749 6.91275197652201e-05 6.65902842436839e-05 0.000210458899032193 0.000113582694941724 0.00131850799317165 0.000789057281049589 -0.000711258658008051 8.79429482138702e-05 0.000196910509066454 -0.000137671049630725 -0.00106781658264928 7.0073989611924e-05 -0.000157532895653518 0.000128813296933089 -0.00021714171222425 -0.000415563842823731 0.000217926850280511 0.000719668773784181 7.17554378045061e-05 2.81507010553124e-05 1.56870007326982e-05 1.46397339283077e-05 -0.00024524099856096 -0.000257779495113262 -0.00023038673179935 -6.6006760170425e-06 -2.90103598925223e-05 0.000136990342700978 -0.000233404443646304 -0.00707667141372945 0.00458875987142176 -0.003230526786588 -0.00568692463887157 -0.00581501061231041 0.000921062638432767 0.00251338726480558 0.00214124099286531 -0.000249139877661637 3.17559418822106e-05 -0.00147150329584406 0.000360202138709217 0.00059237998647405 0.000511374034198751 0.000217741849099068 5.47931352380411e-05 -0.000225975032525573 0.0338667196182467 0.0671801087706133 0.0192179029527199 -0.478371287034243 -0.461166061355951 -0.457291607371729 0.0180353090054225 -0.46999547162026 0.190594628831099
  :::
 } 
 m_exists[75] { 
  s_m_exists
  :::
  1 11111111111111111111111111111111111111111111111111111111111111111111111111111111111111 
  2 11111111111111111111111111111111111111111111111111111111111111111111111111111111111111 
  3 11111111111111111111111111111111111111111111111111111111111111111111111111111111111111 
  4 11111111111111111111111111111111111111111111111111111111111111111111111111111111111111 
  5 11111111111111111111111111111111111111111111111111111111111111111111111111111111111111 
  6 11111111111111111111111111111111111111111111111111111111111111111111111111111111111111 
  7 11111111111111111111111111111111111111111111111111111111111111111111111111111111111111 
  8 11111111111111111111111111111111111111111111111111111111111111111111111111111111111111 
  9 11111111111111111111111111111111111111111111111111111111111111111111111111111111111111 
  10 11111111111111111111111111111111111111111111111111111111111111111111111111111111111111 
  11 11111111111111111111111111111111111111111111111111111111111111111111111111111111111111 
  12 11111111111111111111111111111111111111111111111111111111111111111111111111111111111111 
  13 11111111111111111111111111111111111111111111111111111111111111111111111111111111111111 
  14 11111111111111111111111111111111111111111111111111111111111111111111111111111111111111 
  15 11111111111111111111111111111111111111111111111111111111111111111111111111111111111111 
  16 11111111111111111111111111111111111111111111111111111111111111111111111111111111111111 
  17 11111111111111111111111111111111111111111111111111111111111111111111111111111111111111 
  18 11111111111111111111111111111111111111111111111111111111111111111111111111111111111111 
  19 11111111111111111111111111111111111111111111111111111111111111111111111111111111111111 
  20 11111111111111111111111111111111111111111111111111111111111111111111111111111111111111 
  21 11111111111111111111111111111111111111111111111111111111111111111111111111111111111111 
  22 11111111111111111111111111111111111111111111111111111111111111111111111111111111111111 
  23 11111111111111111111111111111111111111111111111111111111111111111111111111111111111111 
  24 11111111111111111111111111111111111111111111111111111111111111111111111111111111111111 
  25 11111111111111111111111111111111111111111111111111111111111111111111111111111111111111 
  26 11111111111111111111111111111111111111111111111111111111111111111111111111111111111111 
  27 11111111111111111111111111111111111111111111111111111111111111111111111111111111111111 
  28 11111111111111111111111111111111111111111111111111111111111111111111111111111111111111 
  29 11111111111111111111111111111111111111111111111111111111111111111111111111111111111111 
  30 11111111111111111111111111111111111111111111111111111111111111111111111111111111111111 
  31 11111111111111111111111111111111111111111111111111111111111111111111111111111111111111 
  32 11111111111111111111111111111111111111111111111111111111111111111111111111111111111111 
  33 11111111111111111111111111111111111111111111111111111111111111111111111111111111111111 
  34 11111111111111111111111111111111111111111111111111111111111111111111111111111111111111 
  35 11111111111111111111111111111111111111111111111111111111111111111111111111111111111111 
  36 11111111111111111111111111111111111111111111111111111111111111111111111111111111111111 
  37 11111111111111111111111111111111111111111111111111111111111111111111111111111111111111 
  38 11111111111111111111111111111111111111111111111111111111111111111111111111111111111111 
  39 11111111111111111111111111111111111111111111111111111111111111111111111111111111111111 
  40 11111111111111111111111111111111111111111111111111111111111111111111111111111111111111 
  41 11111111111111111111111111111111111111111111111111111111111111111111111111111111111111 
  42 11111111111111111111111111111111111111111111111111111111111111111111111111111111111111 
  43 11111111111111111111111111111111111111111111111111111111111111111111111111111111111111 
  44 11111111111111111111111111111111111111111111111111111111111111111111111111111111111111 
  45 11111111111111111111111111111111111111111111111111111111111111111111111111111111111111 
  46 11111111111111111111111111111111111111111111111111111111111111111111111111111111111111 
  47 11111111111111111111111111111111111111111111111111111111111111111111111111111111111111 
  48 11111111111111111111111111111111111111111111111111111111111111111111111111111111111111 
  49 11111111111111111111111111111111111111111111111111111111111111111111111111111111111111 
  50 11111111111111111111111111111111111111111111111111111111111111111111111111111111111111 
  51 11111111111111111111111111111111111111111111111111111111111111111111111111111111111111 
  52 11111111111111111111111111111111111111111111111111111111111111111111111111111111111111 
  53 11111111111111111111111111111111111111111111111111111111111111111111111111111111111111 
  54 11111111111111111111111111111111111111111111111111111111111111111111111111111111111111 
  55 11111111111111111111111111111111111111111111111111111111111111111111111111111111111111 
  56 11111111111111111111111111111111111111111111111111111111111111111111111111111111111111 
  57 11111111111111111111111111111111111111111111111111111111111111111111111111111111111111 
  58 11111111111111111111111111111111111111111111111111111111111111111111111111111111111111 
  59 11111111111111111111111111111111111111111111111111111111111111111111111111111111111111 
  60 11111111111111111111111111111111111111111111111111111111111111111111111111111111111111 
  61 11111111111111111111111111111111111111111111111111111111111111111111111111111111111111 
  62 11111111111111111111111111111111111111111111111111111111111111111111111111111111111111 
  63 11111111111111111111111111111111111111111111111111111111111111111111111111111111111111 
  64 11111111111111111111111111111111111111111111111111111111111111111111111111111111111111 
  65 11111111111111111111111111111111111111111111111111111111111111111111111111111111111111 
  66 11111111111111111111111111111111111111111111111111111111111111111111111111111111111111 
  67 11111111111111111111111111111111111111111111111111111111111111111111111111111111111111 
  68 11111111111111111111111111111111111111111111111111111111111111111111111111111111111111 
  69 11111111111111111111111111111111111111111111111111111111111111111111111111111111111111 
  70 11111111111111111111111111111111111111111111111111111111111111111111111111111111111111 
  71 11111111111111111111111111111111111111111111111111111111111111111111111111111111111111 
  72 11111111111111111111111111111111111111111111111111111111111111111111111111111111111111 
  73 11111111111111111111111111111111111111111111111111111111111111111111111111111111111111 
  74 11111111111111111111111111111111111111111111111111111111111111111111111111111111111111 
  75 11111111111111111111111111111111111111111111111111111111111111111111111111111111111111 
  :::
 } 
} 
