# Supplementary material for: Cut-off Scale and Complex Formation in Density Functional Theory Computations of Epoxy-Amine Reactivity
Source: ACS Omega. 2021 Oct 25;6(44):29424–31. doi: 10.1021/acsomega.1c03229 (PMC8587129; doi:10.1021/acsomega.1c03229)
Supplement: Supplementary file 1 — ao1c03229_si_001.zip [file ao1c03229_si_001.zip › Final_structures/Primary/A4_E1_B3LYP-D3_CC-PVTZ-F_canonical/Amine_frag4_transition_state_1-5_isomer8.vib]

{ 
 s_m_m2io_version
 :::
 2.0.0 
} 

f_m_table { 
 i_j_atom_total
 :::
 27
 m_column[86] { 
  s_m_data_name
  s_m_column_name
  i_m_width
  b_m_visible
  s_m_units
  :::
  1 r_j_Frequency  "Frequency"  10 1 "" 
  2 s_j_Symmetry  "Symmetry"  10 0 "" 
  3 r_j_Intensity  "Intensity"  10 1 "" 
  4 r_j_Raman_Act  "Raman Act"  10 0 "" 
  5 r_j_Raman_Int  "Raman Int"  10 0 "" 
  6 r_j_x1  "x1"  10 0 "" 
  7 r_j_y1  "y1"  10 0 "" 
  8 r_j_z1  "z1"  10 0 "" 
  9 r_j_x2  "x2"  10 0 "" 
  10 r_j_y2  "y2"  10 0 "" 
  11 r_j_z2  "z2"  10 0 "" 
  12 r_j_x3  "x3"  10 0 "" 
  13 r_j_y3  "y3"  10 0 "" 
  14 r_j_z3  "z3"  10 0 "" 
  15 r_j_x4  "x4"  10 0 "" 
  16 r_j_y4  "y4"  10 0 "" 
  17 r_j_z4  "z4"  10 0 "" 
  18 r_j_x5  "x5"  10 0 "" 
  19 r_j_y5  "y5"  10 0 "" 
  20 r_j_z5  "z5"  10 0 "" 
  21 r_j_x6  "x6"  10 0 "" 
  22 r_j_y6  "y6"  10 0 "" 
  23 r_j_z6  "z6"  10 0 "" 
  24 r_j_x7  "x7"  10 0 "" 
  25 r_j_y7  "y7"  10 0 "" 
  26 r_j_z7  "z7"  10 0 "" 
  27 r_j_x8  "x8"  10 0 "" 
  28 r_j_y8  "y8"  10 0 "" 
  29 r_j_z8  "z8"  10 0 "" 
  30 r_j_x9  "x9"  10 0 "" 
  31 r_j_y9  "y9"  10 0 "" 
  32 r_j_z9  "z9"  10 0 "" 
  33 r_j_x10  "x10"  10 0 "" 
  34 r_j_y10  "y10"  10 0 "" 
  35 r_j_z10  "z10"  10 0 "" 
  36 r_j_x11  "x11"  10 0 "" 
  37 r_j_y11  "y11"  10 0 "" 
  38 r_j_z11  "z11"  10 0 "" 
  39 r_j_x12  "x12"  10 0 "" 
  40 r_j_y12  "y12"  10 0 "" 
  41 r_j_z12  "z12"  10 0 "" 
  42 r_j_x13  "x13"  10 0 "" 
  43 r_j_y13  "y13"  10 0 "" 
  44 r_j_z13  "z13"  10 0 "" 
  45 r_j_x14  "x14"  10 0 "" 
  46 r_j_y14  "y14"  10 0 "" 
  47 r_j_z14  "z14"  10 0 "" 
  48 r_j_x15  "x15"  10 0 "" 
  49 r_j_y15  "y15"  10 0 "" 
  50 r_j_z15  "z15"  10 0 "" 
  51 r_j_x16  "x16"  10 0 "" 
  52 r_j_y16  "y16"  10 0 "" 
  53 r_j_z16  "z16"  10 0 "" 
  54 r_j_x17  "x17"  10 0 "" 
  55 r_j_y17  "y17"  10 0 "" 
  56 r_j_z17  "z17"  10 0 "" 
  57 r_j_x18  "x18"  10 0 "" 
  58 r_j_y18  "y18"  10 0 "" 
  59 r_j_z18  "z18"  10 0 "" 
  60 r_j_x19  "x19"  10 0 "" 
  61 r_j_y19  "y19"  10 0 "" 
  62 r_j_z19  "z19"  10 0 "" 
  63 r_j_x20  "x20"  10 0 "" 
  64 r_j_y20  "y20"  10 0 "" 
  65 r_j_z20  "z20"  10 0 "" 
  66 r_j_x21  "x21"  10 0 "" 
  67 r_j_y21  "y21"  10 0 "" 
  68 r_j_z21  "z21"  10 0 "" 
  69 r_j_x22  "x22"  10 0 "" 
  70 r_j_y22  "y22"  10 0 "" 
  71 r_j_z22  "z22"  10 0 "" 
  72 r_j_x23  "x23"  10 0 "" 
  73 r_j_y23  "y23"  10 0 "" 
  74 r_j_z23  "z23"  10 0 "" 
  75 r_j_x24  "x24"  10 0 "" 
  76 r_j_y24  "y24"  10 0 "" 
  77 r_j_z24  "z24"  10 0 "" 
  78 r_j_x25  "x25"  10 0 "" 
  79 r_j_y25  "y25"  10 0 "" 
  80 r_j_z25  "z25"  10 0 "" 
  81 r_j_x26  "x26"  10 0 "" 
  82 r_j_y26  "y26"  10 0 "" 
  83 r_j_z26  "z26"  10 0 "" 
  84 r_j_x27  "x27"  10 0 "" 
  85 r_j_y27  "y27"  10 0 "" 
  86 r_j_z27  "z27"  10 0 "" 
  :::
 } 
 m_row[75] { 
  r_j_Frequency
  s_j_Symmetry
  r_j_Intensity
  r_j_Raman_Act
  r_j_Raman_Int
  r_j_x1
  r_j_y1
  r_j_z1
  r_j_x2
  r_j_y2
  r_j_z2
  r_j_x3
  r_j_y3
  r_j_z3
  r_j_x4
  r_j_y4
  r_j_z4
  r_j_x5
  r_j_y5
  r_j_z5
  r_j_x6
  r_j_y6
  r_j_z6
  r_j_x7
  r_j_y7
  r_j_z7
  r_j_x8
  r_j_y8
  r_j_z8
  r_j_x9
  r_j_y9
  r_j_z9
  r_j_x10
  r_j_y10
  r_j_z10
  r_j_x11
  r_j_y11
  r_j_z11
  r_j_x12
  r_j_y12
  r_j_z12
  r_j_x13
  r_j_y13
  r_j_z13
  r_j_x14
  r_j_y14
  r_j_z14
  r_j_x15
  r_j_y15
  r_j_z15
  r_j_x16
  r_j_y16
  r_j_z16
  r_j_x17
  r_j_y17
  r_j_z17
  r_j_x18
  r_j_y18
  r_j_z18
  r_j_x19
  r_j_y19
  r_j_z19
  r_j_x20
  r_j_y20
  r_j_z20
  r_j_x21
  r_j_y21
  r_j_z21
  r_j_x22
  r_j_y22
  r_j_z22
  r_j_x23
  r_j_y23
  r_j_z23
  r_j_x24
  r_j_y24
  r_j_z24
  r_j_x25
  r_j_y25
  r_j_z25
  r_j_x26
  r_j_y26
  r_j_z26
  r_j_x27
  r_j_y27
  r_j_z27
  :::
  1 -347.829090144672 ""  601.946813916218 0 0 0.0167690396922614 0.010305976114595 -0.0260119125448708 0.0398815773423827 0.000978041734495472 -0.00546201534802527 0.0147640166741827 0.00350701616525078 -0.00518696177888492 0.018631873650065 0.00249341607998469 -0.00595520574928356 0.00177641987026381 0.00212051440125679 1.33502743717523e-05 0.00614717119359739 0.008940324690082 -0.0196010989609362 0.0479443440994314 0.00175405364849964 -0.00737044869862744 0.0436312344373268 0.0220755884893521 0.00282981179060634 0.00961475475418452 -0.010504399142217 0.00362425705021868 0.0161786663950599 -0.00561756714185152 -0.00416140148894716 5.1782633887729e-05 0.0181992760763373 -0.00446042046041583 -0.00277735006453373 0.00195182705505277 0.0034535832634967 0.0049497162149316 0.0105006777308572 0.0129809946629035 -0.00285788638450913 -0.00295878450086882 -0.00292486283989851 -0.168069800093733 -0.0553466746367653 0.153483472962957 0.0451279872234537 -0.0274240187779223 0.00698743370661395 -0.0349530075186624 0.0441962789782234 -0.026585704634595 -0.0209146801628206 0.0175097538686354 0.00832192407499311 -0.0964980865003949 -0.0293103034213787 0.0320054908506392 -0.0596351487038398 8.23539681865028e-06 0.0513416171301875 -0.069534292420596 0.0210443420275239 0.0236613237232963 -0.0222997336973285 0.0123735212237044 0.0119204748139513 -0.00344069229341314 -0.00307157924498673 -0.0014973823736607 -0.0102564755725896 0.0358217120287291 0.0253269562302745 0.0591186866743688 0.00435399037048515 -0.0837644645107733 0.0674170327369152 -0.020605267508589 -0.074561454357738 0.0329459281417745 -0.00251346661357233 -0.0787785759461637
  2 17.7089990166024 ""  0.393632706309183 0 0 -0.000789497289871393 -0.00170795113832182 0.0170398981338547 0.00913593540541311 -0.00881691541063475 0.0195326891264044 0.0292349458583647 -0.00696743091428459 0.0569396750583208 -0.0259823144221303 -0.00855511168825504 -0.030184131556176 -0.0850885464990141 0.0372505645063554 -0.0162615554667215 -0.031578588511467 0.0271757953023538 0.0201579569980328 0.0475899264409232 -0.044362914409054 0.0185460368156555 0.00856644449062929 0.0186103194894775 0.0608271328886889 0.0305466780018206 0.0120335247275694 0.0885379813337016 0.0563542676275463 -0.0365891537421982 0.0558800713579287 0.0226143501543834 0.000344443605164206 0.0575358533955368 -0.100776033678876 0.0329819930995485 -0.0600053137405743 -0.0776856051458122 0.0509181703135492 0.0384623987432484 -0.123567084646134 0.0633080537715651 -0.0185186881886435 -0.0335633674863085 -0.0427992222628722 -0.0637543504002668 -0.027329283553239 -0.00341280185288281 -0.0512685537059342 0.0166931740987277 0.042798110422762 -0.00440635098844459 0.125993525744896 0.0198788539640375 0.102256568097358 -0.108286035857894 -0.0186516215574516 -0.136591088019513 -0.0196340918715967 -0.148687699493174 -0.0506214103761212 0.000423537031811428 0.151991435510103 -0.0126272643456371 0.158279886458269 0.0553574382247302 0.137032331219685 0.144033334621654 -0.0860390101615915 0.11501516129947 0.156208586939033 0.0747097436648842 0.134880199729989 -0.00447524361078137 -0.0270372516503322 -0.0292583752809249 0.0320253197449487 -0.0317563889064331 -0.0447035000695437 -0.0204937205809898 -0.0276787827234151 -0.030353096432802
  3 30.1810261374098 ""  5.47921056193033 0 0 0.00390718416594096 -0.0314801309119335 -0.0275369460861889 0.0063224312522971 0.00227272855532267 0.00688779575767029 0.0204020035939643 -0.021717970440886 -0.0642666499198714 -0.0292930683005115 -0.00557399915169089 0.0169284685313747 -0.139097943119845 -0.0190461373249648 0.09616995528814 -0.00805129429303536 -0.0585960110836158 -0.0200047394181581 0.0386442279662553 0.0141662255698385 -0.0019467605037862 0.00747547013404961 0.0243770248133571 0.0321121257685521 0.0195844778553852 -0.0190811059709137 -0.0526422312098919 0.0412268795305162 0.0037198940628987 -0.0749542992956134 0.0120748187281451 -0.0425438961623853 -0.091193120840694 -0.121587620740173 -0.0162326760190038 0.076484938924279 -0.129708747741118 -0.0335883413270805 0.21351628425502 -0.250359114418579 -0.0168553243285896 0.0596992989529472 0.0254022613847859 0.00925322429659372 0.00849824692676836 0.0570353405571968 0.0678708028725611 0.052485625659143 0.0283999344960688 0.0141926250323148 0.00693377661261046 0.0343941949789162 0.0239013055057368 -0.072643345145095 0.0228632896009616 -0.000717532413445907 0.0548107861259311 0.0422959925168216 0.046105625419589 -0.012060069253735 0.00296326860893314 -0.0325333963664113 0.0313060787619245 0.00748338559707152 -0.0198145465279867 -0.110009196906915 0.060165839622376 0.0667598468524222 -0.102257339059221 0.0407097497452418 0.0341861610416661 -0.0634492563787381 0.00169284223963009 -0.0401548800219217 -0.0300420569445879 -0.00700541162694306 -0.0703250368475609 -0.0146473104731517 -0.00123552436634404 -0.0404121030941401 -0.0617982659366423
  4 72.7985578916271 ""  3.22458881116977 0 0 -0.00972793656574976 -0.0196561731865302 -0.00406967592314381 -0.0375549394763265 0.0303239706437427 0.0192721049351987 0.046697888100413 -0.010337634920102 -0.0183989135800612 -0.082660168454928 0.0149851892926118 0.0884984272986823 0.0759462492975177 0.0290784776609175 -0.0224699554231483 -0.0276390122159007 -0.0175508004128069 0.000551245643553577 -0.0437266091432546 0.062433765614609 0.0135201918581433 -0.029478124539378 0.0537030471579017 -0.00345571693310307 0.0503179270190177 0.0173139391721962 0.0150962926446451 0.08946093756308 -0.00548339616313501 -0.0306722740033272 0.0398008493097641 -0.0359182035449959 -0.0481732179612034 -0.0999430853687463 -0.00123222669295734 0.123309807620272 0.0759584823135859 0.208904659875416 -0.290164098877168 0.363754731612938 -0.111739823776065 0.0162010112415682 -0.0277047160454534 -0.0426389969760165 -0.0048325983828862 -0.0078509983092541 0.0471659172044317 0.0176900941304771 0.000710194848753889 0.00615754972271319 -0.00610953911659043 0.0577702175552811 0.00681895850513304 -0.0483859397148833 -0.0575723042327726 -0.0409341583741899 0.00168105973535503 -0.0149896840680166 -0.0525361809167643 -0.0124008319526018 -0.0192937930916271 0.00270125436890589 0.00756595033718259 0.0517102525797443 -0.0282937544125275 -0.0713833006078792 0.0862623349400247 0.00852300415822617 -0.0699441440653458 0.0768155622959081 0.0448837105392118 -0.0348556759392403 -0.0224723583100947 -0.0668601160301974 -0.0177418243726696 -0.00895372192935522 -0.0913916362907265 -0.0148741115430219 -0.0475225987021227 -0.0677659601932626 -0.0287648040214344
  5 105.271195937052 ""  9.13590727271298 0 0 0.0527596258722587 -0.0386290144680669 0.00763191320808345 0.0130489068834181 -0.00625109165438562 -0.0060585969643219 0.0093182974381031 -0.0231016531548049 -0.08858067763588 -0.0382757389336123 -0.0140440767733468 -0.0104334484715444 -0.0435068034405442 0.0267888175368003 -0.0298488732689402 0.114457238388842 -0.0999862174963631 0.00215787909227436 0.00264791135269372 -0.0170344860746447 -0.00152793742649126 0.0248447159180383 0.0342150794066716 -0.0225843508458953 0.0151201375026125 -0.0487322962772903 -0.184060240378436 -0.0708653262666411 0.0433836470095689 -0.0811226767344585 0.0465799378180323 -0.0517700121600531 -0.0789595543222663 -0.119031062317855 0.0125113972653537 -0.015452452290663 -0.0360183434336315 0.102619313326233 -0.0663399722301715 0.0158974211913714 -0.00325706183357743 -0.0220675219900384 0.0173354753295836 0.00935538388434255 0.102631545245068 -0.0859719301936762 0.00934051867093885 -0.0629412166291625 0.0197416525778076 0.0183126957071905 -0.0191298708143996 0.0100353003033385 0.0147240843005415 0.0155340968118115 0.0365982906241933 0.00524605811021085 0.114427373746549 -0.0153124930783926 0.0374950766252184 0.120354244432542 0.107220988597527 0.0330997380823468 -0.0778520995928577 0.121944869009893 0.0239981929146865 0.0713243770549913 -0.0910461440302408 -0.00534220985801612 0.0951477598352641 -0.0106529883901359 0.0217642936850386 -0.0972945055684826 0.0574375356298072 -0.00416700245337325 0.100017477313999 0.00796033078742535 0.0329442141325196 0.109554257647224 0.0860440982998854 -0.00288698752063033 0.121311943791528
  6 121.20843017584 ""  3.06746611609996 0 0 -0.013714291742015 -0.0337158497162078 0.0150954482265398 0.0759095926426374 -0.0409757530189483 0.0925135702640395 -0.0719470767113824 -0.0286496487688965 -0.0416281766322649 -0.00146065356163886 -0.0423469232053906 0.0123140816804833 -0.0225892802761367 0.0802431958612483 -0.0405114587375643 -0.0575604969301056 -0.0866404593416122 0.035605211744261 0.216387223503779 -0.0886974888011135 0.0723107313217773 0.0597552480943987 -0.00161114591755629 0.236184348020161 -0.091364027528073 -0.0843114215921767 -0.0215937449388034 -0.0470824369633761 0.0313903374902342 -0.0604652780060725 -0.121088001806411 -0.0283767208611252 -0.0890711207992838 -0.236390937016142 0.0395736989277333 -0.00753711387531088 -0.00107995122928188 0.294331239064324 -0.138760714827464 0.139533154271417 0.000706698510267924 -0.0185327796165254 0.0150354084654087 0.0377369881315975 -0.044357908140001 0.0551515780647946 -0.0200713384378859 0.0135669917013287 -0.00390844401310671 0.00425215092854197 0.00715095676919595 -0.0438764609273322 0.00542540459293107 0.020401296440046 0.0215572434880806 0.0371575593827505 -0.0449410605085935 0.0207608084812556 0.0361846508488664 -0.0480892642972506 -0.0317584550975795 -0.00339886264119558 0.0267605135330611 -0.0896041886222922 0.0255820034992861 0.0118359171931188 -0.0202283040909268 0.0151598854004843 0.000509554638060202 -0.0497765460587048 -0.0281156910801324 0.0607669300824997 0.00988070545405945 0.0328204046572313 -0.0328337091427779 0.0182448740678983 0.0514171991365573 -0.0434142740451334 0.0553169346848664 0.0347211710469612 -0.0292737435615814
  7 155.951460307186 ""  2.11127452909583 0 0 0.0145836262003587 -0.00708671981027339 -0.029375632902362 -0.0101862458166194 -0.00494011678708473 -0.0456904250813739 0.0600430323625004 -0.017141273544834 0.0447482002208741 -0.0272282709422473 -0.0130057673217996 0.00528627533282119 -0.0221954637132603 -0.0657892289435779 0.0308399657079837 0.00350570544012666 0.0406628232384326 -0.0350404059738031 -0.0384622284205179 0.0168024040627076 -0.0437782118362873 -0.00289780905550607 0.00317228865200908 -0.0796120858517857 0.0592309235283108 0.0149755736799085 0.120635703193292 0.12429411179403 -0.0755818912910951 0.0400432289745423 0.0379027879071459 0.000689903763041162 0.040582177884709 -0.186707396719211 -0.0933489402914945 0.207828637481501 -0.0080054965263403 0.110405311094405 -0.0884842642828034 0.123297842308748 -0.255671351118496 0.0014305372299525 0.0442102611016795 0.0888122255125597 -0.000558451748026458 0.0134005450494749 -0.0151788527086202 -0.0366616350271152 0.00663340701562013 0.0383642449100664 -0.00256817981427589 -0.0790655296918664 0.0353062843894511 0.0786754611834474 0.0538396451423718 0.0722120391081899 0.0740289130681919 0.0542566910938433 0.149408311385833 -0.0200012689787781 0.0371556203221558 0.0513643950986756 -0.0254483544069596 -0.0132504783811913 0.0981604373864554 0.144587084477684 -0.172268049247016 0.0155058417517425 0.151868248239613 -0.118761762353938 -0.02161305857116 0.00576028330050807 0.00687946002626904 -0.0247100003268898 -0.0530461331104321 -0.00678464131886888 -0.115587377671354 -0.0129663030696857 0.0105544517208003 -0.0249304944236276 -0.152206260046321
  8 181.447365959501 ""  12.1415115258579 0 0 0.00564826650981504 0.0356410079145116 0.00482658329053133 -0.00279066590514035 -0.000230870893431152 -0.0382676136134162 -0.0664626493663292 0.0186696936022725 0.0600061682406794 0.00322923713194453 0.00238506166438525 -0.0279953310411787 -0.0455010084833106 -0.0516219469636805 0.0315812324731039 0.0420282055650602 0.0537504729414961 -0.00779783082238648 -0.0378177698480205 -0.00193171268755881 -0.0299697010885479 0.00145656839802644 -0.00452520927069384 -0.0681126848545624 -0.0487287146856257 0.00734510821810986 -0.0909885026916744 -0.238417615046774 -0.0344132536435895 0.116092702236985 0.0266326347498872 0.0663648676770022 0.193155495841874 -0.304931210986518 -0.0959623003824079 0.270246167768056 -0.0167663778724525 0.225002885325259 -0.0934516082122598 0.134439805530474 -0.32354564576197 -0.0196038944338909 -0.00861837577495995 -0.0351709588613823 0.00507186887647711 0.024707548155096 -0.0125807369254202 -0.0073115703482582 0.0198711337528484 -0.016116286636588 -0.0185169484000711 0.0517241206864216 -0.0158924756905964 -0.049372581605882 0.0066565903480989 -0.0213565629864713 -0.0637732871518256 -0.0160820583775432 -0.067737411964124 0.0161250712347668 0.00918055823029696 -0.0229311822635467 -0.00821169188574421 -0.00297297174082974 -0.0407276451876888 -0.0876930907239693 0.113778654712603 -0.00343588079049531 -0.0979498415734876 0.0723557704963333 0.00401736954482135 0.00813406794272589 0.0222546034947291 0.0701666906521901 0.0332233241505837 0.0215268690981163 0.147241582536054 0.0051577368496342 0.0343229762520584 0.0703685383730335 0.112990794020114
  9 222.813589386702 ""  20.9312727209814 0 0 0.0427192624180103 -0.0101488618324609 0.010035735940789 0.0271973504943275 -0.00581752631921368 -0.0106067335678787 0.0942940067431234 0.00586482455250491 -0.0423443244431491 0.0460304962492317 -0.00314681105425741 -0.0439004701566929 -0.00813213915815473 -0.0190759405425678 -4.25308932051218e-05 0.0529836177782743 -0.0284222542058928 0.0090786117784842 0.0170316242781397 -0.0265775184023721 -0.00410907749940654 0.0272843913441908 -0.0136339470847965 -0.0167959253380829 0.116719553224015 0.0576272469917116 -0.0881616048817157 0.0739639107351381 0.0285324362223839 -0.0414517331504406 0.14818319357625 -0.0507317566279636 -0.0431750444923528 -0.100962486612432 -0.0354197641381409 0.0762739440202878 0.00575990742977611 0.0792402837793251 -0.00800330892129877 0.0227562220387864 -0.115249998743491 -0.0292729605026298 -0.0391206157427165 -0.0110436522958498 -0.0668623470725013 -0.0557538069675016 0.0389616338580946 0.0452524917612454 -0.0694806218223878 0.00812669048155199 0.0377170330625737 -0.0561884361850792 0.0108284240008502 0.0238163167263377 -0.0873480208733482 -0.000520070099897746 -0.102791730012451 -0.0722545366165 -0.0997146920426389 -0.0219204559981671 -0.106649612316292 0.0150642498603434 0.0574789504092555 -0.326236375802415 0.0375164382561438 -0.0819215544901104 0.169099991094637 0.0364651891869804 -0.148076178186531 -0.0209997152436585 -0.0469182637032918 0.30759638663781 0.0192720393830447 -0.0134004471054077 0.0427624738348407 0.0393831796486392 0.0447705543762924 0.010649416278022 0.0315513735865212 -0.0110337376152753 0.083931164096567
  10 228.757232068795 ""  0.413317149228561 0 0 -0.0177885589910401 0.0261537084226913 0.00132420489583135 0.0135237788841447 0.000240169530606027 -0.00170203281682671 0.000194080790468134 0.0322538803000684 -0.0172309837005972 0.0677100378174687 0.0136145358155104 -0.0584154377513857 -0.0096565076981671 -0.0100859738236193 0.00352925907315673 -0.0308311365852438 0.0144612523247401 0.00572516785330362 0.0240744085485333 -0.0224344144394674 0.00121217205748827 0.00250705231085335 -0.037345896853666 0.021289395317783 -0.0838632933830746 -0.0529076518657471 0.395703315557154 0.409719407000494 0.108655787065597 -0.140515399613499 -0.309124166105958 0.0429755227689778 -0.304231908299579 -0.147290356372122 -0.034047684211739 0.11672827063896 0.0110525138400774 0.13639551656943 -0.0104409777729313 0.0390413815607085 -0.15146361431792 -0.0381493710327045 -0.000514879843952563 -0.0205009744714743 0.027574233021656 -0.0467028571642152 0.00826776039506955 0.0269515318952123 -0.007742336693514 -0.0272952965630845 0.0225721850554251 0.0290510998697338 -0.0256549511596206 -0.0122528843203166 0.00709232396534008 -0.0245629415065346 0.0393827442409276 0.000198187287818066 -0.0110375192429995 0.0259002615169194 0.00807149105973343 -0.0332768424391404 0.01193856000142 0.169212306191753 -0.0726910194728824 0.0221625106020887 -0.0695368636624849 -0.0335592854905822 0.0624479589462069 0.0255550068354277 0.0370772941833418 -0.156537783294426 -0.0277499029799162 0.00585997376403844 0.00987026601513159 -0.0349232962756786 -0.0033771826516298 0.016356772229903 -0.0529290001281136 0.00478450251748803 0.00969340208161792
  11 241.387643982063 ""  4.51189797297612 0 0 -0.0182958102876807 0.0107486209310716 -0.0106671684774264 0.0309619635235799 0.000720826642882879 0.0194605303127521 0.0228213373239816 0.0165932962287801 -0.0185728924248505 0.0660055305123811 0.0100928658490399 -0.0287179325781369 0.00780711576121757 0.0133555143169167 0.00881457177233605 -0.0470836845387218 0.0114274766987665 -0.00384509279983131 0.0944083235492909 -0.0164308311252183 0.00947929437498739 0.0132073081504471 -0.0271650922401489 0.0915249354176758 0.0948399449142028 0.116173249677853 -0.316410118035782 -0.254449360646931 -0.0270154135776316 0.0631324090166773 0.265863731993546 -0.0303535118095261 0.170742605409459 -0.0745205701754114 -0.00155669090881892 0.055115441799874 0.0214274872766741 0.09950641235023 0.015624425522015 0.0243866354066437 -0.0548339752408779 -0.013804551081286 -0.0112569982428353 -0.0123100817900802 -0.0235592511888145 -0.0323812653018088 0.0241540499138946 0.0502331333608991 -0.0295362355574272 -0.0157510376036235 0.0339672516229159 -0.00515490369634716 -0.0137152857716124 0.00425688559394238 -0.0257155286896254 -0.0163341826265406 -0.00541552697188586 0.00198990289788409 -0.0207746835537019 -0.0297736475928749 -0.0407837378570514 -0.0227052737856224 0.0401466251210098 0.32188051434123 -0.0734662696147638 0.114095337053945 -0.266849628723872 -0.0395354406473715 0.203036743211451 -0.038534557618299 0.077842241150502 -0.338702770405996 -0.036207339284473 -0.0299540284177488 -0.0339191998735242 -0.0215020729139656 -0.066727863650519 -0.027365846289276 -0.0675336014426199 -0.0311173984135855 -0.0608795558304565
  12 271.690084184331 ""  2.35260814409953 0 0 0.0495689077650329 -0.0179501187579257 0.0156709577447518 -0.0111351946846467 -0.00307366167292075 -0.0239904979067795 0.0198047963535344 -0.0185883631873723 0.00578535324851723 -0.0588054470987552 -0.0158564100158794 0.0214448815799507 -0.00975889434074994 -0.0213001661857131 -0.00884858554031522 0.0824830998434252 -0.0243793677616511 0.00814363409741566 -0.0784098711166745 0.00624668487194723 -0.0118097509855415 0.00981130704380687 0.0354062661715009 -0.101468990418853 -0.00603901182109305 -0.0590657314501069 0.104956931512115 0.11217547361275 0.00436711753006504 -0.0229506934397701 -0.0667065414641854 -0.00183823635345408 -0.0615675365007748 0.0515577198242383 -0.0101717059187916 -0.0381266671496882 -0.0207443383824926 -0.0853696940396483 -0.0211815882142988 -0.0159581821451791 0.0257923364616293 0.00856723884516255 -0.0446068506764316 -0.025814969208856 -0.090811608817202 0.0587482556622315 0.00768172569837353 0.035971153006303 -0.030366534677389 0.0187575580964323 0.0101565001404121 -0.0382254701514983 0.0207665245675385 -0.0107386103512186 -0.106147345383153 0.00765415396390228 -0.216339804593379 -0.0613443708054081 -0.171739967537404 -0.048224633158238 -0.0977423256339645 0.0111780028618728 0.056732904605296 0.215101494132904 -0.0255825400720597 0.0753530858746232 -0.25536047465844 0.0167633491758055 0.149624297866422 -0.0747839540777076 0.0757038388887286 -0.291524498712889 0.0621799985145742 0.0462494537350195 0.0422920648892941 0.0941435774745466 0.194144633037983 -0.0282482031884111 0.125521642217456 0.0500632948585038 0.162951452362227
  13 340.771682857853 ""  17.2261971334114 0 0 0.0647872158516867 -0.0241524126034971 -0.0838210676636189 0.048211381865287 0.0311675988001946 -0.0799171932271227 -0.0676895586717505 -0.0733393437378383 0.0457990667824434 0.0177447397032289 0.0250140159931303 0.0370158232172045 0.00253115211752274 0.0726984983850355 0.029047000455376 0.0973744633017014 0.012948421537831 -0.09788577597458 0.0203341704632272 0.119696414121841 -0.0914625422566305 0.0560731305658651 0.0347705546526529 -0.126253323983228 -0.114343027004772 -0.19598710919863 0.108108272962012 -0.0824329860895811 -0.163027854919748 0.0683171253308611 -0.162622131207325 0.0903412521229209 0.108787430458551 -0.0240048727647471 0.0667710626588525 -0.0233066799746352 0.00731318209383824 0.0966267101888538 0.047604884318306 -0.00279345519889365 0.109337334540663 0.0418676192644171 0.0193756758064661 -0.00728303761347203 -0.0168185649273624 -0.0749577354073281 0.0355795070306533 0.0357607566473194 -0.0275945181874429 -0.023191175351896 0.0320114182581972 -0.00683909102650297 -0.0264150435453182 0.0128094081604429 0.0130348115493023 -0.0129244421570864 0.00517371160946692 0.0186816697952311 -0.0115315000477766 -0.0132249647446019 -0.0154653746945722 -0.0312616711978504 0.0232464425620609 -0.0163309646867115 -0.0368679103659507 0.00216646551446126 0.0109855994176023 -0.0302404432770878 0.000752265435432336 0.00102901024094202 -0.0175621608597695 0.031235017505536 0.046036222344656 -0.0244275494846427 -0.0328129629272789 0.0264927449643544 -0.0273642504061174 -0.0230913807607777 0.0447096644021935 -0.0245102140075835 -0.0361309114825762
  14 366.346915425516 ""  11.9012748777681 0 0 -0.00250266207589786 -0.00981365543348337 0.0278323436320438 -0.0371735590170207 0.0174219933847533 -0.00652188563361107 -0.0465620592174081 -0.0138097929414971 -0.000603512603861613 0.0662565326693978 0.0425033604660944 -0.0259703350496899 0.00521545854268064 0.0463247658559257 0.0168180061834582 0.0148347964575497 -0.0213715105070984 0.0252269909567975 -0.125767093828685 0.0361030349297502 0.00864382556615818 -0.0349364532482538 -0.0402024074193124 -0.0900484209714583 -0.0668617295442567 -0.0819101470365825 -0.0120008700152442 -0.0681657827715621 0.0242574763496939 -0.00335362184765756 -0.0849997203956706 0.0127645703133491 -0.0118325665428911 -0.0645267964332825 0.0336947222734829 0.041484436581433 0.0190508297733774 0.117518947114751 0.0453998038941421 -0.00181973342084858 -0.00098615127428889 -0.00549310429154155 -0.00331326251403784 -0.0787807011384281 -0.00862595232174388 0.0678232919101751 0.0271794641112202 -0.0321247503427587 0.0727535674157293 0.0347824944222647 -0.0306208135015436 -0.0620494912948687 0.0424930503297128 0.0131107232718522 -0.131378269176881 -0.0490417796522426 -0.0772814151180993 -0.000145316278598563 -0.206245830961865 0.0156223231823935 0.0774367843371105 0.0383599800181824 -0.0390016950696261 -0.111137280690187 0.147538532930642 0.0516978294057626 -0.131634733682238 0.0947785786857729 0.0507094008215628 -0.135421043742669 -0.121696208025633 -0.000197567065963451 -0.0218796660149934 -0.0952404147467955 0.0499411953107323 -0.00132616618010431 -0.127521286890742 0.0518983261846291 -0.100418956795881 -0.0984735819058576 0.041031239068136
  15 412.907754820371 ""  5.01678001038249 0 0 0.00236981413992437 -0.0374179831729113 0.0311672044309004 -0.0581118199866637 -0.00884301641879432 -0.0207484003774 0.00698566566773766 -0.0416695828526616 -0.0067017480709782 0.0619260645097041 0.0147469492813288 -0.00132475834694907 0.000443497591393222 0.0619542356378299 0.0195510180313817 0.026534871513046 -0.0504354651071092 0.0267896253043211 -0.227643940109417 0.0425015531523468 0.00438725080953284 -0.0459245150103371 -0.0814451391383369 -0.188738009032631 0.00894193538879428 -0.0426424020225577 -0.023868728745261 -0.00324210348021966 -0.0182255666744741 -0.00890797139458112 0.0129171780717317 -0.0570225031390579 -0.0146073860828031 -0.0863775116326363 0.0450196938004098 -0.00433620935856491 0.0161980424878118 0.146127423145251 0.052514623541314 -0.00164280422757039 0.0525586350632276 0.0142979897661083 -0.0326642210888347 0.09138789457607 -0.0214343732911491 0.0407179272093549 -0.0952053922206208 -0.0112324448422267 -0.0825561573778835 0.0177757942969317 0.012400680834093 0.0424070020680664 0.0280439406233183 -0.0248612981550914 0.01483328772691 0.0686460170854146 0.0656521289938526 -0.0711465113344465 0.181114211870882 -0.0138851440517472 -0.136359683220013 0.0438559423504372 0.0489846299987274 0.108934742151203 -0.11021710729767 -0.0749713017983568 0.106663277207112 3.5993623574636e-05 -0.0647065529799943 0.118295498272024 0.216714016808865 -0.0454863336425498 -0.00401038509007769 -0.0276886944511931 0.0387056914581694 0.000216829437922822 -0.0731958224597412 0.0533235922413525 0.0277176047359979 -0.0261510122142777 -0.0384078355382212
  16 428.643668212359 ""  4.31758615392547 0 0 -0.0771868848382234 -0.0316773126256697 -0.0848046435846391 -0.0225124206217039 -0.0410853462427675 -0.0325270097091739 0.0670828115898607 -0.0482147265968162 0.0090297652646024 0.0429244430987376 -0.0394694385298792 0.0391606440498718 -0.00490713460785017 0.0612729053352195 0.0176871871414128 -0.05750783679498 -0.0138373193003067 -0.0908995664597459 -0.013578639452422 0.0454453672056084 -0.0527286163026585 -0.0415283959076821 -0.120410148279 -0.0258338403224033 0.115177146855324 0.139298840405593 0.0861983727557589 0.149628040808894 -0.195618965843017 0.01949457274488 0.149957410240929 -0.0893572543569518 0.0500165068581049 -0.0898666499265674 0.0433824185467569 -0.0723151112501216 0.0097423606766195 0.141386718598225 0.0493325464842774 0.00434848838011131 0.114247936007821 0.0429910771035489 0.000997238944758019 -0.0288811343926263 0.0353520354013286 -0.00158422901896328 -0.00380889083298847 -0.0104849601506315 0.0468732274637674 0.00739774141717769 0.00817647425013127 -0.00835514934266823 0.0190516877958693 -0.00745789896554562 -0.0158353911723259 -0.00900470507900592 -0.0455554541672372 0.0276132856504173 -0.0897816400767436 0.0294378794509795 0.0771491004878278 0.0109815700626095 -0.0156174145771574 -0.0385859062278095 0.0282697658826625 -0.0154081315135858 -0.0311881045395223 0.0814304612110558 -0.00566672155046551 -0.0385646953432927 -0.0421987820052154 -0.0263942296713058 -0.0565896617487309 0.0740053528844183 0.0073901665263346 -0.145186571038619 0.273821320889188 -0.0251680844145334 0.0446890470181995 0.0803915283776353 0.189777877338636
  17 454.387589895327 ""  10.1321262604188 0 0 0.00864144461348867 0.00824837808303192 -0.026589755943863 0.0393250008690252 0.0204773284220239 0.00467541833668726 -0.00840363397107748 0.00175568011792396 0.00366986079917593 -0.0224432870191455 0.0132536138856623 -0.00893096830269772 0.00428336240844838 -0.024268616643215 -0.00552300493935233 0.00523605914973409 0.0127247771005368 -0.0266210681950696 0.153432099998465 -0.00381723145577105 -0.0137739239476201 0.0299684951178885 0.0621249800845002 0.115768737934738 -0.0161074133620652 -0.0178256972454097 0.0151687313946237 -0.0132681408456407 -0.0225712163224701 0.010024168485341 -0.0230327775064837 0.035958326538049 0.0221240814572864 0.0497833171387444 -0.0150388118989645 0.0236864969855178 -0.00368037600981431 -0.0674132598620475 -0.0204672129959091 -0.000247422502534317 -0.0363053982221117 -0.0120003737515949 0.0235561460111824 -0.013633640728322 0.00591974423063423 -0.0430089842291205 -0.106830939595257 -0.0133565774530346 0.0301067846024147 0.0375515941344831 0.115983086563284 -0.00689878581158418 0.103197139742729 -0.037647300462971 -0.099219825865815 0.0280621235806689 -0.12219664462069 0.0603676360797321 -0.205591017551045 0.0239269039183348 0.0732334310321024 0.095608922033854 0.0688559652383997 -0.0514657500290393 -0.0983443156895882 -0.17276407599309 0.00946210899715649 0.357839716495529 -0.11090349951107 -0.0229722757523414 0.121085862835194 -0.145427233584401 -0.0090897090181351 -0.0186304257046617 -0.000383128428995667 -0.0347597252293148 -0.0699906399035056 0.0305130349324762 -0.0305403390528377 -0.0200214185198544 -0.0470920742071664
  18 495.906272141798 ""  2.17517979053267 0 0 0.0251233211231791 0.0462853393657972 0.055431228001229 -0.0326560389570165 -0.066333243246748 -0.0293579740246357 -0.00795883009327531 0.0911735276755119 -0.0125523607423687 0.0189983884290629 -0.0942657261453224 0.0578316520193261 -0.0175530574265267 0.0270004257111105 0.00393514154507845 0.0189828065961637 0.0933682536020947 0.0475507285889856 -0.271825479720561 -0.0167882833149346 0.00855290985916578 -0.0100646772277541 -0.141317985804937 -0.260213131911817 -0.0113921522433199 0.05130811717718 -0.0815881587529129 -0.0361348141837639 0.213007205103912 -0.0321765483096769 -0.011476452427711 0.0327246183974993 -0.0728245623025907 -0.109414231801006 0.00671732826512516 -0.115537886657712 -0.00314256168084565 0.111543875224687 0.0226424512241097 0.0105026851884317 0.111167256063986 0.0484282789726771 0.0212382717148681 -0.0210251154509319 0.00110033070780706 -0.0428234573523371 0.000232409981312099 0.00869020747412632 0.0301625155555062 -0.0027745776730749 0.03712531056135 -0.00574190817357173 0.00689119909544398 -0.00309755166761066 -0.00182197888259916 -0.00250329937648849 -0.076004960972741 0.0622388340100126 -0.0955969656626089 -0.0118135998204384 0.0610651352879497 0.00311596523246878 0.0127696978621836 -0.0339262869834024 -0.0241614600266821 -0.032744147047219 -0.0148691580853875 0.0892777547501514 -0.0164948609586359 -0.028164286866445 -0.0321344258187301 -0.0298856114814424 0.0374315677902026 0.0169047333947754 -0.0629633832836798 0.102680267010825 -0.121524154961005 -0.0415801908088731 -0.0153998251216622 0.0122493610572485 -0.176105450633687
  19 548.996330969605 ""  6.74401497893858 0 0 0.0192808179496716 0.0596363778616782 -0.0714957375469746 0.078055679956536 -0.0190587346702267 -0.0643661108419889 -0.00780405010467689 0.0868297480136015 0.00202501459249449 -0.00781985546554161 -0.0782958878477851 0.0514094726228341 -0.00885910138929937 -0.00317752033106656 -0.000109850299718544 0.0927682597152182 0.129220905706537 -0.101405643220927 0.212348077367262 0.0210706688947115 -0.101471139071112 0.0547703428270329 -0.0351590152712534 0.0683494406515237 -0.0194858038723085 0.0622216998570414 0.0284910841263919 0.000301856462837583 0.0516937342712971 0.00649782324575116 -0.0334322006253166 0.130419535930968 0.0173834389558347 -0.0385631656816831 -0.0109926121643445 -0.0888753438904531 -0.00490955785634621 0.0241943845759561 -0.000115247438925561 0.0140922512760996 0.0733310230460136 0.0399490744113477 -0.0199565742602406 0.00853708545193304 -0.0149072607805087 0.047618050331822 -0.00747676625357333 -0.0111552854767791 -0.041050746734637 0.00764630564262957 -0.0298050695507639 0.000658657867854766 0.00761602323631915 0.000711512914263394 -0.0392194460563711 -0.00612372575070609 0.0623379920659611 -0.0900120003953534 0.043128574938512 0.0273785150694629 -0.0814079278862322 0.00978342062292132 -0.00267034652527514 0.0309380238252636 0.0261370397895124 0.0232793468095036 0.0137272697916214 -0.0672159197074726 0.00912518893506469 0.0263423631345743 0.058070301804092 0.0208849849608891 -0.0539672089344878 -0.0537214731232589 0.091304202714063 -0.115503824197193 -0.106806242222715 0.138820337119975 -0.146543969275725 -0.057833884406349 0.0633551736695484
  20 694.760787634852 ""  8.09615919119192 0 0 0.0092535005257041 0.00554372341820667 0.00551461312835353 -0.00281369457782219 0.0014341998142832 0.00642628929719146 -0.00529578537682052 0.0385059176954256 0.00904029773938535 0.00334460264295434 -0.00744858331322668 0.00128267303881938 -0.00425516769580753 -0.004058911000721 -0.00500700731105809 -0.0475560769385343 0.0364356390371549 0.0144339045099293 -0.0302170848255004 -0.00680263957549863 0.0128214750216088 0.00133060709436074 -0.00696545008745558 -0.0239992195237856 -0.0213207729113595 -0.0211965188476045 -0.0149917017861617 -0.0384849335258299 0.0760778995594789 0.00979074327993528 -0.0404659850077441 0.0633575928102269 -0.00301888476750704 -0.0107239583323225 -0.00538936398286235 -0.00999818537428904 -0.00193146235588658 0.00274631957219269 0.0031552617257952 -0.00297387888183153 0.00120869686791564 -0.00138100166254361 0.0194122444291017 -0.0349872803615454 -0.0129596274423018 -0.0104932244009437 -0.0169715299512107 -0.00318767239160272 -0.0135669095261891 -0.010675382448548 0.00868581975202295 0.00169385290118807 0.0570074909977332 0.00883776418460746 0.0744180141252775 -0.110042625442574 0.318779997053599 0.0895661172036375 0.269412921650685 -0.1265297063612 -0.0381506309306992 0.0346327625367787 0.0198572824481938 -0.0146858360909948 0.0559823795860081 -0.000599519189738838 -0.00912879497425662 0.0987350843564762 0.00772719068202569 -0.00743560012605987 0.0443790485498904 -0.00756634211254976 0.00163914418706503 -0.0798589053909277 -0.0431187390742712 0.153119288375067 0.413992306524784 -0.300682905552388 -0.0174039622003456 -0.0777320002382978 0.486997971860256
  21 812.888935259608 ""  19.7036711261075 0 0 -0.0103405789405873 -0.00688151956735162 -0.0223633516638752 -0.025262110913495 -0.00400653113582757 0.010157469352342 -0.00112864918982221 0.0398016288576402 0.00238900486817911 0.00522933717469986 -0.00200354235437427 -0.00134743848932145 0.000416571282879767 8.6778602803181e-05 -0.000171909403227248 -0.0112218226098757 0.0013139289225285 -0.0218878885511636 0.0230855102138178 -0.00333299365442175 -0.00060008851555421 -0.0381117505717148 -0.0255034879931718 0.0598976765749238 -0.0106599318820094 0.0175005488321035 0.0136296134835413 -0.0200794969048458 0.0135314663371546 0.0129029711335408 -0.0241881967315983 0.0882095948114748 0.0258712993159965 -0.00698612773668151 -0.00144682399820613 -0.00414450365674915 0.00186571832683636 0.0060621078563355 0.00469416378791301 -0.000851436454541448 0.00174794921877984 0.000293320798332345 -0.0205557091466156 0.0915554124128918 0.0157914656424401 0.0125194051009147 0.0233315282534848 -0.0315913731871274 0.0304938840661471 0.08162366883242 0.0439506828774259 -0.0154328727069559 -0.147408089522902 0.0151327408261347 -0.23800827920471 0.146459901502991 -0.0956934018114598 0.0498188048476006 -0.107665035778254 0.00978837510579898 0.104623502988179 0.101550668682435 -0.0222170794278477 -0.02191655959097 -0.378981280509984 -0.122065730443688 0.0322155204631534 -0.00883730394601197 -0.0561003415841169 -0.00240826309153283 -0.0755958425497044 -0.0786481375009852 0.0190094593975964 -0.0613472540459171 -0.00391537332429838 0.0447503097389942 0.14478893517099 -0.094515261961998 0.0700811346508615 -0.0580657739177576 0.173371719718234
  22 831.400746647618 ""  15.4138926400793 0 0 0.0542791827147151 0.00659360417741947 0.079460116358846 0.103913971180164 0.0308839707350142 -0.0464094120577836 0.0213555533378574 -0.0718270495058265 0.0115765925991698 -0.0104926918264629 -0.0035120087884068 0.0108061348173179 -0.0078054458265596 -0.00787464423687209 -0.00844581990565821 -0.0389718951017154 0.0783331615119118 0.08563192025765 -0.0640979270037771 0.028842124973487 -0.0102162549765188 0.151949241376779 0.100689139973031 -0.230159095829255 0.0109691586546386 -0.167684086059343 -0.113194551035029 -0.0258234091563763 0.13414371221148 -0.020198549995945 -0.00795977860294892 -0.161983963317141 -0.100318658046985 0.00844761260316661 -0.00453190415479489 -0.00591813154255237 -0.00904894123211786 -0.0175763242225562 -0.0123283939662841 -0.000508874551767129 -0.00311130210508146 -0.00315417202918914 -0.0489340128953368 0.0185696807069389 -0.00156223878507806 0.00283139123602053 -0.00127437131531253 -0.00516175082944593 0.042380672382222 0.0201490119739074 0.0105322287862518 0.0185715649316599 -0.0442509686871575 0.0035866459578853 -0.0585870780446236 0.00584767169813471 0.0721446898162846 -0.00619065707103664 0.0911859297623952 -0.0506506511787271 0.0329024316127942 0.0889555776145943 -0.00108030742302707 -0.0474246989919773 -0.0640938607805466 -0.038399012484175 -0.0305490024253192 0.0987006047580236 0.00392597775154648 -0.0426099914858858 -0.155059759656734 -0.0635390180139462 -0.12632150436557 0.0354931105838797 -0.0101063849196596 -0.0399305132711463 0.0630646582073246 -0.0629228748713083 -0.143836579543074 0.0357154465415385 0.020901904317907
  23 884.500062990017 ""  0.207435550500657 0 0 0.0105642725326961 -0.000425735733257275 0.0207840762116149 0.0317231920297887 0.017344592300281 -0.00170622490799373 0.00993199164722065 -0.0127385442236501 0.0111330105748979 0.0020975374983254 -0.0025855147644932 0.00603839848862299 -0.00729786060143945 -0.00770804909443231 -0.0111017144106388 -0.0792942431936505 0.0493077599124461 0.0338419797075835 -0.0563763542071159 0.019029991886655 0.0162149716464584 0.0523067567898027 0.0341768163528364 -0.096974224454194 -0.00104206384371786 -0.0772487741197091 -0.0546870372309099 -0.0293852509713451 0.0887742843966629 -0.000561904221358547 -0.0214270503262389 -0.0351527689386909 -0.0398033503746102 -0.00348734730482891 -0.00684229078568096 -0.00894009561408963 -0.00612691967667505 -0.00813397018090762 -0.00707647650423872 -0.00485934229502408 -0.00545477944655026 -0.00839444284720079 0.0641786369133362 0.0324046646214875 0.0578670987912502 0.00748827284654612 -0.00301477788188373 0.001976380606245 -0.0331495285171352 -0.0124536738859113 -0.0137481946982986 -0.0590689170970877 0.0358308248954587 -0.0253987695030604 -0.146449295544019 0.116006043556387 -0.209513707421196 0.108298271910179 -0.328867472427572 0.110263759315642 0.126354179531555 -0.24703153326074 -0.0765501913192055 0.133901664731186 0.0575438263066635 0.0732421440419309 0.098039322235325 -0.362581324241305 -0.040108429107145 0.123012571690871 0.367813965088862 0.156309170534137 -0.0411667297545361 -0.0216979630997797 -0.0336485425378526 -0.0423981631069447 0.128482286083635 -0.0906182374849853 -0.032224084812001 -0.0216426176810401 0.133253566247035
  24 896.63145484405 ""  11.0243000683161 0 0 0.0631746684037224 0.0252275237410217 -0.0431644467301164 -0.0270434542701885 0.0841230811838995 0.107011278371521 0.0328350295052107 -0.00115931956520499 -0.0427742702930876 0.0547015131933973 -0.0380509754608634 0.0405699486196958 -0.0473284480649578 -0.0587881749333604 -0.0827893187778835 -0.0113766683207027 -0.165182631666052 0.00837752227347883 -0.204511030385379 0.111610437887069 0.137519137372536 -0.00357848095448853 0.0187310460968233 -0.0901979089972237 -0.0335749820357058 -0.157894330750316 0.0869474417968533 -0.0596134418034229 -0.256372346701194 0.0380967386087058 -0.0593149581281121 0.305993061644151 0.159673318055772 -0.0799559072385108 -0.0660574313578917 -0.117016347257928 -0.0307486083070527 -0.0141305427035851 -0.0451639396001604 -0.0378086483535066 -0.0232865442165851 -0.0597951681770043 -0.00524426682119812 -0.000302384612092503 -0.000992340087098779 0.00121662646071074 -0.000822068637329436 -0.000156959131516774 0.00207372007391342 -0.000566781312905871 -0.000581711250065881 0.00421023204189538 -0.00147564586554687 -0.000226130019670869 -0.0092321499119678 -0.00261649756681656 0.0114813269722036 -0.011690500975646 0.011188930946972 0.000571222634575396 -0.00476059320091684 0.00960335563286537 0.00151968949447346 -0.00719365270556925 0.00876471281514147 -0.00035102552538767 -0.00629716656480075 0.0137989050474948 0.00351221657693412 -0.0056658857818529 -0.0206633666045581 -0.00784989220919116 -0.0311702977697186 0.02009113125825 -0.00221368405291361 -0.0620766940861646 -0.0120140943587283 0.0241304400847519 -0.0969879310270692 0.0160024402487917 -0.00579523209480517
  25 936.132365439066 ""  16.3855137098807 0 0 -0.0761829289439237 -0.0231996623998085 0.0238922466549142 0.0741553776522835 0.074697933394003 -0.0129667892563473 -0.0720656488873713 0.002648035497704 0.0100261209183714 0.0241494998065177 -0.00655726255163124 0.0325732200501377 -0.0310868169121603 -0.0320672199791132 -0.051480195445097 -0.0814182361167034 -0.127986930803795 0.0446041985131294 -0.0892439782436229 0.146267704599466 0.00609970445251353 0.106918765563092 0.0898723230252431 -0.185739727139407 0.0350621707398752 0.369026662622722 0.0676005193003221 0.133018783832376 -0.0691336921733822 -0.0282389520509861 0.133545754167749 -0.23768264273139 -0.0179955127768105 -0.0263414459662159 -0.0306539416880498 -0.0556071665770294 -0.0241135567731313 -0.022374134350147 -0.0325891793161763 -0.0243678328308316 -0.021806028682171 -0.041459926877057 0.0339911102297191 -0.046671088619283 -0.00294967865269365 0.0195952540987375 0.0307552083443193 -0.0353455925342061 -0.0347538936120146 0.00764678845672347 0.0149043324655254 -0.0304500417383358 -0.0101965742698136 0.0379294692801335 0.0744678684499203 -0.0689411790920962 0.0639239544236081 0.0172212071935493 0.0160809015504509 -0.002412247844028 -0.0406582113015527 0.0622148930019658 -0.00290901922133416 0.00925249663589117 -0.218564093387386 -0.0685007020242249 0.0511605743343144 0.0541518275063135 -0.0396247306692438 0.0240194443011492 0.151448192813137 -0.0343689785010107 0.0465479098400822 -0.00505800962079675 0.00638867974035382 0.0196869057326656 -0.0715354888578768 0.047208499561352 -0.0352184567557676 -0.0109729568966953 0.00477958224193756
  26 949.294439253243 ""  43.5275990687558 0 0 -0.0370193680292398 -0.0489277698380419 0.00643228631277558 0.0400551740605351 0.0443707584126595 -0.014662736090487 -0.0397787135553644 0.0445343744342318 0.00907802465318239 0.0144961980800097 -0.00412373731823103 0.0157930541352262 -0.0149422006373125 -0.0155664578479652 -0.0259090850260205 -0.0408518631824239 -0.120409289032146 0.0205655587155421 -0.0223586031971096 0.0893439631740571 -0.0115976048125084 0.0547856041811582 0.053293581904047 -0.0889636065036278 0.0099600301531231 0.225199810337361 0.0556986296680065 0.0558667902209278 -0.018223090091111 -0.00208925527560253 0.0546519297518258 -0.0418268329557154 0.0187961541317431 -0.0148765570737116 -0.0155751274063046 -0.030790772570621 -0.0116511730254747 -0.0103017515516825 -0.0156679520526252 -0.0152494244897049 -0.012663093022113 -0.0234688946428107 -0.0472261901356689 0.0865465686509433 -0.00657917856824013 -0.0379397474563897 -0.0520670067202477 0.0611303634613381 0.0534278630251227 -0.00527815981232066 -0.0201397758028102 0.0560672367071437 0.0100915493026207 -0.0639129529498832 -0.0972768783081711 0.124376375533741 -0.127510561188942 -0.0391294231940052 -0.0224098288717534 0.00932473388736412 0.0445850926428672 -0.0886314008807732 0.0236537006084297 -0.0260830566950225 0.361113199780909 0.109150667777144 -0.0952043557858261 -0.0739322071531068 0.0704584963415246 -0.0490153293928328 -0.288233088542667 0.0490058449985533 0.0186342349711326 -0.046864031576765 0.00821883954529152 0.059760095031885 0.044713234105911 -0.0469282184624662 0.119223165399299 -0.0413651368500783 0.0328788862122867
  27 968.999153695075 ""  16.0209455423748 0 0 -0.0344286229567175 0.0502928484497191 0.0105364729643557 -0.0782647372466099 0.0836190906955912 -0.0274523950197916 0.0132142160949594 -0.0768352664492691 0.0322352106168472 0.0572551543900182 -0.0240351758210192 0.047974102033489 -0.0301768439250764 -0.0485202051110372 -0.0533428141515387 0.0631984284088486 0.295119949775585 -0.0546736794951964 0.224647388862461 0.153751376112579 -0.104170122061831 -0.14178386910542 0.0145395100632183 0.28469908207331 0.01194937476821 -0.153721166952827 -0.140698260718161 -0.0195230928350768 0.206444185210937 -0.023344714112048 -0.0277438000086829 -0.23046357095287 -0.151552134797496 -0.109638144438394 -0.0659664086625021 -0.141048401465451 -0.00866060410414516 0.0369875067650426 -0.0113884069196926 -0.0187425533437732 0.0342717911858265 -0.0114600406591112 -0.00328127722087211 0.00978145786426486 -0.00178471268820166 -0.00564746020362108 -0.00433008247407178 0.00667777489566151 0.00339006083325641 5.5377768055053e-05 -0.00184966445873821 0.00670555490866054 -0.000141245626104319 -0.00465242916783475 0.0190983117314496 0.0147423058519633 -0.0305356973383584 0.00401397016335846 0.00375029935899624 -0.0060645036484496 -0.00396816040324397 -0.0030342061253677 0.00706281905114833 -0.0067791160444658 0.0303493273275006 0.00701781563563099 -0.0108616249267549 0.00339105017776199 0.00740568308053413 -0.00688689716092125 -0.0334963625108801 -0.00024155252722133 0.0416359336919817 -0.00427378227349551 0.00457580846229307 0.0970360476347379 -0.00834407513282443 -0.0195981549606766 -0.000256987345596989 -0.00608697308335754 0.00905662468862771
  28 1037.91377156324 ""  5.34721495377324 0 0 -0.0143716582775542 -0.0937845309691096 -0.0349263445554612 0.0142326721680889 0.00540413826523243 0.01332665579655 0.0377325226007531 0.0586508669391323 0.0605750363489141 0.0139196731944308 0.0171611999474208 0.0123730909074939 -0.0152017321039459 -0.00754387938135198 -0.0262918761589633 -0.182592647802413 0.0395947773647054 -0.0118149906510363 -0.0505807293462687 0.0819338038202704 0.0126571723371785 0.0302871992265725 0.0222074424284616 -0.0660816528392249 -0.0129123141346625 -0.170120704722098 -0.113543186223667 -0.114694198574046 0.348226079631532 0.0374646557176309 -0.103653536932745 0.0618533627400137 -0.0746828070974523 0.00870134920777328 -0.00104124012410188 0.0129658747771459 -0.0145545645302385 -0.0231759473995393 -0.0135224264848417 -0.0199872080246196 -0.0320868957794502 -0.0364468544684435 0.0171860476761376 -0.00866846435128863 0.0107221622131297 0.0117698874447998 0.0161364338043594 -0.0130375626012779 -0.0348828800206248 -0.0252095972991178 -0.00986849101409892 0.0229357304413944 0.00707230796756839 0.0235672115543712 0.174964683974782 -0.00203789794625057 -0.113235358646716 -0.16078694487643 -0.0447108688369889 0.150993338384551 -0.110921938327777 0.0537661605217468 0.0233322420509362 -0.0426585237831288 -0.0343520090922294 -0.0296087969452707 -0.021223543073215 0.156576449250907 0.0169687678656951 -0.0322301361363028 -0.0790553395310916 -0.0522112621107544 -0.000920236459580912 -0.0162639426366657 -0.0204556568895759 -0.391992774485761 0.0845288221028712 0.126518824320293 0.320915904515633 -0.0016071235025502 -0.0167850189152624
  29 1074.5125104979 ""  64.6994436832186 0 0 0.0274735188723547 -0.108425646115881 0.0218270813506478 -0.0336390656338473 0.0394608730323529 -0.0399411614114436 0.00553003879638825 0.0627631724048962 0.0182635931390252 0.0179071797997053 -0.0107266668762128 0.00526921873399408 0.00601342112666332 -0.0107891614782519 -0.00172792308544035 0.113607814710051 -0.167734692271268 0.00917312249981331 0.154807299093372 0.0477424282877312 -0.0822543813398102 -0.0410551888718887 0.109734946467713 0.112041206919717 -0.0085178910593682 0.0179851873856937 0.0192012553321958 -0.0280866962926437 0.0915618520607903 0.0229148872353474 -0.022189787946068 0.098510071731067 0.0255976018386737 -0.0566614184571877 -0.0256808555642139 -0.0694803208776514 0.0157847669648129 0.0392733367720493 0.020827206966232 -0.0150171740651079 0.0236762914433382 0.00414933592817895 -0.0511717405816215 -0.0277783594395597 -0.0248338710319881 -0.00857391457974375 -0.00109531765494817 0.0159104662438417 0.070659370106766 -0.0140084528895593 -0.0121292096061434 -0.0527690224871376 0.0169402851822714 0.01839458964388 -0.0860935291344918 -0.0620975043466035 0.139719879086178 0.12369210165377 0.137273964593979 -0.197376433174246 0.195341196344436 -0.068195296942023 -0.090119711979721 0.0762547953315131 -0.130872375811784 -0.0119509236480509 0.0858104373251808 -0.0697084100339783 -0.060240891102185 0.0511858366326526 0.239687905420405 0.0365910750490265 -0.0514377379905756 0.0250823449952564 0.0209462547510354 0.0792207217281021 0.0110605416065528 -0.0406779835021633 0.260726926384291 0.0450526321739225 -0.225400797220194
  30 1098.35967746327 ""  27.912633006292 0 0 -0.0123392045798521 0.00367436507743018 -0.0407689474712076 0.0260238579898233 -0.0773419890193633 0.0322686183039612 0.00925205363357625 -0.00388834316853093 0.0229878094480638 0.0130273822731429 0.0648451561372073 0.0424284302946161 -0.0441623538303383 -0.00183213075368886 -0.059256760324406 0.00300050543713998 0.0972708061827371 -0.0591526596201036 -0.0879618651170361 0.0917955384339768 0.0291430271537368 0.016910523082085 -0.166117179415669 -0.0566164953622685 0.0108994952436667 -0.0316596325885289 -0.0623986413695274 -0.0138339154613617 0.125817531198105 -3.52017872204957e-05 -0.0206054173387366 -0.0509481973192438 -0.0524553734902322 0.0893960021659573 0.0335820058331002 0.123875818912399 -0.0507472390084914 -0.0857711088600554 -0.0519975713770066 -0.0214799221735796 -0.0844191641967871 -0.0785986083642896 -0.00577035756706132 -0.036831097746432 -0.0345323937378763 -0.0144106661880735 -0.0228895147271474 0.00532286754798164 0.0333765871959315 0.0800136693638253 0.0415038154657413 -0.0301423035428752 -0.0219350372447046 -0.0570722303003652 -0.157729726484624 -0.084717569141323 0.24159144019138 0.178029189803378 0.102234399944317 -0.203988431228314 0.00780579478786373 0.0377666332040459 0.0658938902815566 0.0613179329602514 0.0871089461708197 0.0553343412504698 -0.00719712188007327 -0.285183801132755 -0.00491094678136595 0.0227525050244418 0.0197787102170084 0.0961264742556264 0.0316005021594139 0.0190420678141249 0.0137806522087854 -0.170455910581605 -0.0613904239951578 0.143708525376744 0.00571118103818863 0.016678598730175 -0.00523865352889793
  31 1114.32499234624 ""  75.547734904744 0 0 -0.000735916521721451 0.0188149379379647 0.00206159394711129 0.0228722419804916 -0.0971336270653385 -0.00429114136106302 -0.0017954413239375 -0.00259978855603798 -0.0145423816062343 0.0194192649648589 0.0823285683360205 0.064080509586528 -0.0545581514754987 -0.00498439988838122 -0.074034622308492 0.107431404159433 0.0534952981713622 -0.0342295395217899 0.0104265077560615 0.0951883018987131 -0.0322530032348298 -0.0096605136568151 -0.213510906146033 0.0126410760346266 -0.00121031153981969 0.0135291608841765 0.0193195222272981 0.0133304555972414 -0.0563025210628583 -0.00707525783808082 0.0139377867495468 0.0137376043350121 0.0152734354975869 0.0964951290497993 0.0360896415758606 0.136261665487179 -0.0585223298856658 -0.090348653415702 -0.0566105940726623 -0.0259283791347116 -0.0874852198871107 -0.0887740716493017 -0.0303937506396326 0.0378556115956406 0.00280213125028153 -0.00108229380760508 0.0108875681006944 0.0213002154042783 0.0195108100197758 -0.0792862593601547 -0.0561923996996062 0.00391358520061751 0.0272354973912687 0.0614354638044289 0.0412270700019303 0.0667955873891096 -0.144897768464099 -0.0870331908789273 0.00218392418405274 0.048985475850117 0.137112164593722 -0.0966944387972022 -0.127669299104837 -0.0210879445043305 -0.128546791217091 -0.0508280613887306 0.052191028836818 0.234427791871503 -0.0289810298221498 0.0050660120287687 0.0963899884457205 -0.0765787668440529 -0.0195668687541183 -0.0166600005567946 0.0131436864971807 0.205513869806599 0.0187874288791727 -0.110977748541457 -0.0080388086782042 -0.0138139743446804 -0.025857796533809
  32 1134.90593068376 ""  28.0957907511763 0 0 0.0619604549264313 -0.0626569476520253 0.0332531264323188 -0.0338926673460897 -0.0407268788455054 -0.0347987039697766 -0.0195030116442314 0.0313193538132571 -0.000350375393387483 0.0214877650135723 0.046422133003415 0.0429243832961201 -0.0149576637727335 -0.016676540137656 -0.04293019564848 0.201430357554344 -0.125655573997775 0.00391551378599182 0.145831478637645 0.0217882453408948 -0.0810714378799167 -0.0452736956243183 0.0257931667541933 0.120330123387649 0.00100023701051326 0.109897978929152 0.0436684530501938 0.0390590049673212 -0.00666277275136066 -0.00468050111059068 0.0357742345684214 0.0148462366122164 0.035328698295668 -0.0261535595042613 -0.0143463428074261 0.0023819695474387 0.00439139191102363 0.0233784151023175 0.0384020690216087 -0.0498344576915221 -0.0138026683543201 -0.0482406327812451 0.0543006461803642 -0.0211067479291462 0.0457444644187825 0.0240711846225183 0.0147543455081312 -0.0547931317313326 -0.0832344369478254 0.0299990266563464 0.0599600703708484 0.0303276941081086 -0.0175710407328553 -0.0400392695442598 0.0638041274404032 -0.00711858000740623 -0.0324266135541253 0.0737839744019456 -0.123819119470844 0.0625130771919147 -0.205817103674693 0.0767560224917065 0.121787778313338 -0.0349347987914494 0.133189171014314 0.0279851118816728 -0.081661122618498 -0.0776027487433293 0.0585441417508025 -0.0310892885385854 -0.182882766338019 0.0264578775547519 -0.0663396331036204 0.0203781337555897 -0.0153733026322492 0.193059360857167 0.028952165487581 -0.146091905089955 -0.0251555820225954 0.0231937029852328 -0.0749638132256049
  33 1156.41670725497 ""  2.22941706729377 0 0 0.130507148284629 -0.0323291027836322 -0.0753560306922747 -0.0514051092492677 -0.00535749219496578 0.0699826142170659 -0.0699667461311873 -0.000366311302677441 0.0557846494993033 -0.000612295285228986 -0.00543084568856374 -0.0144884269451271 0.0175401957690126 0.00155519114791189 -0.000489469628857191 0.202392041133835 0.0275385683223245 -0.105231796351662 -0.0558277031192391 -0.023453190701974 0.0755016055304771 -0.0231488288168173 0.0766235257421249 0.0195064646190214 0.0401562545157888 0.286822907950733 -0.0704389953229593 0.151008677827025 0.193657577574852 -0.0433215343588098 0.0824624918954634 -0.279647726959931 -0.0713884052434913 -0.0339058938990413 -0.00898715868170423 0.0135535115142573 0.0287054944509923 0.0283884919444594 0.0659782960157585 -0.0463649564831698 -0.0160778840239335 -0.0310243590036623 -0.0123212224911186 0.0209423787535068 -0.00469637234195677 -0.00165891008688494 -0.00312786068787478 0.0158453117955133 0.00684089360750238 -0.0236749310083742 -0.0287481296560165 0.00609232158183459 0.0051332402033645 0.0198055809350632 -0.113364440480202 0.0245641025912526 0.0302231330325451 -0.0306365980403774 -0.0159546580790097 0.0138705267643247 0.0563319926067053 -0.0342248931215088 -0.05774849810778 -0.0186326510200803 -0.0233424005471569 -0.0143540754170899 0.0143773165614856 0.0870132123102919 -0.00842872705942697 0.00190844953802479 0.0235921006749798 -0.0377062582386332 -0.00904507006896278 0.0153145966496122 -0.0304163835904414 -0.177388832852177 -0.016176059667414 0.0635142748604313 -0.241259130552589 -0.00130254294829257 0.126562389218289
  34 1177.07063390949 ""  2.21529502625033 0 0 0.0175430965905286 -0.00892174936846679 -0.0227504321018744 -0.000978977197847946 0.0115850297370869 0.0263295536151793 -0.0122807488587913 0.000847916237835731 0.013205547473571 0.0389286993852121 -0.00659710952247103 -0.0414544270647509 -0.0900580392093052 -0.00141249565688689 0.0706573818722578 0.0800910612333597 0.0299914602626625 -0.0450539005400771 -0.0361207916527302 0.0864900891139015 0.0194036664815889 -0.00789827107157846 -0.0776398122584484 -0.00956921554328539 0.00679768596767757 0.0456104274806231 -0.0197248989134205 0.026542373361577 0.0446151333954494 -0.00694124737207176 0.011229844562937 -0.055084028829583 -0.0189688391087979 0.219978665871056 0.0532227130913143 -0.0996957447081242 -0.179751843621069 -0.190110146587235 -0.529074771387625 0.403000875968144 0.154206689905894 0.300213509731999 0.00171030161226995 -0.00275569555162614 0.00930891500679219 0.00513599594419594 0.00499589560089578 -0.010624368659106 -0.0128309704496927 -0.00431211888300894 0.00937488136330599 0.0048930483285692 0.000807940027728317 -0.0026299505938744 0.00718079054045294 0.00120660014663245 -0.0123746860295782 0.0421073004327351 -0.0130903411246626 -0.018303975311502 -0.0163149141042434 -0.00214069398122736 0.0080475103756078 -0.00434763106569149 0.0112327188508865 0.00115347724967164 -0.00984392743926472 0.000422541146976965 0.00857643977225372 -0.00481203267139369 -0.0232070222535702 0.00364238785180124 -0.021496299849035 -0.00160426295413056 0.0100768667839153 0.0875801365555101 0.0262690140194503 -0.0559346782405198 0.0693746006402867 0.00525365542651708 -0.0711861808393031
  35 1191.69528163201 ""  22.2236747020201 0 0 0.0361089473515413 0.00665491541109972 0.00133697193923574 -0.0101645082987878 -0.0117452056240638 0.00212566970017792 -0.0205858595886451 0.00017927209679934 -0.0054309196407337 0.0049004616734253 0.0119853283539133 0.00424840755153216 -0.00599679272195996 -0.00866713164938903 -0.00120259020139263 0.0127729178991747 0.0314575829172604 0.00115531549067909 0.0103519370037352 -0.0256112846788785 0.00163908312362326 -0.00864069649648188 0.00844756889371511 0.0207877837964198 -0.00607905096734617 0.053679067390075 0.0226793168727295 0.0399259766262346 -0.0341918299537095 -0.0130041856737929 0.0390971173948986 -0.0399859320228196 0.011804832325898 -0.0066981340244248 -0.00902393938249043 -0.0276879867901407 -0.00419541412026085 0.0097068989884287 -0.0193647400506822 0.0176237060377913 0.0249732767085464 0.0215853548319813 -0.00121967560950128 -0.028886212018282 -0.017525997519338 -0.0238873712271839 -0.0248056414806943 0.0354720661251043 0.0822743330698238 0.0870569465236287 -0.00433225722219199 -0.0551933636675064 -0.0159153085392436 -0.0241731091810677 0.498349655170082 -0.0345201296745398 -0.198913643987289 -0.408062789592773 0.12674762490611 0.256316660790215 -0.025900736394477 0.176395826829948 0.0692685117550428 0.0902505212956577 -0.0673103234466543 0.0133164109090293 0.045981814852642 -0.206352378426992 -0.0480549304119683 0.0268562095325817 0.120239165478537 0.0640838433585242 -0.0241820912451745 -0.0217471214583559 -0.0129551308042023 0.0224836341120053 0.0513517637119831 -0.0665066264519222 -0.00711308799896662 -0.021828577361796 0.0263479322791731
  36 1196.45439647808 ""  66.562128333043 0 0 -0.00747011996973979 0.0158048772641271 -0.0581381256164829 0.0104528673334452 0.0502317696399293 0.0572471355150807 -0.00566470404641235 -0.00813639966134368 0.0246472992361286 -0.0200042155978469 -0.0814443753253216 -0.0253484106682771 0.0265665318029185 0.0752161784871582 -0.00713036794368153 0.095430215966304 0.082154562792146 -0.096695899341837 -0.0830722209404788 0.172097200229235 0.047554255056826 -0.00407001392533965 -0.135583578766801 -0.0782234382884383 0.00672468988160196 -0.005914883281647 -0.0576505762123686 0.0174942921101157 0.0735572707874908 -0.00297018069423997 -0.00595164351208373 -0.0873902415247579 -0.0522721356434525 0.104357771457508 0.0951679359595629 0.299300328692072 -0.000473618181732534 -0.137850509763011 0.0950423469990866 -0.129805321910755 -0.234677858232536 -0.195247725380918 -0.0064957301724822 -0.0117332602466136 0.0186961625750173 0.00485747539022211 0.0077316037960836 -0.0161883590981454 -0.0112283648651335 0.00466344624318636 0.020945742389413 -0.00100933614231122 0.000713261952800878 -0.00940081728763528 0.166556552195495 0.0057369526426673 -0.13098395873033 0.102585692035385 0.0291065331113657 -0.0727080351648972 -0.0218720450195947 0.0210445795193659 0.0210914552717968 0.010519672248912 0.00423425483893261 0.00299738512646554 -0.0105575412600734 -0.0409922753626418 0.00907170641348009 -0.00529461704871421 -0.0241327476387315 0.0227377888913204 -0.0388886169784766 -0.0150902926172726 0.0448569699677919 0.288246892206356 0.0514667035811307 -0.145474669166262 0.18856927993399 0.00221298890066395 -0.187646105441535
  37 1220.23869718268 ""  11.0893244728283 0 0 -0.00579863441232325 0.00769081681392638 -0.0171658037986428 0.0128214591168029 -0.0202406601518656 0.0168537291708122 -0.000328266435780717 0.000820555268645605 0.00521590059557893 -0.00905443338279828 0.0340267608373858 -0.00315814454904119 0.0117807860461394 -0.041809095001994 0.0067599041471232 0.0480524400334295 0.010395139289332 -0.0291933901366517 -0.0535049211371868 -0.0669290183977772 0.0413410709313325 0.0378016838695308 0.0612967104455308 -0.0436628568045046 -0.00326304913008 -0.0136180674521232 -0.0065302793492351 -5.93041655356409e-05 0.0155701356379624 0.00124425276206191 -4.2177349541358e-05 -0.0183577560945696 -0.0129218795926724 -0.104768758825607 -0.0685434077641764 -0.162917469774058 0.0391724383045321 0.116392934128506 0.03591421570667 0.00445693211456913 0.114732726118537 0.0703412790866789 -0.00159452282193091 -0.0150303398839622 0.0366778497570875 -0.0114816616668477 -0.0145258828987168 0.0430943612326774 -0.0437711618659806 0.0386501939619004 -0.0591902877375219 0.00810738871155853 -0.00659171200888189 0.00601677553527408 0.310313256231079 0.0506194430034854 -0.375670133742179 0.491168020596961 0.064086859463477 -0.361639834320237 0.0382908290861114 0.187122648378761 -0.136553205761424 -0.0356833190015693 -0.0314625768474159 -0.028038818101872 -0.00693282404613137 0.0219189683314576 0.0039590009018517 -0.011847608413251 -0.0298475369107202 -0.0349444716017544 -0.0118889335827708 -0.0188291194871595 0.029255015207113 -0.0362468711902064 -0.0059735850354253 0.0371636069294781 -0.00214964063634009 -0.0205571344231677 0.0193457350021342
  38 1228.39309757984 ""  20.1704291193623 0 0 0.000126280743229163 0.0354101701744539 -0.0468572677632199 0.0244359970617747 -0.0287088958215436 0.0481487857554551 -0.0152894375514514 -0.0137104692832019 0.00228977958572294 -0.0210056110349342 0.0506958524776727 -0.00927973718531964 0.0270609401456694 -0.0663824868750596 0.00832762773412391 -0.0130135646102306 0.173336518307273 -0.0674037664226988 -0.118502649500333 -0.0627049612486404 0.0862500646859518 0.0545640872473914 0.0341818678380319 -0.0891368952539045 0.0058052205996569 0.0404006455788816 -0.0257021447072824 0.0359938276339938 -0.00621059880293789 -0.0151701448816338 0.0140257835949925 -0.0673316506184867 -0.0223987566761237 -0.18547826329327 -0.114917013390549 -0.252100418647298 0.0715464932568574 0.188519336626553 0.0789401707468568 -0.0299783191212223 0.166906077921259 0.0853528857078807 -0.0505955046688355 0.0104671594020975 -0.00729562844415573 0.0161934241951751 0.0343012340871508 -0.0709532255980581 0.0291580778305186 -0.0572736800068888 0.0954294812097839 -0.00395766522717718 0.0156891366641334 -0.010484369978674 0.0284947899299495 0.00559007137679895 -0.0163644362197191 -0.0763237257895256 0.0826377406330961 -0.00419881693056251 -0.00257011877981566 -0.24545506097484 0.135120835515029 0.0459024023596166 0.0280403286585725 0.027283544188507 -0.00553905815431122 -0.0424815483114662 0.011820433064795 0.00278710099935873 -0.00606099514420191 0.0599709101308927 -0.0155107942095856 -0.0240403571820905 0.0298490339046618 0.0963156390102069 0.0613794785377934 -0.0621665358353232 0.237610571581922 -0.00639899682672775 -0.137831139955897
  39 1239.78876668891 ""  129.029285826367 0 0 0.00546870400000689 -0.0161504780541857 0.031612763600328 -0.0169339301244853 0.00978433788644098 -0.03286725382044 0.00593504515977893 0.00900818625822464 -0.00206896418974719 0.0134561461594197 -0.021972674411874 0.00841431757552353 -0.017502084377559 0.0325928449551515 -0.00453494277966774 0.0311277079231993 -0.127320609834478 0.0459580617137852 0.0647782932936679 -0.018169295828984 -0.0442147573373006 -0.0286404016722232 0.013092166615509 0.0640873122434787 -0.00881811651787956 -0.0254549348628203 0.027154185011919 -0.016776320377142 0.00148920022882985 0.00774711088596821 0.0025601986029862 0.0306869992088356 0.0168759167272246 0.100331268084417 0.059767359899604 0.125716376334165 -0.0383232109198797 -0.09280843587021 -0.0427683065409033 0.0311882579924675 -0.0748560740937454 -0.030937030826008 -0.0782822673847152 0.0190821219707783 0.00442624685772583 0.00886741981742451 0.0336827140902087 -0.0630261748003371 0.0355802334680701 -0.0508146760325577 0.090158081785687 -0.00649497147573837 0.0103208412140421 -0.00803316277615269 0.26773557966302 0.0631769066302358 -0.312290310405362 0.11660415084431 0.188122886132538 -0.187388312996614 0.0189648594823963 -0.234124036555068 0.118999809270742 0.0352726732631167 0.0282193514523166 0.0247146478466087 0.000409095623536959 -0.04362687096359 0.00583009283342214 0.01099358810756 0.0222053718956332 0.0432404442509034 0.0293371547208958 -0.00353994634590768 -0.0202027071522224 -0.216732281771103 -0.0629952461526409 0.128999500266055 -0.272565684524096 -0.0286565256174852 0.21872724012945
  40 1269.56081238427 ""  13.6384267157553 0 0 0.0675924364849468 0.0381029532200283 0.0617924099976555 -0.0263122958689846 0.00437013741365993 -0.0169571148603458 -0.0518906379887051 -0.0168890888509883 -0.0630049919860073 0.0222406992830744 -0.0167974274402806 0.019038152969158 -0.0160027914351553 0.0237258397627591 -0.0155944769949687 -0.0723434836165542 0.405159015246508 0.0417943937356416 0.0137667763254147 -0.142506070753041 0.00707686105481548 -0.0136499995125927 0.117764431486463 0.0642739579478869 -0.0211804399906499 0.148300322200625 0.119348616921974 0.0913072649634626 -0.231780093514202 -0.0482888925397026 0.117770577589283 -0.0217512870093336 0.0954263020461451 0.0616889930567294 0.0425423315622014 0.122771514332763 -0.0307465415199855 -0.0842033636903058 -0.0142381629427594 0.0058510416632459 -0.067744564347215 -0.0446621866263987 -0.00580815367537038 -0.00788689853915122 0.00437801539686946 0.0029212674229776 0.00151715341877435 -0.000184500001218133 -0.012066460800631 -0.00516226231123105 -0.00354664096511126 0.0039774349492326 0.00711103910683339 0.000254694737421424 -0.0211480022742278 -0.012563740331358 0.0159519693917163 0.101849227403869 -0.0118327333937734 -0.0781760136932822 0.00660587670314455 0.0184163523299611 -0.0265807967177652 0.00471765832583199 -0.0184852021350371 -0.00895480432038714 -0.0064024643038364 0.000704720475947865 0.00905762441313147 -0.0118051971117306 -0.0340393749948144 0.0100470389265508 -0.0166209094849096 -0.0359792239777652 -0.0135749285776919 -0.342708651009221 0.129169611454764 0.0801892665325062 0.4303766365768 -0.0111530142524764 -0.0665504362531064
  41 1298.80956626092 ""  14.0644405989193 0 0 0.000461293444028815 -0.000501128236301021 -0.00261735796866416 -0.00115376599905065 0.000146424309596045 -0.000969724432058008 0.000124074280464586 0.000143168351771703 0.00129330314883648 2.56805819122683e-05 -9.36939622360751e-05 9.68892935223236e-05 -3.41175282473567e-05 0.000199942037092303 0.000301997568069621 -0.0360168169652019 -0.00601111833296203 0.00633348653410339 0.00276787286030433 0.00259954461232624 -0.00255498011431873 -0.00298506955309549 -0.00435387209370833 0.00275047940870014 -0.000434045450516558 -0.00303011428055054 -0.00256320653485651 0.000196857925713868 0.00535887539680946 -2.4502001839267e-05 -0.000872835409521365 -0.00059536672320809 -0.000961928973867171 0.000759487258393679 0.000346193633411563 -0.00160781505346882 -0.000127749976180873 0.000420250676678559 -0.00121703873863539 -0.000374452808405357 -0.00107289045283073 -0.000544885049549542 -0.0250415714029514 -0.0129780051147227 -0.026650928059094 0.0335435579615449 0.00406236111448959 0.00310807053092737 -0.0896207152555189 -0.000732681265680491 0.083228570766674 0.0222826473233832 0.000865663073531486 -0.032100542417914 0.121831486399997 -0.0533192001532004 0.0518303282628603 -0.153968893407767 0.0272127895095125 0.0678813316233121 0.653180143933008 0.148948847546487 -0.475124581688526 -0.0418476904212563 0.082248055800653 -0.0021281708367932 -0.0816159840015416 -0.0671337495309635 0.063651142100347 0.00335863625669994 -0.0728258481722907 0.0550556956547863 0.00883990538463485 0.00294069216443798 -0.00620959662184635 -0.000387234941319301 -0.0104704752253668 0.00354284771574254 -0.0119340379172988 0.000914977343184283 0.00336623342420111
  42 1326.72293405338 ""  9.71816688880803 0 0 -0.0266414433081286 0.0176814723946975 -0.0617881198056947 -0.0329627966017852 -0.026954868827673 -0.0155220291105492 0.0132769910244604 -0.0045873554185127 0.024217844964489 0.047723698207989 -0.00479485497085944 0.0417591089906371 -0.0326974319011271 0.0238365021662905 -0.0208886086564851 -0.126444766319823 -0.0635929462474092 -0.0295062123129532 -0.0445298181174964 -0.524487601121386 0.0767013075672791 0.110524203161598 0.607037120211907 -0.0769803026490865 0.0203057996897478 -0.0175166099128701 -0.07804083226151 -0.021303784750788 0.0510352815635274 0.0145243466725023 -0.0682903994726518 -0.0152787746070761 -0.0664414183824658 0.106721371940091 0.0559208697346136 0.102462756471438 -0.0370399769932458 -0.0722172149597592 -0.0138673045958819 0.0623394365522071 -0.0724727991624017 -0.0247632082286451 0.00282424844048844 -0.000145740655550219 -0.00340094113724914 -0.00154342084966686 -0.00105353846945355 0.000665009285179731 0.00024611661251959 0.00559382377082979 -0.000195155651795803 0.00118415734661468 -0.000880212081953188 0.00176504959798433 -0.00406644585935026 -3.65727645241685e-05 0.0035351644828685 -0.0161309908657779 0.00943299376441591 0.00927313572012638 0.0110735615549384 -0.0421879122333578 0.00558344475969889 -0.00250590682820792 -0.000170866122536753 0.000544211455976408 0.00126220769312864 0.00686613446572444 -0.000797642543436783 7.04269521391096e-05 -0.000995924146694636 -0.00400703946891618 0.000838152256614806 0.000782487496143939 0.03107721586486 0.187511518830196 -0.0157790051711432 -0.0564487073275135 -0.0337810656119938 0.00322151150420107 -0.0641909480299281
  43 1351.89245313609 ""  16.5753064834528 0 0 -0.057327355220219 -0.0922937006737849 0.0284151659015243 -0.00282726215379693 -0.0365855409903791 0.0486403390281271 0.0183200651861043 0.010068143604002 -0.0427563222565236 0.00406802401992201 -0.0128093184350492 -0.0248838269600654 0.00375168462964309 -0.00195206093189789 0.000133797956469189 0.251738275035081 0.524236932639178 -0.156243961986559 0.0285114067012819 0.292441770638676 -0.0226814088641203 0.123258368594488 0.381911469368764 -0.14576145414475 -0.0073875219156605 0.0186416435156956 0.111579569459791 -0.0876739022196182 -0.0372901212804963 -0.000237914561649288 -0.0225887832566478 0.163262590374202 0.0627183627721215 0.0151123942115479 0.00280336144731946 0.0586126002490819 0.0158666000653007 0.0201005184900497 0.0485327199827814 0.0311096139189596 0.0387057266396013 0.0291660207485503 0.00187560393177606 0.00207229458236769 -0.00299084981718973 -0.000649291682572713 -0.000513901003322567 0.000807132390691286 0.00262232537877173 0.0023505826381958 0.00230310494225045 -0.00130406339805372 -0.0107318920181129 -0.00125738306738088 0.00938359835115794 0.00383963468741554 -0.00932103902250467 -0.0333111812193961 0.00944816677617296 0.0216847731269839 0.00983472406017425 0.00140457389197428 -0.000705746388186573 -0.0119867725761089 0.0384612631534736 0.0183040746192854 -0.00391494044517745 0.026839553202818 -0.00739359434291963 0.0184582209641375 0.0409338883510274 -0.00698628977903776 0.00974345571304366 0.0189448139568099 -0.00624430436037915 0.068198329333259 -0.0714417482487352 0.0036498501196803 -0.17882781366375 0.00695066028516754 0.0771313086362037
  44 1372.30594877362 ""  8.07669108328199 0 0 0.00138689187533222 0.00286225559361247 -0.00430443549207944 0.00190687108903322 0.00467094400562831 -0.00336244040848115 -0.0012578264668949 -0.000952976698574278 0.00138243315881876 0.000833482876727732 0.00186084036304256 0.00362869918286683 -0.00103384608246654 0.000209548381814463 -0.000961785106102558 -0.0189047135361142 -0.00127500402731757 0.00171984397169005 -0.0145917173496354 -0.0577687995496906 0.0121498612935267 -0.00603636328524212 -0.019033808687223 0.00896804765928013 0.00191286720595777 0.00514991266931819 -0.00753531253675421 0.00525033514573747 0.000189148159546881 -0.00106131782314014 -0.00208241631022728 -0.00454018229740912 -0.00283244873805358 -0.000655158558580277 0.000183010707593997 -0.000816732198098442 -0.00228150939528917 -0.00363393040170184 -0.00519152122178312 -0.00296298903786506 -0.00307694148466737 -0.003158067956493 -0.0019376544700218 0.00988160931648557 0.0181580624506049 0.00709552508746327 0.0168016969976459 -0.00771026992123273 0.0242355253921109 -0.084431457429694 0.0260022467997271 -0.0359344663674452 -0.0843114068240426 -0.0402867367762382 -0.121659168476603 0.0483051461459086 -0.0769610287697665 0.00543938935673363 0.0679325748068701 -0.00750792876902878 -0.0905550333320396 0.526879998644085 -0.0274030741937464 0.0564375928854549 0.363584023370925 0.237034781682071 -0.0357236276868079 0.278506539055161 -0.105791115643967 0.1657963492718 0.35143275615089 0.0882000640127417 0.00455304544510682 -0.00328370632845142 0.000666121854285658 0.00209849314952393 0.00819142097452527 -0.00308875853909456 0.0198538382970214 -0.000899805697776937 -0.0110455032926582
  45 1384.74757527418 ""  48.4177053492226 0 0 -0.0117015768374821 -0.00251744545380943 -0.00141681855470771 0.00247250453962818 -0.000914909424642424 0.00185774559338184 0.00470559708088707 -0.00133160943728012 0.000564758982040411 0.00142483830043039 0.000742984297938042 0.00119952578773042 -0.000960106601624166 -0.000295992910916619 -0.00127629351944135 0.0573383010764607 0.00705238993572302 -0.0213837261170492 -0.0129009542397797 -0.0279384238247631 0.0100962055107092 0.0105629356535474 0.0308525551477572 -0.00924493451168416 0.00548685632156717 0.00470949558533283 -0.00118638954616247 -0.0153141986657512 0.00598584928868827 0.00389974633148563 -0.0173006578476422 0.012900580934099 -0.00688539002691869 0.00204447358988644 0.000551614991013588 0.00745769759678729 -0.000506018868558723 -0.000843890320133246 0.000372188125827892 0.00171418502694003 0.00372523911039683 0.00168979286509761 -0.0131020154601549 0.0298135136561837 0.0131953081787037 0.00508428965959307 0.0132175415952022 -0.00167814607419632 0.0313532669238041 -0.110964725638886 0.0116731385211959 -0.0212565613858863 0.0985973066428171 -0.0124034122475756 -0.086039677610895 0.0383993594948668 0.00933259855515026 0.0207195755136293 -0.0526238962653537 0.0056776710652403 -0.111702112485804 0.536519096459398 -0.0341873867277152 0.127118012300332 -0.270554302551585 -0.144719881706766 0.0797561202382408 -0.39508321830775 0.0294450468307022 -0.147313895374619 -0.257696218561015 0.049925042560237 0.00859326434852363 0.00075944322718535 -0.00515612922664911 0.00591971155298925 -0.0127291528458081 0.00186944065351232 -0.0412092856243106 -0.00282234183986088 0.0318824426831792
  46 1410.61340031283 ""  5.93905219495406 0 0 -0.0678030488881347 -0.00082114304415399 0.0223904820758054 0.0388782610576033 0.0492454874252062 -0.00480554609900317 0.0126757402164696 0.0389300431159722 0.00932553596990874 0.000644906698112149 0.00379453441008004 0.0121392184585061 -0.000984604260295281 -0.00117516350391305 -0.00288539393013637 0.677254301422744 -0.0341983793100279 -0.166156703608572 -0.196664900984728 -0.349997482391407 0.12512972647189 -0.00884966065973702 -0.0969189873208815 0.0726687759959884 -0.0494363232497417 -0.172205501544027 0.00549220594185058 -0.0507224283303719 -0.151506003347518 0.0587600827102764 0.035632339613273 -0.140359430086192 -0.121840059783039 -0.0161078621683857 -0.00459165164712714 0.00406834841478131 -0.00758976521961948 -0.0162490166439592 -0.0229296243700744 -0.0220514893800923 -0.00144229443224078 -0.0107628588712712 -0.00295214981332344 0.0081736470069581 -0.0114761117074825 0.000275018025903678 -0.00140680217228341 0.00108792512557861 -0.000480739786990763 0.00716711523897133 -0.000179039389821649 0.000868769366610105 -0.00687035570641839 0.000679780785684513 0.0575450057064852 -0.0261245900771252 0.0928155029393371 -0.0322042099432533 -0.102327604565438 0.0370899734657482 0.0135967933886738 -0.0265205049411722 -0.00413383395785398 -0.00982752628705746 0.021660190920919 0.0110362763803065 -0.00247720676179422 0.0233649069824762 -0.00448045339011841 0.00944155260516629 0.0188877485586063 -0.00724883341463428 -0.00918138288791939 -0.00860030805542101 -0.035848031572163 -0.140762612062653 0.0189255554747988 0.0176504467289773 0.0919221499940922 -0.00577324224424956 0.0456211340292178
  47 1422.57272599033 ""  2.62909223324659 0 0 0.0181206983834796 -0.113135465058151 -0.0185966799907807 0.0282418992725972 0.0781572466959409 -0.0226970957930874 -0.000792178269447196 0.00293009958998379 -0.0193955512764383 -0.00294266550067326 0.0155767966367256 0.0176818039987897 0.00145747286898742 0.000497082329228264 -0.000152647057066567 -0.24206462281615 0.404631377782095 -0.0391982890265472 -0.129031369971081 -0.429923297630114 0.108037100380202 -0.0853374201028291 -0.363128271801571 0.095453122553059 0.00991512001748847 0.0894362423484046 0.069438364142676 -0.0390257825561176 0.0552627444947592 -0.0183685178742969 -0.0100773100283655 0.103146257742761 0.0600285747122541 -0.0556093695733814 -0.012992134181445 -0.0291616940664519 -0.0174967974205674 -0.0475088310386077 -0.0558547104811263 -0.0437043422792286 -0.0154900601183578 -0.0241074165733781 -0.000923095496451606 -0.00238780012898641 0.005454714084143 0.000104603261316278 -0.000749775237024412 -0.000865743231031617 -0.000276913892355816 0.00507473558089124 -0.000964971346530428 0.00289738386049444 0.00259010121033617 0.00280146367868499 0.00835664524363625 0.00553811247319362 -0.0265470684617711 0.0128547396351196 0.0206356738460243 -0.00912093754717069 -0.00234632635743281 -0.0206420635627847 0.00731336946004034 -0.0287473023753118 -0.0100634633046574 -0.0202086919051052 -0.00207831011503274 -0.0287982765366482 0.0125454471824137 -0.00369379632296133 -0.000601308352089967 -0.021939891300547 0.00887516994156147 0.0272398775972653 0.0202776993191826 0.173837578619085 -0.0653191509069148 -0.0231687623522339 -0.204187349716631 0.0148604729874971 0.00385127354046678
  48 1434.41087592937 ""  18.5311196621052 0 0 -0.0268456676380556 0.0352470634242558 0.0153268794821157 0.0117221282399968 0.0127647349476885 -0.003446889122432 0.018707282661378 -0.108434086089813 -0.0158261718180667 -0.000846714498526782 -0.00110262228844709 0.0047059082586761 0.000499763717137978 0.00114853045248817 0.0011903496289111 0.266780235226539 -0.110942142587304 -0.0347822152386585 -0.0277289605125126 -0.0980120322981695 0.0243836618548868 0.00224731295308601 -0.0352869866281733 -0.00211575420516524 0.143445591971943 0.400928403648288 0.113398792038417 -0.136105989641584 0.402128153834172 -0.0697252394679288 -0.197573345149822 0.324103040992821 0.165333927782006 -0.00567855157931623 -0.000843125697020596 -0.0113255240072342 -0.00285539055676102 -0.00751128352416002 -0.011546215153025 -0.0109155318276248 -0.0121354528894317 -0.00914038676205824 0.0294109438499784 -0.0288195346247243 0.00800837513619538 -0.000963687409950319 -0.00151236999915973 0.00242748727683504 -0.00814854925562119 0.00857115724466351 0.000357837138542319 0.0047249304656055 0.0035030808791196 -0.00155843447024965 -0.161544833072658 0.0343162318913046 -0.158134860834323 -0.0839894637332944 0.234452275248361 0.0242612769577226 0.0175420886088841 -0.0293553932678777 -0.010529197064991 -0.00897429343234915 -0.0263127985381844 -0.020918148040516 -0.0319393230240516 -0.0029370144282558 0.0283892071866042 0.00301616242017646 -0.0120253010280889 0.0271102800304955 -0.00707747158555042 -0.0113326230357495 -0.0135679309134847 -0.0850207440171484 0.0488736750547489 -0.00163522636054187 0.0883160511625254 -0.0053331406298942 -0.0259647844858426
  49 1438.94866923217 ""  2.42051219989136 0 0 0.00132000592694506 0.0125163436134142 -0.00155952479714361 -0.000751448678851403 -0.00151958409871274 -0.000466285719388827 0.00778539141430837 -0.0496887907111746 -0.00869671617676559 -0.000281993273929468 7.48927067334519e-05 0.00120501868664037 -0.000173749853644669 0.0003532529885053 0.000850222367340069 -0.00601499472064974 -0.0360385668963825 0.00933889981031397 0.0169128973245627 -0.00659502725697633 -0.0044414776325147 0.00212879115529408 -0.00495557198832183 -0.015086669194859 0.0662589694732402 0.198372743284014 0.0695624120495273 -0.0777145317492771 0.19163973145462 -0.0299473529508879 -0.0901126417488389 0.150243163495906 0.0755800253357147 0.00396920966845514 0.00102037462322133 -0.00592879280697144 -0.000375596020739314 0.00258985651740263 -0.00542281278946239 -0.0043726113249827 -0.00612526196521821 -0.00390261287884721 -0.0651752170798983 0.0618412734755381 -0.0243640015258943 0.00214430430102423 0.0023556702000108 -0.00429113105809704 0.0143573133896632 -0.00702571703813165 -0.000837564965654793 -0.0131104551979623 -0.0143866294142278 0.00306986996604828 0.435713202417738 -0.098426103639938 0.376238022279759 0.156373463248412 -0.561595726099363 -0.0296073240171715 -0.0218669930994501 0.0292083044186082 0.017637545419595 0.0519624676087087 0.0727856601723399 0.0751799285413468 0.0816166911306324 0.0507739851313247 -0.0850888716089703 -0.00409274484717981 0.0250957401606459 -0.046824225410984 0.00224195299222505 -0.00526720473982951 0.00189222077612257 -0.0062168615936801 0.0074955897348141 0.00101713586521927 -0.00109163299302604 -0.00576634457274438 0.00544998997866305
  50 1471.32623752476 ""  1.15537851488573 0 0 0.000698266923642427 0.00668947375666082 -0.000935910241381193 -0.00195811663523643 -0.00381116434519634 0.00145573670035244 -0.000236468867834649 -0.00331532499311089 0.000275710932736797 0.000715357431216542 0.000480605115092206 0.000514029402529806 0.00192663482755372 0.000929960939768588 0.00113996499943691 -0.00194134536145292 -0.0156568736612121 0.0036267186439161 0.0151129705913149 0.00804990691489964 -0.00486296513671115 0.00476403325045023 0.0126590793346741 -0.0148327770754416 0.00396162344956195 0.0105813713942804 -0.000882075183015827 -0.000202678012781735 0.00836210960411551 -0.00195198239438258 -0.00557523051873239 0.00540031578309407 0.0028056843993988 -0.0142307259991278 -0.00234179752640997 0.000197136306480839 -0.00246686515102881 -0.0119249437246157 -0.0164680150150419 -0.0133484944185413 0.00190371652157729 -0.00398158181400681 -0.0145958276071567 0.0116500553478448 -0.0020170238026293 -0.00340524053391127 0.0029711248172921 -0.00201908426416001 0.0347292418072434 -0.0216159146772571 0.000413292689061198 0.0478836171164771 -0.00344933501696923 0.00179091908712561 0.0463139825410914 -0.00524275650435044 0.0421330869240888 0.0103680992003943 -0.0628813758052288 -0.00248491449568273 -0.0539010504482951 0.0800918577175678 0.0410511856163609 -0.60094963236341 0.00439273412448568 -0.281435330783195 -0.34640841083824 -0.25372856889654 0.347043356539251 0.162103157667893 0.365523960741539 -0.109826374019802 -0.000143354306814015 -0.0029510084843863 -0.000251864811773597 -0.00285491050129861 -0.00533288629857674 0.00205199422121752 0.0289468473501509 0.000228041835269463 -7.1846490109151e-05
  51 1480.87082741659 ""  1.18379878476431 0 0 -0.00540756039543588 0.00664834286618689 0.00267339158172037 -0.0212440317199366 -0.0160372158327397 0.0233572807116982 0.00315749042557976 0.00446768499358892 -0.00384884068608528 0.0101930170512821 0.0224848212027271 0.0141396279411083 0.0428705162832741 0.0535940691894066 0.0400957646483559 0.0358461669938013 0.00471610789823841 -0.0072876675012309 0.259376447458281 -0.0444181076619383 -0.0371213586984742 0.0426541919696751 -0.00543616988022903 -0.266315342273411 -0.0114561789463596 -0.0194380828989092 0.0443733158496946 -0.0421854852175888 -0.0142853805893661 0.012959169363338 0.0200164657097768 -0.0340755828331527 -0.0203259799761316 -0.486513096927783 -0.0728659307678132 -0.301724453816994 -0.0839567540321223 -0.502797586297242 -0.236411441796486 -0.122067246279386 -0.23008353198958 -0.134391436493179 -0.000102990100908471 0.000192545748229117 -0.000219437857417802 3.86959846273815e-06 -0.000104620836453124 0.000176668238510636 -0.000715959623724093 0.000147872345172663 1.18600175423611e-05 -0.00145867797244686 0.000104875425089044 -0.000511375808031267 -0.00251611926463569 0.00130508050331231 -0.00283718761930228 -0.000500208458135655 0.00331810340245371 -0.000849135899749181 0.00225683422080283 -0.00209429318789146 -0.00150147544220391 0.0202070360023029 -0.00180429567747675 0.00807762093818689 0.00731731189599991 0.0100371845077603 -0.00884299314175094 -0.00376449607701762 -0.01106459128382 0.00847849587288033 0.00168684379240236 -0.0014032400785773 -0.00251063739160286 -0.0180118464558525 0.000414773884434764 0.00690929571081552 -0.00556493824775673 -0.0019623006331595 0.0115160291587118
  52 1498.01821490857 ""  1.82922149705498 0 0 0.00718078420560584 0.00367549392237485 -0.00647661670510545 -0.0365741103524748 0.0236263829731685 0.0368489426181632 0.0143482722438527 0.0086274306738533 -0.0151558375409865 -0.0013697447571948 -0.000542161091838597 0.0049262685979664 -0.0157894415114529 -0.0255572477198427 0.0023074500396668 0.00274066600116795 -0.00492009652729164 -0.00418866987584168 0.422205540797177 -0.162422482524022 -0.034514934799606 0.0126098574990001 -0.150001422511376 -0.422381703632585 -0.0340281262040181 0.00407242856040165 0.291566764437954 -0.28669546236793 0.0277130057226271 0.0650856372804701 0.0804037439562935 -0.169087061634842 -0.102574365580787 0.271730225958406 0.0390829804398125 0.0295069189448501 0.0251375247282638 0.297136263049621 -0.0733492523566064 -0.11114077954902 0.0125696689458832 -0.0270186328526111 -0.000297029142338992 0.00142677859049832 -0.000475207916693148 -0.000704248620893934 -0.000491538694234732 0.00193863754527862 0.00112719544693622 0.000381066876016448 -0.00891755544259045 0.00229505508551949 0.00233579360148965 -0.0181886468970794 -0.00339222603785358 -0.0011630509811906 0.0108388661395799 0.00625021820375399 -0.0133719089503944 -0.00289720693849503 -0.0095901393711405 -0.0145317119765141 0.000870384808792315 0.0838998828413498 -0.108048727016131 -0.0337764049754764 -0.154268949919929 0.0982146366640887 0.0829620562320841 0.0487494190104183 -0.0070064321010316 0.236402531318518 0.00234354443567522 -0.001355064398607 0.000578039412740976 -0.0156110349381124 0.0167933944527089 0.00152353078737425 -0.00871702911126812 -0.00263211872177436 -0.0152854490115931
  53 1498.73767259207 ""  5.02972418214831 0 0 -0.00163611938396172 -0.00554739587243976 0.00130582269918169 0.014421939674188 -0.00916943430406097 -0.0147685580719809 -0.00361017379257631 -0.0025403133356961 0.0063914998996887 0.000874447259839288 0.000128716807592748 -0.00158451943313154 0.00693537759729244 0.00864964606581851 0.000370884809738902 -0.0122638831180178 0.0104828751795521 0.00137769209151995 -0.168481129044402 0.0631915072276579 0.0140270092918145 -0.0054699164141904 0.0583543434059629 0.168924442655649 0.0169610165369222 0.00734109139100196 -0.112947385308915 0.0976177598931332 -0.0188959653165143 -0.0193147971574496 -0.0438907454271874 0.0663539150113544 0.0262740087988223 -0.0972877933365892 -0.0142047006653096 -0.00617293037274937 -0.00963428404458967 -0.101817841415073 0.00722266366039219 0.0207554069293598 0.000165613785856284 0.00535050559302907 -0.00450410906737776 0.00787907768374007 -0.0028591674117297 -0.00210234537556673 -0.00126738481444723 0.00498406935307391 0.00477451805109781 0.00240405221667773 -0.0240015808378402 0.00506963845359136 0.00503449016815019 -0.0478281076972995 0.0465144966952139 -0.0108461528154932 0.0451756930835613 0.0261245028417901 -0.075550087429984 -0.006954363378882 -0.0278514153243489 -0.0359654119243406 0.00651612453471422 0.219983500616312 -0.282134510779841 -0.0871769091030239 -0.404788219596396 0.25859442193757 0.21614612796792 0.130152731742846 -0.0123053640986784 0.620271833171675 -0.00150421405551938 0.00406393765491859 -0.000101242955380236 0.0194545439925208 -0.0318720851914336 0.00479863668498664 -0.0229230956440609 0.000817785516015661 0.0330223685147976
  54 1502.17882071656 ""  5.63764375750006 0 0 0.00450150459683566 0.0033880625176539 -0.0033605039064584 -0.00923555215556618 0.015282381670952 0.00919857967688187 0.00658186533434146 0.000616591151599472 0.00221908475882593 0.00097108438895342 -0.0021775621880846 -0.0103552863483628 0.0137043704248916 -0.0118977411936062 -0.0635975850807034 -0.019023037083137 -0.0457181832601325 0.0108220033265446 0.128510078359762 -0.0634330129802092 -0.00696935666760992 -0.00242560036079734 -0.0770226191000495 -0.126476080425878 0.00862195030071809 0.0367391197854611 0.0497211394677919 -0.0922575674613868 -0.0122095655320663 0.0302379936403193 -0.0257893341535588 -0.0428001843241384 -0.0660891524157562 -0.347324846809405 -0.0622326323931583 0.519690503500204 -0.0179926152809151 -0.294963418918251 0.169101550089608 0.164347665712145 0.518481368635888 0.245267239695176 0.000154273455868628 -0.000537235639579948 -0.000107367732250807 7.32063373305947e-05 -0.000115994134583869 8.45662878326403e-05 -0.000518664626150616 0.000716951434261219 -0.000113614423041001 -8.9435128692729e-05 -0.000314934621208111 -0.000518142455725286 -0.00138755013204701 -0.000814850871337352 0.00106893857711387 -0.00087772375445301 0.000712242208954934 2.20443624327217e-05 0.00143475185617053 -0.00315017930346923 -0.000805239349079593 0.00537886708370441 -0.00155420208867239 0.00129140335952676 -0.00250402266951839 0.00562819936666749 0.000125019577451591 0.000807605572445104 -0.00177766874638705 0.00691573988867382 -0.000132532438915404 -0.000888619130755081 0.00104521067027511 -0.00344018886762148 0.00739667578894003 -0.00113903573558004 0.00941575958488953 -0.000906931668221841 -0.0141925030545896
  55 1505.22456468189 ""  5.9241822021571 0 0 -0.0289007185021946 -0.00993923152297197 0.01873558367486 -0.0167661565274545 0.0221015182397602 0.0207106764770395 -0.0303900040240392 -0.00864419733022561 0.0229817082157434 0.000439053402060488 0.000453062918734645 0.00435386642844349 -0.00150795990046354 -0.0147327330450027 -0.0032726448894446 0.0904296881328433 0.0376532086860438 -0.0186916062660273 0.290583668860894 -0.145000767419393 -0.0204082479133367 0.018479746628836 -0.107695365191371 -0.307012998931833 0.026213284682943 -0.085291679865436 -0.48579054631556 0.534676106443934 -0.0346512944221552 -0.126072019715404 -0.0638109701100256 0.261879962790799 0.218361681394092 0.0721107912143953 0.00756845059069107 0.0897942732494809 0.00364102504536538 0.104519192145299 -0.077298123595087 -0.0930789516577899 0.0852019457157079 0.00423050983204486 -0.00128806476545709 0.000865835099705961 -0.00144849538768732 -5.78231621932998e-05 -8.37043683280112e-05 4.84030785646488e-05 0.0001251530890025 0.00138007082326394 -0.000263193689624947 -0.000852962505959053 -0.000432815866940714 -0.000122522600112074 0.0208908441536718 -0.00514840362503219 0.00967505546555102 0.00210280831378091 -0.015545146772992 0.000573383075226317 0.000771125633329495 -0.00262498343772459 0.000680931308606944 0.00715003568287796 -0.000868807661001537 0.00331855184806266 0.00226589336483014 0.00472543052467812 -0.00344393659563841 -0.000403249663722408 -0.00180192067882237 0.00355618456884638 0.00118873338332467 0.00258319011914396 -0.00739193902568757 -0.0133660750853589 -0.0342365554741836 0.0168315909258234 0.0263310677036236 0.00150568564587302 0.0420216377006679
  56 1510.33278450006 ""  11.1120501136391 0 0 -0.0121711829850882 -0.000507133998865517 -0.00684905617412613 -0.00259244842073887 0.0134859155749346 0.0111574297225239 -0.0170091143985305 -0.00154283217998136 -0.0148259384117253 -0.01025472043543 0.00731254183854212 -0.00497179981514956 -0.0396327090952538 0.0198356356414132 -0.0262172128946923 0.0382087459839644 -0.0174761178592321 -0.0190925766493102 0.0928307515937243 -0.0672842710818989 0.0034523252493991 -0.00258635837894098 -0.0807208264894846 -0.110672948210357 -0.0794177155839028 -0.173186108591213 0.116103941992642 0.109995903976166 0.198783043977561 -0.0798202750670607 0.242853730393789 -0.0161380906728359 0.221504922596993 0.0312988039957948 0.0138378827830631 -0.218304713396706 0.019724829486907 -0.118246158938649 0.527876383353847 0.539808001333012 -0.230872292699481 0.0800131759707248 0.000147832130974839 0.0015193084819434 -0.00105395707957029 -0.000102712958293613 8.44480371658158e-05 0.000187378548934687 0.000874338976446086 -0.00140197087233638 -0.000880556081142272 0.000960143570941099 0.000478472000666405 -0.00214745236441713 -0.00392645244876235 -0.00165044691013786 0.0130680985650115 -0.00164677730987358 -0.0118457232933 0.00373999557800101 -0.00278900690902602 0.00401479385029346 0.00042386514440645 0.000175983599739638 -0.0115534881702226 -0.00809604655432508 -0.0223315774625744 0.00534752331344869 0.0143211999256513 0.00767610817256689 0.00469167346534915 0.0245028852839698 -0.000121457773296543 0.00102903314824165 -0.000573458255902239 0.0122463234599201 -0.0100189674923197 -0.00248059366967929 0.0105557044979556 0.00118462189837539 0.00335839697262011
  57 1512.62451036516 ""  6.54676391581846 0 0 0.0178907305816376 -0.0094550676490033 0.0177361515518204 -0.00684245448701841 0.00892102464445132 0.0082766913845214 0.025293556778765 0.00323049908370074 0.0305100718323601 -0.00770732550606015 0.00495591866585056 -0.00361731984712576 -0.0223604348174351 0.00926661490240991 -0.00823085490548973 -0.00372251871412846 0.0663102133188779 0.0155291614093741 0.106822882865255 -0.00220401157509537 -0.0122849872213796 -0.0105211656520143 -0.0969384336833864 -0.0816235733158756 0.147828788553309 0.310230367998403 -0.275623092945873 -0.130285378134618 -0.375214415201605 0.131164721946653 -0.451178724163439 0.0562753877529283 -0.381919845436671 0.0576222548471418 0.0129241510393504 -0.160381586353069 0.0138641770302537 -0.0206134658507812 0.263240219211624 0.265416829454561 -0.164497967034314 0.0205079154560024 -0.000689936652355261 -0.00175829255375976 0.000738618868006697 5.36454696405372e-05 0.00014539073821932 -0.00014836102973384 3.2363622196151e-05 0.0012791788666901 0.000325660382538016 0.000213697567098306 -0.00041444743427325 0.000406393640788441 0.0135643931235218 -0.00094711974466029 -0.0118374593373745 0.00227490144422599 0.00693488190420351 -0.00423861056441898 0.000652837044698619 -0.00286611490678493 0.000155794536403913 -0.00632707796111566 0.00205635491864007 -0.000900979653946878 -0.000430154614586865 -0.00268147698467873 0.00104677716624247 0.0010872816618965 0.00456618772564116 -0.00479639998962654 -0.00262066016389399 1.23209786232672e-05 -0.00361444191059724 -0.0267471358673602 -0.00611047215339735 0.0118888903592584 0.0167706733542421 -0.000159499232849658 0.00754113110150318
  58 1661.49319801735 ""  27.3862952427426 0 0 -0.00902864249212477 -0.0120656696012265 0.0151204633088795 0.00100130409001172 -0.000657764678912058 -0.00268257552745942 -0.000543325721342617 0.00505355163178728 0.00115087015434488 -0.00112152596670865 0.00075624605992733 0.00103912035355667 0.00035685504169718 0.000813456305686175 4.40793878557083e-06 0.0433360893389564 0.00268944675464493 -0.0011848244380608 0.00304931325698034 0.00944349251158829 -0.00560743116014264 0.000698526969547648 0.00142808974330562 0.00128006566835083 -0.0021248179139812 -0.0235953158843375 -0.0402488108039281 0.0405014046710937 -0.0216179056602266 -0.000104854834842676 -0.00240292967913403 0.0177480602442079 0.0095607790158494 -0.00238592190168101 -4.30932146941623e-05 -0.00478654703934421 0.00191618986435705 -0.00364753261878016 0.00864377769037518 0.0102765153567535 -0.00364627912689214 0.00144796105950387 -0.000483670441520034 0.000491481316491227 -0.000639068556759819 -3.79668712795924e-05 -0.000420257407645911 0.000736565805499703 0.000120335476259916 -0.00038933965841598 -0.00042232321531063 0.00146550039500562 0.000781878164180756 -0.00108159999371804 0.000166915800228204 -0.00197387321145128 0.0143895294311314 1.00597128027313e-05 -0.0121797639990058 -2.28708826155714e-05 -0.00190648878015788 0.00074489373743925 -0.00401587809633463 -0.00247739189744852 -0.00689166493948048 -0.00923620499270517 -0.0162974627824889 -0.000265951982008509 0.0105800700939096 0.00440112444950495 0.00132099384116051 0.0145487497967102 0.0477831193308828 -0.0332049402125459 0.0364692164800407 -0.22427099852282 0.603654317008247 -0.105519145414735 -0.413326409500065 -0.0360268056730717 -0.560957122377021
  59 2709.04532063863 ""  242.850031646068 0 0 1.53769683722703e-05 -0.000259118370285699 0.000394028943518862 -0.000332114225491838 0.00023172544175139 -0.000102175353109051 -4.44093354837894e-05 3.58529551669101e-05 4.69651683977317e-05 -3.85108513572765e-05 -3.424415745874e-05 1.31340095927744e-05 -4.12748976527402e-05 -1.07083044475129e-05 4.76889025633651e-05 0.00194648748508078 0.000191464182691193 0.00242776212551239 -0.000110343112910709 3.75298352829778e-05 -0.000789648752304048 0.00184092887929079 -0.00149502355571019 0.000869349374204417 0.000583569272460748 -1.88882653048925e-06 0.000274050201416288 -0.000535072653722912 -0.000354446415335894 -0.000898284645032578 0.000126739474693975 -0.000378150000184154 -0.000109231897670715 6.90743457619333e-06 0.000201362341505774 -4.91279137226216e-05 0.000495475441575404 -2.2939662528536e-05 3.95174169627469e-05 0.000274636151738297 0.000193035516167705 -0.000470163438351792 0.00285511047678474 0.00105354389411359 -0.00099854446870759 0.00185952090328661 0.00418755621885563 -0.00450468093180198 -0.0460918298913609 -0.0170645045377779 -0.0570688673328024 0.000183969624397178 -0.00225852508275347 0.00300816980352301 -0.00494667462190775 -0.0131207282132997 -0.00314921874122735 -0.00461835278020651 -0.00495025048103335 -0.0179267414771476 0.540887857392579 0.160982619259383 0.776007146515768 0.0138351320087641 0.00911816052551931 -0.0327416174291381 -0.0157226064907159 -0.00517129751476195 -0.0198134881610361 -0.0178621636253719 0.00519462358846686 0.00552247462384002 -0.00154598806855395 -5.81911532245977e-05 0.000902705011221905 -0.00566944659023673 0.00218731812018655 0.00311945017169654 -0.000540045040837365 -0.000160530290037278 -0.00259173702250902
  60 2960.93242621089 ""  64.048538373949 0 0 -6.69882379318529e-05 -0.000250027036798524 -3.67386072588446e-05 -0.000138855643360351 0.000157237351066886 -6.52488009305253e-05 7.24034745524685e-06 -4.79386668234849e-05 6.70217552688031e-05 4.86010675826403e-05 -6.15515844656093e-05 -6.07288440533321e-06 0.000270125605101124 -0.000108514608493991 -6.31388525102963e-05 0.000593191193398674 0.000396263796366647 0.0012963979301986 7.17484434479749e-05 6.63060610720797e-05 0.000484773200893395 0.00076625728834166 -0.000571037487685564 0.000292436346424881 -9.25380074793365e-05 -0.000305071577803408 -8.60498429005184e-06 -3.45588479200409e-05 6.32395865676014e-06 2.60101953658287e-05 0.000828134621565127 0.000485057105353333 -0.000742922514774512 -0.000374781216347704 0.000796995913267614 -6.59964364838151e-08 -0.00303221292667571 0.0003914065807949 0.000261631350425481 -0.000215999356764129 -3.94462655720745e-05 0.000250160052164922 0.000932820410950241 0.000762770215624226 -0.0009925479497208 -0.000252832849561015 0.000758181841998094 0.000290462214090456 -0.000583002259532132 -0.00253826392634602 -0.00300802389468818 0.0251366410868449 0.0432694885266053 -0.0369259285641311 -0.00229864221480479 -0.00174773999423656 -0.000687227611600401 0.000561960869599577 0.000552840053025744 0.00201694913284487 0.0148622422926997 0.00959317660698101 0.0242165825249682 -0.329879609092297 -0.408392096337662 0.737321356782449 -0.16142636167135 -0.0427583677799128 -0.237254631982577 0.187527858648703 -0.0607173339331742 -0.0513940906024492 -0.00035305888896128 0.000526534125612019 0.00039138592491726 0.000400949398762899 0.00137233437375549 0.00120598645514873 -0.00442531394064754 -0.00859568283621636 0.00123668411150298
  61 2993.77237071463 ""  40.6325191655601 0 0 -0.000992011484115882 0.00013791204252041 -0.00240606326312032 -0.0479114330080533 0.0127954437055607 0.0121028810698401 0.00111807944768106 -0.00148277833055818 -0.000702414155475554 0.000531679102657333 0.00277148472728411 0.00176207380818028 0.0205880959675213 -0.00659260612652192 0.0245554747274286 0.00621990724053773 0.00302036707693116 0.025350513527157 -0.0676994560243619 -0.0487240031646132 -0.262158925322793 0.640643114839871 -0.132899457882151 0.118428024985437 -0.0264804631049794 0.00619273470931616 -0.00374077234143392 0.00549458763315115 0.00286920637540467 0.0197128902483006 0.00787325484067451 0.00486609477419149 -0.00748381672311135 0.0364466374702853 -0.170457737239539 0.00978497621097718 -0.437130710514109 0.0676074338040592 0.0606767853363997 0.145252237039442 0.165270656935962 -0.387437449456457 7.37174008233077e-05 1.60812057560453e-05 -8.83918338894011e-05 -5.24635125374987e-05 -3.18780045741539e-06 2.63397886258459e-05 0.000113716575155631 -4.17568815497709e-05 0.000152889622453713 -0.000168479169387424 -7.92774890081226e-05 -0.000163345696354856 -0.000175101282895254 0.000486291736729854 0.000173493794947829 -0.00013513143197864 6.3951107425864e-05 -0.00022148653397655 -0.000905169404400714 -0.000214799332643793 -0.00153253790113336 0.000316264867406998 0.000388952962754069 -0.00060407583031804 0.00192989500554594 0.00058044940587999 0.00246847982803809 -0.000241106208878374 -1.42821012209014e-05 -2.36174526276914e-05 0.000340639433762221 5.23819658291125e-05 2.36364692887365e-05 -0.000591317596122118 -0.000132871821141307 -0.000434452299054529 0.000451625798972553 -0.000159054433561939 3.44458012019591e-05
  62 3000.51808160094 ""  50.5753927873934 0 0 0.000811341651367901 0.00100787031447566 0.00411222449124034 -0.043483449047571 0.01336929972058 0.00976075768279167 0.00079945264826166 -0.00184517477086352 -0.00115502303985059 -0.00171472533851626 8.09438194031071e-05 -0.00131622629184073 -0.0248945011287091 0.00538017760201541 -0.0266834799583233 -0.0145048560004605 -0.00920749658871736 -0.0539217995598503 -0.0554354314360266 -0.0439058263244905 -0.219141943016224 0.577189986928404 -0.12793535493124 0.104966094303054 -0.0276904484057448 0.00719556148421496 -0.00428899072825887 0.00791889691113928 0.00481831737048033 0.0288162770938105 0.00859576432402031 0.00521220096704335 -0.00879813938620651 -0.0384260736395161 0.194349830267893 -0.00873326339935025 0.510000714082645 -0.0711579043074887 -0.062046271581128 -0.154082973832991 -0.173400059840049 0.411097625650052 0.000156285668132378 9.32300178054065e-05 -0.000227353107683955 -8.24790575988726e-05 5.90151347150414e-06 5.74885121913573e-05 0.000140138840745478 -8.64442243702175e-05 0.000142200076289779 -3.71573027890647e-05 0.000123450913579533 0.000231986132578014 -0.000417245827652782 -0.000308386001198449 0.0002337126616581 -2.99256213085115e-05 3.86410945523445e-05 -0.000106392517563459 -0.000833291841150265 -2.51771002780288e-05 -0.00129139032666418 0.000232895475785374 0.00025264672495827 -0.000288375492213363 -0.00188647378228412 -0.00062809497095515 -0.00243764282383158 0.00205940970941 -0.000880918792724863 -0.000256061703189437 0.000244322643046374 0.00020471181755549 9.42356778382813e-05 0.000125288603472846 0.000315883711651941 0.000946532324360154 0.00421003451262052 -0.00378437876060214 -0.00154548564104103
  63 3034.91648915969 ""  13.5703114559689 0 0 -0.00417114435615764 -0.00372408367889121 -0.0176575284088512 -0.00220843814054436 0.000863000846778904 0.00390168083968874 0.00173999142105684 0.0376757386516641 0.0372090223986833 -8.85365490920932e-06 0.000309090406183986 -9.23565978407576e-05 -0.00441729686902186 -0.000755613524644409 0.00187433242531082 0.0556152532983747 0.0372646120088671 0.216455767196916 -0.010717379712802 -0.00879429158550504 -0.0520008389654401 0.0355021028309039 -0.00709595324575092 0.00603031213232593 0.38280784838765 -0.10866487994374 0.0630698478114847 -0.195854144546206 -0.140575773997608 -0.736542956981044 -0.207720230841015 -0.193883548906815 0.227535386071314 -0.00251112977098813 0.00786912446556313 0.000732443036994855 0.0492976012964986 -0.00788408020774014 -0.0051924764019467 0.00558550245193846 0.007950986922779 -0.0175563316537262 0.000282698573682407 -0.000548190372343704 -0.000237940963826683 -8.70565105026309e-05 6.16170949596329e-06 3.28739553075614e-05 0.000124497363112162 -5.36948654941878e-05 0.000210827659932943 -8.2622630750816e-05 0.000103615246770429 0.00026632862680943 0.00159149141944371 0.00754974353905159 0.00228162476836883 -0.00194357901737765 -0.000848016126438392 -0.00173808269202775 -0.000792156829115908 -0.000189356049443313 -0.0015561236448542 0.000411251195492852 0.000519276083033126 -0.000776718160589166 -0.00175027450295238 -0.000576033607606228 -0.00224012004288597 0.00230125017607485 -0.000992272005826655 -0.000342459521679858 3.63206561670338e-05 0.000171096212035316 0.000433290935209675 -0.00447961593356148 0.000102593659349238 -0.00668737028338927 -0.00235210347398951 0.00126495210607066 -0.000966751747545806
  64 3043.82484808179 ""  26.4013742364946 0 0 0.0100903845854106 0.00688636841379635 0.0406911403828435 -0.0176873460377683 -0.00219901197659654 -0.0278162590863994 -0.00223575411342339 0.00967120127996365 0.000956227908216188 -8.84104528800476e-05 -0.000705028876081353 0.000120781997519947 0.051924840614891 0.0100585647465201 -0.0385031179457157 -0.128312101284353 -0.0819798878419701 -0.490566587594881 0.0668588660687588 0.0615842107830398 0.313204221160168 0.136342725254223 -0.0272580201286545 0.0215936613181977 0.119987526553412 -0.03219204446773 0.0170533368088352 -0.0261998085123589 -0.0187273871413361 -0.0980229595883158 -0.0683838713797009 -0.0611032445840459 0.0709991268165994 0.0176442294369223 -0.0137328973032395 -0.0115006149266764 -0.486484490793988 0.0851348536787255 0.0516356259855019 -0.141166598522551 -0.186136479856069 0.41687699621279 -0.000486477618487367 -0.000245739178633226 -3.7551944326868e-05 0.000102495740239762 -3.67126271621048e-06 -3.38303937735403e-05 -8.10822911224381e-05 1.05023165360658e-05 -0.000223543567650675 0.00018647548979111 -2.52955412257805e-05 0.000592525333612502 0.000247213191310605 0.000623822417450295 -0.000201379666675274 0.00345289169839373 0.000832252480873421 0.00224720353660778 0.000267711460481045 0.000330223517486685 0.00114934278396796 0.00110037218428547 0.00139989670459664 -0.00255213173425358 -0.00363116995136849 -0.00112412436944489 -0.0045960227626063 0.000276527105822826 1.53364578762535e-05 0.00012982004505408 0.000541975358560841 -0.000599809909052545 -0.000550746617869604 0.00209507941434101 0.00410507706821633 0.00954365324685002 0.00150474384895218 0.000181587600951562 -0.000901906998012219
  65 3049.11728948227 ""  16.1413111198812 0 0 0.00864288316030207 0.00629407006668548 0.0365451413120191 -0.0217498542374006 -0.00414644729689677 -0.0408968499495188 -0.00177617323707823 0.00647569181852467 -0.00163629175319272 -0.0001004000382571 -0.000477481753050458 1.16873746083569e-06 -0.0446829436645488 -0.0091831184265403 0.0384005967153022 -0.116291972419293 -0.0746972121891436 -0.440994475675632 0.101506499825766 0.0885695610584422 0.464015508170352 0.15948752742356 -0.0376554342867169 0.0219700193331037 0.0820353557926252 -0.0220581018861658 0.0111412742756971 -0.0111330334693619 -0.00782196231995215 -0.0423486735774494 -0.0493766138852522 -0.0433558717034498 0.0512738158691924 -0.0118373074013222 -0.00469461276327334 0.010157788004354 0.400900997148785 -0.0693733879399728 -0.0404649847669722 0.143901357235865 0.188381401312606 -0.421821881530997 -0.000388996994087997 -0.000214652832065922 -0.00012121333227428 5.76346616765433e-05 8.36703936506577e-06 7.76174812702422e-05 -0.000206515381294919 3.74812276550946e-05 -0.000648895259138393 -0.000463993896484002 -0.00135032117881954 -0.00931089365829917 0.000204149591343953 0.000703152134754106 -0.000138888592473605 0.00384876995593583 0.000801913938231705 0.00263495099655675 0.00168605192394282 0.000379138505122185 0.00310225575450083 -0.0146352120954087 -0.0184278228218425 0.0311825449655028 0.0588260332096746 0.018169188962136 0.0761214685666295 -0.0387505328988314 0.0156642137873073 0.00514284764398487 0.000556288391423436 -0.000372447493981998 -0.000547290118053278 0.00280013197450059 0.00375868282712448 0.00925078055623103 0.00163581452604878 -0.000869656455334548 0.000231031239245105
  66 3050.78408464237 ""  39.7096506186113 0 0 -0.000868372152277303 -0.000676382684262255 -0.00346302660776581 0.00286086731158274 0.000571463007389824 0.00549317936978919 0.000273013328872723 -0.000463656654499482 0.00033904464135064 3.62688311201006e-05 7.57967414741998e-05 1.683244196707e-05 0.00536005118493456 0.00115548543711491 -0.00495057815187055 0.01132459821363 0.00711493232800408 0.0419806178082339 -0.01361042554019 -0.0117932952899168 -0.0623458892922232 -0.0208022314746755 0.00478654227906359 -0.00283040815629541 -0.00669417816336033 0.00167685655547706 -0.000920129305001203 0.00017218696417993 0.000106808004230327 0.000792463643803926 0.00370550496917398 0.00324625688046586 -0.00385822820819323 0.00123647686895198 0.00156569475066292 -0.00136663363082259 -0.0469162429932707 0.00815464505362847 0.00482841188737542 -0.0184280279408381 -0.0242893803626054 0.054396461684057 0.00121204217578961 0.000125736466650634 0.000723548032701552 -0.000124955462175187 0.000245488445550563 0.000743602714602166 -0.00121882444242159 -7.17184406281088e-05 -0.00365631930745851 -0.000388670838568176 -0.0127156940711879 -0.0771466894552803 0.00141099434438551 0.00516836426125379 0.00276409125959685 -0.0092583383252489 -0.00596944152246914 -0.0144057432258431 0.0139582485260587 0.00184262747457686 0.0201312176346479 -0.117854397590805 -0.148623255506077 0.250772439321155 0.483907057735178 0.14849565380755 0.627568720697739 -0.361666251555855 0.147095346058608 0.0520932200361902 -9.20246508878225e-05 0.000221142943592097 0.000240388383986177 -0.000855336243212664 0.000459989986241298 -0.000444107476949773 -0.00303113414277045 -0.00343782999345778 -0.000336724453345952
  67 3066.85265082124 ""  29.344946203777 0 0 0.0124833929274468 0.00759134586572783 0.0466362434140925 0.0319329716368846 0.00550015300785627 0.0564330605478179 -0.00973961277223898 0.0110324361408925 -0.0127371894029454 0.000160509425226779 0.00078615825212221 -0.000119564359698992 -0.00837251576581284 -0.000362945001033782 0.00707303738520611 -0.141536261248053 -0.0886989574285124 -0.549369443355068 -0.133960787082703 -0.116919991375063 -0.633482260074701 -0.246192175359801 0.0484865119177476 -0.0342823845267784 0.195867726350922 -0.0534990368009497 0.0248719494695541 0.00811675188995697 0.00455145868793887 0.0364564378365069 -0.0927244399374954 -0.0815410710083206 0.0881146611504414 0.00245375689584565 -0.0270863769925914 0.00208454996012222 0.0603134092474568 -0.0123404040068845 -0.00753216142285455 0.0293741206074384 0.0375775566027365 -0.0837001392408856 -0.000628991579934902 -0.000524522503054277 6.39858947770287e-05 0.000139685832065962 -3.65260963043857e-05 -4.39045354966456e-05 -0.00011814141146454 0.00010124295494879 -0.000314601746442057 -0.000598304125109999 0.000362898402365505 0.000919373050145022 0.000706642124025686 0.00333249451676894 0.000156691355179107 0.00380874049795512 0.000869193972449954 0.00121263092980843 0.000233263393423082 0.000211661829665838 0.00133825721383367 0.000971173309373006 0.00128870847611914 -0.00219783360202909 -0.00489548393477045 -0.00132265632286888 -0.00641219405371159 0.0109656998626093 -0.00449873151858561 -0.00215313904995887 0.000180291419118512 -0.000478964780493112 -0.00114022266075491 -0.000356604059420601 0.00407955880921082 0.0139722146932022 0.00240497594464812 -0.00193131074872217 0.00160995116167596
  68 3091.38792529553 ""  28.0918734147568 0 0 -4.80606921414248e-05 -5.25304586432831e-05 -0.000271490208624761 -2.91581651155807e-05 -5.10591523651576e-05 -0.000250329032324538 0.000399507131203064 -0.000319490162330694 0.00061245854606373 -1.01204594941502e-05 -1.5243314143701e-06 1.33894049227394e-05 0.000390527844313456 0.000130886285677359 -0.000381310330359325 0.000930845196475317 0.000476674106287824 0.00335673048476844 0.000629889875020199 0.000556269857672522 0.00290119911387503 -0.000305464741021935 8.55568407452463e-05 -5.12201808791085e-05 -0.00671730239172412 0.00196220728359546 -0.000796636970195167 -0.00094491681216726 -0.000765451015662591 -0.00374641453189622 0.00288917882761797 0.00252588201798088 -0.0027307092818792 0.00022117861048528 -0.000186407706871573 -0.000128599876011708 -0.00341006228406815 0.000609530771960784 0.000464139098934556 -0.00124694255136121 -0.00189131698149359 0.00412967717107626 0.000791061152385011 0.000105341959456129 0.000980976838122325 0.000448564113641337 2.96393947317738e-05 -1.99164950588252e-05 -0.00278526006764568 -8.85272843801135e-05 -0.00189328826213571 -0.0840938599071345 0.0181824414490025 -0.0110023040744584 0.000143764464762836 -0.00262829928725471 -0.00103940616404595 -0.00431546490364093 -0.00358727657414558 -0.00682461522960793 0.0148589608068492 0.00433771194476816 0.0191537320303751 0.00211076244289016 0.0243553311602124 -0.0400832619929635 0.235422454120112 0.0834815142462195 0.338619278045713 0.768588071350487 -0.322756678399704 -0.165793206108651 3.30233851267553e-05 -4.92755865749638e-05 -9.11324775595215e-05 -3.52651078474658e-05 0.000505551964906647 0.000422640653159139 0.000311444431404598 -5.86814820272909e-05 -0.00115725435711881
  69 3100.82840951624 ""  22.5752100658138 0 0 -0.00545082036840917 -0.00315605673078669 -0.0186506004223991 -0.00598721806768887 -0.00067157593037756 -0.00805985709946474 -0.0476804038965192 0.0219548539214345 -0.0641558717910988 8.58947253344097e-05 -5.44120738143611e-05 8.95548228237257e-05 0.00134565678565539 -0.00090757082964707 -0.00127369964174356 0.0541863206225536 0.0381951941451908 0.210732764043097 0.0174820721956906 0.0146579377294365 0.0904521488579813 0.0528975248774374 -0.00956729246277863 0.00717146478568636 0.639398673166226 -0.188278639186886 0.0774528017058339 0.128557572694575 0.107039859683526 0.511813005065878 -0.198418238635386 -0.174086721879452 0.179907016225203 -0.00281746112517924 0.0169207647365525 -0.000502686498797092 -0.00709999848734598 0.00156521175091306 0.00110035041059113 -0.00532919241852222 -0.00698697842172129 0.0150531036051913 0.00122713243092666 -0.0014896927245385 0.000665925394357675 -9.16335377767811e-05 3.18277893146926e-05 3.80066331932034e-05 -3.3791879964069e-05 -7.86491002523306e-05 0.000169580112198553 -0.000639906951223133 0.000148408376974685 -0.000272510574009531 0.00318032322364145 0.0220906017862454 0.00554312554064006 -0.0137533221888668 -0.00449154682780067 -0.0163065470266957 0.000264328564278063 -3.6529949257728e-05 -0.000353651371227824 -0.000238053301624737 -9.12851533566167e-05 0.000278277008008062 0.00278449595077338 0.000880384518263408 0.00395397620349473 0.00526365976105071 -0.00233925396034279 -0.00115378366022992 0.000238444676433657 -0.000172795746000457 0.000536724298884988 0.00249721255747643 -0.00450548274371334 -0.0050446523401774 -0.000776851117892816 0.00366856646103175 0.000813414700919699
  70 3119.49024907057 ""  12.5624374474092 0 0 -0.000199159736834433 0.000504712226148061 0.00335993510364824 -0.000427577424804147 0.000543420372547548 0.000215809676490674 -0.0723283436334768 -0.0226335833147001 0.0425817455511243 4.2100228328265e-05 4.16680043645148e-05 -2.95097362470892e-05 -5.46492241426668e-05 -0.000304889807032122 0.000269740401807492 -0.00771526253059253 -0.00660630995030547 -0.0356191982977697 -0.00105453996172519 -0.000241394192241447 -0.00616428473147628 0.00839559027318417 -0.000914218064098035 0.00109960931856318 0.460512595904561 -0.143947865066301 0.0765870439352733 -0.0455839468136565 -0.0270483053836804 -0.108702121156595 0.451053518101589 0.438287619460975 -0.477159537913146 -0.000572302680545752 0.00238659657856612 -0.000166128800396092 0.000419175320554235 -2.72222175748491e-05 2.95193300391534e-06 0.000974914022083364 0.00126296997178433 -0.00289578763216488 -0.00452882796296312 0.00739038528392486 -0.00443054031764618 4.72874799031239e-05 -5.10023709752695e-05 2.69433398238691e-05 0.000283691857985216 -1.50123744382802e-05 -0.000224792911716038 -8.11175835456808e-05 -0.000129990846224929 -0.000153333032339294 -0.013704808593689 -0.105746548454868 -0.0271293291338212 0.0616983544760445 0.021617014601553 0.0810145352279739 -0.000470831979721617 0.000103985465428649 0.000307012721874523 0.000125737888213844 7.77856649542073e-05 -0.000311110352185888 0.00166613948385031 0.000687685729066068 0.00218158013446301 -0.00115868188787015 0.00084094428600958 0.000291403570900324 0.000459268641783714 -0.00054741146332544 7.44634478932262e-05 -0.00119448695021134 -0.000912173614893337 -0.000296360507685191 -0.00036474208804937 0.00230851644307537 0.000420713773060984
  71 3129.45502078759 ""  14.9070591121654 0 0 -0.000448294305913256 -0.000270282010175898 -0.00130541529737711 -0.00103080801685214 -0.000840081570809111 -0.00172230634319633 -0.00095838723001008 -3.40369262312906e-05 -0.000325958316129691 0.000157773707844645 0.000144117252951725 0.000453616954413873 -0.0250485187099796 0.0816293403304719 -0.0120693416428436 0.00371318878204731 0.00230903600684125 0.0154369801493034 0.00372680471114643 0.0022408492814109 0.0139268842221282 0.00922995522391661 -0.00326303033749447 0.000579162861473303 0.00860468173197163 -0.00274034742198358 0.00113112813634652 0.00120223310861358 0.00122443544202146 0.00526941165204369 0.00193657832989885 0.00200687912617869 -0.00225370688231169 0.182537647733169 -0.901392260845643 0.0346683107060707 0.173180732915489 -0.0145941311668964 -0.0286452572297715 -0.0598534617267834 -0.04664751518103 0.136118644231464 0.000804037821834501 -0.000845353182382698 0.000958424944979746 8.43180233292597e-06 -5.86975784615923e-06 -1.25603196862915e-05 -5.84871642841661e-05 5.22750264963062e-05 3.35190783451913e-05 8.65870367331434e-05 4.35715622251086e-05 -4.59904931440098e-05 0.00165784450373259 0.013129865876933 0.00343059018097164 -0.0109769433388792 -0.0037091578579826 -0.0143663127390867 0.000109692796862985 -0.000100353548323453 -1.86778985453942e-05 -0.00044618726077319 -0.000559888129455557 0.00112362144867925 -0.000409130641832739 -0.000109371708531756 -0.000639268895385752 -0.000131324061442255 -2.38767893568825e-06 7.45948618765862e-06 4.0648721221784e-05 0.000173265670538944 -1.58397228924087e-05 0.000163875515544289 -0.000164334078571714 -0.000214403319208636 -8.5707314522153e-05 -0.00162593331740547 4.15970422315174e-05
  72 3133.96161152185 ""  15.374587803527 0 0 -7.74325955908284e-05 -5.40383863931037e-05 -0.00181542034646679 0.000125839633921665 -0.000146301881527246 5.72910897485685e-05 0.00967221227915622 0.00449184512142839 -0.00837403666033293 -2.26655598246148e-05 -3.01624421783143e-05 2.2352453192665e-05 -0.000454834743620055 0.00199201241804449 -0.000457329548867213 0.00653618388460985 0.00323411404328223 0.01770780474034 -0.000383759151598722 -0.000402840296195626 0.000883491321767635 0.000292600614578787 0.000345656829696105 -0.000340355917486846 -0.0490828621655455 0.0152938876066076 -0.00876078568565441 0.00980093345725348 0.00676937307013379 0.0288860662964892 -0.0778283808896852 -0.0751370007282926 0.0807446741497726 0.00432603285846711 -0.0213781272134103 0.000882303796316138 0.00311599524662881 -0.000202166498708445 -0.000560343244241581 -0.00200102948095667 -0.00184551712965515 0.00512855029823786 -0.0346771467913662 0.0352296733054111 -0.0375228781519336 0.000435406847530514 -0.000442312140251674 0.00030805619678467 0.00137094932036895 -0.000385303547410998 -0.00197640871246991 -0.000681478980966885 -0.000462043761004345 -0.00114961755511971 -0.0691197313001837 -0.557945014585616 -0.145839131754691 0.451584155988887 0.154904250425643 0.59624813756391 0.000905610619756923 0.00154229972232793 0.00629514777776332 -0.00102414890252328 -0.00141308498110104 0.00182896778742946 0.010065121549903 0.00484541677354522 0.0136241289391862 -0.0016587837062792 0.00237800363013547 0.000593494504820995 0.000523005024416685 -0.000675011139233318 0.000572413555379863 -0.00218341747520247 -0.000102279040629137 -0.0010634447659957 -0.00280250855654132 0.00178915495740865 0.000631004211752266
  73 3229.42641997187 ""  8.44760638345796 0 0 0.000102396562081999 7.52393527056058e-05 8.39045175079893e-05 -3.90347283836271e-05 -4.9464897672441e-05 -6.12783133356442e-05 0.00140596348386037 0.00112409491563369 -0.00133340305540238 -2.00000030004526e-05 -2.35593369360078e-05 -7.50472720753574e-06 -5.95770514146237e-05 -3.20814763539226e-05 0.000135167864576082 -0.00257519088437583 -0.000332737129994859 -0.00252946647340311 0.000285242347424519 0.000257706751477868 -4.99816071635829e-05 7.88403641947871e-05 1.87827816498334e-05 9.61897237494636e-05 -0.00532205337506129 0.00110865707960486 -0.000573990170089503 0.000893825868028243 0.00032865261148256 0.00167234809416636 -0.0146828201726917 -0.0141771433994369 0.0158094084027547 -3.56735566052029e-05 3.57034343346737e-05 -3.43740710787611e-05 0.000427957250519483 -9.27863083755322e-05 -0.000191021151480984 0.000229109506860096 0.000447388604115987 -0.00120134726270379 0.0347548742571521 0.0706540295875545 0.0522038182251298 -0.000285374183341191 -0.000555213167050446 -0.000314719527185455 0.00208005310596523 0.00130184692550789 0.0020454125689979 0.000422349486349521 -0.00039312278155918 0.00031348528176752 -0.0759671623885719 -0.728391109038996 -0.167042708504755 -0.336120039518992 -0.0954910343405362 -0.44482348193217 -0.012810118748159 -0.0040089070490394 -0.0152279920193799 0.00057492305134167 0.000932232275183795 -0.00116163190660326 -0.00385156768343236 -0.0038620101370036 -0.00658421916850642 -0.00339390065123076 0.00195305158113386 0.000126642121048595 -0.000676436404321183 -0.00193723211457975 -0.00141753000625797 0.0108655243952969 0.00731055895487586 0.00576766354191721 -0.00475338531675383 0.00467035669093923 0.00508641548494853
  74 3440.93631989411 ""  18.6095831921774 0 0 0.000366559750979548 -0.000218120913965073 0.00174768014256951 -6.62111891270756e-05 0.000198999507274248 0.000179277178592828 3.41898529997455e-05 7.08685043693797e-05 -9.97839856737331e-05 -4.8663767702101e-05 -7.7714840444244e-05 -2.45394849417217e-07 -0.000242608011016667 2.46051235210972e-05 -0.000152625784326396 -0.00339762111379322 -0.00219379163833701 -0.0126525591977879 0.000441185711413902 -0.000123836804414208 -0.00240725558019297 0.000643517624502897 -0.00182901591389561 -0.000167171848206023 -0.00445949443705063 0.00194531321386651 -0.000717834337106984 0.000504431440097618 -0.00105785976508544 0.000760912180774957 -0.000311311894726172 -0.000425560815581244 0.000278624084100816 -2.77806095157161e-05 -0.000908470562016222 0.000147031784103384 0.00232038450038897 -0.000238168148321144 -9.77986977022377e-05 -0.0004107922389355 1.41901998916979e-05 0.000845111866007189 -0.000988680091938901 1.07024697557614e-05 0.00122396983245021 0.000257482562783946 -0.000123149663207807 -0.000137730604510491 -0.000317227940259104 0.000298828521778963 -7.39048704016489e-05 0.000148757940442645 0.000413799972072775 -0.000623709760828709 0.00240575044598261 0.000599673750941126 -0.00238905034190541 -0.000610938018964345 -0.000560596914079786 -0.004778366318643 0.000588426280121985 -0.000489958102515697 0.000902491673329662 -0.00167040925965471 -0.00430079071388788 0.00658728767307594 0.000242797102466198 0.000192557406742889 -7.90840667189154e-05 0.000486458911319905 -0.00104992533566339 0.000399035060565865 0.020479983610698 -0.0413519454037585 0.0319314220962395 -0.234987731295971 -0.207744905368823 -0.478868222755906 -0.0369436564280931 0.78639573403119 0.0245544928262434
  75 3514.03024484237 ""  28.0998849207048 0 0 -0.000193948050400165 0.000519483612763887 0.00171095684430754 2.87261582428392e-05 -0.000102695237166083 -0.000206765271155546 2.87445516919866e-05 -0.000245486931394747 -0.000539756504189868 1.49359775880719e-05 6.02847447721372e-05 -1.26959951380601e-05 0.000122624485399275 -5.69239887673859e-06 0.000210631934898744 -0.0056675005445782 -0.00170484069920611 -0.0144668513623717 0.000808208841531785 0.000813494197636701 0.000451451790720034 -0.00185049149411619 0.000878907659469046 3.82210729495916e-05 0.000891718418681061 -0.000176664803159586 -0.000133434779368404 0.00100189804007831 -0.00143395772183764 0.0019698922915165 8.47571983158345e-06 -0.000148327346250858 0.000349819262824002 7.03615615294584e-05 0.00043430560314024 -0.00017385441987491 -0.00139761201289167 0.000147691912506373 -0.000109160943840198 0.000408971117033677 0.000290931585978247 -0.00127703850810622 0.000476947840409026 0.000775763882331272 0.000364067698256613 -2.9188226422034e-05 4.21692038355312e-05 1.7989652367332e-06 5.28705093220736e-05 -0.00011436748603357 -6.26195718165181e-05 -7.5833240308805e-05 -0.000235496141085979 0.00039157360635123 -0.00328111182076821 -0.0112009807068 -0.000365835305721068 -0.00316086933869732 -0.00087574202192331 -0.00834707080328957 -1.4674382934509e-07 0.000194736010884559 0.000190933888892402 0.000579456159519715 0.00259806330357457 -0.0033977382571898 -0.000107250318165707 -3.02687525392222e-05 -8.90156301875201e-05 0.00038050356513464 0.000324550597836276 -0.00066000419103673 0.0208610818961504 0.0582661930003812 0.047190837979587 -0.314856707434752 -0.254413549698859 -0.660121538512013 0.0313065315986599 -0.553938261959878 0.00838512322300698
  :::
 } 
 m_exists[75] { 
  s_m_exists
  :::
  1 11111111111111111111111111111111111111111111111111111111111111111111111111111111111111 
  2 11111111111111111111111111111111111111111111111111111111111111111111111111111111111111 
  3 11111111111111111111111111111111111111111111111111111111111111111111111111111111111111 
  4 11111111111111111111111111111111111111111111111111111111111111111111111111111111111111 
  5 11111111111111111111111111111111111111111111111111111111111111111111111111111111111111 
  6 11111111111111111111111111111111111111111111111111111111111111111111111111111111111111 
  7 11111111111111111111111111111111111111111111111111111111111111111111111111111111111111 
  8 11111111111111111111111111111111111111111111111111111111111111111111111111111111111111 
  9 11111111111111111111111111111111111111111111111111111111111111111111111111111111111111 
  10 11111111111111111111111111111111111111111111111111111111111111111111111111111111111111 
  11 11111111111111111111111111111111111111111111111111111111111111111111111111111111111111 
  12 11111111111111111111111111111111111111111111111111111111111111111111111111111111111111 
  13 11111111111111111111111111111111111111111111111111111111111111111111111111111111111111 
  14 11111111111111111111111111111111111111111111111111111111111111111111111111111111111111 
  15 11111111111111111111111111111111111111111111111111111111111111111111111111111111111111 
  16 11111111111111111111111111111111111111111111111111111111111111111111111111111111111111 
  17 11111111111111111111111111111111111111111111111111111111111111111111111111111111111111 
  18 11111111111111111111111111111111111111111111111111111111111111111111111111111111111111 
  19 11111111111111111111111111111111111111111111111111111111111111111111111111111111111111 
  20 11111111111111111111111111111111111111111111111111111111111111111111111111111111111111 
  21 11111111111111111111111111111111111111111111111111111111111111111111111111111111111111 
  22 11111111111111111111111111111111111111111111111111111111111111111111111111111111111111 
  23 11111111111111111111111111111111111111111111111111111111111111111111111111111111111111 
  24 11111111111111111111111111111111111111111111111111111111111111111111111111111111111111 
  25 11111111111111111111111111111111111111111111111111111111111111111111111111111111111111 
  26 11111111111111111111111111111111111111111111111111111111111111111111111111111111111111 
  27 11111111111111111111111111111111111111111111111111111111111111111111111111111111111111 
  28 11111111111111111111111111111111111111111111111111111111111111111111111111111111111111 
  29 11111111111111111111111111111111111111111111111111111111111111111111111111111111111111 
  30 11111111111111111111111111111111111111111111111111111111111111111111111111111111111111 
  31 11111111111111111111111111111111111111111111111111111111111111111111111111111111111111 
  32 11111111111111111111111111111111111111111111111111111111111111111111111111111111111111 
  33 11111111111111111111111111111111111111111111111111111111111111111111111111111111111111 
  34 11111111111111111111111111111111111111111111111111111111111111111111111111111111111111 
  35 11111111111111111111111111111111111111111111111111111111111111111111111111111111111111 
  36 11111111111111111111111111111111111111111111111111111111111111111111111111111111111111 
  37 11111111111111111111111111111111111111111111111111111111111111111111111111111111111111 
  38 11111111111111111111111111111111111111111111111111111111111111111111111111111111111111 
  39 11111111111111111111111111111111111111111111111111111111111111111111111111111111111111 
  40 11111111111111111111111111111111111111111111111111111111111111111111111111111111111111 
  41 11111111111111111111111111111111111111111111111111111111111111111111111111111111111111 
  42 11111111111111111111111111111111111111111111111111111111111111111111111111111111111111 
  43 11111111111111111111111111111111111111111111111111111111111111111111111111111111111111 
  44 11111111111111111111111111111111111111111111111111111111111111111111111111111111111111 
  45 11111111111111111111111111111111111111111111111111111111111111111111111111111111111111 
  46 11111111111111111111111111111111111111111111111111111111111111111111111111111111111111 
  47 11111111111111111111111111111111111111111111111111111111111111111111111111111111111111 
  48 11111111111111111111111111111111111111111111111111111111111111111111111111111111111111 
  49 11111111111111111111111111111111111111111111111111111111111111111111111111111111111111 
  50 11111111111111111111111111111111111111111111111111111111111111111111111111111111111111 
  51 11111111111111111111111111111111111111111111111111111111111111111111111111111111111111 
  52 11111111111111111111111111111111111111111111111111111111111111111111111111111111111111 
  53 11111111111111111111111111111111111111111111111111111111111111111111111111111111111111 
  54 11111111111111111111111111111111111111111111111111111111111111111111111111111111111111 
  55 11111111111111111111111111111111111111111111111111111111111111111111111111111111111111 
  56 11111111111111111111111111111111111111111111111111111111111111111111111111111111111111 
  57 11111111111111111111111111111111111111111111111111111111111111111111111111111111111111 
  58 11111111111111111111111111111111111111111111111111111111111111111111111111111111111111 
  59 11111111111111111111111111111111111111111111111111111111111111111111111111111111111111 
  60 11111111111111111111111111111111111111111111111111111111111111111111111111111111111111 
  61 11111111111111111111111111111111111111111111111111111111111111111111111111111111111111 
  62 11111111111111111111111111111111111111111111111111111111111111111111111111111111111111 
  63 11111111111111111111111111111111111111111111111111111111111111111111111111111111111111 
  64 11111111111111111111111111111111111111111111111111111111111111111111111111111111111111 
  65 11111111111111111111111111111111111111111111111111111111111111111111111111111111111111 
  66 11111111111111111111111111111111111111111111111111111111111111111111111111111111111111 
  67 11111111111111111111111111111111111111111111111111111111111111111111111111111111111111 
  68 11111111111111111111111111111111111111111111111111111111111111111111111111111111111111 
  69 11111111111111111111111111111111111111111111111111111111111111111111111111111111111111 
  70 11111111111111111111111111111111111111111111111111111111111111111111111111111111111111 
  71 11111111111111111111111111111111111111111111111111111111111111111111111111111111111111 
  72 11111111111111111111111111111111111111111111111111111111111111111111111111111111111111 
  73 11111111111111111111111111111111111111111111111111111111111111111111111111111111111111 
  74 11111111111111111111111111111111111111111111111111111111111111111111111111111111111111 
  75 11111111111111111111111111111111111111111111111111111111111111111111111111111111111111 
  :::
 } 
} 
