# Supplementary material for: Cut-off Scale and Complex Formation in Density Functional Theory Computations of Epoxy-Amine Reactivity
Source: ACS Omega. 2021 Oct 25;6(44):29424–31. doi: 10.1021/acsomega.1c03229 (PMC8587129; doi:10.1021/acsomega.1c03229)
Supplement: Supplementary file 1 — ao1c03229_si_001.zip [file ao1c03229_si_001.zip › Final_structures/Primary/A4_E1_B3LYP-D3_CC-PVTZ-F_canonical/Amine_frag4_transition_state_1-7_isomer11.vib]

{ 
 s_m_m2io_version
 :::
 2.0.0 
} 

f_m_table { 
 i_j_atom_total
 :::
 27
 m_column[86] { 
  s_m_data_name
  s_m_column_name
  i_m_width
  b_m_visible
  s_m_units
  :::
  1 r_j_Frequency  "Frequency"  10 1 "" 
  2 s_j_Symmetry  "Symmetry"  10 0 "" 
  3 r_j_Intensity  "Intensity"  10 1 "" 
  4 r_j_Raman_Act  "Raman Act"  10 0 "" 
  5 r_j_Raman_Int  "Raman Int"  10 0 "" 
  6 r_j_x1  "x1"  10 0 "" 
  7 r_j_y1  "y1"  10 0 "" 
  8 r_j_z1  "z1"  10 0 "" 
  9 r_j_x2  "x2"  10 0 "" 
  10 r_j_y2  "y2"  10 0 "" 
  11 r_j_z2  "z2"  10 0 "" 
  12 r_j_x3  "x3"  10 0 "" 
  13 r_j_y3  "y3"  10 0 "" 
  14 r_j_z3  "z3"  10 0 "" 
  15 r_j_x4  "x4"  10 0 "" 
  16 r_j_y4  "y4"  10 0 "" 
  17 r_j_z4  "z4"  10 0 "" 
  18 r_j_x5  "x5"  10 0 "" 
  19 r_j_y5  "y5"  10 0 "" 
  20 r_j_z5  "z5"  10 0 "" 
  21 r_j_x6  "x6"  10 0 "" 
  22 r_j_y6  "y6"  10 0 "" 
  23 r_j_z6  "z6"  10 0 "" 
  24 r_j_x7  "x7"  10 0 "" 
  25 r_j_y7  "y7"  10 0 "" 
  26 r_j_z7  "z7"  10 0 "" 
  27 r_j_x8  "x8"  10 0 "" 
  28 r_j_y8  "y8"  10 0 "" 
  29 r_j_z8  "z8"  10 0 "" 
  30 r_j_x9  "x9"  10 0 "" 
  31 r_j_y9  "y9"  10 0 "" 
  32 r_j_z9  "z9"  10 0 "" 
  33 r_j_x10  "x10"  10 0 "" 
  34 r_j_y10  "y10"  10 0 "" 
  35 r_j_z10  "z10"  10 0 "" 
  36 r_j_x11  "x11"  10 0 "" 
  37 r_j_y11  "y11"  10 0 "" 
  38 r_j_z11  "z11"  10 0 "" 
  39 r_j_x12  "x12"  10 0 "" 
  40 r_j_y12  "y12"  10 0 "" 
  41 r_j_z12  "z12"  10 0 "" 
  42 r_j_x13  "x13"  10 0 "" 
  43 r_j_y13  "y13"  10 0 "" 
  44 r_j_z13  "z13"  10 0 "" 
  45 r_j_x14  "x14"  10 0 "" 
  46 r_j_y14  "y14"  10 0 "" 
  47 r_j_z14  "z14"  10 0 "" 
  48 r_j_x15  "x15"  10 0 "" 
  49 r_j_y15  "y15"  10 0 "" 
  50 r_j_z15  "z15"  10 0 "" 
  51 r_j_x16  "x16"  10 0 "" 
  52 r_j_y16  "y16"  10 0 "" 
  53 r_j_z16  "z16"  10 0 "" 
  54 r_j_x17  "x17"  10 0 "" 
  55 r_j_y17  "y17"  10 0 "" 
  56 r_j_z17  "z17"  10 0 "" 
  57 r_j_x18  "x18"  10 0 "" 
  58 r_j_y18  "y18"  10 0 "" 
  59 r_j_z18  "z18"  10 0 "" 
  60 r_j_x19  "x19"  10 0 "" 
  61 r_j_y19  "y19"  10 0 "" 
  62 r_j_z19  "z19"  10 0 "" 
  63 r_j_x20  "x20"  10 0 "" 
  64 r_j_y20  "y20"  10 0 "" 
  65 r_j_z20  "z20"  10 0 "" 
  66 r_j_x21  "x21"  10 0 "" 
  67 r_j_y21  "y21"  10 0 "" 
  68 r_j_z21  "z21"  10 0 "" 
  69 r_j_x22  "x22"  10 0 "" 
  70 r_j_y22  "y22"  10 0 "" 
  71 r_j_z22  "z22"  10 0 "" 
  72 r_j_x23  "x23"  10 0 "" 
  73 r_j_y23  "y23"  10 0 "" 
  74 r_j_z23  "z23"  10 0 "" 
  75 r_j_x24  "x24"  10 0 "" 
  76 r_j_y24  "y24"  10 0 "" 
  77 r_j_z24  "z24"  10 0 "" 
  78 r_j_x25  "x25"  10 0 "" 
  79 r_j_y25  "y25"  10 0 "" 
  80 r_j_z25  "z25"  10 0 "" 
  81 r_j_x26  "x26"  10 0 "" 
  82 r_j_y26  "y26"  10 0 "" 
  83 r_j_z26  "z26"  10 0 "" 
  84 r_j_x27  "x27"  10 0 "" 
  85 r_j_y27  "y27"  10 0 "" 
  86 r_j_z27  "z27"  10 0 "" 
  :::
 } 
 m_row[75] { 
  r_j_Frequency
  s_j_Symmetry
  r_j_Intensity
  r_j_Raman_Act
  r_j_Raman_Int
  r_j_x1
  r_j_y1
  r_j_z1
  r_j_x2
  r_j_y2
  r_j_z2
  r_j_x3
  r_j_y3
  r_j_z3
  r_j_x4
  r_j_y4
  r_j_z4
  r_j_x5
  r_j_y5
  r_j_z5
  r_j_x6
  r_j_y6
  r_j_z6
  r_j_x7
  r_j_y7
  r_j_z7
  r_j_x8
  r_j_y8
  r_j_z8
  r_j_x9
  r_j_y9
  r_j_z9
  r_j_x10
  r_j_y10
  r_j_z10
  r_j_x11
  r_j_y11
  r_j_z11
  r_j_x12
  r_j_y12
  r_j_z12
  r_j_x13
  r_j_y13
  r_j_z13
  r_j_x14
  r_j_y14
  r_j_z14
  r_j_x15
  r_j_y15
  r_j_z15
  r_j_x16
  r_j_y16
  r_j_z16
  r_j_x17
  r_j_y17
  r_j_z17
  r_j_x18
  r_j_y18
  r_j_z18
  r_j_x19
  r_j_y19
  r_j_z19
  r_j_x20
  r_j_y20
  r_j_z20
  r_j_x21
  r_j_y21
  r_j_z21
  r_j_x22
  r_j_y22
  r_j_z22
  r_j_x23
  r_j_y23
  r_j_z23
  r_j_x24
  r_j_y24
  r_j_z24
  r_j_x25
  r_j_y25
  r_j_z25
  r_j_x26
  r_j_y26
  r_j_z26
  r_j_x27
  r_j_y27
  r_j_z27
  :::
  1 -325.553384600629 ""  601.379824654816 0 0 0.00889252126369177 0.012293741261369 -0.0243633283393589 0.0299977253319864 -0.00189902982522496 -0.00879719268303461 0.0136713570729529 0.00308356834680929 -0.00342133637914046 0.0267446504303595 0.00353347205182998 -0.00196889069026171 0.0159606337534885 0.00492650771707714 -0.00226687906870573 -0.00303240185897336 0.00927748045610929 -0.0168372642832169 0.0263100718215724 -0.00113702152823648 -0.0127917189610653 0.0345330854387143 -0.000850728423631155 -0.0104174096688104 0.0108541099171652 -0.0105060954280983 0.00743913099842027 0.0196267080037503 -0.00652690150363496 -0.00478492328777719 -0.00307912494357762 0.0146822761016727 -0.00172351105508173 0.020110860430684 0.0159583835360784 -0.0070229483652642 0.00983525255557102 0.00514966358761752 -0.00432052104975563 0.0132177593431569 0.00570076152597988 -0.00279307301965587 -0.14849221833612 -0.0729472922471135 0.156774674150116 0.0547818863996732 -0.00712257335414024 0.0168535669602744 -0.0529627374112732 0.017163795163359 -0.0352804934005133 -0.0323226917310043 0.00874867097734675 0.00641360855230708 -0.0787738001758149 -0.047595405662745 0.0494938141695611 -0.072751351414126 0.0039874740424238 0.044504675246213 -0.0893660060061907 -0.00337257634508541 0.0265765076465758 -0.0361234833070536 0.00464207697116083 0.0106183075523349 -0.00445574313459745 -0.0055604781227976 0.000488419814097008 -0.0304875216857183 0.0345145725442536 0.0214056189716332 0.0545759643160578 0.0239508439632752 -0.0909307249113374 0.0605860858173379 0.0309252758166595 -0.0911697420230355 0.038480489294679 0.0157844343002861 -0.0418835193792942
  2 30.0218061659226 ""  0.436939226356858 0 0 -0.00722082327187329 -0.00790982214500363 -0.0242885771682218 0.00957781386132105 0.0118898218219441 0.0213747488995633 -0.0462267137537321 0.0096653827400611 -0.0924499825340297 0.00829122894055683 -0.040672818444101 -0.013684172513677 0.0236399966429009 -0.00712341478047358 0.061621250882012 0.00576982564559913 -0.0650366065083435 -0.0243730343323318 0.0437603616324118 0.000750319754059101 0.0830313324194598 -0.0115062302642262 0.0783978901086463 0.0223053532280143 -0.0519630802749946 -0.0258669034401282 -0.0988868818332285 -0.047093188988834 0.0697523098653601 -0.0974179166960314 -0.0710633670933779 -0.00289993455822848 -0.130177588299658 0.022147714406762 -0.0589791469767716 0.0202634034069684 0.0578848599017889 -0.0351679319702465 0.158863440932885 0.00287667902432776 0.0966868488581038 0.0631305207989476 0.0267146737629812 0.0701788740343132 0.0413465181714407 0.045115450126283 0.0443604052286813 0.0595812232860296 0.0183809914485945 -0.0299160223657824 0.0245123600571158 -0.0750554941359474 -0.0774334819623961 -0.0838754713325625 0.09422603665303 0.0922684508320028 0.114423788166879 -0.0137604627021538 0.153070204496308 0.00100113241539595 0.063015537624931 -0.118817487286478 0.0660185866145616 -0.0899378232231456 -0.135009546278578 -0.109014852273755 -0.124149007481507 0.00521754741963483 -0.127699772295606 -0.0783086965483598 -0.138702945946711 -0.0953139157857597 -0.00257808807380068 0.025382789802326 0.0025920008095656 -0.0316487744463089 0.00932207228358429 0.0262988937100467 0.0155661600547401 0.0287411843906881 -0.0205987919817246
  3 38.8426667786113 ""  8.55333170358711 0 0 0.0107660045200226 0.0542412432025559 0.0403211311003648 0.0262271633802215 0.028117866170734 0.0174087176195384 -0.0322417579744826 0.0439593970738723 0.0420833494279063 0.0266522345642504 -0.0157485497554653 -0.0196113733479034 0.0467240042575012 -0.0796597196413137 -0.0966668853866702 0.0275134901036375 0.0528247675128387 0.0355815643127195 0.0682092244681012 0.0407922840947381 0.0196650221669892 -0.0049699431936887 0.028851395082324 0.0238973455794352 -0.0352167531375743 0.0204526178933054 0.0207272490595054 -0.0556225509734212 0.0460934150810432 0.0486380856713683 -0.0375690131297246 0.0578628333049021 0.0550440911617629 0.0455522008698187 -0.107494081612282 -0.117332293587996 0.0990460298693976 -0.050183087550441 -0.141351904573168 0.0113641246413212 -0.13247601143818 -0.0928763630719717 -0.000960501153651086 0.0344940376532869 0.0268815664274463 -0.0285797319166154 -0.0779528976215016 -0.0473259998438559 -0.00535385019441668 -0.0279876954610764 -0.0227262186362489 -0.0608799713126877 -0.0419571459789152 0.00803666406534911 0.0370623211170388 0.046172204487433 0.0172267327310073 -0.0480672397764954 0.0369258195092729 0.0515920859117813 0.0533746968601646 -0.017353274646425 -0.0588563934445488 -0.033529978574673 0.0039932519013053 0.0319862752551016 -0.122033846789804 -0.0496487993895988 0.0502817696798007 -0.0676434052042566 -0.0943420515312805 -0.0372724093717104 0.0169752822879923 0.0894302973672405 0.0595300402487724 0.00461356612948573 0.133785353443161 0.0437527307563053 0.0398096907751058 0.0948259214915318 0.101879065505685
  4 70.0891814870749 ""  10.8420115351788 0 0 0.0302162495764071 -0.0174495854220116 0.0427779767405689 -0.000296932331355095 -0.000157279902364663 0.0375442572648942 0.0209124873218471 -0.00983845455615855 0.0185033811870656 0.0196082336480103 -0.0543334478034772 -0.126239530506377 -0.037962241279613 0.0718069099500357 0.000712912465549428 0.045314257339028 -0.0326647204922564 0.0394273859570711 0.0660823117356505 -0.0141832452724972 0.135434111642854 -0.116868611838199 0.0769623165701992 0.0574411676512522 0.0197754468948881 -0.0185066471772081 0.00811790336233789 0.0143851731084464 0.00845385770162722 0.0188093170902678 0.017758059817174 -0.014482120784571 0.0100259383216192 -0.00919026452295789 -0.00934919107435231 -0.188356746597221 0.0290488265280226 -0.0122820533532002 0.269118296659275 -0.178474805503973 0.332443653393377 0.0132153318188995 -0.0148089527974128 -0.0231323169790468 0.0453858128783568 -0.0625665200554701 0.00846143394715321 -0.0261161927978396 -0.00734122307071885 0.00866854669147734 -0.0175995565985262 0.0285145809128276 0.0181612883620174 -0.03231367892994 -0.0286289320059321 -0.0272976213912948 0.0396490005922436 -0.0274540330961174 -0.0338242033270946 0.0601063686523926 0.0141407618964945 0.0180093978836528 -0.033855957283875 0.0714912201295059 0.0155350245469198 -0.0232330049181814 0.0134618323804752 0.0088337341059069 -0.0153647336485211 0.0247372744975945 0.0384509951026319 -0.0717270981637655 0.0310655622813831 -0.0127171019178655 0.0603382531493397 0.02832105670935 0.00761212728596578 0.0516483802151468 0.0372282359189881 -0.011224854097292 0.0778984554841192
  5 86.3030610408863 ""  3.74035264329394 0 0 0.0141319800059202 -0.0311316502267701 0.020420369979412 -0.00908862073362084 0.0398534203412166 0.0997647847274611 0.0284725183245463 0.0164453366402426 -0.0966311292130855 -0.00238044361971434 0.0481963334768895 0.0610598665980611 -0.0209069481039179 -0.0332274615695719 -0.0969526619510369 0.0153488386074029 -0.112934842843494 0.0255735519978648 -0.020034148923486 0.00947865848188327 0.175834042968761 -0.0265246880805875 0.113458902064649 0.0993483135134264 0.0285220791578643 0.0155888362400556 -0.101358066157525 0.0389037648980928 0.105162537198726 -0.107469952348387 0.0245255345377811 -0.0350921281948158 -0.166966463724066 -0.0124924530759189 0.000424066217325096 -0.09999271252471 -0.00638610282899937 0.0181729558155542 -0.22492705356376 -0.0590681294971575 -0.181373579037913 -0.0924472763396603 -0.0134315224005518 -0.043873930824462 0.0363030480480099 -0.0411196204307807 0.0410221862592297 0.012240121112118 -0.00531999112969707 -0.00159674226895286 -0.000182924970194608 0.040702606439792 0.00525530638386344 -0.0569271436464674 -0.0277362212510409 -0.0487655960377215 0.035229425449014 -0.0116147212239044 -0.0482447704976676 0.0379839480700728 -0.0068892123057126 -0.0175995454636988 0.0128487912456109 0.0594764392806018 -0.0390967139838351 -0.0693537799009476 0.0535646538537933 0.0208344556014038 -0.0778582221478868 0.0407086667269779 0.0425402129938889 -0.0675344696436405 0.0123132282358036 -0.0434493216208163 0.0359704055055531 0.0115239910437726 -0.0351279455285384 0.032580954386984 0.0059647207977538 -0.044877316451345 0.0470901768999412
  6 122.075089234177 ""  3.78918569623299 0 0 -0.02366802943209 0.034645834785413 0.0246063889456502 -0.0151293342060742 0.0622115864209846 0.0749414057159369 0.0695738156545827 0.048813003515673 0.0420315551656551 -0.0126575994193881 -0.0380650907765011 -0.0231042102268657 0.0191396703810525 -0.0597908820254237 -0.0140563131081665 -0.1011169175614 0.0387799283266681 0.0466396273390578 0.0544764967876281 0.0485611232133274 0.174280549216092 -0.0801135283064614 0.158446528340457 0.0830792293412638 0.0655416353270021 0.070057553431198 0.167239318104712 0.19748612854757 0.0553677514873249 0.00434091811716582 0.01500656093013 0.0330165898414926 -0.0267701736751464 0.0246332998129317 -0.197120779172102 -0.161122737897133 0.16967326361921 -0.0736350079518796 0.120313096499253 -0.110101371242797 0.0661998044733032 -0.00195602105282349 -0.0132447495556516 -0.013862491149206 -0.0875278410487558 0.0504287316599515 0.012405388751369 0.0269854379158342 -0.0220411515280792 -0.00584136260836951 0.00861601462742562 -0.0248527277041999 -0.00470644552908855 0.0205632729757621 -0.0277661499420159 -0.0190604544945896 -0.0953098359713568 0.0151351942365204 -0.0295858042032207 -0.0909745790317287 -0.0813001908160899 -0.0128558665090268 0.0425568364259172 -0.100156833043912 -0.0255544423357211 -0.00497489293329015 0.0395574258958845 0.00547929121465816 -0.0255815708175972 -0.0149581109135062 0.00673527850905912 0.105865459295284 -0.0356265374959458 -0.0246600817654345 -0.0734632690074617 0.0310699128637707 -0.0727545191714873 -0.0849605933873991 -0.079796871644098 -0.0341068199093293 -0.11718685969245
  7 151.286741707648 ""  2.01659647505331 0 0 -0.0259448209933747 0.0594161527705452 -0.00133004910806426 -0.0142421463716383 0.0256918370765972 -0.0417386067308871 -0.0507715762840885 0.0434807675477809 0.0286822146989598 -0.0215957112356569 -0.00519229901467814 -0.0131664052425471 0.0312664875859919 -0.0255969856811298 0.0281469023296375 0.000251284295489717 0.0859123427861022 -0.0104034628582268 0.00337806943343664 0.0443511503741265 -0.0796789893032099 -0.00197505497239064 -0.00847128043176061 -0.0421374019693771 -0.0456984665119225 0.0540156125640152 -0.0395719598772234 -0.122901236564943 0.00513846716012745 0.0527111872341222 -0.0042689494247035 0.0585487685881196 0.0879564435501602 0.0141903191260566 -0.0676680561728374 0.0587838972348262 0.0562419957948227 -0.022543405354169 0.0363032300558466 0.068432701284438 -0.0040137239993649 0.0243609550605422 -0.00970351049781687 -0.114498344522898 -0.0113733668442008 0.00519859330902552 0.0267923939473943 0.0408000643036487 0.00399216248719991 -0.0429844952417772 0.00975636859363489 0.093528568701786 -0.0261920216296399 -0.0792710232817357 -0.0253807082076456 -0.122170025743167 -0.114730639404718 0.0110052988212272 -0.190896555145559 0.0336377091707263 -0.0478771996360991 -0.0691886819675554 0.0564624235995822 0.0281408657817574 -0.146044001516537 -0.139549207453626 0.211530685463417 0.0195043098202647 -0.186382355294046 0.10750272452343 0.0708545641385286 0.0169275462599433 -0.0198677504870955 0.0506190151852161 0.0327311111406616 -0.0209366158257662 0.157473727833468 -0.0201014313105728 -0.0302335853470376 0.0497490048878049 0.171344670767382
  8 192.326945540937 ""  2.92680447675497 0 0 -0.00520511149763496 0.0381605371794958 -0.0409556336611393 -0.0352848698438238 0.0464698010855047 -0.0686329748717855 0.0846931043308284 0.0528811039302636 -0.0286138664987558 -0.0459311692033842 -0.00161524693815848 -0.0293830366305891 0.0674605882788679 -0.0567207528463803 0.0426177262409149 0.0241299789398578 0.0733815562617246 -0.0520218412651258 -0.0246060276342401 0.0538713003317301 -0.0828327223399267 -0.0192668728699195 0.029504883268079 -0.0702037892469222 0.100014650860882 0.138883782216487 -0.0572190385396407 0.0603525261346379 0.0142786382737822 -0.0183366158141752 0.160636267760836 0.0218367163997843 -0.001710492269143 0.0297861798998805 -0.148505127662369 0.111474277937371 0.12717723649002 -0.0431771536191457 0.0446924047843309 0.146148102115106 -0.0284204731915765 0.034803489856164 0.00496086046361315 0.0105371675612661 0.0821010392963766 -0.079266340795603 -0.0113646900866114 0.000112806399266155 0.0048770719029876 -0.00385110504993328 0.0198536298384995 0.01979145061534 0.00110477475072299 0.013904792489867 0.0206339997080899 0.0165613105993344 0.140764939776892 -0.00456072221893991 0.065980448695712 0.0461291956390892 0.0560552025566984 0.00852224410398188 -0.016377814312781 0.152501464058864 0.0522321688066656 0.0630378793136384 -0.0851064966243421 -0.0341531609139392 0.104885280948455 0.002853193567556 -0.00983263163555202 -0.135259463767692 -0.0228649234166729 -0.0594304050699806 0.00852826725771694 -0.0373679434189588 -0.159754149293447 0.0661668406173431 -0.087064814312426 -0.0741875299724099 -0.0733550013738037
  9 213.950582316842 ""  42.3517662340988 0 0 0.0463963882093806 -0.00948379573621273 0.00112320312462182 0.0371936760800256 -0.00194485248225496 -0.0175833994172581 0.0555637785778328 0.00423084513127679 -0.0305792329536048 0.0460958699296244 -0.00775724538662925 -0.0484518858861428 0.0504350543722003 0.0235425073475118 0.000621898165837016 0.0628723843490756 -0.0144897919830825 -0.00464482599608043 0.0532123816619266 -0.00177963748123512 -0.00642481458367066 0.0115263003197937 0.00166253541534429 -0.0120795487276685 0.0710963110755524 0.0616872626123567 -0.134243685597488 -0.0376889539953251 -0.00597429826697583 -0.00269313484550875 0.151196061325785 -0.025041502688731 0.0144233363918982 0.0309779890051224 0.132361526800813 0.177683062057758 -0.0930296593736839 0.0287429543720161 -0.107698786174903 0.217073476638138 -0.0656161730745985 -0.0150293939824865 -0.0236653945558605 -0.0261823895872394 -0.0765623815186753 -0.0604961884462812 0.0381791813067094 0.045471673910551 -0.0756689225009806 -0.00247646170458541 0.0426760900548302 -0.0960793834262681 -0.00899521919161583 0.0327274817025041 -0.0867081314015004 -0.0484257465066836 -0.103812332198484 -0.01783532343352 -0.113297079112359 -0.0114590816114842 -0.111349840117512 -0.0144499076815677 0.0642766978564105 -0.231104288688804 -0.0551912397264834 -0.0164992056109641 -0.00805855277589932 0.0323555764422495 -0.0538156664567537 -0.0801669739305185 -0.0212166233985914 0.17937810096252 0.0209719567398393 -0.0119700308094214 0.0404028381049748 0.0342381774691181 0.0516151746798994 -0.000219444396206666 0.0402553683989319 -0.00571845641876146 0.0852690049887089
  10 224.614631687066 ""  9.2085889042987 0 0 -0.0146139734221205 0.0131525560363592 0.0201310254377336 -0.0165098204366503 0.0193454832082153 0.0362368718273822 -0.00322847494385174 0.0193694448214985 0.0146292940810017 -0.0107384468208655 -0.056248130254715 -0.07169606519145 -0.0178299106715242 0.00309108598371136 0.0184127104875935 -0.0352830957446966 0.00224520962806791 0.0271747600848432 0.0577028274369915 0.0112370519294176 0.125026557460381 -0.105140065357139 0.0989403360211976 0.0500304046456536 -0.0333789449425768 -0.0788470589661672 0.255142831580856 0.234652090900553 0.103545103777375 -0.0614012488272131 -0.206752641100425 0.0330410689117428 -0.145739208633556 -0.0517800317473497 0.252439589035021 0.381633004675959 -0.329111075492593 0.0176627773273604 -0.222631362095894 0.320464220720162 -0.198057190065095 -0.0140058060353934 0.00355399233174433 0.00355587079156334 0.0204335713490304 0.0168566863035283 -0.0118115633040955 -0.00973646018254023 0.0190497604731914 -0.00252929168152032 -0.0104586579231701 0.0319955639043647 0.00131282448529857 -0.0106026331644213 0.0232013957751717 0.010265131411673 0.0252433460493419 0.00092918972541833 0.0259581084839381 0.00427464674107216 0.0251968690348373 0.000545410182744285 -0.0140377914230494 0.0639355012029444 0.00656421843188604 -0.00107132272954907 0.0187884970948445 -0.00886805336141888 0.00590006816354891 0.028884447126206 0.0138241105452419 -0.0424962126090514 -0.00848320990734015 0.00821345716059613 -0.00815618755297217 0.000139417269503647 -0.0118539264142287 -0.00228427973613114 -0.0204612515137537 0.00515703296627003 -0.0221544209320634
  11 252.723619268389 ""  8.94854393320546 0 0 0.0154557098707875 0.00445243524828383 -0.0207440333687479 0.0252092486051049 -0.0171545412363049 -0.059065952484066 -0.00904584300393911 -0.00528007777905174 -0.00969402735223807 0.023146575362985 0.0379782657382206 0.0185579921424998 0.0321800409868001 0.0164044130283021 -0.0114185272202092 0.0285957374685518 0.0191204645126142 -0.0262716694052666 -0.0196954210497709 0.000795029450596396 -0.149416850965094 0.0825914879622604 -0.103390139158724 -0.0659897235932346 -0.0663022211696297 -0.208400146373933 0.419654833568132 0.409003564317231 0.136497608955045 -0.142445033688505 -0.387841790741529 0.0404106508200054 -0.281866268349537 0.0412333358556675 -0.0715326824043056 -0.12764257854677 0.138198964432542 0.0128852173665128 0.0668173967854701 -0.0748354594131134 0.0821416942410902 -0.00106437234658531 0.00121396740595025 -0.015252192030576 -0.00398288562830984 -0.0599783210923743 0.00690631551614358 0.0249287775672969 -0.0225872387974003 -0.0154484117473092 0.0311064565392463 -0.00446729054431375 -0.0120587449567432 0.0104025713485679 -0.0117071598460457 -0.0203386943215445 -0.00458356316186968 -0.000505338016767427 -0.0384502553321217 0.016109298594208 -0.0189387954285766 -0.0174628089624025 0.0280569209873779 -0.015914995386384 -0.0334257927349864 -0.000879152916606677 0.0155949266284052 -0.00373930239009693 -0.00815992427255376 -0.0018293304820034 0.00266282294314195 0.028722983704729 0.00162265685638993 -0.000157899731917396 0.0188073148802052 -0.00997281733239401 0.0192356933868402 0.0141206850687347 0.00235960037566329 0.000748163516978435 0.038205057119112
  12 254.604480441006 ""  2.48566440218867 0 0 -0.000762185301165782 -0.00128466229431498 -0.00211043599726361 -0.0151460154867129 0.00148194212806274 -0.00730827484942748 0.011845774862536 0.0023095613143208 -0.00601530780232891 -0.0181501380299706 -0.000382327864858389 0.00130322640593872 -0.00361562759325033 -0.0113462630990916 0.00745298278056055 0.0126017472902099 0.00101052754427955 -0.00592744614821524 -0.0189743988738535 0.00166323067299922 -0.0109831606488689 -0.0124797764538597 -0.00411121538474115 -0.00749177920066235 0.0117737782441095 0.00637098655911465 0.00608309826510588 0.024223592579131 0.00677509485752711 -0.00997043026751517 0.00754794017726568 -0.00266840797247873 -0.0156721275738947 -0.00765590587228867 -0.0291649125134509 0.00770405840932099 0.0122986184300107 -0.00905877025420851 0.0118742718122619 -0.00157464570286803 -0.00427821439552794 0.0071693197387819 0.011633137081998 0.0444264988661039 0.0591532778164445 -0.017573702294439 -0.0344836321090151 -0.0471421256821622 0.0236857960902083 0.00823628914818753 -0.0249391530472459 0.0110676655757344 0.0105155893536154 0.00691852609059575 0.0503369785141847 0.0586011634030639 0.117942375380112 -0.0255785018820084 0.111413926854245 0.0288859392297099 0.0644147575486917 0.0275297558932147 -0.058952716618497 -0.44489902905326 -0.144532797812796 -0.154594367689229 0.380027917220018 0.113869518209213 -0.294658958678695 0.0714486151519053 0.0557454097076495 0.526442709162242 0.000921200589736374 -0.0135659159819389 0.0128926083953029 -0.0168528261005303 -0.0769569069119383 0.0544480965862839 -0.0133910913256366 -0.0173753466090243 -0.0486673028626384
  13 319.510664737093 ""  3.94182029246518 0 0 0.0142046969025788 -0.00857171521477664 0.0164878056036359 -0.0530944672498155 -0.0338330406292115 -0.03738091093646 0.0875404897050881 0.0238115412805309 -0.0303541804667226 -0.0739849988490211 -0.0252276518003142 0.0173541419851471 -0.0626593931021141 -0.0454752774219279 0.0288283601952169 0.0682862627652469 0.000663701354724199 0.000491835443506656 -0.0712052088610762 -0.0116634110690948 -0.114001880160784 -0.0341908788344069 -0.115479237787781 -0.0379202573138513 0.0912270350351858 0.0716024967550031 0.0544755461337048 0.188884077956381 0.0790848666206908 -0.0642234435992041 0.0711801010363286 -0.0361008772010452 -0.124785479146964 -0.0644060995698667 -0.0695101671090875 0.0137879886328887 -0.0379221999044386 -0.0446996162369251 0.0443653726648289 -0.0728013373804089 -0.0264855664691608 0.0292789716974386 0.00130718524006223 -0.029020437482807 -0.00145862438084478 0.0778084109205587 0.0188154639217048 -0.028751032777749 0.0239300442180046 0.0433692708949755 -0.0355602932106092 -0.0565413390339005 0.0221550853264674 -0.0125138170887405 -0.0620054029801912 -0.0497620591344368 -0.0918056315147902 0.0198904186646919 -0.120191836253853 0.0553103263505652 0.0127001303327631 0.0412985535470778 -0.0281107093661375 -0.0841674582197231 0.0595975164551039 -0.00376151276727261 -0.116221162871586 0.0427507444385383 0.00353520492370489 -0.0605288424249347 -0.0707275491831949 -0.0162629445332714 0.0379695190759606 0.0336793124864793 0.0782177638875471 0.00134379421881333 0.16303776957068 0.0329704900708937 0.101226197471369 0.048605233456283 0.19746413374605
  14 348.83866129887 ""  5.12232788159452 0 0 -0.0204571751413828 0.0244440488135823 -0.00196263182770059 0.0447896926179839 -0.0571816273779018 -0.010990598402623 0.0721788271562386 0.0591299969950193 -0.0285110370357615 0.0361744741950012 -0.0776970884084243 0.0418822586526051 -0.0901832862702584 -0.00362499677090099 -0.00314634565215256 -0.0544828118422879 0.0282472780202636 0.0070360823152375 0.0773478197324214 -0.01521171330024 -0.10208976478557 0.0952746982885251 -0.121978729223247 -0.0186824482078185 0.0931917669885322 0.176214247109871 -0.0392928858636846 0.0863583433641807 0.0705236712578925 -0.033668902959426 0.157703793248133 -0.0193705227781132 -0.0587375507117875 -0.0446147968035868 0.117424342718721 -0.0787840291789766 -0.182400711398309 -0.0308316909755784 0.0105342677456164 -0.172047282460881 -0.0134969632128089 0.00453067115417402 -0.00842123735543021 0.0441616321398905 -0.00532957764685896 -0.0547457918289353 -0.0233762190691767 0.0304469858490219 -0.0291462098605298 -0.0366276180352595 0.0347730581552627 0.0508711986875612 -0.016659753999911 0.000311862260738705 0.0738573822186824 0.0686720561878444 0.0220136030465917 -0.0370967846432952 0.0983543576294913 -0.0286828586225338 -0.0222623639300914 -0.0391391155932935 0.0352760846718136 0.10081978035249 -0.0687758475803057 -0.00841114419674875 0.102365041027936 -0.0304165093150066 -0.0166185619983947 0.0526084504609286 0.0871521442566528 -0.0177731466657783 -0.0185307893884717 0.0696788423322603 -0.0410440927665487 -0.023481370795927 0.0889385014228349 -0.047870786624337 0.0153200160530777 0.0772298210148552 -0.0295360695329681
  15 403.959629915869 ""  4.29703924508869 0 0 0.0147389445373658 -0.0647728151573704 -0.0298787630092595 -0.0496193079919227 0.0144123664925954 0.013081055213095 0.049544263622603 -0.0877868776180246 0.0050028840140751 -0.0539340053416116 0.0485033853390739 -0.022315586383332 0.0318679507261652 -0.00966093226705468 0.00817882464448596 0.0252324889875934 -0.0810440291407019 -0.0314116379767682 -0.0920875687916066 -0.0320978829929322 0.111359462874687 -0.087200519703987 0.0950578075059205 0.0159968587329201 0.0559386964312552 -0.0411939585301344 0.062452925987813 0.0948993183807838 -0.15813747372637 -0.000459100489213992 0.0605469072925985 -0.0753890990638085 0.0317850651127963 -0.000335784300592612 -0.0993901166692989 0.0574095508083579 0.103072883673754 0.0109747974537834 -0.000643988253687727 0.0854469426853339 -0.00248292167037571 0.00304293005086079 -0.0354479302566871 0.072993218111182 -0.0303401210043767 0.00450946254113987 -0.0520869478730625 0.0274717800977059 -0.0657003742347877 -0.0260776834876883 0.0290985656745839 0.0387551323082137 0.0078154227825695 -0.0172285442749286 0.0404223750348516 0.0978901632790975 0.0211765637572999 -0.0917242914673721 0.130422034715646 -0.0414099294800135 -0.0883452289462331 -0.0254961465995379 0.0463598684674423 0.136335947164462 -0.0899160314083446 -0.0315026903928301 0.110321721351054 -0.0017071092722467 -0.0491131410792509 0.0386455059349901 0.175590948592102 -0.0670808405702139 0.0306622752351637 0.0685197668780401 0.000811347918438535 -0.0183984623848917 0.209596027272338 -0.0435305396259174 0.174458072703874 0.100414565956754 0.0854383479179519
  16 428.123047328581 ""  4.56064452499835 0 0 -0.0136355542171099 -0.0140021070775895 -0.0873677730081975 -0.000454662220263168 0.0365479888390412 0.0168176196407841 0.0255961920380142 -0.0573587919442092 0.0213664773458631 -0.0130545729869936 -0.00832176071312809 0.0138860285738164 -0.0270607760743709 -0.010559550788843 0.00325330483879519 -0.025097962968551 -0.0190064997158574 -0.0819176570906228 0.0107440915730417 -0.00532585051973246 0.148752395700717 0.00865903392897114 0.188390312182448 0.00687725048637908 0.0301744683409452 -0.012149568781683 0.0947156256930516 0.0693401715290003 -0.20055042709849 0.0227891080223388 0.035248475572874 -0.00421453888091761 0.100352336935798 -0.0206171352325576 0.00808053583444779 -0.0065649322791262 -0.0371874298121465 -0.00886826133582576 -0.00650675252152275 -0.0408680036856154 -0.0227238344787853 0.00439660605116399 0.0497527893631091 -0.0456935229447876 0.0360563325974647 -0.0787705585053263 0.0774179775847591 -0.00820534227386506 0.0690858385943378 -0.00770435396627925 -0.018003460988648 -0.00722385366905964 -0.0508135834429922 0.0403570186989066 0.0578712451839756 -0.0461169231508649 -0.0363383505481443 0.0976588238179373 -0.0693422387963191 0.0280025919404855 0.124053105497458 -0.0291866240513678 -0.0325262822741224 -0.112589188921223 0.0712318439252381 0.0625074190968258 -0.0475766964893453 -0.0781201421714984 0.0866640970717953 -0.0023377014654939 -0.198970372185631 0.122795410989664 0.011249487184295 0.0607764002134944 -0.0553273449170132 -0.0612381185714488 0.192302069661054 -0.0820036417337531 0.0710203277230216 0.0745849481753581 0.0979941739597202
  17 453.757464552193 ""  5.7033574302607 0 0 0.0329883456553551 0.00556964048119697 0.0561419081653374 -0.023164849842774 -0.0145949660057802 -0.0055150028787589 -0.0172473388430914 0.0241266351483269 -0.00728177277336486 -0.0308077427761529 0.0105023218507524 -0.00996047324632551 -0.00193894931952029 -0.0112675321601516 0.00873341191776203 0.0435403862811402 0.00894877885080976 0.0525364252853439 -0.0415263806979213 0.00218982282170222 -0.0675737261922888 -0.0488447548187658 -0.0967885520371045 0.00307314586143687 -0.0250117821408108 -0.0339031302009849 -0.0630528823469867 -0.060934931390733 0.112927972095945 -0.00344148505241976 -0.0399187775536801 0.00967277073299612 -0.0464429770042809 -0.0138801580830913 -0.0440399150341298 0.0274957092379651 0.0221131712921697 -0.00591168116858441 0.0104772307686495 0.0208909624113588 -0.00206842253137835 0.00627256310894598 -0.0298765406495591 0.0193246115106808 -0.0314212947328469 0.00368348138714832 0.098719988326705 -0.00920663539339254 -0.0303164176903569 -0.0776383131150732 -0.0915931778541035 0.0429003395568111 -0.0722192427241862 0.0579741803045765 0.091802750440767 0.060569549511921 0.137005314496882 -0.162493953249405 0.181214318112 -0.0825127782588963 -0.0648782683265669 -0.132928071092311 -0.0221213310549534 0.0270451524370595 0.126874091055566 0.128307174176515 0.138151599253977 -0.283913772197798 0.186114338658207 0.0556477839117139 -0.00857514948348188 0.145810818653516 0.0475820507976206 -0.00727431152752102 0.00570569350705628 0.106053419039607 -0.0086023252941816 -0.0239671601655188 0.0389852266773731 -0.00944650105358021 -0.00872804976313701
  18 497.035860581629 ""  3.82640937723081 0 0 0.104332310169198 0.0468738136834213 -0.0152722984893568 -0.00420333189390579 0.0553403282150121 -0.020114124013804 -0.0340779522032289 0.0148635343702227 0.00852368851965129 -0.0548469749644782 -0.0257066906374078 0.0206158594747376 -0.0770297054220202 -0.04496436475854 0.025376424577735 0.152120367914006 0.0714575590343312 -0.0304935656418465 0.00897286291367138 0.0494735339098157 0.017016543142252 -0.00343129505517199 0.0952981664841637 -0.02386150645103 -0.0661801672435521 -0.173998830880151 -0.0444459179040785 -0.122061827678375 0.0241524579849971 0.0320189330634442 -0.140661449758361 0.127172927748348 0.0642971976066144 -0.0668491742702813 -0.0171928711787184 0.00721368953991426 -0.093705352606628 -0.045279682559888 0.0193565228034881 -0.0966706656021651 -0.050049309705635 0.0261630713455004 0.0265743794026627 0.00438573846227993 -0.0252439904311872 -0.0374105732223331 -0.0287323468458075 0.0176286736910241 -0.0202913122565021 0.00869052092348619 0.0464639012722057 -0.0109356479588861 0.0120874714036976 -0.0057302801456515 -0.00392382134483481 -0.00573173155510277 -0.0435720685615292 0.062875954987814 -0.0283878034095381 -0.0193869305757195 -0.0171729142299239 0.020278766121946 0.0365489404906382 0.0193419776932371 -0.0744985008589444 -0.0307858226467271 -0.0165571180342433 0.0699400239796999 -0.0528207322314176 -0.014356808841301 0.0361808209202818 -0.0402845824140521 0.128499791345436 -0.0184265060518313 -0.0385483070870271 0.191452289714157 -0.104373692112605 -0.0281937569893598 0.0716990075115071 -0.0326915517070386 -0.126869976070808
  19 526.485279916603 ""  3.23167644005147 0 0 -0.00728412894674238 -0.0292757735431561 0.109170750388512 -0.0429454212077509 -0.0744801709606566 0.0324890988828711 -0.00678479480027878 0.0202287816229501 -0.00698711420273221 -0.0320165637070354 0.0415258623514669 -0.0355008285727725 0.0393105955074682 0.00705018218654993 -0.000795447498599342 -0.0847558809982889 -0.0438194843926301 0.131096395458699 -0.0983403581204271 -0.0509084528152629 -0.0823002472221034 -0.122757200084082 -0.236581196516433 0.0551317043895093 0.00142295245444359 0.0411668433042005 -0.0897494038090658 -0.0420672324311771 0.174448747481934 -0.011623507921405 0.0316703758315751 -0.0804054597949712 -0.108219519917021 0.00604383036555754 -0.081084465193224 0.0553644840922623 0.101680433340383 0.0202703093630726 0.00303344970225773 0.104019223568483 0.0256287964212439 -0.0069112666864908 0.0316069699749037 -0.0173173164948847 0.016941788812871 -0.0572378008100576 -0.00940301522148718 0.0101823877552922 0.050197918228993 0.0238383806125929 0.0391792647321339 -0.00212624314999468 -0.00597385535510806 -0.000603566990787763 0.0239200882786022 -0.0241638529280219 -0.114281884115521 0.141387570977897 -0.0769730943791227 0.00214485003764921 0.0923577164488144 0.0359159947986146 0.00594690645982343 -0.0353182143196145 -0.0463315790195783 -0.0220732691901754 -0.0627718486459873 0.076328403425798 -0.0373209739860841 -0.00588425039392782 -0.0975350638808701 -0.00746494047674319 0.0336324107348401 0.0488861579819362 -0.0993029845833914 0.101590787738223 0.0265228982423824 -0.122031594552146 0.059108581599634 0.0525491449547559 -0.124259831892367
  20 698.819317506866 ""  7.30658333195384 0 0 0.00915121072994629 -0.00147663492724006 -0.00402971442896347 9.605158414361e-05 -0.00255870846537278 -0.000517796866010781 0.0100761797161457 -0.0349306286805861 -0.0129194116271369 -0.00454879991264995 0.00326497794940283 -0.00013133274370466 -0.00250992506222101 -0.00230645898848368 0.00164429259370819 0.0617457047162532 -0.0261593330606127 -0.017846287854749 -0.00442585677758819 -0.0124243394458995 0.0247013638869819 -0.00357475970599668 0.0186327421114482 -0.000505800463358884 0.0155612018132626 -0.00325215485168136 0.0157484138290658 0.0378729065068573 -0.0628771661172945 -0.0178698954450727 0.0348749576758368 -0.0443925457358217 -0.00236586523712619 -0.00408765264743443 -0.00728014541369565 0.0034704268579613 0.00224236875713215 -0.000603355747641709 0.000644728127321912 -0.000112117826292131 -0.00224124237129378 0.00129527846021526 -0.0256959530595412 0.0222271704891484 0.0082010677609525 0.00760635642928719 0.0202852895447012 -0.00320252514235851 -0.0117667145116904 0.00492315226321615 -0.0141548404087706 0.0139639631305347 -0.0464852062599725 0.00569547887835578 -0.0824927675691014 -0.00723984083160504 -0.343483577940359 -0.00074413482672008 -0.259793991789219 0.201775922842409 0.0190572364806023 -0.0336904908694492 -0.00440750428926063 0.0427632265129844 -0.0370533744893806 0.0160406372698794 0.0624261333219982 -0.0984813909568301 0.0211680696662779 0.0168048705157829 0.012165797579662 0.0128263083299028 -0.00424079211069506 0.08922816318692 0.0378680894698628 -0.0497953218133787 -0.400111668057155 0.30900449888783 -0.0581192029107242 0.0729162232044946 -0.50196566375301
  21 805.070156391862 ""  10.654552780538 0 0 0.00383490277472477 -0.00401565145449914 0.00154865713982834 0.001325219080406 0.012016448814935 -0.0073610458174555 0.00226058456548717 0.0120466221722291 0.00385476990000829 0.00358417478605811 -0.00351655622048051 0.00180240856239877 -0.00030197097288649 -0.000396199887142802 0.000193590479914579 -0.00743094236240426 0.0116860218501899 0.0037704676038162 0.00977177693894207 0.0174182933063925 -0.015374644390859 0.0117012043703007 0.00841693255223501 -0.00916561890382498 -0.00431634428779432 -0.0273415649063827 -0.0156650032683638 -0.0236274591924164 0.0280653178331285 0.0095781365495197 -0.0253185008938041 0.0315989607778708 0.0058593541578758 0.00329833382697265 0.00921982608021341 -0.00547477579585333 -0.0073096857757922 -0.00206269714113588 0.000251801627809308 -0.00647416558171307 -0.000863154154550546 0.000738037992099091 -0.0742396809277025 0.0743994610748149 -0.00708181651657683 0.00428022319986893 0.0154678667051652 -0.0340861181018759 0.0107369985573198 0.104659493345189 0.0190223751281363 0.0522510013787862 -0.138201554238132 0.0531893772045468 -0.288469866350299 0.0130923400043908 -0.101528398639106 0.0749862106622424 -0.0549841905695419 0.00885968632647528 0.0693075268026107 0.144028932206155 -0.0566258434911254 0.121357822716885 -0.373996812281179 -0.0203975777124078 0.0167574592059771 0.00676991187140483 -0.0548799796946333 0.0422721441063164 -0.145628423200716 -0.0507221584540879 -0.00930711467899984 -0.0480402080630922 0.00114394607233555 0.00856746531969813 0.124023754915902 -0.0968504350757201 0.0586399032787864 -0.0320977118033338 0.139611456704979
  22 851.949268674566 ""  10.0959158911869 0 0 -0.0596229902173917 -0.037974220093734 -0.0799319703597784 -0.0320448814924938 -0.0882309124805422 0.0179367130528245 -0.0539503546376813 0.122955744873869 0.0256707691353915 0.00465907103814449 -0.00150934134240038 0.00873214590337363 0.0241466663277707 0.0227824809435531 -0.0127462179006708 0.0147886262271754 -0.0782265931592519 -0.094503920345146 -0.0829155969949641 -0.161107942278603 0.174089865063648 -0.0338265379958906 0.0637974740434986 0.0120568969131622 -0.030824696494185 0.299276017345059 0.161987295863896 0.0659457584435883 -0.0361827987474228 0.00649060337282662 0.0314634989009597 0.121935677506463 0.096151838133298 0.0145416484560698 -0.00816226188513963 -0.00143276707341217 0.045341797705095 0.0261812767317943 -0.0135394293893152 0.0335889767216083 0.0128644846151767 -0.0116160890802218 0.0388677838507215 0.0185700359064637 0.00643368280213002 0.00331041302643531 0.00839252710152154 -0.0121663886030351 -0.0349063315019015 -0.00531232842338629 0.00245060534015486 -0.026956491032416 -0.00981353822150352 0.00403709210516836 -0.0408842887841776 -0.00819406250037599 -0.0613273152524376 0.0804543654187889 -0.0781443092681462 0.0585252038657673 0.0253162133982638 -0.0475343555691623 0.000776330884737204 0.0675283506784145 -0.0420420355784044 0.0136403770942402 0.0872133306746486 -0.0822597176242747 0.00133626787411909 -0.0215132054221118 0.167781538530673 -0.0046112913844115 0.0887351991398971 -0.0339924533247958 0.00449824967247065 -0.0195000416941219 -0.0321499268873287 0.0625854056471684 0.124021408627584 -0.0283568935689007 0.0218182247440078
  23 888.812996640028 ""  0.343200122847454 0 0 0.0119044720423393 0.00621203258790616 0.0248092268692437 0.00958674412272294 0.0324125624723991 -0.00198366238577905 0.0211068770365067 -0.0238799418055952 0.0025633054773615 0.000243067519958255 -0.00065374325041514 -0.00372544669182162 -0.00615606840319777 -0.00655990162492995 0.00335757452196482 -0.0669767979476981 0.0451408617832693 0.0437584435570309 0.0281330265734489 0.0650024189207999 -0.0760544455806192 0.0119203249146211 -0.0386539604591878 0.00031458869903332 0.00564379705827901 -0.130809808572455 -0.0804843877929858 -0.0582102523660862 0.0715844925472371 0.0158650031255863 -0.0401734379405567 -0.0127275482017081 -0.0358237307927565 -0.00225624344987793 0.00636795480265595 -0.000644711535829924 -0.015547751222416 -0.00860677372671349 0.00438216258226402 -0.00988258857105929 -0.00229491714580638 0.00303498430678531 0.0367762270262731 0.0640760475734249 0.048108829908999 0.00548891483664437 -0.00171875572822873 0.00540831456367193 -0.0150011077793313 -0.0234235972811452 -0.0086411115066748 -0.0653821061758787 0.0020482335828355 -0.0351009589633024 -0.181135121197889 -0.00712608069048209 -0.213857525501392 0.246871735622172 -0.204370964422662 0.140356637749066 0.235720384326026 -0.187235088086723 -0.0129277532424803 0.0894301022146556 0.136710739218029 0.0521653060970501 0.231464792578539 -0.296456901423814 0.0580079731855339 -0.0401536351716641 0.400269284561101 0.0556693833015997 -0.0295572998570233 -0.0368054538120026 -0.0303068217089562 -0.051422178659405 0.131464430978271 -0.104807959047361 0.0215945774768307 -0.0251011556038449 0.151158046617561
  24 938.198857989392 ""  40.1103209087473 0 0 -0.0773990393658664 0.0222994422582291 0.0389335382404129 0.00885494397217207 0.0568234354561178 -0.0154081625499532 -0.0263363298433344 -0.0716921032257017 -0.000966307442063541 0.0035413796031632 -0.0058119689717098 7.11705733535376e-05 4.94247506292003e-06 -0.00274820007485757 0.000889127568716539 -0.067178176932604 0.0411727421990438 0.0357432796797989 0.0547904581999514 0.101967918933937 -0.0964508876677271 0.0357068772610482 0.00204315407798524 -0.0191686983921149 0.0104932662644092 0.133340704698483 -0.0011894431236743 0.0738428830624638 0.00777382223476502 -0.038452579643036 0.103693549421887 -0.25057585993918 -0.123462519647414 0.0110002143003199 0.0294973689087597 -0.0139845190692285 -0.0245250399436836 -0.00892584938794198 0.00288326519572923 -0.0170899411391076 0.00205728293149417 0.00200398229543825 0.0760605578278855 -0.0473747403012486 0.0161461811645143 0.0152458596007235 0.039978923186526 -0.0641186155796968 -0.0543581691562619 -0.00193034004540103 0.0173474884326976 -0.048850095542311 -0.019359006235622 0.0623864499910833 0.12775224400851 -0.0332947665563177 0.128795706993832 0.0424824825240818 0.0405309148842956 -0.0285965627754557 -0.0720953733477331 0.0563171319838682 -0.0387726683299695 0.166196449683617 -0.328295103695687 -0.0105780579776527 0.0641161340201311 0.0710321368945392 -0.0839871431059114 -0.0585502175785696 0.244007509056868 -0.113382194827857 0.0513620384588667 0.0132147084480746 -0.00428854601855916 0.0445014494573395 -0.0613989880214691 0.0415017564999201 -0.0540373174663948 -0.0112973605809932 0.01234146624119
  25 946.939484338771 ""  23.5737974548456 0 0 0.05771910032576 0.0285728777333134 -0.0307367258400606 0.00393974532981408 -0.0260681775547439 0.0900068170765296 0.0366189927906742 0.0327755428195486 -0.05307613399293 -0.00852625134420658 0.0117708484337385 -0.0234715948478772 -0.0122452764350956 -0.00836095774921806 0.00103182012642568 -0.0198828436162907 -0.221557576028189 0.00780334014648799 -0.0202779474849151 0.060271619621986 -0.181427571499067 -0.0540510681431074 -0.339993971237209 0.115270525556366 -0.00835053157887039 -0.184853362446096 0.0795806246505971 -0.0357031198714622 -0.292533587615186 0.00164767854037428 -0.0985198336006632 0.338934498270431 0.238364862864024 -0.0343920696741919 -0.053983198283329 0.0490503220194771 0.0176773245129207 -0.00642534493459275 0.0169570091207117 0.0431642160710855 0.0178531393235463 -0.00551455540263232 0.0356806981629533 -0.0285382635827153 0.0119900102944603 0.0114802875085285 0.0219103186806187 -0.0352134451349641 -0.025842063530891 -0.00353007650961102 0.00835867849251349 -0.0245609625435116 -0.00849398260023082 0.0322892019104419 0.045648496336829 -0.0259731115977813 0.0919775233068958 0.00733002519778017 0.0189522530798106 -0.00721510576719518 -0.0351208409412062 0.0310993263485555 -0.0262546276927055 0.0828226155553356 -0.165849206685288 -0.00603580516867455 0.0302321846208603 0.0406659386448721 -0.0433465036390026 -0.0299498908462723 0.123900567347982 -0.0611127239896925 -0.0419120107200287 0.0210074595505734 -0.0080721125494356 -0.0905869137952304 -0.0103185046600609 0.0339277513832112 -0.113661083806548 0.00582626511587555 0.0270717460609992
  26 960.508923904289 ""  5.79361230600038 0 0 -0.0794844381203605 0.0142537586252423 0.0205920885947759 -0.00475709762707637 0.0846855957002774 0.0299807744152666 -0.0401805286345757 -0.0217911117484682 -0.0454839548534797 0.00575582644055194 -0.0194947191279852 -0.00491221227214602 0.00764929113308037 0.00168084430664867 -0.00559560479340667 -0.0442123180707464 -0.236913205302087 0.0287705877108126 0.0565855891762546 0.225462561750964 -0.311989181685188 0.0247239305622633 -0.245889575716264 0.0377757097633504 -0.0136115505376575 0.187868969432836 0.171123717291312 0.123518154177292 -0.311855567842151 -0.0635622873460199 0.0849773463012436 -0.000780228549667997 0.097064736272008 0.0195621091756435 0.04940228079389 -0.0104857513801422 -0.0372767212517459 -0.0176642051327254 0.0153500651679196 -0.0029444139023156 0.0243553578807387 -0.00470864653140214 -0.0311866185948031 0.0332441357471348 -0.0167847515587557 -0.0127829531398347 -0.0238534509264549 0.0363626419389664 0.0222355771222555 0.0086490386083897 -0.00723274910903621 0.0242336798735331 0.00411281788211555 -0.0344013447514661 -0.0812176235885668 0.0193369089056377 -0.0740690772541215 0.0167241376469924 -0.0171236813543225 -0.00574724096064468 0.0407503257538821 -0.0345554458808373 0.0306155891391468 -0.0806146747736965 0.168707806359832 0.00750536669866769 -0.0217643297673506 -0.0581231099703668 0.0477729304163559 0.0307857021513471 -0.115757774303686 0.0645673786295825 0.071628546773913 -0.027854536259559 0.0144460308425651 0.151177411679107 -0.015118266137133 -0.0320903201750632 0.0575560561009343 -0.0327551265574036 0.00386340417946683
  27 978.773807894834 ""  22.754005976069 0 0 0.00278101350579387 0.0300136715663392 0.000220650808002351 -0.160750764220218 0.0129341802417107 -0.0102706071290607 0.0357037757648564 -0.0189729978035183 -0.0151764064135449 0.0243301981998988 -0.102021709945961 0.0721943548559453 0.0958066105081763 0.0763817118759132 -0.0440197397121981 0.0444706386301684 0.0944008470150999 -0.0175962997842024 -0.11570882332744 0.0212012434920838 -0.0211412483175976 -0.159791659155953 -0.0319539595021632 0.000911920451604549 0.00839360270748616 -0.167869193179056 -0.0532220012258512 -0.0577197971698986 -0.0174899994313783 0.0105334822598699 -0.0695737892194175 0.0749904542579079 0.0188756747425786 0.146150655068807 0.204399106170222 -0.126604717136126 -0.0151960084041866 0.0357366733568318 -0.0316871949051519 -0.0164926914081966 0.0408843566352952 -0.0241669324656473 0.00365113842721102 -0.00379329797414257 0.00187064453288188 -0.000194840113773926 0.00242245581989272 -0.00287348928027201 -0.00153551535032206 -0.00231255276049324 0.000207818408347795 -0.00284854820921665 0.000794908364744504 0.00430459767878819 0.0229683542070811 0.0019116759508721 -0.00311726275279592 0.00390673267311371 0.00388524009832219 -0.00424800032697447 -0.00528020387156402 0.00222272059743315 -0.00154311826749815 0.00801138269036047 -0.019155472515488 -0.00129567339678373 0.000506040747386958 0.0104272884330207 -0.00625398075684684 -0.00381816305150372 0.012229572014489 -0.00798878443980743 0.0084195071741692 0.0120247814902345 -0.00382617571748664 0.0317412120001214 0.00582943644056142 -0.0131749517638359 0.00117722109350235 0.0102939686019636 -0.0167916585268893
  28 1050.96491517318 ""  12.1425536763868 0 0 0.0513250384247088 0.0534357890913068 0.0214713011504739 -0.0104433639048068 -0.052553352669774 -0.0130334833017304 -0.0381072273108184 -0.0270079873097723 -0.0375789123083877 0.00025228746545492 0.00428126792558006 0.00738597349401743 -0.000622696974324036 0.00423011297396023 0.0015684141867097 0.239333869777917 0.0172613160782258 -0.0324905062821539 -0.0263890918433585 -0.11944905792897 0.153694224420743 -0.0599028478862467 0.0906037682514739 -0.00687960257800294 -0.00430610155951348 0.180098440126141 0.105210115438029 0.143447491813243 -0.193202750914678 -0.0730453894934355 0.109015593629667 -0.0717307276610846 0.0311130448463473 -0.00627497874622933 -0.0228747139579541 2.51875244363387e-06 0.023970131422404 0.0149056206858086 -0.0117627991571012 0.00238801668561548 -0.0156063042827306 0.00222400594335636 -0.0217267894541128 -0.0214466879096835 -0.0135091132345034 -0.00620973351197413 -0.0123574859004664 0.0138557127391626 0.0360610395033329 0.0399874926748049 0.00385867643183274 -0.0310577182370636 -0.0205504824750907 -0.0150208135896305 -0.161124345442756 -0.0576941738309607 0.17629420468718 0.150200683425697 0.102665595881127 -0.207348442618352 0.157222320653842 -0.0064818738207587 -0.0226135106716596 0.053634873709826 0.0242725109128774 0.0210172363083069 0.102818699271007 -0.139601169100491 0.0153656696963281 -0.0185347320656555 0.156776320008613 0.0171416606758163 -0.0333006072394136 0.0366862582445736 0.0199829647289393 0.362520619636021 -0.0334142920293734 -0.156450136775646 -0.337277960011362 -0.0234506740669055 -0.0041840476297867
  29 1086.08095804789 ""  43.7573232372912 0 0 -0.0574076935665831 0.107602055479991 -0.0404348952635951 0.0162191635548158 -0.0640768085466664 0.0584466940890717 0.0316292996780888 -0.0559102717777181 -0.00914028191822193 -0.0148654636730866 0.00432982279548852 -0.00537048100620722 -0.0093629345867628 0.0177975671135479 -0.0135309459345176 -0.119636905903483 0.24943743133143 -0.0289388953140652 0.00444509699135491 -0.0603481997245019 0.0422671798891905 -0.00119031511027508 -0.0683700770960516 0.0617194261265512 0.0210030092771753 -0.13083707432657 -0.0994025918998872 -0.0346363976302018 0.0282974371458481 -0.00231149276420162 -0.031840057253872 -0.0595182359640912 -0.0704825231818381 -0.05909041717017 -0.106847488047703 0.06838323622114 0.0762931042415288 0.0331582925212555 -0.00151404912630161 0.0796530218238647 0.0213179064472825 -0.0213576509527298 0.0352515033867966 0.0152912046005184 -0.00477755358382521 0.00341989577567586 -0.0189606618493138 -0.00150576814005695 -0.0602724143170818 0.0575981892205556 0.0189459350047898 0.0342761222990995 -0.0317944277373577 -0.047121184875933 -0.0735831015586258 -0.0157097287349946 0.0746981245804266 0.0699559285359889 -0.0119963620080587 0.00136274704737911 -0.153757590359307 0.0369988638906003 0.086459826191017 -0.0837021378040621 0.153109995466024 0.0036341466060792 -0.0117798060300522 -0.152951552434388 0.0873355813733609 0.0435238498091747 -0.146462183677577 0.08644613151685 0.0630148223360147 0.00348624855557066 -0.00381677482798838 -0.09167835533573 -0.0819629120663984 0.128428330248211 -0.212776711974848 -0.0573101726074612 0.193277552353767
  30 1110.63774664371 ""  6.55250589482398 0 0 -0.0102914865627632 -0.0670937090360584 -0.007123507446141 -0.000988149482775333 0.0417550051478144 -0.00822104994104191 0.0173645339101566 0.0270855264568083 0.0278380138745403 0.00133924855409142 -0.00357773024315984 -0.00158299496747972 0.00637269637763115 -0.00744768731229583 0.00137500211549367 -0.0663968837699777 -0.100548642204979 0.012218580371832 -0.00268886363286561 0.0681769946710493 -0.0804972459214802 0.0377117223263791 -0.0220436249447736 -0.0143703704472289 0.00474311319585546 -0.0533641430516573 -0.0384781112542676 -0.0708507630396235 0.123471568826354 0.0450384595538919 -0.0519609720258263 0.0456544558331009 -0.00788934758141308 0.0256573760392172 0.0518550709510648 -0.021182747060711 -0.0412513361268722 -0.0224702791991692 0.0110179366522923 -0.0241321397469076 0.00919324884170912 0.00371759095223434 0.00166489118882793 -0.0722943170978212 -0.0337288113655618 -0.0081064497516143 -0.0257050803909193 0.0164147017665203 0.0213733401484283 0.110222568929543 0.0186147396574181 -0.0344209310389945 -0.0489429856352907 -0.0474146515895998 -0.0641836340182795 -0.0892365637715033 0.306081434453653 0.0753491744213541 0.157420092572613 -0.257347918240832 0.0131043867959167 0.076041521409462 0.0433388313887055 0.0615777026041021 0.0929071757479594 0.0365502007365437 0.143394771746343 -0.283523292081035 0.0609647048148505 -0.00994750872914919 0.117110863873837 0.0851177236764001 0.00570399738908415 0.0346492439971492 0.00958448400164359 -0.209106435316768 -0.0619020803745178 0.173724615464685 0.194328760334402 0.0735981233701741 -0.147175030022397
  31 1124.78761508524 ""  33.6230573358012 0 0 0.0760828161370552 -0.0429997534523533 0.0270788640460832 -0.0504892028174158 0.0319577315442056 -0.0308117125394382 -0.0393089534978991 0.0137910402293561 0.00560292937886707 0.0489821480247681 0.0198055024546718 -0.00836574758645649 -0.00160699770419552 -0.0457656330732333 0.0328988839545353 0.0986830878088999 -0.132733142835616 0.0241809858234247 -0.0758966963691216 0.00691356384296735 -0.00333469382592448 -0.0967146576185546 0.00177457869247691 -0.0150008460275704 -0.0134416411963115 0.161551689289136 0.0693836822311262 0.0722058405364017 -0.0125502734422736 -0.0203147044950791 0.0685456142585464 -0.0453603127322822 0.0192005440302438 0.0705183309861986 0.1269970607516 -0.0840933290506203 -0.0944162618051451 -0.0525587713123542 0.00268757772902041 -0.104407773177613 -0.0402488995512866 0.0391160240113256 0.0651191155204455 0.0127032494016111 0.0418391429767076 0.0194676735558621 0.00107014754845505 -0.0452641112335495 -0.10387605597871 0.0305663041451213 0.0418149335873971 0.0425943169881711 -0.0238019288583721 -0.0417310949953087 0.0597166936479135 0.00726919547584189 -0.013988730200377 0.110134124021832 -0.0629922313397918 0.0834039199946422 -0.267946499511946 0.0454700763957974 0.105662819972521 -0.0967384832928019 0.126749610475601 -0.00697853297346089 -0.0466944877868422 -0.116741480740497 0.0924132507036014 0.0468701715032977 -0.185371788807551 0.0826577882242692 -0.0360714081174617 0.0087901987281955 -0.0361795165289788 -0.0483153967561431 0.011994326165402 -0.0287527980753318 -0.130512060414176 -0.013215224722978 0.0944348276831631
  32 1143.91584905397 ""  229.51316101911 0 0 0.0562834616554087 -0.0275324736410385 0.00482183029736849 0.100120989857366 0.0165921054382865 0.00659714489687926 -0.0276529367035841 0.00941357348626998 0.0141862964936805 -0.138075297125046 -0.0773973986077225 0.0408110069571325 0.0515441917789098 0.0976453400349501 -0.0701113418815453 0.0568014818455032 -0.105472208566895 0.00957041153685257 0.0576433813398764 0.0299353953874446 -0.0381218512420779 0.118704871186167 0.000854917281248509 -0.00656690654244968 -0.00819016849888933 0.110502833198253 0.0285464558268292 0.0500410451931839 0.0286743189591975 -0.00860178825077971 0.0561508302738248 -0.0613488409912782 -0.00818587384850555 -0.0288826338062499 -0.0714767239593814 0.0630694979708408 0.0611562409628785 0.0587689966534353 0.0031145857743766 0.0965531457606137 0.0780534925513757 -0.0623278577002914 0.0211582764671695 -0.000913622248239049 0.0205477292548488 0.00922877031755391 0.00281440219502168 -0.020607090052738 -0.0337340746947881 0.00895299868311774 0.0177098431859597 0.0109656870251212 -0.00769222808259454 -0.0137911090560534 0.0251261023557443 -0.00146302474150137 0.00651853974597894 0.027318316756663 -0.0251274978176516 0.038840245205895 -0.0944621021692398 0.0206038924099475 0.034019971706743 -0.0230599703299461 0.0364086320131051 -0.0011137995028573 -0.0095595508473531 -0.0432159316546825 0.0299570320185679 0.0127872735771954 -0.052519796355158 0.0290446671544597 -0.0360095290585433 -0.000852006119620672 -0.00894956926420301 0.00856448836404136 0.0339266147903108 -0.0516832659616603 0.0109453676771879 0.00981879070803611 -0.0237742715606239
  33 1158.97128782857 ""  2.32191899652959 0 0 0.08756738313328 -0.00297062620052215 -0.063864500615692 -0.0215167538513662 0.0291703759277585 0.0591705595351597 -0.0459454928674497 -0.0155724336446464 0.0498525107057373 0.00156408624227118 -0.00425186199790945 0.00141438471181038 0.0126637977728702 -0.0264406770796691 -0.0269291107983395 0.0508493001434325 0.0100119547969983 -0.0526211843728384 -0.215782383507491 0.0218273971214995 -0.102547895473155 0.0462572892437259 -0.189495829051832 0.060309588281626 -0.000210637615395068 0.207490960240665 -0.0348361398806729 0.0769946439224927 0.19164865171896 -0.00505637238914098 0.0786209170907401 -0.203235456326161 -0.0996781175614635 0.0238690139268132 0.0946660284185515 0.0401625976696513 -0.124709543511024 -0.118637188239275 0.124246052123375 0.0525523932022561 0.149961430035043 -0.0320712611535118 -0.0287568823545243 0.0118175558350479 -0.0266192479884819 -0.00805473683915437 -0.00446511572660277 0.0303033047645106 0.0418795621342357 -0.0164231330629287 -0.0293507281040267 -0.00741103272859844 0.0102002780778948 0.0198470899419398 -0.120580844917231 -0.0126703807509585 0.0417913931557756 -0.107134793086233 -0.00729465553904462 0.0291013561707725 0.11475062870387 -0.023706241539711 -0.0550369808071611 0.0145591435138776 -0.0427702127531395 -0.00218500898017871 -0.00171211861283707 0.0748532150730257 -0.0410263404426132 -0.0122390784705591 0.052505098797244 -0.0472333594177014 0.0204918868596393 0.0135764614171388 -0.036677914358626 -0.271528783722213 -0.0863072776419817 0.175460792555836 -0.244446953358093 -0.0474670066801441 0.220507894436796
  34 1176.97339968094 ""  5.36715974671338 0 0 -0.0242410100409443 0.00428948861030443 -0.0237176390114007 -0.0189728941465083 -0.00169477068453329 0.0265446513705183 0.0106699712667024 -0.000234085539751532 0.00693536304924699 0.0210579493055384 0.0277315332888684 0.0244534424679341 -0.0115435296252652 -0.0620377847089475 -0.0807747184447709 0.0643087344185649 0.0854389493635431 -0.0547384787584889 -0.109739628325465 -0.0106384805466719 -0.0146828893514203 0.165145434558632 -0.00287365259836607 -0.0048837919618578 0.00470858709062381 -0.039111055418056 -0.034269942885654 -0.0213708075514252 0.0264821177235206 0.0107565989599992 -0.0271730047570444 0.00239008367746698 -0.0232219155211464 -0.0530477360146965 0.0682073769324403 0.208015691319975 -0.198601588653957 -0.259705032973804 0.327274486551217 0.258373228813323 0.424436183848252 -0.113218161299809 0.00876847011743065 -0.00663239031247703 0.0191429442801915 0.00496956290709815 0.00459676336850518 -0.0187373535936788 -0.0219599598870114 0.00189796169545653 0.0169142758798851 0.00406761317088817 -0.00219633860451198 -0.00841302320076352 0.0779238804944946 0.012579920349088 -0.0469788900094965 0.0951438868668817 0.0150006949732298 -0.0460596074298801 -0.0461951010203014 0.00781081119177489 0.0210821298496786 -0.0069607643051919 0.0163191413401761 -0.000296476578227026 -0.00263830715538841 -0.0291136808126792 0.0192500818498845 0.00585095034540346 -0.0289182619578804 0.0224531319000027 -0.0269159497852257 -0.0087274655369832 0.0362194279149334 0.243708154168804 0.0801685134192156 -0.160623207637842 0.145046507843153 0.0328043935399123 -0.187445569821392
  35 1193.2353299936 ""  25.6733286832327 0 0 0.0226687159535463 0.0246395238642636 -0.0053040217773042 -0.00791002689788785 -0.007013152699163 0.00997859213625946 -0.0183414894057064 -0.00528131818452149 -0.00617243704811153 0.00816057637918195 -0.000702377740980088 -0.00096883024858128 -0.00702308410705454 0.00174571589714341 0.00119619734908902 0.00586155954768291 0.0682718040888192 -0.00414495849226745 -0.0180958001719226 -0.0106042891704221 0.00649392435954094 -0.0150681737927928 -0.0250803818439018 0.0138474303637551 -0.0105601904399625 0.0400850080809913 0.0233777046327101 0.0397892008024871 -0.0453245243063403 -0.019289707196934 0.0393700514144734 -0.0415332153615141 -0.0048906020154593 -0.0161966002658076 -0.028046608737588 0.0114423498444457 0.0232746431190562 0.0114616797507538 -0.00502781081113255 0.0130023157918052 -0.00995356683159775 -0.000759642580620415 0.0146566416204983 -0.0227644634031396 -0.00579455209442398 -0.0144318812343511 -0.0213260623731967 0.035024872830756 0.0421797344569705 0.102027560378035 -0.0216211189736566 -0.0407613263490629 -0.0384911689987607 -0.0183843347878328 0.475740488033882 0.122306568192545 -0.220749543102266 -0.463079817278243 -0.0148110485458498 0.269263579144539 -0.0976522254550562 0.149992790261886 0.0344432745427693 0.102775307707147 -0.013167785533503 0.0266197074851888 0.118633707832578 -0.169602376330975 0.00886706965499293 -0.0253272790333373 0.123295992570513 0.0320848795524898 -0.0149486615508345 -0.0354230676073686 -0.00761437746992409 0.0501542161375523 0.0592716898062497 -0.0937788372037024 0.0194902808129756 -0.0280146294074571 0.0364286483411981
  36 1198.99740510198 ""  4.08950758015432 0 0 0.0194639978381434 0.00650802450018597 -0.0888197324257079 -0.0358755916928657 0.0233667097332407 0.0827044059817038 -0.0157650621913817 -0.0117576605474124 0.0481716233807249 0.0348406248498269 -0.02661751006816 -0.0389486980017242 -0.0319781123749236 0.0346229813015412 0.0430589755405692 0.12481205514981 0.0973234319920563 -0.126316896200468 -0.167427744910605 0.0577829672149267 -0.148898103853517 0.174734402063406 -0.198291533200467 0.0514265618990488 0.00672141756471996 0.076267834651191 -0.084364084155762 0.0231151716081624 0.173521086372919 0.0145271280874057 0.012753720144788 -0.13815794824965 -0.102240822515022 -0.0564201643419531 -0.162361726362175 -0.0349399926041014 0.203629018509852 0.17399520096985 -0.177231252522386 -0.0408997530822293 -0.23145223889698 0.0431368571407998 -0.00311738241378882 -0.0069185248538319 0.0170905457988496 0.0045030482981661 0.00550616212249015 -0.0151287067437892 -0.0161229656551102 -0.00772070398816845 0.0129229002118179 0.00410383370795795 0.00278386971930382 -0.00388279181450386 0.0440104133580865 0.00590013154189349 -0.0406761693729786 0.131113278853453 0.0303991591158909 -0.090812508223935 -0.0105374820629311 -0.00162408488429762 0.000693873188062264 -0.00624079300683431 0.00655423246220254 -0.00212691567194325 -0.00755148488881308 -0.0070842230481526 0.0111087912750041 0.00437385974131189 -0.0273238940640645 0.0138879049037396 -0.0338544857775459 -0.0096788699688484 0.0402093282554066 0.195226458132576 0.0908025288440282 -0.14252255271988 0.158668787018563 0.036476027719343 -0.209672843781188
  37 1227.4370079123 ""  20.6975328516953 0 0 -0.0121974954136717 0.0024022927813619 -0.0096281510395816 0.0302319422075507 -0.00899280282470903 0.0118697038207559 0.00900424229623323 0.00300492808344648 0.00553047610428777 -0.037308772327715 0.0115603832209 -0.0146083349133453 0.0424614898734378 -0.0148379721758133 0.0155953395389612 0.0181479413665489 -0.022940368586454 -0.0150138241878628 -0.0529933548576831 -0.0284940257280233 0.0061466054484164 0.00805405177438294 -0.0176346644891718 0.0125979167547383 0.00236098067753758 -0.0386979581318221 -0.0156640334263932 -0.0203930857925081 0.0156829570075859 0.0117811539086183 -0.0136981850063967 0.00489468181761798 -0.0113212172903404 0.110501736622402 0.158555899059895 -0.101757759546858 -0.129038646920771 -0.0462472701105106 -0.015268519301532 -0.138078927908234 -0.0238723888374211 0.0341777649102085 0.0352796392383011 0.00191536537986316 0.0277875313481548 -0.0107886020813774 -0.0204906241918586 0.0956703436985566 -0.058653619375867 0.0175167001128031 -0.128440439973963 0.00947041781910487 -0.00762263860189633 0.0144313905883518 0.17749356424637 0.0434818446039102 -0.192523921279937 0.332992178459146 0.0661079893046463 -0.200635203840142 -0.0407105602657146 0.253970887817112 -0.291785147359664 -0.0211140751991985 -0.0748868154481951 -0.0225627778684704 -0.0106104546239358 0.0337311576809049 -0.0202187271795717 -0.000165276428800498 -0.0279451731735429 -0.055024903399912 -0.00771421733581461 -0.00425980492915271 0.0230370236826116 0.0295871369661413 -0.00413872663611184 0.00384681635108471 -0.0437901397760057 -0.0118981196249276 0.0150219876904793
  38 1229.21526775067 ""  32.542501981675 0 0 -0.0227859910199551 0.0242651069521358 -0.0345024403691151 0.0537187882502923 -0.0246984388824849 0.0394566680760848 0.00953173687740133 -0.00539039849288135 0.0039958103966974 -0.0704924282163234 0.0277616516252646 -0.0365245824191572 0.088506461117643 -0.0359583672413079 0.0381666338293614 -0.0618268800823295 0.076581873287858 -0.028258783387064 -0.148225151466199 -0.0677927452116411 0.0102929976694766 0.0240929841522517 -0.065669919145066 0.0387879402225869 0.00657816076050848 -0.0298308045174213 -0.0372897551487668 -0.0130427420257727 0.013934709459884 0.00510364259763903 -0.0207816176133821 -0.00616768414573383 -0.0247601229179385 0.237845451924254 0.339975707281307 -0.221851781227953 -0.275654517092456 -0.0989857707323585 -0.0367308877604927 -0.302265561651691 -0.0620498687239085 0.0778159975943039 -0.0171434270812322 -0.00160349539548211 -0.00909929002449593 0.00482428704979335 0.00958398756975414 -0.0455195172129549 0.0261421019243076 -0.00518047743499072 0.060907147941808 -0.00542492540073746 0.00272922639729975 -0.00773882302746151 -0.039532812086076 -0.00707989992617729 0.0540247491316008 -0.148191728739221 -0.0234791253995618 0.0872238930841089 0.0196298324870055 -0.113450614141856 0.136870789096454 0.0139428922281028 0.0331855911863708 0.0109564561644832 0.0084350080766028 -0.022959057182041 0.0114458931307242 -0.000333392382041821 0.0133302737651467 0.0290797884833387 -0.00113927960302285 -0.00473465743796587 0.0195454439399541 0.152277105683448 0.0343369650008328 -0.0867758346470458 0.0268960046339811 0.00497441288512043 -0.0811394165907208
  39 1247.83175078932 ""  89.6530438448434 0 0 -0.00251995961821564 0.00346333482312115 0.00419150545702891 0.00789276256299841 -0.00163443139378307 -0.00333646327775661 0.0022827431893613 0.00417158106641103 0.00362101660317605 -0.00580111581694171 -0.000136830900914753 0.00283231080912472 0.00235777342952731 0.00160787161085322 -0.00221290644944682 0.0842202975809314 -0.0502978108514108 -0.0129720311490728 0.0212981587237682 -0.00227351519623628 0.00805242645096617 -0.0327073990387229 -0.00159666301848488 0.0056204343030925 -0.00395750688387615 -0.0293027768482926 0.00951411168266709 -0.0128692705051257 8.76404403633712e-05 0.00940222604650033 0.00605947721208803 -0.00895728079824832 -0.00821437412932189 0.0015528823648854 0.00217739477765661 0.000994118080016419 -0.00339489484957452 -0.00135252927189062 0.00199602790522557 0.000407857718904508 0.0062583862267408 -0.0014904724596766 -0.0888717671896311 -0.0172467426868761 0.0141325095640381 0.00196716024495255 0.0170600432097388 -0.0570832842640284 0.0218265634090352 -0.0076619318802312 0.0833754347073904 -0.00623938898407666 0.00626200834240057 -0.011033064833656 0.392893879411191 0.13367108474278 -0.443821933842174 0.213716386806549 0.225292778765125 -0.359196626050375 0.114411164448776 -0.102928880552463 0.0848639808868791 0.0203932200171525 0.0224939172601998 0.00762671774301581 0.0119916466853403 -0.0439122380591805 0.0266852456343843 0.000659596285467752 0.00661297693371586 0.0413682925797512 0.0190640812242606 -0.0124595380661281 0.00946249055465978 -0.147755244191728 -0.0714202391272021 0.135572286979553 -0.117595406052419 -0.0485874520663241 0.166938186935604
  40 1261.02821947726 ""  26.4453192472032 0 0 0.061746630727612 0.0660188772781442 -0.0100544581443668 0.00628278804407765 -0.0285966015501095 0.0066128074794925 -0.0512047456547566 -0.0245275841116246 -0.0231591827833315 -0.00433722372499525 0.0190898902714441 0.0183279771724665 0.00764363299616894 -0.00935685988300807 -0.00322393886417595 -0.0512885663817305 0.301196275658646 0.00887260413572394 0.282279185000791 0.0501036318204916 0.0306962466860349 -0.432228514460572 -0.123435506429095 0.100172292069129 -0.0214102679117128 0.142201811978245 0.0499186697653749 0.123128322517757 -0.0926215516694777 -0.065476965275933 0.108615442968025 -0.10374132814665 0.00741063978621485 0.0150228900523821 0.032649516436521 0.00366027754310047 -0.0408376235919368 -0.0323784833324249 0.0329146853524066 -0.0213117891865048 0.0220735138187134 0.00399408627281598 -0.00671360486572398 -0.0116383454294382 0.00395482148000185 0.00231629868071608 0.00256378452471597 -0.00101664471581575 -0.00689459906398569 -0.00963468274757441 0.00061630195261489 0.000551370410411753 0.00688240342031606 -0.000832583517633322 -0.0291010115350816 -0.0209729741951724 0.0216363328084304 0.0923055063350811 0.0280069827710243 -0.0892914966709165 0.0181034644406367 0.00438677205291545 -0.030884144269621 0.011918261846522 -0.00561456444077218 0.000436542451482081 -0.000266759294831194 0.00563139188012441 -0.000679964420229591 0.000970937407752535 -0.0305968716861583 0.0137146853045912 -0.024357083988658 -0.0393875869573286 0.00422438867590772 -0.257178616407785 0.0939158640884366 0.0570005620670591 0.435904092480213 0.0620232633519226 -0.166929298035328
  41 1285.2612028611 ""  1.50380488692553 0 0 0.0218622046953336 0.00562158572648762 0.0832167066410214 -0.00749457652611731 0.0086547155096316 0.0200866283492459 -0.0229221566350358 0.00244487168023407 -0.0695833746549083 -0.000254502340482708 -0.0179937209550173 -0.0269126872247626 0.00114230186002474 0.00405005371386189 0.00598088700786332 -0.016813643651327 0.391227543049523 0.0785157957812834 -0.412080619056582 -0.113551299263623 0.0309934816495426 0.491161131683433 0.103822827301738 -0.0767032335500465 -0.0289716786909878 0.0204337272801018 0.144423321690252 0.0525922525356547 -0.21455594541695 -0.0626414295442684 0.078638217574518 0.0688314756352432 0.112103164687425 0.00544283158056867 -0.00460595606974727 -0.0184637155710317 0.00492367235635838 0.0137281615479805 -0.028309487775284 -0.00487751011424781 -0.0253519443427134 0.00238429259853168 -0.00375527918816186 -0.00553965941393621 0.000279878010927934 0.00133002246465736 0.0013900890486997 0.000295709479181301 -0.00435207805861027 -0.00490062011081915 0.00163288475881173 0.000436526259519207 0.00272675562511856 -0.00122281637458909 -0.0068276803520687 -0.00793394956138254 0.00604679418927247 0.0417285392006619 0.0146514007478549 -0.0434354751921034 0.0140673532858982 0.0134076208959405 -0.027772929292746 0.00386410186441038 -0.00160947571492369 -0.000487765484210692 -0.000836797044432795 -0.000287954601544847 0.00178355438392634 0.00083368255659953 -0.0130747818298768 0.00733397450390265 -0.000386685245905689 -0.0123461822488405 -0.0207381015074244 -0.236931114282011 0.0088409921126325 0.0994272339300621 0.1819820987433 0.0256055968306493 0.00444936017083015
  42 1301.92724712657 ""  14.1408345740221 0 0 -0.00109281259251495 -0.00176350960790857 -0.00405186398066238 -0.00129642467936185 0.000770146842384163 -0.00149761948683658 0.000795707081950242 0.000407837442257027 0.00175560398107327 0.00115525267107467 -0.00017737743970027 0.000788262322604152 -0.000704586860377445 3.9444814533685e-05 -0.000156811954572237 -0.0427911511708938 -0.00915319924125878 0.0061031728363248 0.00328963763388278 0.00167415798456133 -0.00100336898199916 -0.00773114657825389 -0.000383016345392682 -0.000664023008668832 0.000874119805460127 0.000157794945475856 -0.00541677118733926 -0.00274545880170232 0.00299131669834679 0.00197971251317856 -0.00541342379262146 0.00112457505033486 -0.00328627127537413 -0.00117454212571785 -0.00112579378670739 0.000951921891722772 0.00218423306378409 0.000573686172975066 0.000546159604845872 0.00220865408591136 0.000483452458820344 -0.000480382046004654 -0.0117614996431511 -0.0257282443968717 -0.022255288336482 0.0294171879787926 0.0176645719138855 -0.000102293677049553 -0.0879812602927282 -0.0170737259443507 0.084754962144444 0.0231000803799266 0.00152693113225693 -0.0316696635644921 0.0965915814748021 0.00232989813232308 0.076549620775537 -0.185981274172548 -0.0346812784596355 0.093725780547753 0.575864974642953 0.267136770855094 -0.508035871445281 -0.0728320559913282 0.0561974362817061 -0.0221136618115285 -0.0569623298219786 -0.0727459571786461 0.082567868544781 0.0276461869207547 -0.0465424063656121 0.0711648735350411 0.0068546061139663 0.00419749378192609 -0.00703012645947929 0.0308745600315032 -0.00711775610630668 -0.0155286027343343 -0.00441514119517733 0.00118131140601072 -0.0103153826319383
  43 1369.1185369554 ""  7.44454607026552 0 0 -0.0378936073897576 -0.026741445155902 0.0159002434160853 -0.00898383936588267 -0.0111976947848583 0.0277460965820919 0.00933048564309938 0.00173702155961432 -0.00424538255693323 -0.00996756486301604 0.0111801322495984 -0.00605235046957685 0.00755029188951374 -0.00495885988036459 0.00344748157283773 0.436952953093776 0.149170026311464 -0.129891756217358 0.211098640948074 0.088589329445712 -0.0540624869272495 0.055800995371117 -0.0153524857635769 0.0149621118201123 0.00459858994788703 -0.00160537646249131 0.0307032754168418 -0.0419440269740812 0.0093181685130623 0.0110726341705588 -0.023591968858602 0.0272464245112211 0.00299280337922563 0.0201622789543727 0.0306779357904308 -0.0141282941584807 -0.0115359809744962 0.00217004780817036 -0.0191948186572851 -0.0193485797682443 0.0191029561403492 0.00507402243199133 -0.00422883327872756 0.0125306050200299 0.00572980406244878 0.000653158077023096 0.0124016173953004 -0.00873724188739932 0.0409448013797064 -0.0450089145866557 0.0369098327982285 0.00357817245780755 -0.0813654108928372 -0.0115357646058016 -0.085722668180054 -0.0109132185305033 -0.0264996864451378 -0.0304253977553565 0.01169674391374 0.016013918193754 -0.225140354183944 0.341107687750542 -0.132141362750835 -0.098953513559874 0.327200449600332 0.102087733035271 -0.107879359268442 0.163473710925392 -0.139032090241115 0.00756214843343217 0.327494443468033 -0.0205323178077695 -0.000922406208427802 0.00119869094609293 -0.0255943743386675 -0.0628818553119527 -0.0159132754670088 0.0176330903495957 0.00928050098338925 0.00123631334048332 0.0447444885945394
  44 1371.79090073229 ""  8.38604311449755 0 0 0.0473047936928838 0.033374319068117 -0.0239032495736731 0.0144403003386731 0.0159667604993895 -0.0355252006320947 -0.012567830593037 -0.0022177158304054 0.00397084680126122 0.0141985206600903 -0.0140632594461203 0.00811930406201266 -0.00999836681189063 0.00646743173771337 -0.00458291012340403 -0.58016524577644 -0.162846075211247 0.16682623647053 -0.279627270301908 -0.117175982163888 0.0723337752011012 -0.0962298605477156 0.00654178596615488 -0.012780949607841 -0.00654393387928268 0.00417127198059341 -0.0368810800154743 0.0543756709184586 -0.0131086638539596 -0.0158190347505323 0.0307881859350387 -0.0328468047056682 -0.00147106110653738 -0.0277874853130403 -0.042813996203791 0.0207032205815494 0.0125766371641598 -0.00500424896233634 0.0284474626673672 0.0225844120743248 -0.0287596995103782 -0.00595882178593372 -0.00773067084215966 0.00315602668434983 0.0157653860856511 7.41836340933829e-05 0.00906911954238829 -0.00967089898045337 0.0270939522868784 -0.0299259127734864 0.0253004606154262 0.00573022686300152 -0.0647859659830342 -0.00593700862718293 -0.0572124550282381 -0.0104541937750653 -0.0921794183673587 0.0285721213697179 0.0747319951460849 -0.0655103602051971 -0.155842235382228 0.213251102098247 -0.0706786081797295 -0.0797057243166659 0.257899869179819 0.0833664324741427 -0.0961249823335277 0.147089705409483 -0.115107650731888 0.00812916191843006 0.259471996390031 -0.0170540022949133 0.0116865182105826 -0.00349598704695744 0.0340747591465158 0.0759916591533494 0.0332412575836713 -0.0212222508738543 -0.00795392244447637 -0.00351080144871962 -0.0692165392054379
  45 1380.5022449447 ""  54.5016831169769 0 0 -0.00113716909382973 0.00685088773944219 -0.00324148291172968 0.00196029241061641 0.000174750905046724 -0.00290850727958493 0.001663347467656 -0.00333304452202969 0.00146005235336559 0.00222709714360681 -0.000324532013489118 0.000257438380053487 -0.000750257247082428 0.000201817602380653 -0.000120411139297418 -0.0303438440180752 -0.0319327187572615 0.00767371399739527 -0.0292963802968015 -0.0138966058566378 0.00810323736842587 -0.012438326487239 0.000422633975970021 5.3549297027058e-05 0.00390219715113249 0.00787851890326961 -0.0090222544735297 -0.000179206398047316 0.00998919793315846 0.000463321749040187 -0.0101270458050114 0.0036775591960407 -0.000226640074463474 -0.00264632960907182 -0.00503630064280076 0.00228036273972018 -0.00179751132759677 -0.00232325276544672 0.00421105442539136 -0.00034087600988969 -0.00486184597404688 0.000197875914663561 -0.0239434567645067 0.0256703890804122 0.00770977691259471 -0.000469628868965941 0.014367279736509 -0.00604925541950249 0.0717072594770438 -0.0864936885815501 0.0408561815514834 -0.056217401619402 0.0697118970527602 -0.0384349581921173 -0.102697209142537 0.00121801097715052 0.00242085219271288 0.0506147952846719 -0.0349943337779287 0.0107808773456611 -0.329400405647067 0.447398778179248 -0.177860973084448 0.226762024562578 -0.203859785670092 -0.0644137391215447 0.215288537304412 -0.298100497974831 0.121573156863059 -0.0378027626268449 -0.253506314125479 0.122684765811562 0.00911747450340419 0.00124918501581667 -0.00184525068289492 0.00666126110131366 -0.00938675425293465 0.00511571369191862 -0.0207498424450822 -0.00511660204088897 0.0201719406789139
  46 1407.39945494852 ""  0.420628339783665 0 0 -0.0249617889328525 0.12724280603966 0.0262097588773559 0.00325001190644727 -0.0183861119934794 -0.0124257973612042 -0.00296105098674362 0.0218813794348692 0.0401319219238475 0.00606860329935173 -0.0016297229819729 -0.00326041870951523 0.000123523946629811 -0.000388150378646713 0.00116848996273101 0.31504236048443 -0.521616412881351 -0.0271105079571239 -0.193311534991727 -0.102832370723679 0.0698337030688324 0.0584694523896316 0.0614339154704746 -0.0232946922558672 -0.0289601748829477 -0.219799425636261 -0.14783062113545 0.0931125456441331 -0.158105806322574 0.0198714890356854 0.0914766935808638 -0.218434416167254 -0.180250184767685 0.000399281758016047 -0.00864569605649955 -0.00747521828135048 -0.0150211271915464 -0.00967535629983802 0.00866181728781484 0.0027600563450353 -0.0126611535157886 0.000464050407318062 0.00813811906082192 -0.00204490791022436 -0.00524175006644651 0.000213167620007615 2.635540068031e-05 0.00169967866980505 -0.00289612021757715 -0.00128793055809382 0.000406077372637188 0.000272595723318539 -0.002066331278444 -0.000467258841619762 -0.0493265962637778 -0.020756458585862 0.0320416603057015 -0.0345002191565191 4.90241596687351e-05 0.0146742547107535 0.0101406862803 0.000761570867107732 -0.0113436302199209 0.0105753915881452 0.0177432883087068 0.0101401979980314 -0.00424193192247929 0.0178168692371303 -0.0144975624409026 0.00144825870203422 -0.00213698907778681 0.0104932697844982 -0.0130186392860113 -0.0252427654228219 -0.023739139535023 -0.18983784554751 0.036590565517847 0.0378642815650568 0.239606999450768 0.0286800691100114 -0.0303714102544828
  47 1424.00911715005 ""  8.39186623757979 0 0 -0.0364503208230016 -0.0752757745410247 -0.00208901304799419 0.0675485095476674 0.0628700844686423 -0.0169054415032506 -0.0051987854833773 0.0854793492482776 0.0112176063914412 0.0163266021125836 -0.0127440936023845 0.0102135558370817 -0.00704192473485538 0.0142134618682231 -0.0114266994759641 0.110584001460975 0.292400389991972 -0.069196638143613 -0.271028105815867 -0.0741612289309509 0.0645956802502914 -0.349877274117619 -0.215911517185827 0.0824891475780792 -0.068323978415165 -0.312652927359437 -0.0402716436868545 0.0301283161027572 -0.306526729729838 0.0272663485680064 0.140585467174493 -0.168886619376451 -0.176727825228016 -0.0522542027846688 -0.089516417200717 0.0685634145056836 -0.022500966788056 -0.0316953018699228 0.0811671920391571 -0.0268873718498248 -0.0872279665726743 -0.000271849018909909 -0.00676068060043739 0.00542075169300029 -0.00589557073528092 0.000274031246840171 -0.00035595160268803 9.69906607514961e-05 0.00200118564703503 0.00014887040046408 -0.00102183976808703 0.000784685373961863 0.000692881500799796 0.00105871447395282 0.0297784904465325 0.016462823339893 0.0631795429221373 0.0327038343029643 -0.0627075898079095 0.0282527132051651 -0.00555173076361441 0.00135666885298202 0.00279865497865579 -0.0157060209985438 -0.00715215851473269 -0.00693256655259535 0.0037550045269035 -0.00957300777320399 0.00738568579006057 -0.000993146812190818 0.00278013451187646 -0.0147173893732045 0.00277493881105647 0.0134616780786029 -0.000843719360125259 0.0679242959265489 -0.0342985484054127 -0.00890191022508504 -0.0815620709505494 -0.00570340456086736 0.0378203613447386
  48 1437.4782072857 ""  18.8313080605216 0 0 -0.0314201746041421 0.0321489761690307 0.0172018153321055 0.0543202253316798 0.0276552453532954 -0.0204780605150754 0.0302057900551069 -0.0723589177998392 -0.0237667043361675 0.0159530594697299 -0.00831412117723086 0.005183731568605 -1.19437684005037e-05 0.0176634253845372 -0.0111266396580332 0.187851067188295 -0.079742373790901 -0.0354311120988939 -0.324176927750422 -0.113889659367954 0.0595692647018666 -0.23427269640621 -0.0680078527338851 0.0407539412021218 0.0793037557685228 0.302994014580763 0.132778391231373 -0.182815323195659 0.232207649669607 0.0165109625622619 -0.203243220273947 0.192450988197548 0.11174501298356 -0.0519023854071031 -0.11558353568648 0.0656239977513435 -0.0646396274583688 -0.0492269713690793 0.0974886608722646 -0.0462969179650809 -0.115627421069638 0.00242894482715168 -0.0395739576493811 0.0121014891651822 -0.0224139747117157 0.00101934352509413 0.000450619490014596 -0.00139913734418651 0.00434119026339416 0.00316779925804137 -0.00129830468189254 -0.00242194347054441 -0.00936610845606633 0.00436446532305883 0.221073920910284 0.0869898959841375 0.218526415735207 0.1709530203246 -0.255415856593657 0.075108372336981 -0.00162282172765757 -0.00146192666026608 0.00521027461814504 0.00684512347295546 0.0543800980713088 0.0274354060033536 0.02896888504581 0.0331354432180112 -0.0525478040618467 -0.00417869559877954 0.00340163311369282 -0.025579559143916 -0.00330134252074032 -0.0101493405845068 -0.00727842651619486 -0.0580740093058853 0.022135875920221 0.00415830248943089 0.0689007649559998 0.00596105497296406 -0.0178648545012966
  49 1441.23835908425 ""  5.59240699548393 0 0 0.0263597792588253 -0.00190573445514595 -0.0113786643813458 -0.0370953035473975 -0.0228848665889342 0.0105747473820505 -0.0172605605577328 0.0314312261143766 0.0151491715481912 -0.0105658484214591 0.00551969073982408 -0.00376408212751259 -0.000234934155160296 -0.0120490006742268 0.00797857201287623 -0.150196209601223 -0.0123132265989064 0.040060646128151 0.195969376091707 0.0599513667780927 -0.0275788481578771 0.169811208549962 0.0596832910843872 -0.0334569766782731 -0.0344915259658294 -0.124932912070252 -0.0935670956229994 0.111110850407012 -0.118398024928944 -0.0118019702635289 0.0843436241739847 -0.092542658505573 -0.0578548666667368 0.0355263886721047 0.0768544166903152 -0.0479074440514335 0.0420548876461747 0.0327458862477674 -0.0665872773876866 0.0344123576640082 0.0780545628964495 -0.00172212003044308 -0.0768563951790078 0.0250137482853183 -0.0355437712948232 0.00134630263551964 0.00155103415116909 -0.00394795813893497 0.0147103300050575 -0.00115518233271224 -2.61494071344065e-06 -0.00599060628673356 -0.0136692580561464 0.00650431331341328 0.370772714010737 0.154352579523359 0.372450746535075 0.332713274592808 -0.435815641551465 0.108724887212009 -0.0276121005274623 0.0197859330772268 0.00807895682894705 0.0111895527409185 0.0863784267473482 0.042295805810006 0.058891203464344 0.0432989841296975 -0.083578849221659 -0.00920576725623232 0.00267151059757575 -0.0481022435307424 0.00525850952738622 0.0021856015584166 0.0046159966109277 0.0182160617803772 -0.0240209909810473 0.0130413731941025 -0.022815006541461 -0.00526429364137259 0.0257576861665221
  50 1470.08575099421 ""  1.00127367603703 0 0 0.00154883000059132 0.00809569622830482 0.000371858014093982 -0.0010864373601116 -0.00232607940152338 -0.000204645022605474 -0.000776146702513011 -0.00287097893585842 0.000352276308378799 -0.000173154638351331 0.000324032971640175 -0.000226830139839159 0.000260877164603662 -0.000243185858586697 0.000444878157769424 -0.00177192460863626 -0.0199540825924796 0.00376553069039323 -0.000881701514491229 -0.00338719385817519 0.00292066495097119 0.00734595390336384 0.00543223166565296 -0.00207806237746545 0.00175760463697161 0.00943701388462543 -0.00509253951812586 0.00556067715915784 0.0040898974111495 -0.00202831331620131 -0.00403832813264012 0.00155690499839282 0.00272206518824988 0.0010722315351842 -0.000517884362943789 -0.0031216517054373 -0.00231181785823609 0.000125595905783845 -0.00240190700096507 0.00156087258688743 0.00216798556777244 1.02980845660521e-05 -0.016766433066755 0.00394654240763432 -0.00432483316310156 -0.00433257973966081 0.000615148965122942 -0.00232306090512177 0.0392028720277993 -0.00456295088201933 0.00449084826549201 0.0449751172209454 0.0175858497443173 0.00271600228223674 0.0401310246497262 0.0217947870767002 0.0407804509164541 0.0322492871363722 -0.0519796820941559 0.0122829707008381 -0.081692134688283 0.0557289664158667 0.0211476014033158 -0.541666177449428 -0.304978013512468 -0.252613645314666 -0.230455997901675 -0.277028472022247 0.410073356130346 0.013090735577793 0.347396202083569 -0.225801629959141 0.00124990019341725 -0.00374312588358619 0.000396477656826677 -0.0175870231731086 0.00945278898059188 0.00323775294013372 0.0297511867204547 0.00409551519234605 -0.0146413653199805
  51 1485.1827717638 ""  1.7441982956891 0 0 0.00795659142612754 -0.00510081185281037 -0.00147683649689049 -0.0330560954101277 -0.0280577978286773 0.0174214442839755 -0.0125032072865458 0.00559899578058886 0.0056365331620803 0.0222055054305551 0.0139965340775502 -0.00743995139105926 0.0699560154840957 0.0477711177970574 -0.0275644419203706 -0.0408143401000072 -0.00280047690253174 0.0115388458280309 0.0633130569408166 0.0894310994797955 -0.190751046729276 0.0395941628733631 0.212512811847478 -0.02193576488223 -0.0167910298605931 -0.0646742301129647 -0.0898681920735587 0.128387824825623 0.0151733715506386 -0.0355482896262323 0.0505003305409673 0.00845025736383407 0.0607226030744742 -0.140480660376926 -0.444234023574904 0.304237519478038 -0.417446055760988 -0.129349329719304 0.102795120447863 -0.421346402536156 -0.175707155181634 0.0319644759246121 -0.0016834984306583 0.000111934167073053 0.000289805912290674 8.5909754935949e-05 6.31394674632083e-05 -0.000244458073323916 0.000132707757149216 9.70678517375674e-05 -0.000100887704951287 2.1240027059864e-05 -0.000284283774851299 -0.000156205585090167 0.00692424732200589 0.00265220632652919 0.00115143096267359 0.006477286215837 -0.00307628469269957 -0.00141709806949264 -7.45980191873054e-05 -0.000573897304312884 0.000849088758455798 0.00168004842569713 -3.09989145964848e-05 0.000479649100710437 -0.00231589852706903 0.00139084812791595 -6.8874659067279e-05 0.000345088880210554 0.00160331411111967 0.00260460879484683 0.000970392308709075 0.00330875301402428 -0.000618827465349663 0.0139357562126695 -0.0201147605000262 0.00562331798009588 -0.00616587638358738 0.000478505324897697 0.0190306019585891
  52 1495.9377595219 ""  8.222704887116 0 0 8.56672029444331e-05 0.00370193446179054 0.00174235694267937 -0.000277095538471987 0.000310955244668718 -0.00208683005566367 0.000683085448752909 -0.00141631429872337 -0.000202612358762419 0.000449854828496252 -0.00598680077314197 -0.00844443032357956 0.00379496667585712 -0.0314230973554557 -0.0454222582753118 -0.000308609082471406 -0.013675006533813 0.0029852134435597 -0.00668808403461849 -0.0124458503927998 0.0144062038082116 0.0139928397210791 -0.00800645764879723 -0.00756570562173869 0.00205221094158813 0.00656346679439156 0.000470338211138336 -0.00324588554030906 -0.000352457920519701 0.000739580338552504 -0.00633975378415402 0.00216285151145433 -0.00170944445690674 -0.0533605129513808 0.398125518023808 0.575353114566822 0.472591153231173 0.0669180333143661 0.0722558394334897 -0.4758716135025 0.00605734039223894 0.027772443035498 -0.000130389028943826 1.31421052116883e-05 -5.7577926439929e-05 -1.47036553916606e-05 1.39899316397142e-05 -1.43504009278324e-05 0.000141209728323567 -5.01294362059899e-05 1.39488401460104e-06 0.00014543408370079 3.28468873187285e-05 -2.96466553234665e-05 0.000557717330479896 0.000188270173409705 0.000526483553494722 0.000524022714854204 -0.000718091589061278 0.000122853247663314 -0.000350267900167387 0.000214251056311301 2.88031025653017e-06 -0.00139255541224116 -0.000979391580788893 -0.000693638870672173 -0.00118642992990357 -0.000633789076476626 0.0013077484372969 0.000110459311500903 0.00135595620664389 -0.000156251829753274 -0.000140618965321309 -0.000569941120971833 -0.00022793614148997 -0.0028813766189535 0.000809297815630574 0.000508338656225599 0.0039437357397151 0.000409621415251604 -0.000540922917091935
  53 1497.76561702899 ""  4.26674571153166 0 0 -0.0012002199133925 -0.00147092299808061 -0.000130668295655547 0.00149654987715573 0.000336997948375726 -5.87810950294446e-05 -0.00122354073842588 -0.00095310199698152 0.00118343538838736 -0.000293662471108938 -0.000139668544952694 0.000120311736604114 -0.00140760132865707 -0.000318649427252829 0.000128507113629857 0.00178902837004125 0.00284851553757489 -0.00104227665154712 -0.00427829769170196 -0.000603690837268698 -0.00232700510113751 -0.00506056648844581 0.000974669431968547 0.00107055653043422 0.000449313856090036 -0.00161549727779106 -0.0253464258706611 0.0269124058171599 0.00618895394773557 -0.00805911536981714 -0.00311622133796001 0.0123697868771992 0.0155664005759627 0.00244781709299912 0.00816276227156024 -0.00595069792387971 0.00756049221022234 1.35615852786936e-05 0.00457221524829619 0.00864794463755885 -0.00365723138653846 -0.000746028663552621 -0.006351793384443 0.0045541844164012 -0.00453177924130153 -0.00212982295708971 -0.000716468272289045 0.00572837347932012 0.00663451893302679 -0.00265187186443195 -0.025446633519003 0.00813666482307731 -0.00589630645776436 -0.0510866824261901 0.0369742337367569 0.016259743415369 0.0483322969972735 0.0509590004407945 -0.058685572966839 0.0111838484559163 -0.0142382530499037 -0.042255002073199 0.0167652568688668 0.324518789143891 -0.203086503982498 -0.0233479242960542 -0.530525415881143 0.124685287733846 0.17589728174579 0.0834861660453694 0.224286460991042 0.633211386864132 -0.0028659078641412 0.00224405690543835 -0.000981876331789969 0.0137069463155162 -0.0302476894071672 0.00788097920819354 0.00560098586268685 0.00296902489557958 0.0250217738775129
  54 1500.9460542281 ""  10.6009816648657 0 0 0.0302901818719076 0.00617798320751455 0.00106994283194215 -0.0254801494014425 0.012733706684773 -0.0123268340908239 0.0362022006265212 0.0144315633107618 0.0110101014346906 0.00169045346350228 0.000434405778170369 -0.000553175056369615 0.0242565491502863 -0.00298451712112367 0.00554025472811728 -0.0673270930890024 -0.000412188001581129 0.0312639222631344 0.114259116726366 -0.0261511520575078 0.189351714461821 0.135769587006178 -0.175895677660422 -0.0229164590865309 0.0626033513144185 0.269799023168998 0.119610157397158 -0.376213060797307 -0.356778151039051 0.152708753214668 -0.30730862082497 -0.109278129166635 -0.440247907835093 -0.0432504355900946 -0.159476487186589 0.0948006541685792 -0.142065971126144 0.0375926134082855 -0.192405776840459 -0.150780608239737 0.177549823431702 0.0150369149046582 0.000268598485292055 -0.000290539934191065 0.00144838760031914 -3.16573815273403e-05 -5.86824528336379e-05 0.00036123652414366 9.34362793901624e-05 -0.000552758365594237 -0.00132808387506181 0.00050108257810201 0.000185677533659545 -0.00188148421836566 -0.0087659608181681 -0.00307311384679014 -0.00791070684421184 0.00197710481456548 0.00728260830081973 -0.00621565544088661 -0.00213072831033391 -0.00316914945347031 0.000428001589094645 0.0121846379978547 -0.0086154901253288 -0.00155127753650625 -0.0204760645890169 0.00468225398262518 0.0073145560365628 0.0032736026889046 0.00717647194671674 0.0241285652494362 0.00112871149507236 -0.00321543638159097 0.00182260986371372 -0.028398308101621 0.0287628524947484 0.000669923972217845 -0.0127807585141342 -0.00492880247600432 -0.0284014610759303
  55 1508.43286814623 ""  4.94259676254269 0 0 0.0207200739703323 -0.000707069829058821 -0.000652426951080308 -0.0118161450836399 -0.0295713736660546 0.0204967653942673 0.0150414215885195 0.01228203281133 0.0092580163552594 -0.00707200585295176 0.011786930022541 -0.00868865181184434 -0.0184092980298271 0.0345653438721908 -0.0257233946785613 -0.0427978447890644 0.0193231846791398 0.0174633331129675 0.0463058874350486 0.0702865299881925 -0.181354018379441 0.0255973735505347 0.196817251090185 -0.0061383703595891 0.0289713907942061 0.128923793448421 0.0191635594256935 -0.152452296478766 -0.208294286264394 0.0716866744049945 -0.160023015635074 -0.0563089193541694 -0.229331377290038 0.0502457941867928 0.171283982578334 -0.109988200765475 0.115663370118125 -0.161028058692305 0.529182624543852 0.1630268951911 -0.539205359264586 -0.0212720883622904 -0.000799159988681751 -8.68455274034762e-05 0.000908292113963415 4.71989907181034e-05 3.33469841442703e-05 -4.6412230095361e-05 0.000264119623090375 -0.000281724808984124 -0.000204630526847845 0.000227749890460966 0.000118514969446698 -5.43138678710488e-05 -0.0018916273572311 -0.00039698006375403 -0.00511613218413289 0.0029245732551535 0.00337842899113783 -0.00423130926451542 -0.00126438762227033 -0.00079759913816362 0.000274632555748793 -0.000600464581824729 -0.00134331165047433 -0.000686829846862045 -0.00213907514524309 2.93619851900496e-05 0.00139728578150761 0.000271463731700816 0.00131130588513775 0.000867909809243502 -0.000635213713713847 -0.000192823617232424 0.000269095123628618 -0.00687802808782219 -0.00143928495534291 0.00491743419197628 -0.006903317037843 -0.00176333682984063 9.34046499780591e-05
  56 1511.70886708056 ""  8.23017357009609 0 0 -0.0110508520852264 -0.0185412337639109 0.0227370692997648 0.00893629287093862 0.0142725760667453 -0.0107610810802291 -0.00652201052775672 -0.0146548508828707 0.0419031651725529 -0.00202390245669772 -0.00157943448694389 0.000910402155315399 -0.00421567048511413 -0.00121845439782599 0.00109975783455454 0.0328191287594016 0.0746959336087999 0.00858980372102808 -0.0124501836832642 -0.0292046970376747 0.0839659597832996 0.0110699094224394 -0.083188741540995 -0.00118609926538079 0.0720405557165043 0.236487830297777 -0.629226442984816 0.437161385300912 -0.215494507656743 -0.0883949100092516 -0.400266775627079 0.243286785837148 0.00597637288982544 0.00295630115766737 0.0126751289753395 -0.0131063026897219 0.0167301856809482 0.00561383561477181 -0.00473671168035265 0.0199265798818676 0.00531631292338214 -0.0016514719889526 0.00277995886398167 -0.00216666392846189 0.0017927749837987 -9.26215093673392e-05 -1.29298213449272e-05 -4.48373986398765e-05 -0.00127594704034103 0.0014811235711391 0.000321231868587143 -0.000428883215072386 -9.9071392298061e-05 0.00193788851466864 0.00331644663144881 -0.00207861172639905 -0.0277442932456632 -0.011476930217681 0.0202660254931924 -0.00855980967532818 0.00228656246929254 -0.00179182708047613 0.000728275389967112 -0.00955728283267036 0.00675491482473674 0.00191621436037341 0.0178235325238204 -0.00275352276594628 -0.00704762110755581 -0.00286923438930381 -0.0071848444181081 -0.0210062473775699 -0.00181173428776642 0.00305486394091935 -0.00495528266333925 -0.00140166238500554 -0.0372761758282182 0.018501917226573 0.0208831740938305 0.0058719282210696 0.0352249576255989
  57 1528.49388882786 ""  2.69413975508423 0 0 0.00701741902158551 -0.00730549273333122 0.00187482964266335 0.038263248123029 -0.0423995627205551 0.0356995613643906 0.00865213730140682 0.00732442900983044 0.00666220147942997 0.00657800140454949 -0.0115054587202291 0.00787567435179019 -0.00988660108090482 -0.0268708131143677 0.0169188796790256 0.0109505550507608 0.0466758296848952 -0.000750292540071326 -0.247834717550677 0.0954355557744231 -0.526509462132233 -0.281258598307229 0.511356040927384 0.0490496866908558 0.0216142227995197 0.0922115846751033 -0.025493278285287 -0.0600491441393404 -0.132218940927232 0.0360879301019289 -0.118054575145934 -0.0101876568279268 -0.126172192886889 0.00251989614494096 0.0243163632735022 -0.00492383959507357 0.0627750861962905 0.103888804068386 -0.258662291860594 0.0234766790091987 0.281064606796742 0.00339068140203678 0.000110800909258195 -3.45076358738279e-05 -0.000105087021088457 -5.56473865697568e-05 -1.36043313257279e-05 0.000106853700043317 0.000174299583385586 -2.31350068706958e-05 -5.21691348640147e-05 9.76547872506266e-05 -2.52677769505898e-05 7.18623328294048e-05 -0.00154265556126051 -0.000628854923243051 -0.00200014501520586 -0.000539773607403869 0.00147684268511982 -0.00126332024396448 -0.000482662841302534 -0.000114774321829181 -5.59709902534069e-05 -0.00124390297776739 0.000206666034621641 -0.000167192879593188 -5.20656116922293e-05 -0.000147837354448217 0.000176094858726278 -2.09907676425584e-05 0.000608603579016097 -0.00100528870287152 -0.00438056513219057 0.000813269845427835 -0.0010438307796175 0.00563681248737325 -0.0203561905454367 0.00561111188639197 0.0124484504852507 0.00348161829416918 0.0133516471042623
  58 1654.33863158268 ""  32.3084358300463 0 0 -0.00780389425967713 -0.0107312284180481 0.0168454808535825 0.000919915046103224 -0.00155929007507409 -0.000188301616953622 -0.00219032700772316 0.00433492644326533 0.00175116542197142 -0.000151630191746059 0.000264736924482388 0.000484148616170292 0.000218241482130122 0.000128223326994449 -0.000404026142905864 0.0605277806032693 0.00347332183839495 -0.00260711643679998 0.00494169027562933 0.00620957949900703 -0.0267247085044138 -0.00555204099915483 0.0328423032031339 -0.00284038349688296 -0.00263836183458674 -0.0191969226442603 -0.0443001259638728 0.0479564434370334 -0.0163957066641244 -0.00635219493521569 0.00057236723171724 0.0137747474409084 0.0134492003668081 -0.000282777193009344 -9.23053168749481e-05 0.00152483685561347 0.000419859820157218 4.41981612028756e-05 0.000463612601644842 -0.00067718130976027 0.000749982850517385 -0.000495199199469963 -0.00215472302102375 -0.000148210540447588 -0.000976766540422834 0.000266113157577284 -0.000445925566339757 0.000503415923028309 -0.000307739428154161 0.000881566153916436 0.000144407873933402 -0.000547816525170708 0.00069200895755554 -0.00224913239054073 0.00969435351172871 0.00448798156381821 0.0122297866005921 0.00151190129768762 -0.0138946683292616 0.00485743373892176 0.00485991278759464 -0.00204723779767729 -0.000413468461626791 0.0199859071688729 -0.00671776777492283 -0.00555697672216818 -0.0147668778825263 -0.00131308502780083 0.00613386948870274 0.00284185480278572 -0.000545232487903907 0.0283662931598444 0.0571429999841135 -0.0279281327178361 0.0296353449075627 -0.342661700786532 0.576532922568175 -0.0936152289261588 -0.441224394199324 -0.110765690821197 -0.48924040860682
  59 2671.05440652987 ""  255.764439041285 0 0 -9.42670690850931e-05 0.000268986767660894 -0.000430191188261906 8.43252726434221e-06 -0.000196482666585503 -2.57003642737088e-05 6.27411717602524e-06 -2.67663757250651e-05 -8.40285487334991e-05 0.000138019278157661 7.57625629069182e-05 -6.01679216959778e-05 7.75296383130391e-08 -5.07004625362725e-05 1.07016470540452e-05 -0.00196576413895475 -0.000226072796321271 -0.00168124628944981 -0.000147166024653805 0.000173894524663536 0.000170259405508608 0.000228274962591383 2.58185434296463e-05 0.00112540095250191 -0.000378133084284305 -0.000561731642188333 -0.000308927022775905 0.000899724790833295 0.000513909508110767 0.00129954331151922 0.000480723314304776 0.000566416597622363 0.000341160201230953 -0.000236469456422011 0.000250110085694492 -0.000196927721801485 9.92206533378723e-05 -0.000263671256026862 -0.000209122390580872 8.66433271170745e-05 8.73497529154152e-05 0.00075055928947219 -0.00212446611321598 -0.00160339309171067 0.00160788832154206 -0.000655448110173956 -0.0035648552633344 0.00609565101505368 0.0310681908079245 0.0471904332192586 0.0486731847456041 -0.000584097444423659 0.00146043971778243 -0.00334851561198288 -0.000791259470880791 0.014769816633279 -0.000212675630112093 0.000831732136949956 0.00913738367706947 0.0167274514983052 -0.373532548781 -0.547452238902513 -0.69476206512661 -0.0115020433940821 -0.00479996442141099 0.0347986668288294 0.0100696388166612 0.0150446164050166 0.0155613456323903 0.0172586928882505 0.000919769690464254 -0.00432673382808225 0.00194419244642304 0.000504024782253968 -0.000717828735670522 0.00484737398757539 1.65772003531503e-05 -0.00854191616812211 -0.00177679432646746 4.21605754476931e-05 0.00113488651544153
  60 2940.93802143618 ""  42.1643171322892 0 0 -0.000746604027450201 -4.9229843070912e-05 0.00143210767739539 -0.0217227965358911 0.050311324228611 -0.0294277851599993 0.000398660929208457 -6.43637333832211e-05 0.000672221280682054 -0.00382663436399883 0.000262896059147091 -0.000359588308373324 0.00105052674935128 -0.00379247193454247 0.00285312777764673 -0.00353315390032424 -0.00188007860040857 -0.0122757567212775 0.199279572819677 -0.654084033155226 -0.260321191726801 0.115987367711538 0.0570917059355801 0.615715621459743 0.00233705018401088 -0.00126766647545299 0.000564318944049759 -0.00361331294360527 0.000798694081839615 -0.0121748223888799 -0.00250256630107858 -0.00274825452411911 0.00424398061825208 0.0239118948433873 -0.00872251757237422 0.00803971600032384 -0.0215955170360264 0.0603153401212882 0.0284710290417115 -0.0121343571345345 -0.00566644334168936 -0.0725525473371694 0.000134727381808202 -0.000105258457930838 4.05491410847842e-05 5.53578814342944e-05 -5.00118669672521e-05 -1.44070382025746e-05 -0.000161184755713779 0.000207056729388615 0.000110242764703171 -0.000573943023452664 -0.00206138597746049 0.00277105825571918 -0.000293920571618315 -0.000534697678422554 0.000339957458641532 3.465389447916e-05 0.000435689228468714 0.000469590501829044 -0.00024766619764907 -0.00104496637945772 -0.000954550842358701 0.0111165002985289 0.0168583938548917 -0.0463177573793995 0.00560655605066855 0.00798802254503063 0.0105820413611032 -0.00942595607236694 -0.000606459610554549 0.00213983160312719 0.000343309004452774 9.83618925494895e-05 -0.000101326352738391 0.00136197218078279 -0.000558079591250665 -0.000896783742830142 0.0062266595599016 -0.000326940547318059 -0.00115519637337945
  61 2948.98594684728 ""  79.7584904066012 0 0 -7.47750251193758e-05 -0.000217458300166558 0.000168440860522306 -0.00120995455015182 0.00255849906432006 -0.00201697714075078 3.83163134383593e-05 -4.64242412678123e-05 0.000144369139787367 -0.000215006542922763 -2.70709302112782e-05 2.22651440235612e-06 7.68992633255473e-05 -0.000349631076233997 0.000242153785166372 0.000407860558030429 -1.48766246859898e-05 -0.00062619329528548 0.00990036079720594 -0.0328710469609074 -0.0133493016186166 0.00698169335128911 0.00334438265716241 0.0373765173212147 0.000248126899922811 -0.000359526014389915 -1.29101696938798e-05 -0.000458244925373133 -6.47270338304362e-06 -0.00121236408255488 0.000523959754518095 0.000531995510700979 -0.000466806958362622 0.00187035153845332 -0.000671399127602721 0.000620687670886928 -0.00173454108290124 0.00547990172766349 0.0024110308157015 -0.000911738174725639 -0.000389226366271224 -0.00608909747608485 0.000699268842064319 0.00089551913725006 -0.00119334916439358 -0.000591089923942658 0.000742106882169259 8.24603451290312e-05 0.000726893749880752 -0.00337750313725528 -0.00240991494545745 0.00996269769539111 0.0374040339090461 -0.0500571861375622 -0.00137797248294914 -0.00265634988698003 -0.000105085779084551 -4.00702375579591e-05 0.000664639744937908 0.00136183264039033 0.00823193634451806 0.020771622537663 0.0215460750516668 -0.2006127742355 -0.303980482970962 0.839098145057392 -0.102544406249908 -0.146336043538664 -0.195077911856805 0.178767113952644 0.0078409540903586 -0.0385517767114481 -0.000168284209454453 2.25172061701625e-05 0.000631131876728172 -0.00146467359877099 0.00259219157942233 0.000362469077321421 -0.00433545208503799 -0.00457073913914279 -0.00106478817878765
  62 2967.45218796215 ""  49.4669753701588 0 0 0.00227457858276322 -0.000557685656159111 0.00631214242708519 0.00314848840171117 -0.0494874147669351 -0.0747317453316864 7.09688315853976e-05 0.000675738628524186 0.00117917770262825 -0.000250410308698461 -0.000162556059488325 -0.000131843482732356 0.000210323697566254 -0.00219682718476058 -0.00140801342896557 -0.0290548588848367 -0.0086302328241964 -0.0881184466471416 -0.168850118558745 0.557145694768098 0.192658473503279 0.135362626319782 0.0326360845685485 0.699878153891337 0.00544240045645551 -0.000478588026923186 0.000246735249192357 -0.00358217436036195 0.00225944805030766 -0.012712052788397 -0.000915886087398133 -0.0016384393098905 0.00336568573447988 0.00519612226812618 -0.000771382453125903 0.0025029659385198 -0.00476017212730553 0.0360413199093967 0.0110144618137228 -0.00302109151781614 -0.00383369202606106 0.00855822478032638 -0.000114441144832873 7.94748961548579e-05 9.39921200608507e-05 3.18287191448645e-05 1.09538183576969e-05 -7.37893840612861e-06 -2.68457817641128e-05 -3.25374760438607e-05 -7.50738949190401e-05 3.87744247222224e-05 -0.000107808994012119 0.000409314593263015 0.000565786274973104 -0.00064866068612149 -0.000211114296406117 -7.80085219957688e-05 -0.000167089641520407 1.32230320604836e-05 0.000292458087984484 0.000572347387948166 0.000761760800191653 0.00113596137475085 0.00172365043041728 -0.0049253598631785 -0.000381930849467874 -0.000506478335498289 -0.000270880501863021 -0.00120193533343133 0.000105227029541382 0.000298748200564772 0.0002859837087317 5.90225755053185e-05 0.000190015390173808 0.00216343393499314 0.00200086545701588 -0.000356568909593904 -0.00551735453430471 0.000490448439430061 -0.000848286036708256
  63 2986.94376684038 ""  64.7393307767197 0 0 0.00013358442129256 -0.000175136047870008 0.000686466722982773 -0.00361346879485901 0.00406085546545656 -0.00477137312529483 0.000285281836465769 0.000252584192626504 0.00033663854483833 0.00175429420641455 0.00234712188224782 -0.00141946196944648 -0.00138947643101007 0.0413442673707865 -0.0272850079157371 -0.00271756258698672 -0.00111818370779472 -0.00589018271119843 0.0238129006205289 -0.0561083370362955 -0.0233704975202566 0.0214053827795656 0.00746959826027275 0.0803988947100807 1.34073008636943e-06 -0.000986464054346578 0.000106761136968964 -0.00169511765802814 -0.000272834230757879 -0.00646774817642275 -0.00159798074257309 -0.00276149693678507 0.00253190088235939 -0.23426281568785 0.0581905286086681 -0.0615951624342409 0.153034709012386 -0.607754953891341 -0.248339760623619 0.0661038233841676 0.0233897980752282 0.655287354919966 -4.28016370390789e-05 -8.9352896050871e-05 0.000184446351262641 6.11843415944649e-05 4.99540491698768e-06 -3.09187001800665e-05 -0.000107225548045237 -5.26186644682239e-06 -9.63023972253499e-05 0.000102846620937941 9.66437161046092e-05 -0.000191952104091543 -9.40873729408623e-05 0.000285827854262874 -5.57140686219593e-05 -6.84662083219343e-05 -7.0479511818336e-05 -0.00022311655499617 0.000393656210578307 0.000417542186955264 0.000719969076761494 -0.000701946225273438 -0.00106230387276037 0.00285779294306237 -0.000198600204073208 -0.000234437868006952 -0.000394132045698644 -0.000193293629586867 2.34561699425128e-05 -7.24029888117477e-05 0.000201070106649233 0.000140641167696557 -0.000143496456708755 0.000327904636038984 0.000255598824282024 0.000282899321243744 -1.29337276983938e-05 -0.000524123966572772 -2.05480772273887e-05
  64 3031.96733274617 ""  0.882782595847904 0 0 -0.00250865210535563 -0.00143793672649802 -0.0110014529081989 -0.000220321616433613 0.000149132773975933 0.00139051803372934 0.00835087726700526 0.0281426431607473 0.0431084896336575 6.65689931770918e-05 -5.64430556908751e-05 2.07477151725774e-06 0.00284228580977143 -0.0205229860609249 -0.0296964856692787 0.0382023775598736 0.00917959756920523 0.137506343684017 -0.00104664625576369 -0.000372216420473187 -0.00180835188714908 -0.000174143467711998 0.000982814265341364 -0.0156661316040399 0.269062640292504 -0.0417363987976521 0.0250495834093392 -0.21367222236669 -0.0551770743519302 -0.732305858682773 -0.155824428006434 -0.232409950994424 0.192240760537603 -0.000165756496704425 -0.00526005079039509 -0.00850415274750126 -0.0669299635768855 0.246179481143908 0.0914667031280457 0.0335559255639315 0.00162707887196719 0.268645610076022 0.000422005825241348 -0.000513239055925694 -1.95217827007175e-05 -5.05997772503589e-05 -1.82514085177191e-06 2.89985107477915e-06 6.00488776952308e-05 4.81785880698679e-05 0.000163610543863431 -6.50004430699967e-05 -2.34785564208094e-05 -3.69652898381029e-05 -0.00186302377160451 0.00747277784703753 2.85939386157355e-05 -0.00104719713911903 -0.00176817123797657 -0.00172398170704039 -0.000431418771975991 -0.000735364845044043 -0.00114091014521641 3.01926242976932e-05 4.75049864126916e-05 -5.11806760329321e-05 0.00024300242805602 0.000302921975152068 0.000399158154512662 0.000421387862795857 -3.25758817719811e-05 -2.2793867404948e-05 9.31451559286048e-05 0.000172496107602464 0.000334511550949611 -0.00541037807456814 0.000225832261260413 -0.0043597119981755 -0.00224542909936892 0.000438398239726007 -0.00101463043421102
  65 3032.57478022963 ""  56.4449098995966 0 0 0.00079410705739644 0.000700690469991821 0.00404334545010669 -0.000156084352843134 0.00223606085051664 0.00229618680263727 -0.00363691299269411 -0.0126506854388861 -0.0190308692369506 1.38205663621672e-05 4.3683695697873e-05 3.44568685933867e-06 0.00634100526476033 -0.0457002594931971 -0.0675273238222386 -0.0139026327078713 -0.00378056077926675 -0.0480847542038793 0.00169281972181911 -0.0234385174775153 -0.00765206433274361 0.0013944756388565 -0.00100447046549689 -0.0157221604706058 -0.120898934671357 0.0187347343405672 -0.0114113284523039 0.094876783287728 0.0244260142245254 0.324635038503507 0.0703399973711088 0.105140809121826 -0.0865373580686095 -0.00300035542803994 -0.0114868255977195 -0.0195735154103245 -0.149174734132793 0.548017569094143 0.203600494058481 0.0766333570038616 0.00377195303740161 0.615182591246253 -0.000176094036863726 0.000258049782836615 -2.80525627827167e-06 1.9436717351902e-05 -2.76018132064352e-07 -2.25901079169011e-06 -2.85325724910779e-05 -3.03554296125723e-05 -6.62642842330167e-05 5.14052016080029e-05 0.000146902775250883 0.00028283423199579 0.000889538751412652 -0.00359446461416767 3.25858410514875e-06 0.000354442935554263 0.000702527689421034 0.000706849757673679 0.000259647667291982 0.000433105753700916 0.0006230070678622 0.000216990683078893 0.000352605489048003 -0.000908062711765958 -0.00150190817218846 -0.00213955851529527 -0.00243502746220759 0.000706307775004876 4.1178081739768e-05 1.58285611304863e-06 -6.18607315673796e-05 -9.53401137867832e-05 -0.000147565072329391 0.00241740541366903 -0.000171419487603765 0.00185142964030297 0.00105888689056433 -2.18561132581164e-05 0.000356098754348462
  66 3047.35404854369 ""  40.0484470799649 0 0 -2.35092572677474e-06 3.30938745056528e-05 -0.000234352766761954 1.56446675260714e-05 7.27072351242724e-05 0.00012370164294629 -4.63571710970527e-05 3.73102851494893e-05 6.98201185993477e-05 -1.36204910664109e-05 -9.26875935851756e-06 -3.14068773939309e-06 -4.29240609498582e-05 0.000226862718440832 0.000221872710192577 0.000442795488950757 0.00019278291285194 0.00239522015291297 0.000210496747332062 -0.000673734481102178 -0.00013350491500053 -0.000235213769017351 -0.000162143601934259 -0.0012478442349057 0.000725269193751862 -4.30509748256881e-05 9.09830300855693e-05 -0.000324102406955432 -8.11832083309749e-05 -0.00124210852910644 -0.000165791308144624 -0.000312750190259742 0.00026472960842666 0.000118060061785855 4.29920269179609e-06 0.000104500901934289 0.000692613114593196 -0.00262320647625284 -0.000960717948707157 -0.000227886359751436 -1.84542575865838e-05 -0.00174954689190269 -0.00096926577803932 -0.00069847117274936 -0.000735543665849143 0.000246811937320085 -0.000376215089333464 -0.000656986131526146 0.000826747759973849 0.00137389859694938 0.0034635416119493 -0.00768105279113666 0.0332671281867419 0.0700984809016183 0.000708063183063135 -0.00560357334110253 -0.00139075569070374 0.00488479583008015 0.0120279529852298 0.012639267828766 -0.0102062667429752 -0.0111103299721264 -0.0178298090523012 0.0626244831404416 0.102717378119035 -0.25707305479139 -0.349487869822687 -0.49855902439359 -0.569446948251114 0.3777712763577 0.000638827136342339 -0.0212867863481297 -5.60765600780662e-05 0.000196460939230391 -0.000224548096070167 0.00133461338618243 -0.001184841850658 -0.000500727728922646 0.00227158115251975 -0.000374149451763677 0.00167570452263277
  67 3068.42161637513 ""  11.1254418625523 0 0 -0.0204031409530019 -0.00514785733113354 -0.0737020054136515 -0.000355136609100204 -0.00375564405006489 -0.00825567884315481 0.00352320459157012 -0.0152711657202825 0.00918466900410267 0.000125520256288601 0.000115869421485424 0.000111465471313121 0.000107034637525148 0.000716409262590532 0.000760100705661001 0.249434067017571 0.0530043982979382 0.875914546043202 -0.0101205068167398 0.0436149411205818 0.0140179364871935 0.0111138759891566 0.00254658372617287 0.0762427822052773 -0.154055767990879 0.0196544889295029 -0.00632457806426533 0.00429138846818694 0.00346989640389719 0.0202308230737094 0.111500747542243 0.156090048054332 -0.122454789361778 -0.00106537576067462 0.00067861091113581 -0.000141221205245911 0.00236059745989123 -0.0080311511501455 -0.00325163691089997 -0.00173256914343448 -0.00088270805659547 -0.00363796765183337 0.00061767347977566 0.000711355289038334 -0.000372202635547775 -0.000179758027696995 -3.67406350591949e-06 -1.2770257029138e-05 -1.94592299299522e-05 8.11607279554166e-06 0.000480021579325428 0.000321662964995758 -1.53926540924934e-05 -0.000115589188416303 -3.36978774754058e-06 -0.00460031838666555 0.000784659106674252 -0.00288218742609119 -0.00109713786022744 0.000922915993672594 0.000378085548553459 -0.000632860293009126 -0.00123275154665482 5.41182745731638e-05 0.00010401112550351 -1.53023043980663e-05 0.000295181883282102 0.000308369762555322 0.000475016078302613 -0.00388225395148897 -8.94774187810532e-05 0.000505437164920459 -0.000530001921967565 0.000783125982460966 0.00157351478831601 -0.00119073714348866 -0.0075699617948553 -0.0169579510761585 -0.00328267129857862 0.00170073094507453 -0.000969292770511072
  68 3091.52740752411 ""  25.3057634451915 0 0 5.42690692554312e-06 1.60535666066864e-05 0.000172346606524411 -2.82568954760109e-05 7.70958738089624e-05 0.000102967891809472 -5.09460114445676e-05 0.000227615634599441 -0.000220911569892977 1.84998413475613e-05 3.58231559195849e-06 -6.93918014632921e-06 4.71214070733445e-05 -3.03639583113952e-05 8.69314483013188e-05 -0.000577266790731515 -0.000104536439542307 -0.00211247959474329 0.000241149168787544 -0.000922692355179869 -0.000292454687359976 -0.000124323425683501 -6.5879819704525e-05 -0.000811046143165256 0.00215011928971336 -0.000352526556155503 2.04152004343143e-05 0.000242411544953368 9.4878153427549e-05 0.000729055975671017 -0.001702458134442 -0.00237793099115856 0.00186869825606175 -0.00053105514884091 0.000142812554436364 -0.000138011911264254 -3.27742547137709e-05 0.000143813673804894 6.79189453998015e-05 -8.1207487345964e-05 -8.67633536437397e-06 -0.000870321040680116 -0.00048159768380315 -0.000620881176845569 -0.000791224781533456 -0.000413439691394428 -0.000175517244703317 4.75657880571587e-05 0.00227314188314646 0.00147448966302645 0.00152073826746957 0.0836862016837725 0.0186937710182226 0.0110294670368121 -0.00147231269651803 0.00386889979965947 0.00043049442967757 0.00124633917782195 0.00489192708362028 0.00419951434725547 -0.00937540074652314 -0.0127699447739062 -0.0150065760363533 0.0037811260735504 -0.0127091218235637 0.0458189118094206 -0.147222286081859 -0.237815785645297 -0.27890055968869 -0.85645078186755 0.0242255046965257 0.100759917604231 -2.98754655111365e-05 6.79849879304931e-05 0.000125616930695321 -0.000201255211572894 -0.000600368308494931 -0.000872175567839382 -0.000658446102399233 -6.13033894890467e-05 0.00102354791725577
  69 3105.94411714962 ""  13.598191763441 0 0 -0.00510810850344734 -0.00125792619528154 -0.0190043549174931 -0.000318285246300001 -0.00122518058462005 -0.00190100776401409 -0.0093053168636346 0.0434394633770492 -0.0684245053285435 -1.1094796180976e-05 -8.94758081882538e-05 4.33269950444609e-05 0.00011452162548031 -2.47855801382007e-05 -3.69714962022819e-06 0.0591590115424669 0.0163513302471834 0.213987472572797 -0.00209109571120176 0.0105974599111399 0.00388787043365874 0.0026327680046421 -0.000935381154430553 0.0212631338849085 0.330767039014487 -0.0477048706818466 0.00169653433494929 0.130961926621964 0.0437897818943115 0.437450116604254 -0.351173942457598 -0.507084648203702 0.3828754276103 -0.000618073626552891 0.000282585760886912 -0.000254294512422915 -3.16165226024723e-05 -0.000185576778098595 -4.9102227186538e-06 -0.000248187688436748 -0.000259655056352028 0.000742134638916392 0.00422228640179725 -0.00292225994175755 0.00310709747797828 -9.22166057117599e-05 9.83371800216227e-06 -1.77468268725109e-05 -0.000196810084973986 -7.94247128843388e-05 0.000246427560220469 -0.000239227703107279 5.79605908648203e-05 -6.77929580924425e-05 -0.0202748034595928 0.0685689505645082 0.000459859035303387 -0.0240128625245525 -0.03460135644827 -0.0401896731596679 0.000592069434334847 0.000136751829799593 -0.000165151011968308 -0.000227775592635118 -0.000166524589771158 0.000681514490805389 2.02763934048827e-05 7.50912030770947e-06 0.000152298831492848 0.00344187415188052 -0.000369934433285883 -0.000332461384137837 -7.04821833200753e-05 6.04228132039574e-05 0.000389027658116666 0.00320542790237804 -0.00181388619517714 -0.0037597366003406 -0.000520952892202608 0.00149712048215087 0.000255409228404112
  70 3126.68774644323 ""  21.9362181084441 0 0 5.66543260126914e-05 1.92121103296907e-05 -0.000149593644035153 0.000920124633574176 0.000133666203070224 2.42292240895594e-06 -0.00138833718391417 -8.12339425714153e-05 -5.55675624374994e-05 -0.000354102669849595 -0.000280329361462011 0.000175840075446849 -0.0766357909605544 0.0281352929329981 -0.0267072099052977 0.00025679378484354 -0.000109512761258148 0.00164189438888245 0.00159602942127226 -0.000204412655312243 -0.000635966534197319 0.00135660873548186 0.000588419109522837 0.000304522473987229 0.0138467339246309 -0.00224114990282911 0.000721906224569733 0.000555747379223696 0.000213113000555875 0.00261578271330363 0.00175455763255426 0.00278536667035551 -0.00240457607171711 0.871835855024701 -0.209574458898557 0.225311469933317 0.0258422146121945 -0.136740165895688 -0.066063491241815 0.00597004348094603 0.014015003638691 0.156154712128579 -0.00133226277861644 0.000329167231038171 -0.00148081013955627 -1.04860522561485e-06 -8.86122488769892e-06 2.68252150704225e-05 7.3015988226335e-05 -6.2684362233415e-06 -4.66241985937518e-05 5.99564292947583e-05 -1.73785773973574e-05 -6.12315740152287e-05 0.00511882934213874 -0.0177838253519927 -0.00025638925761282 0.00990675097624344 0.0141737629039411 0.0172923555427211 -9.03128273140979e-05 3.60661430022717e-05 4.44235671468627e-05 -6.6681737156767e-05 -0.000135740263015942 0.000387311314689041 0.000191089117705784 0.000321122736802547 0.000289887504390763 -0.000887797863381352 5.99358343077813e-05 9.41870969716585e-05 1.02199195902548e-05 -1.12470126212547e-05 6.745379119562e-05 -0.000179416404782231 -0.000100504187233099 -0.000206614081589725 0.000156796935546861 -5.00328018715203e-05 -0.00011697168203909
  71 3127.59774486461 ""  16.7607556360865 0 0 0.000503926441805213 -0.000137459912232512 0.00223506872016428 -5.94618281395508e-05 0.000140717273527048 5.94250895473003e-05 0.0109597748485758 -0.00253144099132568 0.00477087904784107 -1.02310909580275e-05 1.76548616908486e-05 8.47624071671938e-06 -0.00259837892499592 0.000895895529398902 -0.000859373661572639 -0.00868937365535236 -0.00189303953828541 -0.0211939887365227 0.000262997298672857 -0.00112008115981544 -0.000361164279747137 0.000384157084833319 0.000376478631951632 -0.00152288147957553 -0.129088493160049 0.0217545377126612 -0.00600952185141631 -0.0113841889417149 -0.00415341045751868 -0.0453424339631594 0.0105813326808702 0.0115715151615414 -0.00823027250035809 0.0292591315432431 -0.00708803030613204 0.0075999887646313 0.000790588493874804 -0.00401861484404937 -0.0020462595255995 0.000188374360143733 0.000508202296820772 0.00462958687702215 0.0425395260747138 -0.00942893634650589 0.0448493974515486 -0.000514102130678569 0.000155735184662542 -0.00045526380826362 -0.00153570898697108 0.000279248856296726 0.00188089415512817 0.000178481358135943 0.000941994734424571 0.000952872445070785 -0.160396726521345 0.554620027657257 0.00893675332863608 -0.31142508703364 -0.444718211329888 -0.542057711929294 0.000774693556421808 -0.00310648338046246 -0.00505455382799845 0.000472029344673639 0.0011872549587817 -0.00215331864818761 -0.006093407170087 -0.011396006469918 -0.0111348521743788 0.00435669534927739 -0.00152505994480535 -0.000201675230596994 -0.000949570830180029 7.99767515449133e-05 -0.000901870594258977 0.00493259061330445 0.00260985063709557 0.00172676227526294 0.00138945933871741 -0.000309014170552704 0.000388257016893729
  72 3136.70530630388 ""  3.55582467750576 0 0 -0.00173155273088736 -0.000215589635915437 -0.00183614562774872 -0.000304983771193124 0.000539500098012223 -0.000148288000713455 -0.0852010222429083 -0.0146516678506258 0.00918315730511864 -4.25621325803954e-06 -0.000289389512971764 3.67811690660724e-05 0.000971183870419611 -0.000217283368369309 0.000203346953869781 0.00686979293649169 0.00253362640236429 0.022544515227853 0.000452011416091523 -0.000517662666261745 -0.000783343551292986 0.000291451074957187 0.000287542568414093 0.00203594402268465 0.80943685646552 -0.141483401303307 0.0470053514903235 0.0104522278047788 0.00350954430905927 0.0896432669814971 0.202063590932956 0.316395385177076 -0.246509904595516 -0.0105368820992715 0.00253506277005215 -0.00274536394549275 -0.000291925979625625 -0.000292595033053566 0.000355181281227825 -6.89099739336342e-06 -0.000170925450573276 -0.000312391164410166 0.00512970351154311 0.000749398849174429 0.00600553304946181 -9.55144444313253e-05 1.7598525030936e-05 -5.35435203921447e-05 -0.000151960066734482 6.06191198564101e-05 0.000284562745781193 1.56100029182411e-07 7.70463632709497e-05 0.00011830019737446 -0.0147413995061378 0.0512230100841183 0.00122913370648773 -0.042141741205511 -0.0590794265721878 -0.0727175147025603 -2.67944540190135e-05 -0.000583331227910532 -0.000845373756875388 0.000160587272854176 0.000308156513854214 -0.000702069256965846 -0.00050596777251703 -0.00112968187680365 -0.00100452946599966 0.000422804698738252 -0.000160875871438237 -3.57782542733367e-05 0.000478459115424259 -0.000524526476530019 -4.5128010960186e-05 0.000913776930054538 -0.00225344262988648 -0.00161857823064956 1.20064597025055e-05 0.00310367507542373 0.000915649149829462
  73 3220.34062041061 ""  7.91066558837823 0 0 -2.66778199130817e-05 8.94161483655297e-05 -0.000326457177079376 -7.27753321912876e-06 -1.56268956134484e-06 4.78791870275346e-05 0.00143337644534834 0.0015716495058873 -0.00151596256836822 2.66858156681054e-06 -1.83760397253496e-06 -6.53574788867224e-06 -5.35348412928355e-06 2.26708787606002e-05 1.6825319939961e-05 -0.00072374079593674 0.00104318957329991 0.0015737645789604 0.000118775498824856 -0.00050391075671126 -7.17032692393856e-06 -2.02209117258281e-05 -7.50966901105699e-05 -0.000470979970510851 -0.00667912786872386 0.000896508544000317 -0.000359086569201735 0.0015253668482369 0.000265017455394509 0.00405767207632429 -0.0138490724165568 -0.0205551285574961 0.0161310685195926 0.000105145807579591 -1.49251579179152e-05 2.59566022705189e-05 5.67142710948506e-05 -0.000248541342649392 -7.72079795057249e-05 -2.11710916753221e-05 -5.46266150663431e-06 -0.000121561456692566 0.000506576602314724 0.0879995463542232 0.0332145309845605 -7.76924745331417e-05 -0.000634154766610016 -0.000147195160952143 0.00127942847342786 0.0023944064590132 0.00162450334667825 0.000518587305067086 -0.000108467914721417 0.000411238904439826 0.224697223443705 -0.722721627354309 0.0105090716310923 -0.235691847358461 -0.307731574517589 -0.402008292387151 -0.00870646110630497 -0.0123284526398792 -0.013208663000083 0.000288499709074001 0.000880324876237004 -0.00171527402954701 -0.00152843956067843 -0.00660178292215089 -0.00523204964725146 -0.00378089451639708 0.000420185940408778 -0.000253392850666513 2.68941271357007e-05 -0.00253087370674397 -0.0010877439461475 0.00831138752824794 0.00674666615888915 0.00250497291735621 -0.00732444112787982 0.0107499591157286 0.00765247466140873
  74 3456.24919538366 ""  7.18824485740088 0 0 -0.000155288254949904 -0.000403782358814001 0.00169870970668466 -0.000208882757491173 0.000463363688184411 9.32059049738041e-05 4.23586771504822e-05 0.000143511837507476 -0.00029068123237872 -6.77736614855648e-05 -6.63690456457582e-05 4.35209384631029e-05 -4.7015450157789e-06 7.49131014205363e-05 -2.34022906823801e-05 -0.00435032356438887 -0.000835109916482445 -0.0125933927497373 0.00111392221581263 -0.000493414220230812 -0.00159407435658842 0.000373986721718379 4.90827677547745e-05 -0.000709147661298926 -0.00422330780182999 0.00121468060661817 -0.000274204363029015 0.000824635134190907 -0.00142664406068162 0.00165639381301375 -0.000362784640247812 -0.000547208792084469 0.00019263706225572 -0.000170173134610435 -0.00011790505576632 2.55971904817665e-05 5.51923224210634e-05 -0.00034614462252254 -0.000117169682638773 3.9196055992288e-05 -5.49209429133253e-05 0.0003377643696029 -0.000901019742330801 -0.000586025600077381 0.00111362055438718 0.000299892078982161 -8.94915428845774e-06 -7.84487342916656e-05 -0.000534505646815544 -8.66536325368164e-05 -0.000366840603638819 -1.30714444555712e-05 0.000138465331048334 -0.000118938125741145 0.000947471534279919 0.005418143313043 -0.00223625828295306 0.00100379395173318 0.000250453096470473 -0.00169822098123562 0.00101636537396898 0.00160861406152918 0.00316522124870467 -2.84442473389269e-06 -0.000472123869974054 0.00238422426388374 -0.000242741085315546 -0.000247541857067732 -0.00115247347602871 0.00142007991883162 -0.000661328806260414 -0.000240774832256331 0.0317981416955664 -0.0290319202875886 0.0351726933997121 -0.280945884572426 -0.295406681763862 -0.52234805140767 -0.140859051207586 0.699693694422296 0.0219826387390337
  75 3527.17056095341 ""  20.1198687612625 0 0 0.000223817515963478 0.000265789063404003 0.00127325663228175 0.000148999061997929 -0.000297498994888364 -4.84917840967484e-05 -9.78929981561357e-05 -0.000232996408471768 -0.000631846642582526 -7.48504868384523e-05 1.42913556083216e-05 -1.67235967459934e-05 2.23967309016143e-05 -2.27827859066065e-05 -2.52529552725071e-05 -0.0050969618407469 0.000506520351841602 -0.0108763040290229 -0.00129533381991776 0.000645764864485402 0.00150953906475085 7.24612795078911e-06 0.000350239313229417 -0.00061678448345343 0.000798760361880947 0.000453128157152625 0.00016754497397531 0.00132938360896536 -0.00162894407162839 0.0023291884002509 0.000134686399254335 -0.000624356094228326 0.000104308631296809 -0.000138534524408238 7.13376115361237e-05 -3.68933739674464e-05 -1.38122259137553e-05 0.000130631389886622 9.29564770528555e-05 4.59675643915156e-05 8.28188782326152e-06 0.000133910899727072 0.000155630355703668 0.00114939033347145 0.000615124430299716 3.04602884446232e-05 6.19927062095421e-07 7.61919741988866e-06 -0.000111852657316715 -0.000182575803610237 -0.000330802122832214 5.42990994813718e-06 -0.000117599365256656 0.000142643486013341 0.0016692367788162 -0.0108826324306828 0.00200313292827075 -0.00352063055696262 -0.0060853969738237 -0.0103359278749211 0.000122693911749513 0.00167940489518884 0.00253847758392867 -0.000368125299645429 0.00051774791169247 -0.00191772502670757 0.0003708774105848 0.000691960889304609 0.00112178086798572 -1.25952830946445e-05 0.000368267734556046 -0.00019827021215527 0.0120888038739248 0.0664322503052996 0.0403326266027175 -0.299842813702985 -0.284213506694573 -0.563593014002869 0.13442233582162 -0.631946432263958 0.005480029849141
  :::
 } 
 m_exists[75] { 
  s_m_exists
  :::
  1 11111111111111111111111111111111111111111111111111111111111111111111111111111111111111 
  2 11111111111111111111111111111111111111111111111111111111111111111111111111111111111111 
  3 11111111111111111111111111111111111111111111111111111111111111111111111111111111111111 
  4 11111111111111111111111111111111111111111111111111111111111111111111111111111111111111 
  5 11111111111111111111111111111111111111111111111111111111111111111111111111111111111111 
  6 11111111111111111111111111111111111111111111111111111111111111111111111111111111111111 
  7 11111111111111111111111111111111111111111111111111111111111111111111111111111111111111 
  8 11111111111111111111111111111111111111111111111111111111111111111111111111111111111111 
  9 11111111111111111111111111111111111111111111111111111111111111111111111111111111111111 
  10 11111111111111111111111111111111111111111111111111111111111111111111111111111111111111 
  11 11111111111111111111111111111111111111111111111111111111111111111111111111111111111111 
  12 11111111111111111111111111111111111111111111111111111111111111111111111111111111111111 
  13 11111111111111111111111111111111111111111111111111111111111111111111111111111111111111 
  14 11111111111111111111111111111111111111111111111111111111111111111111111111111111111111 
  15 11111111111111111111111111111111111111111111111111111111111111111111111111111111111111 
  16 11111111111111111111111111111111111111111111111111111111111111111111111111111111111111 
  17 11111111111111111111111111111111111111111111111111111111111111111111111111111111111111 
  18 11111111111111111111111111111111111111111111111111111111111111111111111111111111111111 
  19 11111111111111111111111111111111111111111111111111111111111111111111111111111111111111 
  20 11111111111111111111111111111111111111111111111111111111111111111111111111111111111111 
  21 11111111111111111111111111111111111111111111111111111111111111111111111111111111111111 
  22 11111111111111111111111111111111111111111111111111111111111111111111111111111111111111 
  23 11111111111111111111111111111111111111111111111111111111111111111111111111111111111111 
  24 11111111111111111111111111111111111111111111111111111111111111111111111111111111111111 
  25 11111111111111111111111111111111111111111111111111111111111111111111111111111111111111 
  26 11111111111111111111111111111111111111111111111111111111111111111111111111111111111111 
  27 11111111111111111111111111111111111111111111111111111111111111111111111111111111111111 
  28 11111111111111111111111111111111111111111111111111111111111111111111111111111111111111 
  29 11111111111111111111111111111111111111111111111111111111111111111111111111111111111111 
  30 11111111111111111111111111111111111111111111111111111111111111111111111111111111111111 
  31 11111111111111111111111111111111111111111111111111111111111111111111111111111111111111 
  32 11111111111111111111111111111111111111111111111111111111111111111111111111111111111111 
  33 11111111111111111111111111111111111111111111111111111111111111111111111111111111111111 
  34 11111111111111111111111111111111111111111111111111111111111111111111111111111111111111 
  35 11111111111111111111111111111111111111111111111111111111111111111111111111111111111111 
  36 11111111111111111111111111111111111111111111111111111111111111111111111111111111111111 
  37 11111111111111111111111111111111111111111111111111111111111111111111111111111111111111 
  38 11111111111111111111111111111111111111111111111111111111111111111111111111111111111111 
  39 11111111111111111111111111111111111111111111111111111111111111111111111111111111111111 
  40 11111111111111111111111111111111111111111111111111111111111111111111111111111111111111 
  41 11111111111111111111111111111111111111111111111111111111111111111111111111111111111111 
  42 11111111111111111111111111111111111111111111111111111111111111111111111111111111111111 
  43 11111111111111111111111111111111111111111111111111111111111111111111111111111111111111 
  44 11111111111111111111111111111111111111111111111111111111111111111111111111111111111111 
  45 11111111111111111111111111111111111111111111111111111111111111111111111111111111111111 
  46 11111111111111111111111111111111111111111111111111111111111111111111111111111111111111 
  47 11111111111111111111111111111111111111111111111111111111111111111111111111111111111111 
  48 11111111111111111111111111111111111111111111111111111111111111111111111111111111111111 
  49 11111111111111111111111111111111111111111111111111111111111111111111111111111111111111 
  50 11111111111111111111111111111111111111111111111111111111111111111111111111111111111111 
  51 11111111111111111111111111111111111111111111111111111111111111111111111111111111111111 
  52 11111111111111111111111111111111111111111111111111111111111111111111111111111111111111 
  53 11111111111111111111111111111111111111111111111111111111111111111111111111111111111111 
  54 11111111111111111111111111111111111111111111111111111111111111111111111111111111111111 
  55 11111111111111111111111111111111111111111111111111111111111111111111111111111111111111 
  56 11111111111111111111111111111111111111111111111111111111111111111111111111111111111111 
  57 11111111111111111111111111111111111111111111111111111111111111111111111111111111111111 
  58 11111111111111111111111111111111111111111111111111111111111111111111111111111111111111 
  59 11111111111111111111111111111111111111111111111111111111111111111111111111111111111111 
  60 11111111111111111111111111111111111111111111111111111111111111111111111111111111111111 
  61 11111111111111111111111111111111111111111111111111111111111111111111111111111111111111 
  62 11111111111111111111111111111111111111111111111111111111111111111111111111111111111111 
  63 11111111111111111111111111111111111111111111111111111111111111111111111111111111111111 
  64 11111111111111111111111111111111111111111111111111111111111111111111111111111111111111 
  65 11111111111111111111111111111111111111111111111111111111111111111111111111111111111111 
  66 11111111111111111111111111111111111111111111111111111111111111111111111111111111111111 
  67 11111111111111111111111111111111111111111111111111111111111111111111111111111111111111 
  68 11111111111111111111111111111111111111111111111111111111111111111111111111111111111111 
  69 11111111111111111111111111111111111111111111111111111111111111111111111111111111111111 
  70 11111111111111111111111111111111111111111111111111111111111111111111111111111111111111 
  71 11111111111111111111111111111111111111111111111111111111111111111111111111111111111111 
  72 11111111111111111111111111111111111111111111111111111111111111111111111111111111111111 
  73 11111111111111111111111111111111111111111111111111111111111111111111111111111111111111 
  74 11111111111111111111111111111111111111111111111111111111111111111111111111111111111111 
  75 11111111111111111111111111111111111111111111111111111111111111111111111111111111111111 
  :::
 } 
} 
