# Supplementary material for: Cut-off Scale and Complex Formation in Density Functional Theory Computations of Epoxy-Amine Reactivity
Source: ACS Omega. 2021 Oct 25;6(44):29424–31. doi: 10.1021/acsomega.1c03229 (PMC8587129; doi:10.1021/acsomega.1c03229)
Supplement: Supplementary file 1 — ao1c03229_si_001.zip [file ao1c03229_si_001.zip › Final_structures/Primary/A4_E1_B3LYP-D3_CC-PVTZ-F_canonical/Amine_frag4_transition_state_1-8_isomer10.vib]

{ 
 s_m_m2io_version
 :::
 2.0.0 
} 

f_m_table { 
 i_j_atom_total
 :::
 27
 m_column[86] { 
  s_m_data_name
  s_m_column_name
  i_m_width
  b_m_visible
  s_m_units
  :::
  1 r_j_Frequency  "Frequency"  10 1 "" 
  2 s_j_Symmetry  "Symmetry"  10 0 "" 
  3 r_j_Intensity  "Intensity"  10 1 "" 
  4 r_j_Raman_Act  "Raman Act"  10 0 "" 
  5 r_j_Raman_Int  "Raman Int"  10 0 "" 
  6 r_j_x1  "x1"  10 0 "" 
  7 r_j_y1  "y1"  10 0 "" 
  8 r_j_z1  "z1"  10 0 "" 
  9 r_j_x2  "x2"  10 0 "" 
  10 r_j_y2  "y2"  10 0 "" 
  11 r_j_z2  "z2"  10 0 "" 
  12 r_j_x3  "x3"  10 0 "" 
  13 r_j_y3  "y3"  10 0 "" 
  14 r_j_z3  "z3"  10 0 "" 
  15 r_j_x4  "x4"  10 0 "" 
  16 r_j_y4  "y4"  10 0 "" 
  17 r_j_z4  "z4"  10 0 "" 
  18 r_j_x5  "x5"  10 0 "" 
  19 r_j_y5  "y5"  10 0 "" 
  20 r_j_z5  "z5"  10 0 "" 
  21 r_j_x6  "x6"  10 0 "" 
  22 r_j_y6  "y6"  10 0 "" 
  23 r_j_z6  "z6"  10 0 "" 
  24 r_j_x7  "x7"  10 0 "" 
  25 r_j_y7  "y7"  10 0 "" 
  26 r_j_z7  "z7"  10 0 "" 
  27 r_j_x8  "x8"  10 0 "" 
  28 r_j_y8  "y8"  10 0 "" 
  29 r_j_z8  "z8"  10 0 "" 
  30 r_j_x9  "x9"  10 0 "" 
  31 r_j_y9  "y9"  10 0 "" 
  32 r_j_z9  "z9"  10 0 "" 
  33 r_j_x10  "x10"  10 0 "" 
  34 r_j_y10  "y10"  10 0 "" 
  35 r_j_z10  "z10"  10 0 "" 
  36 r_j_x11  "x11"  10 0 "" 
  37 r_j_y11  "y11"  10 0 "" 
  38 r_j_z11  "z11"  10 0 "" 
  39 r_j_x12  "x12"  10 0 "" 
  40 r_j_y12  "y12"  10 0 "" 
  41 r_j_z12  "z12"  10 0 "" 
  42 r_j_x13  "x13"  10 0 "" 
  43 r_j_y13  "y13"  10 0 "" 
  44 r_j_z13  "z13"  10 0 "" 
  45 r_j_x14  "x14"  10 0 "" 
  46 r_j_y14  "y14"  10 0 "" 
  47 r_j_z14  "z14"  10 0 "" 
  48 r_j_x15  "x15"  10 0 "" 
  49 r_j_y15  "y15"  10 0 "" 
  50 r_j_z15  "z15"  10 0 "" 
  51 r_j_x16  "x16"  10 0 "" 
  52 r_j_y16  "y16"  10 0 "" 
  53 r_j_z16  "z16"  10 0 "" 
  54 r_j_x17  "x17"  10 0 "" 
  55 r_j_y17  "y17"  10 0 "" 
  56 r_j_z17  "z17"  10 0 "" 
  57 r_j_x18  "x18"  10 0 "" 
  58 r_j_y18  "y18"  10 0 "" 
  59 r_j_z18  "z18"  10 0 "" 
  60 r_j_x19  "x19"  10 0 "" 
  61 r_j_y19  "y19"  10 0 "" 
  62 r_j_z19  "z19"  10 0 "" 
  63 r_j_x20  "x20"  10 0 "" 
  64 r_j_y20  "y20"  10 0 "" 
  65 r_j_z20  "z20"  10 0 "" 
  66 r_j_x21  "x21"  10 0 "" 
  67 r_j_y21  "y21"  10 0 "" 
  68 r_j_z21  "z21"  10 0 "" 
  69 r_j_x22  "x22"  10 0 "" 
  70 r_j_y22  "y22"  10 0 "" 
  71 r_j_z22  "z22"  10 0 "" 
  72 r_j_x23  "x23"  10 0 "" 
  73 r_j_y23  "y23"  10 0 "" 
  74 r_j_z23  "z23"  10 0 "" 
  75 r_j_x24  "x24"  10 0 "" 
  76 r_j_y24  "y24"  10 0 "" 
  77 r_j_z24  "z24"  10 0 "" 
  78 r_j_x25  "x25"  10 0 "" 
  79 r_j_y25  "y25"  10 0 "" 
  80 r_j_z25  "z25"  10 0 "" 
  81 r_j_x26  "x26"  10 0 "" 
  82 r_j_y26  "y26"  10 0 "" 
  83 r_j_z26  "z26"  10 0 "" 
  84 r_j_x27  "x27"  10 0 "" 
  85 r_j_y27  "y27"  10 0 "" 
  86 r_j_z27  "z27"  10 0 "" 
  :::
 } 
 m_row[75] { 
  r_j_Frequency
  s_j_Symmetry
  r_j_Intensity
  r_j_Raman_Act
  r_j_Raman_Int
  r_j_x1
  r_j_y1
  r_j_z1
  r_j_x2
  r_j_y2
  r_j_z2
  r_j_x3
  r_j_y3
  r_j_z3
  r_j_x4
  r_j_y4
  r_j_z4
  r_j_x5
  r_j_y5
  r_j_z5
  r_j_x6
  r_j_y6
  r_j_z6
  r_j_x7
  r_j_y7
  r_j_z7
  r_j_x8
  r_j_y8
  r_j_z8
  r_j_x9
  r_j_y9
  r_j_z9
  r_j_x10
  r_j_y10
  r_j_z10
  r_j_x11
  r_j_y11
  r_j_z11
  r_j_x12
  r_j_y12
  r_j_z12
  r_j_x13
  r_j_y13
  r_j_z13
  r_j_x14
  r_j_y14
  r_j_z14
  r_j_x15
  r_j_y15
  r_j_z15
  r_j_x16
  r_j_y16
  r_j_z16
  r_j_x17
  r_j_y17
  r_j_z17
  r_j_x18
  r_j_y18
  r_j_z18
  r_j_x19
  r_j_y19
  r_j_z19
  r_j_x20
  r_j_y20
  r_j_z20
  r_j_x21
  r_j_y21
  r_j_z21
  r_j_x22
  r_j_y22
  r_j_z22
  r_j_x23
  r_j_y23
  r_j_z23
  r_j_x24
  r_j_y24
  r_j_z24
  r_j_x25
  r_j_y25
  r_j_z25
  r_j_x26
  r_j_y26
  r_j_z26
  r_j_x27
  r_j_y27
  r_j_z27
  :::
  1 -362.914932314603 ""  543.819739966365 0 0 0.0459869726780761 -0.00846381395652535 0.0151565488839897 0.0126651445364919 -0.00881845050822374 0.00469924516625544 0.00522367497609709 0.000147712648752144 -0.000381374948659373 0.00843147685226999 0.00411982165710253 -0.0101534660028518 0.00032820048980474 0.0051042765892841 -0.0041244797931567 0.110690514957228 -0.0181952735660997 -0.0556562147496173 0.0123384977526332 -0.00641275734794284 0.00151125343564543 0.00092914433664948 -0.0187213173029135 0.0121693915225852 -0.0134688758581461 -0.0148766731901698 -0.0314763507083376 -0.0185036329573891 0.0155789551434599 0.0251784050335683 0.00849059291921895 -0.00180677152340933 -0.00156905086946266 0.000683493485410412 0.0126968630238061 -0.00888870297245689 -0.0015854487887849 0.00474832304894831 -0.00210762391468586 -0.00141764318177488 0.00818636721767489 -0.00330883527438247 -0.211010970062216 0.0352516745596703 -0.0715026741536961 0.0360972859961706 -0.00610848656438691 -0.0390134872752628 -0.0138603543915646 0.00247744028961034 0.05993377219097 -0.0228788795116058 -0.00533407883935217 0.014711681591391 -0.0870273853363053 0.0387809920251832 -0.0137973227805012 -0.0888641356748172 -0.00519572652020117 -0.00739936144627822 -0.0719733515069438 0.00666074552853211 0.0253130742661106 -0.0270407958171454 -0.00371871451667534 0.0103146774689003 -0.00124548970238429 0.00483986391572437 -0.00041279830490111 -0.0276463386622217 -0.0307624385022664 0.0127000758177587 0.109290569922499 -0.0125126909278001 0.0395425616807076 0.0950775204468421 -0.0125737856077414 0.0336754144937938 0.0707913871033739 -0.0162911038836822 0.0144613584172166
  2 22.3129194994695 ""  0.160090603790045 0 0 0.00272049273230041 0.0222578877813301 0.0308507128451166 -0.00724869195913849 -0.00190550224012606 -0.0107894902047414 0.00450129811565687 -0.00546348888198423 0.0700186576146511 -0.00538111501324744 -0.00802272494841165 -0.00475771326768816 -0.0231803417768272 -0.0442181630749227 -0.0630456873685107 0.00635512980623027 0.047556017588467 0.0306718226752043 -0.0165473180222224 0.0197569093622648 -0.0414703150343472 -0.00766234457174739 -0.036862313048798 -0.0154021870132212 0.00080943076685491 -0.013776827182031 0.0651010105375548 -0.00222983388779188 -0.0355551407331137 0.074083812181547 0.017487994057494 0.0115795033807447 0.0993467036358818 -0.0182378431773768 -0.0445683358594327 -0.0487989935390692 -0.0424501871464671 -0.0128909898038022 -0.113650859280455 -0.0225896902226313 -0.103396431730552 -0.0716635008102346 0.0161847894238693 0.0916076060895732 0.0285533578731513 0.0122539175792536 0.0585741161251613 0.0123055450072103 -0.00457372994747402 -0.0236761518170518 0.0193684170504243 0.000919298426059705 -0.124596029330109 -0.105043277434677 0.00858641027043257 0.153265833934246 0.121116180094291 0.0424665134275241 0.151134126378814 -0.0628992958355322 -0.0361100749075446 -0.0865879225536513 0.114557125353267 -0.0138979870537363 -0.186580817459563 -0.0948569876236806 0.0310192677109565 -0.0685038536175502 -0.199486767024109 -0.0112126350172667 -0.19473983090991 -0.11277849688857 0.00533840548753334 0.040474932786566 0.0311908097049101 0.0249108974301985 0.0266755001628582 0.0466906130129265 -0.0168199289968622 0.032748354756113 0.0145189745503694
  3 46.3462198345108 ""  11.1062065567307 0 0 0.022151413052457 -0.0399868999746354 0.00743669957710061 -0.0433274391855402 -0.0351674449310052 -0.00908146620164347 0.0760239689399755 -0.0525164858902684 0.0215807663579936 -0.0187512469084131 0.0511523895525841 0.0331021032066023 -0.100467551576678 0.0402349338953735 -0.0216032771286548 0.0310753163322712 0.00783620359885816 0.00481228719293873 -0.129152656388836 -0.0267796805420501 -0.0308984028609454 -0.0259009210860572 -0.105382080059379 -0.0343871456221904 0.0678856292502825 0.00320320927796827 -0.00589612094046511 0.0479687132478614 -0.109519472851349 0.0451041770376567 0.152317629449624 -0.0585411535104042 0.0346459375108737 -0.0674942821134676 0.12004149506368 0.0272688751058335 -0.215435394415126 0.0762599481506428 -0.0798480770736036 -0.0817556760603802 -0.0807911470957874 -0.0528262709309786 0.0272538467094506 -0.0348494970833309 -0.00132793096786071 0.0438470938273867 0.0875557596066184 -0.0138863019262977 0.031312070432508 0.03085318103235 -0.00785800809190334 -0.0452100581745198 0.0395453905299712 -0.0132214238082862 0.0688007339835215 -0.0456938702349028 -0.00412661768246378 -0.00727552551237715 -0.036182762057017 0.00284195666439873 0.0824417887766079 0.0218331600941503 -0.00393738742396554 -0.0477111236005292 -0.0135093439362228 -0.0153676595516041 -0.104341576367876 0.0444604888674047 -0.0179506128017608 -0.0379901340929399 0.0976791293035875 -0.0121052211973273 0.0166163785539956 -0.0896335962438493 0.00800621461137819 0.00431466453666359 -0.115999730247432 0.0429534802121102 0.0172486695367027 -0.117105291804313 -0.0298404414754179
  4 77.7820558308444 ""  8.88690552097429 0 0 -0.0187143961705417 0.00736089296077923 -0.0439431946230604 -0.0172398437854932 -0.0125371363388341 -0.0753050315132725 0.00450559889324732 -0.0152875240147884 -0.0133962388177705 0.0604927036732012 0.0485755331527704 0.104113538256388 0.0580874116739847 -0.0265599990234012 0.00028479983987049 -0.0193842898422318 0.039148076593746 -0.0380675289524808 -0.16248469715084 0.0198242685907673 -0.137139214748997 0.0765695644928639 -0.110538387765953 -0.174429691413575 -0.00305770803605209 0.00734320685952506 -0.0332389019736908 -0.0175016010250133 -0.0597702177361453 0.00494628975088657 0.0524022169410782 -0.00931091135228696 0.0092227873400424 0.147366774042358 0.0496938501309196 0.211300428559598 -0.16561328023016 0.0645031145910682 -0.14677160533111 0.195391711401866 -0.249278672500631 -0.136875359339312 -0.0469174046933431 0.011453644446624 -0.024863364483544 -0.0489279515619694 0.0008912215200178 0.0581068913378036 -0.0099090267123178 -0.00327726320732547 0.0232065255809513 0.0325226910757572 -0.0127537323258464 0.0204336618895752 -0.0585254265983978 0.0180157750986367 -0.0191853068061264 -0.0577080015910097 0.0157147905664862 -0.0305225215094247 0.00977819141891614 -0.00813710510010753 0.0261549458471018 0.0588850737617104 -0.0137880332048505 -0.00640256415085911 0.019056809799838 -0.00857094077724988 0.0142760707894728 0.0496281032864605 -0.0231009040209973 0.0545232012246033 -0.0212187458138171 0.00625543352877613 -0.051656153873821 -0.0206775057425703 0.0048152284762089 -0.0500867781874612 -0.0206490622236458 0.00585404907957123 -0.0521200515856807
  5 81.4865539523545 ""  0.460305000420862 0 0 0.00274422423621666 0.000324101736007361 0.0164555451175915 0.041439808239769 0.0440668503298747 0.0994823860271814 -0.0278109594518211 0.0656880582707432 -0.0751300309148167 0.0305269075501027 0.0275991603098946 0.076153533989047 -0.0449161729281315 -0.0778545620691855 -0.105094565722009 -0.00545421202779207 -0.0740502539889307 0.0141142367633832 0.0799119725910871 0.00906709986602961 0.151800203901277 0.0356832105496254 0.115792982451998 0.115278862451839 -0.0192370909967509 0.0640111803841389 -0.0586032263653314 -0.00527245732737587 0.15353558087425 -0.0896753521857565 -0.0820364847637163 0.0294885111131469 -0.145270063835974 -0.0348649473247232 -0.0720990836469582 -0.0797724480623257 -0.0990713323089984 0.0176311482580654 -0.259579554563407 -0.0600302258752266 -0.263332590597964 -0.118954852264414 0.0103694453916842 -0.0175805466007352 0.0095257578986973 0.0110165908224746 -0.0189061890084385 -0.0227342866225361 -0.00321543152418666 -0.00557312002476873 -0.00876178162559583 -0.0165363796291267 0.00708467870104553 0.00425714273248685 0.0175245057502268 -0.0241995559904686 0.00150852355357914 0.011857862060772 -0.0229893059924151 0.0177913324554269 -0.0123865019233574 0.00284887536261703 -0.0192784258852611 -0.0264767378697349 0.0171876723255761 0.0150682064858056 -0.00927198258937987 -0.000283712422426951 0.0159686650849397 -0.0234986367899026 0.01382528277572 -0.0101325101607448 0.00173568303887492 -0.0173740147766877 0.0193945646909256 -0.00301507261814454 -0.0273808535528961 0.0329262350401862 0.00376849913206022 -0.0279763918665404 0.00519778006795592
  6 125.686697399358 ""  3.84652618910962 0 0 0.0180239012455058 0.0330532087077372 0.0228028399383143 0.0336035301825428 0.0374808912695049 0.0353213917382116 0.117205443761678 0.0303984661674888 0.0219727274561906 0.00559110528070787 -0.0151767504341545 -0.0260942184383072 0.0314493898104773 -0.0271202492610808 -0.0295198368036844 -0.0274857921556552 0.0581946279451476 0.0786986127264009 0.0994643449240086 0.0284352254457207 0.0548355911688161 0.00278329333479002 0.0797329773039177 0.0686979031829519 0.15186865158209 0.0593206535636261 0.0801353730231081 0.158215479437473 0.00459338621430738 -0.0259186818063899 0.10750576216502 0.0274424191008618 0.0147906239366034 -0.0180736485126115 -0.108209278140741 -0.125051684035145 0.166334950751732 -0.0428132514035718 -0.00448219505684691 -0.0340842829911504 0.0553353279811438 0.0326626025533456 -0.0559537310083427 -0.0669641013057591 -0.0480298907358447 -0.0626784978377093 0.0603931902982284 0.0699161368440607 -0.00871122352510681 -0.0136304102228137 0.0106255413705858 -0.0379011826213129 -0.0224354392105728 -0.00495272750367643 -0.0733468165270758 -0.0867178454483381 -0.0833054427641369 -0.0748053549778241 -0.0886176453338903 -0.0166860149513825 0.0884069664675335 -0.0343844361485841 0.0267966659848842 0.0182244504795125 -0.119444324560522 -0.0691923195555798 -0.169188652201213 -0.00108557760506334 -0.0320612636422738 0.0138709261398369 0.0511555031067812 0.0758353256144889 -0.0388999301456217 -0.01636019549525 -0.0548788907099469 -0.106474384264771 -0.00879977212029758 -0.0570292170203524 -0.0201974853382133 -0.016552055891369 -0.0495796685401605
  7 142.965408789671 ""  3.93766486270892 0 0 0.00436926166074108 0.0353988408314941 -0.030120994326085 -0.00882238160609963 0.0229892426983754 -0.0623736116113653 -0.0279840501884394 0.027446059311612 -0.0166971872183816 0.0108982020962823 0.0123961530770074 -0.0177085888734385 0.0675640788758523 -0.0019025695720898 -0.0102763191421567 0.0369710347512062 0.0474121331650438 -0.0657711135936075 -0.0333053310426474 0.0420754859823458 -0.0919821310625852 0.0131120758684241 -0.0100164246865715 -0.0864561806170019 -0.0449563575131396 0.0238030205769948 -0.0469305007916198 -0.052013335277043 0.0218030174531541 0.00909886436085644 -0.00762822206733568 0.0315578599960878 -0.00474485706212157 0.0900874529915856 -0.0144692744783985 0.0606164046912229 0.0358346597994721 0.00725174311329343 -0.0252043988034002 0.126203024764616 -0.0118258528320515 -0.0568909946267235 0.0289758107071017 -0.086917583054016 0.0789971717503348 0.0404363720757371 0.0161739801873921 -0.0119725457719163 -0.0148700093838864 -0.0317103123900953 0.0305926353613474 -0.147200244449616 -0.0268164703936755 0.00843505759234659 0.00314257342223776 -0.118404194046228 0.0226413406358608 0.0404587665187896 -0.119238503720763 0.125501913912716 0.00502032312466095 -0.0420361899168154 0.0432345860574156 -0.15723231057257 -0.12879178673978 0.0104025105728376 -0.243484174373603 -0.00903549324108181 -0.0141474092465958 -0.140253244447684 0.0673094965094394 0.00180256416420659 0.0379683718063716 0.02644953513348 0.037828503780206 0.0384134124341169 0.0695967044422211 -0.0173770109095693 0.113849498263998 0.0545026879894419 0.0988495784696209
  8 194.048767340553 ""  3.917256956149 0 0 0.00514844244853866 -0.0209548191841106 0.0152747254214744 0.0472347216650566 -0.0288120447608323 0.0227651071278101 -0.0862825103429643 -0.0304332457306384 0.0354238456220145 0.0358355481403722 0.0026100590510208 -0.00608694391736697 -0.0551647119742471 0.0479280750023856 0.00688166601184721 -0.00671990252816135 -0.0640069156868968 0.0224617059857206 0.0613152675273775 -0.0386491420608392 0.0398275222889238 0.0329124283826735 -0.00412006094272689 0.0382678675099477 -0.0456516625284954 -0.199050186370222 0.145363864769751 0.011754996472405 0.0771626550620928 -0.0573017417695828 -0.301802012815692 0.0126299265690394 0.0383275161118435 -0.0115821641669545 0.176331332065052 0.0596997562829633 -0.204668921778118 0.0501826687513887 0.0037204260904201 -0.0283930186570583 -0.0397489218268764 -0.026093179751774 -0.0126143307347643 -0.0688889381339428 -0.0534340555515268 0.00708043088102087 0.0341293037917988 0.020575782046557 0.043232040157575 -0.0109044684486244 -0.0124433214789761 0.0225241931611988 -0.0177057666975505 -0.0250770805685643 -0.0383213369016351 -0.11515401015937 -0.131026955405325 0.0107612478063701 -0.128166635487105 0.0332079813172982 0.110947225957108 -0.0230708044043979 -0.00599946302213688 0.110795487347132 -0.141862526550294 -0.123490932209231 -0.154133398346232 0.0110659036805743 -0.0610385699948657 0.10162417290106 0.0714353209716819 0.103293951262213 0.00724453594438875 0.0714846725985149 -0.0114350039009514 -0.0154633035481894 0.166674329766853 -0.131417137271848 0.0125779972869352 0.157197178376428 0.107451857824801
  9 220.040436918707 ""  20.6919955919059 0 0 -0.0396045081767712 0.0375627596259332 0.00887002267257498 -0.0873615724467987 0.0325043672810984 -0.0146379315246471 -0.0478085777978723 0.038290563000115 0.00705137584257037 -0.0659279977302636 0.0100860830698461 0.0522343482824738 0.0236488147501084 -0.0568332085946362 0.0143238125185791 0.00600065839646233 0.063140898835743 -0.0382416729136525 -0.132035214199173 0.053987507611342 -0.0494700235716472 -0.0547369862659874 -0.0162727243338364 -0.0505139234181213 -0.0878672398528089 0.0870551774944928 -0.075258427479967 -0.116127931703603 0.000648900612191129 0.0766939492781393 0.0487459648519261 0.0272467992377252 0.0185842977728426 -0.0395012187905677 -0.216149702192755 -0.0769176811350922 0.220746926928646 -0.0523951255538633 0.00730951615772812 -0.0329117405523938 0.0408562356004981 0.0714027101108292 -0.0172906093870465 -0.0548585140361434 -0.0553813825376794 0.0629587268816171 0.0286469723043777 -0.0150320786924842 0.0756115774464492 -0.00456004987145351 -0.0125831250459322 0.0808885991476934 -0.00865243814168806 -0.0186936669034485 0.018610231059663 -0.0874806748941769 -0.0906836347271897 0.00131996083441032 -0.0988475399783279 0.0122030516802014 0.115014688983226 -0.0101857681278046 -0.0158321913048049 0.161322452805306 -0.0861424026891872 -0.106890889946716 -0.0434087536761429 0.0103831402964932 -0.0422291512622695 0.148624384886356 0.0401771013987453 0.0971290943080575 0.000201534418994241 -0.0115715115119012 0.0334888614264916 -0.0455316394488908 0.00112751975268583 0.0200648896990254 0.0179448114769824 -0.0140758180492985 0.0329079348043813
  10 227.200887065803 ""  2.96854920444567 0 0 -0.00866408249475198 0.0267205632181662 0.02325007765428 -0.02866985254258 0.0308479676256185 0.0266794834367098 0.0286767339223863 0.0465470324250348 -0.00554034158831801 -0.0762179262278665 -0.0566648178012121 -0.0706908704441867 0.0214700510079804 -0.0236306981480774 0.0290286507659378 -0.0020832590814234 0.0343520480852256 0.0173232879937893 0.0867142371036626 0.0225930032299778 0.0508463520332269 -0.0896878577054637 0.0894344085345421 0.0903787057223302 0.0535364268329525 0.0516906815193077 0.0406131123200539 0.0677556763173863 0.0699786748868941 -0.0452666910235824 -0.0109166857725174 0.0346619378947629 -0.0346458650400668 0.193751535737875 0.145372206981678 0.423808090812958 -0.361763329612415 0.00204623440762099 -0.0119721877327787 0.324343356426471 -0.18078741788473 -0.227625976886924 -0.0058895180763326 -0.00785563333881986 -0.0138076445945967 0.0187985212563623 0.00939658060025195 -0.0060759215532249 0.0203647872696939 0.001188854239335 -0.00320190179833955 0.0279046348316863 0.000755157002820496 -0.00276259263077166 0.0127078214698498 -0.010017730515872 -0.00968347793351194 -0.00106001670736649 -0.0121331786294941 -0.00713070538908083 0.027188469392522 0.000457047820595857 -0.00438811604910099 0.0297610562142864 0.00950195549100651 -0.00438762872441357 0.0366732476132905 -0.000810729617090176 -0.000886336566651052 0.0282962432517091 -0.00882356998242173 -0.000102337764087657 -0.00743241498193227 -0.0214875699266525 0.019352378954162 -0.0329962637429204 -0.0414581360955766 0.0471850728628175 -0.00483512082443966 -0.0452512160013207 -0.0133598644038179
  11 252.199334387464 ""  3.48412380820548 0 0 -0.0110143402992584 0.0106404129532497 -0.00602298144940286 -0.0287030918972884 0.00519629937464715 -0.0223089688586316 0.00355949636971166 0.00416663657444007 0.00118693906326662 -0.0136871420908541 0.0133889660868316 0.016982989666902 0.008017825831988 -0.00859361368162975 -0.000345060496768993 -0.00670419379000002 0.0267605282642738 -0.00822588123690138 -0.0661586663728424 0.0192793070194473 -0.0457720439956758 -0.0101406773599356 -0.0318539337079387 -0.0444111298575406 0.118595268229842 -0.177517571439388 0.250976817031077 0.210554461854941 0.127963103134324 -0.207796567585489 -0.315609420389643 0.0465763534370524 -0.0263039490410341 -0.0151273255101652 -0.0598664269684974 -0.0377310256507482 0.0750747580949168 -0.00619554922215767 -0.00408766764618418 -0.0169704726464998 0.0207938095386761 0.0230151023979803 -0.0147475926746867 -0.0421142110202009 -0.0165427752358274 0.0267174112036704 0.0405030414410846 0.0186733205196149 0.0314177633010902 -0.00358487969112867 0.0146944283845982 0.00307905182468793 -0.0116543020413917 0.00115341849655596 -0.00818530137209694 -0.0640332953443125 -0.0463708080024799 -0.0179484807849363 -0.0683973997889933 0.0227985654804897 0.06393330503519 -0.0146773602043606 0.0242980817786049 -0.234915652331381 0.213570518066878 0.257216795605277 0.395147244564484 -0.0597470001017274 0.054951052570786 -0.195970349315589 -0.193038705201778 -0.332697070510992 -0.00482607850128527 -0.00732792984901551 -0.00673159873178058 -0.0288673106558514 0.011177447353049 -0.0286309609491634 0.0134570716695754 0.00276099048796332 0.0120043299515839
  12 260.981406561171 ""  0.180297645442501 0 0 -0.00256146028115531 0.0033621798269298 -0.0100133439602918 -0.0360573818736996 -0.00113288656669983 -0.0286191115819868 0.033853277927326 0.00250549154926083 -0.0139266100631179 -0.0188829965112324 0.0103824248696186 0.0147442442920555 0.0102349398896493 -0.0120721683106969 0.00156750186081701 0.00577434060295963 0.0243585171669261 -0.0161822523127305 -0.0829566138290508 0.0165792467722973 -0.0585951480022591 -0.0174831274261672 -0.052163342481272 -0.0525109182648163 0.18481715505412 -0.203823602920366 0.306637543722402 0.299515476843123 0.15531048080981 -0.282995433620954 -0.357452575310509 0.0454013272253855 -0.0614435102886841 -0.00989079765291027 -0.0644706556424812 -0.0267581866844686 0.0734312700479841 -0.00984638612280877 -0.00187671930895326 -0.00658648083731591 0.0184478774694577 0.0187694580145769 0.00977089237349687 0.0573151375746413 0.0284450576922878 0.0102627286662086 -0.0345601811048666 -0.0243756568133415 -0.0180087268700838 0.00100498843602904 0.0062923761748249 -0.00594002288273871 0.0104054877245781 0.0178956529728766 0.0224223350615821 0.100466197805406 0.098161940107393 0.0247576665764678 0.101939689024034 -0.0402212989893124 -0.064964629884078 0.0106423406983413 -0.000820595734243549 0.157605811865444 -0.142941831866757 -0.158622687130686 -0.279544288441694 0.0407840411141167 -0.0142732893970149 0.131700368701506 0.141737041453127 0.247954592720615 0.00900474296976 -0.0274495887579608 0.011128478782869 0.0361839818596974 -0.0781178240291828 0.0730353253820873 -0.0019446399258241 -0.0701295192575296 -0.0515696305772166
  13 333.283727041013 ""  3.10778273861314 0 0 -0.00663238377028755 -0.00353347458831094 0.00430881129319173 -0.0191596919117131 -0.0568889700449574 -0.0242550774038935 0.0839284649612225 0.0525126596253731 -0.082169212971495 -0.00696374280316863 -0.0727584452682545 0.0382600197912811 -0.0833326377628985 -0.0417584798744922 0.0616053896375476 -0.0123134074531819 0.00214056223514008 0.011208260462567 -0.0591634982307971 -0.00836579498747518 -0.0944734830718787 0.0104691413310779 -0.12569981541529 -0.0627655554215479 0.113514008579352 0.197788155434875 -0.0619306928640585 0.107268255642466 0.068469445119024 -0.1063604116192 0.142470901637297 -0.0249257910673806 -0.185384682324736 -0.0916271252906202 0.0270127096694019 0.001228057196168 -0.106429079263974 -0.063179561145649 0.0973140510148973 -0.135026881686913 -0.0400119826621681 0.101206589586851 -0.00170648837432571 0.0116125305524742 0.00571696481510402 0.0220422368868831 -0.00283244336143958 -0.00026072716928593 0.00946744359490403 0.001857996896624 0.0144113824163368 -0.00809466844581319 -0.0049786877865288 0.00216296866799519 -0.0396230446236428 0.00107616423113288 -0.0219888544876552 0.0281069345722333 -0.0101304520577871 0.035880920312976 -0.00243738292016691 -0.000218332591774607 0.0190674706664913 -0.0182458530956802 -0.0245938438206317 0.0110453933491315 -0.0137393334596107 0.0026727605117699 -0.00931872882147598 -0.0127375795938101 0.00196596096713162 -0.0078951759081376 0.00771974557213821 0.0939855524877756 -0.00746409691070147 0.0438725903247697 0.189665832322691 -0.133324515195752 0.00305474159553188 0.190428695426943 0.124051600041041
  14 358.11920963609 ""  9.13964302796212 0 0 -0.0351833425521392 0.00476634227827322 -0.0232445839983932 0.00395955809467046 0.023213306568832 0.0257222512985527 -0.00728827482933852 -0.0281690280319091 0.0194022542963693 -0.00977970159625649 0.00238179295370495 0.00734258029993201 -0.00525696388385678 -0.00411790545471266 0.00300884037417255 -0.0694273284478818 0.000203934001829657 0.0157154033707807 0.0470654071729825 -0.0112599571045861 0.0795720866732149 -0.00406574898750608 0.100042347638696 0.0436281869759092 -0.0111628348473952 -0.0246865719678151 0.0119491261306485 -0.0234959164092443 -0.099027927892477 0.0294212838442191 0.0357326501929418 -0.00141368066949506 0.0730126564684143 -0.00274870700894171 -0.00553070366722989 0.0110293648004749 -0.00962248464858356 0.000890685279459297 -0.00482374399707756 -0.000351405176930139 -0.0117041944909875 -0.00195992147025612 -0.00562204306662166 0.057546483266313 -0.0479158399239771 0.112920278385911 -0.0291645774869888 -0.0027945271032189 0.0831764053517995 -0.05352321361878 0.0350678515922108 -0.0593869101694173 -0.0131804792311171 0.0645204677524231 -0.0586195077066946 0.146071419946595 0.0745629662958225 -0.00347678229549485 0.134819240978285 -0.159621126451446 0.0822159520380576 -0.0566069947442695 0.0454076867516111 -0.131281193911605 -0.0712091062239695 0.131666362442592 -0.143331166922555 -0.0388207661668223 0.113242468221055 -0.0875488781803128 0.143923074316849 -0.0198437256744829 -0.0569092172818128 0.0249816439999729 -0.0899395556779781 -0.0620306812353463 0.0108219201154405 -0.0709661009382131 -0.0992170558302425 0.0217652210701269 -0.106123773578461
  15 392.890799890632 ""  4.4728986105761 0 0 -0.00958114731068252 -0.0594984902144166 -0.062229218393644 -0.0388839794643136 0.0308891526897345 0.0641527934984863 0.0446437673395563 -0.107870619774344 -0.0282368680961812 -0.0744193253996711 0.0520182504040836 0.0180337044239896 0.0356658679736237 -0.0142975484447251 -0.00893152359138629 0.000570273123006222 -0.0713690491965994 -0.0739786526466818 0.013909279166892 -0.0690578264997816 0.211948177979181 -0.0811628979165711 0.173524628652489 0.123148288298041 0.0780167593564558 -0.0879692774816727 0.0253466806180735 0.0711300909622019 -0.206733531583069 -0.0665930897787425 0.0775262970310996 -0.076454230253138 0.0289096071859556 0.0390242009337393 -0.122587654110324 0.0596464361066877 0.0892421038334422 0.0172048385071484 -0.0597398251087548 0.0967305488042495 -0.00567723590027301 -0.0548535734275907 -0.00110196302855963 -0.00172981524878312 0.0340890022971287 -0.00397358207383001 0.00508652250693428 -0.0106236955159548 -0.0272171281758814 0.024933474115857 0.0114882562030648 0.0131493390012349 -0.000564138307541988 -0.0144988927189824 -0.0254483067044072 -0.0389504147306172 -0.0305725315123178 0.00674661156842293 -0.0407247187945106 0.0910787987421625 -0.0568374887176824 0.0251715670316863 0.0113644872310053 0.0394928778359909 0.00105788942747555 -0.0404566614854067 0.038164756560661 0.0198384325944242 -0.0493719921768752 0.0246436306192931 -0.0609720257671072 0.0196033775686937 0.0342664816471475 0.0586801291900086 -0.017285915965976 0.114249290008062 0.171624595069915 -0.170022757699503 0.0435003382009754 0.176174595564016 0.14672679847538
  16 416.397976067533 ""  11.2672112315851 0 0 -0.0488451245142923 0.0129025627129824 -0.0171147101733148 0.0317606053260531 0.00626354592563875 -0.0117695074234278 0.0106021660177908 -0.00369150165924687 0.00436183310625033 0.0440948079729997 -0.0137365232329738 -0.00984083422036768 -0.00728409222049073 0.0158550572258725 -0.00689295283667695 -0.084765154786606 0.0141095602478235 0.0236040357744527 0.0606571769508126 0.00148776728126703 -0.00322853901844411 0.0514689836762959 0.0504587375323884 -0.0227824857213888 0.0310721198378265 0.0258659629099582 0.0344474470315074 0.0267047567390895 -0.0551517380257008 -0.018869608809558 0.0357404054882156 0.00234151703685857 0.0208097670412309 -0.00826971278387274 0.0640397756905438 -0.0359286461508435 -0.0334968784599464 0.00600439678239687 0.00869912542374326 -0.0357085373141788 0.00258112335000638 0.0135686996016932 -0.0418721191809972 -0.0360124997522801 0.080199054276959 0.0722958382708907 0.0705081126284283 -0.0967788796804684 -0.0710457184130553 -0.00132696545313187 0.0322598649089783 0.0511115648671034 -0.0404432531822843 0.0520138937706035 -0.0520299597121441 -0.0653485700715333 0.035355837416546 -0.078819607258599 -0.058261729577436 0.117766547281251 -0.127364405960382 -0.019042748912799 0.0603591990231116 0.165205436733532 0.0808546250749205 -0.054051840486807 0.122266489737742 -0.0589722365887174 0.0766580661976079 0.114242611224744 -0.175390006322864 0.199300812582633 -0.0750778653176171 -0.00964399499553098 -0.0228440194866577 -0.0740388611535965 -0.0136307426520187 -0.01694242268846 -0.0170793158062918 -0.0158464132997073 -0.0135235216988466
  17 464.081949026185 ""  6.61608242657217 0 0 0.0312312572123784 -0.029400470053993 0.0349127547092193 -0.0155993172604045 -0.028188046069942 0.00975476810932168 -0.0024523508815602 0.00416774883751216 -0.0126213027873806 -0.0215443612677491 0.0240542804873294 -0.0062195489935531 0.0230543401400072 0.00614264037338454 -0.0123029461340016 0.0369517560939493 -0.0389200819138867 0.0258732452222881 -0.055822969243371 -0.016405671497076 -0.0108808516960096 -0.0390995520772692 -0.0916305655880776 0.0214003620329596 -0.015824028063141 0.0266425823198718 -0.0429290232429685 -0.0130641202219018 0.0659963624417579 0.00593644670728403 -0.00547025619859064 -0.0313076252785007 -0.068299419445508 0.0241460438008215 -0.0422264388864898 0.0168301458468096 0.04936663021979 0.0143128246951088 -0.0260715623924339 0.051029089276866 0.0181097295117327 -0.0320338170872312 0.0274130270954387 0.00325469305478439 -0.0469511948510896 -0.0424299414606046 0.0879861696964438 -0.0296024433173741 -0.0319772825458487 -0.107773409373684 -0.0691064550463592 -0.00287804411364882 -0.0363288007591821 0.084431420681261 0.0199356759908351 0.117829155580743 0.126437027769911 0.105689898034981 0.111663372888486 -0.219883099428575 0.0444361620987699 -0.141466230005273 -0.0175891919534382 0.0409010389329844 0.176768217555667 0.055377278285984 0.00292001927566648 -0.178680642389059 0.317617224866782 0.0338988344635665 0.0592038767012298 0.134535226923544 0.0262482404563153 0.0185357291610193 0.0269952408076936 0.0149882637026612 0.0801786257921316 -0.0505965170318457 0.0128168748393848 0.074207158212665 0.0992045199598666
  18 480.913587579383 ""  2.65075305038613 0 0 0.0197694800829329 0.074355394217654 -0.0977942108204557 0.00784193205594934 0.0823456900605363 -0.0138881734581769 -0.00978106042261462 -0.00845901722682213 0.025040101720601 -0.00125510436280967 -0.0586424053507805 0.0418100931992269 -0.0723373358026759 -0.0510200929707418 0.0594994690304964 0.0731675362430358 0.104136725665255 -0.150158510107019 0.0938872552270847 0.0484831152632911 0.0463566997184183 0.0421103932387849 0.217709968655957 -0.0250078893759643 -0.0238648719957811 -0.143781381471864 0.0333567061550046 -0.0294054053083503 -0.116610200836221 0.0356021305602816 -0.0295565115737765 0.101773100128111 0.188870774593513 -0.0750137832453367 0.0353842589508144 0.00634203609631934 -0.118700720344799 -0.062603319012483 0.0809529445010339 -0.122969841743339 -0.0707250353995337 0.0946869399971434 0.0245646342815056 -0.00955316374676695 -0.00335912642117577 -0.035739770922352 0.0266701127054855 -0.00358016881623713 -0.0268919132091106 -0.0265377483544449 -0.0251633484792692 -0.0035471365925148 -0.00633144122662613 0.0160294288225728 0.0269343770723208 0.0143758294340914 0.0326276391749171 0.0411274635123379 0.017942407093118 -0.0484389313712416 -0.00333657902892651 -0.0341929938051846 -0.0159418394698442 0.0197243065741249 0.0717484575082868 -0.00263668525587015 0.0149303866615863 -0.0469593100695774 0.0813278503570916 0.0080272563458728 -0.000189009305655221 0.0368772427632534 0.084405561029064 -0.0117765860421392 -0.0332278612370695 0.0757002447885275 -0.0548641971469455 0.021748503272478 0.140564562215611 -0.0630666143685205 -0.0896853216545611
  19 553.232559244204 ""  1.86318319683112 0 0 0.125713021723715 -0.00421930211610881 0.0410145662404907 -0.0176643314108228 -0.0303633877891785 0.0232562278479856 -0.0184538030383682 0.0429252603262206 0.0282247666086841 -0.0552448488422108 0.0151187686001752 0.0104295532687737 -0.00329461782709583 -0.0223765325776736 0.0152039981863702 0.0702496350975424 0.0134019317278912 0.105337093628681 -0.0922784016994645 0.00403028659820398 -0.0297374431279974 -0.0745887746080914 -0.169126937311896 0.0515171091132358 -0.11009771891274 -0.0916088227239082 -0.103518656352519 -0.10695644004335 0.214923923603968 0.14004055835345 -0.111780034139269 0.0460450934847597 0.00614170195482023 -0.00131637530314958 -0.0767994550374019 0.0506885221464629 0.0257912023009757 -0.0120543769360868 -0.000581989659973766 0.0311184623971589 -0.00562242960051042 -0.00979030394387843 0.0304373366940237 -0.00614576343306769 0.034091314636566 0.0191009497247256 -0.000505984962590919 -0.0146579241916593 -0.0472646468133261 0.0269489221873942 0.0280313705212152 -0.00727837164901337 -0.00942531728128309 0.00842036422487619 -0.0509138629506167 -0.0390364824699508 -0.0420806636631827 -0.0738296788016019 -0.0213321690574223 0.0661627734022667 -0.0880518460901239 0.0298344739790483 0.0262839857337148 0.0283744954506279 -0.00134954403832473 -0.0260934774508425 0.0317334322552939 0.0155706528172189 -0.0354433984752667 0.00563197747572748 -0.0942064209451322 0.0508378518351245 0.0275913353535871 -0.000496319634617527 -0.146092189044893 -0.0220848762952541 -0.0114239052452723 -0.126699787831719 -0.0112752664368097 0.00536071333422151 -0.148404715325543
  20 694.323650032492 ""  9.71956064556328 0 0 0.00376876391396044 0.00211217615411627 0.000259068793598418 -0.000597939607274424 0.0208511252040233 -0.0101186768056081 0.00151510860028501 0.02114365681354 0.0131085643934298 0.0099916302594577 -0.00697581118837755 -0.000497803105714791 -0.00113394460151405 0.00129667457056465 -0.000135417889053494 0.00668210563103996 0.0523125950343206 0.00480597144435624 0.0218842609258223 0.0272010500894297 -0.0145238321784922 0.0157091684502238 0.0367349943382371 -0.0219261721029438 -0.0244059773628939 -0.030444481774053 -0.0201222896368781 -0.0292948919946921 0.054228608233832 0.049138599831289 -0.0352861058193202 0.0379611196836582 0.0268338940285573 -0.00137221331391627 0.0185096523294636 -0.00985904484030444 -0.0109400926417928 -0.00261364020422182 0.00610594119669582 -0.0108736870080692 -0.00244457385022296 0.00708387067426686 -0.0173269609989466 -0.0197653593453197 0.0197089729106452 0.00720511452062915 -0.0186636112862933 0.00593325554752326 -0.000715058535847958 0.00089759203297647 0.0159466213988718 0.0058553164577887 0.0376974782963415 -0.0289209689593839 0.133223286652764 0.130669959336964 0.293185624455132 -0.140920000738695 0.169075252664172 -0.245675535037489 0.0167898798852266 0.0266937044153841 -0.0210095569443608 0.0227582660713165 0.0225361035485665 -0.0474562404707237 0.0314217291840354 0.0688834515940944 -0.0795774374269065 0.00727784197435202 -0.0127032489616144 -0.0158874339940899 -0.0160132824764938 -0.0976156092939207 -0.00814684713940952 -0.174676757422901 0.238313924665765 -0.424388710651019 0.224404593654437 0.163491817410066 0.422942524989026
  21 806.087017488547 ""  11.1276517449786 0 0 -0.00103230727893162 -0.00458382054785005 0.00599260817883689 -0.00400675545407069 0.0243348985480535 -0.00971869870941672 0.00220852944721693 -0.00221827178951826 -0.000806455543612181 0.00583909646052857 -0.0055018860342565 -0.00075772846372337 -0.000192413745251088 0.000534577207547755 -0.000437144477309643 0.019782725142186 0.0224006099693358 -0.0138656082322083 0.0112205514153564 0.0314355189909502 -0.01723905995707 0.0184479661441689 0.0374635631147409 -0.0267017838563214 -0.00516431466808928 -0.0166450904805493 -0.0100670208772813 -0.00701935475115903 0.0119461117761342 0.0103012691250387 -0.0123818792712998 0.00034741637936329 -0.00131302388251664 -0.000216770190236383 0.0162122053198899 -0.00884783824279601 -0.00942925301733846 -0.00304452217867479 0.00525668335048538 -0.00825549119330139 -0.00159732579849686 0.00547076558196898 0.0506362985851903 0.0540289858595909 -0.0732933258733451 -0.0234208073999691 0.00399437440622291 -0.029479212361069 -0.00128304073623156 0.104592592747576 -0.018749284825477 -0.00414075046828261 -0.101895350282109 0.118786601596296 0.16755023284264 -0.0732147294394777 -0.243539025206401 -0.0543799376822493 -0.0375282984766827 0.0742252966276261 -0.0931134095251843 0.125580779736593 -0.0572668166874097 -0.0932251775377511 -0.336181243077635 0.190164716265059 -0.0474259862128678 -0.010198895655719 -0.0330106635684319 -0.0560460715071908 -0.139056370279323 0.0339170527342883 -0.000412160081204043 -0.0442605020865299 0.0206859444869057 -0.05278482587839 0.0718976919783944 -0.125390273061127 0.00485833647167375 0.0485240790085038 0.151106900988673
  22 839.886420434609 ""  2.69866353322425 0 0 0.110816219598749 0.022284022758695 0.0321650707039311 0.0167068968789662 0.0989293330908197 -0.0229134449636021 0.0346614281812496 -0.109528912624174 -0.0730253823361843 -0.00665241442766858 0.000374976219564178 -0.00370513259989615 -0.0153345167879898 -0.0280930893450931 0.022007044952366 0.0677996607744375 0.078350529057624 0.07995456561814 -0.00167293235610252 0.185659966601955 -0.142576983102902 0.0173254931941748 -0.0249856870290351 -0.0439182256829741 -0.0751998535013485 -0.292229484584612 -0.230497167729062 -0.0716115780805432 0.0556922295097498 0.0549660535615102 -0.0963146478284344 -0.0899992876893762 -0.0797342629147978 -0.0135840942748214 0.0103091307213594 0.00607394591117515 -0.0360393589746938 -0.0327864874134821 0.0335086198340071 -0.0285088048723926 -0.0212197612162616 0.0306367778946111 -0.0220989258635328 0.0064554586902441 0.00987388577389393 0.00432470319404466 0.000274500135808375 -0.00253098158794252 0.0123937333500161 -0.0108022245401854 -0.002225407015855 0.00966952732304022 0.00378890465426747 -0.0102830459672243 -0.0417377631585821 -0.0014762914201226 -0.00779509113582738 -0.0198596183578623 -0.00629441097714307 0.0299304434858787 0.00735893559114476 -0.0219127075786155 0.0190254474758223 -0.00877378843868264 0.0096024867202069 0.00934908857097405 -0.0179605356951836 -0.0150529083746427 0.0226521863260066 0.00688007814381226 0.0576549401421816 -0.0268980217214717 -0.0841026321645271 0.0195272010735708 0.0544292109021625 -0.124774658845053 0.012973246290494 0.070009182191806 -0.105926101837365 0.0161063606442342 0.0467049985409634
  23 882.585408086812 ""  1.84726031187023 0 0 -0.00161783535663221 -0.0163275179561667 -0.0161118564575532 -0.00846763350067784 -0.00535782358539025 -0.00463587027841238 0.0106436014068735 0.0304882867073373 0.0187634650229312 0.00478453100559129 -0.00359640170066054 0.00164568426997105 0.00265244317233815 0.00445441871081883 -0.0033130019681294 -0.00638986481587847 0.0290791173488297 -0.00349329073008529 0.00983923901650886 -0.0306603672984848 0.0319012619880753 0.00261735081027799 0.0423592808791347 -0.00653361073606567 -0.0105656971727101 -0.0173378182583902 -0.00636982537921578 -0.0175232996305305 0.0606861977234927 0.051095441838077 -0.0254117790885945 0.0489239502047395 0.0356379476646272 0.00179566859644507 0.00791783106145167 -0.00759927589016043 0.000245656733109914 0.00393049812622168 -0.00324857133926649 -0.00163225942180862 -0.000284311204203139 -0.000151462027943012 -0.0171973207728065 0.0842568986737142 0.0407161273465901 -0.00927015004713586 0.00418425922679959 0.00070146011324435 0.0228043048917517 -0.0300760059487193 -0.0132354414743235 0.0426380423948385 -0.0233623243234397 -0.058803835699925 0.00927986769182572 -0.11226500036667 -0.256526928937313 -0.0898287748096505 -0.107172704256972 0.341458624885226 -0.175440211817968 -0.140660246306275 0.176564840690599 -0.0681940068841941 0.126187053769916 0.0655560496665055 -0.156252340075661 -0.218445993428055 0.280533954636309 0.0397165733898375 0.412250566579321 -0.151835282917655 -0.00972591653247182 -0.0521256704391542 -0.010636044519603 0.0417423765381079 0.0427414027339555 -0.138797370074414 0.0396537805944716 0.0428685655209441 0.138370530055693
  24 930.163992187318 ""  63.7401989225279 0 0 -0.0481554006797593 -0.00793859293498667 0.0705446534324998 -0.0165042209600171 0.0742278221478759 -0.00349749525923331 -0.0242266103334278 -0.0445298503126982 -0.00018797428158519 0.0137442049585329 -0.0187033079770329 -0.00160696276623442 0.00675839878298926 0.00623670403964888 -0.00793550491066455 -0.0114408221701529 -0.0130227823455244 0.0312591248466743 -0.0100188879432415 0.151761602044888 -0.108994264355606 0.0244561146754829 0.00992975174705935 -0.0494479273127786 0.0175368270446147 0.110149175159855 0.0397689487025226 0.0330382156507245 -0.0170690872498283 -0.0591152619995603 0.0236219419631259 -0.136792554520348 -0.124971627487924 0.00874965717066792 0.0628901413354393 -0.0340090576446558 -0.0263270503612842 -0.00832953867817406 0.0150532872760481 -0.0188256607035307 0.00539597630360412 0.0118072918997577 0.0548585510778835 0.0323259849554151 -0.0693696759008942 0.0537514930866448 -0.0187458723965019 0.0568511520614971 -0.061937106134899 0.00221425038781732 0.0210787309596165 -0.0704214076972955 0.00564874404145682 -0.0380188355816391 0.016877507118545 -0.0429697066313982 -0.206764623707571 0.0307099100961076 -0.0410852373910223 0.0406854516070398 -0.0735326769216529 -0.0436972072290354 0.118920748368088 0.118458453811016 0.303675329375627 -0.198283711151454 0.0850575674525541 -0.0724408597480257 0.0857239294452479 0.0372292295135561 -0.127438377233694 0.18890195354578 0.0498523134457226 -0.0300216161707578 -0.0160662138320548 -0.047363351241716 0.0360051661483239 -0.0965400624223657 -0.0714373689521249 0.0226468725647384 0.0185516482437257
  25 952.223686807891 ""  3.40562905013135 0 0 0.0195909073012754 -0.0338638536981184 -0.0199538615696485 -0.0503143043853877 -0.0313066310943546 -0.0790807176905843 0.0304972026382368 -0.00990936789518426 0.0588143821607034 0.0164304390057496 6.9917338642337e-05 0.0178082932060947 0.0058303538110226 0.00488390481690999 0.000854481964024523 0.0754122359084883 0.301422242901892 -0.0329592782700493 0.146518698138647 -0.279484324487124 0.286546874486835 -0.0325041341001405 0.433916325774863 -0.0206206445027133 -0.0610853707204649 0.0608617282827415 -0.122092592462218 -0.00556464301055404 0.368653178060319 0.131780847809929 -0.099294040280919 -0.170475795593699 -0.229145225825141 -0.0044815736132466 0.0180286465925688 -0.0362496827333527 -0.00323071075233727 0.0196340282319529 -0.0233697259144923 -0.0243024042188949 -0.0339784255202328 0.0199910846935568 0.00501930258728137 -6.10316973179112e-05 -0.0156915708010868 0.0110762256823782 -0.00333508735332167 0.00900295705686266 -0.00647310224497697 -0.000981207348568569 0.000915015764393935 -0.0179733281962736 0.00495423676752065 0.000473312137140857 -0.0360035446344764 0.00575851778306234 -0.0208008562266677 0.0232787858909473 -0.00226906852048645 -0.0152808416458378 0.0290519700460291 0.0032165976893094 -0.00403688447802946 0.0299641837534336 0.0388494202414111 -0.0436955845297805 0.0349492335494984 0.0137463669612577 -0.0176972239230461 0.00221941494832605 -0.0719876236173828 0.0528994839676864 -0.020854321372213 0.0101989245215554 0.0183035010172782 0.0180674271189941 -0.00945659473842865 0.0405048031895066 -0.075201294328975 0.00290960686213609 -0.00657671714102982
  26 965.732373753987 ""  8.98160981984443 0 0 0.0568947036277385 0.0106439477351737 -0.0821336431843998 -0.00313758677153082 -0.0727733298026991 0.0220747558377805 0.0297955381094607 0.0688093607085118 -0.0313868323321621 -0.00084857326041357 0.0024238371305944 0.00154024679416337 0.000431138994390988 0.00571923037676361 -0.00263477442724475 0.0752399950534006 -0.0446670298104375 -0.116132975426465 -0.0223009174383746 -0.123785439500695 0.0847555845892254 -0.0286144814385209 -0.0608869178772447 0.0491754701995955 -0.00506124322485098 -0.21953543969365 -0.0269528676873887 -0.0556482407108229 -0.119845826389257 0.0431414341537555 -0.00959531081081123 0.283286933900249 0.283829420896846 -0.000410733229641734 -0.0321369722849719 0.0152091705040916 0.0234332174772292 0.0127656710677832 -0.0154188154489826 0.0190713143517518 0.00512556845989233 -0.0162859248620251 0.0194161351293963 0.0244091459728 -0.0575144332956608 0.041119886239895 -0.0155712274840045 0.0378911224320923 -0.0255690851156289 0.011521897601169 0.00130425072410678 -0.0576554093878266 -0.00215587981446715 -0.012313157907577 0.00228933687248197 -0.0179202231664078 -0.135568778075024 0.0198203713521496 -0.0197804010725315 0.00678354694485953 0.014175481267558 -0.0102618974457611 0.0527822348543905 0.0886667038546413 0.180297045949891 -0.139128926566099 0.0802344090000393 -0.0349816613593399 0.0350391273630101 0.0198787175652392 -0.148550384275416 0.160468266730848 -0.0694396931338107 -0.00207683568025403 0.0652100239187348 -0.0805653077336053 0.0267150185698008 0.0307471982928579 -0.0551542977480985 0.0118865168287381 0.0917974775786741
  27 981.549014791483 ""  23.242607431814 0 0 -0.000639830541795142 0.0214052266610183 0.00844906317110186 -0.140413558972722 0.0119380912974789 0.0740635635240938 0.0217116491443123 -0.0115847048368348 -0.0282855479343593 0.0552335446752941 -0.109641086618094 0.0349570863960385 0.0598351069487543 0.086997398472392 -0.0772068627064828 0.0220677992053075 0.0936291163729718 -0.00741517221270696 -0.125510125448726 0.0341849048567382 0.0305586513817839 -0.124532587471935 -0.0509004842870605 0.0619869661821329 -0.0280868468045447 -0.139305535403594 -0.0818165282634066 -0.0449098530192585 -0.00405042016794674 0.0422685079156392 -0.0509560672809865 0.055215418482492 0.0541779366285085 0.0608682830132512 0.231603443322974 -0.156822289244123 -0.0333246136959082 0.0353498972604942 -0.010080866030225 -0.0271919123028422 0.0431310905797959 -0.00523059778804936 -0.00202983665005428 -0.00512438238635076 0.0121350276744094 -0.00915825123795809 0.00443966254796502 -0.00917157333824388 0.0062030160861619 -0.00667994540934451 -0.000620846453490749 0.0101402738518017 0.00484943471349109 0.00629922973574841 -0.0594029735059178 0.0129906406531395 0.023481692619644 0.030125083198226 0.00238276943965948 -0.00131414274046141 0.0164617185834901 0.00597616981240625 -0.0252896613887551 -0.0145173292447665 -0.0477504057355428 0.0254532439931955 -0.00644187725153274 0.0263458087460757 -0.0291327829335714 -0.0072638432324041 0.00627622943279565 -0.0266545165227935 0.0129776537636012 0.0098694764618646 -0.0155078651591633 0.0420399406276095 0.000565589711872638 -0.00648896104258725 -0.0228817519077948 0.0147202691275489 -0.0199294564040727
  28 1045.39679754134 ""  6.13695075789935 0 0 0.00472553393919814 -0.117070216886528 -0.0136219237150658 -0.00879487074150638 0.0834061239533487 -0.0243952768240938 0.0168550141434088 0.0635456712182653 0.0360842477803507 0.00904672437189669 0.00285139946648045 -0.0101313413795974 0.00191112393045937 -0.0200495203506303 0.00872233183579038 -0.0226479337528455 -0.20169244352166 0.00181028146673322 -0.0211165976996624 0.133003530345584 -0.0954986266899192 0.0248982120760037 0.0332661275097568 -0.0649730670478061 -0.00656389855693347 -0.016940246745799 0.0157643767520649 -0.0234438341881549 0.0600574267382889 0.0817077274858621 -0.014361788644101 0.115238129465216 0.106219190804949 0.00444015152001105 0.0616204230173992 -0.031375092472674 -0.0424585881106536 -0.0322348808157609 0.0315581964223729 -0.033582952268374 -0.0143346025046667 0.0346266140708539 -0.00826089163483126 0.0191864398127938 0.0161270605864455 -0.01487581008392 0.00955942945912724 -0.014011923183622 0.0251804052464328 -0.0451234355069439 -0.0045141196005396 -0.0108233543281089 0.0311128343695078 0.0200872536948513 -0.254171328284615 0.0288004036835976 -0.0463961316207514 0.224194373729593 -0.0389654903013935 0.0870564838200771 0.128525429763938 -0.0106802499507105 -0.0742898147753217 0.0230821401199849 -0.0554162885830486 -0.0206932518020045 0.0591392993212405 0.112178632895595 -0.123064634996596 -0.0169536490700345 -0.130483175465404 0.0368404406628367 -0.0185930953221436 -0.0365786067009108 -0.00289087786133035 0.365234061487929 -0.00558572440853209 -0.0824510672915385 -0.290940517282308 0.0947390872571487 0.108207612967655
  29 1075.15074785447 ""  9.8878964686554 0 0 0.101303265482296 -0.0519628306119818 -0.00531372887127011 -0.0489425495134392 0.0350114171006264 -0.0281409521363841 -0.0625256381839938 0.0256328671866274 0.0147502059523279 0.0186001278198725 -0.00566454117903554 0.000865776547397935 0.0139463829638893 -0.0124071160022396 0.00355353544014448 0.250865287311357 -0.172493715839791 -0.193681930210304 0.00506346377235223 -0.0210625620628617 0.0489730614669648 -0.0738029615825089 0.0894124743261752 0.00680720647715862 0.0837988472667209 0.22100787673885 0.223293139562978 0.089698283233124 -0.153044519737513 -0.157975087813642 0.148931187461789 -0.00910338544869918 0.0218798803808767 0.0109795762213416 0.0955495989315284 -0.0687036103446718 -0.0489089520855198 -0.0220016878736458 0.0201504543477414 -0.0477526565722771 -0.0333411542144968 0.0483588194267467 0.0181960581239514 -0.0355086847808811 -0.0108060901365793 0.0150732804085601 0.00435164231348957 0.00222984460161674 -0.0495937215444496 0.00372543167196443 0.0242904186744926 0.0434070723466998 0.00432214936018622 -0.0107555256786295 -0.0107924561833268 0.00212088106617849 0.037584878076938 -0.129246106935807 0.0388423809703623 -0.118495207735721 -0.154344239862542 -0.0053041425565441 0.0523434199204844 -0.0610930661773409 -0.0561965362846976 0.0859233257138835 -0.0804353914230733 0.000700296941044307 0.00393908898664838 0.0028200246230608 0.143009605081061 -0.109187625771306 -0.0117883747075951 0.0154698839937075 0.0187771621810858 -0.263280778709742 0.044366941798044 0.00178367415287938 -0.281148857955493 0.0147657999633345 -0.0651114548837556
  30 1101.54078196127 ""  5.11605696419208 0 0 0.00952696409790247 0.0605961085667305 0.0183379353006147 0.00648449095113985 -0.0400452392991283 -0.00117852341251457 -0.0255334567107713 -0.0212823411407824 -0.0209741972542562 0.00102157541835531 0.00664613121384266 0.000635497285168799 -0.00680473046958696 0.00363179837698344 0.00478213990385947 0.0642802468108568 0.111470424760673 -0.0338183464814497 0.0513390504281556 -0.0681172743841713 0.0427178720075335 -0.0255355986779169 0.00453711950244954 0.0361657680380582 0.0128335041475364 0.0303952729426067 0.0333428030894147 0.0229154081908005 -0.0930609763219238 -0.0794426456261871 0.0390456844380877 -0.0362223367257961 -0.0245508832951279 -0.0108939514697814 -0.0535080925852374 0.0255062957254775 0.0274300472073374 0.021330969034565 -0.0234011612444402 0.017240211926838 -0.00668325091764418 -0.0148313027185373 0.0259924718419841 0.0603189878086029 -0.00983873040515177 -0.0111663439037889 0.0238085746404033 -0.0159279790186681 -0.0157138413091919 -0.112209985061424 0.0277975628943539 0.0185381601584292 0.0724477070103047 0.0339455169842414 -0.284013083412456 0.00587266339626705 -0.204255330668526 0.285196843454548 -0.0673217092340365 0.170494276086856 -0.0707467064508574 -0.08304999435499 -0.000886549108196109 0.00313725937115817 -0.147126427950081 0.0184091074322487 0.030029348959504 0.235034137465102 -0.243602268084466 -0.0519293865367098 -0.0785512003992388 -0.0711117129128278 0.00726056902430045 -0.0406958618666982 0.00242515798252151 -0.297794996897236 0.0558103954855032 -0.0956542455832209 0.0988730795746956 -0.0280043550776988 0.044390789600791
  31 1117.50907021711 ""  35.4868789720753 0 0 -0.074438241326599 -0.0127434732395355 0.0198978862713633 0.0123691564331018 -0.00896713482643219 -0.00810480305956696 0.056270745879755 0.0152312201745752 -0.021894249352348 -0.00052633666559415 0.0103405553758816 -0.00571601296974212 -0.010402109054365 -0.000313301724118916 0.0063651806485377 -0.101942896641005 0.0226432633788063 0.0565753391706252 0.0431394831060262 0.00746931371313548 -0.024371784224941 0.0497276974158104 0.0432244283308914 -0.0353268643160899 -0.0455559097589327 -0.219265136405276 -0.142032346923505 -0.0854938282754253 0.0511461329771186 0.129946087979205 -0.104284380704432 0.119237250327091 0.093633040947791 -0.0115917547940694 -0.0541577278297938 0.0329272457020566 0.0263288404141325 0.0172661673267344 -0.0195890349280706 0.0212048580754769 0.00504101287887551 -0.01913268489494 0.0379080221077184 -0.0480282276576184 -0.0619976414438601 0.0386640122251743 0.0128997119278974 0.0214545563495345 -0.115893137917903 -0.0278003905335039 0.0449675590690752 0.0661872533118528 0.0319201110441342 -0.00230820161028012 0.0954008754881152 -0.0154918712518991 0.00568805910390261 0.0264715474308074 0.0140073374009736 -0.169085895615752 -0.297290327002574 -0.0327796494898823 0.0841813369907091 -0.0818393451037621 -0.113750501923209 0.122230348227102 -0.110702933696753 0.0920265143123815 -0.0922534859987833 -0.0189971817248977 0.160989924383213 -0.178200907852984 0.0268065303832466 0.0083269183807908 0.0142720016881259 0.135186867791135 -0.00131671107715703 0.0112846529034636 -0.184122434398623 0.0228636890116708 -0.0298140277600059
  32 1143.97181836439 ""  200.032919272938 0 0 0.0277578665692166 -0.0162160443789164 -0.0292962209396717 0.103166390480865 0.016930457105023 -0.0367693543390021 -0.00665468549568725 0.00195898068288367 0.0241299377388168 -0.1026506307553 -0.093239946195261 0.0962805514743844 0.000616275088804042 0.114847326955183 -0.0765836213012272 0.0305222787208647 -0.0674000909709225 -0.0389657116046319 0.0249801522772505 0.0400930222135792 -0.0586521070435723 0.140986236275819 0.00793201880219178 -0.0842340410421306 0.00448402910881427 0.0710664086873364 0.0252363326313558 0.0274465297128885 0.0480767534536482 -0.00709866902674291 0.0212989767184163 -0.0474200621449033 -0.0449580039013332 0.00384227476990497 -0.118305544700488 0.0901043536960842 0.0754880106169769 0.0671660125203019 -0.0248695072279017 0.0721813808777661 0.113637476616175 -0.117339828366786 -0.000383813035006284 0.000300970074865074 -0.00863744212999749 0.00384391374332875 0.00202462567787779 0.000633790509255211 -0.00709593309246354 -0.0134947109765385 0.0058246713690343 0.00329670825576778 0.00945649394920967 0.00277821336820479 0.0308172114936849 -0.0115682867350251 -0.016489170453522 -0.0296773042729251 0.000590048109484673 -0.00944241770905615 -0.0300857858058221 -0.0182556873947852 0.0173058124022983 0.000969631652463618 -0.0129392869887745 0.00152240420617461 0.000178265255459348 0.0276117325420914 -0.028251048026532 -0.00580508348332144 -0.00300351696762457 -0.0113521586934859 -0.0161361131557927 -0.000224171046274031 0.0112966464653614 0.0206778002560838 -0.0041116082386182 0.0126200246302055 -0.0331571601859837 0.00279832744983046 0.0114032158346358
  33 1158.38455529242 ""  16.3046153124284 0 0 -0.0243718588489257 0.00770311826728191 0.101833630708035 0.00149518096363996 -0.0269752083760466 -0.0791259462964513 0.00453162057947614 0.0162979377795588 -0.0657348292972729 -0.0170506371843653 -0.0117673922109239 0.0175987563037328 0.00456123061790999 0.046007541040925 0.0270370791174855 0.013827642614753 -0.00213600523431841 0.0587248830691422 0.290790923932774 -0.04663638792362 -0.0140040979042837 -0.0915436473385931 0.191132699923253 0.032163272266524 0.0180072205869611 -0.173649342360893 0.00606166090961839 -0.0559915779080139 -0.194502825861963 -0.0204214700813807 0.0102465096756945 0.151134431337451 0.150192794277359 -0.0508205988965441 -0.129031673944197 -0.0270280069233027 0.0653145871379951 0.18149039250174 -0.191442727549432 -0.0225902385741012 -0.170513388563004 0.0216712015110665 -0.00467498754207498 -0.0067144539896285 0.0398115927440411 -0.0217980532778455 -0.00556100301010392 -0.0155029312122697 0.0396796185203268 0.0335273841969117 -0.00648325281850455 -0.0125403891571762 -0.0227643759340703 -0.0120205011030277 -0.115813816133608 0.0290542353889457 0.0633929652413761 -0.00131129271355335 0.0102574025153503 0.0196088461039775 0.117125850791338 0.039874195174677 -0.0374366552995878 -0.00115984958947241 0.0448095210539378 -0.00845882867056604 0.0114449529192463 -0.0790495768571676 0.0829275690000177 0.0259724920645782 -0.00577530406569278 0.0550085674729183 0.0532470472682663 -0.0154323966596787 -0.0100941834317204 -0.134102451287225 0.0533943681328303 -0.0887241789468259 -0.306029139174248 0.0289879613396772 -0.0585637520439944
  34 1181.40003690699 ""  24.3567815544441 0 0 0.0231483349489807 -0.00597217271921206 -0.0210856991630758 -0.000558366280766463 0.0123699131003229 0.000771815686805373 -0.00995032841187971 -0.00255146684115364 0.0166172858563884 -0.0258181786984126 -0.0252618661308623 -0.031124012671645 0.0537773423318396 0.0471653149099189 0.0813044659313343 -0.0506235967945013 -0.0755913213514811 0.0481748840001146 0.0147272670931994 0.0406950241477136 -0.0447920775867238 -0.0775543541237158 -0.0636592737029106 0.0502322481859316 0.00167532637908321 0.0576477466515318 0.0201380232139795 0.0235641029015418 0.0224932206304281 -0.0162971142897624 0.0204153478882162 -0.0418184450074213 -0.0359292305855969 -0.0714181208783216 -0.0411673410491186 -0.224604471548255 -0.00110071107494874 0.324834202686433 -0.367173641861081 -0.169122803843712 -0.480865917306452 0.183036404226787 -0.002293862240651 0.00671196929467254 -0.0231538457182136 0.0106095164798564 0.00289736221565201 0.00913079288479992 -0.0165226401126333 -0.0221187835267223 0.00109503742851111 0.00249969472964173 0.013278313754312 0.00885885745713077 0.141801327566658 -0.0277653863835104 -0.028892087724257 -0.0120983746741803 -0.0126328742759588 0.00365475941819841 -0.0643329759118511 -0.0292470553897989 0.0226394646474802 0.0106909215930041 -0.01930991969921 -0.00793232175997181 0.00256564874425199 0.0476383110035976 -0.0502036854331417 -0.0177050055163562 -0.00852101230070233 -0.0244070759352521 -0.0366904874122486 0.0107713284900185 -0.00432799309841564 0.15991068602578 -0.053999754659108 0.0678400118743974 0.243234104040071 -0.0154924622233745 0.046804882063711
  35 1189.42684160765 ""  18.2875901464921 0 0 -0.0112639797545413 -0.0214921792921941 0.0179288890317994 -0.0115785939898082 0.0031232711023707 -0.0094871168098997 0.0135707692173393 0.00880595241778123 -0.013604846531018 0.00181774359305164 0.00710828078010418 -7.54891771770639e-05 0.00338650607435689 -0.0113399525350768 -0.00526710599138732 -0.0115090696684631 -0.0504656691991862 0.0130696826010222 0.00125636697603407 -0.0146854902627192 0.0179329368586903 0.0226290248195351 0.0581341896311127 -0.0314599324514299 0.0152158686465778 -0.0507766257328629 0.00563230830163772 -0.0307856976365695 -0.0125534952569783 0.0320710374222307 -0.0151767434928668 0.0522194097352019 0.0466029002179168 0.0128737785735102 0.0461788390522287 -0.0119013679975372 -0.0242962896322505 -0.0378103733335511 0.0385475336968962 -0.00607380844626923 0.0294521249223297 0.00637787214734168 0.0161132951040889 0.0299782780892336 0.00361337974573027 -0.0431497125205585 0.0106489746261166 -0.034606870400798 0.067701966080738 -0.0971277676026215 0.0318169375242029 -0.0298161880660181 0.0495501716892436 0.0214736872499184 0.460889747862935 -0.12330785797851 -0.0712380725059158 -0.522406308696371 -0.000349337588148596 0.0763798799762663 -0.0540655566941726 -0.136552175868078 0.0791401262677101 0.0717882733280106 -0.010161830111505 -0.0867914013681748 0.0948733156506458 0.133041896241203 -0.130277813945171 -0.0283971457619337 -0.138354120297099 0.0527910800348143 0.017816089657183 0.0303730483134178 0.000482451062475004 -0.0463936298558741 0.00923554510918615 0.0341164895047001 -0.104879247522208 0.00136007995334275 -0.0806182511124096
  36 1207.3630589561 ""  20.9257946942598 0 0 0.0359436482217198 -0.00339261409013736 0.0662638007160484 -0.00458029320037201 -0.0115165525746251 -0.0796753886560528 -0.0239097829818073 0.0136493960734169 -0.0341566766576869 -0.0286883316333379 0.019547096294764 0.0480782486005131 0.0361628525438926 -0.0270246771501325 -0.0438628101442338 -0.0964183255776452 -0.0944821866905372 0.199636804478385 0.200475029483492 -0.0655514906512907 0.0301521535701414 -0.184006951875433 0.138068386805937 0.0980099208419884 0.0210704459371821 -0.0455168991803748 0.0570621977189105 -0.00415001843285124 -0.167091094292771 -0.070215157511314 0.0608543096891449 0.0611082308054132 0.0693283885355866 0.0735827510388339 0.241990071554889 -0.0857409519491478 -0.137677582401314 -0.165567788318844 0.180030419400135 -0.0676006833514206 0.115601887216753 0.0594168092162712 -0.0208601619416379 0.00438167010089212 -0.0236941866797913 0.00846115404975821 -0.000696362891135181 0.00948242638353853 -0.0208107433534396 -0.000367396448963673 0.00536413386593909 0.00371505220662706 0.00181696249771597 0.00421473652935124 0.244648361806127 -0.0131560091083935 0.0415979603255822 0.24478820829883 -0.0518897597666629 0.0491603206642881 -0.0201611146954264 -0.0163251707633007 0.0336922356275864 0.00619735169227291 0.000772960834647816 -0.0044924774101872 -0.00725653976924824 0.0180511398832008 -0.0212591390153386 -0.0115389303879732 0.0156999515323438 -0.0260683809404772 -0.0412720511660189 0.00608349163081738 -0.0278774140530852 0.195765596511339 -0.0750744093549797 0.0641052266164135 0.308496959052972 -0.012992259067203 0.056115338562232
  37 1223.07827880459 ""  24.1626106640826 0 0 0.0179402608669456 -0.00256397200584296 0.000825558540162117 -0.0256579410300317 0.00721316680671112 0.0248912109611388 -0.0116152132317045 0.00117635835989228 0.00498281795470573 0.033053533443836 -0.0137970963837679 -0.018198565139334 -0.0397243636403274 0.0153814902142577 0.0152241359718365 0.0913752322405474 0.067606908021534 -0.068782835732951 -0.0500965916025363 0.0147870788165632 0.00550159476659482 0.0914047490961905 0.0189902205070104 -0.0713986735480054 -0.00908198429709405 0.0215213094057127 0.00329126644021447 0.0229112084868726 -0.013530027978429 -0.03261382239952 0.0207392349294765 -0.0131821182633994 -0.00865108016778462 -0.0440926634048203 -0.174369340512859 0.106860654614821 0.112462311586856 0.067242673411886 -0.0677626411727446 0.0890453874477974 0.011856068505966 -0.0871772754391628 -0.017812829576397 -0.00996952768360109 -0.0284436543549769 -0.0450003364265645 -0.00839796028036847 -0.0475347196955759 0.0127442069469685 0.0251394375408558 0.0943899019699069 -0.0003123094425039 -2.08151084869783e-06 -0.0128701011129172 0.450931602514255 -0.0138141468728003 0.134624506911179 0.493507937487606 -0.0894686285303528 0.0735076490276553 0.129451024460414 -0.0969379417593084 0.23803752409754 -0.00400336800649885 0.0629060890924165 -0.00152869544881132 0.00154097259045462 -0.0125195166360937 0.0178095170473688 0.0200275354181679 0.0328613307698896 0.0198914740949354 -0.0248231015067871 0.000274301094787688 -0.0252702487075242 0.00228661696455452 0.00177910392296748 -0.0324967768844645 -0.116649427403021 0.0296019924943236 -0.0135382582803246
  38 1228.96246009435 ""  2.33834224375597 0 0 0.0407269308095571 -0.000890571267540879 0.0295596167613351 -0.0646892616161199 0.0091362195035257 -0.00729213342677503 -0.0302663319551519 -0.00115637110620888 -0.0123844541885215 0.0746352120778648 -0.0172377329068748 -0.00269436370776852 -0.0851718918010978 0.024617786122783 0.0111429450878881 0.0362133546295812 0.0393163821448262 0.0423395037119057 0.176442302959951 0.0607439073245562 -0.0630576289164324 -0.0871647739627415 0.0672406646979367 0.0314550831980633 0.0264910682837004 0.0402625215063568 0.0764911009786869 0.0211157377488311 -0.0895374849623268 -0.0736008838541043 0.0608497721404546 -0.00468331103590796 0.00986206245105283 -0.0708236650262114 -0.321785913108005 0.243012291624791 0.219733998528842 0.0709742586750482 -0.0589140756498562 0.193689338396396 0.108703960958194 -0.193476001754431 -0.0141415001232437 0.00938427610904547 0.0073026217469533 0.0345353451605042 0.00587602382626061 0.0392191707193843 -0.0192273561029267 -0.0277250552825886 -0.0631708705782025 0.000175585127275388 0.00530472645808634 0.013467353163717 0.0360698540884861 -0.0230649631635864 -0.0243875417634556 -0.176632105767031 0.00779610288538491 0.0125952623483882 -0.0831530646004003 0.042171453793064 -0.144863423096888 0.0135283660395559 -0.0414229030574955 -0.00949495547668844 0.0012321199542204 0.0330196078450647 -0.0396653577634737 -0.0231330272083322 -0.0267612707651421 -0.0248123554511757 -0.0320974043954199 0.0023185383396157 -0.0161654565452599 0.298343568242886 -0.0624900756432073 0.0452883045222609 0.125598882245666 0.0253085224076147 0.0706694652505198
  39 1240.75665409845 ""  98.6444699528946 0 0 -0.0104093313479484 -0.00712911975471625 0.00380459855012217 0.0113688068903757 0.00095718112416917 0.0146005002679722 0.00720421780737943 0.00335469875638584 -8.09482715389021e-05 -0.0148646833551052 -0.000638196087878951 -0.00940103119938409 0.0142985923774516 -0.00255322024592148 0.00205604001133596 0.0618093101215419 0.0216270842364779 -0.0700618854204624 -0.118598777606955 -0.030897311745435 0.0468120132427073 0.127949640296979 0.0154250879544758 -0.0880506969013084 -0.00493624008100644 -0.0188437650717746 -0.0153140511063365 -0.00747541862904086 0.012718412717553 0.0160076505283859 -0.0114387256102679 0.0124921462491709 0.00873601216431546 0.00727616155794712 0.0456862104918396 -0.0451347965035214 -0.0337820202362759 0.00244735812415639 -0.00790554557937683 -0.0309518704080228 -0.0311105024179991 0.031208889116015 -0.075836029338165 0.0282957326194447 0.0460333424701029 0.0546266925833409 0.00728465940399685 0.0720415989131811 -0.0333359632772708 -0.0337611447727921 -0.121360037929226 0.00111802118331805 -0.00266479601221288 0.0174905252460489 0.387114138375146 -0.0285965689258178 0.130140399059617 0.212031707244221 -0.0866626497450172 0.211086543645906 -0.0390366519966649 0.109514487381829 -0.295757887843249 0.0125227903062232 -0.0536472916268148 -0.00667684097063961 -0.00812333122620641 0.0274128010839851 -0.0417302524400068 -0.0275597945740187 -0.0349327867427482 -0.0321412401726038 0.0189827797639177 0.00244472011312802 -0.0177128874958551 -0.206268883684125 0.0481873882581055 -0.0630667101435235 -0.196211827642541 0.0104780505492025 -0.0802118715373949
  40 1279.04777537909 ""  11.969775096537 0 0 -0.0211525853798425 -0.048479479321686 -0.0304458386497524 -0.042379170470756 0.0316855686005201 -0.0332610363225556 0.0528328522761084 0.00789106980003711 0.0320290830127371 0.0310647392074892 -0.0104808446363259 0.0111380149029295 -0.0276107625847677 0.00912272589067449 0.00212541818237463 -0.146922603764555 -0.543250540976769 0.0238597546095253 0.134351697464784 0.0656743305305941 -0.0737305019277356 -0.165170856501241 0.0270705917478419 0.0701815439066707 -0.0236020898614965 -0.0366367639068849 -0.0915604463856242 -0.0353104008763338 0.15633928556746 0.141054012377259 -0.0913081245134788 0.00892176773048609 -0.00568982003869256 -0.0217244397683099 -0.0827611257965063 0.0685444721851999 0.0742977057928005 0.0217505692563161 -0.015127466117068 0.0605665842592548 0.0355365070261429 -0.0614699724898459 -0.00514432624156237 0.00986134954209417 -1.49795000328735e-05 -0.00134081830559092 -0.000746256729592245 0.000735017151183884 0.00382541825893435 0.00592597390398802 -0.00158212575860774 -0.00209794610780142 -0.0051795208898019 0.00316606989239472 0.000124626925016172 0.0159047958259063 0.00732503543809493 0.118133312652308 -0.0174567027938331 0.0425185533381232 -0.0179658110016427 0.00936195028530255 0.00603708404699178 0.0131113544890094 0.00820413931612259 -0.0147916872177768 0.00450929999762112 -0.00302189581407535 0.000272365339519763 -0.00781147735437565 0.0135480639479799 -0.0126645994406688 0.0218697931352002 0.0320477198547809 0.00856222088020526 -0.455799540028846 0.0293250312059068 0.053615003070492 0.281744529225539 -0.104533422549966 -0.112579802796833
  41 1293.41451666117 ""  7.80549373282358 0 0 0.0216414674266759 -0.0463368891292398 0.0645548840973274 -0.0141494278689474 0.0288447116688275 -0.00319200286167527 -0.00607219140388965 0.0230603287829783 -0.0345970807196629 -0.00177181327789352 -0.0212703327739575 -0.0282604580317661 -0.00886561203766152 0.00669919372771072 0.00849278755186311 -0.0751702516871881 -0.0568905575955858 0.176575588327498 -0.422633138634284 -0.171219082843127 0.235085971046378 0.418307431424417 0.267969472095528 -0.348690313459994 0.0317001973338374 -0.0840147382578741 0.0592704513113388 -0.0403833296841885 -0.105422951571859 -0.00417994618039764 0.0405143241101403 0.0850748492647783 0.0822831262428685 -0.018540832696972 -0.040427739234154 0.00619365837279207 0.0195759902991259 0.0288643574992748 -0.0351163775472565 0.0256547094842744 -0.0147657706055136 -0.028480635139561 0.00864650746585904 -0.000835037091621568 -0.00122883166173584 -0.0017527943105061 0.000360487900996039 -0.00225491444669528 0.0049128991644041 0.00680730865897561 0.0055044196186452 -0.000892947055399102 -0.00510144758069171 -0.000450078205915514 -0.145073909033259 0.0136125724625066 -0.039428417366881 -0.0100091109197553 0.0264816323895474 -0.0407775518709874 -0.0326958935352774 0.0211513965429418 -0.00978761435801722 0.00667610013277535 0.00579375851292404 -0.00852516741884363 0.00422481274928698 -0.0104831200190535 0.00982924220112739 -0.00253565718342966 0.0177011626084006 -0.00878598092504151 -0.000826734318541856 0.0194513926322271 -0.00773422720395137 -0.0854405807200326 -0.0377423371480545 0.0813597571154533 0.291092225739953 -0.0405268824058077 -0.000430279731943489
  42 1301.02985010704 ""  18.0958158979178 0 0 0.00234924451112858 0.00303903276007661 -0.00535546496450973 0.00250448369681571 -0.00102712570132681 0.00171837122908938 -0.00174707684796563 0.000828301038060943 0.0044317099170575 -0.000123403459977744 0.000543133858429155 0.000346788056910614 0.000390245473325239 -0.000190366572512926 -0.000108882411074057 0.0033338816267878 0.0214655189270626 -0.00470803640417465 0.00460599525460507 0.00359129890143381 -0.00468153698027672 -0.0128143628595087 -0.0160856153662488 0.0128906468177956 -0.0132452112778903 -0.000502194504587701 -0.0167738238261916 0.014349641477195 -0.00194209121729902 -0.0140817666872049 0.00285499814594371 -0.00705965683659523 -0.00723171405766172 0.000509423203913577 0.000340956716527519 0.000168633678164471 -0.00105189054614539 -0.00118779373190606 0.00146805772699596 -0.0018111590787102 -0.0015815342436258 0.00178903463989261 0.00136375860030238 -0.0365095181045814 -0.0155890028813349 -0.0249097183569503 0.0211667983512754 0.00933339707481409 0.121434447142524 -0.00219858856873183 0.0204417052676771 -0.0369668840572135 -0.00282721510891725 -0.0115013783572158 -0.0485854127525233 0.0478759738009456 0.111831945000694 0.174169484722481 -0.027086225401681 -0.0308088902394949 -0.786753031093244 0.167287890460895 -0.147117847264889 0.0420339791019245 0.0267685619127334 -0.073913786026682 0.0980397734504008 -0.0471717004302777 0.0569254052304056 0.0207272686859664 -0.021931728808069 0.0891895152669972 -0.0104099734395839 -0.0019175266194595 -0.00420679936115527 0.020269358892998 -0.00627490318309886 -0.00310930360008787 -0.0383149048749251 0.00858640249817872 0.00398237898615465
  43 1361.21338180016 ""  24.110491558143 0 0 0.0514073796549373 0.0258131697405478 -0.0691402073483884 0.00209181064756809 0.0245675038421429 -0.0256931204099127 -0.0314893967542948 -0.00647922794116275 0.00236324173397743 0.0169373369482008 -0.0138678186532171 -0.000867226631025881 -0.0117768728738516 0.00686966892372424 0.00159471849468829 -0.473335724543783 0.0420260010267731 0.507135626964996 -0.166262241945853 -0.119205017742269 0.14776746037728 -0.14193294054405 -0.0652759436195031 0.0897285533788806 -0.00871579671778466 0.064346429326725 0.0209804775109437 0.0515185528438753 0.00241822220447448 -0.0849506907994995 0.0731865248508732 -0.010162370743763 0.016397088410825 -0.0121578745086517 -0.0525599978481063 0.0352624815654086 0.0286415574832043 -0.00723427770540944 0.017155462871301 0.0128170892599375 -0.0265116710988446 -0.0185323457382758 -0.0158923362189136 -0.00801234016505303 -0.00165641294064176 0.00661661329329975 -0.00537043145116594 0.00775841329061368 0.00374342970984683 0.0145385233452464 -0.0404575563211287 0.00134407972735682 0.0296846011969451 -0.00103065356035059 0.0231139910371594 0.0142928605563035 0.0494656599420513 0.0192683789639201 -0.016421012720563 0.00986957036159544 -0.0515194461218546 -0.13946413920962 0.209799973401638 -0.0371048480704019 -0.109819411339269 0.0360912019496794 0.00063691328538972 -0.00835145317037308 0.0500199631652479 0.007267516624444 -0.110577282603082 0.045853441690272 0.0427201994620506 -0.0186854688186302 0.0310089625206628 -0.042747955051818 0.0559954278219311 -0.0648802159241789 -0.243251806806536 0.0157725062976761 -0.0116281635875636
  44 1371.88496633512 ""  2.53546476168032 0 0 -0.0187944345324727 -0.00819496488354772 0.0300351934220992 -0.00248689100548641 -0.00931612804535664 0.00935563577853785 0.0121329981184369 0.0027914507323176 -0.000715479717221526 -0.0058640439355613 0.00485638714944214 -0.000450533259829226 0.00391934496232037 -0.00273422155225376 -0.000214919699241199 0.179703778261987 -0.0327808862957733 -0.19056442934285 0.0531225433458376 0.0391237930212182 -0.0488597598956512 0.0652703880718388 0.0352759199309571 -0.0446441296069358 0.00100754774827117 -0.0272524763254955 -0.0115413758969192 -0.0178143781240921 -0.00570639024419992 0.0300260206997645 -0.0281957493807155 0.00321703785894389 -0.00753532196048173 0.00383274290595012 0.0191056255360334 -0.0133212275733486 -0.00974607631779033 0.00353966348916791 -0.00781058082224159 -0.00288942729715522 0.0110216887236663 0.00531586709670087 -0.00997779139004424 -0.0134024635367597 -5.71672966005109e-05 0.00797392184573089 -0.0101376594366869 0.0141243125502225 0.0100412096710336 0.0279293659664933 -0.079246915097715 0.00626565613463403 0.0916697009032767 -0.0263748547913859 -0.0623609238300146 0.0584045517778825 0.099767388509992 0.00139232209306141 -0.0343235911349013 0.0401507037299716 -0.101899978682263 -0.268586370205972 0.395267550891349 -0.136434698619199 -0.382058235610718 0.105426661192443 -0.00139021053718001 -0.108991466539637 0.271624822750248 0.0356216638515339 -0.348743296885529 0.14203285776809 -0.00957529104266125 0.00698170583610844 -0.0157280449305688 0.00785426413929646 -0.0275051039103486 0.0305994121593248 0.0993847400213221 -0.00357370303301327 0.00594295747620085
  45 1381.73515795183 ""  51.1827118578892 0 0 0.00743944119917438 0.0132436961783042 -0.00916280591426322 -0.000860231559824034 0.00293378554068291 -0.00608079741376122 -0.00165668173332239 -0.00319203660426357 0.00253483169681102 0.00258192289934774 -0.00262865239492354 0.000245024174990812 -0.00172707303066759 0.00126846511768503 0.000125123337942302 -0.062352914119029 -0.0537027071179283 0.0568547545609237 -0.0309730715767442 -0.027007310192028 0.0313192199435024 -0.0235251437542678 -0.00465953755563019 0.0130380126051077 -0.00190787948188527 0.00871773869268823 -0.00219917401764868 0.00708201670789041 0.00599231784188115 -0.00617972940937679 0.00383958972987978 -0.0105618714877341 -0.00785796011346554 -0.00199482529092767 -0.0072286787609766 0.00410903691217782 0.00452582762533788 -0.00115676431961409 0.00286276510435133 0.00269643888936537 -0.00422254245604492 -0.0035771884342999 0.0206247687160811 0.0205892777319105 -0.0179706074598277 -0.00388323135565373 0.0107565380275689 -0.00927187196010535 -0.0274748204885099 -0.0526403160624262 0.0958950651164253 0.0202896166214485 0.049501108860854 -0.0866571505065123 0.0835487131211751 -0.00868102230193415 -0.0407371601308889 -0.0340422931468726 -0.0269086849107746 0.0568757330633593 0.125868448624596 0.27934784560399 -0.446143034201585 -0.220590727696617 -0.200140519526886 0.155577719193932 -0.0898244257939566 -0.208135632228532 0.337543868493277 0.116248668182813 -0.22620646207499 0.174716629429822 -0.00470027938481734 -0.00182714547880679 0.0037780650205119 0.00833610314914238 -0.00168321586138795 0.00269930876121413 0.000955182487921775 0.00513473509228697 0.0156760866800207
  46 1404.16915971558 ""  2.73197992531974 0 0 0.00611936506327946 -0.123681367268301 -0.0372241255080658 -0.00942938576375944 -0.00177361050064562 0.0343179381203765 -0.0197041198197229 -0.0137109311985827 -0.0454067391723286 -0.0117861706685592 0.00677711183285127 0.0063300478030273 0.00438983598340665 -0.00467138383707352 -0.000306921222207381 -0.083581991557253 0.504083046244316 0.159092973239957 0.242004360670144 0.194278183698546 -0.214494448848335 0.0662351196697319 -0.0188741862738652 -0.0382309100344643 0.127578521140882 0.170013588338092 0.193079605748623 -0.105613436569914 0.157781173744216 0.0786233726820011 0.0392205649874412 0.169019197620711 0.236303491602735 0.00912193529334224 0.0433397772651863 -0.0155367423831352 -0.00206208459418932 0.0246129798018295 -0.0374036972612365 0.000420264781400392 0.0409484588928962 0.00638296773070486 -5.52368351536195e-05 0.00243172491710596 -0.00673978731512019 5.61038297962996e-05 0.000168573076160624 -0.000624909704382343 -0.002081528708856 0.000196426740454501 0.00778072451401648 0.00151004796020541 0.00384564866027654 -0.00531035392616548 -0.00793582469752765 0.0188124724820766 0.015007298359609 0.0333651499407648 -0.0153277680691868 0.0207502342617131 -0.000690275696513675 0.0208625438844574 -0.0194206037914977 -0.00731896058623002 -0.0222444845870231 0.000862288618118874 -0.00659891083374256 -0.0215482153993707 0.0355287145693341 0.00105610147986093 -0.0170676812647376 0.000128693047704974 0.0126613978634892 0.0236868173172458 0.00987663612784724 -0.204646525784536 0.00582844961203391 0.0503970834918932 0.138907391003542 -0.0582999599080561 -0.0691010328758902
  47 1430.34761032827 ""  12.1081384209538 0 0 0.0246618590813557 0.0947799157008793 0.00537335703071615 -0.0274782883887872 -0.0480818921341476 0.0143339675875206 0.00121341941332974 -0.102001768942995 -0.0406564645145654 -0.00886935020609648 0.00694415932517483 -0.00126091637900777 0.00674162091459061 -0.00653401656340277 0.00238802161040993 -0.0343418749380418 -0.331006932915386 0.00600857068692002 0.0410535325586656 0.0101039302934197 -0.0530242502284256 0.154354005453885 0.181347222790964 -0.115760527347899 0.122819210074015 0.389353829487613 0.0799559288858395 -0.0629008495092091 0.367544467595553 0.0881069571032709 -0.072036354506472 0.166177586436148 0.316882662141043 0.000983207927888753 0.0393336040845452 -0.0412623583211038 -0.019282599325266 0.0144216998770298 -0.0280166669605149 0.0129928706856709 0.0342447442957737 -0.00243497754737039 0.00175100691272155 -0.00322036316688303 -0.00641527578921413 -0.000329531681633439 0.000275026444361245 0.000319652432962346 0.00147132786421625 0.00118415806286574 -0.00207125363225645 0.000579697829063886 -0.00383556284119074 0.00185656816294387 -0.0116211559163569 0.0285283040712318 0.0419024894636067 -0.00572021602585064 -0.0268466945925764 0.0307328231796394 -0.0117476751545589 -0.00707155700898604 0.00888064791879131 -0.00528878816532517 0.0298768175866315 0.0113195184166768 -0.0113747013418148 0.0155669609896652 -0.0284382187760726 0.0045273222250062 0.00552152750539752 0.00741736597405521 -0.0057267243837589 -0.0187077351255284 -0.00295614416039109 0.126698069739599 -0.0102579818472075 -0.0230926506232203 -0.110006670232068 0.0447263515606022 0.0567807988458726
  48 1437.79320606322 ""  6.50046952843084 0 0 0.0227015445309318 0.0149269693573994 -0.0194814114675705 -0.0341215955591396 -0.0398265560217816 0.0313023854586739 -0.00641150124385407 0.0119883525337791 0.0226525718303576 -0.0124784450557313 0.00790373233355102 0.00266984869454477 0.00567778853603574 -0.0145842477091138 0.00562011868252965 -0.0814817479136159 -0.062711234191124 0.0809935378227497 0.177175884337224 0.101396686170945 -0.144631940895624 0.169975199225189 0.122337381515972 -0.125207989486052 -0.0678646868101152 -0.0498948959136629 -0.0819951603083564 0.0821609685945254 -0.0544638283779939 -0.0815407393441389 0.0277247238435968 -0.0498070175498704 -0.0636870284270411 0.00607353242720155 0.0925467078941289 -0.0583473473743536 -0.00486606871171848 0.0451277229238609 -0.0783033792519006 0.0319719622449415 0.0877901825675821 -0.00920937883019795 -0.0379676368702646 0.00216832702423785 0.0754791202359436 0.00362723481692244 -0.000312643385176161 0.00226187387737811 0.0104756095369496 -0.00201623814062241 -0.00563049795795655 -0.00723334771003567 0.0110292296604366 -0.00877369579533508 0.0898427883810616 -0.326779684785504 -0.422470185572951 0.179116587545182 0.304715567806523 -0.424108448351764 -0.0218696941533946 -0.0105163200191003 0.00980075193624071 -0.0233911499713472 -0.0816633656130165 0.00843460202426205 0.079342968210286 -0.0207919056300836 0.0426252101638928 0.0261185598655728 0.00541444666725625 0.0515781415955094 0.00584691315207944 -0.00299214656146583 0.00512788821404018 -0.00762984093009709 0.0242396419138699 -0.0325937567200449 -0.0449820415047225 -0.0115922958591853 -0.0254526611984966
  49 1443.92435671631 ""  7.84742373419914 0 0 -0.0287954648644798 -0.0191101674544783 0.0325234837732502 0.0476445102744047 0.0523425536509869 -0.0455090475810807 0.0134968485908405 -0.0339221214967589 -0.04078943170274 0.0198409923618504 -0.00929689019532521 -0.00378928907119698 -0.00647703607823177 0.024498212567444 -0.010852298543073 0.133542324579501 0.0818651832376752 -0.126883861369485 -0.254622155113903 -0.134478450627657 0.18429098554299 -0.266685312600619 -0.151035249108975 0.200373840129367 0.120089403396729 0.189944566818686 0.11783197323866 -0.143079811698115 0.10445699672046 0.145885298692138 -0.118853837108282 0.122613251171974 0.154648341565493 -0.00851065398566699 -0.15811397444691 0.0948547847401545 -0.00343442388642907 -0.0801003140071512 0.137576607229924 -0.0604936131343083 -0.148058741280723 0.0208958966132223 -0.0232571916198705 0.00153532746425488 0.0454210703224943 0.00176546927146055 -0.000300167129314318 0.00151787959470063 0.00619966367423538 -0.00040641628518553 -0.00299882138540665 -0.00689861900480782 0.00818382232533284 -0.00419260241094358 0.0736587566987983 -0.202106333641718 -0.255120785889155 0.131198386386488 0.183738657820426 -0.256006283020869 -0.0179389049975734 -0.00835761159878693 0.0106234098329661 -0.000680128100459637 -0.0733960847908721 -0.0121875180410685 0.0735706877867975 -0.0191909116079775 0.0385520187825759 0.00978554164018006 0.0151371456662907 0.021627830362232 -0.00541353155890777 0.00352781575039622 -0.0121139200915496 -0.000828555467794852 -0.0249609502484459 0.0267058291383199 0.0428152517918116 0.0109697939087045 0.0150078648471852
  50 1470.23842760888 ""  0.935027231659646 0 0 -0.00135300371802876 -0.0075088731947441 0.00296734051648941 0.00135511887733172 0.00326314027387289 -0.00126544288121083 0.00194752077157451 0.00231523338935355 -0.001274968006892 0.0008417077766386 -0.000328744769271963 -6.61628648540571e-05 -0.000149039218837638 0.00151191779569481 -0.000905961832124472 0.0149748992854766 0.0168512902546487 -0.0108416759308704 -0.00434808682845477 -3.83084515934984e-05 0.00258296133640369 -0.0100023268900235 -0.00729746107383745 0.00692678513221765 0.00603530243346101 0.00552783618306213 0.00671579481905269 -0.0131505820420241 -0.0181586935083589 0.0124509969263331 -0.0186916468209416 0.0026205574829305 -0.00593709625868386 0.000129294968189697 -0.00880451718254495 0.00615544908796183 -0.000488537429980394 -0.00442446151097808 0.00788439605157575 -0.00471283005531615 -0.00817092340117891 0.00199362568704383 -0.0100947329587986 0.000587799683154033 0.0128809728634727 -0.00230104533050177 0.000897195909229046 0.00417040876047115 0.0293674362432332 -0.00348568436033636 -0.0252757889836665 0.0379747434129171 -0.0235847133979412 -0.0191895485343494 0.00899242170280071 -0.0381580653453149 -0.041620653909132 0.0169486032742135 0.0358071403710144 -0.0437554730162429 -0.0761421462054816 -0.0421306554731801 0.0472519647864708 -0.308756286033947 0.460304464967273 0.36605616809938 -0.458940332256515 0.156018399365924 -0.275702513026013 0.146918250222064 -0.269041642756028 0.272911250948682 -9.76619744359716e-05 0.00294533501163574 -0.00295951643716823 -0.0132257064969434 -0.00361159266586282 0.00730135870060861 0.0359024678223487 -0.00693087625613624 -0.00261676874865419
  51 1486.57337759733 ""  2.23822220936992 0 0 0.00798477848265548 -0.00120566416218734 -0.00693469974255245 -0.0254213904009257 -0.0339603838957048 0.0276210842436179 -0.00797131608771256 0.00393431229320807 0.0108273557643156 0.014270483168541 0.0167871408670451 -0.0156027183478542 0.0474174636293857 0.0538731460796924 -0.0538231234671242 -0.0291916632464027 -0.0188874263206576 0.0294029787882641 -0.007092026607019 0.124208028893653 -0.170123638523459 0.0503641830761936 0.204319935732258 -0.0182903449285197 -0.0501406283154295 -0.0589655715585873 -0.0573760305006258 0.0778095990831689 0.0342247375403421 -0.076585031145399 0.0822593215684864 -0.00940187466798198 0.0135608780830718 0.0398419411792052 -0.485781325453462 0.274692186271642 -0.310552868935733 -0.159313589191477 0.275619896430229 -0.354138027494997 -0.191947143847584 0.234458287423443 0.000648696219210739 0.000334911724240043 -0.00159990556808998 6.53981181599413e-05 -6.82764210589837e-05 -0.000148642309678564 -0.000336355245544788 3.79821780133773e-05 0.000717717370715725 0.00115557401802342 0.000502852176106727 0.000716067519858478 -0.00474627136512495 0.00748919330571194 0.00801495428218037 -0.00801934603809398 -0.00586775704292346 0.00921890485071567 0.0028219328960521 0.00272194708651131 -0.00296207511399803 0.00723573113964005 0.00288791586760698 -0.00652810977919373 -0.0142274083048913 -0.00314077695726771 0.00646989012006278 -0.00765589736291892 -0.0106558720598933 -0.012700002157571 0.00185852991295459 0.00170148894127738 0.00262038912501606 -0.0123724020741364 0.0107133036393341 -0.00909272427737447 0.00491794341849626 -0.0116000720161867 -0.0165911257087816
  52 1495.53487834009 ""  8.49123597523686 0 0 -0.000246060946145077 -0.00318236610352172 -0.00233925721907065 -0.000615981574232378 0.000735085159961633 0.0015479951818043 0.000686540460045324 0.00165372004230554 0.00074797259516937 0.00406033246731385 0.00546103528856663 0.00802029221290255 0.0214200776286153 0.0272823193342455 0.0429404362885106 -0.00206756413701707 0.0130005067027375 0.00227002111939893 0.015255155029099 0.0100814318047646 -0.00345183348518872 -0.00113414939304435 -0.00992401356851799 0.00554210902855855 0.000238799946470452 0.0016527024045725 0.000661090189580468 -0.00367476470558605 -0.0119071928868095 0.00360001879881419 -0.00899656765690205 -0.00257777894195787 -0.00797338755800515 -0.261508419036081 -0.332352884142579 -0.55895122488161 -0.442081910480305 -0.0938195061022443 0.188506097764499 0.38442654249101 0.0172029504271753 -0.271068094278472 6.21457275861023e-05 -4.44075453596531e-05 -0.000154317618814815 -9.41247831975464e-05 -1.32500327974331e-05 -0.000102795726399682 0.000278522290313023 0.00021223374816746 0.000413201766199109 0.000643294454236639 0.000338240125463778 0.000550126544954518 -0.000266456289704928 0.000493814562963186 0.000640913925548074 0.000414480162529852 -0.000284883841453475 0.000286809302775765 -0.000317383623373216 0.00106413674619432 -0.000586563980818069 0.00499043560465172 0.00241629014753985 -0.00441082355725101 -0.00932597337386716 -0.00175186250108901 0.00388319460750248 -0.00507517233895521 -0.00739900015960614 -0.00815069811661712 0.00026532519027789 0.000485746189046948 0.0003765548224552 -0.00373240024368552 0.00089280124700352 -1.77738832125059e-05 0.00155083839408245 -0.00141969878115065 -0.00206998472152027
  53 1497.99994877873 ""  4.4999188201362 0 0 0.00429573090893258 0.00223116920816452 -0.000137623931365758 -0.000964765181371449 0.000354556621213915 -0.000360393903591749 0.00590140594371064 -0.00107923023256268 0.00149318550285394 -0.000594459162789607 -0.000168276334216114 -6.56489855633613e-05 -0.000675274716777784 -0.00122112822180522 -0.00023001550490721 -0.00292741588563487 0.000454271363354835 0.00811384422082373 0.00746812289208392 -0.00636929777028183 0.00903905028937415 0.00719930814747421 -0.00808254965443789 -0.00758928437182579 -0.0016140319997589 0.0655252346242896 -0.0238698465110431 -0.00973482347694372 -0.0633861709168318 0.00827949504881951 -0.0914155721096952 0.0113231411828174 -0.00853198139207309 0.00470910677156665 0.0108996475376909 0.00806423446223564 0.0100796299385353 0.00415502664526685 -0.00777468412191349 -0.00460940782526892 0.00298902856149913 0.00379111302743602 -0.00173641640398126 -0.00184235838889454 0.00754709483903892 -0.00494731491686112 -0.000853852919079267 -0.00362963419387604 0.0183520041451448 0.00991100214197998 0.0158671825941044 0.0336214246585068 0.0212010472027997 0.0325259417469533 0.00277104102346485 -0.0340716526423138 -0.0454954220893408 0.0310693815131764 0.0383507203581794 -0.0548453347441601 -0.0204155270422539 0.0384288092142278 -0.022789505446267 0.281225002552816 0.125211595629614 -0.248098438119569 -0.50635380760083 -0.0905380035205211 0.210740673549757 -0.282812673464573 -0.414804901272458 -0.448891263549314 -0.00204609279799089 -0.00178245216275382 0.00317222643477791 0.0116972000734316 0.0182040669132736 -0.0255772510352285 -0.020005814997665 -0.00920803487819519 -0.0151757408395871
  54 1501.12303446288 ""  8.14935826629704 0 0 -0.0271173895385081 0.00352893661522464 0.00850524936837315 0.0213974225188449 -0.0109161757810207 -0.00358796272819949 -0.0407652454840483 -0.00622004535000162 -0.0105448398297759 0.000693046576624128 -0.000328122788559779 0.000904976899073391 -0.0160744194018583 0.00284650643456001 0.00637108773043722 0.0393565583014318 -0.0304156610804769 -0.0733047347208892 -0.151215615824017 0.041048002474413 -0.0798608036481134 -0.094550330188642 0.122798906812291 0.107435534152005 -0.00709697531274048 -0.387722375929715 0.113573714461948 0.10179873237967 0.466231072219676 -0.090148240081448 0.604453168424528 -0.0434857201523986 0.117003018291011 -0.0141235395445107 0.109762689132441 -0.0680702919612721 0.145797514691242 -0.0421355858996149 0.0688726418871157 0.0912661334427906 -0.120675750373559 -0.0879437814135432 -0.00117627562820446 2.12425849555101e-05 0.00535610497261045 -0.000802226577959233 -0.000201748300023771 -0.000305844538379501 0.00372855412310012 0.00104767348421502 0.000948880059608835 0.00471538044773332 0.00294301985607001 0.00339485430936833 0.00745616625222067 -0.02173112952805 -0.0282753731283453 0.0131276939529178 0.0217110293237816 -0.0290041904242509 -0.0054389745901124 0.00237040247690915 4.09680817123945e-05 0.0277603873650784 0.0213460306368745 -0.0234884302953746 -0.0710466617704141 -0.00893386511170382 0.0234564266347548 -0.0318135741339923 -0.0600693720465604 -0.0485644162233469 -0.00139778864564785 0.00138900382032372 0.000837397356940444 0.00760825875081993 0.0176672716023079 -0.0230358726706191 0.0161672383998002 -0.0182985040958728 -0.0241773901858606
  55 1509.35576593942 ""  10.9418322160428 0 0 -0.0108349397553232 0.00897906613633805 0.00322919178078831 -0.00307866489903634 0.0300923436540087 -0.0143141154299024 -0.0110450983758468 -0.00167416260977027 -0.0135161411557975 0.0106817324358971 -0.0119760057716187 0.00165157080038108 0.031492494107651 -0.0368169115318653 0.00663071052121312 0.0119972335611266 -0.0365409556255607 -0.030613144666804 0.0579629908106033 -0.101525077573818 0.157763034920515 -0.0143305897893631 -0.191131423090046 -0.0277934669546841 0.0588177874745982 -0.146283014071699 0.141456572851157 -0.0546267764173476 0.156418594051318 0.0597846106008116 0.199737017229825 -0.043602165288153 -0.0103006801816607 0.0133044409775177 -0.202007103894624 0.0988211591577874 -0.399958906094214 0.220556791163088 -0.371081030793324 -0.130000056670968 0.540989301066315 0.186037254593231 -0.00117275586989679 -0.000505451263522777 0.00266714336442771 -0.000320891701812559 -4.41986275326092e-05 1.02294499103645e-05 0.00171892031079329 0.000625022338276096 0.000152304686132417 0.00109947142617468 0.000864042101678221 0.00103320464354461 0.00571235435704141 -0.0122093533196022 -0.0145728847878183 0.0133479820944587 0.0113656794496564 -0.0171347198974847 -0.00499180014343792 -0.000394211143172016 0.00201287228975274 0.00801486188516865 0.0059847363609871 -0.00683266864171929 -0.0190193066332318 -0.00212543133304935 0.00624079865361891 -0.00878157342231869 -0.017004770098008 -0.0130117512044487 -0.000750551257085414 -0.000997721339844136 -0.00123064851129785 0.0155824600580938 0.000681115493048031 -0.00480865874823696 -0.00416479374564531 0.00283767359248531 0.00285484261377281
  56 1516.33759068367 ""  3.69946222847034 0 0 -0.0172585242825292 -0.0361734740505131 0.027591526385034 0.0153681129073144 0.0198956969631418 -0.01654784399129 -0.00583501571940538 -0.0262332524384812 0.0319349826940504 0.00304635042873791 -0.00589202645962636 0.00254597200542932 3.20465151761257e-05 -0.0110085857342731 0.00673879691262358 0.0562290807407815 0.0862352757623437 -0.0295488099467948 -0.0508402468476085 -0.0350659433711458 0.0504743268021023 -0.0562189249608126 -0.0455020748256471 0.0374146277113091 -0.268999057799124 0.165728404869063 -0.502101321160005 0.406571775208225 0.086555298342211 -0.412680711196933 -0.0230254842432406 0.211593024126232 0.349489227557036 -0.00483764599600619 -0.00854026401637538 -0.00170169835771534 -0.051635307529113 0.0559289586165522 -0.0949716696905726 0.00888356091273565 0.120830318333267 0.0126909367759404 0.00234999531486403 0.00223671639778939 0.000983951188858449 -0.000148802864342219 -9.92413225356292e-05 -0.000312362470286182 -0.000928053294474676 -0.00165089309342456 -0.000987813824089218 0.000453425089125053 -0.000144134224795681 -0.000353577441019422 -0.0055041647275326 0.00169130224075517 -0.00310338482230781 -0.0327254966547405 -7.91382328779315e-05 0.00757402547096222 0.0107414729692078 9.19090666829143e-05 -0.00376557303456922 -0.00511818782344241 0.00210753850979135 0.00564820101547317 -0.00251875750622652 0.00182578501155799 -0.00301685958417469 0.00257689138988844 -0.00104131931208095 0.00428679019114681 0.00203913462682106 0.00738703866595245 -0.00788700198250827 -0.0480333400099511 -0.0302710079659966 0.0493065647837144 0.0594092892402693 0.0123493716081227 0.0204197664702014
  57 1532.91951210996 ""  3.74943788903829 0 0 -0.00608792046329796 0.00800655432977278 0.0048325849817339 -0.0496103780008179 0.0491585599482608 -0.0033419008414319 -0.00859392191100299 -0.00823223098072709 -0.00104190365524947 -0.00964844918088411 0.010491242408345 -0.00239846487578164 0.000122452533122708 0.0248830231822757 -0.0149455392947894 -0.00712787574447945 -0.0477147729645717 -0.00418764611117284 0.466150579739041 -0.18715273042303 0.334057541542751 0.224063302144278 -0.495769450706737 -0.299683619263372 -0.0178052019072099 -0.0667247425980637 -0.0106237753700919 0.0466729963590366 0.121723320811764 -0.0449368892479487 0.127528445719856 0.00578420760821326 0.0553013189379688 0.00690852553985842 -0.0176944320851269 0.0166695319575407 0.0755803414701538 -0.117698464836457 0.200804303524931 -0.0355240445735281 -0.242598858748431 -0.0148712960819718 -0.000383740326541009 -0.000544533325606294 0.00207011884653012 4.55271723808105e-05 -2.21676686171468e-06 -9.04402241220551e-05 0.000508492197011918 0.000414925305299817 -1.15049450071291e-05 0.000479642152600495 0.00018800719292397 0.00025866355616728 -0.00706166975921485 -0.00700978904064224 -0.0116552736953818 0.00198170822570979 0.00902358774356875 -0.0139429288037527 -0.00117209599159509 -0.000118055875021649 0.000900109017364054 0.00227789563452914 0.00198343973782829 -0.00152543830542151 -0.00605420587851006 -0.000574777911791552 0.00178095143020297 -0.00260845625371926 -0.00478908258505912 -0.00414971098970055 0.00165784699953306 0.00026428406516744 -0.00289196752612792 0.00922551016436876 -0.00937111540090614 0.0100390905896041 0.00319689551398382 0.00895251164769718 0.0107254686679202
  58 1654.03852832973 ""  39.6495762614479 0 0 0.00597217001320101 -0.0033089918710622 0.0176828968477801 -0.000509583968278444 0.00726535105220129 -0.0041846191146339 0.000169810852321889 -0.00518599613540418 -0.00244516916666909 0.00104916204112009 -0.00180202086071621 -0.000622135609949177 -0.000806968320644384 -0.000316264059114422 0.000653744997448345 0.0440274759550839 -0.00137406977652141 -0.013924098025516 -0.0109842335464455 -0.0137225658294382 0.0356627121943572 0.00299060919246907 -0.0156550937534019 -0.00854376287736448 -0.0050777826862783 0.0424568329147812 -0.0217545190679525 0.0104407716473413 -0.00599508581591932 -0.0148329817700058 -0.029475751264271 0.0215154620138977 0.0354952697882123 -0.00113199429151387 -0.00236878783012806 0.00160435562975918 -0.00128757129644643 0.00179621431925198 -0.00337027695848697 0.000726701261332628 0.00334912432234851 -4.1123455477422e-05 0.00154560716741399 -0.000445121177450966 -0.00175079489226738 0.000227175885462055 -0.000145004147394098 0.000915778312025485 4.77625678738763e-06 0.000422624249328959 -0.000731256742808544 -0.00134954821282882 0.000171217853976117 -0.00215779098259903 0.000164379854644181 0.0100446748065224 0.0118845870426849 -0.00133155248581125 -0.0103253881572951 0.0104570011826708 -0.00275062160287891 -0.0034103655963971 0.00132108871581511 -0.0186356208950427 -0.00844032632846417 0.00822712698287543 0.0202499781543174 -0.00195779937085357 -0.00245971426304955 0.0139579359503151 0.0116721369413378 0.0236765438685232 -0.0327389222172688 0.00349175162932043 0.0623498938029204 0.231187194687855 0.384622029888872 -0.500123360794883 0.121712863137096 -0.413185929190137 -0.518396123380338
  59 2674.38626910272 ""  252.588177400337 0 0 0.000311908809227832 0.000194166060907629 0.000630836824120301 -1.28373998477178e-05 6.87477665679803e-05 0.000204438962717934 -7.87201274957715e-05 2.37756273722447e-05 -4.01536258303598e-05 5.8717473830536e-05 0.000105750447167101 -2.58662902412881e-05 -1.43832332327834e-05 -1.54422204932571e-05 5.20465439322136e-05 0.00281265238294439 -0.000496458688654934 -0.00187108866103574 0.00062162332110256 -0.0025816564723433 -0.0019400592795825 -0.000822249930321637 0.000306151661307366 -0.000721789548148912 -0.000157383145642743 0.000258348484721359 0.00027955501281693 -0.000187235472556607 -0.000125008355399328 0.000351080305201523 -0.00017994573799938 -0.000165741216756204 0.000167081127697769 -0.000271019954895745 0.000206390422129165 7.34505424640874e-05 3.67078695735315e-05 -0.000881470742200563 -0.000628127013123369 0.000179969274534084 0.00012433468681323 0.000198767474697439 -0.00273702025627806 0.00130842430508742 -0.000712822707526306 -0.00410897694016566 0.00139253493939258 -0.00548741653059488 -3.23916295063599e-05 -0.065228751696416 -0.03633456207571 0.00152440652763283 -0.000132645212557211 0.00333668666784116 0.000308534497254917 -0.0135020943292886 0.00602253951974119 -0.00801853268463446 -0.0135945571188917 -0.00857694386105344 0.0620247584967725 0.800932651595033 0.525809884294033 -0.0296228532715745 -0.0051023997257692 -0.0218540215355153 0.000337080408859601 -0.0205817601424251 -0.0115225131563845 0.0166413118031949 -0.00233061829366809 -0.00573775652836554 0.00183191534019693 -0.000678879020187363 -0.000173060830642931 0.00930582409373328 0.00298350186883394 0.00233622834050506 -0.00181031916420719 -0.00035782992679554 -0.00118150529904197
  60 2947.19459237908 ""  53.1098076641728 0 0 -0.00214935730311726 0.000355858281076826 -0.000430687291378924 -0.014603142989614 0.0621291199502517 0.0262831277628339 0.000293103936104392 -0.000104535507246774 -0.000313107405225573 -0.00305598427667072 -9.15857663306569e-06 0.00144073906009901 0.00224897965574571 -0.00366445722043647 0.00159610891301218 0.0237834195386487 -0.00299762963639149 0.0200075222516644 0.041966965141915 -0.729178289950975 -0.546113735265865 0.177229121240106 -0.00629948667380177 0.211257292580696 0.000581396890564136 -0.000988510285778542 -0.000222264065337139 -0.00389277830475816 0.000687496485019137 -0.0033432601323651 -0.000994766450196692 -0.00525107074924481 0.00428761742558698 0.023046728913493 -0.00773340763909374 -0.00735022843042567 -0.00324007491046711 0.0473716765920381 0.0396974982308674 -0.0462602906380455 0.00424724825454914 -0.0557897394053227 9.88851477097447e-05 -0.000557589636284023 0.000267610589990715 -7.94486271079546e-05 -0.000106445402985006 7.6106633043529e-05 0.000248642587279066 0.00065069585301032 0.000138330032139443 0.00499881140613198 -0.00257687466066147 0.00589925882529138 0.00124920590261189 0.00590483532579109 -0.00229834972303172 -0.000438070293752511 0.000196591280214822 0.000880967549867836 -0.000752743367884748 -0.00567150042243575 -0.00317080566112181 -0.0844798969474794 0.00513885017293585 -0.0816424374795526 0.00239491141470665 0.0278856785924823 0.019161049763485 0.021153004087902 -0.00310483610831335 -0.00801950285046618 -2.52059673268251e-05 4.19919130831387e-05 -0.000124710469388489 0.00355525733350432 0.00207307962506737 -0.00513448062467387 0.000753479460084379 -0.000576831243235683 -0.0027198036912762
  61 2948.61705918829 ""  74.378040743279 0 0 -0.000158098820818881 -0.000137638730352657 0.000185360495919229 -0.00157914960474214 0.00816637079896013 0.0039533523072939 5.53135867236109e-05 -0.000113738497305282 5.38966705841519e-05 -0.000363445290577505 -3.30420355070379e-05 0.000206268866078294 0.000338692174690587 -0.000495806991108948 0.000277908972371174 0.00402805758884454 -0.000403190449366654 0.00190792674287093 0.0055395111015224 -0.095917371345288 -0.0716828695088915 0.0178134289123308 -3.11496970883527e-05 0.0218188060898061 2.12174954041848e-05 -0.000126779861749211 0.000260556741829237 -0.00123968774364817 0.000129280494590448 -0.000828329233321173 0.000214640683340396 0.000563873722486776 -0.000385989662226212 0.00312377045725078 -0.00106084258763531 -0.000971976557002968 -0.000412894977007563 0.00634504625527589 0.0053028921276458 -0.00685085845532119 0.000735388774781401 -0.00836487290532715 -0.00129192391059946 0.000538745732683533 -0.000793943083596317 0.000498656162529334 0.000613779823273059 -0.000510068206022029 -0.00182512410617226 -0.00380109196640859 -0.000196625721132653 -0.0388243635491893 0.0193545476631994 -0.0460849007877845 0.00145758273278314 -0.00196164408483728 -0.000108630088317769 0.000679493227250198 0.000379851210151546 0.000520735031714825 0.00446794569505077 0.0276438696911864 0.0129826655255502 0.654750111039525 -0.0396458896115003 0.632750174427615 -0.0185200869283821 -0.209270138968324 -0.144070980472594 -0.163808504094643 0.0234994113860319 0.0625370318262033 0.000482236271944994 0.000361593228047993 0.000191024375802729 0.00137598852780853 0.0023919670698205 -0.0022352206768234 0.00389699299115298 -0.00745858425555174 2.52914036666277e-05
  62 2987.38395905008 ""  60.1830044216012 0 0 -0.0020073823515165 0.000252092044353716 -0.00175414095971553 0.00506630930774877 0.00730992830055019 0.0146319970595212 0.000278065456256743 0.000112414400443889 -0.000144563796561636 0.000991329085412612 0.0025146060793044 -0.00186676729248764 -0.0127306341221403 0.0458416391244657 -0.0121203573090387 0.0267276886648982 -0.00376118681624786 0.0243649422421888 0.0131303938429797 -0.104012367571502 -0.0789002869831911 -0.0765895081139849 0.0160279979282994 -0.0944564842839784 -0.00221438149824479 -0.000801335238162749 0.00103908787264586 -0.00157761294962007 -0.000239188815509053 -0.0016905057184778 -0.000283838787648139 -0.00251794758786932 0.00130097288789949 -0.229398831155922 0.0511194097778631 0.0795948038924295 -0.00582785252691752 -0.588603271752974 -0.386344002025543 0.37068491332116 -0.04544444678704 0.478914401410132 1.822114399409e-05 0.000197866552570015 -0.00036673933609875 5.55075970154738e-05 -1.57856548735922e-05 -4.2717734334747e-06 -4.91800417923878e-05 0.000125110581096258 0.000113307256039429 9.16541157711123e-05 -2.79441453057669e-05 -4.61981242979029e-05 -0.000849573916822291 -0.00354082333397658 0.00239206891669565 -3.14606590021842e-06 0.00141200885179423 0.00094857725194613 -6.90747750895432e-05 -0.00122684527058794 -0.000950498876773986 -0.000165151497145556 4.30207715607836e-05 -0.000139350178410979 -1.96373470696735e-05 0.000146894237535871 0.000125290855464196 -0.000754506584407204 0.000142702094333937 0.000402362412687511 9.12171151240839e-05 6.15339568449333e-05 6.25578468093302e-05 0.000240428074084959 -0.000299929305599922 -0.000834051447579806 0.000214025941305768 0.000322610289426133 -0.000672247560208537
  63 2999.45933691103 ""  18.6466469353923 0 0 -0.0155980197526015 0.00306756429344771 -0.0144589277924862 0.0445804483139937 0.00730258775520503 0.0654335068357768 0.000456634030205108 -0.00136787782878046 0.000197506400716865 0.00115815557616084 -0.000461426746472999 -8.24457692710447e-05 0.00345878959900384 -0.00609352571024264 0.00575432788136138 0.195207565321983 -0.0236791492683701 0.17387927791885 0.0186470033630208 -0.18071817020234 -0.11616120948886 -0.574822759947469 0.0897330357500182 -0.653067828359322 -0.0106472628197387 0.00036073574235233 0.0061163220950323 -0.000636445222865227 -0.00275538952723341 -0.000394319423110716 0.0021965381693229 0.0140135080630878 -0.011895743810812 0.0406605084693926 -0.00789830668989482 -0.0153706334080548 0.00118586643254248 0.0700696335222553 0.0486665002779206 -0.0813934779490525 0.0158697895896719 -0.112433966708345 0.00101487641523157 0.00123044274574278 -0.00131764790246124 -6.91703778520054e-05 -6.83451495723362e-07 -3.65699206016029e-05 -3.43249006552653e-05 0.000258102870029494 2.93899728941339e-05 0.00025667692108377 -0.000296365163132127 0.000284660685865431 -0.00456989250170345 -0.0207783171534155 0.0129506817645968 -0.000190606372853909 0.00563092558547198 0.0030414985187718 -3.42281954912145e-05 -0.00179102609157892 -0.00109884508864302 -0.00472449995112997 0.000263632430714058 -0.00463378551829192 0.000131881614750233 0.00318398444893652 0.00212905360679758 0.00184196409488247 -7.59744179570994e-05 -0.00110782940865495 -0.000417050038511481 -0.000300082587462308 0.000590179802743204 0.000721939587923953 -0.00125219553920772 -0.00193517819055853 -0.00150299728595153 0.0024977019248229 -0.00085868495298465
  64 3032.85685938327 ""  67.8819829617032 0 0 -0.0392868046917268 0.00548659986497701 -0.0371658329827521 -0.00781092173180439 -0.00193463772256891 -0.0113375751571636 0.00509394521566133 -0.00386981488003854 0.00526191650252853 6.61510355202969e-05 0.000177901673215652 8.01631924803643e-08 -0.0236056552720918 -0.0267699059343107 -0.0524313603852804 0.476108324646685 -0.0703158781324736 0.434269660365367 -0.00526298455903003 0.0414792645675812 0.027738474498485 0.0945371394683376 -0.0149866882281818 0.104700353594384 -0.0185545227080004 -0.00120615362955584 0.0110615368508356 -0.0513105373332655 0.00722621269425192 -0.0455502406469916 0.0104398789322713 0.0406442362880821 -0.0290871909874896 -0.0274522904694213 -0.00311626296484271 -0.00636610667584708 -0.0108451650947428 0.372745074822414 0.235487592249121 0.318780665693292 -0.0546627625393224 0.394030380559537 5.49095937189738e-05 -0.000433021226785781 0.000324946643349559 -2.21320747164948e-05 1.77055841386174e-06 -1.36107766967231e-05 0.000120000097349898 -7.87523085998216e-05 -1.42686252734671e-05 -0.000274937561457855 7.40803033951453e-05 -5.48183444627084e-06 0.00121304121733161 0.00515200445474864 -0.00346971007797314 0.00042261966132663 -0.000370734424346998 -0.000272542315369034 -0.000136213291289555 0.000556104258282124 0.000537238336548722 0.00151556510076663 -1.56448783832377e-05 0.00132513821777407 -3.9479145427988e-05 -0.000484508419975912 -0.000358228477460502 0.00142684437537722 -0.000281642553865329 -0.000837880173015341 -0.000272232801114958 0.000155838366250931 0.00100913797456635 -0.00413263495299628 -0.0057908258777279 -0.000628344202300012 -0.00123503152802462 0.00615224329992278 -0.00086036682905273
  65 3034.25174010762 ""  7.60097039658471 0 0 0.0388760900553282 -0.0053056051379783 0.0369583536839598 0.011089885338986 0.00419665899075414 0.0176448469139729 -0.00489013858460029 0.00421954534351661 -0.00512321266799576 2.64923253040771e-05 6.92119757601601e-06 -0.000116289443529641 -0.0235372887564528 -0.027167246412875 -0.0514586553826853 -0.469747047311095 0.0687429996374197 -0.427618099130584 0.00158277006553273 -0.0737170999257808 -0.0464472818463208 -0.128979121234091 0.0228691831763493 -0.155403532553658 0.0210313530927136 0.00101123105694925 -0.0127588154419362 0.0471826852044147 -0.00681992780379732 0.0413429467157009 -0.0111892073413307 -0.044609939487736 0.0322225483542867 -0.0218239610157599 -0.00462013885341767 -0.00857042145513818 -0.010798157165344 0.375788496566771 0.238654953675898 0.309500866841916 -0.0503243847386705 0.377163442553549 -1.81174642647607e-05 0.00055266700067847 -0.000461371486594982 2.69909440940748e-05 1.04747919858293e-06 2.58953167141391e-05 -0.000127591560011211 5.86841484880106e-05 -8.78166862416412e-06 0.000367373739126576 0.000110564793577131 9.7182668985283e-05 -0.00162201799311557 -0.00707857178445109 0.00453380858607361 -0.000354264720838902 0.000956434465290246 0.000519517982350774 0.000187791968581285 -0.000201616525675533 -0.000275280313234651 -0.00165787704408576 3.96290560177932e-05 -0.00146646431285213 -4.5116662472753e-06 -0.00198151930393793 -0.00118136896936784 -0.00236729653926232 0.000452494982482222 0.00137238159617842 0.000270862427482124 -0.000194928055019445 -0.00100495189526371 0.00417549816418285 0.00607483943894363 0.000637598721195324 0.00117509538542838 -0.00615753228909747 0.000672389932448047
  66 3046.11270943942 ""  9.39483705004828 0 0 0.000947998766291712 0.00022955324117452 0.00206495579604121 -0.000432956981343151 0.000839609614423548 -0.000919829285791387 -0.0130684468923828 -0.0482120413993569 -0.0125264359239657 -1.70383306892994e-05 8.50447074112705e-05 3.62935876841791e-05 -0.000322181707062778 4.10953981799769e-05 -0.000527159536579805 -0.0144505484654956 0.000412309963701136 -0.0155707624196013 3.57833822272155e-05 -0.00527292189357205 -0.00226159374317271 0.00800294557082707 -0.00193549779576048 0.00994982994878271 -0.341369464051984 0.0316847689511066 0.184847530369326 0.388554335222452 -0.0514978692661493 0.363147451202128 0.110483974259535 0.585689732816743 -0.402895930021407 -0.000763716266877544 -2.835885741715e-05 0.000264224973314382 -8.56333259922675e-05 0.00067998846016753 0.000413529342257846 0.00447511531308389 -0.000843808526449806 0.00578379879038705 -0.000231957726456529 0.00113130449438562 0.0011462229986858 1.30433928507987e-05 -2.86233553545443e-05 -1.08979533829473e-05 7.38736397829692e-05 0.00022076602577226 0.000260907930588401 0.00292641933269881 0.00361925768608872 0.00251011601582775 0.00107193915716681 0.00525375692050859 -0.00264293527623463 -0.001359412997233 -0.0177986661872034 -0.0105944289670359 -0.000261215230426305 -0.00138103015933198 -0.00120459858483226 -0.0137621791044972 0.00142900075695867 -0.0134030252023497 -0.000533121014504744 -0.04862779613404 -0.0298255058431202 -0.021044553264494 0.0038345770189466 0.0125071082793485 -9.50024468455643e-05 -8.24021773071648e-05 3.27374736249436e-05 0.00104098948919794 0.000742398758186392 -0.00123009635621481 0.00169347405970493 -0.000450998549493513 -0.00299239816681786
  67 3048.92621109363 ""  39.6835349340003 0 0 0.000353262977423611 -9.09578612273342e-05 0.000359159489832205 -5.97915768982973e-05 3.09414503025051e-05 -0.000134163297156852 -0.000914624246023905 -0.00315050236925118 -0.00103928210095331 -1.62541912487405e-05 -3.19786096536292e-06 2.0181747909333e-05 -0.000137280521006319 -3.00167377596334e-05 -0.000212303944079597 -0.00333243898581965 0.000401919718795351 -0.00338322840074805 -2.83714712735391e-05 0.000355113678428609 0.000332152028807466 0.000849621593292434 -0.000183233961901919 0.00100824309417615 -0.0237714379188863 0.00243858381401476 0.0128929129817887 0.027403044278641 -0.00370948257208189 0.0256908368313241 0.00702209482635342 0.0382754964134894 -0.0263821531767975 5.35760477627575e-06 -6.4894748880612e-05 -3.67486589892648e-05 -3.67287379674316e-05 0.000809533039961459 0.000512294592095931 0.00161704790546024 -0.00027639087898416 0.00203353671283743 -0.000424938521338804 0.000905523353746137 0.000605445652317658 0.000558776128897911 0.000504108151045534 0.000227169941486678 -0.00121777358700993 -0.00245463092989132 -0.00248330619023234 -0.0447980905481942 -0.0523122901679274 -0.0351677437427289 0.000915966309784804 0.00467160113553151 -0.000998214922228745 -0.00226989382669205 -0.0134745114008292 -0.00568624592814576 0.00123118817431038 0.0173462848398044 0.0143660256346681 0.195958430806689 -0.0207113190449365 0.191246882506356 0.00882918750620006 0.704973903831465 0.434318973636523 0.335330026080509 -0.0580686863451493 -0.196477048198311 7.04399376556098e-05 3.6409974549133e-05 0.000215561977043905 0.00122693651225292 0.000908552140456927 -0.00100400482983581 0.00145425269163793 -0.00224523549993765 -0.00203586514201988
  68 3092.74542488666 ""  25.1405147343477 0 0 0.00019394290692008 -2.90229441966633e-05 0.000142903804811099 5.53265942178123e-05 6.04531598128273e-05 9.33520217073332e-05 -0.000119216669941308 -0.000118278445151539 0.000457109210299468 -1.27052207267404e-05 -1.64858111582686e-05 8.63568441350273e-06 -5.0380175689365e-05 8.05049340032612e-05 1.08121781256915e-05 -0.00204226046832067 0.000321797590966562 -0.00178547110296358 1.93628824360127e-05 -0.00064976683570112 -0.000458217909051494 -0.000594967908500469 0.000138643209991961 -0.000701074612481456 0.00363326864929301 -0.000517313692464449 -0.00191223322278151 -0.00263302798444254 0.000277678624702861 -0.00249665763934252 0.000464321829126509 0.00162081030810604 -0.00108256209149271 0.000398842073883543 -9.94436325140321e-05 -0.000122555117128119 -1.14555014230746e-05 -0.000707771684205428 -0.000432880607594055 0.000247645680609107 -3.48438250403572e-05 0.000327444798551774 -3.31696509096764e-05 -0.000848205221373865 -0.000516268809113322 0.000363188957790426 -0.000223720906678198 -0.000128271112087175 -0.001034824088084 0.00228390021580536 0.00186108468581072 -0.062720292845668 0.0358315646270766 0.0477618651153815 0.00140487102723281 0.00396592071025577 -0.00228739345897508 0.00108990334215712 0.0048183407427315 0.00101817851497522 -0.000296767931564804 -0.0186372848041399 -0.0117808433037658 0.019574710093669 0.00428798930295986 0.0375113169184977 -0.0245215942768359 -0.348648100112455 -0.210079356009001 0.754054412616558 -0.0867007459496646 -0.397512717736792 0.000105007800483531 0.000102727917718565 2.69744784195353e-05 -0.00036334095639007 -0.000949064183412837 -0.000382499822397419 0.00112218220633316 0.000238724163455259 0.00061207530494854
  69 3107.68321641253 ""  15.4472721623145 0 0 0.00642992873518436 -0.00143585523456827 0.00703435576187721 0.000834000936399316 0.000850415435121982 0.00152921558154158 0.0162372519674495 -0.0427356164761137 0.073591553216705 -9.09193958668228e-07 -0.000102954161296 -3.29873511218079e-05 -0.00031612250346215 0.000236782539954768 0.000155216911412348 -0.0781268739521852 0.00917113901431711 -0.0731345682931879 -0.000352882062966584 -0.00694837490089657 -0.00569710217755361 -0.0108181274117305 0.00439290543389912 -0.0139068586510152 0.20400516530734 -0.0339717684911901 -0.0932212430441927 -0.503008547691897 0.0455663796588703 -0.451852200000723 0.101943376198138 0.50091885751421 -0.332279543869851 0.00350595138879293 -0.000809154267101965 -0.00116095313983909 -0.000154071443160736 -0.00203073817761878 -0.00114205165466417 0.000191005641974868 0.000267180825519614 4.67240226899639e-05 0.000897881982750478 -0.0019649264714664 -0.00513010316435919 -5.04530532995473e-05 2.30771144794358e-05 2.63902439500372e-05 -0.000218030822769006 -0.000137513618572072 -0.000107029378590919 0.000303469063218393 -0.000413919059043109 -0.000269744497572868 -0.00853160792384745 -0.0373462602325459 0.0221421008270707 0.00319658401278223 0.0592742165942959 0.0371150702388748 0.000584266098463711 0.000757411954115533 0.000347637964749127 -0.000788568965113679 -0.000110581421049368 -0.000850225225806582 0.000301051049690921 0.00475688819628249 0.00279088842007802 -0.0028067225982783 0.000518088162778653 0.00134793751723591 2.92417057459244e-05 6.3894758118353e-06 -0.000131807311836678 0.00101303521581723 0.00173960233537119 -0.000335476580863489 0.00248707616340594 -0.00200793945173414 -0.00275975187410438
  70 3125.90063355426 ""  22.8021526500674 0 0 -6.9617370023721e-05 6.0276037496817e-05 -0.000168113257836614 0.000741818136118566 0.00017208482392301 -0.000522792297033175 -0.00123493068342546 0.000168394475288931 2.06408389917921e-06 -0.000223448275996091 -0.000319090461982997 0.00026013786272458 -0.0793457633539901 0.0260814579696751 0.0205902509813617 0.00141705775057253 -0.000495473481974432 0.00170178388349164 0.000948717930595684 0.000348000072734783 -0.00109974122622139 0.0022249624542715 0.000558227230269147 0.000408795192344923 0.00942625352330822 -0.000968382727908997 -0.00530523420390082 0.00552254129652836 -0.000562493662504154 0.00525523704808966 -0.000396178950411504 -0.000740221075136386 0.00032612859903483 0.856700373980866 -0.18048245492621 -0.295054568833799 -0.0145698111125742 -0.122327805816975 -0.0852954791449064 0.0937390230674843 -0.005443765611108 0.137985839380758 -3.4076030339424e-05 -4.00351884527554e-05 0.000334746667587964 -1.59506749241837e-05 -1.31322968747101e-06 -1.76030647266468e-07 2.65319010254479e-05 -4.9758853600497e-06 -1.8281089822198e-05 4.69465556928273e-05 2.92235841597821e-06 -2.3193572598545e-05 0.000751701287971347 0.00327454873051897 -0.00200225354640365 -0.000117702540253949 -0.00278765734543317 -0.00169768002374304 -2.32993694230673e-05 5.10012376496323e-05 6.46742759379305e-05 5.06896937542156e-05 -7.88955909526333e-06 2.19340510123669e-05 1.7814208447924e-05 -9.66826617370615e-05 -6.73485165533181e-05 -0.000690368967620341 7.08293377689305e-05 0.000369585848379612 -1.02348368360217e-05 -4.97551513155799e-07 -1.97111981663837e-05 3.93343139758463e-05 0.000101522078285314 -9.41325607550381e-05 -0.00011188520056146 -0.000217383467353892 0.000175937998855214
  71 3132.77925921264 ""  8.29352450075105 0 0 -0.00447380681074821 0.000513922785245707 -0.00277391209190972 -0.000425132378721504 0.000247785685778005 -6.73423045906929e-05 -0.0845511785739936 8.76154957707584e-06 0.0181345071884352 -4.28934963451886e-06 -0.000289305162346953 -2.53471418621665e-05 0.00113480046317779 -0.000252973953656455 -0.000461856569952513 0.0412061013044068 -0.00332516420740822 0.0372823504468941 0.000211629687211662 0.000867036290419238 0.000172379909782343 0.00249300080956266 -0.00132686559347023 0.00385042717579227 0.731365476982605 -0.0889255943324217 -0.406400724653976 0.275369462626362 -0.0327222363851598 0.272421833690545 0.00838765224728863 0.125554656678836 -0.0831712903892287 -0.0127193723827338 0.00270679882223514 0.0043384693167527 -1.06903222747744e-05 8.56991266238503e-05 0.000704952152746198 -0.000160116840220788 -0.000209360171046353 -0.00025080968766646 -0.00123359269734749 0.00151117777315291 0.00813980708828948 2.02386033263028e-05 -2.52422029366651e-06 -8.13357251463069e-05 0.000323583231790924 7.83505772301682e-05 7.53379557503745e-05 0.000142599324746331 6.49761132094487e-06 -0.000120874888412747 0.014925805298722 0.0684351519147986 -0.0405436193893065 -0.00326561825046975 -0.0863158662333274 -0.0532521822284619 -0.000655086695562306 -0.000221838155908839 2.71851463846518e-06 0.000104021378761173 1.2612761056317e-05 -1.86493310851385e-05 7.11884498596658e-05 -0.000302848923463502 3.75212408094766e-05 -0.00220032837299221 0.000109386316454341 0.0012757890596565 0.000414946194349198 -0.000420128518203178 -0.000544887634941262 -7.96899088519016e-05 0.00135386442116496 0.000824008929139429 -0.000369195617831337 -0.000471820176436197 -0.000981162618747619
  72 3145.78462057792 ""  12.4863321635834 0 0 -0.00147893677740302 0.000231149052196292 -0.00149005075353493 -0.00133413169684406 6.51658786518508e-05 -0.00187303335336646 -0.0127619986993603 0.00248827718093922 -0.00399644850377925 4.51221846404251e-05 -4.55526054011459e-05 3.82689354021729e-05 -0.000235743743446449 1.6470360423122e-05 8.69479336066274e-05 0.0114373590043095 -0.00129748110594085 0.0129223666282437 -0.000372990601234069 0.00303658100985079 0.00184348133468361 0.0180519652983821 -0.00309239164971304 0.0192583834333839 0.0746515069647105 -0.00825962678074009 -0.0423214879715134 0.0873196023018048 -0.00908138411282696 0.0808193706054649 -0.00507621805924081 -0.0130830002363593 0.00846354060968024 0.00271419553539253 -0.000544667598569385 -0.000893373014878697 -6.29664339176429e-05 -4.64061900114408e-06 -4.25333718553309e-05 -3.95942734844635e-05 -0.000118269456770784 0.000352230145364935 0.0109063670917712 0.000932082622077907 -0.0604477425079228 -0.000197086800084433 9.03522961587602e-06 0.000723082002263453 -0.00234149697910438 -4.20930686548896e-05 -0.000294021208560319 -0.000333309532572841 -0.000844525738716334 -0.000121373744778091 -0.126865172824958 -0.579874384773422 0.348475951843359 0.0218695376420526 0.569368918444073 0.351121935635869 0.00308693784078784 0.000891781826027713 0.000228037964922887 0.00112955707104941 -0.000361020996976868 0.0012192448606375 0.000310313898179266 0.00948830923446414 0.00449478854166063 0.00419992691280609 0.00077203738992011 -0.00318243381369283 -0.000394238505843423 -0.000156214716911429 0.00131699104395242 0.00263160954373443 -0.000448627020765373 -0.000579982095963383 0.00314874211449416 0.00146482485029927 -0.00128107728650623
  73 3238.84580406122 ""  7.5778539098174 0 0 -1.67678407614301e-05 -2.59778978357556e-05 1.30832938213001e-06 0.000698549780620313 -0.000232638680247043 0.000955497792870004 -0.00177212924736166 0.000262023468170822 -0.00150973314368389 -6.39361673491473e-05 4.45934602546094e-05 -2.53828781252442e-05 5.34157714466986e-05 3.42812439373608e-06 -5.73807126215851e-05 8.3378639288307e-05 0.000259580847034347 6.91350693755858e-05 0.000544834093755473 0.000553454431757534 0.000752187502890045 -0.0103474138942419 0.000963079225235063 -0.0104409578733181 0.00512259131925024 -0.000278043524725763 -0.0022448649108531 0.0208237881254423 -0.00273237871339085 0.0185052485047844 -0.00103033195150083 -0.0012802436548137 0.000685436214586235 -0.00065412378607763 0.000127537340315092 0.000188869444056286 4.54639001775626e-05 0.000120459232766335 0.000119092502014594 0.000219068939823164 -6.84561803319638e-06 5.19271848765515e-05 -0.0121546006084392 -0.0939736935108983 -0.00151460845932587 -5.11502050254016e-05 0.00069582423909228 4.37052973016245e-05 -0.0001112357437598 -0.00302315304930132 -0.00106783856463369 0.00015540785003797 -0.000132749010030472 -0.000577790478061127 0.12098233580254 0.54205356657477 -0.350678124506358 0.019249527285022 0.55951163273116 0.371864330445049 0.000193804626329012 0.0170269215248229 0.00991582007794323 0.00131610034743413 -0.000359036113942442 0.0015901930257432 0.00137020801351151 0.00820372179060135 0.00217922193701933 -0.00253615248395051 0.000464265097903005 0.00212182753449299 0.000410372502280565 0.00277716286560018 -8.1016256054265e-06 0.00674756373155205 -0.00955531098659713 -0.00219101064564859 -0.0094626341210856 -0.0089861286887077 0.0022286814018011
  74 3459.99436172908 ""  9.41248940987562 0 0 -0.00134962274373592 3.51937789503149e-05 -0.000902477037502264 -9.43385298339368e-05 8.53958298455603e-05 0.000249412664020762 0.000153864270114263 -3.45521598981386e-05 0.00020786503756058 -6.03336271109103e-05 -4.03303010296975e-05 5.5783112176256e-05 2.53069463916491e-05 4.73586126720277e-05 -1.18085152183488e-05 0.00813781940430766 -0.00112185021898402 0.0073189052245725 1.04595064015818e-05 0.000116160498126368 -0.000827391553013308 -0.000171323651170784 -0.000492141181129385 0.000275846875376494 -0.0018639878668777 -5.41087068281021e-05 0.00118757338441661 -0.00020605013176277 0.000507121252399863 0.00019021251632136 3.94179677100838e-05 0.000289421360739468 -0.00107696212345311 -0.000285844184629768 5.74268562383661e-06 0.000106142017770323 -8.66873400462763e-06 -0.000351871441152339 -0.000156520107642423 5.57429563920374e-05 -8.43411817174319e-05 0.000105415370124285 -0.00127146460674198 0.000167567140097275 -0.000445232138713694 0.000248979627099241 -5.23103523175059e-06 -0.000108039595602784 -0.00024166287868474 0.000266461604943313 0.000486616589514127 0.000170620957904238 -6.346958676056e-05 0.000295875265497118 0.00190402469638525 -0.00243952218379098 0.00187191177056839 0.0021164645098296 0.00110814811895029 0.00124817608070099 -0.000893939773907183 -0.00246410361579311 -0.00211976739776804 -0.00219841819957827 -0.000294754908634991 -0.0032490635713816 0.000420447738659378 0.000269087526500215 0.00065454688329803 0.000988567471971286 0.000431597640566948 -0.00102072329484716 0.00705468481039644 -0.00176802727573257 -0.0556447680258362 0.0398616859915696 0.575038210611927 0.409453182687911 -0.117875974653109 -0.551174622999454 0.361441581694913
  75 3526.38409222706 ""  19.9451988620921 0 0 9.83978382276192e-05 0.000476773858185441 9.99113324899171e-05 -0.000134638081747188 -0.000310456202155603 0.000196062662148871 -0.000144220277322901 -0.000456823038248213 -8.67234810044799e-05 -3.82000358845204e-05 1.17600127661014e-06 6.80376967161752e-06 1.18021568370529e-05 -4.63302746526909e-05 -2.05068125189469e-05 6.71687946361242e-05 -0.000719232924526231 1.74532543116195e-05 -0.000436517448986247 -0.000466281680898326 0.000990826531936003 -0.000218335819625672 0.00021868757098746 -0.000116633334310849 0.00126706034282595 7.89681986313382e-05 -0.000267564754513708 0.00031178720920744 1.48657372049022e-05 -0.00015160681164181 0.000512947687410578 0.000689319509650898 -0.0016216867270398 -0.000123481149430874 7.95236793972549e-05 1.86082321430646e-05 -1.69814961022944e-05 0.000138521377559196 0.000121510163622846 1.84980937576015e-05 2.4605412900598e-05 6.50817725557416e-06 -4.37785046946842e-05 0.00121385125391964 -0.000109552650904066 1.80323261732294e-05 2.3240226953613e-05 5.94826014790155e-06 -0.00012326654427577 -0.000296687758043472 -0.000185918946243402 0.000208360707226805 -3.46560472146393e-05 0.000328751679866708 0.000573464584459983 -0.00967732529777179 0.0069428854860473 -0.00235422227457392 -0.00782510514891718 -0.00597650237451771 0.00113950454315271 0.00232680902278429 0.00118872772548566 -0.00179280103502703 -0.000138137522331494 -0.00342132270874827 0.000321927295897953 0.000777728402056854 0.000573128092168192 -0.000320074385744016 0.00025463896016814 -0.000538046139064359 0.0112924063566103 0.0774925728833706 0.000104622388574769 -0.0404225162348165 -0.515306701401084 -0.400816530411572 -0.113591754041447 -0.554064558627156 0.398750602360335
  :::
 } 
 m_exists[75] { 
  s_m_exists
  :::
  1 11111111111111111111111111111111111111111111111111111111111111111111111111111111111111 
  2 11111111111111111111111111111111111111111111111111111111111111111111111111111111111111 
  3 11111111111111111111111111111111111111111111111111111111111111111111111111111111111111 
  4 11111111111111111111111111111111111111111111111111111111111111111111111111111111111111 
  5 11111111111111111111111111111111111111111111111111111111111111111111111111111111111111 
  6 11111111111111111111111111111111111111111111111111111111111111111111111111111111111111 
  7 11111111111111111111111111111111111111111111111111111111111111111111111111111111111111 
  8 11111111111111111111111111111111111111111111111111111111111111111111111111111111111111 
  9 11111111111111111111111111111111111111111111111111111111111111111111111111111111111111 
  10 11111111111111111111111111111111111111111111111111111111111111111111111111111111111111 
  11 11111111111111111111111111111111111111111111111111111111111111111111111111111111111111 
  12 11111111111111111111111111111111111111111111111111111111111111111111111111111111111111 
  13 11111111111111111111111111111111111111111111111111111111111111111111111111111111111111 
  14 11111111111111111111111111111111111111111111111111111111111111111111111111111111111111 
  15 11111111111111111111111111111111111111111111111111111111111111111111111111111111111111 
  16 11111111111111111111111111111111111111111111111111111111111111111111111111111111111111 
  17 11111111111111111111111111111111111111111111111111111111111111111111111111111111111111 
  18 11111111111111111111111111111111111111111111111111111111111111111111111111111111111111 
  19 11111111111111111111111111111111111111111111111111111111111111111111111111111111111111 
  20 11111111111111111111111111111111111111111111111111111111111111111111111111111111111111 
  21 11111111111111111111111111111111111111111111111111111111111111111111111111111111111111 
  22 11111111111111111111111111111111111111111111111111111111111111111111111111111111111111 
  23 11111111111111111111111111111111111111111111111111111111111111111111111111111111111111 
  24 11111111111111111111111111111111111111111111111111111111111111111111111111111111111111 
  25 11111111111111111111111111111111111111111111111111111111111111111111111111111111111111 
  26 11111111111111111111111111111111111111111111111111111111111111111111111111111111111111 
  27 11111111111111111111111111111111111111111111111111111111111111111111111111111111111111 
  28 11111111111111111111111111111111111111111111111111111111111111111111111111111111111111 
  29 11111111111111111111111111111111111111111111111111111111111111111111111111111111111111 
  30 11111111111111111111111111111111111111111111111111111111111111111111111111111111111111 
  31 11111111111111111111111111111111111111111111111111111111111111111111111111111111111111 
  32 11111111111111111111111111111111111111111111111111111111111111111111111111111111111111 
  33 11111111111111111111111111111111111111111111111111111111111111111111111111111111111111 
  34 11111111111111111111111111111111111111111111111111111111111111111111111111111111111111 
  35 11111111111111111111111111111111111111111111111111111111111111111111111111111111111111 
  36 11111111111111111111111111111111111111111111111111111111111111111111111111111111111111 
  37 11111111111111111111111111111111111111111111111111111111111111111111111111111111111111 
  38 11111111111111111111111111111111111111111111111111111111111111111111111111111111111111 
  39 11111111111111111111111111111111111111111111111111111111111111111111111111111111111111 
  40 11111111111111111111111111111111111111111111111111111111111111111111111111111111111111 
  41 11111111111111111111111111111111111111111111111111111111111111111111111111111111111111 
  42 11111111111111111111111111111111111111111111111111111111111111111111111111111111111111 
  43 11111111111111111111111111111111111111111111111111111111111111111111111111111111111111 
  44 11111111111111111111111111111111111111111111111111111111111111111111111111111111111111 
  45 11111111111111111111111111111111111111111111111111111111111111111111111111111111111111 
  46 11111111111111111111111111111111111111111111111111111111111111111111111111111111111111 
  47 11111111111111111111111111111111111111111111111111111111111111111111111111111111111111 
  48 11111111111111111111111111111111111111111111111111111111111111111111111111111111111111 
  49 11111111111111111111111111111111111111111111111111111111111111111111111111111111111111 
  50 11111111111111111111111111111111111111111111111111111111111111111111111111111111111111 
  51 11111111111111111111111111111111111111111111111111111111111111111111111111111111111111 
  52 11111111111111111111111111111111111111111111111111111111111111111111111111111111111111 
  53 11111111111111111111111111111111111111111111111111111111111111111111111111111111111111 
  54 11111111111111111111111111111111111111111111111111111111111111111111111111111111111111 
  55 11111111111111111111111111111111111111111111111111111111111111111111111111111111111111 
  56 11111111111111111111111111111111111111111111111111111111111111111111111111111111111111 
  57 11111111111111111111111111111111111111111111111111111111111111111111111111111111111111 
  58 11111111111111111111111111111111111111111111111111111111111111111111111111111111111111 
  59 11111111111111111111111111111111111111111111111111111111111111111111111111111111111111 
  60 11111111111111111111111111111111111111111111111111111111111111111111111111111111111111 
  61 11111111111111111111111111111111111111111111111111111111111111111111111111111111111111 
  62 11111111111111111111111111111111111111111111111111111111111111111111111111111111111111 
  63 11111111111111111111111111111111111111111111111111111111111111111111111111111111111111 
  64 11111111111111111111111111111111111111111111111111111111111111111111111111111111111111 
  65 11111111111111111111111111111111111111111111111111111111111111111111111111111111111111 
  66 11111111111111111111111111111111111111111111111111111111111111111111111111111111111111 
  67 11111111111111111111111111111111111111111111111111111111111111111111111111111111111111 
  68 11111111111111111111111111111111111111111111111111111111111111111111111111111111111111 
  69 11111111111111111111111111111111111111111111111111111111111111111111111111111111111111 
  70 11111111111111111111111111111111111111111111111111111111111111111111111111111111111111 
  71 11111111111111111111111111111111111111111111111111111111111111111111111111111111111111 
  72 11111111111111111111111111111111111111111111111111111111111111111111111111111111111111 
  73 11111111111111111111111111111111111111111111111111111111111111111111111111111111111111 
  74 11111111111111111111111111111111111111111111111111111111111111111111111111111111111111 
  75 11111111111111111111111111111111111111111111111111111111111111111111111111111111111111 
  :::
 } 
} 
