# Supplementary material for: Cut-off Scale and Complex Formation in Density Functional Theory Computations of Epoxy-Amine Reactivity
Source: ACS Omega. 2021 Oct 25;6(44):29424–31. doi: 10.1021/acsomega.1c03229 (PMC8587129; doi:10.1021/acsomega.1c03229)
Supplement: Supplementary file 1 — ao1c03229_si_001.zip [file ao1c03229_si_001.zip › Final_structures/Primary/A4_E1_B3LYP-D3_CC-PVTZ-F_canonical/Amine_frag4_transition_state_1-9_isomer14.vib]

{ 
 s_m_m2io_version
 :::
 2.0.0 
} 

f_m_table { 
 i_j_atom_total
 :::
 27
 m_column[86] { 
  s_m_data_name
  s_m_column_name
  i_m_width
  b_m_visible
  s_m_units
  :::
  1 r_j_Frequency  "Frequency"  10 1 "" 
  2 s_j_Symmetry  "Symmetry"  10 0 "" 
  3 r_j_Intensity  "Intensity"  10 1 "" 
  4 r_j_Raman_Act  "Raman Act"  10 0 "" 
  5 r_j_Raman_Int  "Raman Int"  10 0 "" 
  6 r_j_x1  "x1"  10 0 "" 
  7 r_j_y1  "y1"  10 0 "" 
  8 r_j_z1  "z1"  10 0 "" 
  9 r_j_x2  "x2"  10 0 "" 
  10 r_j_y2  "y2"  10 0 "" 
  11 r_j_z2  "z2"  10 0 "" 
  12 r_j_x3  "x3"  10 0 "" 
  13 r_j_y3  "y3"  10 0 "" 
  14 r_j_z3  "z3"  10 0 "" 
  15 r_j_x4  "x4"  10 0 "" 
  16 r_j_y4  "y4"  10 0 "" 
  17 r_j_z4  "z4"  10 0 "" 
  18 r_j_x5  "x5"  10 0 "" 
  19 r_j_y5  "y5"  10 0 "" 
  20 r_j_z5  "z5"  10 0 "" 
  21 r_j_x6  "x6"  10 0 "" 
  22 r_j_y6  "y6"  10 0 "" 
  23 r_j_z6  "z6"  10 0 "" 
  24 r_j_x7  "x7"  10 0 "" 
  25 r_j_y7  "y7"  10 0 "" 
  26 r_j_z7  "z7"  10 0 "" 
  27 r_j_x8  "x8"  10 0 "" 
  28 r_j_y8  "y8"  10 0 "" 
  29 r_j_z8  "z8"  10 0 "" 
  30 r_j_x9  "x9"  10 0 "" 
  31 r_j_y9  "y9"  10 0 "" 
  32 r_j_z9  "z9"  10 0 "" 
  33 r_j_x10  "x10"  10 0 "" 
  34 r_j_y10  "y10"  10 0 "" 
  35 r_j_z10  "z10"  10 0 "" 
  36 r_j_x11  "x11"  10 0 "" 
  37 r_j_y11  "y11"  10 0 "" 
  38 r_j_z11  "z11"  10 0 "" 
  39 r_j_x12  "x12"  10 0 "" 
  40 r_j_y12  "y12"  10 0 "" 
  41 r_j_z12  "z12"  10 0 "" 
  42 r_j_x13  "x13"  10 0 "" 
  43 r_j_y13  "y13"  10 0 "" 
  44 r_j_z13  "z13"  10 0 "" 
  45 r_j_x14  "x14"  10 0 "" 
  46 r_j_y14  "y14"  10 0 "" 
  47 r_j_z14  "z14"  10 0 "" 
  48 r_j_x15  "x15"  10 0 "" 
  49 r_j_y15  "y15"  10 0 "" 
  50 r_j_z15  "z15"  10 0 "" 
  51 r_j_x16  "x16"  10 0 "" 
  52 r_j_y16  "y16"  10 0 "" 
  53 r_j_z16  "z16"  10 0 "" 
  54 r_j_x17  "x17"  10 0 "" 
  55 r_j_y17  "y17"  10 0 "" 
  56 r_j_z17  "z17"  10 0 "" 
  57 r_j_x18  "x18"  10 0 "" 
  58 r_j_y18  "y18"  10 0 "" 
  59 r_j_z18  "z18"  10 0 "" 
  60 r_j_x19  "x19"  10 0 "" 
  61 r_j_y19  "y19"  10 0 "" 
  62 r_j_z19  "z19"  10 0 "" 
  63 r_j_x20  "x20"  10 0 "" 
  64 r_j_y20  "y20"  10 0 "" 
  65 r_j_z20  "z20"  10 0 "" 
  66 r_j_x21  "x21"  10 0 "" 
  67 r_j_y21  "y21"  10 0 "" 
  68 r_j_z21  "z21"  10 0 "" 
  69 r_j_x22  "x22"  10 0 "" 
  70 r_j_y22  "y22"  10 0 "" 
  71 r_j_z22  "z22"  10 0 "" 
  72 r_j_x23  "x23"  10 0 "" 
  73 r_j_y23  "y23"  10 0 "" 
  74 r_j_z23  "z23"  10 0 "" 
  75 r_j_x24  "x24"  10 0 "" 
  76 r_j_y24  "y24"  10 0 "" 
  77 r_j_z24  "z24"  10 0 "" 
  78 r_j_x25  "x25"  10 0 "" 
  79 r_j_y25  "y25"  10 0 "" 
  80 r_j_z25  "z25"  10 0 "" 
  81 r_j_x26  "x26"  10 0 "" 
  82 r_j_y26  "y26"  10 0 "" 
  83 r_j_z26  "z26"  10 0 "" 
  84 r_j_x27  "x27"  10 0 "" 
  85 r_j_y27  "y27"  10 0 "" 
  86 r_j_z27  "z27"  10 0 "" 
  :::
 } 
 m_row[75] { 
  r_j_Frequency
  s_j_Symmetry
  r_j_Intensity
  r_j_Raman_Act
  r_j_Raman_Int
  r_j_x1
  r_j_y1
  r_j_z1
  r_j_x2
  r_j_y2
  r_j_z2
  r_j_x3
  r_j_y3
  r_j_z3
  r_j_x4
  r_j_y4
  r_j_z4
  r_j_x5
  r_j_y5
  r_j_z5
  r_j_x6
  r_j_y6
  r_j_z6
  r_j_x7
  r_j_y7
  r_j_z7
  r_j_x8
  r_j_y8
  r_j_z8
  r_j_x9
  r_j_y9
  r_j_z9
  r_j_x10
  r_j_y10
  r_j_z10
  r_j_x11
  r_j_y11
  r_j_z11
  r_j_x12
  r_j_y12
  r_j_z12
  r_j_x13
  r_j_y13
  r_j_z13
  r_j_x14
  r_j_y14
  r_j_z14
  r_j_x15
  r_j_y15
  r_j_z15
  r_j_x16
  r_j_y16
  r_j_z16
  r_j_x17
  r_j_y17
  r_j_z17
  r_j_x18
  r_j_y18
  r_j_z18
  r_j_x19
  r_j_y19
  r_j_z19
  r_j_x20
  r_j_y20
  r_j_z20
  r_j_x21
  r_j_y21
  r_j_z21
  r_j_x22
  r_j_y22
  r_j_z22
  r_j_x23
  r_j_y23
  r_j_z23
  r_j_x24
  r_j_y24
  r_j_z24
  r_j_x25
  r_j_y25
  r_j_z25
  r_j_x26
  r_j_y26
  r_j_z26
  r_j_x27
  r_j_y27
  r_j_z27
  :::
  1 -352.481947712954 ""  551.002619883896 0 0 -0.0124374254673784 0.0116417087270952 0.0356073868251917 -0.00409446115136313 0.0120607458109943 0.0102886656483399 -0.0478753379207877 0.00931659756600708 0.0257161738809297 -0.00781191450296391 -0.00143050158942522 -0.00167713197382574 0.000824737733318844 -0.00290330783988833 -0.000734956980860186 -0.0103343945934874 0.0108002523361163 0.0309996601711929 0.00956744133026784 0.0255756789835932 0.00780348000327249 -0.00812184690362499 0.00305528112307347 0.00289240314667608 -0.0471484681937551 0.0147041950611714 0.0292627044622287 -0.0441865062956697 0.00956029045441765 0.0251451567852882 -0.0395505601495729 0.00531832457347964 0.0269357211506434 -0.00180349058230944 -0.00967359824880036 -0.00438454360840981 0.00337604584647563 -0.00564618541750177 -0.000282070328251607 0.00215169320331052 -0.00294304626527752 -0.000107032116504949 0.111083470148748 -0.0466245978738579 -0.196190962942745 -0.0482833255977023 -0.0251585113147634 0.00109730032590506 0.0474692728597008 0.0349173960350114 0.0210278096130602 0.0290251545976027 0.00183928392878792 -0.00521022011262102 0.0423600041281719 7.97080989623608e-05 -0.0771517909803896 0.0857387012371023 -0.0280050851488303 -0.0655746291558665 0.070262620580469 0.0102523689786489 -0.0427679551826736 0.0287766527636352 0.000327308503012116 -0.0106791454313587 0.000909504161781342 0.00396142641108136 -0.00495285559085814 0.0400005559756014 -0.0206918416725695 0.00531084533902768 -0.0459450429599642 0.0124796392963306 0.0895819738755696 -0.0245905251915131 -0.0034109657128189 0.0736203975296438 -0.0551508534358119 -0.00576106125663238 0.0722000327409704
  2 33.3142630810805 ""  2.71956931489062 0 0 -0.0219403947398823 0.0400571329569117 -0.0131753070564108 0.0151991760081494 0.0235474764395515 -0.0295331196622631 -0.0157470607486946 0.000637192048639083 0.00381709861037855 0.00892413058966989 -0.037455099432272 0.0388195119559486 0.0418460653874111 -0.0567129957521038 0.0286003989200403 -0.0546006727206066 0.0476385691002738 0.00730505130318856 -0.0135748728726585 0.0701196992877163 -0.0541020247175502 0.0780485486610202 0.00985618543525435 -0.0702995979154048 -0.017597256372309 -0.0290409119290873 0.0236174704246409 0.0139118523283468 -0.00849720592431039 -0.0166906746065172 -0.0371879008005844 0.00889033661208587 0.0176699446644868 0.0328747099612919 -0.107969337796309 0.0900233432650756 0.00631051736149118 -0.00441407742870892 0.00663906926786817 0.111988014006599 -0.0751001172433018 -0.0161846196467782 -0.0176077927141058 0.09045003605919 -0.0420241177034439 0.0157329673082469 0.0162897676666485 -0.000383395098327518 0.0303607640074801 -0.0160063818008414 0.0165649604453185 -0.040210852406649 -0.139401456213822 0.0338915465640857 0.0341497642204437 0.174412294233492 -0.0448054618705881 -0.107391957667324 0.093613823705851 -0.0803632558625995 0.127150724502778 -0.0180441203292918 0.0510769574725252 -0.0291193836485568 -0.157003634461337 0.0433860867621982 -0.138507872115065 -0.140085117604904 0.00100946407719491 -0.00506833254657726 -0.215240544437923 0.0709938007811249 -0.0191338443145915 0.0849335619901557 -0.0380054856557161 -0.0412830718750557 0.0975541620481179 -0.0423388731747335 0.0108699334891964 0.0929197313230671 -0.046754901462208
  3 49.8510817009348 ""  11.6757674565076 0 0 0.0037868289886127 -0.0274775050960747 -0.0281291118315695 -0.0212608005062512 -0.0244098906509737 0.0201100632264553 -0.00864231989047655 0.041582557608431 -0.0580151842722609 -0.0171293831380202 0.0234998587421487 -0.0563577292703025 -0.0369867521249634 -0.0194065788655109 0.111753900109731 0.0320974677557889 -0.0539644823061592 -0.0649207155488085 0.0129728478505872 -0.096592202533606 0.0547192539838852 -0.0768771892685189 0.0137123670798951 0.0838061009229209 -0.00787924464914455 0.0656726817026654 -0.0826739712817152 -0.0336889379480729 0.0719416652038942 -0.0204762046386606 0.00518001474690142 0.041300232345867 -0.0943055667884183 -0.031325379511734 0.0317915011109308 0.0102296638445956 0.000938941481163149 -0.215714732521183 0.174842140129031 -0.0961395213049695 0.0938692689356039 0.277764744655105 0.0189006944260445 0.00334727004073719 -0.0166465134630658 0.029375170661006 0.110005055136274 -0.0140839385791404 0.0221011601573846 0.0215718485235365 0.0281938662391861 0.0130084067156623 -0.0588644332295373 0.00112503982502741 0.026475098863824 0.0408633137717419 -0.000334193456682358 0.0148269918807321 -0.00042312822747419 -0.0738133337466671 0.026584540318453 0.0215538350912698 0.112040129994393 0.00494687708406024 -0.136844513527827 0.0364759665603404 0.0100948898868829 -0.0666335188081162 -0.0848430636795695 0.0165362105961927 -0.0307169475551478 0.0311785329006048 0.00131832481920836 -0.0679348141406467 0.00213566380952876 0.0252213981049925 -0.0887174514827395 0.0495293042087391 -0.034365606948954 -0.108057852361617 -0.0161963147845541
  4 66.094351486041 ""  4.47427890584998 0 0 0.0100142152469776 0.00663868372681022 0.0298030146463515 0.0337901571759762 -0.0169822532262673 0.0790153287892303 -0.0292478445562255 0.0767973110728163 -0.00761679874142319 0.0275065949812441 -0.0137479995683262 -0.0456117834968576 0.063062842173504 -0.0217635970458246 -0.0956493770554435 0.0150879564788268 -0.0386711326456415 -0.0152643916065964 0.107068030574864 -0.0898719743840002 0.126161035981072 -0.0197851821773581 0.0374698212011577 0.158712775079649 -0.0351981161662952 0.0542377487550587 -0.0390097323635977 -0.0274902147202432 0.130204892587078 0.0393705839759531 -0.0594184139754891 0.100134275149315 -0.0525067043200741 0.0549473765627452 -0.0180729552104776 -0.206479935510992 0.16602998406735 -0.0455095248047187 -0.0681340526046275 -0.00367904461564301 -0.00704910874883636 -0.0567485508572478 -0.0192502826817596 0.0141801114893027 0.0567225556599484 -0.0908541482526233 0.0198310391892324 -0.0125161038360797 -0.0215316688692311 -0.0106950659253219 0.00529582230736263 0.0118467766243492 -0.0684526163801872 -0.0564376880999459 -0.0290380848130217 0.027838336488053 0.0765259901008918 -0.032533203312127 0.0143550804929934 0.0488587126605612 0.00830880544229423 -0.0111310707762563 0.0357246605505606 0.0655933478282972 -0.0969530093631866 -0.0366059426407949 -0.0117802925517092 -0.070905639036599 -0.0899871166039208 0.00238696865838353 -0.0816043065806836 -0.0911113071583787 0.0147604515665401 0.0146623387501958 0.060217716567042 0.0098997982840767 0.0178746883845109 0.0570276353097418 0.0102106701990398 0.018827795950356 0.0667550210514693
  5 86.1432608420956 ""  5.36636639244246 0 0 -0.0037673734658698 -0.0162113258055627 -0.0290345561562492 -0.0137122726011628 -0.026916318322794 0.0414607741503723 -0.00201292658955866 0.0756842590584387 -0.0648275426370793 -0.0115398043226681 -0.046164955382062 0.13598877724799 -0.0265177087262653 0.0298847035388615 -0.05931547746459 0.0110043328213946 -0.0550555423449047 -0.0720952130807965 -0.0725344160232678 -0.0319749871466879 0.0264842115864855 0.0449240001664299 -0.0168805835553264 0.0274500833679656 0.0010920828889211 0.110160263237441 -0.0805034210588006 -0.0262000100047252 0.116615059097608 -0.0182773042398985 0.0223580262163802 0.0742909089937716 -0.123237621602086 -0.0235299883842454 -0.0077516811693655 0.101996703642754 -0.112749344181169 0.27932986994591 -0.14711637094026 0.0443018583683952 -0.122523097174176 -0.280105898229355 0.0155625424250568 -0.0258912837822958 -0.0181165314729426 0.0307587520139793 0.0554861737717858 -0.00781625653113426 0.00967883929021252 0.00910671255497098 0.0138191346378431 0.00870615349525616 -0.0121133284610515 0.00512204548235244 0.0150451138950926 -0.0234252643765247 -0.0157087203265814 0.0286733474354898 -0.0279647090174959 -0.0347288075167012 -0.0094881818924067 0.00960707639924196 0.0570320914811719 -0.012055835804757 -0.0588948532030609 0.0243025680099494 0.0304876017804746 -0.0169898949661918 -0.0433826906743813 0.00686094832349373 0.0258070522551124 0.0281606329416024 -0.00647674103810395 -0.0488116353086557 -0.011184587985472 0.0109203313570183 -0.0604861694910974 0.00274707944608767 -0.0305093530107287 -0.0629877303103595 -0.0114317827421277
  6 112.767581264668 ""  1.1225480354367 0 0 0.00366392827284246 0.0288662016291115 -0.0307747284814655 0.00232482939323983 0.0468450201237551 -0.113365345611763 -0.0738282584270017 -0.00872903760019937 -0.0353634154620121 0.00306666725433834 8.99776118157837e-05 0.0158118881148829 0.010900304863187 -0.0167456706461666 0.0495101508679934 0.0761667307175626 0.0648416834788991 -0.0262090968675071 -0.0615627505137283 0.145266728641939 -0.166014169167349 0.0749476581145812 -0.0152108487402927 -0.207962027574579 -0.0717325555151332 0.0589533852797571 -0.116546062585982 -0.185536838869336 -0.0630936710479899 -0.0378118404021269 -0.0219324558173435 -0.0489962231610856 0.0428642146955349 0.00735747020196972 -0.0772696850701299 0.206641715842352 -0.111247497955893 0.0557087946544645 0.00447894859410215 0.143946421619539 -0.0455322311694841 -0.027284559339062 0.0211243719981665 -0.0240946882755114 0.0871113847178294 -0.0551829225768861 0.0129217838305525 0.00664188144886018 0.00580197508058167 -0.00817887055926321 0.0182429223094894 0.073320676999512 -0.0167071667683265 -0.0573149815047228 0.00937337458922255 -0.0507954819213671 0.0830770245839086 0.0389952963802547 -0.024890831442232 0.101183366576997 -0.00549610618934697 -0.0071269121092075 0.039137921696261 0.122615325980971 -0.0490092169733632 -0.0362569883571888 0.0993667921392418 -0.0200051265570908 -0.088795012778868 0.0451851922890559 0.0133637118750236 -0.109724205797948 0.0122509271580274 -0.00856492947981234 0.0575967589977214 0.0282220536696808 -0.0205359567297603 0.0772437769169102 -0.0474228827581022 -0.0181225367502671 0.0811622274672954
  7 165.102686731322 ""  12.8638855545242 0 0 0.037806562057565 0.0372193677967761 0.00369476941540571 0.0148772124925272 0.0636866854539334 -0.0356002825355403 0.0461778670404416 0.0420062720365063 0.00254567284434544 0.0134051621420335 0.0175582328993035 -0.0197196290024831 0.0900775994140522 -0.0412382966234194 -0.00497362089926901 0.0968098865474439 0.0668283567517412 0.00710130078371244 0.0123852706523463 0.0995113783047176 -0.0494222917394312 0.0345223353827511 0.038798666808894 -0.06772463321597 0.0562608284727879 0.148067386570278 -0.0270631788590912 -0.0469853329703234 -0.00278427372038808 0.000739968416316624 0.137464306910513 -0.00907725968130338 0.0324058594099971 0.0682382800262093 -0.136383968693937 0.0423587473895761 0.0752483045087757 -0.00835940481300591 -0.0175151296343882 0.194403417034726 -0.0343527431591365 -0.0262023637687122 -0.0374357185565812 -0.0543773985015518 -0.0471062829988202 -0.0208532713274126 0.0173095979828755 0.000263459954702278 -0.0669418591525552 -0.00164283257463444 0.0134403295518438 -0.10525787148255 0.0113253814411007 0.0593532538272291 -0.065612081435244 -0.046334703580571 -0.00952206038845289 -0.0161807081420755 -0.0552962588473009 -0.0536295257631913 -0.096870582973868 -0.002468750942923 0.0291381532704848 -0.183885173568062 -0.0194713767051438 0.0640399611329606 -0.0739474992276262 0.00792015048315217 0.031539345081291 -0.0896584300302745 0.0566638228254084 0.134420944956777 0.0149145379991879 -0.0759750566797711 0.020108281074774 0.103283242274224 -0.130937485700992 0.0563786880212075 -0.0480707754700916 -0.148518589108218 -0.0147034084504002
  8 186.5970633744 ""  0.793716852549696 0 0 -0.0358646220431487 0.0413986073647545 0.0114570264044864 -0.0297088586650743 0.0399383812175848 0.0107984075849305 0.0366574468665219 0.000786601662752334 0.0465654983925444 -0.0375765345605206 0.00495202469714626 -0.00463543713491091 0.0178302752969925 -0.03163729693012 -0.0164550039741077 -0.0760183826260235 0.0557311191445111 0.041729522642155 -0.0163038181766227 0.0468892475706962 0.011942510005301 -0.0214150787381067 0.0416118961241617 0.00866294995422477 0.036283788771158 -0.0557020629253332 0.129967506412157 0.128884899457075 -0.00154261644816212 0.00660260779850788 0.00209863674290668 0.0201421480196516 0.033984481927006 0.00300569279184915 -0.070715508560306 -0.067782567455084 0.0747299295005258 -0.0434038841520798 -0.00173145339102613 0.0234672342540778 -0.0119079464601981 0.00776614072221861 0.0190335421547126 -0.122107988598477 0.0133000773168122 0.0289265328273806 0.0545242039268317 -0.00804766758607406 -0.011367100662738 -0.0239139310070429 0.0255857571845779 0.0362562422358215 -0.0275678980825492 -0.0259688072685307 0.013933373243157 -0.226092521381979 -0.0471094292621839 0.0757052913617023 -0.119610254780147 0.122290975476762 -0.0853395075491764 -0.0188513136036218 0.104001609221727 -0.0655622830234521 -0.232678720388851 0.0577281061035617 0.201270190232754 -0.0495095042661729 -0.232424826194931 0.00335603134192195 0.199797430739438 0.0545788137510483 -0.0361681213805221 0.0525920056843614 -0.0469925791838602 -0.0580948447183193 0.0894652466395905 -0.190233700597422 0.00882955619151221 0.167487162237353 0.036935215170377
  9 216.120084923038 ""  13.702623848639 0 0 0.0343672629069625 -0.0275838364161561 -0.021246460940785 0.0799487205813323 -0.049208101608752 -0.0243796548616097 -0.060396573658652 -0.0387747065261593 -0.0399301434381337 0.092206606048732 -0.00427831713334757 0.0204619420048248 -0.0147236902060207 0.0783204790849766 0.0222896009616164 0.00732218872814866 -0.0524613936136767 -0.0344230797677617 0.0479519120619144 -0.0389541344731837 -0.0359609135154052 0.0944075857195361 -0.0548618549206566 -0.037178535189143 -0.0704606747123128 -0.0912811640763949 -0.0947322729884437 -0.0646308430275713 -0.0213583978374913 -0.0222089337109192 -0.113957105738132 -0.0159059293257745 -0.019038875456272 0.0157759454502692 0.208782506190347 -0.03505565272443 -0.00700498557728552 0.0197882406241874 0.0401633152672731 -0.150624246147708 0.0752210405492371 0.0584088007886534 -0.000472087597993529 -0.0513254388081768 -0.0233416512584126 -0.0347560051806894 0.022553523025537 -0.00205659300931269 -0.0429769755525065 0.00207961298400578 0.0168863158868707 -0.0672303412900431 -0.00935924543248444 0.0354843638380796 -0.0332868717206366 -0.0935082621166971 -0.0123283529269088 0.0253469231049389 -0.0466906160330783 0.0566580435018152 -0.0620094410407928 0.000997053966563688 0.0386741596059902 -0.195397314888281 -0.140621963745654 0.0809598851006581 0.0182702917689864 -0.023075583159541 -0.0966757673821695 -0.0574990315426691 0.126118158496616 0.161296738087695 0.029892890334301 0.05497865079441 0.00789060554767818 -0.0161009046618351 0.0968417195859222 -0.0974393784021435 0.0859155453515305 0.138321423699975 0.0548013300771607
  10 223.990573433396 ""  1.96304028509215 0 0 0.00703253042816777 -0.0218219512588152 0.0100813594165408 0.010778471337284 -0.0285905408774422 0.0313130875468883 0.00534288176741493 -0.00349907374741181 0.00349271384651689 0.012331987598425 0.0316381485201474 -0.0942957199649724 -0.0092362682854964 0.00748524377617488 0.0254730678967783 -0.0177902785395672 -0.0437220485647181 -0.000515022926374889 0.0853523185441571 -0.10438454001593 0.0793277321043837 -0.0843762822201378 0.0110349508808728 0.111894183026873 -0.0122015419434058 -0.188546609895409 0.0676257130311993 0.183646580384922 0.0964161977570849 0.0195277465484375 -0.153650543015327 0.0913958382713772 -0.0813323704446478 -0.00764502147466321 -0.125901980719087 0.487912793260293 -0.379838079090814 0.198283264071348 -0.1032252668842 0.341786865061207 -0.077010979562836 -0.188596701598305 0.00116368643997378 -0.00687367977399891 -0.00195673801126158 -0.011292537274087 0.00415668499205762 0.0024934597790806 -0.00743006221058557 0.00218556020759614 0.0058675969039064 -0.0110241391443113 -0.00326289762662411 0.00693435920359508 -0.00650857834450194 -0.0158766865502571 0.00124734142341056 0.00754519045531918 -0.00583246925026055 0.0146407058037124 -0.00759260487266103 0.00166100327176123 0.00863248732766857 -0.0261681832796595 -0.0209356953538601 0.013270885024606 -0.00356190754386315 -0.00506716864369405 -0.011293298897441 -0.00877960505244794 0.0113360174397352 0.023675920765371 0.00681480477280673 0.0134237855215463 0.00406793256903678 -0.0150939675984621 0.0299294107185164 -0.0234816173293912 0.0338520615483288 0.0400783979020643 0.0142366351768646
  11 252.736378035869 ""  7.57944260864932 0 0 -0.00518530562285323 -0.0054180395726611 0.0186974308801172 -0.00776977020677536 -0.00781866502769999 0.0334790007571974 -0.0287205668521722 -0.000382715756279509 0.0125050550916171 -0.0090925678205348 0.0051025444763864 -0.0131676719933885 -0.00112739150897035 -0.00608446126168553 -0.000181275586700102 -7.68682510784492e-05 -0.00951057321118609 0.012999554993617 0.0189986886461952 -0.0435904880570388 0.0537687326614371 -0.0371412694096351 0.0147385853059474 0.0694885739452875 -0.012506161991246 0.203531574527721 -0.0899870042655847 -0.244022031309384 -0.0965136835188702 0.0149469998290191 0.13792938220138 -0.100142895790116 0.102592750917176 -0.0039567183912404 -0.0353076131099041 0.0617255334935354 -0.0460263373409266 0.0240139746988037 -0.0176584731164402 0.0545126693512684 -0.0164637203130458 -0.0302659276880288 -0.00940350193780545 0.075654209077941 0.003698336710866 0.023655333923826 -0.058657925415962 -0.0132360279521683 0.0303323759514204 -0.00670863154254997 -0.043164827155808 0.00971713433390667 0.0118986763394797 -0.0140317411568553 0.0114274486714328 0.131973982898752 0.0148348033449909 -0.0621506757632283 0.0746177221799944 -0.0545463307213905 0.0618075781293743 -0.00745064880113668 -0.0894887300841544 -0.271059597509143 -0.297214318354709 0.0979782089192446 0.262589316600549 -0.0214865087103585 -0.328507003540614 0.00426351149400897 0.374285720133916 0.236768456975885 0.00271988325359814 -0.000954784876487165 0.0131499680975961 0.00280810503726968 -0.0119679219506233 0.0794678891377479 -0.00155809280390423 -0.0482722507065986 -0.0287811042392478
  12 259.525214206924 ""  0.0781371110137823 0 0 -0.0071690184399827 -0.0089987967400717 0.00778585551446829 0.00826190692301614 -0.0238189922829144 0.0470170679582799 -0.0114336332697323 -0.0150815731857954 0.0102321420623563 0.00888066688212555 0.00802109243764381 -0.0279355843397752 -0.000807345826310891 0.00564697420747321 0.00264099452565737 -0.0412896934788131 -0.024212620106774 0.00720074379742598 0.049176212298956 -0.0911186460204962 0.0825856081827494 -0.036666913246015 0.0211732320824938 0.112327192261434 0.026291045602187 0.397825077395338 -0.144353102073658 -0.411050330522476 -0.221391215297646 -0.00962095371440175 0.338364237721611 -0.22195832957116 0.185510523697152 0.000786832964016697 -0.0204876607764862 0.109658527234216 -0.0879371538784428 0.0468303705760104 -0.0267310913422478 0.0756941949036798 -0.0138709978962807 -0.0454195202963013 0.0045741124468841 -0.0434762832728517 -0.00683006279103536 0.0199815419190519 0.0335389070534418 -0.00903746266089472 -0.0101468266215988 -0.000179810801112718 0.00464021961491866 -0.00846487661706078 -0.0118336336061133 -0.00178802271063426 -0.00627422787981055 -0.0967810110172899 -0.0291205936081431 0.0374102104357867 -0.0421179983570335 0.0490762828318413 -0.032226519500338 0.00178074548305038 0.0351639088093243 0.118257966689039 0.130815657878727 -0.0536151328142948 -0.131480180214715 0.00356242104770949 0.141984793300097 -0.00300532657898712 -0.184388818417348 -0.11327359026864 -0.00469186249333752 0.0431934407289943 -0.0262006847782751 -0.0500439867921745 0.0856873169526454 -0.131631410540003 0.0610014075998416 0.132718956472773 0.022644907320717
  13 299.554509551981 ""  29.4281697455079 0 0 0.00246250779754561 -0.0183411848764184 -0.0389612469946247 0.00238664175117876 -0.0319650008752007 -0.0351684984718595 0.130400030508977 0.0196398371910535 -0.0305300155179796 0.000604920173545235 -0.0367444291155416 -0.0217678942229985 -0.0470163581170474 -0.0125754654674773 -0.00489183967374192 -0.0249635231353005 -0.0254129129557655 -0.0355069563937476 -0.00151719729811867 -0.0183329184374363 -0.0419358889797103 0.0153909618583724 -0.0361155842221438 -0.0458664581985523 0.157841959523567 0.174945222040684 0.0603289620144945 0.101711559113235 -0.0163535076392212 -0.0505747576129615 0.283083555321355 -0.0472398415452509 -0.0754426296090921 -0.0331880884059242 0.0331810218087437 0.0148596341444237 -0.0810948630351301 -0.0247279919161891 -0.00839241169269165 -0.0722998973077626 -0.0181809827564349 -0.00496052391982058 0.0141190105109459 0.0307117677578565 -0.00941282768050135 -0.122612866499336 -0.0140894558960528 0.0671460443668127 -0.00519786876655983 0.0209908421102653 0.0728670152492293 0.0339159248229031 0.00847272734533668 0.0274555109228458 0.0356989703141254 0.071997069447705 -0.00265869860784665 -0.0115676465981583 0.0355496793787893 -0.00967727502656361 0.0327541408066178 0.0165152081617511 0.0476546012256884 0.0244141707564349 -0.0595065654796566 0.0569901437051548 0.0894652452442077 0.00171900008422813 -0.0403370451348867 0.0160953409716813 0.0837647591908835 0.0341124733609503 -0.00864198996450216 0.0241845512294533 -0.0252839328891204 -0.0438388556507255 0.04448301110639 -0.0378276226201967 0.0078169425558182 0.0528327928002183 -0.00767996450493334
  14 359.445923878503 ""  5.37588651478739 0 0 0.00721403890738827 0.000714022772978183 0.0523118388062955 0.00255147733594333 -0.0109561697037161 -0.0507297871038499 0.0378295270947485 0.0751092075333492 0.0389424184023743 -0.0137164180402892 -0.0690534701385893 -0.0325928255282784 -0.0943053561461023 -0.034415417024189 -0.00808747941551792 0.0286950650320904 0.011980821243673 0.0537025748741326 0.0185526460875576 0.106113428707953 -0.0885541943134818 0.0304460588198059 -0.076295026389729 -0.133015582382316 0.0452086394371509 0.131445051774098 0.0506512097802042 0.0275492997435531 0.122986974482217 0.0853197930810575 0.0810723868887311 0.0698408175763187 -0.0438223684109884 -0.0687387092381823 0.0514948432956055 0.024874208923794 -0.154138062537289 -0.0564086818556542 -0.0134696413817465 -0.142639944393876 -0.0423121163597488 -0.00524098746093424 0.0383501589984683 -0.00866697117526384 0.0450220779136601 0.0368567448326426 0.00626749698991215 -0.05694240478623 0.0227580163298369 0.0153084378168727 -0.0672703468475946 -0.0587075485286764 -0.0119145487691727 0.00239857203536779 -0.0243907599276793 -0.103775407161569 0.0520061593899105 0.105583699756204 -0.00890399113591951 0.120192002495271 0.0268412817936197 0.0120307338286817 -0.0786649106798935 -0.140765761930064 0.00517086229259671 -0.0150449034219122 -0.136545449968847 -0.00928695531676053 0.0173950702612024 -0.00125058001426247 -0.0751754749365467 0.109435954152796 0.0303584346958343 0.0310370478837247 0.0716175960698674 -0.00520282283153515 0.0553433009788666 0.040565736120818 0.0482463495540756 0.0711733433783987 0.099704242470985
  15 392.505776744583 ""  7.02212513433964 0 0 -0.0143474472871202 0.0137598012626803 0.0586903352860158 0.0533629272491285 -0.00781745910146465 -0.0310434969472168 -0.0194221207652615 0.0631203954561824 0.0545043856067636 0.061056207599548 -0.0475225649129782 -0.0329412799782654 -0.035381291040736 0.0122895533638751 0.00509467127702568 -0.0320699231153731 0.0186429492039953 0.0696668905343599 0.0870489339451995 0.0933011998576033 -0.0585021654529836 0.0853453680821736 -0.053500652593525 -0.0912643827188757 -0.0192375597090291 0.0917025523686732 0.0238446224475437 -0.0444425669786221 0.105175586837313 0.10128685952618 -0.00712415184308401 0.0670671359205344 0.00278710197539937 -0.0043594945775645 0.11332733419188 0.0533477312074206 -0.115411914492629 -0.0126111025530253 -0.00424227248672117 -0.0890763065038956 -0.00109673316637746 0.00320594881508969 -0.0868153736018441 -0.00698297553977604 -0.0560854815368215 0.0668798907720597 -0.00436734799439305 0.0411841274783186 -0.0533472909508792 -0.036076786828727 0.0468153408409218 0.0390993917644419 0.00851711328766711 -0.0426250652780807 -0.0307097332359343 0.112483405539927 -0.0428044050405103 -0.185060006723969 -0.00699871304634821 -0.139678562544487 -0.099533985185387 -0.0282873275728984 0.0765390954030607 0.177513279856022 -0.00934739901721683 -0.0175273914159094 0.131243974078096 0.00513454457954457 -0.0635954049180063 -0.0445054176310964 0.0755996291618294 -0.215170808394834 -0.0325656458532584 -0.0146232322520766 -0.012251529994733 0.0221655854636579 -0.0432582501508501 -0.0180595104270975 -0.0184190386010757 -0.0579776618656432 -0.0613408697302984
  16 449.582935503052 ""  4.69380984167476 0 0 0.0387831041538737 -0.0342839908633765 0.0432727008059032 -0.0255712759351014 -0.0029394982710335 -0.00982669172037554 -0.0231992880773884 0.0197962056301944 0.013629606267203 -0.0376187300712739 0.0115553287246198 0.00274278984052948 -0.00652308910315143 -0.017428437578864 -0.00488903028995587 0.0461788810516443 -0.0283728143567075 0.0447159236171325 -0.0495284445049748 0.0576726755836198 -0.0375917774596787 -0.0507273714034552 -0.0661634412037877 -0.0686502994281541 -0.0333716015748685 0.00861298043778926 -0.0777607464944081 -0.0715883762195374 0.0757262711248297 0.0827266027595169 -0.0577769830100629 0.0423214460771959 -0.0155552749916893 -0.0174476740822782 -0.0536152847318496 -0.0190832083539429 0.0176307896646916 -0.0143384086378937 -0.000706768521098068 0.0169450162397757 -0.00804523139129065 0.000178727587975101 -0.0229223433721442 -0.0113621849327215 -0.0244442708413856 -0.0510047123904361 0.0426073456988032 -0.0700149746488887 0.0233720354285666 -0.107951474187529 0.00226261118600144 0.062144732005761 0.0196316983364372 0.0753888102667921 0.0463309210887316 0.176591690118323 0.0214440620319966 -0.194543794745727 -0.00962785615133366 -0.14088954256921 0.0232273786591047 -0.0982642268091633 0.0810062842784332 -0.0516745390856521 0.16560246487638 -0.00807306332844144 0.210544067141138 0.0323179117514733 0.264175307499407 0.0463226134258116 0.112244457494781 0.0992975719091752 0.0584194513854548 0.0115784467410195 -0.0120907434712566 -0.00162953486472321 0.0696898798233443 -0.155642150534037 0.167213870805361 0.11908867282466 0.0302228999238056
  17 460.771815501334 ""  14.0303823067414 0 0 -0.0485650547493434 0.0971196986780724 -0.0375051820083103 0.0539805065823823 0.0334136346913187 0.0306566220914103 -0.00586788673569272 -0.0096578898344649 0.0210200036980776 0.057937996455464 -0.0528241604324387 -0.0181015766197114 -0.0335938907987126 0.00984653122590277 0.00253655360580875 -0.0530778522039331 0.103166752476956 -0.0271755068809566 0.125083229348799 -0.0493454847447333 0.0805682429969379 0.113072696266424 0.147378871288355 0.130261662909353 -0.00432526894667558 -0.039234426902871 0.0834562743070145 0.031317763235797 -0.103622376786263 -0.0777867676289259 -0.00642438690017277 -0.0283347125906778 0.120542975405105 -0.000551518909727637 0.119249669622608 0.0490894875926528 -0.110060584297323 -0.000748914605642963 -0.0096278980043149 -0.0996101559952888 -0.0131180086485656 -0.00849681134001017 0.0122933894064328 -0.0128221075599942 0.0355618472304607 -0.0443364565125623 0.0264904092958806 -0.0592726084177548 0.0437250649596557 -0.0477550691884017 -0.027107937390329 0.0317204078963237 0.00414583927151163 0.0513510374316227 0.0451072983424028 -0.0157973439731124 -0.00162558501361173 0.00028507621634005 -0.0155478403931546 0.0154277868739918 0.0567001458654641 -0.0466309972995602 0.00848436438387769 -0.0902703109043126 0.0990407382806508 -0.00824751422448401 0.0705912163383262 0.0133382081651445 0.17334989995628 0.0594626402851073 0.0207050058798823 0.135801503594032 -0.0606213598417399 -0.0274799429544736 -0.0283543494744207 0.0609135844066933 -0.117720456394722 0.115571021184849 -0.211093308498189 -0.157592881020058 -0.0686699311698285
  18 482.794446356011 ""  4.19898698024706 0 0 0.0840694698154236 0.0842660781682887 -0.0378778790760697 -0.00171123761994043 0.0578019610898378 0.0449493233590522 5.4863285949197e-05 -0.0347573637004846 -0.0255027793383819 -0.0515719143823219 -0.0476548615643745 -0.00111502728735387 -0.0864396411483985 -0.0527820826745538 -0.0169145264694015 0.154108493760464 0.105854188412806 -0.0441975875440146 0.0236979231036754 -0.0674451910871174 0.100686035597956 0.0175908454424738 0.168897879590197 0.152489380506249 -0.0192577475431084 -0.140542593299761 -0.0838246468810992 -0.0131853643112436 -0.120880873935887 -0.0962257081123584 -0.0851345314413091 -0.0247285773361265 0.142593557932745 -0.072248776245079 -0.00263000997720184 -0.00149242662638202 -0.11187157460531 -0.0445285801893342 -0.0228782814681588 -0.120624127477585 -0.0653036063543866 -0.025436577399229 -0.0107894030191497 -0.0056273126829314 -0.039948800495799 0.0149951167166108 -0.0060142311269749 0.026932689417583 -0.0386664522095662 3.97589621955709e-05 0.029749383266442 -0.0103686406459683 0.00263901297223314 -0.0152743904335766 -0.0229238574335866 0.0471194519202751 0.00820733289578458 -0.0501592445723498 -0.00258459208453958 -0.0466449620096726 -0.0570177852671122 0.00262765033063057 0.0344427583609858 0.0643356659386094 -0.0268985098174817 0.00769922433305065 0.011726011639028 -0.000767631996079623 -0.0512206279694891 -0.0437060955657737 0.0218981353154878 -0.0888949585261869 0.104341388455565 0.0270779439232687 0.0215549216777567 0.144993059834294 0.00723824556975323 0.0119676038042813 0.0706850411108785 0.00405678108697784 0.0176625994369555
  19 523.223074547776 ""  1.38596026559351 0 0 0.0336069719223275 0.00242753700184134 0.0603664685936579 0.00640804928914137 0.0209709876458769 0.00729895071513157 -0.0541577408064799 0.0343337992321455 0.0592386869667287 -0.0037349240954658 -0.0128961764186637 -0.00666372400608289 -0.0198457526965634 -0.0110793339948078 -0.00292919106973053 0.0145184323225425 0.025288719321814 0.0891609528062902 0.0273568306915724 0.0868286075136448 -0.0111298695767989 0.00470002048842526 -0.0216647033716784 -0.037513380794908 -0.077994925529363 -0.0131984843682062 -0.115908074078547 -0.14758447085347 0.0852201906124264 0.140985691915632 -0.139840935451592 0.0730034544082382 0.0775842167080044 -0.0134657091883531 0.00991914878487958 0.00740642786615877 -0.0358667004722056 -0.0146456944878099 -0.00475257767189898 -0.0300432893762154 -0.0124586481432816 -0.00238720163909773 0.0439203406718647 0.00778008763499219 0.0151136556398598 -0.0606680843836636 -0.0170120714059283 0.0381009149703537 0.0250786521947154 0.0637370895952145 0.00105266788552443 0.00124548096143904 -0.00604346298115709 0.00756407278100232 0.0512674093985875 -0.130636385641372 -0.0821513740314465 0.190623642510928 0.00109773879529235 0.0376687373291614 0.0572035737474404 0.0609801299743141 -0.0359644166636747 0.00277443928398284 -0.0607450957269631 0.0350227255360618 -0.0900954757949553 -0.0102597903919125 -0.0614690422547641 0.0380119149893308 -0.0663332695230829 0.060967788190513 0.0407140639848217 -0.0528597773035872 -0.144854411392084 0.0692811854096582 -0.0664147513018324 -0.146790559614495 0.10388707374518 -0.0719367655523103 -0.195704988150285
  20 701.916880769792 ""  14.3830082814246 0 0 0.017899684920697 -0.0163201000715444 0.00959178518064548 -0.00910705542572523 -0.0441516506647365 -0.00866829304509559 0.0013357395502615 0.000251270837743511 0.00471922441192234 -0.0180978188988539 0.0157291855481037 0.00481594764020814 -0.000120583467328483 -0.00403605264888774 -0.00121484578606091 -0.0646291148764295 -0.0331667035530194 0.0271240995834514 -0.046731740109768 -0.0333099573956552 -0.023108830135361 -0.053362754549205 -0.0818712991251364 -0.0312443978636809 0.00207446183587929 0.0309948100260225 -0.0318871107050853 -0.0236387469566778 0.0388024776339549 0.0481464604684618 0.00503546734785851 0.006880368518509 -0.0340057159105506 -0.0107128413784004 -0.0402505457977349 -0.0135265133220154 0.0235147312504293 0.000677979664958754 0.00243107826570024 0.023698174976529 0.00326149430104344 0.00102998086562497 -0.00568718783751987 0.00290586740617969 -0.0240968521751816 0.000235790969820602 0.0100709137146795 -0.0187193729919858 -0.0320362204714681 -0.0264818417160631 0.0128182600981893 0.0113259451017623 -0.0123052288999998 0.0229823977110719 -0.0199755174301358 -0.216475365152325 -0.147988453556446 0.0566552932014837 0.0144988294123943 0.265735614942058 -0.00495174847277921 -0.0292752360603548 0.0494642367961486 0.0590891723108991 0.0139264611675644 0.01673590145432 0.106633765618536 -0.0123012838534885 0.0581917269084042 -0.0349003760828854 0.0503858328966085 -0.0534797802789127 0.0308693105792648 0.103975189166186 -0.0176063547200657 0.1320291974172 -0.0387241105897647 0.505724786991868 -0.100104008691526 -0.335864883251926 -0.366133882440332
  21 799.161164081951 ""  4.62255260257409 0 0 -0.0180661345064681 0.00471253873070497 -0.0133129271660087 -0.00540360939281401 -0.0237317789077674 -0.00645096296064709 -0.0113756449688082 0.0118924440734468 0.0261336389180314 -0.00191860257800673 0.00304688510579679 0.00088083515305194 0.00457826871838159 0.00470009305899254 0.00148438991227231 -0.0531299526564648 -0.00770104862838207 -0.00950909717965827 -0.0152397240906017 -0.0302784348992276 -0.00784193180637707 -0.0157739225902573 -0.0229089664064474 -0.00179520451627879 -0.0082511347302706 0.0229536313998127 0.0497751710982244 -0.00134334914502285 0.00673542907244236 0.0171662507494726 0.000783270783440651 0.00648658538138612 0.0248133073275871 0.000383688441540116 -0.00934002416633702 -0.00353546146934952 0.0130107193611461 0.00557630797693929 0.0026675432910317 0.0124592710390676 0.00589349105580424 0.00129213574644868 0.109020236522972 -0.0211968280685588 0.0341466987406341 -0.000668106285537197 0.01199658793651 0.0329067270379084 0.0331866279425329 -0.0689037075862997 0.0633416960163609 -0.104623350769681 0.0231747185890262 -0.111537934212023 0.254848718378789 0.241866230459415 0.0534465541018915 -0.117770277307931 -0.0180387960270498 -0.115691756003636 -0.034761630003946 -0.0539968764709328 0.147413125145248 -0.256829464079277 0.153363094753198 -0.190918288510379 -0.0480267546983074 0.034905414001235 0.0179682134294914 -0.101563386078263 0.0840888813081328 -0.0531967783424223 0.0236980415641388 0.0169018002894766 -0.0307970112117631 0.0431112292027769 -0.0126042975205852 0.0934532368999425 -0.0472382897604785 -0.054822412915499 -0.0600681146714007
  22 848.730476756112 ""  9.2838259204337 0 0 -0.0519463301534788 0.0371105366409581 -0.0791828713297757 -0.0295902916684789 -0.0924294354207112 -0.0536344208489875 -0.0553066811607164 0.0612608744882014 0.0963992961389202 -0.00140593389625494 0.00119062628045038 0.00538221466160367 0.0199850413824426 0.0217610574886066 0.00766787786822161 0.00248352363532457 0.000852149156418048 -0.130310896734525 -0.0856172027284539 -0.243443271422376 -0.0171038493056661 -0.0450744880655598 -0.00869150292483149 0.0412241074088945 -0.0303365829293554 0.0809651559386238 0.341056391006573 0.0810614823244036 -0.0441073777586405 -0.0517448591131517 0.0442217660249898 0.00188870713024182 0.154770720118914 0.0054545425438839 -0.0255850747826181 -0.0153770435782068 0.0526407510467077 0.0273983904190871 0.0110543007821946 0.0425980516957553 0.020127750619865 0.00172101322288779 0.00144055758596134 -0.0182624095206984 -0.00687428090423124 -0.00426412475556908 -0.0100280513549451 -0.0141106698512853 -0.0230719887129916 0.0254599845871851 -0.0119355003918037 0.0260012148376354 0.00825937797684057 0.0379922428399389 -0.0211929587874542 0.0611344169163593 0.0700948315516485 -0.021914727196731 -0.0243624361761897 -0.11064404379136 -0.0795332288384444 0.0221854930980447 -0.0500750034872577 0.110774277914073 -0.0938713608729884 0.0957538079778112 -0.061850892164299 -0.000328663143298191 -0.0681676060853819 0.0409451183874714 -0.0679497486464944 0.0206759418302883 0.0900587199648755 -0.00419824208947859 -0.00473938930454664 0.136369305216721 -0.0247126911734204 -0.0226204904272968 0.00703284260361119 0.00318969666374777 0.0479907800381172
  23 885.646407235732 ""  1.60123240176093 0 0 -0.0140837270992346 4.74515755829301e-05 -0.0252748934153056 -0.0128777918416829 0.00105526705659215 -0.0176224110338846 -0.0191318037300848 0.0189060008810652 0.0283100608119048 0.00591478387343483 -0.00950926567606606 0.000713328663349147 0.00871660849678469 0.00881696750001273 0.00352141939038614 0.0769322440735645 0.0137810387912115 -0.0484264024850953 -0.00475673459193735 -0.0735903995940153 0.0102072509357806 0.0033540642481887 0.0576127650668264 0.0370169551469241 -0.0105982679136747 0.020814427811362 0.117731865071934 0.0325989408819393 -0.0168268613130121 -0.0236591967770257 0.0162114067970884 -0.00195925821632117 0.0458937802744899 0.0108412843318346 0.0169763734117361 0.00195976194802572 0.00609315306066915 0.00991597460396266 0.00202820627172993 -0.000370140602745484 0.00249427433492261 -0.000782264789772517 0.00847028976644548 0.086932791074879 -0.0274169753068023 0.00447209271064817 0.00503723643510884 0.00171051750858766 -0.00647822452566046 -0.030077205686793 0.0206348433343131 -0.0590572181094686 -0.0465208280656709 -0.00573251122752517 -0.119120118387742 -0.234567424253004 -0.0979570624066157 0.298029828972111 0.0889006294220625 0.193117522732651 0.286399387877186 -0.0338921692100086 0.0658316915490444 0.0177771409152625 0.145731102030416 -0.0856785528662971 0.334779421557075 -0.0370496755219422 0.172190138298551 -0.227772964632262 0.251963844326718 -0.238994128237036 0.0157028753106892 -0.0510037209755093 0.00808417798124623 -0.0621441345020283 0.0135691749173584 -0.12739953105169 0.0832201006399979 0.0894873951011529 0.106895954364219
  24 935.461132101615 ""  67.6337840171621 0 0 -0.0839669976828737 -0.0237410893628806 0.0288687297554857 -0.00320584228869846 0.0659692354803003 0.0333308561658811 -0.0180523996765582 -0.0377821333942022 -0.0341297152580005 0.00975722309540934 -0.0146261068254454 -0.00771334116757871 0.00734353024803676 0.00406124403438824 0.000789046821950239 -0.0980320111831681 -0.00735378338325111 0.0503108913633115 0.0607608488752186 0.161411369900529 0.0169664115319009 0.0394528641121258 0.0443130491940115 -0.00773872963758133 0.00415456788254585 0.0743918725710506 0.0591320667536518 0.035727354225641 0.0384833376029229 0.00953876416340317 0.0682512983585768 -0.0493518708126658 -0.204969441742375 0.0235966778997329 0.0568700753852516 0.0236177022154028 -0.0299955061568755 -0.0053666290818117 -0.00399401471973026 -0.0235890459995863 0.000293863176126511 0.00487078516998324 0.0899794558224286 0.0102143812650915 0.0208226524115943 0.000912471927140907 -0.0219967217652197 -0.0749744055511872 -0.054337252753203 -0.00588509982547229 0.0289917560305386 -0.0391294910919199 0.0169314910791713 0.0712387293897396 0.0939653421267947 0.126996221698305 0.101039955424695 0.0377721916485455 0.00792402104497936 -0.0817641813830715 -0.0861769776942041 -0.0243899539514483 -0.044698579672175 0.305147844540314 -0.130663076304675 0.177466839312786 0.0421698593209468 -0.00393251377008298 -0.121754475179047 -0.15594958199428 0.033653336202736 -0.230901678390497 0.0512266907647769 -0.00915936934210843 -0.0214872634717511 -0.0374860250017266 0.024656123440371 0.0796873836033716 0.0461161977879094 0.00611608449974233 -0.000920748473077001
  25 951.410328260146 ""  2.3143459903369 0 0 -0.00713801816413465 -0.0353373195708006 -0.0157516555970607 -0.0134226869741294 0.0555987220020358 -0.0767868907162426 -0.0214535445148938 -0.0607119981724752 0.0332932425080656 0.00570155191305055 -0.0199811445989262 0.0132892445787775 0.0101953905779103 0.00558963298743923 0.00680033437852106 0.0867773752500168 0.214294624126019 0.181974584388977 0.00339316864200603 -0.349883388327817 0.0763423307769549 0.017633935318861 0.364968330121681 0.244198368162063 0.00710312870360082 0.1782125960606 0.015173551554106 -0.00842278721556861 0.235893663443733 0.286483072816637 0.0722312442818939 -0.0245131232688074 -0.391191903374278 0.0201887463321507 0.046087215876865 -0.00550143316295439 0.00447315958418544 0.0288835203932462 -0.00127445139331554 -0.0327518320873808 -0.021770385102075 -0.0146305687657479 -0.0163662609913378 -0.0076041470569993 -0.00706955376759485 -0.000665560923017452 0.00456412972283208 0.0159852174337064 0.00756130569554383 -0.000166808166344235 -0.00470039005695506 0.0148030269333509 0.000857159644568637 -0.0163957335400227 -0.00893241049134781 -0.0158708403367077 -0.0215066479444543 -0.0367537171117858 -0.00512349766855353 0.0255276170604673 -0.0194314270717126 0.00517852582158069 0.0154206998867664 -0.073243992114618 0.0170448793837815 -0.0334824816554613 -0.0399907957678885 0.00471620663930296 0.0134394655732126 0.0571668005294605 -0.0305405838467588 0.0750436898778671 0.0109674043098392 0.00536978045363636 0.00306632483012925 -0.0387037968843066 0.0281126872460618 0.0260004628261931 0.0643971040359806 -0.00821593626196681 -0.0394107425593551
  26 958.159368497957 ""  5.03179409833155 0 0 -0.0931675075232865 -0.0121681656851778 0.0367409394238628 -0.000801731967894803 0.0476930679663305 0.0490480802883745 -0.0566481189224195 -0.0175497523049706 -0.0539808559015833 0.00555073278614856 -0.0107510476445781 -0.011263102539298 0.00687875241241605 0.0044383649820362 -0.00062166843881197 -0.036913205394836 -0.0922967262357277 -0.0607414880721213 0.0448063193457193 0.232143953281131 -0.00402308542350909 0.0323253780512539 -0.0474517728140297 -0.0676250219755009 -0.00855259443292035 0.0991715872148183 0.295813845964556 0.156494158226228 -0.0657557521732382 -0.183604924117211 0.152740223864755 -0.104224817420781 -0.156391661947749 0.0202298973460304 0.0463747794628014 0.025270297817173 -0.0318281131247687 -0.0141895240567932 -0.00362327658345805 -0.0150296682571111 0.00656971539351002 0.00884552042562202 -0.0521543878714937 -0.0108053389583334 -0.0251160777548965 -0.00459321656228719 0.0133905425002213 0.0540781469284315 0.0215349225966211 0.00532694880175151 -0.0204035798759137 0.0320686627008812 -0.0129939249326804 -0.0436502243139761 -0.0563302341698211 -0.0956635896778238 -0.0807197672363855 -0.0021548736755128 -0.0123927532669834 0.0277451721218314 0.027706056967928 0.0202390225297582 0.044961898415498 -0.196269836990663 0.0800248314673058 -0.110386800871678 -0.0287919356445005 0.000471812172383689 0.084433353981853 0.113983208323444 -0.0287773975886855 0.165617911435678 0.088967784486756 -0.00378077215257439 0.00865928302542065 0.0874427764638449 -0.000800914126743692 2.35863080706153e-05 0.183012016937171 -0.0597289720374998 -0.0950182459268636
  27 982.170205348714 ""  25.8230937434397 0 0 0.000189800825985919 0.0169182785703171 0.0176926832178925 -0.158208061059198 0.0075181322779144 0.00948522603240343 0.0358274605611751 0.00846923676352424 -0.0186182460127487 0.0253661125377639 -0.118886284970132 -0.0382143514163101 0.0941921808941626 0.0884926227224036 0.0302794371268858 0.0535045822897124 0.0615532762687935 0.0363217258186409 -0.115880445194203 0.0136072149637008 0.00997294052424707 -0.157596344771051 -0.022982169383526 -0.00950570321085438 0.00921742900699526 -0.0832781377087172 -0.146049278187128 -0.0550483459197457 -0.0362643729035529 -0.0218252899948097 -0.0778321347713996 0.0399634814234116 0.108373155519531 0.137868659527741 0.231893504241409 0.0792200454101587 -0.0151240844139469 0.0487602581323706 0.0106942101146382 -0.0177409260301875 0.0423622788795376 0.0177209066448981 -0.000548439721692481 -0.000800429538931207 -0.00491002608422093 -0.00012456689848665 0.000606244982125076 0.00193754751905274 -0.000762063394273763 -0.00168495255012865 0.00153240217915216 0.00535020430451924 0.00272235733605926 -0.00417740038476301 0.00841473209946974 -0.00494627828017383 -0.017410008744397 -0.0296160772177385 0.00390635951298725 0.0349339959699991 -0.0194461674881287 0.000281922604216824 0.00870521948837965 -0.0183825109343655 -0.00133953165250132 -0.00486776004386127 -0.0224730201658348 0.00324295122190143 -0.00337483710986586 0.0210326247795681 -0.0156544978126118 0.0249995032261079 0.0120648018226509 0.0088575464024553 0.00422133862976729 -0.0226410543866981 0.0233686713901302 0.0343079633956104 0.0387835816135428 0.00135525446035161 -0.0176244773181035
  28 1035.61059364367 ""  5.23152743514592 0 0 0.0599928118029704 -0.0784865669211004 -0.0327003849004987 -0.00615850568901714 0.0635494226415547 -0.00218874844744129 -0.0378818656852826 0.0473511444162914 0.0292735603495384 0.0141807405551258 -0.00212817195715555 0.00210038550511491 -0.00120391308940916 -0.0171379179485067 -0.00450315005779295 0.267065839866078 -0.135467662589143 -0.17429323016131 0.00365691671439399 0.0121142160132621 0.0179075305979338 0.0151889241547224 0.0982273050068169 0.0295090274293791 -0.0235581139994309 -0.00270108652420093 0.222863781112583 0.0829896048838714 -0.0842779752421733 -0.131330386061636 0.0423160415211815 -0.0169624777288799 0.161517720317914 0.0220760687195504 0.0593845671691265 0.016511084820989 -0.0406707264842536 -0.0136784654657714 -0.0123836727136233 -0.0465751783459755 -0.0259314415327267 -0.00437309317551045 0.0106410991415837 0.0233809417615119 0.00247814708358675 0.0014839289448472 -0.00249777972907582 -0.0314347136116515 -0.00190604013952633 -0.035375936301583 0.0359805799792988 0.0042292419386843 0.0389698901795948 -0.00117662216723097 0.157511856749084 -0.0239237836339724 -0.193228776926794 -0.14458691397154 0.0515364510415491 0.242680160640714 -0.125464300000254 -0.0362115402848082 0.0234113564368472 0.0184657232229564 -0.0674342678932728 0.0469057713840992 -0.145791831899898 0.0297404133105588 -0.112523437531194 0.0481912905351587 -0.0868113121101659 0.0295834602864823 -0.0474968841842245 -0.0186406923703764 0.00532034892971117 -0.287124190819709 0.0984495069030535 0.0653861827445027 0.237665763436541 -0.0267100818804473 -0.15993893029005
  29 1091.91612418565 ""  37.3981639067256 0 0 0.0008946475696308 -0.0719096475452922 -0.0718632421674466 -0.0103336044055061 0.062340702565798 0.0228720925925104 0.013464005111624 0.0166318465906236 0.0525025876247951 0.0185844229903885 0.00684313869457057 -0.000330845807480344 0.000987126524049087 -0.0236387375091173 -0.00938532891255954 -0.0618300815163493 -0.134965934010278 -0.109105602737748 -0.0158904397869088 0.101853783666331 0.00492788506678733 0.0411859195063281 0.0428068175463943 -0.0194387271990239 -0.00164056369704112 -0.0230999060548355 -0.0378093729166521 -0.0744775017270782 0.0221548841128997 0.0954179157669083 -0.0700100129903844 0.0482525552726556 0.110518518167264 0.0345223754078436 0.0816779804704793 0.0326302283429212 -0.0597563314300366 -0.0286890009307858 -0.0182893912314664 -0.0519580898849979 -0.0214168812983855 0.00497636878012484 0.0294460801594329 -0.0161601404766706 -0.0046554108950642 0.0125500774993367 -0.0107309398325637 0.0212900327507212 -0.0779167732464898 0.056957683891254 -0.0369582888758904 0.0376564380725003 -0.0670986299084341 -0.009771600972247 -0.117483482295363 0.0867336818338834 0.231389614239828 0.0883973294514263 -0.0327867735328337 -0.174775679415308 -0.119491573659777 0.0578719025591503 0.0452922683554116 -0.11642234958663 0.0951295335877021 -0.0946079740689987 0.158395270148055 -0.0456887158526836 0.225422675008284 0.0469198509298204 0.0590385415341845 0.10670912934139 0.0152179260937818 0.00796327155652487 -0.0293491565283699 -0.239154218137226 0.097426742750978 0.282339842710984 -0.0777920377554314 0.0552866988681994 0.0713276412049986
  30 1101.06259900814 ""  57.9096648782147 0 0 0.0759410719580562 -0.0217329992550388 0.0195097817540712 -0.0171234588222023 0.0168466107403021 -0.0080111415592788 -0.0437027772707613 0.00861783110016671 -0.0123657891036415 -0.000331786425668392 -0.0119906441688763 -0.000799412399191426 0.0114331978268494 -0.00138129610744223 0.00184699845340035 0.144620861998065 -0.0410453391045901 -0.0293576385483437 -0.0281205255053317 -0.0386308678189627 0.00834359040328277 -0.0664237848427649 0.0185260204923178 0.017968233753912 -0.0168647075868048 0.0476833604647883 0.18273995433273 0.113379801974658 -0.032435367766076 -0.110458209836088 0.0980931876162871 -0.0589623179220397 -0.0238279802805181 0.0288662782727054 0.0583255907968454 0.0140061305000292 -0.0248162327050359 0.000969468761796784 -0.00700265893556624 -0.03565252941107 -0.01880986261924 -0.00503287521046809 -0.00976918774351175 -0.0731487843278954 0.0403616906877003 -0.00904719302648994 0.010883207290438 0.0279168058466192 0.0550654097931352 0.0450362469225133 -0.0589976911672756 -0.0456981179535144 -0.0277256619114033 0.0286351320881222 -0.0614204600907949 0.0903644566015689 0.209042678269153 -0.00506331142260707 -0.106441867603398 -0.300991372605104 0.188426543395025 0.0371092631710195 -0.117632733909886 0.12708403716416 0.037424338417565 0.0173691024857479 0.17361464809805 -0.0311977101690684 0.0171590611928259 -0.150387882448662 0.11120528921628 -0.163669315678376 -0.0590850119363142 0.0519996933504793 0.00479521174779187 0.0658619008101504 -0.010176129726443 -0.0630621986044087 0.107283652898203 -0.131961369779398 -0.273317679403712
  31 1130.49694013025 ""  7.28657161154056 0 0 -0.0297706244843755 0.0192031344448186 0.0914416584001581 0.0354261894386481 -0.0293077914629484 -0.0652849189153245 0.0102470734119173 0.0299938775327378 -0.0555518699182364 -0.030361248122239 -0.0143002824615263 0.00520065217237565 -0.00810047869667397 0.0338774123158038 0.0260372693420966 0.100752142656781 0.0822340827388351 0.0974218721881767 0.1707800858343 -0.157031610344382 0.0206319785776164 -0.0441165706106099 0.0988462362152801 0.100458277902346 3.7909296145596e-05 -0.0885568062490969 -0.0154929280415187 0.0405315829131655 -0.120934231420189 -0.202240691865016 0.00856980487093009 -0.0021420678434511 0.102845741087411 -0.0640836376361715 -0.13012943313494 -0.080962831079604 0.122118312713379 0.0990148623640557 0.032415059663286 0.0574472166252225 -0.00419383609731606 -0.0374824162877865 0.0524207849069914 0.0209840253516072 0.0161341825324047 0.0142942709491287 -0.0224998613890832 -0.0195576259781464 -0.0900046522157129 0.0359735041443457 0.00422973273830188 0.0323409752197167 -0.0456304883967439 -0.0101088512624813 0.076437012580065 0.0646478766245321 0.0243215897922083 0.110017189824892 0.0115043739758382 -0.0850072338301723 -0.225581354595021 0.0348352949024879 0.0784882230443294 -0.0851370361821434 0.0529269609681616 -0.0604214520536635 0.0902732234997329 -0.028884138051587 0.171828458365678 0.0561104210476001 0.0252276727803206 0.109758565533688 -0.0264582296489768 -0.00636500850909349 0.00938505549168781 -0.055450451511655 0.0186116602263015 -0.0552298734056783 0.233435885600689 -0.0585534756419925 -0.185999808478468
  32 1146.64912060767 ""  185.060234855672 0 0 -0.063048475766763 0.000395667380982505 0.0437399007197543 -0.0953442758240417 -0.00145121027017008 -0.0391833213876289 0.0310407200109543 0.0238353839447801 -0.0286680687189021 0.129685442826314 0.0835409294983536 0.0304467579449548 -0.0457210811830009 -0.115180959234543 -0.0201557658629088 -0.0301080083099526 0.0507469086959818 0.0768954864980494 -0.0145320014383229 -0.116405257252265 0.0163373037273899 -0.128949540578091 0.067853343770416 0.0635370307709643 0.0083265676245872 -0.0944031494443455 -0.0926840358782575 -0.0406738402091893 -0.0782841146752963 -0.0902643560253789 -0.0623223747773278 0.0391189962745183 0.122022228690776 0.0198400767404883 0.0923826625441142 -0.0112840789437296 -0.0279807054025051 0.0179283431834323 -0.0413797502059329 -0.108863867458186 -0.13676562376779 -0.0490015804401138 -0.0083811614280667 -0.0108623348420314 -0.00350624027444804 -0.0048332263361427 0.00441848149270844 0.00618255150536545 0.0175290726401459 -0.0056064474177963 -0.001402064028148 -0.00700157523026938 0.00793083501650394 0.00178414722661595 -0.00761692285734429 -0.0188192603396034 -0.00944341757128245 0.012246935688044 -0.0182330509269518 -0.0503014276034041 0.053221534109647 -0.00593521677304247 -0.0139590151928607 0.0149350612353219 -0.0072217197643215 0.00987916979083433 -0.0122124816497897 0.0044417137048269 -0.0310819829652317 -0.0120900982163382 -0.00317254250276955 -0.0217926916442364 0.0223312405028415 0.000580291371337224 0.00936593020483418 -0.0200821488119619 0.0206453630352136 0.0245728323366567 0.100284306380952 -0.0160556910849594 -0.0492375248714057
  33 1149.01364827146 ""  6.12041972218884 0 0 0.0825448641276731 0.046727701477148 -0.00424239260476147 -0.0615665050597722 -0.0260449305466492 0.0440224861387164 -0.051366555568103 -0.0353185062145608 -0.00258510441466829 0.0508918951200177 0.025527582225936 0.00373002540638605 -0.00249126386057482 -0.0438922798617899 -0.029706248140699 0.0799593549327278 0.0834585375089733 0.0330720083647075 -0.191979243476217 0.0379589122860409 -0.0198356814327523 -0.0554409763183238 -0.154258960976519 -0.083300341648532 -0.0132259073355601 0.128145729717277 0.147138997834896 0.10287023130689 0.0732092866811141 0.0303899423002234 0.112479982737245 -0.0768531807841979 -0.198247357639714 0.047826163464903 0.0976489944910699 0.0687138675876308 -0.101809927382986 -0.101228469795467 -0.0307324776008725 -0.0400262142728686 0.00196457444881567 0.035052554563213 0.0442500352546881 0.0432894512466589 0.0109700721213084 0.015430127206623 -0.0243765781636596 -0.0339522333384049 -0.0762457794681382 0.0223849885090714 0.0269832570509376 0.0287780207069124 -0.0274200894139411 -0.0132893534961713 0.0654130627992992 0.0418210468130266 -0.00866670148507199 0.0589785166593918 0.0544238262236394 0.0655378641832661 -0.186543227063022 0.0225316498197699 0.0858186199610168 -0.0769014014271058 0.0271552629452657 -0.0433497533810312 0.0320253796728833 -0.0130946438254745 0.126433474395405 0.059502912212014 0.0079776351972526 0.102135358555483 -0.0451620332665109 0.00743186490755574 0.00115318463601517 0.217770560685165 -0.0962443741586039 -0.237183342997692 -0.106177797067264 -0.0147489768793238 0.00781169993609934
  34 1180.23033307355 ""  10.3903745511602 0 0 -0.0309763146741426 0.00941976801668762 0.00273203043022648 -0.0120196838290001 -0.0158617028216567 0.00163949076232726 0.0158520718824995 0.00297379838416832 -0.00344311049899337 0.0196639013031537 -0.00769695921552097 0.0443522792024175 -0.0186649283396375 0.03427580456286 -0.107764883320885 0.0752632989717197 0.0853358663948955 0.0322849190389923 -0.0716879797092921 -0.0374278205962768 -0.00256752101999533 0.136355703529427 0.0429637715793087 0.0132393596269351 0.00651154153689648 -0.0221816241794263 -0.0525228924942651 -0.0243709921071512 -0.0103275541157825 -0.000739776623534532 -0.03526106084311 0.0226459252951334 0.0249494335033648 -0.0418558679708423 -0.147190791761422 0.20286310092997 -0.190035335341464 -0.476755908483175 0.00231756002812642 0.283190353646972 0.408922949048285 0.289972596078417 0.0032308395847807 -0.0136766534337159 0.00323720959391707 -0.00292065534949479 0.00264452417834574 0.0108021029354025 0.00456983491083578 0.014901442366927 -0.0222788657709247 -0.00667478939151775 -0.0110216803828928 0.00699031546109354 0.0689486279567676 0.0118724735560578 -0.055924256591221 -0.0763258877344602 -0.00945160666343963 0.00622719471464257 -0.0113491383463546 0.017060633130357 -0.0154421279570335 0.0252492236888761 0.0142699913003432 -0.000731613003276633 0.046736115984421 -0.0109329726390458 0.0150691875324248 -0.0248083853669033 0.0218704259725733 -0.0212313163278136 0.00371383029484344 -0.00732473275711806 0.009976929800045 -0.0847888808471934 0.0360093777714843 0.0325307959608501 0.132932407569098 -0.0148966411372266 -0.0686808437677624
  35 1189.21743459751 ""  12.0401565910384 0 0 -0.0129821259071052 0.0195936309413951 -0.00752797807750869 -0.00292803786712033 -0.0145776432066518 0.0135678955746952 0.00444269032995038 -0.0101137439329053 0.00293851072389232 0.00956825477200509 0.00710694638755236 -0.0151154977214818 -0.0101212527875051 -0.0070926586267716 0.0251810914879536 0.0316951677142129 0.0412846064179599 -0.0030020915554388 -0.0285045381906715 0.0295089643661394 -0.010576840254747 0.0327709649014012 -0.0307314800065791 -0.0183702636648767 0.00433540604377869 0.0127939858260487 -0.0212224349487481 -0.0139005728875385 0.021910807258316 0.0380637455983928 -0.0107081289283324 0.00450060992146719 -0.0310917742404791 -0.0225246845793092 -0.0253334277504816 -0.0664328236499904 0.0793177457308414 0.116888753559504 0.00831860518410846 -0.0276189326455317 -0.0838301812419969 -0.0709668478702683 0.0218472101740891 -0.0297625297955978 0.00351281009810944 -0.0068967109702971 0.00747533269364115 0.0414827143866307 0.00304160690397926 0.0688706113128977 -0.0989111120750964 -0.0209397187557713 -0.0539286239742328 0.0289014851250797 0.339560418310285 0.0899095395883116 -0.287176120032789 -0.460898681422758 0.0312745418285868 0.302518122472987 -0.125388758267833 0.0864053607126603 -0.0417792845477482 0.0987337534379127 0.0598469119338017 -0.00779633624793779 0.200319279462675 -0.0488658111622567 0.0946265981544123 -0.0947450657777993 0.0980960751269272 -0.0703801832544887 0.0136915798830164 -0.0253151524526589 0.00419807294124522 -0.0192514367180941 -0.00713812059494061 0.00645319362333216 -0.00579485407812012 0.0453999493111653 0.0870530337458214
  36 1213.81196854353 ""  3.84879623791065 0 0 -0.0353699914068601 -0.00850677848977185 -0.0499660488692942 0.0103655278188434 0.00716772167460594 0.00868369756443688 0.0303595035552801 -0.0125331290632341 0.0330544807477791 -0.0189326045880779 0.0074006561883554 -0.00174993765967028 0.0221264397019608 -0.0105958279688193 0.000696155723376855 -0.0235588305374792 -0.0983995519262617 -0.140027121251439 0.000388673407445693 0.0496565204019714 -0.00809199487301059 0.0356330600777069 0.00923491629594802 -0.00753335871139733 0.0152199399944563 -0.00952943909682241 -0.112122776000587 -0.0794586938396458 0.0407978781333794 0.121612991649941 -0.067583854095952 0.0418853483836721 -0.00541510491389776 0.0556398806671678 0.104349023900646 0.0279780592471657 -0.0581406773333466 0.00413609188291093 -0.0196499131078248 -0.0741394130406754 -0.0341667316280944 -0.00227083684429789 -0.00715523895268818 0.0195746618844819 0.0390758240208252 -0.00544317330133183 0.0122655257840444 0.016534089935857 -0.033187765525156 -0.0270331088803064 -0.0201865336980952 0.00283476748688406 -0.00354441972020136 0.00223499817198987 0.329937807048108 -0.122307621578338 -0.450006176491744 0.249030537578059 -0.0407405654308376 -0.414829374255917 -0.0625681955339923 -0.0251765939934812 -0.13769926372181 0.0206424866174596 -0.0201109910358169 0.0151628893112005 0.018101081373115 -0.00464269032918771 0.0218004992205672 0.00898351638710403 -0.00961106398101221 0.0151288814509904 -0.00821476236781401 0.0238871189405858 0.0704528471277032 0.127748189552729 -0.0166107318868544 -0.159238397052789 0.12451144334532 -0.0904306768142006 -0.120175210366256
  37 1216.72192400905 ""  24.3594047502804 0 0 0.00621151385937695 -0.0329885853795234 0.0425117919019025 0.0497745184566305 0.0260052502412966 -0.0658350583271623 -0.000637551333346375 0.024981485987012 -0.0170866361425421 -0.0624835846688654 0.0104917457510448 0.0403532267063889 0.0742899853500812 -0.0243373149301045 -0.0356233251039501 -0.232601132096034 -0.167920066496635 0.0134271184228056 0.143715500932338 -0.126183430854731 0.0224982297809905 -0.279791079196016 0.0600600850278967 0.0954763356514776 -0.00624359667135971 -0.058597207304178 0.0243828258670323 0.0045644821672725 -0.0620844246468771 -0.0918626284547105 0.0174844889161068 -0.00523384010652667 0.0780807748985495 0.180999584229089 0.310726211887264 0.161803644278013 -0.280090270200192 -0.165749333895359 -0.0670115589823876 -0.18198755947474 0.00935907002539861 0.0894480899643141 0.00551330500883826 0.00475887428359998 -0.00522086751616273 0.00063025506423606 -0.00104746945350728 0.00278910771507806 -0.00179878759463338 0.0107728221048456 -0.0122841818756816 -0.00138416204880045 -0.00814941266597812 0.00317033839189351 0.0498020473465757 0.0363100292184629 -0.0353589975392205 -0.0981783722594683 0.0283058368415042 0.145906560978297 -0.0417167483306502 0.0162555751591835 0.0120192440222721 0.0115237546433844 0.00645147766015994 -0.00163724624916297 0.0239639588883207 -0.0060859014240044 0.0195334496679536 -0.0100321798429898 0.0145818563455181 -0.00405594612624056 0.00848266598613844 9.19873428397567e-05 -0.00813926838165569 0.173930965271672 -0.0770575378717725 -0.0807654059864534 -0.182877901513585 0.0232757307906328 0.122500764934941
  38 1231.49718345516 ""  14.2910141598287 0 0 -0.0506358164809592 -0.00262864019625463 -0.0381358716662936 0.0167040371869838 -0.000948355029603092 0.0114275665996537 0.0324327527761765 -0.00547428861177937 0.0239212762972407 -0.0182469931516399 0.0110846903136193 -0.00888504678114978 0.0182124295614902 -0.00913894844532029 0.00366355678994802 -0.0497045306242434 -0.0556523208249051 -0.091594191975587 -0.0927750621466737 0.0155259970999805 -0.0216526283363691 0.142956141271429 0.0334145937587426 -0.0106645515266979 0.0138218907449983 -0.0256562256538009 -0.118083878404465 -0.0758687982047397 0.0178698287890998 0.0841164969645823 -0.0714204067123956 0.0455009033827185 0.0148934733504763 0.0433069550850176 0.0808077857243142 0.0137220041185167 -0.0433962155547344 0.0173996750670304 -0.0172717757048347 -0.064342597119153 -0.0366061897937293 -0.00988039496350687 -0.0349636208787961 -0.0329820942532943 0.0107170420780633 0.00698183535286801 -0.059318772782175 -0.0838704497838998 0.0417068369302343 0.106333769169685 0.0835667101156604 -0.0112642300496485 -0.00922258946578665 -0.0139519610196164 -0.0564474572896594 0.0263300828585689 0.0756353675306474 -0.175946240773074 -0.0139243024186684 0.103073095121612 0.143028970144995 0.0921504540925214 0.338350730690759 -0.010090829918322 0.0630412234405573 -0.0411061210308689 0.0255111009096117 0.000922336202830622 0.0380171146310374 -0.0120077752450873 0.0551412100034715 0.0279564002407509 -0.000113522338151996 0.00321697050389622 0.0360686606513407 0.105078556925706 -0.0270175848975472 -0.175896753902785 0.213487159246231 -0.115421344892465 -0.205601494234676
  39 1243.65202002686 ""  69.9272895812135 0 0 0.0426014212819195 -0.0236345387170337 0.0198713346939679 -0.0301680077879197 0.0362515302667472 -0.0236897070715835 -0.0210596497848732 0.00288879738647561 -0.00822723271992848 0.0372343119326388 -0.0287058231983577 0.013519218401353 -0.041816855508078 0.0232460939214703 -0.00177148859476942 -0.0400828218240002 -0.10203784135515 -0.0177327382058991 0.200620446996628 0.0202707492620346 0.0408727616140465 -0.234077260326268 0.0126729871140172 0.0418785596673644 -0.0083764662395033 0.0159061675040569 0.0888036447208947 0.0365171046007312 -0.00312353402901885 -0.0313231276549526 0.0447970224409878 -0.0302792451969908 0.000170966934698516 -0.0996639770702219 -0.178745351873361 -0.0417420470931929 0.114639788474309 -0.0106381525156968 0.0416545782607831 0.142729082070317 0.0719887786906646 0.0102881284713854 -0.058389743557939 -0.020205405420111 0.0310628500075251 0.000841168475195051 -0.0385691851546169 -0.0546060822032334 0.0221254212516257 0.0704200824873074 0.0547025392489137 -0.00663506041771831 -0.00610231415661769 -0.00960434142687643 0.198634522323697 -0.0821296991377373 -0.316443284560512 0.0140656558517672 -0.0482798879354153 -0.232961752718429 0.117337846134994 0.0567125303471646 0.17681693779481 0.000327989267714853 0.0296894174883312 -0.0202892780182143 0.0172374557892194 0.0016810325543939 0.0369824142138007 -0.00634860690737232 0.0376213317707849 0.021300813400251 0.0182713853793102 0.0139577856168207 -0.0179198410795441 0.0148809314503449 -0.00283759755660987 0.132780273785608 -0.259980393170039 0.0986467771563787 0.227687261375966
  40 1247.88302053667 ""  67.5293632942675 0 0 -0.000707461375597439 -0.0460708907205348 -0.0295406098118345 -0.0361419730357107 0.0653251557750005 -0.020899843660786 0.0143806763332806 6.15518713835721e-05 0.0252745818736201 0.0471833775549 -0.0327725687457094 0.00725608526072712 -0.0537088914692664 0.0271877906621438 0.00227049744531318 -0.239828990097727 -0.280631629510032 -0.158350823866971 0.167085470920573 0.0504063073697463 0.0344674170667225 -0.134363001087081 0.0904553686121389 0.049245448705764 0.0029107539548723 -0.0271537883117448 -0.0540540347952711 -0.0492793328355658 0.0119005625224199 0.0625042065665195 -0.0265808168251154 0.0169419392666563 0.0226246570059757 -0.125293732918359 -0.218588496876105 -0.0617559931210569 0.152651989422989 0.00859122875437173 0.0512322414657617 0.173306110402312 0.0767818431202071 0.000481866086602673 0.0322760297115362 0.0182264182159949 -0.0153878679982468 0.00191177997489241 0.0138289053681442 0.0197779231438092 -0.0148580520120165 -0.0259945353766507 -0.0234738598136332 0.00329116558778891 -0.000891728828793642 0.00313111563041416 -0.0796980793202361 0.0753204008953513 0.15778677667067 -0.0453452549309841 0.0483179033000587 0.222343689321373 -0.0739662879845319 -0.0152968720753455 -0.0649324835319298 0.00405292957268872 -0.0125299988879553 0.00782171734473774 -0.000942196656098277 -0.0019856282407214 0.000907978339444885 0.00348945692519957 -0.0087462872998669 -0.000413288544142737 -0.0116940136916931 0.0193371748363334 0.0315898878915319 0.322069107747141 -0.112214856339825 -0.321193380336609 -0.0065091802258987 -0.120194977883653 -0.118636717535349
  41 1299.80372576412 ""  19.4936206108459 0 0 0.00538876573290046 -0.0313698789109805 0.0188618599669875 -0.00260518071915218 0.0104087836157078 0.00241664605798172 -0.00264351847359352 0.0195329930712625 -0.0113646909087339 -0.000553900694993334 -0.00144682405229659 -0.0139427534330552 -0.0022457474194543 0.00308067035817114 0.00357101401740761 -0.104095514063377 -0.0194300119802379 0.0786941228036122 -0.194836157616276 -0.0684069702206773 -0.0197188882463804 0.222456766996644 0.102501337360802 0.0124972896920456 -0.00747983278629458 -0.0449974337426116 0.0223607758647468 0.00366447978967505 -0.0328650044179771 -0.0565299120010693 0.0189869024679861 -0.00561633558482597 0.0541041887791969 -0.00663764393370902 -0.00882328787736855 -0.011388095441823 0.0115516776112722 0.0143620173048971 0.00126702516536552 0.0131008133220802 0.00130616929378471 -0.00687770761381482 -0.00167899842734402 -0.0301834663383687 0.0122687169216263 0.0164379937077478 0.0168604634954708 -0.0215017796183052 -0.071903281667613 0.023388316401153 0.0874093705713088 0.0197292581897416 -0.013774159327282 -0.0282436845903398 0.110715384554431 0.072089265793967 -0.0377745167977874 -0.119101074815186 -0.01099704937041 0.0800611091180154 0.391638061731394 -0.0355027913268895 -0.626796397220066 -0.0766555556866041 -0.0138524189947098 -0.0288558481650491 -0.0183645405180242 0.00234513573707335 0.120633063725322 0.0391071232371121 0.0352045835563701 0.0733961264722711 0.00793694193750245 0.00162527925457465 -0.00843528485321668 0.0713574839012579 -0.0334494176374629 -0.0168190978900044 -0.0514884210481436 0.00416276534577571 0.0303612773662564
  42 1304.80544164512 ""  4.6014671844102 0 0 -0.023570842246819 0.0718001645959586 -0.0374425141558614 0.0125199624992837 -0.023223783590883 -0.00758423241070445 0.0088413632001869 -0.0422217234486215 0.0243366414912729 -0.000949168327104026 0.00326135999779974 0.0302166319055893 0.00584369842070542 -0.00594112957501717 -0.00730813440776481 0.220046736520051 0.0376276155559052 -0.178834952800635 0.407354410085546 0.143463231746588 0.036168189332525 -0.488255767961217 -0.212825033634084 -0.0147947208106562 0.0171125184085159 0.0951228712558085 -0.0597583112575725 -0.012403682566229 0.0673126277556137 0.120541053936931 -0.0495260023935644 0.0168514941618172 -0.114584858798658 0.0144934161635181 0.0175577997635713 0.0235252160997115 -0.026910583793359 -0.0300320231287323 -0.00317448323591731 -0.0305613414338188 -0.00310723931715721 0.0151421863790544 0.000812177896922661 -0.0224029266080145 -0.00169580030644506 0.00761705847301997 0.00866454065051002 -0.0082116088394959 -0.0279982058175257 0.0109144602954971 0.0396991130306906 0.00961087489012445 -0.00537351190621226 -0.0112016479815458 -0.0150833355748119 0.058008626410286 0.0758258198099976 -0.0788806494764619 -0.00876201886751278 0.081019101393098 0.18964303637212 -0.0175928338891982 -0.279629427449703 -0.0434980688037477 0.000879809665549934 -0.0172010507512339 -0.0122824804335168 0.000451023192737884 0.0402244384174106 0.0158003186715115 0.0129828867122476 0.0248473496663899 -0.00400620478445798 -0.015428808476025 -0.00306063905356079 -0.149185431564847 0.0532062864164958 0.0491084725303635 0.157969020162899 -0.0101956732348994 -0.0908867057489732
  43 1371.89223822696 ""  10.973351937214 0 0 0.000146590936820374 0.0115825715406916 0.00876967314214624 0.000256705619986259 0.00256093306993535 -0.00337360395576905 0.00174021534989606 -0.00532497762881257 0.000658237255545968 0.00177608567853407 -0.000657666707299309 -0.000867952462696891 -0.000746666874092315 0.000212187614586656 0.000199619827474662 -0.0238200279505736 -0.0595687679108114 -0.0496737325944056 -0.038563126383971 -0.0259714782626874 -0.00348802526621355 0.00308882515633459 0.00678824440959299 0.000378030064570828 0.00279520113800293 0.0111168049809126 -0.00899408792400872 0.00111986754301429 0.00396044778151571 0.0083783160286652 -0.00650407249007931 0.00139164520157567 -0.0116338866872626 -0.00180330910821914 -0.00280515497760518 -0.00229324914409222 -0.00013089731996069 -0.00291525081740859 0.000642520418664858 0.0015042361169219 -0.00177791723864544 -0.00297180799516985 -0.0158603302984448 0.0170901226591985 0.0024468464331385 -0.00589550409047305 -0.00124384069636658 -0.0214591729290193 0.0749903352926292 0.0224615229842078 0.0609371375654191 0.0439323537780773 -0.0648615764815824 0.0539234680687529 -0.0969180029939622 -0.117709160904897 -0.00258735350045641 -0.0296222734129748 0.0077780558743817 -0.0556067251911459 -0.457380733666272 0.010767190720868 -0.326665374271865 -0.274583551829709 0.27064419067853 -0.16184851010851 -0.17552529059228 -0.0638279708539458 -0.194673331451643 -0.167289713417865 0.208203823615155 -0.277279134724321 0.00702822840758144 -0.00216535363559383 -0.0028803444961658 -0.0153391549652335 0.00798547553363274 0.0096179729612967 0.00291967228147228 3.81453421184932e-05 0.00184241327450368
  44 1381.97490726601 ""  56.4531634602799 0 0 0.00402487626272778 0.00418803309892178 -0.0078751750679461 0.000589402513700526 0.00144214877450529 0.00113055131516347 -0.000285415601884582 -0.000919486653620312 -0.00252060861041769 0.00144071073117545 -0.000447104339799834 0.000168667559852177 -0.000610919743554448 0.000213820825731938 7.47064577150952e-05 -0.0660597580890391 0.013072847405378 0.0274891700875377 -0.00295067478238887 -0.0031928763007392 0.00149829435978183 -0.0185324622241701 -0.0135491294748128 -0.00728902198269033 0.00203622084745623 0.0120163005485439 0.0124241080335707 -0.000560990073600747 0.00861005980022844 0.00606108862475836 -0.00922180351457268 0.0019569678469156 0.013684393452539 -0.00180462546265398 -0.00365612078969017 -0.000359477583174823 0.000440097803514 -0.00343124623641406 0.00112142281776548 -0.00104672788102005 -0.00270820556839147 -0.00292713355498078 -0.0321145469879657 0.0102518383184558 -0.00487980916595894 -0.00554346972794128 0.00245893136521289 -0.0128630209264632 0.0917227413550932 0.00615047783843794 0.0607470806727956 -0.0846574467254656 -0.00265672432767446 -0.064110909992609 -0.0817925225565869 -0.0277369237875306 0.026973345194492 0.0641246080504915 0.00451415632205919 0.0147682799905071 -0.425880510856977 -0.00685438177979752 -0.285926821888129 0.337431383667549 -0.10628918825025 0.0509197548374947 0.336047827938872 0.0100188040003959 0.239319663353833 0.0923707432555268 -0.0843976757622887 0.309350775797731 0.00684643829445869 -0.00495912493567111 -0.00115835436046266 -0.0288127741909184 0.0107559413680266 0.0209625300415618 0.0281871599132535 0.00554355871125651 -0.00292158165939974
  45 1384.96717684307 ""  8.32374874660672 0 0 -0.00157155562296212 0.0923754927739552 0.0997842009465048 0.00525106777999979 0.00984354316959754 -0.0290083259064035 0.00476218784921137 -0.0383034169682807 0.0235191683199587 0.00815376291999905 -0.00302830819542118 -0.00604696319648982 -0.00183533673847595 0.0012776263028677 0.00142565883369033 0.0639965780091609 -0.491155390776699 -0.483142322713821 -0.295454736802589 -0.197637169481765 -0.0354255819740385 0.0467510820798437 0.0711052184828117 0.022945114211329 0.0043365518704477 0.0547986449071797 -0.160475700569546 0.0626995470534141 -0.0184537643380475 0.00784294359707464 0.0122835473698195 -0.00597228963568092 -0.185010217008395 -0.00722268836101678 -0.0122736630516044 -0.017737653468788 -0.0114356457666504 -0.0190423000107398 0.00101257165635809 0.00734199317977305 -0.0102333526178488 -0.0167853904335781 0.00800088407387995 0.0010224704358967 -0.00100137771131105 0.000349502421585872 0.00124162763029373 0.00366496691646336 -0.0067798316087258 -0.00565583564399249 -0.00617050645987835 -0.00694155703389659 0.00836202851878687 -0.00796517859103158 -0.0179633831658459 -0.018296789394706 0.0150550478700554 -0.00785365240424017 -7.01478199824449e-05 -0.0259787504519321 0.0318576155716899 -0.00646096330087349 0.0288565325673798 0.0359898139337578 -0.0402457401657554 0.0221835359202714 0.0293073338340335 0.00861706885318264 0.0314051427968191 0.0218768259677012 -0.0304384271309446 0.0359110441230468 -0.00413254886167448 -0.0112454407010671 -0.0231271011517493 -0.0793353203278415 0.0139285297726116 0.111500829017517 0.0147428599119454 0.0657931867039307 0.0474873190390833
  46 1393.58275736587 ""  7.89418301186773 0 0 0.0587252845379715 0.055786829279172 -0.0370071765488497 0.0345117722779861 0.0316581459617533 0.00412753823827654 -0.021876261402357 -0.000816222137121517 -0.000302129687290331 0.0134632845890296 -0.0148475872402145 -0.00263332574402112 -0.00714990917583878 0.0104538886506311 0.00325109607594193 -0.631807580059183 0.0103857854557741 0.192775067919959 -0.24403014776413 -0.123119011691069 -0.0192142703917599 -0.266695785294367 -0.119828815534788 -0.0364753817173897 -0.0124168413978974 0.0689757909852992 -0.0233465858316985 0.104742271109009 0.0176416215927019 -0.0417092671635289 0.0283326054416799 -0.0204386220996279 0.0102551615694635 -0.0318914107376449 -0.0685366256701058 -0.0216270071928745 -0.00312335246457556 -0.0488956519497712 0.0154612426046252 -0.00448475871543086 -0.0291467721481784 -0.0408202865161026 0.00752605601838368 0.0016986912361995 0.00957365431606511 0.00069162729160329 0.00011867605405806 0.00156980527072675 -0.0123191314664571 -0.00157401410427925 -0.00738172853341401 0.00387495958515889 0.00253535663242566 0.0038382286150908 0.0097529351158878 -0.0694016066073561 -0.041131250466012 -0.0536090101926565 -0.00424942159865227 -0.0634477525458773 0.0599141150555803 -0.00334349494208971 0.0367062793279201 -0.00770200370595449 0.0150461746332413 -0.0033675436627418 -0.0145410364776563 -0.000647799904501783 -0.0295217820538859 0.00305023852727931 -0.00536787090451845 -0.00373320297042199 0.00431382203551932 -0.0449130752363861 0.0309733281847841 -0.249386448153217 0.0863063057539653 0.0501677057273444 0.275693557967077 -0.0352024272091425 -0.109867188124641
  47 1423.61770148195 ""  5.13424754117146 0 0 -0.0275798962558727 -0.0368995929922541 -0.0250432129705644 0.0256093410247241 0.0262952884452486 0.0171535017347068 -0.0214520989117038 0.0551700713563219 0.103917488369428 0.00610835061266274 -0.00629625562904656 -0.00163946939895332 -0.00413389138136988 0.00434592503092413 0.000487266415206999 0.123040127200155 0.130164889372203 0.0723689615107561 -0.0824315673007905 -0.0430141074294618 0.0123630068679966 -0.132034296517431 -0.101226482898423 -0.0489299630383441 -0.0965591896014636 -0.227418538951565 -0.439275740961448 0.1444621140049 -0.308070792362529 -0.305499214498736 0.244371861403873 -0.00524996656814444 -0.391077601617588 -0.0133786565538334 -0.0281877652377254 -0.00213156536668633 0.00432522830276535 -0.0201307169703133 0.00780925221878598 -0.00274744731596531 -0.0105261396196885 -0.0151594185576681 0.00384266486252598 0.00371670153931416 -6.07359896983508e-05 -0.000823636217145797 -0.000132471526022188 -0.000295692149209309 0.00400986338120442 0.0011373477571725 0.00358650439207706 -0.00160378620337166 -0.00136534168784927 -0.00200527140929469 -0.0213130162168158 -0.0432961662193854 -0.00572095764417381 -0.0388741675234697 0.00366180664423803 -0.0221434053028531 -0.0166204729267244 0.00223069493195607 -0.0136367788891987 0.00832399683887475 -0.00276116191724812 0.00063104475803923 0.000831012651888467 0.000340167114080559 0.0105368648852847 -0.000939476343240963 0.00783854770248994 0.00652034214060076 0.00384335376228259 0.0100201164424485 -0.000230025072320443 0.0511416282966592 -0.0130068995734708 -0.0196461736483181 -0.0551624685545671 -0.00246438966229155 0.0196074279306862
  48 1438.39270596483 ""  2.60312338284777 0 0 0.0262005135956799 0.0213753177913483 -0.00511226092048915 -0.0297399668944498 -0.0234144372892765 -0.00718825452196057 -0.0161842079337155 0.000524074150604087 0.0227692421371611 -0.00591992457884351 0.0050245424234061 0.000801894209269818 0.000710786366722299 -0.00951894484965464 -0.00312866406796803 -0.149889524913208 -0.0448478118145286 -0.000418416880012669 0.11691221231063 0.0551379685150763 0.00276365579977939 0.129435068506254 0.0606004181041846 0.0183920313278661 -0.023596267844509 0.0162317328613478 -0.128405801997415 0.116436173414473 -0.0250586101846132 -0.059170096321895 0.0626061032315154 -0.0210021510144537 -0.0650751985828473 0.0227517301822473 0.059452055314496 0.0227893636584627 0.0253215905786803 0.0477600294332379 -0.010181374309946 0.0201447263391519 0.0298132129584682 0.0362386994444066 -0.0809481264247461 -0.0439445998681971 -0.0167713933906225 0.00104257506104296 -0.00142234613741302 -0.00425329946145534 0.0133449991132677 0.00487459577815887 -0.00419751149848485 0.000824709486067674 -0.00603021869959625 0.0178736260124031 0.257270184832094 0.521225328933742 0.00458790242937446 0.504301544506716 -0.043679340206758 0.285164094588577 -0.0294517579842825 0.00576653616564517 -0.00171779801172314 -0.0323967230295134 0.102591894356721 -0.0434354843020635 0.0373481782546812 -0.0212403231129746 -0.121347434075142 -0.00592642660515948 -0.0357320366473221 -0.0293113713885958 0.00374774231127235 -0.00910434320885904 0.00361996297138518 -0.0668168809088536 0.0225690682712946 0.052629685314931 0.0623869257041455 0.00812194983566097 -0.00956509710801675
  49 1445.78475371716 ""  10.5325323325137 0 0 -0.0514699958746964 -0.0304831849006486 0.00445247006087716 0.0755074913708928 0.0616473305402516 0.0220105402082062 0.0302537732395105 0.00173287212652884 -0.0284564039502608 0.0218284667921732 -0.0134983492385057 -0.00596037465083325 -1.94387371963216e-05 0.0297606171804218 0.00992584783664351 0.232796336441236 0.0838285356672247 0.00153997827119586 -0.413657456528302 -0.17095976618305 -0.0224530559558352 -0.337392216702643 -0.164907395576872 -0.0505354458533652 0.0383003449451 -0.0351488459238213 0.191660460345235 -0.210574351715633 -0.00252043544433487 0.0708656278019107 -0.111974606073567 0.0534478358567959 0.0531122958833448 -0.0679300317090144 -0.184884105114759 -0.0625967985384951 -0.0793860428894433 -0.160642610077484 0.0348071338636501 -0.0763253587612511 -0.10635461216192 -0.125538528637194 -0.0318710106037754 -0.016851497192524 -0.00845858685836648 0.000257127671465498 -0.000844810169937177 -0.00181186601824616 0.00588395355411021 0.00125485064827603 -0.00186212869074761 0.000576556792424388 -0.00182817948364535 0.00667197481406029 0.107167067343359 0.228973129810139 0.0100593325447755 0.229670909560488 -0.0161137574001806 0.121708527092087 -0.0232316063376991 0.00387973753922994 -4.59531489720337e-05 -0.02013896014295 0.0270646535522458 -0.0121270560826655 0.0168356624452985 -0.00689342542746496 -0.0351893222061479 -0.00481644075299002 -0.0167561678234763 -0.0207747642958425 0.00187947640518495 0.0130749678595906 -0.00445083443267604 0.0640169873866119 -0.0167672220378477 -0.0296182673746007 -0.0636356601792769 -0.00785669073576349 0.00931294668150224
  50 1469.16369134479 ""  0.856530399116532 0 0 0.00236615532396933 0.00259419656255106 -0.00296705755608286 -0.00057503192764494 -0.00073983320831406 9.84742716728516e-05 -0.00130109064716432 -0.000453634690835577 0.00154898823640063 -7.24642046879956e-06 -3.4700901906686e-07 -0.000150997214939414 -0.000103210199311143 -0.000189684388089345 -0.000143748256246303 -0.0277471460533884 0.00112707000155395 0.0072785230016811 -0.00064643079987993 0.00175672610229538 -0.000802837594632337 0.000768713864879534 -0.000189899020828845 0.00038452087870219 -0.00116127445327319 0.00860453073655636 -0.0122523026369689 0.0145085815056882 0.000517304687954487 -0.00469179775042072 0.000510503811102076 -0.000589828614303939 0.000957429922518429 0.000519327406749329 0.0012062782601802 0.00232387227508397 0.0024474168013644 0.000875672374199195 0.000219391215135807 -0.000256943276068206 0.000148251251787163 0.000397438750507065 -0.0173695262910864 -0.00687880241212899 -0.000373390144170367 -0.00375895139521463 -0.00342012355226722 -0.00137963147827564 0.0372055061348484 0.0167282380789752 -0.00374806736437793 0.0293637839440966 0.0306167021498154 -0.0217930336814661 0.0236405962042365 0.0549514345100216 -0.00506359962120595 0.0494298907011888 -0.00764832417409533 0.033693190894199 -0.102136855906397 0.0200817077500408 -0.00483231576069513 -0.339906804171467 -0.549798238672186 0.204359673786514 -0.068283273879467 0.0733015415957933 0.517083072553399 -0.119910401521278 -0.0222271130489799 -0.409473020970045 0.00324689863608413 -0.00180691215016255 0.00248312570803614 -0.0212785021327369 0.0115396348755179 -0.000988305094227864 0.0137423587964632 -0.0105085955237753 -0.012818979007105
  51 1486.32483244383 ""  1.86594236522639 0 0 -0.00574884210048306 0.00155556952723977 0.00163325609207843 0.0342126220854211 0.0330012410717334 0.00794899321508174 0.0154874216385631 0.00219127833151349 -0.00469308299796818 -0.0209125523196975 -0.0161156945407586 -0.00539364277150835 -0.0681824227996704 -0.0530681352100296 -0.0174198635550669 0.017845269087396 0.0152700542895194 0.00599577713926996 -0.0611647480187451 -0.197417889009567 0.0548175074395367 -0.0582253677730385 -0.152125310347795 -0.131964364649794 0.0209636526835594 -0.0137423628358335 0.125010921262494 -0.154028601545942 -0.0756133968784307 -0.00616676598811842 -0.0766332610398711 0.0585634942271225 -0.0803887075482047 0.116296555874723 0.5106507152312 0.163482166759974 0.410198395159173 0.174821900304637 0.0233737001047896 0.415920856002714 0.149354763164326 0.0904180508768481 -0.00114683150409796 -0.00127922414341994 -0.000327265486476082 3.55524728880448e-05 -6.22429497006581e-05 -6.06890421253521e-05 -0.000358365838320325 0.000495427832379982 -0.000285626889765891 -0.000320997172202339 0.000799590334568406 0.0011713823868896 0.00917550496391603 0.0143669636687102 -1.70760573914924e-05 0.012426635684483 -0.00112196890075527 0.00619488522480698 -0.000151531605826333 0.00059074971252097 -0.000174000140963034 -0.00958897146541273 0.00148796734562315 -0.00115981301182665 0.0133347884564132 -0.000742311622885945 -0.00576605826520888 0.00143804268104578 -0.0151694707648808 -0.00673071066744733 -0.00126292088040129 -0.00128481939509448 -5.04601906788825e-05 -0.00600806786192508 0.00128361098061095 -0.0013503250789257 0.0073426360920149 -0.00171823134333852 -0.00575885129772208
  52 1495.45414485668 ""  7.41810836601425 0 0 -0.00311887105783529 -0.000719333800336841 -0.00326433927181367 0.00315086458816168 -0.00272603234997684 0.000998928870473923 -0.00350829804725791 0.00112523559703829 -0.00120682421568915 0.000409299219994155 -0.00368169350476428 0.0097643878351701 -0.00207627971622969 -0.0180348804310032 0.051784238271592 0.00949652198350191 0.0115439488452609 0.0030796391037863 -0.0101701627147121 0.0309331398692051 -0.00947663597955346 -0.027650270848289 0.00520280807954393 0.0248278989229974 -0.00759805337849268 -0.0244033535914814 -0.0226976840575248 0.0249340551956788 0.034294959780022 0.0185363910402306 0.0401611468303807 -0.0258808343108327 0.029206422544455 0.00864639153469916 0.233581463282085 -0.657466604380988 -0.463766813270694 -0.0143270064662586 -0.0689954839252194 0.482680067957129 0.046397358724616 -0.0495795898148081 -0.000417831860495526 -0.000163642244980372 -0.000186656476404563 -2.8965542328318e-05 -6.90336329434359e-05 -0.000100186180522176 0.000291856454477018 0.000317917613108599 0.00038082187318587 -0.000249377462767497 0.000483211944767514 0.000426632707004357 0.00025943131555004 0.00171766595800136 0.000290136705126762 0.00186464444011611 -6.67458673880466e-05 0.00131682414276117 -0.00145554858606629 0.00042530032775332 -0.00124321188995386 -0.00547231389701806 9.15811792462697e-05 -0.000442258150010071 0.0077443715081981 -0.000221250085038649 -0.00220332476909824 0.00091522155512542 -0.00866634288536459 -0.00359485607468154 0.000442365690428227 0.000356522893616036 0.000448820873234507 -0.000287132179993749 0.00108763575608399 -0.00252956990925819 -0.00190118123686619 -0.00236404459596572 -0.00127654895142869
  53 1497.06221939812 ""  6.76963143143928 0 0 -0.03709834839107 -0.00197923133330585 -0.00160603909002364 0.0273706869858143 -9.24308758584463e-05 0.00171096438857513 -0.0350711541795581 0.005875479031315 -0.0259820315553832 -0.000497690205243571 -0.00350822740322502 -0.00190496545707493 -0.0203151688426943 -0.00243065288250366 -0.00689186121440077 0.0969299156156139 0.0125534324937713 -0.0447640734975042 -0.126021239385998 0.0545589972577187 -0.0559331002327273 -0.117013780358669 0.0224646693837247 0.0719682376908058 -0.0721146779537525 -0.247769366592967 -0.228239311323963 0.276166749760366 0.409154001012738 0.226578404735395 0.416746517815326 -0.286772734915281 0.367826292125715 0.0268952075276222 0.113328298112744 0.108116307486207 0.16167832890522 -0.0551898437865085 0.0445855909593875 0.0741565640454469 -0.0249011142613117 -0.056281332163902 2.56147979627796e-05 -0.000280905648868334 -0.0014085346049846 -4.01876981120436e-05 -0.000306201732049939 -0.000375366994999941 0.000275344332212639 0.00205526025167377 0.00266172153785988 -0.0023732762728366 0.00376300438193624 0.00363913646935777 -0.00450978190493707 -0.000118819659161086 0.0028674319045389 -0.000436308022605168 0.000336507793243813 0.00138027152687682 -0.00494289543411172 0.00234163407182904 -0.00790163670108419 -0.0379434683882949 0.00854194512242604 -0.00627407293713148 0.0631585424242577 -0.00251381993941053 -0.0257617486578642 0.0103210592815894 -0.0703960223525051 -0.0209569929195939 0.00499590807363959 0.00373414370616483 0.00102472506344676 0.00223632443508663 0.00756756266184809 -0.0193665060819343 -0.0262096596522714 -0.0168134811409748 -0.0039686948266934
  54 1498.3085528825 ""  3.99864806890851 0 0 -0.00410867886757032 0.000807471266348199 -0.000738804651649082 0.0047968052646145 0.000708050615122611 0.000501814823992192 -0.00388664505871098 -0.000847180392678967 -0.0025675075406934 -0.000384266225944297 -0.000655535906737756 -0.000240164781937089 -0.00447896929272711 -0.000929025981855114 -0.000179855328133301 0.00665265903161477 0.002311731560653 -0.00427785817210637 -0.0224419238012186 0.00125407062947881 -0.00677840024462062 -0.0181858803708277 -0.00179051106032185 0.00612494279070851 -0.00609792664802839 -0.010239134440988 -0.030666356032216 0.041079593436387 0.0448670949253318 0.0212231826514647 0.0348710185123756 -0.0277672174279187 0.0455448489696402 0.00629143728750636 0.0310699782428167 0.00805782251910896 0.0244357785470026 -0.0132901218337119 0.00842611483636449 0.0277009682389253 -0.00532855335676281 -0.0146153916765854 -0.00816646414351731 -0.00396688764582283 -0.00424879871585987 -0.00229250823785994 0.00311100409284131 0.00501808519066697 0.0115197158179296 -0.0175795540351228 -0.0173386538110922 0.0163200572238867 -0.0363230342047157 -0.0330464978395729 0.0230857043961008 0.0619450073252157 0.00852134250465559 0.073821967037843 -0.00686322499512375 0.0339219005185859 -0.000378515412508427 -0.0144379074109923 0.0457198361668254 0.355802337256481 -0.0574907881959594 0.0477850706303013 -0.545640452973301 0.0185134789458827 0.218224439882703 -0.0898985863145648 0.627682798904924 0.202859056119538 -0.00208015127032788 -0.000422714292077464 4.58782037918972e-05 -0.00183664279291191 -0.00276117164645334 0.0197467154667875 0.019290983260713 0.0113736092939457 -0.000232515254893666
  55 1509.12461263224 ""  11.8776548766269 0 0 0.00806509221219338 -0.00802645335932449 5.09692212663095e-05 -0.00321366542363551 -0.0327783298432867 -0.00798297383141201 0.0022147005681131 -0.00857615219172632 0.0118577408604462 -0.00774295567935651 0.0129017809447807 0.00395270789391637 -0.0246779705281005 0.0410705176389586 0.0128268715180582 -0.00777563318994513 0.00929068064261139 0.0253897975323474 -0.00108437315005878 0.189800697321007 -0.0796164926000405 0.00955173766799969 0.139145579798073 0.153550678992049 0.019968661360884 0.17996208933082 -0.036306863410893 0.0687265796037898 -0.0891076116075444 -0.0960148136573762 -0.149790396848473 0.0779401972164815 -0.0271399230102928 0.0470338898663098 0.217994633828409 0.0795866623186677 0.182160757675072 -0.535640615354686 0.196361712893543 0.1802470294532 -0.310673995827804 -0.474030488951542 0.00151728757941891 0.0014296347806913 0.000500117889600864 0.000169424113613135 -4.78523945071697e-05 -0.000148840814319339 -0.000754342497666827 7.90928024760605e-05 0.000619705837115345 -0.000289384023143246 0.000877782032007271 0.000539381942718046 -0.0074014356703583 -0.0125478201991542 -6.55376430121618e-05 -0.0112492141887856 0.00158404656917882 -0.00525082748154992 0.000833875579315813 -0.000301988395207433 -0.000442998599592885 -0.00680307899047778 0.00183246893298995 -0.00128841780527055 0.0112915662656151 -0.000240039531765535 -0.00529707545451494 0.00273743500909055 -0.0136460787710542 -0.002608526659101 -0.00149901427980669 0.000827299796719448 -0.00134524321052962 0.0144774071755044 -0.00803339293539656 0.00226144193110721 -0.00783694714011803 0.00768014119349981 0.0100065126300821
  56 1513.81315645379 ""  5.7209908844414 0 0 -0.0278342775266586 -0.0412438761915562 0.00352716984512683 0.0177728799867842 0.0306510136874223 0.0067766812487658 -0.0109627554144032 -0.0386148846401595 0.00823228957973197 5.00274793144859e-05 -0.00598657105952637 -0.00194831059322758 -0.00261605082900661 -0.0106709571151935 -0.00282489060598595 0.101804430315307 0.0511527855485938 0.0457711543613655 -0.042087019414452 -0.12660589359713 0.0440385478981602 -0.021451180081339 -0.0848559777932545 -0.0894199149576389 0.0398756874522266 0.554368715346061 -0.290001313929388 0.484625353460914 0.0361613253877747 -0.149813822879191 -0.30818087343575 0.0793428223819962 0.282852782441517 -0.00592566036669454 -0.0115910133716045 -0.00983239473473225 -0.00465831402939044 0.11256916152815 -0.0347007976561754 -0.000175417665602454 0.0678244238310177 0.0924966250658693 0.000863689090581432 0.00130327304433152 -0.000820821728508813 -3.55418726034632e-05 -0.000188473221328137 -9.53984141892801e-05 -0.000529910838605949 0.000393168929858674 0.000512873275304477 -0.000719379578141637 0.00015599563806808 0.000862962694902096 0.00156359490720384 9.63845369508824e-06 -0.00275063091920962 -0.00341223940935961 0.00283650454393724 0.00468371510107596 -0.00163375029899369 0.00162383553518924 -0.00159480350618901 -0.00343828894238214 0.00626925893671523 -0.00297405492122475 0.0119894347767767 -0.00113615928443326 -0.00831905843608524 0.00260959229589087 -0.0116002665147211 -2.76293028337199e-06 0.00364162781327977 0.0100786242694431 -0.00123307239307793 0.0597564264178082 -0.0150214881927749 -0.0445069167535079 -0.0760185800155958 -0.0124723585244718 0.0199619090622652
  57 1533.51400076554 ""  3.39587433945974 0 0 0.00290192373266551 -0.00806196315500153 -0.00237753887498588 0.043377647012296 -0.0530333904267196 -0.00929761358855904 0.00532508455701629 -0.000517001231722122 0.0073532226708881 0.00749395895533804 -0.0130106549417252 -0.00551796067849705 -0.00915036958658665 -0.0269431918217253 -0.0105865266760848 0.0208681016884393 0.0255183099143934 0.0256078883773565 -0.322731445113964 0.464723018613482 -0.273559184729166 -0.269514110511557 0.293390197287591 0.445223377416913 0.0142387034671387 0.0776172150304128 0.020770562736278 -0.0157289755012383 -0.0796896863812938 -0.0569607984120974 -0.0926555306309611 0.0587215471246691 -0.0493381202418707 0.00127964977996692 0.0152464914807714 0.0264301697390285 0.0522232159393292 0.24532357769175 -0.0667600420942568 0.0208549612948578 0.152140096228996 0.202763756619239 -6.34767257909926e-05 0.00126500376889323 -0.000554392080080839 -3.86957609013896e-05 3.97067651135056e-05 0.000121001579896325 0.000810155396716893 -0.00112141854500209 0.00035926322004619 -0.000172153416323663 0.000151241012002623 -0.000172962849710192 -0.0072419610910353 -0.00356587117980889 0.00290523032480724 0.00907359915227977 0.00101558336203455 -0.00287425395106828 -0.00636506292598757 -0.0010065924851382 0.000727675742610565 0.000995709670594672 0.000346389646620547 -0.000253166427090339 0.000742382780269057 0.000123100088407652 -0.000793656881512986 0.00083423987997873 -0.0010032552715864 0.00149585508780828 -0.0028477878746623 0.000292085700404688 -0.00161568242749184 0.0076361532082724 -0.00589661995153057 0.00495638255966764 -0.00559858665425559 0.0097017955307602 0.00965608114791684
  58 1651.08662869758 ""  29.435138429496 0 0 0.00414678168570414 0.0120493793862732 0.0202548918986229 -0.00152824125859649 -0.00746409441413965 -0.00297361572653441 -4.50619853649856e-05 -0.000940424990803334 -0.00109413695587086 -0.000763674044928498 0.00189732371105508 -0.000266711219352852 0.000761662422583648 -3.02270770217386e-05 -3.56129503172215e-05 0.0227052625550758 -0.0163174723276265 -0.0139843479242478 -0.00370790474678441 0.00137627694767017 -0.00619085739712538 0.0200354588109375 0.00919402481547247 0.016024885611393 0.000404016119579565 -0.000515463034774955 0.012801239875343 -0.0135967273149918 -0.0194872183465997 -0.0121092093490834 -0.00377500977350124 0.00605038545191995 -0.0311219442264071 0.00181932119651646 0.00283959327184429 0.00120263535294013 -0.000216873397372089 -0.00234982360040338 0.000350476594167929 -8.84360064683155e-05 -0.00150333316506462 -0.00192163537787219 -0.000499843638482091 -0.00104206327655344 -3.26462750042202e-05 0.00041977845559684 -0.000342127077933882 0.000231173805937866 -0.00143829982015426 0.00134812299011551 -0.000447630142313799 -0.00130756665502705 -0.00177998466332523 -0.00119174344279215 0.00540566481970799 0.00975378760831576 -0.00141047855804252 -0.00237822938344823 -0.00131547197095049 0.0100709933993825 0.00990273841238135 0.00724962235600119 -0.00223449544360318 0.0215522867032388 0.00160578701207956 -0.00593415706871868 -0.00680793207150967 -0.00114313581440245 0.00569236934827685 0.00178895882528017 0.0170884083961865 0.0199751940817983 0.0637780740929166 0.00376562901489806 0.0269413877266809 -0.448068649281359 0.322424583398613 -0.40066627964143 -0.486735810494265 -0.437442661546227 -0.136718464768614
  59 2657.92966705411 ""  248.670142313102 0 0 -0.00029322637075361 -0.000411909310060342 -0.000342702228871456 -0.000111101916086339 -2.56916761507311e-05 -2.60886347036763e-05 0.00040990380798478 -8.64662989127271e-05 6.72922513471965e-05 0.000103529763077769 -1.14751912650175e-05 -1.92349814633191e-05 -3.65117653141384e-06 -3.44542151265165e-05 -1.14923859022755e-05 7.00593277894177e-05 0.0021822526947493 -0.00152251022555948 -0.000743711833468454 0.000299449280395323 0.00132135756726309 -7.39618707931099e-05 3.04691015477708e-06 -0.000348708120608897 -0.00136991693877065 -0.000399341177742532 -0.00101569214722317 -0.000248250022057764 1.74824042721426e-05 3.07476622853141e-05 0.000445548162048112 0.000949260556760159 1.88825796184279e-05 -0.000305031155304089 0.000103210747828375 -1.58432600512542e-05 -4.09665551418164e-05 0.00010446548269482 -5.83718917515268e-05 3.78705295831885e-05 -9.37907823876324e-05 0.000168330132794804 -0.00137572873213547 -4.72584510499438e-06 0.00312711416609702 0.000637674171118657 0.00250548684815473 0.00671043640540838 0.00215308647318424 0.0734391651497373 -0.0111959703455249 -0.000821769740464679 -0.00169349570405102 -0.00285944669332141 -0.0074193175045225 0.00750650037547974 -0.0108838400214078 -0.0042252502062117 0.0180915936103071 0.00345102624773459 -0.0284548959765653 -0.958755196954235 0.0494127599173152 -0.0108030213129672 0.0181800749766574 0.0270803176329834 0.000696308146366354 0.0224916301471846 -0.00326853616864529 0.0150045090661724 0.00335968558549213 -0.00840908657148456 0.00222616470166761 0.000546567883502709 -0.00115082116186073 -0.00151353780624521 -0.00756233071873935 -0.0115138696698309 -0.00324509726234036 -0.00121087891982357 -0.000803113336837824
  60 2937.76127537986 ""  45.0813653832616 0 0 0.000623384668388498 -0.0032223628981772 0.00213831341828962 -0.0199612940983673 0.0574043778879136 -0.0379070906352015 0.000487267764755942 -0.000476345937541622 0.000961332812766988 -0.00329693036809954 0.00023566024464753 6.92392642213944e-05 0.000922410665811134 -0.00303220795676888 -0.00153738729254599 -0.0178746492055476 0.0351545801990085 -0.040185013557548 0.0421673428166377 -0.0399424622558751 -0.182673555402354 0.243867111738626 -0.647097617682664 0.637110745763605 0.00331550230054311 -0.00110379419156927 -0.000548910963604773 -0.00458954480507564 0.0120579165202099 -0.00799529947437114 -0.00247305145096068 -0.00667169270675335 0.00106975195176795 0.0188402191050826 -0.00827935968205228 -0.0015571512783464 -0.013167464860582 0.0129296337624439 0.0559015485712745 -0.0145999710252662 0.0324277929880243 -0.0326166593873193 2.28800318016738e-05 -0.000215971343540695 0.000100940491796745 1.52728450124428e-05 -1.21410778228321e-05 4.51939395152225e-06 -4.10017052698561e-05 -2.40638561977551e-05 1.04743707285761e-05 1.71884517006276e-05 -0.000108611217820805 0.000161851236930341 -0.00122653147768141 -0.000213930551025011 -0.000371888663288351 0.000132129581686105 0.00302281302523822 -0.000886172741983441 -7.49761242270542e-05 -0.000405487029052156 9.43731214808209e-05 0.000263247831783238 -0.00089059935484987 -0.00192195392739245 0.000143348319771713 0.00249517243487221 -0.000299083174048987 -0.000412611600133836 -0.00027748562191132 0.000277189484244946 0.000186919759214277 0.000273121921744792 -1.53546986586669e-05 0.00287110695399348 -0.00190130151088448 0.00127255696199892 0.00578343647598361 0.00214461167784356 0.00187021479541448
  61 2956.82038571512 ""  70.4925632857053 0 0 6.27854463029982e-05 7.57086541457328e-05 0.000208768553215006 -0.000108698810613881 0.000215101146932132 0.000358383145116825 -5.47478706185145e-05 6.4791022460517e-05 0.000170751601050178 -2.58272313826468e-05 2.22268799664199e-05 2.52119818641714e-05 -5.6040345367613e-06 -2.61380721088433e-05 0.000104747519451955 0.000606961425205494 -0.000187988451747541 -0.000113114671176041 0.00179980254597739 -0.00190599926786132 -0.00595719390317545 0.00038617752886465 -0.0010486260625868 0.00131283641691197 0.00188156410535195 -9.47106481654081e-05 0.000194647101827763 -0.000900946322300603 0.00159643592791795 -0.00184332889611852 -0.00125726137785569 -0.00217739653903166 -0.000453313947613683 9.57652308302229e-05 -2.65721796210571e-05 3.03717693419348e-05 0.000187246804531158 -0.000298210530980092 -0.000937441882187293 -0.000160322619569703 0.000580800467734272 -0.000426396338849345 0.000243556223563501 -0.00019659026066018 -0.00150904967804404 -0.000814311382351843 0.000253717062460417 -0.000264697663828768 0.00230940910563511 -0.0031985884300557 0.000618907944944494 -0.00474199534253103 -0.0127224119010446 -0.0612733502536848 0.000290030993870439 -0.00211605864998995 0.00226046107404248 -0.000575979039280096 0.00150872155610009 0.00037550373528754 -0.00394527002710512 0.0282105521691727 -0.0029946404503205 -0.113454159949768 0.389710841095567 0.815335288419937 -0.00877208650779564 -0.275098026405274 0.00677519506856396 0.171345678312956 0.0429859569907515 -0.0873891852166565 -1.17247169683851e-05 9.79836054015473e-05 0.000583998024192495 -0.00303150057529148 0.00271813375196805 -0.00139457164239983 -0.00366949601506971 -0.00211216892874504 0.00104817239960416
  62 2988.01617767034 ""  56.6805351151241 0 0 0.00035149635573376 -0.000923626179685152 0.00054472227452323 -0.00192917222869455 0.00310726197082971 -0.00876318469921965 0.000334796274688693 0.000134133120885422 0.000466590312665489 0.00184984773244891 0.00258139268652346 0.000869576542011114 -0.00302384925578018 0.0484974382924828 0.0103699294346681 -0.00465354165346632 0.00752447143758688 -0.00905214181190264 -0.00767590275479878 0.0195974947373067 0.0486692016409609 0.0284100609408323 -0.057638365918715 0.0562659598571891 0.000174139934885962 -0.000675742577595627 -0.000674587570224917 -0.00159224411873342 0.00414599274307657 -0.00401540489151542 -0.00223547260783378 -0.00539558154799316 -0.000622129902884548 -0.240574230849647 0.0718735967118312 0.0199519060827323 0.119864516529541 -0.146330609276587 -0.59349296782801 0.127119289291498 -0.54069148639076 0.437336557402647 9.27601627690154e-05 0.000183621817971371 0.000230198373747163 4.61785171263667e-05 -7.93084864382864e-06 -4.22629366758423e-05 -7.44303962355813e-05 -4.48013273406386e-05 3.00721010169202e-06 9.51173646357005e-05 -0.000104888427153674 -6.63968261653479e-05 -0.00129851599354505 0.000684087112816571 -0.001106837711608 -6.31996582004672e-05 -0.00206679078766705 6.88416701983923e-05 0.000128343907443371 0.000293979513523279 2.21501104226723e-05 -9.79049430294459e-05 0.000271439783524008 0.000660054242402744 5.20020530731171e-05 0.00139771355390383 -0.000155466683911403 -0.000909537163464247 -0.000356077298150759 0.000348639441225907 0.000113312922971516 9.90541658126239e-05 -9.17893261007927e-05 0.000648893146255202 -2.05783125412423e-05 0.000236379752722478 0.0004899959505037 -0.000284533669992538 0.000546208633403726
  63 3017.6171344621 ""  33.5825256358305 0 0 -0.00262297510487776 0.00509888441717218 -0.00513859058755466 -0.0129450822266176 0.0159230136743139 0.0788407428660352 0.000499874048851796 -0.000681744894431389 -8.47771808660591e-05 -0.00124708123223235 0.000381513599413775 0.000266874309526641 0.000377037475260035 0.000680292189051034 0.010162056052138 0.0308318781747753 -0.0653640145976188 0.0711199684484619 0.22486648381042 -0.297450284201074 -0.849010936344094 -0.0408770810860315 0.115387103256234 -0.0899876185799326 -0.00447997043369841 -0.00050098843439205 -0.000111105788140378 -0.00240105276467057 0.00418289467962861 -0.00595488512694027 -7.5509505860288e-05 -0.000369888698690411 -0.000681039653430955 -0.0231866406699895 0.00477387039590477 0.00238347663735246 0.0197541366463497 -0.0363696179508581 -0.119588563676851 -0.00517893556907395 0.01878279298444 -0.0112759934116371 -0.00145004966785047 -0.0015197201275716 -0.000318119391820364 1.01321649125929e-06 -8.79438837419271e-06 -3.56828838009882e-05 9.724578125754e-05 4.05451792431419e-05 -0.000103915845658414 -2.67505027484259e-05 2.34381596470536e-05 0.000427742166764884 0.0096843422685787 -0.00609677160100275 0.0086443403876959 0.00081494077857318 0.0228548434313867 -0.00185723340954423 -0.00048223972973505 -0.00153344220215106 0.000207884120797417 0.000742684593834443 -0.0024992010324536 -0.00513463299717361 7.51876726199727e-05 0.00233788564640181 -0.000132859881915543 -0.000909696071940699 -9.54413008803645e-05 0.000229682310929429 0.000235827430076127 0.00010185509911597 0.000123165214480524 0.000466133630726126 0.000541341196222503 -0.000431490686013058 -0.00179425291526596 0.00113475011668385 -0.00141475409553399
  64 3031.01120060965 ""  12.3921283262982 0 0 -0.000938311864886388 0.00392957586173668 -0.00495208981421017 -6.4564891868072e-05 -0.00111330043441712 2.11834737229473e-05 0.00808220746452306 0.00388727612862071 0.051204825152875 3.11533283377743e-05 -8.06702593714368e-05 -8.47378006217307e-05 6.53219780454994e-05 0.00104103081014492 -0.00488745640998978 0.0207874548980266 -0.0514260859282465 0.0559052431787438 -0.00127929537747355 0.00418551004976095 0.00695491557904978 -0.0020079948765804 0.0089181408572489 -0.00683075311907388 0.354403493927082 -0.0442610737510517 -0.019473317002428 -0.217223982689598 0.476403783218844 -0.513800309722549 -0.234215172414613 -0.473045188553989 -0.0725361511570066 0.00249195603156768 -0.000137628084308712 -0.00147166849268107 -0.00926871986424631 0.0115240534240804 0.0410997055259681 0.00632602959222781 -0.0237169345793343 0.0180764528784501 8.44038392804113e-05 -4.39498039079426e-05 -5.20850987654168e-05 -5.05027330494126e-05 2.84689725567079e-06 4.286919688447e-05 0.00010427555337844 0.00012624840585286 1.47348340968333e-05 3.89565623226621e-05 -0.000143704264526324 0.000188045363548793 -0.00134136592250182 0.000948247091644504 -0.00157317870420405 -4.85576840055507e-05 -0.0012659249957925 0.000220888232703536 -9.608190243194e-05 -0.00102678309512849 -6.51165332774101e-05 0.000356041889716732 -0.0012430669539233 -0.00255127109666545 0.000140715562271486 0.00327046778818895 -0.000224664542993439 -0.00109263236844495 -0.000324861015204207 0.000431804096272327 -5.3273777368551e-05 -9.45993190903329e-05 6.52840048820303e-05 -0.00201899002320393 7.88322782981272e-05 0.00123839761440564 -0.00264618301931851 0.00218575279413376 -0.000219388850643804
  65 3034.4811485305 ""  41.7165133550727 0 0 -0.000522518299348195 0.00100214141901889 -0.000818088086058448 -0.00113595080168467 0.00107719726967933 0.0100027088410643 -0.000373302453020274 -0.000669625188488129 -0.00285039354144988 -0.00017391594011371 -0.000130304007888641 -6.29732427925873e-06 0.000185106460250463 0.0258497883906216 -0.0848518637246544 0.00524863590865296 -0.0131510187834472 0.0132305653956848 0.0199505486772894 -0.0342594994735086 -0.0965445253608247 -0.00288625015922529 0.0217691878084335 -0.0182087906042294 -0.021665963680381 0.00269697367274996 0.00108549416139524 0.0114894138186868 -0.0250947009529381 0.0268639335006956 0.0149896451704805 0.0302207869146333 0.0048851307261575 0.0211886554914925 0.00138733358833098 -0.0246042571674084 -0.150010258203456 0.183928960708592 0.655045399247594 0.12691892313081 -0.489909945062512 0.373352660466639 -0.000129649940363161 -0.000205269165980307 -7.60089356604725e-05 1.86327482276003e-06 -5.1052344169366e-07 1.20110456070801e-05 5.67753108170407e-06 -1.39197933737359e-05 -1.07853722900969e-05 -2.17897572870551e-05 2.9758484095404e-06 -3.55204664512995e-05 0.000922675724687126 -0.000744834315692346 0.000972918456720502 4.47082287260436e-05 0.00289225807724029 -0.000253267648050135 -3.26333425038868e-05 -4.86169088893423e-07 2.13751236154524e-05 -7.83201315726013e-05 0.000289380537663101 0.000586708833238047 -2.11928134055798e-05 -0.000394901646240881 9.56855941242021e-06 0.000376633995072873 0.000111512642035722 -0.000155880432987402 -2.73568173209786e-06 1.28982292163156e-05 3.25282107410381e-05 0.000103713269699163 0.000127399927498336 -0.000211466676150855 -4.68338549051832e-05 2.8694985848423e-05 -0.000265778123168225
  66 3051.31587939628 ""  38.7216704677854 0 0 -2.45141702163061e-05 7.20275829591196e-05 6.29677353928568e-05 3.87468264121419e-05 -0.000128533261757894 7.93601127360747e-05 2.24706555505778e-05 0.000175534424609053 -0.000176045817140674 1.99300305649905e-05 2.33504878768019e-05 3.59525511546775e-06 -1.43919512830291e-06 -0.000104334650120992 -4.46781853214402e-05 0.000112674750644908 -8.55372615171951e-05 2.85614969670414e-05 -5.34738284217421e-06 -6.88394357746468e-05 7.13666676225953e-05 -0.000379000375148092 0.00110705758256028 -0.00114522249950811 -0.000965365855264611 0.000192757924782412 8.25041294951833e-05 0.000874041057101542 -0.00198250467593733 0.00211294863269218 -0.000291436566923639 -0.000332395681295446 -0.000121134867821518 0.000404730564420354 -7.10635959582497e-05 -2.78922163872752e-05 -0.000236542777479009 0.000322127434631305 0.0012135392153476 -0.000184633659202355 0.000919159409611818 -0.000723477392193905 0.000460153642498543 0.00103052024096908 -0.00038259800811861 -0.000452908178318086 0.00060456879762575 0.000257127979018022 0.000246410136182309 -0.00344855622457807 -0.00103901918184463 0.0301964985791521 -0.0669253699269218 -0.0268409368376282 -0.00284718557299445 0.00353523205036433 -0.00248346609714359 0.00194506053707735 -0.0150589840935419 0.0020067022175006 0.00230646013885575 0.021215667748886 0.000587814896316947 -0.0333320206490698 0.1216828153827 0.27334105308987 0.0359905748095823 0.809293782506486 -0.0797122868652386 -0.362506566474591 -0.125207827949678 0.134961862249628 4.30455799485029e-05 -0.000112595958214267 0.000300794920902649 -0.00157279218748574 0.00189779323312833 0.000256776364356124 -0.00141641642836637 -0.000275233131897076 -0.00131602736778951
  67 3069.91593708225 ""  5.12666647068731 0 0 -0.0195203966145867 0.0469931212064524 -0.049349934410231 -9.64662580596134e-05 0.00196801182488472 -0.0101256890692857 0.00355348647201943 -0.0378282218061547 0.00729444635967847 0.000178387440470633 1.88552618837001e-06 0.00014719331337721 0.000170250431280009 -0.000337820687975697 0.00121062203315952 0.237285880447918 -0.561259966006796 0.58521797591609 -0.0174071694966501 0.0290394672844116 0.0758449016660631 0.0145476255715858 -0.0461654338657234 0.0419035125446857 -0.133918033821922 0.00542731448911754 0.0107493306789916 -0.0682172100097691 0.138620980838648 -0.153705608150278 0.161419342206747 0.305128066983171 0.0543549077736556 -0.00118880377756731 0.000508666244169456 0.00064049083272767 0.00247335856989429 -0.00212154794592262 -0.00895752081736127 -0.00231593297717163 0.00478577917316007 -0.0045337221695072 0.000796448603161994 2.26538834770206e-05 1.71781067002634e-05 -8.71798291558602e-05 -7.60922034749534e-06 5.91161864876264e-05 7.0077044581359e-05 0.000155619569347175 0.00018664506879336 1.90638366242072e-05 -7.06596757838115e-05 -0.000113176892914601 -0.00836488069380766 0.00518551960433746 -0.00451037341402749 0.000200483598170819 -0.00687131706666994 0.00142037966213245 0.000112385700729581 -0.00128938547104115 -0.00023730801836187 -0.000170679134069181 0.000512490349125215 0.000960908046483254 2.22277784228671e-05 0.000365878256677817 1.48802165959879e-05 0.00028570343132551 3.08161917521176e-05 6.59333700827899e-05 -0.000262991401694646 -0.00130969464562347 0.00132208579444473 -0.00109111077082029 0.0036013503030337 0.000886253780720138 -0.00277445704621038 0.0129728835030925 -0.0159403888970899
  68 3092.40539415467 ""  25.1084821942454 0 0 0.000198352916672477 -0.000635874661944512 0.000668645090206744 -3.44653223876465e-05 2.94783825216632e-05 0.000133125945844789 -7.72059398049819e-05 -0.00200484577174483 0.000620124234664387 1.83828835823087e-05 3.48574884397126e-06 9.43949779192189e-07 7.46944320144717e-05 -5.71168153688371e-05 -3.32762843072245e-05 -0.00285971373058385 0.00717511611765881 -0.00762305251233605 0.000256137313678261 -0.000497542918306796 -0.00139933348107565 -4.32435071501917e-05 0.000280984506065811 -0.000113247233822888 -0.002090174605994 -0.000221702501586321 0.000323886785233645 -0.00461745673564944 0.00938824847565998 -0.0106758238876181 0.00765120610733534 0.0148012303942584 0.002781463438509 -0.000832301230144298 0.000238536220663364 6.76079748530094e-05 -0.000104672568963021 0.00012356966230279 0.000466784099395047 -3.66044899906674e-05 0.000247069058680042 -0.000170621941137949 -0.000108863102191347 -0.00106483979258512 0.000105726910990796 -0.000269958559548206 -0.000220653111104023 0.000268424383446286 0.00123156352679157 0.00279725088199695 -0.000695727604645009 0.0637057540204451 0.0507807658948495 -0.0300218203574694 -0.00300423514564308 0.00180908619561826 -0.00190248622574253 -0.00158719103172618 0.00592283806189446 -0.00130538667768459 -0.00135725599346108 -0.0215146175269745 0.00210573001438082 0.0055311842452236 0.0277884852430809 0.0346801996123367 -0.000722073673581265 -0.426248922396497 0.0311331245491615 -0.765079552670532 -0.210496011569476 0.294616916460704 2.71496409004413e-05 0.000132964267429956 5.62934595225073e-05 -0.000508868616931048 -0.00113264688058486 -0.000421402749892764 -0.000802500119172506 0.000441721247784474 0.000334070403045722
  69 3094.51403370738 ""  28.4492568246406 0 0 -0.00943540729921505 0.0244377152878038 -0.0251901346037116 -0.000262526882183409 0.000807552810877526 -0.00469040694995406 0.00497083308841466 0.0756015992152592 -0.0220951199841589 1.19648624374327e-05 -3.29654150123164e-05 6.57806547166858e-05 0.00023573023343305 -0.000169160904448917 9.55429538445048e-05 0.115863677408205 -0.2765046272465 0.293103850436095 -0.00620872906156152 0.0115652586988892 0.0314422965601558 0.0071670618577351 -0.0269986345337797 0.0215679202753468 0.0699678576814086 0.00880079907724606 -0.0125044627639004 0.166853288330747 -0.340149786109041 0.38769584980979 -0.294859275949031 -0.570635371182293 -0.106979401247151 -0.00183064884337697 0.00075206433738762 0.00029734872672075 0.000261486203823604 8.88659858154335e-05 -0.000134564533085666 -0.000647586520388284 0.000388557535123208 -0.000868448926870852 0.000214308791109236 -3.02832966427084e-05 -6.81923345225222e-05 -6.07018975060506e-05 -1.7919010087577e-05 4.18748946614746e-05 0.000102458742366083 0.000275218012802474 7.93058500653257e-05 0.00162890873899602 0.00147880986556131 -0.000742149772994223 -0.00273563504052159 0.0017543215308025 -0.00072965775796059 0.000203765098208766 -0.00298866625454507 0.000346309863279768 -5.36817509790087e-05 -0.00246372375367485 -7.44319997421254e-05 0.000217598412091437 0.000458659273005154 0.000142372662392432 -6.59247078429965e-05 -0.0129353067437419 0.000993258672716024 -0.0194509958423133 -0.00531386107343109 0.0075944324730618 -4.39842421195005e-05 -0.000812174817239023 0.000717161375192706 -0.00460027634695446 0.00127903526080936 0.00189084020571744 0.00161379298288072 0.00571809534200512 -0.00902456790403865
  70 3122.77274619819 ""  12.5311070493955 0 0 0.00283264429718972 -0.00370461036054243 0.00386113069655395 0.000343467751319063 -0.000636063700769632 5.75452285375512e-05 0.0860249164233713 0.00205009973593927 0.00892359756422081 5.94677256784373e-05 0.000300613753771073 0.000226531283639085 0.00280830879542649 -0.00144035694797692 -0.000462598472158984 -0.0185889594776074 0.0415700969068725 -0.0460856493109733 -0.000242607757895383 -0.000618205543210644 -0.00027837711193319 -0.00143315328066987 0.0048831747141497 -0.00431228290121103 -0.866346645451735 0.109351689443157 0.07532367875415 -0.0450266175996004 0.132984256899759 -0.142166073937176 -0.120806650783124 -0.2691477420289 -0.0431848947632394 -0.0322021944403273 0.00922328017620071 0.00279828795049187 -0.000864790405633775 0.00219767056303836 0.00837079398035508 -0.000810207281563297 0.00583115120113746 -0.0049523091448912 -0.000292973011787965 -4.11224891298854e-05 0.000116834384981485 5.70860040805077e-05 5.05989282617247e-06 -4.05217469734219e-05 -7.24521437145837e-05 -0.000160143484918782 -8.6820812633943e-05 -4.36311001067613e-05 8.76484962487371e-06 3.31566191176226e-05 0.00214623820630189 -0.00119226846739872 0.0012714087879906 0.000259368171301593 0.00259458151309711 -0.00041542589422723 6.8529553010744e-06 0.00128020634800157 0.000190929722217646 2.62269306991269e-05 3.17880423741535e-05 0.0002345425498093 -4.61226853249382e-05 -0.000205310944108387 -3.08128103480743e-05 0.000539019438356746 0.000159438472656302 -0.000297954993352994 -0.000577099056515314 0.000285756523980865 -0.000148040377552082 -0.000890480391835096 0.000214901419058752 0.00125633413980805 -0.000219505448488194 -0.00126473513074809 0.0032277972638516
  71 3126.53485498049 ""  21.6904877982927 0 0 0.000146413426263858 1.31393056375196e-05 2.84732729985944e-06 0.000915500158914711 0.000105338462807811 0.000206025034382526 0.00317504572920477 0.000165877008235965 0.000313472425189595 -0.000331316297733104 -0.000292584300404905 -8.06539970023615e-05 -0.078288741131947 0.0335783161811014 0.0114575141285411 -0.000273864417437619 -0.000145764529201708 -0.000237266817258274 0.00209719358994683 -4.6205379752587e-05 -0.00203759776087483 0.00114246916707997 0.000775920334909864 8.22533833866546e-05 -0.0319775625310923 0.00417019392387003 0.00287223265262523 -0.00147723568174296 0.00460735773822 -0.00483175657355496 -0.00511774317049704 -0.011260291730181 -0.00200661806853223 0.884031791487304 -0.254365600843107 -0.0770717148411003 0.0219952107651825 -0.0310937244163434 -0.16005653669151 0.0170566643295354 -0.111281613402751 0.101731806814813 -0.0010989897362523 -0.000895124989827112 -0.000685691266358547 1.69697311983123e-06 7.16143469610213e-06 1.43830518808948e-05 6.29663553467428e-05 4.0006163127907e-06 -4.41849897452054e-05 7.52341351004945e-05 2.85211616247342e-05 -1.97709598926669e-05 0.01136313843973 -0.00720820049709722 0.00989044729082925 0.000945474035356151 0.0176114160106062 -0.00179554730258374 -0.000126944070026104 -0.000192557490222084 4.80668822332513e-05 3.12784612363666e-05 -4.4184858186234e-06 -3.5828400062638e-05 2.77333363707554e-06 -4.04227496438287e-05 -2.80562370364575e-05 -0.000992945770498187 -0.000249024438650389 0.000343195214775543 -1.88046671892031e-06 3.67841477458573e-05 1.9664725482928e-05 -0.000327598634436806 -0.000243483488169253 8.18469437480791e-05 4.71592489037613e-05 5.90423881892085e-05 0.000113406121335403
  72 3131.59799059696 ""  16.2425061370566 0 0 0.00026792485560223 -0.000406602198108312 0.000940465079538704 -0.000401449864211673 0.000637757724322333 0.00238679090357474 0.000201141506774538 0.000114451413976987 -0.000150736239066288 6.3118502876862e-05 -4.02619989782725e-05 -6.3905726405631e-05 -0.00197966042235917 0.000740530207912923 0.00024837233751286 -0.00364015415458671 0.00679780941193478 -0.00641972291432877 0.00579889910728797 -0.00939031581130884 -0.0251658570103006 -0.00101048429383631 0.0028354664387272 -0.00259176891768856 -0.00384498441815173 0.000779251300098282 0.000824156266723515 0.000576012423524436 -0.000865735897788264 0.000443463178470522 -0.000701964985687206 -0.00153186804627036 -0.000418011187226542 0.022195696124211 -0.00639229752507151 -0.00202493996262684 0.000179775364427808 -0.000640886076506378 -0.00336782938188163 0.000340702648525629 -0.00222667276131679 0.00220480942133121 0.0441942934498775 0.0345470808798407 0.0269892156448942 -0.000540335027140352 -0.0003992719838869 -0.000258588198753743 -0.00170490764153011 0.000685255342177006 0.00160158627715923 -0.00042727920881617 0.00100490430786358 -0.000145632635961872 -0.457669977939701 0.292990788371282 -0.400153672231914 -0.0339488969845428 -0.694516087350366 0.072066803168113 0.0027655645193795 -0.00222513148137211 -0.00179732152945714 -4.74503678863169e-05 -0.000448223187587094 -0.00167604502137623 0.000596081106697398 -0.0133032249524884 0.0020843635942247 0.00511440364413191 0.000672584293936064 -0.000409545464766868 -0.000850083202575176 -0.000861758613558201 -0.000381624150843985 0.00441486853386125 0.000816076262397641 -0.00313554634871842 0.000207118048221008 0.00119470236823088 0.000485935716122233
  73 3224.46031718561 ""  7.04133970336144 0 0 7.53305538245848e-05 8.51703476174746e-06 0.00026461836945884 4.30898538110967e-05 -0.000268467842520134 -0.000401171721899983 -9.29313777590207e-05 0.000149704785508597 -8.20176874309059e-05 -1.20760714102891e-05 4.1723681954863e-05 2.00338711335175e-05 2.43147761072961e-05 -1.90156287000871e-05 2.52222823036911e-05 -0.00196557541024007 0.00227872658033626 -0.000945655415484131 -0.00161229101717203 0.000878003979900638 0.00565124970720369 -0.000136114163716439 0.00104051623882698 -0.00199341098973715 3.5634633789788e-05 -3.24118440055285e-05 0.000307854338038149 0.000488853869586862 -0.000964044871219702 0.000558613853054748 -0.00025031463486865 -0.000638118717861362 -0.000182834858836559 -0.000220331252458578 8.10346828744128e-05 3.88021998628802e-05 7.76640726569637e-05 -4.23488209399632e-05 -0.000103829933073147 -3.29574868156582e-05 0.000234067256321991 -0.000215890587403181 0.0360883252566156 -0.0786128947960164 0.0391610738937061 -0.000141711460525656 0.000570255777557226 -0.00034674468752958 0.000328843128665465 -0.00312846016805861 0.00076309313403171 -0.000421860929761655 -0.000475834999662196 -0.000182607881305597 -0.467575798240874 0.272842012690935 -0.406810386393542 0.0478118542069767 0.648230668781887 -0.0521987812207688 0.000618737651433879 0.0203586412553979 -0.00228400686513915 -5.33757252679268e-05 0.000750067026963048 0.00212423549161138 -0.0022220736014996 0.00881616211056237 -0.00181764557623564 0.00289586268166233 0.00124476100459071 -0.00066355003295805 -0.000658753861726531 0.00224418791218401 -0.00101840490419334 -0.00402500899086523 -0.00204304341778604 0.00423017500317051 0.00857594533176201 -0.0134436928318496 0.00274650760109587
  74 3451.93033400349 ""  6.28364219290981 0 0 -0.000231804130524252 0.000590124189395593 -0.00180584481673053 0.000176399128121853 4.55309024097661e-05 4.80823797562205e-05 0.000143587692977617 7.28230524185425e-05 0.00030061606796435 0.000102874376587894 3.98104529309238e-05 1.81361473753964e-05 -3.50502482676896e-05 -4.92371053346926e-05 6.91237130326078e-06 0.00496683040327301 -0.00962625539729164 0.0102634503944432 0.000298089137881948 0.0003173075284598 0.000163456304767123 -0.000817964898470852 -0.000575432646660465 -0.000471063364470198 0.00177578769511403 -0.000450918012794241 -0.000728308834292766 -0.000802878273574651 0.000608405152891584 0.00108494431725399 -0.000830181947663052 -0.000241202268207709 0.000639200609884426 0.000299319790256117 -5.00369087029114e-05 -1.82760003851985e-05 -4.34764808116401e-06 9.85609660778006e-05 0.000151056629894412 -6.03812613312328e-05 0.000332037626061014 -0.000206652553645045 0.000506546987979188 0.000101567240696086 -0.00137318014222949 -0.000264229039216382 -0.000105695023035875 7.70335590386013e-05 0.000326311802145969 0.000904043026238327 5.67806831405702e-05 8.10977035324308e-06 -2.40379957429011e-05 4.30205053080582e-05 0.00303863786921763 -0.00240389023849242 0.00742836002731186 -0.000851753431010777 -0.00474570459515713 0.00131416251509165 0.000813811850549515 -0.00660965400427875 -0.000985162263547053 0.000428915463913925 -0.000299110423502614 -0.000214755144779646 0.000157610842949011 8.31505543875283e-05 0.000365263237721931 -0.00149692788754263 2.30323391758436e-05 0.000444247576977828 -0.040545779500446 -0.00413353027384568 -0.0384531825576382 0.286943127230087 0.56044284016564 0.0651698813376085 0.261414475516267 -0.497961659410488 0.480801363156091
  75 3518.47717553656 ""  17.6466992922407 0 0 -0.000339734202143617 0.00128259568768514 -0.000960740795656804 -0.000241606080210227 -0.000349784044835392 0.000138620754687465 -0.000105461461443148 -0.000341853631877169 6.17000126105531e-05 -2.99219197466142e-05 9.87262603367802e-06 2.74865814219889e-06 1.73734216679446e-05 -3.44788605987034e-05 5.53128587240409e-06 0.00650517907795149 -0.0113712756292172 0.0105889244755718 -0.00020915549962846 0.000215108286834473 -9.83363026819499e-05 -0.00112661684273462 -0.000550370940741552 -0.000671718643831342 0.000484382400675888 -0.000372853479761756 0.000108295963587121 -0.00055355713756197 0.00103838486174087 0.000494504660436624 0.00105449553089576 0.00129483907257169 -0.00070377167292356 -0.000138689138337976 9.86049519485648e-05 1.1208151842394e-05 -1.69983666334669e-05 -1.52214207804975e-05 -2.99284151133143e-05 -3.61577270391584e-05 0.000129077854610112 -9.80670624997253e-05 -0.000347792218666791 0.00105484082509341 -9.62094335603283e-07 0.000117745908220064 9.56918537703428e-05 2.15100989754241e-05 -0.000152185515276605 -0.000892676391307016 -0.000126236044644845 3.02358655903435e-05 -7.4828559694817e-05 -4.34596002029436e-05 0.00409077478169858 -0.00217959535707173 0.0060495945862226 0.000606789250410443 -0.01119219444455 -0.000594992289716476 -0.00168421980151327 0.00640521246328918 0.00124931916523976 0.000144346526561375 -0.000118633628906636 0.00048893212118335 -1.58466058680851e-05 0.00132879036169454 2.4627107329866e-05 -0.000197245829915655 0.000167305285501947 0.000118600966661483 0.00840295497605931 0.0743045008422553 -0.0226367158415651 -0.341749544201848 -0.631672044153808 -0.106121493225736 0.228258537717404 -0.394959075489577 0.414342078585885
  :::
 } 
 m_exists[75] { 
  s_m_exists
  :::
  1 11111111111111111111111111111111111111111111111111111111111111111111111111111111111111 
  2 11111111111111111111111111111111111111111111111111111111111111111111111111111111111111 
  3 11111111111111111111111111111111111111111111111111111111111111111111111111111111111111 
  4 11111111111111111111111111111111111111111111111111111111111111111111111111111111111111 
  5 11111111111111111111111111111111111111111111111111111111111111111111111111111111111111 
  6 11111111111111111111111111111111111111111111111111111111111111111111111111111111111111 
  7 11111111111111111111111111111111111111111111111111111111111111111111111111111111111111 
  8 11111111111111111111111111111111111111111111111111111111111111111111111111111111111111 
  9 11111111111111111111111111111111111111111111111111111111111111111111111111111111111111 
  10 11111111111111111111111111111111111111111111111111111111111111111111111111111111111111 
  11 11111111111111111111111111111111111111111111111111111111111111111111111111111111111111 
  12 11111111111111111111111111111111111111111111111111111111111111111111111111111111111111 
  13 11111111111111111111111111111111111111111111111111111111111111111111111111111111111111 
  14 11111111111111111111111111111111111111111111111111111111111111111111111111111111111111 
  15 11111111111111111111111111111111111111111111111111111111111111111111111111111111111111 
  16 11111111111111111111111111111111111111111111111111111111111111111111111111111111111111 
  17 11111111111111111111111111111111111111111111111111111111111111111111111111111111111111 
  18 11111111111111111111111111111111111111111111111111111111111111111111111111111111111111 
  19 11111111111111111111111111111111111111111111111111111111111111111111111111111111111111 
  20 11111111111111111111111111111111111111111111111111111111111111111111111111111111111111 
  21 11111111111111111111111111111111111111111111111111111111111111111111111111111111111111 
  22 11111111111111111111111111111111111111111111111111111111111111111111111111111111111111 
  23 11111111111111111111111111111111111111111111111111111111111111111111111111111111111111 
  24 11111111111111111111111111111111111111111111111111111111111111111111111111111111111111 
  25 11111111111111111111111111111111111111111111111111111111111111111111111111111111111111 
  26 11111111111111111111111111111111111111111111111111111111111111111111111111111111111111 
  27 11111111111111111111111111111111111111111111111111111111111111111111111111111111111111 
  28 11111111111111111111111111111111111111111111111111111111111111111111111111111111111111 
  29 11111111111111111111111111111111111111111111111111111111111111111111111111111111111111 
  30 11111111111111111111111111111111111111111111111111111111111111111111111111111111111111 
  31 11111111111111111111111111111111111111111111111111111111111111111111111111111111111111 
  32 11111111111111111111111111111111111111111111111111111111111111111111111111111111111111 
  33 11111111111111111111111111111111111111111111111111111111111111111111111111111111111111 
  34 11111111111111111111111111111111111111111111111111111111111111111111111111111111111111 
  35 11111111111111111111111111111111111111111111111111111111111111111111111111111111111111 
  36 11111111111111111111111111111111111111111111111111111111111111111111111111111111111111 
  37 11111111111111111111111111111111111111111111111111111111111111111111111111111111111111 
  38 11111111111111111111111111111111111111111111111111111111111111111111111111111111111111 
  39 11111111111111111111111111111111111111111111111111111111111111111111111111111111111111 
  40 11111111111111111111111111111111111111111111111111111111111111111111111111111111111111 
  41 11111111111111111111111111111111111111111111111111111111111111111111111111111111111111 
  42 11111111111111111111111111111111111111111111111111111111111111111111111111111111111111 
  43 11111111111111111111111111111111111111111111111111111111111111111111111111111111111111 
  44 11111111111111111111111111111111111111111111111111111111111111111111111111111111111111 
  45 11111111111111111111111111111111111111111111111111111111111111111111111111111111111111 
  46 11111111111111111111111111111111111111111111111111111111111111111111111111111111111111 
  47 11111111111111111111111111111111111111111111111111111111111111111111111111111111111111 
  48 11111111111111111111111111111111111111111111111111111111111111111111111111111111111111 
  49 11111111111111111111111111111111111111111111111111111111111111111111111111111111111111 
  50 11111111111111111111111111111111111111111111111111111111111111111111111111111111111111 
  51 11111111111111111111111111111111111111111111111111111111111111111111111111111111111111 
  52 11111111111111111111111111111111111111111111111111111111111111111111111111111111111111 
  53 11111111111111111111111111111111111111111111111111111111111111111111111111111111111111 
  54 11111111111111111111111111111111111111111111111111111111111111111111111111111111111111 
  55 11111111111111111111111111111111111111111111111111111111111111111111111111111111111111 
  56 11111111111111111111111111111111111111111111111111111111111111111111111111111111111111 
  57 11111111111111111111111111111111111111111111111111111111111111111111111111111111111111 
  58 11111111111111111111111111111111111111111111111111111111111111111111111111111111111111 
  59 11111111111111111111111111111111111111111111111111111111111111111111111111111111111111 
  60 11111111111111111111111111111111111111111111111111111111111111111111111111111111111111 
  61 11111111111111111111111111111111111111111111111111111111111111111111111111111111111111 
  62 11111111111111111111111111111111111111111111111111111111111111111111111111111111111111 
  63 11111111111111111111111111111111111111111111111111111111111111111111111111111111111111 
  64 11111111111111111111111111111111111111111111111111111111111111111111111111111111111111 
  65 11111111111111111111111111111111111111111111111111111111111111111111111111111111111111 
  66 11111111111111111111111111111111111111111111111111111111111111111111111111111111111111 
  67 11111111111111111111111111111111111111111111111111111111111111111111111111111111111111 
  68 11111111111111111111111111111111111111111111111111111111111111111111111111111111111111 
  69 11111111111111111111111111111111111111111111111111111111111111111111111111111111111111 
  70 11111111111111111111111111111111111111111111111111111111111111111111111111111111111111 
  71 11111111111111111111111111111111111111111111111111111111111111111111111111111111111111 
  72 11111111111111111111111111111111111111111111111111111111111111111111111111111111111111 
  73 11111111111111111111111111111111111111111111111111111111111111111111111111111111111111 
  74 11111111111111111111111111111111111111111111111111111111111111111111111111111111111111 
  75 11111111111111111111111111111111111111111111111111111111111111111111111111111111111111 
  :::
 } 
} 
