# Supplementary material for: Cut-off Scale and Complex Formation in Density Functional Theory Computations of Epoxy-Amine Reactivity
Source: ACS Omega. 2021 Oct 25;6(44):29424–31. doi: 10.1021/acsomega.1c03229 (PMC8587129; doi:10.1021/acsomega.1c03229)
Supplement: Supplementary file 1 — ao1c03229_si_001.zip [file ao1c03229_si_001.zip › Final_structures/Primary/A4_E1_B3LYP-D3_CC-PVTZ-F_canonical/Amine_frag4_transition_state_1_isomer4.vib]

{ 
 s_m_m2io_version
 :::
 2.0.0 
} 

f_m_table { 
 i_j_atom_total
 :::
 27
 m_column[86] { 
  s_m_data_name
  s_m_column_name
  i_m_width
  b_m_visible
  s_m_units
  :::
  1 r_j_Frequency  "Frequency"  10 1 "" 
  2 s_j_Symmetry  "Symmetry"  10 0 "" 
  3 r_j_Intensity  "Intensity"  10 1 "" 
  4 r_j_Raman_Act  "Raman Act"  10 0 "" 
  5 r_j_Raman_Int  "Raman Int"  10 0 "" 
  6 r_j_x1  "x1"  10 0 "" 
  7 r_j_y1  "y1"  10 0 "" 
  8 r_j_z1  "z1"  10 0 "" 
  9 r_j_x2  "x2"  10 0 "" 
  10 r_j_y2  "y2"  10 0 "" 
  11 r_j_z2  "z2"  10 0 "" 
  12 r_j_x3  "x3"  10 0 "" 
  13 r_j_y3  "y3"  10 0 "" 
  14 r_j_z3  "z3"  10 0 "" 
  15 r_j_x4  "x4"  10 0 "" 
  16 r_j_y4  "y4"  10 0 "" 
  17 r_j_z4  "z4"  10 0 "" 
  18 r_j_x5  "x5"  10 0 "" 
  19 r_j_y5  "y5"  10 0 "" 
  20 r_j_z5  "z5"  10 0 "" 
  21 r_j_x6  "x6"  10 0 "" 
  22 r_j_y6  "y6"  10 0 "" 
  23 r_j_z6  "z6"  10 0 "" 
  24 r_j_x7  "x7"  10 0 "" 
  25 r_j_y7  "y7"  10 0 "" 
  26 r_j_z7  "z7"  10 0 "" 
  27 r_j_x8  "x8"  10 0 "" 
  28 r_j_y8  "y8"  10 0 "" 
  29 r_j_z8  "z8"  10 0 "" 
  30 r_j_x9  "x9"  10 0 "" 
  31 r_j_y9  "y9"  10 0 "" 
  32 r_j_z9  "z9"  10 0 "" 
  33 r_j_x10  "x10"  10 0 "" 
  34 r_j_y10  "y10"  10 0 "" 
  35 r_j_z10  "z10"  10 0 "" 
  36 r_j_x11  "x11"  10 0 "" 
  37 r_j_y11  "y11"  10 0 "" 
  38 r_j_z11  "z11"  10 0 "" 
  39 r_j_x12  "x12"  10 0 "" 
  40 r_j_y12  "y12"  10 0 "" 
  41 r_j_z12  "z12"  10 0 "" 
  42 r_j_x13  "x13"  10 0 "" 
  43 r_j_y13  "y13"  10 0 "" 
  44 r_j_z13  "z13"  10 0 "" 
  45 r_j_x14  "x14"  10 0 "" 
  46 r_j_y14  "y14"  10 0 "" 
  47 r_j_z14  "z14"  10 0 "" 
  48 r_j_x15  "x15"  10 0 "" 
  49 r_j_y15  "y15"  10 0 "" 
  50 r_j_z15  "z15"  10 0 "" 
  51 r_j_x16  "x16"  10 0 "" 
  52 r_j_y16  "y16"  10 0 "" 
  53 r_j_z16  "z16"  10 0 "" 
  54 r_j_x17  "x17"  10 0 "" 
  55 r_j_y17  "y17"  10 0 "" 
  56 r_j_z17  "z17"  10 0 "" 
  57 r_j_x18  "x18"  10 0 "" 
  58 r_j_y18  "y18"  10 0 "" 
  59 r_j_z18  "z18"  10 0 "" 
  60 r_j_x19  "x19"  10 0 "" 
  61 r_j_y19  "y19"  10 0 "" 
  62 r_j_z19  "z19"  10 0 "" 
  63 r_j_x20  "x20"  10 0 "" 
  64 r_j_y20  "y20"  10 0 "" 
  65 r_j_z20  "z20"  10 0 "" 
  66 r_j_x21  "x21"  10 0 "" 
  67 r_j_y21  "y21"  10 0 "" 
  68 r_j_z21  "z21"  10 0 "" 
  69 r_j_x22  "x22"  10 0 "" 
  70 r_j_y22  "y22"  10 0 "" 
  71 r_j_z22  "z22"  10 0 "" 
  72 r_j_x23  "x23"  10 0 "" 
  73 r_j_y23  "y23"  10 0 "" 
  74 r_j_z23  "z23"  10 0 "" 
  75 r_j_x24  "x24"  10 0 "" 
  76 r_j_y24  "y24"  10 0 "" 
  77 r_j_z24  "z24"  10 0 "" 
  78 r_j_x25  "x25"  10 0 "" 
  79 r_j_y25  "y25"  10 0 "" 
  80 r_j_z25  "z25"  10 0 "" 
  81 r_j_x26  "x26"  10 0 "" 
  82 r_j_y26  "y26"  10 0 "" 
  83 r_j_z26  "z26"  10 0 "" 
  84 r_j_x27  "x27"  10 0 "" 
  85 r_j_y27  "y27"  10 0 "" 
  86 r_j_z27  "z27"  10 0 "" 
  :::
 } 
 m_row[75] { 
  r_j_Frequency
  s_j_Symmetry
  r_j_Intensity
  r_j_Raman_Act
  r_j_Raman_Int
  r_j_x1
  r_j_y1
  r_j_z1
  r_j_x2
  r_j_y2
  r_j_z2
  r_j_x3
  r_j_y3
  r_j_z3
  r_j_x4
  r_j_y4
  r_j_z4
  r_j_x5
  r_j_y5
  r_j_z5
  r_j_x6
  r_j_y6
  r_j_z6
  r_j_x7
  r_j_y7
  r_j_z7
  r_j_x8
  r_j_y8
  r_j_z8
  r_j_x9
  r_j_y9
  r_j_z9
  r_j_x10
  r_j_y10
  r_j_z10
  r_j_x11
  r_j_y11
  r_j_z11
  r_j_x12
  r_j_y12
  r_j_z12
  r_j_x13
  r_j_y13
  r_j_z13
  r_j_x14
  r_j_y14
  r_j_z14
  r_j_x15
  r_j_y15
  r_j_z15
  r_j_x16
  r_j_y16
  r_j_z16
  r_j_x17
  r_j_y17
  r_j_z17
  r_j_x18
  r_j_y18
  r_j_z18
  r_j_x19
  r_j_y19
  r_j_z19
  r_j_x20
  r_j_y20
  r_j_z20
  r_j_x21
  r_j_y21
  r_j_z21
  r_j_x22
  r_j_y22
  r_j_z22
  r_j_x23
  r_j_y23
  r_j_z23
  r_j_x24
  r_j_y24
  r_j_z24
  r_j_x25
  r_j_y25
  r_j_z25
  r_j_x26
  r_j_y26
  r_j_z26
  r_j_x27
  r_j_y27
  r_j_z27
  :::
  1 -359.944128253824 ""  651.543815857405 0 0 -0.0170077891199648 -0.0107651389351277 0.0238796003743256 -0.0381759506238832 0.00318986688242162 0.00384669777223387 -0.0154767551174557 -0.000970533040709399 0.00584189370332901 -0.0163281560376825 3.91994180343701e-05 0.00406831082935333 -0.00536189039583389 -0.00440013420861464 0.00136957443282702 -0.00674229112144736 -0.00770912114091515 0.0175722215486443 -0.046486604220704 0.001035209630576 0.00552125979536991 -0.0442442464311421 -0.0147258125025992 -0.00917412701245345 -0.00915386698142644 0.0120474285075364 0.00123226498693648 -0.0145095719421089 0.00804995420579672 0.00663394425663287 -0.00441098086802367 -0.0157968662943253 0.00134132754583941 -0.000629685659897737 -0.00465741788114211 0.00204515084270737 -0.00574796786633687 -0.00513989418449722 0.00214007485866342 -0.00975240982189013 -0.0151284072004913 0.00447430502629166 0.169489192223726 0.055494484196535 -0.153146099414947 -0.0495985511890685 0.0211858534613736 -0.0129192192983904 0.0394341712028493 -0.0352061494135452 0.0353342560579382 0.0222861814730996 -0.0148914124453283 -0.00387873271072627 0.0845038085606127 0.0335593070011965 -0.0422489086513278 0.066424232000174 -0.0152707428114941 -0.0461191138289555 0.0763165754042245 -0.0135492034275736 -0.0190353754575078 0.0211891920912323 -0.010929092537665 -0.00893818485087308 0.00344400719946916 0.00544566289482219 0.00102022959647541 0.0147348875152688 -0.0379761648848887 -0.0159031137869459 -0.0594021243918326 -0.0114627909461115 0.0818414694631045 -0.0665571786274698 -0.00167764072260785 0.0791963063728073 -0.0345062143247315 -0.00528130636126725 0.0565288798572084
  2 29.0200276683278 ""  0.849128920423752 0 0 0.0109277972531422 -0.00744945168868126 0.0217239613153377 0.00322515114467719 -0.000953136441897208 0.0183587345477152 0.0547725549799316 -0.0239518088849847 0.0539195549477939 -0.0409485196287513 0.0130168608862572 -0.0181409434775356 -0.0600142483951391 0.0230599468486843 -0.0314274740880379 -0.00741503193131916 0.0243087439786261 0.0295891440709339 0.0239680943748146 -0.0354656091910975 0.0117878683831141 0.0110590384779484 0.0270111738363014 0.0503797646146918 0.067015708665611 0.00358631612977729 0.0763888627114529 0.0654569909729497 -0.0567076211193605 0.0490889785631382 0.0661858545055407 -0.030743322555088 0.0610292976502906 -0.0951252640465561 0.0330325626618215 -0.0606005158619093 -0.0478568499111356 -0.0125654096411654 -0.0385368800626413 -0.0533976937621606 0.0570681185643738 -0.0066986955037558 -0.037803408000169 -0.0568387669430535 -0.0574039104091915 -0.0378456585179445 -0.00841312373027444 -0.0563876587565124 0.00136490208912721 0.0474502996060269 -0.0128846297896621 0.111149153203932 0.0515394851451789 0.101796737672125 -0.114158005139131 -0.0499482896382154 -0.13631226620655 -0.0128909507470244 -0.158522227298781 -0.030778750616917 -0.0271777502681652 0.153466426676228 -0.0359333257372961 0.134674385649131 0.0934848625509838 0.13161204755884 0.145216236151228 -0.0506505370700041 0.126983934397139 0.133851857219976 0.116227905410386 0.132260457618508 -0.00292950172331044 -0.0363965775944468 -0.0181504925696322 0.0316648069263205 -0.0370539690550706 -0.0378732697089704 -0.0255187817557775 -0.0351044981294818 -0.00760420463681514
  3 40.9127312644711 ""  6.44580915100246 0 0 -0.00659605667170653 -0.036511874972613 -0.0319227718699757 -0.00522792128390991 -0.00131882285866356 0.0169498425128564 0.0396578263747139 -0.0282999116160599 -0.0524422995057894 -0.0694436600036089 -0.0131634614281068 0.0320834289527637 -0.0736395219856993 0.0237877864342501 0.0908933757716822 -0.0358338509352762 -0.0466079176879755 -0.0243926992363245 0.0357108503833381 0.00766197841899714 0.00933683613067783 0.00223708452272894 0.0271365702375184 0.0526694922609343 0.0433876893471343 -0.0167540169652083 -0.0177759043928415 0.0817781860573411 -0.0190614675796784 -0.0633978663569055 0.0264551282240481 -0.0432372673356578 -0.088401042019264 -0.131805225844961 0.0103129729414198 0.0955483243088681 -0.0241633324266179 0.0330378424704254 0.0837646552402796 -0.0708392059623483 0.056248015814214 0.139920912613835 0.0132313479959814 -0.00328282302753972 -0.0126527898400233 0.0584941183776282 0.0845980652543715 0.0658180127232037 0.02002510505605 0.0159095245944227 0.0151006024580377 0.0462945477726312 0.0175157985112359 -0.0678568220956939 -0.00226562017537259 -0.00873745152251713 0.0286696924553614 0.0462548867607491 0.0243342353769585 -0.0457348602028677 -0.0267411673388474 -0.027774323650503 0.0567951636947628 0.00706115762152221 -0.0407727948461161 -0.11214758329033 0.0948060634758267 0.0566301414335168 -0.117905708020138 0.0569626640925045 0.0409085602069989 -0.0337838005783338 -0.0194772857729106 -0.0626922997523896 -0.0618641933449143 -0.0214081459020657 -0.115546397424812 -0.0509029590165488 -0.0389955901069891 -0.0551617546322306 -0.107203209986659
  4 66.4548275662145 ""  1.03203081936332 0 0 -0.0212693253904705 0.025684705462422 -0.00361076356260458 -0.0107915427463884 0.00953398870840845 -0.009887174997872 0.0144944489400541 0.000699551822225055 0.0472467778629177 -0.0654449834108382 0.0433494720734564 -0.089942714719076 0.116042527232934 -0.0387876751656588 0.0620480852247198 -0.0445971402317033 0.0679270175436852 0.00649485412499107 0.0485045189901952 -0.0562281603672631 -0.0262813436198073 -0.0102315676254366 0.0324033727213797 0.0699908959427342 0.0221874652744093 0.0205300745661046 0.0843643662580708 0.0343972428171432 -0.0440249093622514 0.0392846413268483 0.0168233149746713 0.00671527002221062 0.0576506296425574 0.0301820340928754 0.00798052593635638 -0.0488128496343064 0.391158683959514 -0.10601696644982 0.00560833945204241 0.0653426281916909 -0.0813766430140128 0.344884234324828 -0.00279574045820189 0.00461504925918134 -0.0386630393296581 0.0298176995759833 -0.0217148605395315 0.0240112042198815 -0.0135649766540197 -0.00842626257238793 0.0168549430488685 -0.0263616167297275 -0.00903679798099059 0.0345520854734397 -0.00378062584229812 0.00464041308940381 -0.0398752663448921 0.0157785821765137 0.00113245735703831 -0.0488255007912148 -0.0428426794448746 -0.00317321654482932 0.0308164604471936 -0.0626049996069784 0.00358536961521059 0.0255834838068389 3.97189281383428e-05 -0.0129986695898005 0.0190636807650016 -0.0251700312294248 -0.0192744586046361 0.0744259084532118 -0.032972834696745 0.00349556086821602 -0.050862105339602 -0.0179043512046967 -0.0363757150909769 -0.0522882828356954 -0.0575664687428028 0.00977357710773834 -0.0813854920374004
  5 107.897962399834 ""  7.64012450424844 0 0 0.0285028591561281 -0.00319038365824451 -0.00672883127380967 -0.043690450695711 0.0331444903831229 -0.0672247685296259 0.0105488465572596 0.00827796585905315 -0.0298070765389626 -0.0417983660140879 0.0261752570052168 -0.051913472503904 0.035642733141641 0.00445666870230232 0.0373569594626388 0.108930973528155 -0.0147206462113392 -0.0304950399281587 -0.113832632323941 0.0349723320928184 -0.0528946474974848 -0.0248319417739648 0.0616797214208203 -0.13417552559918 0.0306220024255912 0.0370358293597326 -0.137166916855053 -0.0955669209468423 0.0214373260858016 -5.606129409278e-05 0.0796980055658767 -0.0237557256389665 0.0265571969799138 0.0104688451270405 0.00672927217944698 0.0251683516986902 0.143502953626562 0.0158647861768268 0.0206102662687815 0.0134006322497304 -0.0258430118728822 0.136874907225144 -0.0168138109615811 -0.0581434250436756 0.0922778628891659 -0.0773597490617028 0.0316027845390861 -0.0126130408562207 0.0137793327373174 -0.0108800527820859 -0.00520977642793388 0.0744075742839888 -0.00771999900818495 -0.0543423065339621 -0.0238126837326158 -0.0572720343573604 0.0836466003879205 -0.0399526629837701 -0.0615238805261284 0.107904025443264 0.0571574376530813 -0.0175710059385151 -0.0263775391996168 0.143611651024159 -0.0502079823871644 -0.0460125544797972 0.042118563041019 -0.00376822602589197 -0.0348525118618717 0.0809248233304885 0.0384740318286601 -0.123669560276254 0.0189118825539858 -0.032237065931503 0.0980149042303546 -0.0124650603382987 0.0115083413527655 0.10766005017838 0.00939704863565535 -0.0366215877647237 0.140505566531713
  6 123.036884105374 ""  4.13730957773125 0 0 -0.0152986304949257 0.0372193952637858 -0.0163921736917289 -0.0671077934571955 0.0446554699172196 -0.072946893633543 0.0435389907478356 -0.00616944384358756 0.0745391136654764 0.0612243409645395 -0.000859989244094512 0.0409403698831535 0.0506705892042514 -0.00202502871754696 0.0201394907147504 0.00416289925062653 0.117652601862156 -0.0152684149052813 -0.196498585835402 0.130279006971355 -0.0414754576990368 -0.0690289866904675 -0.00291133284733063 -0.228195117164771 0.0606801067367647 0.0352666474446501 0.123661532301609 0.0567348556431686 -0.0919127456337053 0.065865021115266 0.0603711403881033 0.00255947252259506 0.108509167431793 0.247275579116354 -0.0696478123490451 0.204105766821252 -0.141702462896372 0.187598457555466 0.0797056124371113 0.048170105656026 -0.127892194285339 -0.231388319790691 -0.0287562479732663 -0.040856239962485 -0.0400100168447996 0.00295137835467083 0.0159783824167617 0.0324493206254788 -0.0230738057936484 -0.0124661772817978 0.00973525296146333 0.0166930974581849 -0.0101031222414691 -0.0180877304203878 -0.0512357889464301 -0.0399510606048485 -0.0566627740940196 -0.00963677492503618 -0.0672700995853724 -0.0413688588651488 -0.0668710194217518 -0.0157046612019316 0.0346613606910974 -0.0323607837330485 -0.039751807329556 -0.0529563022429539 0.079896236471167 -0.00369326887607176 -0.0623226242045559 0.0315082920791414 0.0181124411807435 0.0407335694022927 -0.0460280523295959 -0.0234711949768603 -0.0359754926005968 -0.0267028270621157 -0.0506282030988335 -0.0425190864807711 -0.0959157786982388 -0.0180310877761887 -0.0377096441963712
  7 156.552213012424 ""  1.92059133990822 0 0 -0.0291912335259237 0.0253856862821164 0.034725329341016 0.0185627688190641 0.0082801310767435 0.0795036468580416 -0.0382966711850065 0.0544408498294193 -0.0289618640026728 0.0226475234234138 0.0376128389494705 0.0156918390518303 0.0305836777254058 -0.0118381283417531 -0.0646843996047775 -0.0645766379393936 -0.0213476504408137 0.0408461251182375 0.0823075482505949 -0.0253300691398289 0.0641044362947462 0.00413075073699635 -0.0105485921808164 0.147334132001571 -0.0464820078112677 0.0367881840983279 -0.0397020148314224 -0.0209317322396867 0.113245780958706 -0.0304226057149646 -0.0554431342522419 0.0386054433469639 -0.0736228225659126 0.0213689519989341 0.0416507100359865 -0.162560407162543 0.0463894281803277 -0.121284788999679 -0.0829478213897172 0.0289276693822665 0.00323323115867628 -0.0192766246487085 -0.0444293253068687 -0.0918599999986099 -0.0511710836851425 0.0114312848120441 0.0176598475075365 0.0553864792857102 -0.0241638397257009 -0.0386549708694668 0.012500992733233 0.0656981662982702 -0.034225171815009 -0.0632674148902801 -0.0645222492860142 -0.0843130035502049 -0.134201209906071 -0.0395869292941165 -0.170971413883249 -0.0219914396684038 -0.0958843262126148 -0.0532152517790866 0.0583814712523534 -0.0377129149534494 -0.115651033418068 -0.145118565277172 0.206212383451071 -0.00990293142030469 -0.165895153755833 0.0999530330948697 0.035445577275181 0.0606195489705417 -0.0241685359461389 0.0284257943602723 0.0183197857679974 0.0195227857240631 0.10640475949172 -0.0206759463346309 -0.0358630779084025 0.0184316905747096 0.111200470662402
  8 188.426114640975 ""  20.4264097669604 0 0 0.0149891309686488 -0.0202017410588603 0.00226459817250827 0.00330734921353718 0.0181134883302275 0.0377941271592352 0.122440207677439 0.0176565108691761 -0.0939881262890336 0.0224715632992295 0.0275312919686108 0.0119649173045495 0.0481134293968355 -0.0290451313046895 -0.0568530934848853 -0.00775336291877503 -0.061411165946102 0.00423891662851269 0.0152902490398504 0.0113882537059865 0.0343736253009512 0.00137229432862482 0.0125578870008696 0.0425476773613177 0.13217088245387 0.0466456124312978 -0.0122022326030265 0.245437941765391 0.0829830456222225 -0.12369753107556 0.0833040293222072 -0.0416940835954868 -0.22117125672786 0.104985257182542 0.00338853709667168 -0.0964187098224003 0.0229567490217128 -0.0737515358020053 -0.0589168897698408 0.0386680839850816 -0.069695180248255 -0.0743700326244678 -0.0102919116253968 0.016475635703364 0.00685325103243425 -0.0736459667691472 0.0319523114161381 0.0257882304595581 -0.0427647420685942 0.00978859855261649 0.0362148591044858 -0.0606878885104108 0.0108668028065912 0.0397878925777732 -0.0358160377907192 0.00813808912738648 0.0599902397552086 -0.0130411940007901 0.0262316281611786 0.00670900308516219 -0.0275410718976491 0.0110147118940169 0.023382736313087 -0.0215263537546 0.0294001164347356 0.0638808205920787 -0.111346170490981 0.00823554100668 0.0739553699985274 -0.0722208609482284 -0.0104361993825262 -0.00830661710954846 -0.0251175192640518 -0.0729459310836694 0.00418611224208141 -0.031429460427899 -0.134096621714842 0.0181096944259599 -0.0566136601132684 -0.0610563479063554 -0.0569220226618774
  9 215.002460894266 ""  13.3880545019014 0 0 -0.0475789151788986 0.023016876527011 0.00396018401155405 -0.0253108755813013 0.0119087991687159 0.0298282510016145 -0.0315729120166326 0.0205920388755606 0.00760708427915662 -0.0210600591069134 0.0249434582100178 0.00522458507095349 0.0124028221970867 -0.0171842058790972 -0.0160885558306215 -0.0791275088923471 0.0226966755821294 0.01343070507347 0.00262542831815355 0.00118294914508435 0.0235376858826567 -0.0311175225502992 0.00441415999995967 0.058822870963371 -0.115810018172321 -0.114896268483574 0.320552533767586 0.298890590619927 0.0435431978646106 -0.081287881471111 -0.278019266947936 0.126828288735402 -0.20046674940065 0.104694960822192 -0.0191309202727635 0.0174974453554218 -0.0346872113723559 0.0217199517167045 -0.00277605759105468 3.36524256676296e-05 -0.0903117142655544 -0.0812158920807603 0.0215452817666344 0.00496828101953375 0.0727825277928131 0.00431237786322355 -0.0298189993545026 -0.0257318794695677 0.0492272547955998 -0.0187312000461718 -0.0141259874361883 0.0781134927080945 -0.0182417095293039 -0.0151765116545429 0.0717718347113651 0.0026470794743327 0.11619195993188 0.0396986089352037 0.0861676614234007 0.0267541583800359 0.0922114854683715 -0.0151757628795964 -0.0378048543979029 0.292062985105555 -0.0221462011185663 0.0712161114090308 -0.0837275750404307 -0.051990109123391 0.105991897954039 0.0682638283965972 0.0279737895568652 -0.238189985707972 -0.0436287141929005 0.00337863419077152 -0.0361028182188082 -0.0733717925165785 -0.0822748682574769 -0.00284706911467744 -0.0790212048766847 0.0138296485492879 -0.101350964367127
  10 229.14800601046 ""  2.53703774792297 0 0 -0.00417502162483044 -0.00925666970740792 0.0225257711581969 0.0288985799752923 -0.0150794552846005 0.0618855643148115 -0.00239894052218607 0.00869618318501598 -0.0174280768420599 -0.0775601128733463 0.0324440391500527 -0.0545088693347069 0.014272107720321 -0.0208535942716586 0.00184470885406168 -0.0317134002560637 -0.0382053081030504 0.0282579751283283 0.156158802316647 -0.115026402718279 0.0293985749172658 0.0320490841763267 0.0354975144861372 0.218356151901715 0.0471184907561778 0.0870843818256916 -0.209579752645569 -0.187296978383415 0.0303102801123105 0.0342897323325339 0.138520427599247 -0.0712999615386481 0.077637468612614 0.344912350576354 -0.124072786294577 0.292275980247808 -0.189424350270077 0.300974733438712 0.082037244156901 -0.0221829693770394 -0.290235484212398 -0.310221534794913 0.00302723393211601 0.0050216176160654 0.00248538369528309 0.0145328121047814 -0.00454912201214872 -0.00593772577968633 0.00811905338077394 0.00309698920558136 -0.0065961165118987 0.00225036789486984 0.00249852313904899 -0.00228738095609164 0.0085609213349734 0.00539361153502661 0.00167662707093512 0.0036777670885158 0.0110629268113882 -0.00069172040334932 0.00885323651761539 0.00271306754270471 -0.00614408440832292 0.0160000761569779 0.00662347685265349 0.0056093044910026 -0.0120554873105628 0.000772201455524939 0.00780176385467772 -0.000278463695123976 -0.000148930300669159 -0.0180337699145121 0.00511166872465197 0.00178631721031194 -0.000406818236830047 0.0108377562798146 -0.00298565872507128 -0.00237622178345259 0.010265801945984 0.00211597751817594 -0.00865150694567942
  11 239.045368000019 ""  5.48611357551561 0 0 0.0362788695861029 -0.0186363910058721 0.00751815566758226 0.014153345490715 -0.0119308948884787 -0.0247314014551373 0.00164590261982618 -0.0118973268495898 -0.00560017897469666 -0.0315414886347199 -0.00263807419614122 -0.0509620750621907 -0.00720454548896921 0.0133116244068592 0.0210136082650885 0.060502199914455 -0.0297487046494223 -0.000797528890297796 0.00425767818395071 -0.0456056027439146 -0.0245850873719988 0.0281347244337924 0.0244069136024371 -0.0197582369043453 -0.0997413940356566 -0.182829526420754 0.310551981115646 0.342502516654257 0.0317320972787663 -0.0958142067559363 -0.271200529375837 0.115094256408967 -0.224682781144069 0.0642052332979958 -0.0423916003195261 0.143075399615234 -0.0472721368402123 0.151662276406651 0.0474811461264842 -0.0164231504191179 -0.0554432117107281 -0.0605105348489695 -0.00212595486472265 -0.00295823643592532 -0.00633092415205786 -0.0142332627464109 0.0056846923633494 -0.00810109903823799 -0.0105639796201326 0.00752901144438954 -0.00189616152846604 -0.0250711438247473 0.00750912645788816 0.00613202783542219 -0.0175624803164936 -0.00142817534107501 -0.0252875904001185 -0.0272933219708054 -0.035835710966273 0.0236041729940794 -0.0123036730685762 0.00997304391950796 -0.00204423269365725 -0.323616635671413 0.00509813657313262 -0.117412489828055 0.220121722391484 0.0439743795576862 -0.17038290725751 -0.00229523770582975 -0.0322329773852887 0.328624666120251 0.0442325997004173 0.00898531129865048 0.0529290433409687 0.0479012387821454 0.0730162050398747 0.0386680081562772 0.0772912883112468 0.000647417570908348 0.0976065901695279
  12 257.584250479172 ""  7.90270796444579 0 0 -0.0336217050377975 0.00933182754820037 0.00495597898053558 -0.0386768056855888 0.0162200366272739 0.0252661476559385 0.00573347219994638 0.0128137688707829 -0.00599794291628118 -0.0036965404849854 0.0112872891330149 0.041412215102515 0.00731420969407394 -0.0331530163552263 -0.0216181649403085 -0.0446389801892335 0.00705777324538314 0.00852679193021566 -0.0498936372976556 0.040309927222209 0.0287981200674327 -0.0419732722157772 0.00171369782443252 0.00328325405957506 0.0476000098734929 0.0863705832511445 -0.111863962371007 -0.102844992623309 0.00719030509590405 0.0231089886512701 0.104305593189915 -0.0485980596837054 0.0544630915960913 0.0137039447560232 0.01086351222807 -0.0977182958998164 0.0172816838070093 -0.116224731720711 -0.0352474609661524 0.00328161422412249 -0.034067735227805 0.00786083064223141 0.0265983324464483 0.038103410478819 0.0815793345315892 -0.00394484377614252 -0.0316105174735022 -0.0622226159634395 0.0478116104064466 0.00319659433360076 -0.0337217173732041 0.0328683377729955 0.00374391777527703 0.00476884146559505 0.0818429442971066 0.0323969246696274 0.159022353041598 0.024877377538159 0.148544147842409 0.0360997441376966 0.103466527421825 0.0160293064485362 -0.0685465739594086 -0.317437171572211 0.0174685624316154 -0.131976238966019 0.327379382675056 0.0279721594775364 -0.198196381452481 0.0631468106175264 -0.0357472674224236 0.391845713025205 -0.0377854545104465 -0.0211489960088229 -0.0215770375029293 -0.0795154349880213 -0.137593972981735 0.0242054304466392 -0.0761583866813571 -0.00568519573545308 -0.121233969936406
  13 303.134155500838 ""  12.3861450204194 0 0 -0.00056312458182068 -0.0145089484986285 0.0415862306238815 -0.0919279250255715 0.0230257649529347 0.00736180433791319 0.0353582080979374 0.0105842976941333 -0.0129575201610535 -0.061340438558322 0.00647023216564568 0.0452266363529377 -0.00945229542244819 -0.082535717218591 -0.0188608719040811 0.0274100623936588 -0.0338135451542382 0.032459507834985 -0.211596853774478 0.0556546145528047 0.0328148905060808 -0.0634619507365145 0.0601951176876746 -0.121300530358987 0.04300734274174 0.0279499568933299 0.00730488012733006 0.0797555969484224 0.0528736159575183 -0.0226348637435208 0.0257205366682985 -0.0259196805107299 -0.0725883055554247 0.0583936177801079 -0.0280181912854542 -0.0940295339327196 -0.000875004573594234 -0.156376658867891 -0.0311339271178545 -0.0299546597300386 -0.145646019890838 -0.00169553268869969 -0.0184003197292073 -0.0173608053749113 -0.0248632297222378 0.121153165253647 -0.0135069461201033 -0.0285147384131417 0.0321027392877238 0.0427795490769198 -0.0432777181495462 -0.0369355383177376 0.0405793563012602 -0.015627115156878 -0.0660864188285614 -0.0075823483765459 -0.108696320502314 -0.0182181688942695 -0.0932662159794047 0.00364136636925821 -0.00208482311077586 0.0439899411272611 -0.0219462543782743 -0.00101261099626998 0.079852249255861 0.018881824617522 -0.116543057996153 0.0536088195197851 0.0296607651554919 -0.0623067447028217 -0.0181117216502252 -0.0812904327789492 0.0249173136201078 0.00897486601688312 0.0577327917196 0.0524427356568161 0.0945112913681381 0.0268049395067151 0.0593797233061772 -0.00344651862404293 0.129810201179994
  14 361.787293442711 ""  6.63462994754801 0 0 0.027977520924172 -0.0236499212110663 0.0150061661555892 0.0120640562579138 0.0377739105445286 0.0196698826783784 -0.09826611246906 -0.0239158578687212 0.00706084986308348 0.0286806541071331 0.063140203031253 0.00338610986004719 0.0396229674897234 0.0639620292054982 -0.0135010507527542 0.0366547365508856 -0.0415944657288658 0.0111952365758059 0.00257750091461407 0.0333770102259917 0.0221414439685285 0.0166287120446218 0.0462413853478155 0.00911877425669876 -0.163492072057365 -0.159089631789634 -0.0438193947873533 -0.150995586408362 0.0164378191998569 0.0230843324293608 -0.163855199073932 0.0754192294301084 0.0423630732366391 0.0418778165815982 0.0653284040070833 -0.0149345323079274 0.0344332078351639 0.0607465146443768 -0.0126186630838346 0.0390166664638193 0.0622198242072581 -0.0154035025717456 0.00874828642730442 -0.0599367002776174 -0.00511770646059668 0.0379117343785998 0.0341444889199886 -0.0213943365483286 0.0461836525146757 0.0240334193120472 -0.0251580118594742 -0.0508461062660854 0.0184622474298531 0.0121450838774364 -0.0886452065700124 -0.0608326880479515 -0.0165563668982303 0.0310976930136874 -0.118345445473822 0.00413874209083639 0.048553882429172 0.0248454806150451 -0.030584907140344 -0.093031341834196 0.106107451708723 0.0366684682295925 -0.110250092936863 0.0381873352254891 0.0408936115951422 -0.0887617000362013 -0.108561470864789 0.0179604804844212 -0.0112869686901898 -0.121532541262858 0.00933619619457671 -0.00604397882265905 -0.23063221516686 0.0257609246100612 -0.112973100720471 -0.102544923982217 -0.0636455209303166
  15 410.595341929794 ""  8.1139760114903 0 0 -0.0748655405076233 0.0390024898234367 -0.00448857152538829 0.0113440176152774 -0.056411696590013 -0.00505786508003115 0.0455246044931985 0.0430346162608043 0.000161761192788073 0.0396730538732101 -0.0534560537599543 -0.0475463130006054 -0.0119141285823362 0.0219661917832238 0.0192715926201352 -0.083867750801257 0.055486212132308 -0.00018883784601997 0.0948711440558075 -0.096291629567924 -0.024877279119281 -0.029720460569505 -0.136470841448926 0.0910519446636416 0.100707069604992 0.159177434640629 0.0478137338978474 0.102078928634007 0.0187320171309795 -0.0163825353446445 0.0977044280936367 -0.0493393471908327 -0.0449777348695682 -0.0927366550883799 -0.0258939044007284 0.0788093229667108 -0.00309387968134308 0.0830758082722898 0.0262928710684594 0.00874496302225042 0.0933278948822673 0.022741141961277 0.0118802645767842 -0.0823470761591984 0.0437470449532463 0.0138037596085096 0.031944641558098 -0.021941617663732 0.090708718269747 0.0223507930541503 -0.00770901901271588 -0.0387240092750523 0.0164069603355097 -0.00183458831822488 -0.065324330035672 -0.0701614035545479 -0.0883149340663686 0.0544648056315106 -0.209418396598777 0.0691376685907079 0.132736781632063 0.0221272060744395 -0.0379459689999473 -0.111640293585641 0.0979444095645246 0.00737525926683786 -0.113910835050878 0.0890364650141201 0.013209705272026 -0.0913567452728838 -0.158568356126707 0.000713246137584055 -0.0751267425391679 0.0245188473211998 0.0225945138433026 -0.116159075411925 0.0609861482087445 0.0392428050875946 -0.092660244114258 0.0193241077075048 0.0802110862631857
  16 426.577720845196 ""  5.30252936989254 0 0 -0.0188511776226424 -0.0175409688244351 0.0679680766486054 -0.0182403972306031 -0.0393185549844615 0.00128766166348264 0.00830778091943881 0.0204352631854418 -0.0169075582444404 0.0509240160522153 -0.0139761986695462 -0.0540365641276307 0.0149996151047071 0.0652319010227612 0.0124722174956615 -0.0133510746365815 -0.0297629147562558 0.0641723768870762 -0.0756537940756279 -0.0922982399279716 0.00909502105126078 -0.030400758378119 -0.0799148439855365 -0.0337780228247909 0.0185056609128175 0.0372253992577284 -0.0556017662543015 0.0197703563840894 0.112173259150306 -0.0152971861788701 0.015136525464771 -0.041293584965177 -0.0848289817955043 -0.0702715336551525 0.0123391723567543 0.0796427556566446 0.0308302002679549 0.135507262469514 0.0201440724778858 0.0326461058444915 0.132681930644876 0.0242537912079416 -0.0340600283718991 0.0613082214065388 -0.0167090693026622 0.059017701991193 -0.102057993627867 -0.00748251097517127 -0.0550668806200259 0.0277186763097151 0.019691716648093 0.0213551257507104 0.0573167332215698 -0.0349261989663695 -0.04053958542258 0.0570205093404458 0.0339404277361814 -0.0659099476492217 0.087685757664522 -0.00784401335251718 -0.094965725093775 0.0617109307575333 0.0313165902725092 0.0798246242501088 -0.0856469798732876 -0.0793410072779562 0.0689309520349596 0.0933550982627468 -0.0819205177158594 0.0573356397697441 0.197831134756236 -0.0899030495794274 -0.0437169909072176 -0.0483225044854693 0.0541484397798634 -0.0352704684343009 -0.137896554623774 0.0651088527117512 -0.0629799730919658 -0.0332568788871739 -0.0466233388036159
  17 452.247253412402 ""  5.30791788454499 0 0 -0.0190257441280523 -0.0234247081253572 -0.0823853433510824 0.0171945217444856 0.0326513062007337 0.0107161598802209 0.0030285850343431 -0.0859630626444891 -0.00202883032431017 -0.00932211735938128 0.0407450522836396 0.0319468156513723 0.0151086094148334 0.00673855318410727 -0.014571919769548 -0.02035798063254 -0.0414932139423749 -0.0825077789905975 0.118729808285692 0.0725152512253927 -0.005823113625276 0.00983396622934316 0.0375673209533227 0.0898868483121193 0.014424278285114 -0.0561297694087916 0.073646916019305 0.0125655403124815 -0.219126984080013 -0.0109178107111308 0.0183016361477808 -0.0447298503940253 0.0723668121559652 0.0565916702406921 0.0336460017817434 -0.0492173858726756 0.00106019293761284 -0.0327417114314579 -0.0173641813504504 0.00660338572348823 -0.0249487799222845 -0.0226049844190644 0.0210745034806077 -0.0115946840835597 0.0202990030825585 -0.0305374487328495 -0.0888680871475385 -0.00169338773535924 0.0246835904997914 0.044864687079764 0.0943061464833149 -0.0146701720913021 0.077378308873948 -0.0421054385349132 -0.069274396738262 0.00160629073094833 -0.116679600777688 0.0780901699399504 -0.168857276552483 0.0519426910510103 0.0671002557535939 0.0886080410313076 0.0467671203929509 -0.0336673983809797 -0.100839867540428 -0.134148089053391 -0.0248113800759414 0.28533358545751 -0.130823186521407 -0.0278107602480371 0.0664669188030345 -0.12715704130238 -0.00905388270085902 0.019388135100666 -0.000430522276052979 -0.0671081377043706 0.107119930674409 0.0163800205152797 0.0538162308567484 0.00634870340449059 0.0598640740005305
  18 472.986630943089 ""  1.50224608563916 0 0 0.0695802457787934 0.056933316103556 0.0444565172075105 0.0230102319946667 -0.00538158077590759 -0.0262533251519841 -0.0185557935750509 0.114255499474598 0.017751799638742 -0.0254428314216166 -0.0500644957161869 0.00168609810335684 -0.0364794740640552 -0.0668531500764628 0.0120918528902338 0.0764769269736153 0.105236409782517 0.0451411413176134 -0.0364568259810298 -0.0117815027184718 -0.0160660145992084 0.0412770458220501 0.022455432961087 -0.0772686847183471 -0.0631588505910429 0.0172834183864732 -0.0669623935595266 -0.0570362840979193 0.227146545320383 0.0329366302908188 -0.0648246395943136 0.143230583298619 -0.0119951470491104 -0.0214458526107856 -0.05916217593547 0.00263411270540448 -0.0331661444348053 -0.073356026833888 0.00954096827433745 -0.0384210477659013 -0.0782223295519727 0.00967561398584654 0.0278708113158114 -0.0267556065747227 -0.00377389087963418 -0.0472698384782984 -0.0380434293019665 0.00614740553442602 0.0194586464191026 0.0223893542083672 0.0699770158064984 -0.0139377084715462 0.0389904633653599 -0.0181823930807455 -0.0424482665383824 -0.0181753956064044 -0.104731935555677 0.0859657327856578 -0.14567980756423 0.0100681025393985 0.0482217715839706 0.0499222138494367 0.0381230547468604 -0.0328950904111454 -0.0670349457500341 -0.0760888119581933 -0.0316893378388274 0.180297612828946 -0.0718075879556489 -0.0292922217220994 0.0099029817331767 -0.0755434917187883 0.0377400452542333 -0.0198979119685509 -0.0496154156892524 0.0649891491257243 -0.226113508964356 -0.0274547150132493 -0.0812199260387889 0.00836187881607616 -0.199010439467774
  19 549.466453182521 ""  1.35991549008048 0 0 0.0251595137932821 0.0642895272100882 -0.0966033517266694 0.0845446616496031 0.0324570613586966 -0.0395069194475078 0.00123803396610009 0.0419769475560957 0.0152844608681263 -0.0157735548844952 -0.0286264812691495 0.0226072899514551 -0.02749091893784 -0.0588226269084185 0.00353162331171428 0.102643503506497 0.095341574981905 -0.11494947826885 0.305914590896657 0.0770048238211195 -0.0805832455552954 0.0564565162626578 0.00350594328252287 0.150536199287649 -0.0157838795595637 0.0145588496181199 0.0775665912588722 0.00102292310406411 -0.0729070303066482 0.00911818973991606 -0.0163717984308514 0.124072402953518 0.0943181470934884 0.00934867770724015 -0.032091003404543 -0.033288168232698 -0.0425450071251686 -0.0995380155110534 -0.000630950963106444 -0.0298567495884973 -0.0791846079044509 -0.0124677828659384 -0.0165536991955697 0.016492259970325 -0.014148774117029 0.048130563323189 -0.00710227408335946 -0.007753369633776 -0.044359961342282 -0.0012167487130556 -0.0308239070608678 0.000316997514520336 0.0101783361770601 -0.000100954595470934 -0.031176745833773 0.00494939324838132 0.0924306996119126 -0.0955674380211691 0.0706827522198301 0.0129879086734873 -0.082998100358753 -0.00162234991382447 -0.00794494577495427 0.0327996980351098 0.0258397244702749 0.0193433626155451 0.0271762100795701 -0.0634643201941537 0.0164980769259995 0.0225441900193712 0.0792645223106637 0.0134654240064431 -0.0547763980109665 -0.0519267601206441 0.0891872103103246 -0.13513430605938 -0.0691359963331648 0.136525333577349 -0.133045162775324 -0.0431878331123922 0.0854196541130851
  20 693.020793255419 ""  9.26304298301952 0 0 0.00269091395668865 -0.00630039447491416 -0.00117447567277579 0.00351787731575374 -0.00107202579954673 -0.0029729991656077 0.000281944704722896 -0.0421860299191024 -0.0183130132760042 -0.00293960645414778 0.00593609650930277 0.0062748961677166 0.00179356654485563 0.00278782663386334 -0.000666032818802181 0.045197154855183 -0.0464659263438118 -0.0167610453335129 0.00114758285208999 0.0110709553442765 -0.000709705494266399 0.00731925008141328 0.0104954000320784 -0.00462604625017646 0.0167328295663068 -0.00838351596093838 0.0119759557479927 0.02179605457347 -0.0744913275719062 -0.0255674458337756 0.0259148881015443 -0.0668106779546028 -0.0119488532124305 0.00910116612228557 0.00640262695835651 -0.00459512720061468 0.00124032191608424 -0.00209804229627752 -0.00120182759145505 -0.000262008310795652 -0.00352663510433095 -0.00105144439037157 -0.0167855021199178 0.0232658786434967 0.006221678152877 0.0121376858704912 0.0188148234192383 0.00111912899366853 -0.00987391766402314 0.00720841446002318 -0.0127118953862941 0.000848941795388816 -0.0446244327636926 -0.00150981721223888 -0.0444558111163491 0.0560961487778415 -0.32358461588149 -0.0833898088576327 -0.250889877361904 0.158024234289085 0.00514707247207143 -0.0370015472470745 -0.00735836686610827 0.0282071287057015 -0.0405835118625955 0.0121121328218829 0.0294420831357772 -0.108228900853223 0.00784670748401085 0.0173089899965796 0.0035876280879463 0.0157394245132035 0.0136688142013236 0.0835488079067642 0.0475691007379258 -0.201117929419373 -0.428109381267096 0.265453490298289 -0.00654728343322319 0.150638213301942 -0.481419197372968
  21 809.710211561987 ""  11.4236508348497 0 0 0.00185277637041643 -0.00415645848012617 -0.00490207765231001 0.0011066733341632 0.00470009515794532 -0.00317409703993065 0.0049352110776653 0.0180248762348389 0.00708950726322884 0.00182655659418724 -0.00213461383928037 -0.00133785154311175 -0.000886534590876045 -0.00185721818158382 0.00046976295079409 -0.00270054037922879 0.0136812987927746 -0.00197629062195211 0.0226308013584196 0.0049154503297947 -0.00774148040677668 -0.00301256605656573 -0.00292262619538016 0.014276320395252 -0.00976364374900425 -0.0122106003219762 -0.00881771905560737 -0.0132536825303569 0.0316125888390208 0.0125719810284095 -0.0146821570110078 0.0454365044034659 0.0144532066395556 -0.00239409413554997 -0.00207162456112066 0.000259370043019843 -0.001521390658491 -0.00204550162306617 0.000491346691627695 -0.000130263955886487 -0.000195903403028727 -0.000321223767359201 -0.0463742867281663 0.0966957068221687 0.00742428563569309 0.0116728773357307 0.0193235539115236 -0.0321088921604284 0.0313278082995517 0.0917026804978012 0.0352499048628363 0.0082544333154556 -0.153603865071889 0.0305841128324875 -0.265362721789192 0.114517716594656 -0.146427705802174 0.0582825634403358 -0.10594319303723 0.0259666224270315 0.113323040983926 0.113897829532247 -0.0334277495540208 0.0228848096083109 -0.383283642065443 -0.0735462516380917 0.0293510362607999 -0.00758122243841979 -0.0529954783445543 0.00821256746508085 -0.125610276376025 -0.067414258791222 -0.0172331317839575 -0.0448340126239231 -0.00438219852893416 0.0490101511833792 0.120091211889235 -0.0743236327742921 0.0317506060187172 -0.0654204267154432 0.124565464826771
  22 845.969920866547 ""  12.4469799415976 0 0 0.0705073211282328 -0.00743251994888386 0.0726539808073519 0.0940242897353175 0.0366375140571925 -0.0306487333367129 0.0168285947216168 -0.0881172578403028 -0.0111219064982282 -0.0036572160018524 0.000596898095547161 -0.00472970809394757 -0.0178507902281691 -0.0231766460305409 0.00834750977486156 -0.0117133593893892 0.0908116075943521 0.0983499513826176 -0.0578270157259379 0.0430288535334184 -0.000967820065516461 0.163063274787715 0.159096104631738 -0.186878046606042 -0.0245466724875766 -0.192437972004506 -0.169421407666872 -0.021872912608813 0.128331548039561 0.0100894516829794 -0.042689965462246 -0.113671714667593 -0.12506687677216 0.0143792370192302 -0.00715048067597805 -0.0100068825672067 -0.0104738193080995 -0.0367400957959279 0.00336187895882633 -0.0219012417436117 -0.0458737459705915 0.00351191214247044 -0.0405447025413031 -0.00142383406611814 -0.00286356303415559 -0.000237233005133043 -0.00746839098874588 0.00627460341909698 0.033224887159209 0.00134555540766629 -0.00129826443142374 0.0237605234572665 -0.00396845773581737 -0.00173313548377097 0.00471529044053201 -0.00582914630921179 0.0581319746874774 -0.0405339875356814 0.0835513258290119 -0.0399035931588589 0.00620740944727183 0.0471253320416269 -0.00366429204576899 -0.0422331163183296 0.0409104889269897 -0.00791542306738171 -0.0488526890555834 0.0771823646116153 0.00812463515703595 -0.0194118728369996 -0.140039735431988 -0.0185792722912677 -0.125326101383134 0.0624954522974394 -0.000298743103124983 -0.0328083522525391 0.0744823167016524 -0.0580760633806576 -0.153003016018473 0.0635472056517809 0.0216173999508543
  23 887.36159301321 ""  0.895849076004112 0 0 -0.014770732760454 0.00832253871535066 -0.0126976325445568 -0.0194178464559909 -0.00803901771827493 0.00227419360838004 -0.0116195660216404 0.00660645938361575 -0.00955686036713672 -0.000199597655948932 0.000305868693380845 0.00301293043232388 0.00350641229808093 0.00452266592139603 -0.00148623195164698 0.0463851046116588 -0.0546571406753689 -0.0339362109602698 0.0265067811985871 -0.00528104417838079 -0.00611482683855941 -0.0373755614137376 -0.0376396318540974 0.0492518733676901 0.0189932160453411 0.0755649822303292 0.0688560900803474 0.0241463248801073 -0.0940927697938356 -0.0240700077065366 0.0318394919418557 -0.0105972925410862 0.0296062933732165 -0.00119836969675063 0.00270395600750766 0.000390225407971303 0.000889882965052856 0.00521818029030797 -0.000573853352129311 0.0041483126990909 0.00835583031737159 -0.00141082992217858 -0.0505155823541884 -0.0471955754309598 -0.05710735263332 -0.00341749224504175 0.00618610306550482 -0.00974935957366233 0.0222660247925771 0.0230658163743176 0.0164770641455498 0.058079141391878 -0.031556958850611 0.0387243907024864 0.14627666425958 -0.0771723098585704 0.242636256833325 -0.146642281658282 0.296858799017263 -0.145295870202047 -0.175687954307901 0.253099964124387 0.0380256009413659 -0.116815148683865 -0.128487754009982 -0.0806086941424393 -0.136033350357047 0.358756941037865 -0.0194597126891311 -0.0669977964211861 -0.381787255372104 -0.124640256273638 0.041255209605224 0.022831447589785 0.0319817542191821 0.0110214844214557 -0.151971839471397 0.0832046522786956 0.00323845119496375 0.0480317375819556 -0.135022898024369
  24 927.428166488464 ""  2.79223919718931 0 0 -0.0760888993511261 -0.0139074622109846 0.0371173144829956 0.0376628095009373 -0.0161467524285896 -0.108148944348495 -0.0509946773474855 -0.0285906635203355 0.0501142927611704 -0.0283568708844588 0.0178179891655118 0.0511221623477802 0.018194717016356 0.0312459092599605 -0.00389084831179215 0.0470212430806985 0.217956552878456 0.0219145936471653 0.231770058933493 0.0665746445550917 -0.13595173502546 0.0200862991811428 -0.00203029749769797 0.0756869076286549 0.0743736670423034 0.211285726840646 -0.0660309079593215 0.127878293389009 0.282856836658949 0.0140870990130697 0.024247330795377 -0.379930777855841 -0.292400768308601 0.10081545085667 0.0905442795882641 -0.0810239390781894 -0.0078878075872446 -0.0549773542700118 -0.0093997320535704 0.000395880501833829 -0.0334049616598171 -0.0262087283351969 0.0128390746276972 -0.00997251132216408 0.000779818494145946 0.00306948137048321 0.00778656342997027 -0.00962428534294067 -0.0105364606126532 0.00258738860314818 0.00394054869426441 -0.0109604313050903 -0.00274972072455768 0.0097081203515238 0.0300906891735258 -0.0110112585456916 0.00733786088943955 0.0178658878291006 0.0022620066787479 -0.00681577494077378 -0.0099700406228363 0.0101030180875029 -0.00210759404054286 0.01554465271465 -0.0645446036845001 -0.00937056403246705 0.0177147888701117 0.0056408668493943 -0.0133057876598896 0.00336231579828603 0.0510976493574246 -0.0104942280691423 0.0394502146536445 -0.0216984678733664 0.000389286326230296 0.0435469254193444 -0.0269713508828143 0.000547486008483682 0.0675020109402225 -0.0234190212487545 -0.00688520632706145
  25 945.942563834813 ""  70.6315074627504 0 0 -0.00206947653709677 0.0188935440378292 0.0130032533999146 0.0238173501555521 0.0204897862042202 0.0278846196734258 -0.00995285338912218 -0.023517113190678 -0.0133709386480596 0.0118456799143959 0.000188205069699842 -0.0219230353804873 -0.0160644622717875 -0.021495977670941 0.00647861582745529 -0.0637800210595335 -0.0332845211604676 0.0262632414530936 -0.113811234143752 0.00745295467806008 0.0519667226777121 0.0559186515581851 0.0624577349590391 -0.103282007328752 0.00944081627515018 0.0168613509567758 0.0160399965750333 0.0103694319501627 -0.0643042548869822 -0.0205078997689228 0.0176000430167273 -0.0479901918358585 -0.00491222390069652 -0.0298007252275567 -0.0345575435549884 0.0253377735643367 -0.000718731167629971 0.00544413934548726 0.00558377906736173 -0.0103472205439819 -0.0064359823234343 0.0117366403056073 0.0672090065079505 -0.080743385337694 0.0180750022922708 0.0377989078608586 0.0539977908151559 -0.072799649499618 -0.0618597472241799 0.00378849075084043 0.0216024926190131 -0.0700481941700724 -0.0128723803606427 0.0674076475576744 0.0912873287686449 -0.102677969462782 0.167365529861273 0.0628582506094404 0.0206133287504252 -0.0177504917981383 -0.0487724975789595 0.077445299902542 -0.0398698293350191 0.0933256925597421 -0.415406118185933 -0.0652107881365357 0.110401389674637 0.0592965457898998 -0.0857703135732539 0.0230050566789677 0.343275824847308 -0.0846833068874715 0.00104246869497838 0.027679862368041 -0.0100070095496535 -0.0689643955082735 -0.0275248017990686 0.043140014565623 -0.119197246672626 0.031359993363816 0.0370881675008403
  26 964.595028617051 ""  0.673946174814196 0 0 0.0466819853316699 0.0446163240892954 -0.00931149217439853 -0.106426365267594 -0.0410383962280597 -0.00936524029181205 0.0727778087169593 -0.0529364794745323 -0.00182363874625637 -0.0054133446093623 -0.00437297386854973 0.0249374907769438 0.021493310722089 0.0236145230716725 -0.00781837303005923 0.121398668350282 0.292775121821964 -0.00999280945490434 0.184689906129916 -0.0783995069407475 -0.0639237011339255 -0.198504817312066 -0.187874256415795 0.294841080402962 -0.0840455893484242 -0.388099398756397 -0.237027245341027 -0.116095593490135 0.195192262500805 0.0599182556053067 -0.123703666110709 0.131868938885636 -0.0424859690082737 -0.00110225622553591 0.0226347128576927 -0.0127761515846175 -0.00525384065647757 0.0134598123092763 -0.00183249005888878 0.0263943870164657 0.0443678943295358 -0.0158309534612255 0.00996782405269122 -0.0208315068179358 0.00505173675042805 0.00865768108250694 0.0121511755816744 -0.0150268005052904 -0.0120268269969648 -0.00316967006752064 0.00261086051058547 -0.0111971074982885 -9.32902308778496e-05 0.0161842511379095 0.0434902271662185 -0.0243365342903317 0.0317672522323629 -0.010816358290668 0.00994116477527463 0.00575208857150203 -0.0216922023490063 0.0245224841797974 -0.00806723557524302 0.0129973582695785 -0.0845816294143339 -0.0159797518876008 0.0157603427926717 0.0344543566364555 -0.0181206691428731 0.00097047807641826 0.053726609495549 -0.0231638361965266 -0.00931380709200566 0.0255626690408997 -0.00285783642629164 -0.0350079886610515 0.0285307933436668 0.0103392496279309 0.0151745322881948 0.0266132211809583 -0.0177530822270586
  27 975.847433371765 ""  27.8227417213027 0 0 -0.0412644551643061 0.0561186791309858 0.0330655611857731 -0.0438755419659582 0.134897632697918 0.0302413063180836 -0.0211108361237186 -0.070438122648712 -0.0143843771989319 0.0786768979696286 -0.00556936692368673 -0.0715838044429448 -0.0560937473071166 -0.0890136661900276 0.0275860445927922 0.0294015357867134 0.104622459238892 0.0199345505771484 0.146389467488527 0.112951497170331 -0.0156921715096466 -0.0951466535337736 0.0340173211277067 0.193447431519048 0.00987217549006706 -0.0100198326280858 -0.039593080226972 0.0267531679290589 -0.0108407980653764 -0.0261590972056908 -0.00265285746354157 -0.160319142917525 -0.0996930903945753 -0.167213918282574 -0.14949084243105 0.0975403331292473 -0.0420421971317594 0.00330542293567435 0.0313433842550177 -0.0149050980845977 0.026015761946201 0.024560081933441 -0.00425270450474284 0.0161263462507329 -0.00424772389361191 -0.00888603478248541 -0.00829828727483968 0.0113947984050292 0.00782540781782979 0.00338106995735369 -0.00146336584578513 0.00649354758645286 -0.000654074617521225 -0.0105388650337214 -0.00920566959667165 0.0215139970382838 -0.0382371804074631 0.0228675695713722 -0.00536472799824137 -0.0122189396484331 0.0154179528770788 -0.0186847404925529 0.00855501489964948 -0.00840788786613832 0.0526409116639602 0.00967993671118288 -0.00951577722106325 -0.0251261834130336 0.0118262809869859 0.000316933939480715 -0.0301604060851036 0.0153820997914526 0.0507119651875946 -0.0190727925992729 0.00603871522159801 0.140567820156214 -0.0492376533069036 -0.0383304920416746 -0.0415860325924457 -0.0110461233050485 0.0115055269676669
  28 1043.95962754365 ""  9.09233747484626 0 0 -0.0324957421056509 -0.0854681380087289 -0.0448271143631693 0.0123418006323349 0.0478059353547336 0.0205276982340459 0.0332344601477971 0.0386633725223298 0.0689144686530441 0.0267372185049044 0.00570122223616676 -0.0277244842982015 -0.0178674961053944 -0.02877065901767 0.00431063934732649 -0.172264754827201 0.0126924278867634 0.00499318871164937 -0.0219455305529919 0.0934448089199062 0.0270193608834408 0.0409856206800252 0.0983723796684219 -0.0429957673910152 -0.0250734091151013 -0.0904868653199432 -0.115437753994365 -0.0520671426338986 0.308832217406619 0.105431524648685 -0.0779172176403221 0.0668517630306714 -0.0525331187677407 -0.056528970568762 -0.0590667213261487 0.0442994298457032 0.00375515892195737 0.0187078592659304 0.00483557306960211 -0.00865883847251195 0.00185161586578055 0.0193921659044551 0.0181499471561191 0.00417724703269129 0.0132460766894465 0.0103770645576335 0.0135874285771184 -0.0129698283862253 -0.0343435100904127 -0.0284497232048753 -0.00764614752146163 0.0264655988664688 0.0102515093371428 0.0199127438770342 0.177127322801413 0.0231089572284052 -0.130307305600292 -0.188229399522242 -0.060913454995502 0.1762227203547 -0.129308804666188 0.0411708091967801 0.0172049439331484 -0.0447508612413684 -0.0196143859322737 -0.0243204774676014 -0.0471500648463024 0.152076352600588 -0.000629431879322482 -0.020497678386921 -0.11464454642571 -0.0419285367440404 0.000411096558472326 -0.0248914148440516 -0.0264267853599532 -0.343154383785072 0.122765357896508 0.143233243048744 0.305626776873377 -0.0578316242692897 -0.00777333130077056
  29 1089.53440614991 ""  61.5220149585111 0 0 0.015798054011621 -0.11090497909246 0.00759164270031572 -0.0306205220162454 0.0497825377379959 -0.0366754235628941 0.00798584960145781 0.0526250604284145 0.0253639111181114 0.0206474759174727 -0.00417580350300782 -0.00563101870532556 0.000131867186395753 -0.0143869660048104 0.0032658787803946 0.0979953972366227 -0.205920502568458 -0.0258055865017836 0.202769295419739 0.0523188263387164 -0.0853217338633009 -0.0326365700780245 0.0886279102155494 0.152851731423141 -0.00139428616580694 0.0341926640011094 0.0395372969948334 -0.00537855399884963 0.0573998435637906 0.0317193966993292 0.00243366201028086 0.078633478138757 0.0507833753042938 -0.0499160541927668 -0.0309730640628298 0.0143975908667516 -0.0258924339136117 -0.00531079539356109 0.00861618347428329 0.0166971906708481 0.0317580917431101 -0.0117731746133612 -0.0496428855797253 -0.0299254851083501 -0.0211312454160378 -0.00825023126196375 0.00294911730896175 0.0173127723986627 0.0692534234197697 -0.0203577991516559 -0.0152531878504612 -0.0478200753014526 0.0162820053820603 0.0238893841304771 -0.0455813906798881 -0.0436202717931657 0.0880225350361253 0.0746074979949699 0.118528480149029 -0.17335237260326 0.203979236652873 -0.0509670180319852 -0.084021478817127 0.0766263325849297 -0.131180557357864 -0.000161693309830542 0.088007841608974 -0.00552717578510463 -0.053878332569479 0.0146961385459554 0.222778773422004 -0.0143624339005418 -0.0565996722542995 0.0310222665440544 0.0270088358864518 0.134756278688367 0.0103825766416524 -0.0861569558869589 0.25361127380446 0.0446403044672111 -0.257580480204882
  30 1096.67474258441 ""  10.3730408933968 0 0 -0.018560039791311 -0.0143257293552752 -0.0351888201497636 0.00877324412725369 -0.00130762427661011 0.023903586104307 0.0175612335430066 -0.00327656640330365 0.0313718034771936 0.00536583163698747 0.00721213497515494 -0.00850274287546991 -0.0068082895122799 -0.00834024262402489 -0.00208323191268176 -0.0758148081867254 0.0444671540581486 -0.0115384864007306 -0.0712993613907048 0.0354380697782306 0.0425697861665209 0.022770135112372 0.0141092824944439 -0.05834134311103 -7.39093333777554e-05 -0.0465517976184992 -0.0819575871647505 -0.0158987299617319 0.163300298761774 0.0481414704523805 -0.0437344886258077 -0.00148618754640306 -0.0534988609387055 -0.0168359449677762 -0.0245040837073838 0.0235409863891376 0.0164575351139563 0.0229724375494963 -0.00261065954837585 -0.00713610494806868 -0.00244517678999925 0.0169966632065275 0.00134125522866222 -0.0449063117929547 -0.0346722979270335 -0.0126423095326611 -0.0292492076189707 0.0076794711304211 0.0191317169826007 0.105618212938274 0.0399630963817827 -0.0235599567755776 -0.0399595170828402 -0.0681754938322972 -0.216131892580852 -0.0947154222215344 0.310606361093019 0.209799268359715 0.110688310363868 -0.239676965607138 -0.0189989953889586 0.0614698178979085 0.076067677355112 0.0487880434770903 0.133140662856492 0.0547336081627579 0.0247052595046163 -0.335785340480906 0.0428019206769201 0.016128723461025 0.0175952525930064 0.113983474044866 0.0361241695606405 0.0251562589066557 0.00435292493199738 -0.287317408203736 -0.0433279892952147 0.207318458758453 0.0534062314010349 0.0232171100126823 -0.00215700805671355
  31 1131.85602624999 ""  132.137998705025 0 0 0.0481877122017741 -0.0122796396379796 -0.0283859100072016 -0.0243916132591385 0.0865956349078162 0.0594563622234341 -0.0316538348902067 -0.00593080237979907 0.0242273351511531 -0.0664668109926105 -0.135171806563687 0.0163297187634299 0.0959826327317995 0.0547662430927925 -0.0788977296482612 0.0727144054314694 0.0171291800978152 -0.0323540375623965 0.00726421386131126 0.083901716786182 0.0442480213527962 0.00213572891406405 0.127109674589049 0.0477135078265444 0.0318468057662325 0.11528979384582 -0.00436908003677757 0.0730594574227362 0.0701390235107741 -0.000767533012820261 0.0164583234797982 -0.128162376942246 -0.0673221826541381 -0.148295437206339 -0.107598290254182 0.112353512724733 0.0616047816215413 0.167448897098217 -0.045143157638723 0.0994104755650983 0.144662735559562 0.00429002152725674 0.00507010087416805 0.000645884986816133 0.00739500196503439 0.00350367153993486 7.21086603353794e-05 -0.00527341718973469 -0.00923982265730518 0.00508898447418832 0.00450767613078059 0.0041489064310799 -0.00349290503019546 -0.00477861008161664 0.00069586661981219 0.00123622934444603 0.00343606723352393 -0.0108673917453098 -0.0175186208148112 0.0268757436078341 -0.0302827655507951 0.0147075692589826 0.0120246245525102 -0.00678741458273684 0.0157486595348702 0.000451613818734118 -0.0090819347828337 -0.0119413092960357 0.00816581151521865 -0.000783296050858545 -0.0211072922156023 0.00480817413010647 -0.00866475167598023 0.0118974838996996 -0.00825855607883192 0.00133842572073947 0.00210824409607264 -0.0122207828554207 -0.0898086391592159 0.0126308659152307 0.0332608292979972
  32 1136.19380907991 ""  8.99345952424017 0 0 0.0360849398304745 -0.0600817949286077 0.035328718201413 -0.0349290063684088 0.0109248206796667 -0.046113600080457 -0.00953904577105221 0.0268645963019916 -0.00484624135680208 0.0178028531454064 0.0169258243439619 0.00100241265690101 -0.000642779415622945 -0.016401356289615 0.0197455661655845 0.0888948312454114 -0.161784284739376 0.00852762901628424 0.155023763901223 -0.0644387370143039 -0.0890700978200745 -0.0261244719185087 0.0838350397591998 0.146001506967344 0.00503994597043214 0.0598051046313561 0.0704933555315232 0.0161197921476854 -0.0550309694369431 -0.0131300292412587 0.0332086549833532 0.026161931381407 0.0539564686137923 -0.0273715787680629 0.0073339077258511 -0.0291486066303003 -0.0735394202877564 -0.0525543267429562 0.0257600273487184 0.0315437420681992 0.0512147788631188 -0.0493547343966259 0.0626134888723343 -0.0238552251893729 0.0484169853061014 0.0248599931006251 0.00834575633554826 -0.0614455305001801 -0.0919208556933576 0.0509352485863642 0.065900241807164 0.0294864498985792 -0.0273687789744016 -0.0523505246595938 0.088045259108874 -0.022576844612945 0.00959181305060832 0.103114981064083 -0.0955416867333607 0.0624927846656679 -0.280137249537015 0.0953246682817595 0.144447663668501 -0.0414345515942676 0.157321634427833 0.0193927247343822 -0.0737673297155427 -0.156412564482455 0.077653219001463 -0.00850229210145578 -0.184419798954071 0.0757746906732452 -0.0510978776239263 0.0227153687185934 -0.0113226997928943 0.14402782644173 0.034678493021341 -0.128146785645293 0.00407701195316709 0.0245478684511143 -0.0554608071004236
  33 1163.84708319595 ""  62.915718746282 0 0 0.111669888846252 -0.0390035553256192 -0.0601744702901964 -0.0523554619884874 -0.0604620050911738 0.0203664500813712 -0.0531558712188481 0.00472453332746749 0.0414108027610178 0.0247656184057455 0.078292919890064 -0.0055823186626117 -0.00642559015497397 -0.0572360386868768 0.0246015954381901 0.176269627802362 -0.0164005369845277 -0.0783184847424829 -0.0332891552177455 -0.111376632855571 0.0200644204080752 -0.0282991409894563 0.0267625263623642 0.0731093872660053 0.0633185078354792 0.229153492018531 0.00827358051822848 0.139997542104783 0.133356596640382 -0.00350300263262557 0.039397834097204 -0.187546857374607 -0.0851089885368902 -0.133482912278755 -0.0748091295465261 0.021103811363962 -0.106314684316347 0.00937516350578865 0.0462129831212761 0.0745898334057768 0.159589550936176 -0.055192341816917 -0.00893597721480833 0.0198266657968677 -0.00720047821674879 -0.000868196522959113 -0.00122046887280695 0.0121669899867044 0.00625008792800801 -0.0231956523538982 -0.018700579838266 0.00663839216471295 0.00691200839817443 0.0155028387927706 -0.121946523569581 0.0121922227960498 0.035146714549077 -0.034693673024283 -0.0201521051577464 0.0253341765040211 0.0625123178215056 -0.0375304671101862 -0.0440123795560785 -0.018267169436248 -0.015481589748887 -0.0104208087756609 -0.00327410815896526 0.0769132856347643 -0.011866602565898 0.00148625467824537 0.00766736267219288 -0.0326547788047697 -0.00339394476071648 0.0247932207786854 -0.0322990399340799 -0.173364944252181 -0.0105277610472597 0.0751639400354314 -0.280634616903707 0.0185121895211083 0.17273781142745
  34 1176.92462780661 ""  11.052740660028 0 0 0.0283374524177671 -0.00132207826600627 -0.0478268927696879 -0.000136325733828372 -0.035817759712548 0.0370285592503753 -0.0173456236851976 -0.00194361771994846 0.02355281648928 0.0341638927852369 0.0266964170624082 0.0210379144256717 -0.0777899731238319 -0.000256217269931926 -0.0675955485672327 0.150200969586986 0.0549269691120022 -0.0780499364181282 -0.0325698406112803 0.146942308326426 0.0637951151154617 -0.0360040064022295 -0.158900634557669 -0.0609754063557655 0.0224990955251592 0.0707464895078222 -0.0277685530324805 0.0544655830994599 0.0775198156670043 0.00615414094669048 0.0024387818791402 -0.0830815357390683 -0.0571232317175855 0.087306352829691 -0.110294057213558 0.183491861019386 0.396292706518896 0.287479183189078 -0.111540845069972 -0.207837301965204 -0.270333065556664 0.310555372581107 0.00255842269758511 -0.00349419779923411 0.0149759493642616 0.00740049411517933 0.00651635241178253 -0.0165709364449971 -0.0197468189781229 -0.00577800666502145 0.0139132406165765 0.00703074044116681 0.00087943915795104 -0.00414273124587799 0.0172431201886965 0.00106560075233858 -0.0238639140173203 0.0817411728971991 -0.012175331735149 -0.0333160761952593 -0.0270887602561202 -0.00312271383848185 0.0128618390123238 -0.00941388547393942 0.0184491942475785 -0.000276137007630465 -0.014399407206777 -0.00301852232315539 0.0117854344039288 -0.00274883677350797 -0.032448591011777 0.00837198930901943 -0.0342912607881816 0.00169771292107113 0.0227116904123728 0.182043943222471 0.0191109173824592 -0.111173408906778 0.0705508555119524 0.0147765674548455 -0.121055279406958
  35 1186.2794596901 ""  20.5125274791805 0 0 0.0294279971472013 0.00743620747302071 -0.00756127176306141 -0.00663355224956773 -0.0132467150870215 0.00686289263465406 -0.0178339695122958 0.00254395577410113 -0.00173828453058572 0.00391747448250927 0.0123957424956989 0.0013287107087059 -0.00490654885595805 -0.00686575185217857 -0.000164469770105867 0.0271216705901872 0.0448213237913105 -0.00478382664101779 -0.0165731574343885 -0.0217405549608707 0.00995304571412806 -0.0101803675876139 -0.0218700283662718 0.0030903735567386 0.00274288157971826 0.0438646147162924 0.0240586150445369 0.027638518066435 -0.0302321817414382 -0.0156809072025727 0.0239700987510459 -0.0484869493542291 -0.0103457278966666 -0.0102390464784222 -0.0135307686958822 0.0108508807680865 0.005793814740316 0.0146240816511162 0.000441922902338749 -0.00236015911600343 0.00443247650246653 0.00986424995102619 0.00071514124325277 -0.0348667566003597 -0.0194410137568853 -0.0219295150435851 -0.0218916389114565 0.030449273125963 0.0770270327735427 0.0980326536865705 0.00254937219316323 -0.0548235375603258 -0.0269078679259583 -0.0289901512941424 0.489350099618159 0.00108581777588639 -0.140162840921468 -0.449539102737618 0.114092596487915 0.219012728521003 -0.0387366576370984 0.158464759591483 0.0615185800194437 0.104462300337683 -0.044918702541357 0.0310918750151765 0.0771250145965882 -0.228345602128869 -0.0166923980073125 0.0106840661797123 0.14042957981791 0.0607269204683122 -0.0192160297908602 -0.0205728567370338 -0.00977067480302194 0.0421659327237669 0.0402028990040626 -0.0592741739533988 -0.00409787462208535 -0.0274146542551715 0.025026093884814
  36 1199.89138854701 ""  15.9893361079514 0 0 -0.0170748070551516 0.0340914433242509 -0.0686655062844742 0.0347277049502362 -0.0385499489715904 0.0612028494723257 0.00024071354423282 -0.0105153168107725 0.0243868142898674 -0.0334179547064659 0.0308070335839958 -0.0283735010133543 0.0451759593913005 -0.0327704040315085 0.0326303526419676 0.0877564255129383 0.127308713878328 -0.0906900624024744 -0.148027030321078 0.161924552504165 0.110292206154428 0.0152742241875429 -0.141372093458959 -0.182293050173419 0.00618246068136183 -0.00736623519726174 -0.0718362331866145 0.0161998539507131 0.0842305673225893 0.0201128696169476 -0.0276492947673337 -0.0545674568915582 -0.073748163739555 -0.154429393546546 -0.028019924056186 -0.0408762268144045 -0.241347949083688 -0.0871936796152675 0.0723975102567667 0.149400560748064 0.234678812418676 -0.167995475445509 -0.0090348880280395 -0.0104533077382097 0.0208958248232632 0.00254860854304786 0.00580596164170721 -0.0105816087769157 -0.018553184849874 0.00136168465482144 0.00829690093707 0.00263798581920097 0.000883292409977746 -0.00440866264124942 0.160216699592596 0.0169501185886104 -0.14921492993473 0.207020225690445 0.0440662133669099 -0.148854685775929 -0.0138997322100422 0.0207216356214616 -0.00461139036775727 1.26014074835389e-05 0.00185507142863 -0.00153364554488803 -0.00684626394504439 -0.0172268157156151 0.0096959207953254 -0.00414823434886972 -0.0253470327633991 0.0116840185936658 -0.0333592970482396 -0.0193935786541802 0.0566395381023408 0.266349339996269 0.0225303905283346 -0.13289642091705 0.187478026628719 0.00143104568552868 -0.213492617283089
  37 1216.21535167025 ""  38.9221794662639 0 0 0.00419779530528149 -0.0099627500371796 0.0139027600691723 -0.0103080991388266 0.00677911996047564 -0.0178155441434477 0.00464676633403919 0.00599662940735734 0.0018546780301188 0.00800479921529405 -0.00698744664277197 0.0100180786760936 -0.00877127513356139 0.00636737658905459 -0.00875915541969926 0.0256442375484424 -0.0973405655562676 0.00356131959614794 0.0286564031069322 -0.0826399656155944 -0.0310430496040867 0.0121479995024039 0.0801427027912882 0.0571204713045529 -0.0121159660356489 -0.0269077464245917 0.0133806266543891 -0.0143126564201385 -0.000603877675512024 0.00817807272270466 0.00442615809826442 0.00918389125708586 0.00727105164475302 0.030201663409232 0.00239317891989834 0.0116828946094877 0.0572472777402864 0.0277312045160917 -0.0166122933299155 -0.027211701013945 -0.0399993065576219 0.0364572625099088 -0.0023238731426337 -0.00921130291683719 0.0358858212615257 -0.0171927824261391 -0.0146129562430358 0.052109811794325 -0.034845272352062 0.034793128023808 -0.0743355235912295 0.00435638341714887 -0.00842181849989858 0.00805104434674232 0.374719379391636 0.0601756826216606 -0.387724088812352 0.458073421608696 0.0999480049829646 -0.325878595948444 0.00901286772950538 0.193641021658016 -0.152251657188128 -0.0256439923789611 -0.0482490513486197 -0.025223514716996 -0.00239360521868224 0.0158620839753523 -0.00483819149520752 -0.00418428742038437 -0.0182665156839138 -0.0364310656606548 0.00406369543969026 -0.00760741856297044 0.0060725732136337 -0.160683424925492 -0.0213431927763447 0.110051197376082 -0.151666124042636 -0.0188437642542433 0.152661285914743
  38 1230.29248472997 ""  19.7678046237226 0 0 0.047059455831155 -0.00852435373791257 -0.0441186743799248 -0.02369523746164 0.046755089532349 0.0585822038070054 -0.0227086187902114 -0.00665259984661677 0.0306128857018856 0.0252769276348146 -0.0605280384381246 -0.0594937569534916 -0.033496573258614 0.080913853657789 0.0689939528189576 0.0836039228152692 -0.0510229167270346 -0.0583351900544334 -0.0650467652638966 -0.0406846652207739 0.0531581749617149 -0.0897510419830157 -0.155094624111779 0.00724917517355594 0.0260204722593531 0.0814474405049773 -0.0326876603010886 0.0673754805439759 0.0941368017592566 0.0103070415838448 0.000973258793361403 -0.0981073322206726 -0.0582083734402885 0.332172659767104 0.314062556850035 -0.225646071807599 -0.0527700086989438 -0.336975007325226 0.0142236930346003 -0.123341105775668 -0.290399862725285 -0.0862606411838505 -0.00539253706153619 -0.000848589116756071 0.00363079967216261 0.00206468523200714 0.0019482048475646 -0.00471988071363553 -0.000827474821358718 -0.00233189869337432 0.00572253418166341 0.00019476659812746 0.000463772107303025 -0.00132733502480773 0.0159475512096484 0.0025453052130492 -0.015613920857154 0.0157611131427104 0.00744034254151822 -0.0147953766014082 4.5422749144986e-05 -0.00139088634129324 0.0028095066754823 0.000888946643769056 0.00282181522861485 0.000434237764906728 -0.00127693521451303 -0.00469707632264452 0.00242801904077656 -0.000229876724696547 -0.0022048128395137 0.00348665880499081 -0.0121327105859809 0.00587546071424771 -0.000979905515487282 0.00123140397528028 0.0117591950599146 -0.0115668257622417 -0.0141861944304886 0.00735710698765571 -0.0120307900921032
  39 1236.30959026024 ""  102.399789054948 0 0 1.37551249786868e-06 0.00350326195477431 0.00464671155943267 -0.0021084235257196 -0.000278408912525293 -0.00678385512112505 0.00141935456824311 0.00160866058018797 -0.000257245610408376 0.00062307306671109 -0.000777468143083374 0.00599331660493157 -0.000770340776165362 -0.000165212170873583 -0.00484862402780046 0.0144049582946764 -0.0289309763248042 -0.000251039659317658 -0.00303428110831169 -0.0469919225003921 -0.00889683803597717 0.0086810069386745 0.0350347656273611 0.022080302834304 -0.00762464053647884 -0.0155193418652293 0.00837381552166936 -0.00858479402861832 -0.00589246198286028 0.00277769484428816 0.00319609233274884 -0.00216439406051613 -0.00111610637337572 -0.000338399225824914 -0.00763424980341283 0.00905065194021317 0.0183015183953082 0.0190608683346079 -0.00515036770841896 -0.00197307967716644 0.000813366514693776 0.0117365706635283 -0.0965880292463604 0.0101608433725326 -0.0096333215651207 0.0175581528814862 0.0376496257276943 -0.0950403103766438 0.0439756167600454 -0.0549060656115142 0.13947417676329 -0.00678161044450898 0.0163272040831752 -0.0146491083433536 0.225264328570645 0.0572774877006073 -0.246676706063058 0.0323612210397199 0.196511344395593 -0.181334891682055 0.0682110164397391 -0.315408955503507 0.201433678311537 0.0445567420184368 0.0528356921946395 0.0316349935026024 -0.00110730653109187 -0.0510394934675799 0.0216247408536175 0.0046512570852112 0.0188485023022803 0.0693193369313235 0.0192153738654554 -0.0117422432139982 -0.00100498696325038 -0.13312164688195 -0.0242114618598397 0.0937064442346253 -0.0948233582153596 -0.0218420198963007 0.113564693710034
  40 1260.9559367507 ""  29.3266381449842 0 0 0.0594715443955741 0.0340979667644284 0.0165754487359003 -0.020197531136623 -0.000760734614643773 0.0102901429186597 -0.0521453384212479 -0.00205910370781547 -0.0489005693637918 0.0177422947321672 -0.00577394814582008 0.00904739684133984 -0.00364159107872749 0.00237554550023748 0.000354603408356703 -0.00603863990880302 0.453437565364336 0.0746776293398735 -0.108571353583198 -0.326945361506578 0.00671614756876586 0.0664592560611223 0.24610913493774 0.0831734811247538 0.00858989469727764 0.128265745114679 0.103351938828388 0.0672295415121059 -0.183360277251219 -0.0881117918164725 0.0825808147438491 -0.0767099567441647 0.0414726310333834 0.00534951790938121 -0.000258926805954525 0.00671449658501261 0.00105593349572943 -0.0175979634729006 0.00101451223751552 -0.0123948277794789 -0.0234475143453616 0.0165156504664748 -0.00761134626265999 -0.0084460056340946 0.00328800966316112 0.0022861171354936 0.00212044882222225 -0.00187893557302858 -0.00642444795575419 -0.00715904517597677 -0.000453648950967991 0.00141221161522753 0.0058451190729304 0.000336013989982106 -0.0306612872296213 -0.0118732309279253 0.00750305292620846 0.0845044720019926 0.012249429551148 -0.0708321196185914 0.00516863206718874 0.000624500033977004 -0.0160452001236483 0.0108851497496267 -0.00839677529432472 0.000470428954271522 0.00244716838628621 0.00516051312242069 -0.000921266134864103 -0.0073480805753045 -0.0262199987732905 0.00836224506283062 -0.028934263449709 -0.0358630394428232 0.00237587800849131 -0.206197950033845 0.155245922539803 0.0654207226245868 0.468022419180659 -0.054504183304532 -0.165867128511325
  41 1288.00493727137 ""  5.21033044360466 0 0 0.0418455295985638 -0.0422065999552785 0.0833930910022963 0.0166440019501672 0.00531470680602589 0.0072609430975379 -0.0243695747445642 0.0171309724151513 -0.0465337479438119 -0.0251068464584683 0.00669193695874053 -0.0220094572521368 0.00849773432616639 -0.00337068634660162 0.00240374654957423 0.151167619438667 0.167608646187632 0.079524353933518 0.134882165582041 0.521506577415088 0.0292877640004596 -0.157022816264719 -0.47261114267087 -0.0671945696840476 -0.0169416301200396 0.04427738616998 0.139013808670317 0.0186085974195237 -0.133670549403585 -0.0567445169259203 0.0963550137088964 0.00346481172225251 0.106969989208762 -0.0289729384871415 -0.00480615211818457 -0.00801960234393023 -0.0316817521797149 0.0030547493036132 0.00603916823463096 0.0139721509877443 0.0186524036058502 -0.0257537280223989 -0.00479789157554019 -0.00340927710847593 0.00240294353013817 0.00271853491353922 0.00103619268554019 0.000762575157574849 -0.00669663682093501 -0.00328385446927841 0.00180756492226293 0.00106621266109181 0.000883419577712466 -0.00196151423114653 0.00686872060189767 -0.00243967840142475 -0.0110994073746954 0.030565651368343 0.00925949788488531 -0.0280990312013096 0.0216944566400829 0.0330939816129933 -0.0354518856378998 0.000103204500819623 0.00256717885553459 -0.00069619405728393 -0.00264312797272326 -0.00375320507243172 0.00265543856601439 -0.00129926584250372 -0.00813948607018031 0.00449536082501501 -0.00638394348125332 0.000835563045561335 -0.0406536023550792 -0.276989449412891 0.0612624108477117 0.110058789755958 0.102079519665915 -0.0289887329450491 0.0763410142464607
  42 1297.81923266245 ""  12.75823920032 0 0 -0.00365969326935073 0.00129773061989485 -0.0045166406115004 -0.000906490117532826 0.000405870607977728 -0.000775558977134199 0.00161614116242482 -4.05857045003936e-05 0.00191000460582255 0.000914787642805411 -0.000683586003510374 0.0010257980593161 -0.000141972610914149 0.000302679799708774 -0.000121972888482106 -0.0316327182290171 0.00100150005070205 0.00167128951443382 -0.00426685618971186 -0.0209139208078665 -0.00234692210173056 0.00614029256452445 0.0207254031033947 0.00293613551008366 -0.000414858285645025 -0.00418578689755091 -0.00607477420641827 -0.00422879307267121 0.0025437201977419 0.00303175576757529 -0.0054081661824222 0.00199902760839233 -0.00555606126957164 0.0012515932525677 0.00035420259925459 0.000255850421440359 0.00139663088404456 -0.000313546181606777 -0.000341111658567087 -0.000137966696036014 -0.000155473045714903 0.000476719201597021 -0.0177852514390249 -0.0197914829134682 -0.0240268885562388 0.0326794628620746 0.00812425708813146 0.00563621675990677 -0.098735862476735 -0.00128569249799786 0.0755174828865082 0.0252847725686941 -7.91856683681314e-05 -0.0313392789475093 0.122653409762008 -0.0331404828978512 0.0654006168167797 -0.143527721828763 0.00621434012667733 0.0552287229661017 0.650227151881245 0.190203740409395 -0.461909319938232 -0.0547224542357957 0.0749451524969602 -0.0171071191092091 -0.0787644583972255 -0.0693676328540075 0.0707836969276866 0.00803078166374132 -0.0720553390728668 0.0633312737795494 0.00748340748518682 0.00173265276114073 -0.00403661821808713 0.0206029210743836 -0.0140619272383262 -0.00954008623895417 -0.0011894299946581 0.0025440578510291 -0.00810022217077031
  43 1359.78849225292 ""  28.4204381313509 0 0 0.0703236478626768 0.0950731631764362 0.00610329507235032 0.0180289513718781 0.0441904209435368 -0.044341904080602 -0.0212454472300892 -0.0148840306474331 0.0331112359446815 -0.0188988088551368 0.0134433159538292 0.0225448140884104 0.0119639360296817 -0.0127183327546984 -0.0146137199137741 -0.322486695948319 -0.486931751488333 0.067049679287983 -0.039421810277475 -0.193793546941644 -0.0474826867628174 -0.167302846310024 -0.392813588202969 0.0406936780122295 -0.00255320611804603 -0.00855390218772013 -0.105311674466157 0.0928893347130241 -0.00750902448665694 -0.00180415190969673 0.0131932850297295 -0.151871734136173 -0.0913362764685695 -0.077978689786338 -0.0625178983044589 0.0416477028280385 -0.049980375958685 0.0316351692335242 0.00677665226883394 0.00246263717637487 0.00775001075456109 0.048963298521641 -0.00171681018914559 -0.0031253433750899 0.00299671911026536 0.00123401306305625 0.00116326694133521 -0.000685171536303061 -0.000645176711423206 -0.00685120797647922 0.000780189395079183 -0.00175316245602902 0.00906578731070488 -0.00154123970963519 -0.029416441515035 -0.004668517319545 -0.000913402022023345 0.0172403754669068 0.0111833510258313 -0.0176145682323613 -0.00808613220629517 0.0237478860897344 -0.0105630595848442 0.0216705991140509 -0.025961239226157 -0.00601583689143715 0.0110935026338449 -0.0232527575212984 0.00433608440607991 -0.0125512594652846 -0.0347927906715435 0.012024597362735 -0.0121605296078669 -0.0214210211429278 -0.00147200809143804 -0.105445985356537 0.0948085535546137 0.0275093487664594 0.213501974230426 -0.0293308340005919 -0.0860010928441961
  44 1372.9375607835 ""  5.8206467068299 0 0 -0.00154105121513193 0.00244003521136996 -0.00173289665417365 0.0026377122266969 0.00255739975619753 -0.000925031465924203 -1.32105235150001e-05 -0.000447017420067806 0.000478838584091616 -0.000403228925630205 0.00115573010684439 0.00144723174933304 0.000475964619932497 -0.000718844894904803 -0.000807273199035452 -0.000539570168424779 0.000222294817070072 -0.00221223778229248 -0.0121187060839435 -0.0269142906237532 -0.000116038237187283 -0.00286908209909701 -0.0093305398685794 0.000909502585139576 9.57801048470525e-05 -0.000244343523887515 -0.0017326713853002 0.000260613260627147 0.00092278747637322 0.000299779827471871 -0.00109084091904953 -0.00198139166902379 -0.00263234522141188 -0.00425154449214923 -0.0040256920886261 0.00330258152443202 -0.00379049141960423 0.000161348271295698 0.000571796045793918 -0.000377302407967687 -0.000487489073918068 0.0039492902299079 -0.00359765408682376 0.010084240342174 0.0160326619771717 0.00512309342117774 0.0156618589756462 -0.00914696824940561 0.0316161807575076 -0.0717313954809399 0.0363273388026474 -0.0204696756472616 -0.0973411277174184 -0.0290426730288056 -0.120149068403824 0.0239591407999884 -0.0932312406946147 -0.0100106532352754 0.0767002813769192 -0.0154977634023032 -0.140675616063618 0.473327077027122 -0.0910316335882452 -0.017379496024857 0.410226979231816 0.192867668272125 -0.072403026473472 0.273689577563809 -0.143401860714959 0.124517721644905 0.396982468956305 0.0404890075257309 0.00535238877303398 -0.00292680669664464 -0.000370631575183984 -0.0023650267178728 0.00898581488160751 0.00140009523535891 0.00542010598562711 -0.00101092151364734 -0.0086611568849321
  45 1385.49563948095 ""  50.9494626987941 0 0 -0.0102563878240371 -0.00329777775220591 -0.00222818844880046 0.00160495460828415 -0.0020958398556125 0.00234205905990657 0.00348069994405084 -0.00255568778321822 -0.00144750538873258 0.00113288272080285 0.0005889372666072 -0.00015846170835424 -0.000575662848795623 -6.95249874985895e-05 0.000314830473805132 0.0404121088443374 0.019809521818329 -0.0146853532796523 -0.0084996491246928 -0.0109409022703921 0.00347708494515613 0.0125567884412526 0.0250319499702182 -0.00385573988828894 0.00685091497209918 0.00772689454578699 0.00398086723182978 -0.010457012734708 0.0132501601810219 0.00329532454907916 -0.0119142070107898 0.0204560440327931 0.00588692865483662 0.00144956876676081 0.000437428594585487 1.41037194368447e-05 0.000661520695254662 -0.00109295089964412 8.67492726890699e-05 -0.000376625393327345 -0.000656723966720039 0.000162422141796021 -0.0174372105945695 0.0293815110712721 0.0112597456838278 0.00353123657545837 0.0141885700828356 -0.00350183223209356 0.0472686911660344 -0.108657225159393 0.0280165048102764 -0.0339322767273546 0.0885979736504249 -0.0278893100663558 -0.105959696097316 0.0309206104602456 -0.0175485827844617 0.0239879626333131 -0.0310884869648639 0.00794060635284679 -0.183498545748573 0.530780835275453 -0.108981858834384 0.173295870948215 -0.249623804304468 -0.0914121290360052 0.119203231733976 -0.356207523547243 0.0753013640138249 -0.110862316223546 -0.247052023600458 0.0892278629646992 0.00922339743149447 0.0011290023397107 -0.00364426102287908 0.0055175190281492 -0.0182312130512117 0.00274121246462803 -0.0372946747761632 0.000743956309336016 0.0296436770896637
  46 1413.38165743877 ""  3.55342347785891 0 0 0.067623694057013 -0.0365366466528521 -0.0350991378320307 -0.0335754882421204 -0.0173107017204919 -0.00781569014463617 -0.0183494977123929 -0.0277178131927621 -0.0220382320714146 0.00290151776457232 -0.00135587317434745 -0.00532528786581386 -0.00546591523650985 0.0006600845108703 0.00621635392107768 -0.713682437888561 0.221720668238632 0.207131093788973 0.147359896589932 0.171840079299293 -0.0328045892902165 -0.0202650783788289 0.0044008690289332 -0.0237897011152719 0.0709013716913642 0.167091235285301 0.0566303042979827 0.0615985569280183 0.154356752572223 -0.0269412325327912 -0.00845449256370931 0.126392135043561 0.165575841838018 0.0290054916841934 0.0304695442138055 -0.0336300447292467 0.030233178763887 0.018879546362558 -0.00161205113108063 0.00284348125613931 0.00912786366389584 -0.0251682623982557 0.000530040817406664 -0.0060287095481449 0.0117143656845234 -7.84233350333381e-05 0.000931636426874174 -0.00187198750030434 0.000608075840588401 -0.00254590792757238 0.00114970431127232 -8.68281926813914e-05 0.00292808931986503 -0.00105200821933032 -0.0238766886275457 0.00859635474005347 -0.0898177046922082 0.0185959291681793 0.083387094745791 -0.0394779912417954 -0.00815185676404215 0.00657385360475219 0.00506646282515482 0.000713743704977936 -0.0137529686165408 -0.00792061429492855 -0.00588723899557981 -0.0120086605122712 0.0101672030820464 -0.00102509155193714 -0.0029889325630405 0.00743996228175181 0.0165042471178583 0.00513304529769787 0.041617885190935 0.158830404389708 -0.0414815656500007 -0.0334603702766735 -0.147217140346434 0.0333638818915088 -0.0426920963471972
  47 1430.62697938137 ""  3.1626477509778 0 0 -0.0204386299523849 -0.10385241882101 -0.0244947297113768 0.057168733913315 0.0921532938855553 -0.0142663955340399 0.00801115399640588 0.0267679536588614 -0.00905227174851108 -0.00860027707328703 0.0203693647528225 0.0179260058315865 0.0147469143393395 -0.000770842408121926 -0.0174490632859924 -0.0330929909369972 0.328840407420212 0.016107193927686 -0.184656660521846 -0.439918835678839 -0.00660609478405688 -0.13439457338107 -0.395136470785801 0.000856052427298107 -0.0221514210531297 -0.020790889761207 0.0776739040774415 -0.0685723149387039 -0.01662013925794 0.00947020235766235 0.0253570919090278 0.0149908505431466 0.00376960772564815 -0.108356082645836 -0.086618762485811 0.0895654679635586 -0.119794977917657 -0.0527050043262752 0.00932228890077474 -0.0342860206839978 -0.0794042874681422 0.10205453037858 -0.0151954863726137 0.0102850220289632 -0.00356673482632844 0.000698856200982386 -3.54796298496958e-05 -0.00167441017236519 0.00352782841891744 0.0016869791202307 -0.00113501469793812 0.000900423979669702 -0.00233970378195145 0.00217020013847538 0.0937676058326712 0.00193048208102407 0.075661102928768 0.053245886874976 -0.109041890768068 0.00764955297542092 -0.00902003892259458 -0.00527682369140263 0.0105519507103627 -0.0251888653982017 0.00607812418127854 -0.00668079270234737 0.000566017260963214 -0.00754649501772167 0.00378882518348737 0.00382128656949051 0.0173565295628201 -0.022691967118751 0.0119254297640593 0.0197078761307027 0.01255115174977 0.110695028698438 -0.0691571554553193 -0.0263178016119043 -0.168345651767858 0.0315449257896264 0.0307229202282574
  48 1435.49897273991 ""  16.6368110903134 0 0 -0.0148609758709721 0.0338666177636989 0.0188257259583559 0.0147631970609994 0.0118775181088505 -0.00340170120961841 0.00315105951414035 -0.113237209852126 -0.0438462674288665 -0.00458256614790435 0.00162768125051021 0.00586115427437876 0.00523159303797563 -0.000506568474403705 -0.00537120344871019 0.189730741121819 -0.122097933294289 -0.0503769163473507 -0.0313049410201925 -0.096221617302435 -0.00471626364988861 -0.0084757629340104 -0.055352424182354 -0.0162844620317811 0.219065432789075 0.383860865725023 0.216695122525365 -0.0876212144600316 0.459142753263955 0.0255261145267812 -0.170169945010166 0.3381080788565 0.258599153276196 -0.0244471611515905 -0.0213996523849037 0.0209984518247838 -0.0301696473249904 -0.00780207542108422 0.0023464647140293 -0.00397580574792242 -0.0105857212079518 0.0258123080663778 -0.0127575753040702 0.00751609106759545 -0.0078803798345334 0.000394880457268607 0.000230754364220811 -0.000497860773784673 0.00133087133919926 0.00265646010704703 7.55505712837854e-05 -0.00237990074201189 -0.0046981335824748 0.00107689608609669 0.101418557853974 -0.002250642724325 0.0735415594758566 0.0306632113675162 -0.105082219195006 0.0140388840404444 0.00321608620908945 -0.00603804391145241 0.00185521941554451 0.0117994221254638 0.0217530822188238 0.0184991209933522 0.0160111291214909 0.0186119415423866 -0.0221541568529148 2.35456926896537e-05 0.00473543859492875 -0.00747223528005134 -0.00664267638074584 -0.00844862140221254 -0.010542382363414 -0.0595902635762225 0.0465682753789033 0.00779628037082239 0.0683302027981478 -0.0135795818546208 -0.0208633302974958
  49 1441.85379188205 ""  5.40229674749009 0 0 0.0179526359168199 0.0113293272123338 -0.00392933866905278 -0.0160240672044872 -0.0204893424479752 0.00109651769061608 -0.00438890136502307 0.0126083254959626 0.00915951929417098 0.00195309596754808 -0.00387108813338918 -0.0041384294544995 -0.00489959297698409 -0.00126613120209758 0.00504476864314422 -0.12025190580999 -0.017745386460334 0.0338120447224057 0.051757753859776 0.111225679477715 -0.00158983560396991 0.0203866679036411 0.0735006047864021 0.00273144726250686 -0.0209241320580717 -0.0341110536010769 -0.0608753029223141 0.0349728308734811 -0.0814999755038449 -0.00892886808377948 0.010879102361334 -0.0446768910773171 -0.0414450643000927 0.0314800137814886 0.0254095571688765 -0.028765100281361 0.0351602657242156 0.0211800608630306 -0.00184189094724552 0.00963810152308114 0.0246339016834263 -0.0279059212802842 -0.0770362943697991 0.0557737332285944 -0.0356688015042698 0.00220235172535194 0.00304448925061919 -0.00513119073516412 0.0196878775958587 -0.0120446030726437 0.00284631257787388 -0.014012055679063 -0.0142232069785337 0.0033100180819241 0.426450233041081 0.00135710690522622 0.419695098021762 0.236475346582593 -0.565798960982625 0.04299988767977 -0.0335367226604663 0.0488762393957648 0.0105638960960955 0.0547824612523539 0.0906771451924603 0.0747008492555019 0.0910140591934484 0.0489374390551612 -0.0964732741700974 -0.00819732529159448 0.011799924060114 -0.0458269465582169 0.00365163536192812 -0.00421830598797942 0.0047980531538148 -0.00609122643218244 -0.0131000409840683 0.0135482462311915 0.0066276988936028 -0.00624080957488886 0.0120523284185868
  50 1473.21209135749 ""  1.14627492763379 0 0 0.00280358215009601 0.00753973988722926 0.00122603699942157 -0.00184756515709475 -0.00372164286994762 -6.40927959434373e-05 -0.00151809995724339 -0.00248783713985203 0.000354546384602941 -0.00018715051840002 -0.00101223759016775 -0.000143006108941834 -0.00127238702622219 -0.00162455084843429 0.0014564912799295 -0.00343634202408875 -0.0165147831374791 0.00143500132328122 0.00371240116322043 0.0152782775398951 0.000608645902582076 0.00431647853264933 0.0136430134195104 0.00291769808867067 0.00477312422133735 0.00909478213011253 -0.00778518638491323 0.00816915598236662 -0.000211476867981439 -0.00217412150185288 -0.0051415388831692 0.00361227617534444 0.00213162280309662 0.00749003044491286 0.00833584092863848 -0.0128474628136393 0.0118157181321246 0.0135957032347357 0.000378699432114772 0.00394930599782641 0.00917396868168455 -0.00930185420947201 -0.0174886683818852 0.0103673152432306 -0.00456214047505767 -0.00351781529570117 0.00235315831137395 -0.00280083736450422 0.0377579014046271 -0.0175364026171152 0.00619199844081239 0.0469300333939347 0.00441459666100527 0.00745276951880717 0.0475175747296107 0.00580607616433422 0.0476514238756155 0.0195726461509676 -0.0660521674951841 0.00490554006035767 -0.06458936343831 0.0786067814551916 0.0275194113001281 -0.59249166486834 -0.095607372657233 -0.303259006471371 -0.298921823913365 -0.270436112057004 0.351398080759965 0.113612196080629 0.354989782617164 -0.190280606737653 0.000357870042036542 -0.00414220929000233 -0.000149816698539737 -0.0147997336455648 0.0127641159511934 0.00502818830215585 0.0299925266867023 -0.00350546304390256 -0.0130676110634254
  51 1484.86273220655 ""  0.566262243656505 0 0 0.00333933536992936 0.0154746177928844 0.00362001716525865 -0.0282339597293857 -0.0355454300377553 0.0131927075868705 -0.00061554695915481 0.000709750461334015 0.00156794905271504 0.0129930035240012 0.0237580086490906 -0.00439543548521195 0.0447287053566425 0.0765744024118693 -0.0192337533687388 -0.0199157743272453 -0.0336685072442061 0.00555589488157266 0.216329151043508 0.0424204138289386 -0.0426704568673923 0.0563535895758432 0.0929046814639533 -0.187346688213515 -0.00496206003251979 -0.0120435844914084 -0.0229466549922299 0.0173914331797168 -0.0165306437735526 -0.00442065812461112 0.00282541214743088 -0.00654786092955357 -0.00296769036488772 -0.387762498100535 -0.226314601624745 0.344919579555043 -0.189422141100308 -0.43907116202423 -0.0410786631863509 -0.119990859352379 -0.429742815753987 0.0333562578906774 -0.00242828593764353 0.00154278682478057 -0.000606467563001596 -7.4322014979658e-05 0.00012833826752803 -0.000135782508383299 0.00138195885849537 -0.000952057186427732 0.000289416930924747 0.000684631160482374 -0.000198493366747831 -0.000111456716048091 0.00890397146521093 0.0013231776683332 0.00414645498197931 0.00478175227700321 -0.00861651204021242 -0.000845302833308789 -0.00131691159818512 0.00241242536513385 0.000620133867340094 -0.00871912082049253 -0.00136645744441947 -0.00438924271056726 -0.00671064838841165 -0.00246127101457536 0.00580453504302504 0.00264634401465532 0.00764102063660328 -0.00067698198713479 0.000455533197979745 -0.0017236727583824 -0.00153577130234621 -0.0105926968069668 -0.00726885931782612 0.00673957738438526 0.00427772754252397 -0.00411352521588109 0.0147118036886129
  52 1496.16648550796 ""  8.14312259609416 0 0 0.00173400487173019 -0.000447560660002441 0.000998706032479075 0.00147956582003461 0.00099601779528196 -0.00302973930898322 -0.00153057601594486 -0.000180996353891971 -0.000240268438109452 -0.00845889188812793 0.00199128071215329 -0.00616795442110624 -0.0414141112787086 0.0125147229332518 -0.0343319612991405 -0.0119803142806109 -0.00254502279943798 0.00464300376183766 -0.0155665850056735 0.0153735681421581 -0.0011933524044943 -0.0109724158506859 -0.0121740634224009 0.0191445730600645 -0.00216638535817243 -0.00315848827412367 -0.00583912552393967 0.0147166469023818 0.00483328516839465 -0.00413903329127871 0.00695644500509973 0.00101276152215063 0.0123242533863086 0.485013239156794 -0.176676718424464 0.471973939622278 0.044722169727502 -0.46726721011975 -0.0924813307580906 0.0949361683057083 0.456503252753293 0.128528840732342 -0.000176419937762795 7.03743854264078e-05 2.88516476049956e-05 -1.01376848247596e-05 7.942748848436e-05 -6.96101987416449e-05 0.000280254393897492 -0.000269912943092962 -3.66928124290324e-05 0.000271219891119398 0.000135791421319318 -3.11619271996793e-05 0.000732090973915589 -6.11966031088509e-05 0.000776250192133539 0.000976891135288502 -0.00115932298792256 -0.00013817590881023 -0.000922088762861578 0.000861231111523017 0.000191377936891683 -0.00310201652456155 -0.00161052418181055 -0.00201181701278477 -0.00266902276928651 -0.00140075326403857 0.00257153349249119 0.000821642676461436 0.00231631517270567 0.000100937828659263 3.75997521536087e-05 -0.000211015484597471 0.000255689896789022 -0.000134632541255764 0.0022907726553752 -0.000207454292903846 0.00113127923479387 0.000303466438233138 -0.00250920364469279
  53 1498.29512836225 ""  3.87814853221706 0 0 -0.00119270413580369 -0.00164756690370367 0.000585749781597563 0.00131033033791984 0.000352916914306986 -0.00100104597103307 -0.00156270138756438 -0.00103229293214094 0.00245455602661384 -9.31540327726655e-05 6.72704509619207e-05 9.30191412020552e-05 1.45021959268619e-05 -0.000389331470680405 0.000101487587589714 0.00234542706065122 0.00385465338010845 0.000403196147842005 -0.00806213472288093 0.00156023462270425 0.00137241288717012 -0.000665539405598627 -0.00183513670673711 0.00761201437706331 0.00717901948110279 0.0111639938877908 -0.042176116800326 0.0346770497828162 -0.0138694223507103 -0.00922011344754666 -0.0137896007438414 0.0224873082151554 0.0122843418151629 -0.000617757087353349 0.000886655459730498 -0.00232718909918936 0.000488264748028331 0.00272568904984212 0.000335738907726324 0.000156562572977208 -2.30204052422458e-05 -0.000621111648496473 -0.00562894521523423 0.00693347857614591 -0.00409864988075268 -0.00265366016000955 -0.000912572808261319 0.00530448128412259 0.008126100918289 -0.000362819858870532 -0.0254535722616923 0.0106373612393864 -0.00108043031084167 -0.0504765479551433 0.0422964439193881 -0.000580907647567214 0.0507351383014379 0.034863204713245 -0.0738462233141466 0.00333736706290835 -0.0274186198306441 -0.0394016989222383 0.0116141305292431 0.236852868175573 -0.281115970370068 -0.0605409332229467 -0.495488467941642 0.234544767411752 0.195940270561557 0.110065453289429 0.110114244850382 0.654532387594224 -0.00203141502721713 0.00264803417253413 -0.000786847164232483 0.00240078821702932 -0.0307142219882837 0.00411734486743098 0.00717930868503538 -0.00235709288321186 0.0252709451783493
  54 1504.29961931067 ""  2.18293281903022 0 0 0.0280408050630347 0.0188462219313612 -0.01570058195163 -0.0238805580306527 -0.00458120150221256 0.0199249917235576 0.0314930212375155 0.0123274635374558 -0.0262667794817351 0.00121349737506541 -0.00109862899461751 -0.00205914017022658 -0.00137885774019283 -0.0051537968123913 -0.00260072402715575 -0.0621729956010857 -0.0449652721573102 0.00268248647565796 0.166211764678354 -0.0342310283184027 -0.0266309531026488 0.00909642870764194 0.0133921683459526 -0.16257861470312 -0.0536346533795151 -0.0768125090371652 0.570403558455692 -0.565614480902077 0.120787808316877 0.151941475587964 0.0899167091940563 -0.279706401784945 -0.273798329569713 0.0612409482615161 0.0235659432175926 -0.0272658923717507 -0.0480069947897287 0.0346167373965324 0.0131531357876881 0.0014475860349717 0.039706599446318 0.0664235567305006 -0.00173567373348125 0.00219856347590466 -0.000689944856385199 -2.38409832142165e-05 -0.000100248252060012 0.000348777331479485 0.00116407264738823 -0.00174017937255114 -0.00170246382181062 0.00123449884850444 0.000350360776071353 -0.00344517338632549 -0.00984168991240767 -0.000618426857418567 0.0184267718971266 0.00683837818275184 -0.015090454977744 0.00116278101157747 -0.00388006326090754 -0.000251075523150532 -6.25703092591196e-05 0.0128547830046004 -0.0194260971291679 -0.00642943814631525 -0.0353260040488955 0.0140159877753217 0.0155617152207854 0.00773894611445795 0.00787938579931904 0.0435071627471869 0.000633053547179882 -0.00615256330718848 0.00424788478606996 -0.00830913130725751 0.0527619377413595 -0.00482340569411492 -0.0122286534882665 0.00399125740915272 -0.050622154745983
  55 1506.89233446307 ""  11.6453543533404 0 0 -0.00877034258387101 0.00209925612001338 0.00412311193567686 -0.0262393570164914 0.00184689328388839 0.0299073888510917 -0.00967124258449794 -0.000537610792286623 0.00531200617970147 0.00656706543599237 -0.00410916708913303 -0.0087101256004427 0.0227420845944347 -0.0210594511467894 -0.0356976857305386 0.0350575823719695 0.00378082510012514 -0.00763293413676547 0.272061213810894 -0.0824764081007883 -0.0499960987793764 0.0312164516296844 0.0273573080048275 -0.289837979624831 -0.00777264367309749 -0.0174772653316284 -0.12657575970702 0.147861227590219 -0.0164940299582949 -0.0392343057348987 0.0137652626243636 0.0377043172833967 0.0779903470401063 0.220792818947298 0.0890514218484349 -0.130500743145586 -0.518495143012685 0.179381632276078 0.106250811784609 -0.053767022453127 0.0608634473551266 0.574632996777109 -0.00041553380556535 -0.000123764331659931 -0.000174561232697719 2.06892941249884e-05 3.54949836302891e-05 -0.00010168173003989 4.58244411375596e-05 0.000178841633926333 0.00040248476990643 1.25414844550883e-05 -0.000137625558380222 0.000479879742199376 0.0034754417164975 0.000144888175031924 -0.00143230555329109 -0.000411767187926065 0.000707256482363692 -0.000605453953560919 0.000917589234533541 -0.000121199806097873 2.89114547842444e-05 -0.00388395044783723 0.0025992990844131 -7.33203738709073e-06 0.00350368937085395 -0.00246773642816502 -0.000932297029239969 -0.000496460101246348 0.000577119794475788 -0.00641129978203203 0.00102283341230322 0.000782140585747935 -0.00300513141449875 -0.00885610862460711 -0.0144499237548925 0.0068491825949834 0.0117427199221274 -0.00374687513748279 0.0171924308160358
  56 1510.707137349 ""  8.45393557003316 0 0 -0.0226750356606992 0.0141278596923075 -0.0135296708954257 0.00404624285667403 0.000487625762886971 0.00047933754291315 -0.0328271727865199 0.00691772097577715 -0.0322016811614495 -0.000143680912270228 -0.000611264149689385 0.00249106023644875 -0.00134672311781234 0.000504738598402797 0.00310414099711402 0.0282758016258848 -0.055312015355832 -0.0390618347679336 -0.0237576857338022 -0.0370920626882592 -0.000380928781785631 0.0117258117307502 0.0272904602786084 -0.00249318331253646 -0.217741118432676 -0.381195872802123 0.176773756702502 0.270049934351556 0.414208940081574 -0.0715348003890441 0.489536889891322 -0.203420369052744 0.431104410571118 -0.020633728909092 -0.00300195405690388 0.000571141106085897 0.0414257827354688 -0.0022347350957287 -0.00634724366161173 0.00478755119299667 -0.00552138305807164 -0.0457372791509709 -0.00147521085770436 0.0025301225998441 -0.00228767208084444 -2.2804304174927e-05 4.04905935657905e-05 -9.94176151195785e-05 0.000923812554932582 -0.00096232816382101 0.000212952621095276 -6.83662286938453e-05 -6.36656806901682e-05 -0.000885836318392923 0.00585876577842916 -0.000901394360864276 0.0246683842968743 0.00168222966726615 -0.021572400106869 0.00725338946478989 2.60752956819395e-05 0.00363682030083159 0.000242346608116276 0.00290540806573871 -0.00272750045110499 -0.000676201157325216 -0.00599648767232509 0.00192094268382054 0.00239693009691953 0.00153014061768521 0.00228255077984779 0.00834011924571787 0.0017883448821615 -9.07271575207923e-05 0.00161558394177597 0.0240743811048427 -0.00677733099005747 -0.0110902655515088 0.000136598329356529 0.000425049904324947 0.00266500536598556
  57 1524.86192117875 ""  3.93752583122011 0 0 0.0116098957193329 0.00426812568559352 -0.00611510970429229 0.0285531791115221 -0.0331462951181151 -0.0462024672821588 0.00509721026358099 0.000739376748563805 -0.00622052737147698 0.0114464016776763 -0.00413783712156254 -0.0138769690127374 0.0273978356020729 0.0144472683974387 -0.0232572340492125 -0.0631789875359735 -0.0238294702164059 0.010937582694809 -0.459268372187431 0.31449624408901 0.0987728627048603 -0.00296226593927328 0.106365797669745 0.552720095682971 -0.0100338863586321 -0.0154637034524105 0.110326355934678 -0.0927281022313967 0.0456171735686114 0.0249171191114484 0.0265499596292186 -0.0448185949469759 -0.0271852409240793 0.00091112089639231 -0.00313859932519059 0.0115078211569758 -0.348139945468998 -0.0310847308085999 0.046397024164606 -0.0706848655953797 -0.121545677223798 0.322098343116073 -0.000410538435795027 0.000881367003539486 0.000205355810373906 3.11447650110017e-05 2.76792618183566e-05 -7.21459549810055e-05 0.000360069892791744 -0.000476322663159865 -3.68072111812621e-05 0.000242066029087246 2.0064963367613e-05 -0.000128840311458701 0.00103039863154139 0.000884004362635518 0.00187670165119838 0.00149029808765739 -0.00393251049132955 0.00139263019489013 -0.00127104048087466 0.0017481231782641 0.00020646701623818 -0.00214593002537207 -0.000610395730644942 -0.00133074625979315 -0.00227107478323014 -0.000859893371926785 0.00185680652509315 0.000716422005136142 0.00186045803151303 0.000394348441428133 -0.00280093194550837 0.000668963481029959 0.00298864243917569 0.0234637601100785 -0.0143664534938242 -0.00971311479293008 -0.0121264644736985 0.00257553361276471 0.00813255773864468
  58 1652.34068007332 ""  31.3336803719184 0 0 -0.0114376887815799 -0.0118640870435117 0.015152006899971 0.00141689984685026 -0.000851705196919255 -0.00353079604974752 -0.000329333853384241 0.00471654180823005 0.00190737962496779 0.000197138742269319 -0.000820949993935118 0.000610235133930589 0.00124415957774693 0.00242402977019189 -0.000911703728329795 0.057385163206246 -0.00998299073013162 -0.00362804397034801 -0.00486185448044921 0.0175636672846187 -0.00170962148208709 0.0026301972712569 0.00676191564587229 0.012530186585945 -0.00650482643753863 -0.0165239242310573 -0.0445575398312092 0.0411534274831436 -0.0257483741399218 -0.00716892634885909 0.00379126359726671 0.0145110992327037 0.0169949299043002 -0.0025804391406957 0.000972544848803903 0.00165502916070166 -0.0145127491875282 -0.00427202438070249 8.42364985721974e-05 -0.00483431297798255 -0.0122043628519811 0.0127848226821462 -0.00125717788679951 0.000117802309461334 -0.00175253921132781 -3.00801958601959e-05 -0.000521777426801537 0.000542794438479397 8.199858565632e-05 0.000837862718002582 9.7026560027068e-05 -0.000260232224720284 0.00105810457090982 -0.0019178497913531 0.00597289271238069 -0.00142273621838453 0.0165005915339947 -0.00274385736432774 -0.0145497908004088 0.00313207371641634 0.0034862455453981 -0.00236906259368018 -0.000621185029399683 0.0158893245744218 -0.0111006672150791 -0.00559700768465459 -0.0139349191403919 0.00170683121276401 0.00551066811873222 0.00107799252288033 -0.0045672793860732 0.0253912317907502 0.0452214163019848 -0.0438180829493277 0.0275272489815821 -0.157238641464084 0.643156228377314 -0.0134893400735586 -0.42963410178346 0.0906083648303965 -0.526264455523577
  59 2696.15195229618 ""  242.620472967112 0 0 -5.99635101928924e-05 0.000304666409391362 -0.000374828461152714 0.000306330714942434 -0.000259688279216357 -1.38767586610469e-05 5.06879042397005e-06 -2.20359578217782e-05 -9.12196517073725e-05 5.59633410449305e-05 2.77818820662079e-05 -3.30975922497582e-05 -3.08407883584764e-05 -3.29894372540281e-05 -5.73586121013531e-06 -0.00181531981738435 0.00046893475343501 -0.00199390421736365 0.000234984968005079 -0.000142418878400881 0.001198351967674 -0.00168949637029682 0.00188124524359937 -0.000515617697098982 -0.00061672320193625 -0.000224059678042923 -0.000368355106373356 0.000979228165392076 0.000143471071022638 0.0013772384369028 0.000481537858423693 0.000410015410021342 0.000406397279634353 1.35429411482504e-05 -0.000271922057714896 -0.00015867957876987 0.000253124180038462 -0.000107730176351205 0.00079777506966288 -0.000298380263685703 0.000144647964774335 -0.000196280917577076 -0.00290135865253468 -0.00122887460567443 0.00130847730897983 -0.00164706468073448 -0.00396632897785466 0.00504990871340876 0.0398548406114423 0.0295387220900747 0.0564112791690873 -0.000203573358437844 0.00182956884320746 -0.00309115753311286 0.00308268616054901 0.0143492294743205 0.00209130282894959 0.00282528014130163 0.00672556418527854 0.0169888805061378 -0.465109518761441 -0.31982404843787 -0.776179770892856 -0.0142342465127417 -0.00634376723594833 0.0323669165992043 0.0132768589814611 0.00952763616896122 0.0185886419181106 0.0182099629938899 -0.00338059095929303 -0.00397550027820022 0.00189676061043604 3.5131233987577e-06 -0.000595965029357125 0.00473652347332399 -0.00028372714112883 -0.00731452164804654 -0.00163382354852201 0.000641072481071514 0.000876549705901741
  60 2957.76874917409 ""  39.9554999208192 0 0 -0.000388386253796012 0.00070820737057779 -0.00427450033203701 -0.0166560426098259 0.00301329155217851 0.0635352728290196 -6.58964824089645e-05 -0.000806145904217027 -0.00156978803299235 5.32542829922691e-05 0.00306578824533857 0.00118257060052587 0.00409111453237971 1.04444648163454e-05 -0.00400474424975761 0.0163777381025649 -0.00297618720262391 0.0533305052353967 -0.189130004080259 0.070426198179682 -0.840142412606258 0.382031247618186 -0.154506235253445 0.0670485119734678 -0.0142152765212127 0.00601590124166856 -0.00129832252913387 0.00620329208626082 -0.00421227983818173 0.0240997175593427 0.00524590516322451 0.00276960783629667 -0.00644041552497635 0.00713049732522903 -0.0250077526310228 -0.0176329596732509 0.0199992506284412 -0.00479900421663635 0.0784712112043592 -0.0791556550607762 0.0281612170291442 -0.0138285704648587 7.19722135582669e-05 1.24602765308092e-05 -0.000147151030307894 -6.87583710918353e-05 3.75155385987287e-06 3.21360903760065e-05 0.000134112503402928 -4.07889173115451e-05 0.00013091418235861 0.000148303077849393 0.000468667638523059 -0.000565531862877706 -0.000204024969389504 0.000672106224588646 0.00018441328480615 4.19754163898321e-05 9.81335456980967e-06 -0.000269551094292933 -0.000762495960607296 -0.000385730737876145 -0.00136797122716379 -0.00373486985482237 -0.00412057614652727 0.00911578741335558 -0.000967794314644899 -0.000639394921596203 -0.00185890451929285 0.00283480572309346 -0.000701233160673581 -0.000491810311543504 6.66620069321618e-06 0.000277998510308955 -7.43670168383679e-05 -0.0024019571787491 -0.000222426286365398 0.000392541293336641 0.0016586824840717 -0.00314246669105668 0.000137390114040191
  61 2963.68266427476 ""  64.4636534041665 0 0 -6.32939052649927e-05 -0.000189646481250706 3.77829307589591e-05 0.000161677923693058 7.90702584486307e-05 -0.000727008254055588 -1.18821801200672e-05 -2.81639318808271e-05 0.000107721037544115 1.49459142926318e-05 -8.92873567958291e-05 -1.20364165514204e-05 0.000116346408796155 -0.000109719421541469 0.000188038014257935 0.000555769535197258 -8.44412876144091e-05 0.000451198947789308 0.00216671227008019 -0.000852634446140046 0.00962512272410151 -0.00456938836386305 0.00150547199667459 -0.00076753787754957 0.000347796301679398 -0.000407942311276705 -2.1397957320761e-05 -0.000304892473321523 8.36304144099328e-05 -0.000830033263594525 0.000629389219355716 0.000354606730870922 -0.000450941197368424 -0.000324583390439394 0.000965562614800343 0.000629867350122482 -0.000665871525582258 0.000323416314135234 -0.00288360223586471 -0.000528486964548725 5.12829500326282e-05 1.43161325008169e-05 0.000862700378514679 0.000777412365289112 -0.000959809210711778 -0.000339854903130513 0.000740526744233627 0.000163445112496764 -0.000123569627416455 -0.0029167284887957 -0.00262186681988647 0.0212646508870728 0.0414154982670734 -0.0407254941687238 -0.00188008328712329 -0.00248375113982476 -0.000768400704805074 0.00026385672825939 0.000808931673337909 0.00177461212470592 0.0116522669812173 0.0139469866585126 0.0231238789295035 -0.319453504559627 -0.351563721298513 0.767267953567263 -0.143348038216124 -0.0928116530552139 -0.238375142102289 0.204369841091355 -0.0448559188365429 -0.0358038922072565 -0.000200501407599322 3.51005707806183e-05 0.000527504011345934 -0.000641830718469712 0.00236211258749617 0.00066658860214555 -0.00473711211130736 -0.00286168742046467 -0.00114206166682449
  62 2991.18004738847 ""  58.2538054317444 0 0 -0.000376987182052853 -6.77729087633222e-06 -0.00300193965380634 0.0151618375921398 -0.00476339508022198 0.0171596948957183 -0.000511890306510166 -0.000137121723947517 -0.000368632914136517 -0.00197040941836157 -0.00216226503952496 0.00120166512596994 -0.0304732753986361 -0.00791071365774669 0.0363240908819329 0.0113552098989245 -0.00148931287132865 0.0354507155867039 -0.0387071020287746 0.009156683811401 -0.190587805708539 -0.141477749084701 0.049007745362681 -0.0146677373617663 0.000660188932551497 6.46394535422456e-05 3.22622696161538e-05 0.00154737298457179 -0.000972366750766819 0.00662095570969694 0.00199033723045891 0.0017300732612593 -0.00257993876861124 -0.0425490329141065 0.210833020113107 0.124406483295337 -0.132954792016955 0.0926421873275 -0.669457695577215 0.56581241662998 -0.174726100913269 0.0953307459086006 9.03684375916735e-05 4.02355116664392e-05 -0.000165525384457298 -5.28811471887347e-05 4.93082158338164e-06 2.33700830243264e-05 6.35248824574422e-05 -1.07570362323529e-05 5.93274012360272e-05 -0.000151413053966954 -2.08147200152636e-05 -1.52267210372465e-05 -0.000122326277104745 -0.000264899907999184 6.86838112207002e-05 0.000286445464320869 0.000213342816535652 0.000423851669319235 -0.000360443334614009 -0.000181582664248304 -0.000591124062308022 0.000294024128376047 0.000255397968549887 -0.000547253198217481 0.000611487937591463 0.000384204993870996 0.000804444203352045 0.000844174722412218 -0.000295087647993195 -8.7428170892066e-05 -0.000262627086465436 0.000251475238046137 6.48750188148716e-05 -0.000642831674415211 -0.000542955893828379 -0.000247893583718265 0.00203758842953468 -0.00255194937745072 4.14786176576321e-05
  63 2997.07624524814 ""  55.2244633330006 0 0 -0.001554025435668 0.000129579873389925 -0.00868398081837507 0.0707349922194704 -0.0269095471148404 0.0368435238799902 -0.00159098686320151 0.00118746989928964 -0.000106849788193819 0.000613031349358441 -0.000305700009967123 -0.000622612177974779 0.0100774164512475 0.0012879530896326 -0.00625609464224941 0.0342602987332042 -0.00754891538903255 0.112874783414288 -0.0578113486018272 0.0278940580232065 -0.346224750315042 -0.781370982397197 0.306252380963656 -0.0909847280964166 0.0239424429843691 -0.0100574704078445 0.00162412622078129 -0.00177936745494854 -0.000393409717004729 -0.00359328906951202 -0.00424712324431349 -0.00106460568083804 0.00102394849157799 0.00943749627187839 -0.0524228671045819 -0.0307838385125937 0.0288040293214777 -0.0167516943197066 0.131510150549549 -0.170053490764825 0.0459984853936135 -0.0253917495654354 -9.2686819093823e-05 -7.50093896394449e-05 0.000214587603595263 7.16156281530043e-05 -1.0550553147008e-07 -4.2762332492566e-05 -0.000131244169512436 4.15864632388248e-05 -0.000156021124591955 9.18078601408287e-05 -5.28324569535647e-05 -4.13888282675977e-05 0.000274207550421232 0.000642943865805829 -9.7214651694911e-05 -0.000398451279398245 -0.000359776467728738 -0.000590985966052322 0.000792498697406689 0.000353275151151464 0.00144125598594967 -0.000145006977508502 -0.000196472377624844 0.00020818290963115 0.00030188207830133 0.000243760398645601 0.00044871689353854 -0.00123805814960535 0.000414884677510107 6.13153201372493e-05 -0.000698346235345947 4.10164919709728e-05 -0.000129187185246288 -0.00221810172705492 -0.000443001812074914 -0.00100650192102089 -0.0029129177254745 0.00213895548924017 0.00210262949707872
  64 3036.46601620412 ""  11.6628402231254 0 0 0.00351715270958102 -0.000242428696687982 0.013517340672261 0.00328162419068405 -0.000734615268229378 3.10665476920668e-05 -0.0063801115705701 -0.0293134598724359 -0.0440645149019271 -8.08668820377716e-05 -0.000119123676175967 4.92342479308632e-05 0.00233524422899401 -0.00071188544236122 0.00164663637850632 -0.045630763557241 0.0131857294828661 -0.163959182370578 0.000512485629286598 -0.00158268630842501 0.0046194066359509 -0.0364501604391964 0.013701263243736 -0.00414557232991281 -0.37689360271799 0.178675193371685 -0.0315094565651748 0.205168729311051 -0.0547867781436724 0.747592786273489 0.246816305631154 0.217831633619335 -0.191406415220314 0.000635306796611439 -0.00211439516080362 -0.000322469634616951 -0.00259523956585483 0.00178149354236722 -0.0163333552251665 -0.0259192481478824 0.00789738761181798 -0.00336795324861439 -0.000322058184309444 0.000667217361756278 0.000183564181980904 7.84506891744541e-05 -1.01073402277317e-05 -1.74735204390571e-05 -9.53076146338561e-05 2.25232134766035e-06 -0.00021902297925173 0.000130998027776878 -1.90851185470751e-05 -1.59274148515774e-05 -0.000238392123200591 -0.00860181432545264 -0.00115662488662555 0.00143714281994688 0.00109740320941389 0.00161219974868157 0.000735186017648711 0.000512154592683688 0.00162046763351189 -0.0002196469203299 -0.000262263028245536 0.000444454864597756 -9.20512049823892e-05 -2.91388732620993e-05 -0.000164413009575377 -0.00119099498024575 0.000383477504923213 7.93444615268389e-05 -0.000137485671621731 -5.17505078378488e-05 -0.000386576381424316 0.00447448262629153 -0.00166974463573223 0.00499891338931292 0.00201848430168534 -0.00185276563400956 0.000620727187032846
  65 3038.43331905398 ""  42.9724610258902 0 0 0.000234266281287113 -4.33361955337296e-05 0.00119042000777208 -0.00346218804309423 0.00126003397586089 -0.0026305495670055 0.0002138944400082 0.00117766314605709 0.00141333751428817 6.60734515467086e-05 0.000157477832411438 -7.55543091942498e-05 0.0633119253277026 -0.0220844199114996 0.0589847105790631 -0.00412015743387983 0.0018485328048075 -0.0160635819540992 0.00423208447136583 -0.00657722846745871 0.02334943611454 0.0336784725615665 -0.00796780534837102 0.00517862524162751 0.0146304596223405 -0.00687736694109285 0.00116490840032589 -0.00703270785217765 0.00187377117523057 -0.0256027373670521 -0.010026345335462 -0.00883447252583414 0.00777806676380016 0.0199930846945365 -0.0230839275545104 0.00642754843304426 -0.104791209674442 0.0704868688422815 -0.617771073713269 -0.66537172055128 0.212051923142145 -0.0856226217869946 -1.69085301579307e-05 -2.35381968809602e-05 1.25982628261456e-05 -3.23904324335989e-07 9.84339856501912e-06 -1.5043965846111e-06 1.65507621242172e-05 -1.3107753410073e-05 5.33842299117234e-06 -5.42511006091078e-06 -0.000278302663984236 -0.000494683416510368 5.19943139798583e-05 0.000355062353521031 1.41268506907717e-05 3.44575523470875e-05 -5.57415124344928e-05 -0.000119483251532429 -0.000125167486452207 -7.4173586116687e-05 -0.000202578692716053 -0.000139191339769261 -0.000185539432602821 0.000183526297849797 0.00378400331405075 0.00251611838621628 0.00557457207001766 -0.0036199113714551 0.000999992067645208 0.000211955371388478 2.99678701362925e-07 -0.000117271945588317 -2.24035631352539e-05 -0.000121018159826215 -4.35466428637387e-05 0.000277280592545482 7.32995130332901e-06 0.000737639688584778 0.000430997230767785
  66 3052.19734533061 ""  38.6228734361703 0 0 8.33292068790178e-05 -8.36324919364127e-05 0.000537753951617858 -9.98473523614502e-06 -9.94495538359924e-06 -2.87591229262988e-05 8.83484986151063e-05 5.92476173723573e-05 3.98604223409569e-05 1.51618519559025e-05 9.81150582141081e-06 1.11972396560627e-05 -0.000545108241299168 0.000201542112620831 -0.000453562078222898 -0.00145717628742723 0.000432212001275571 -0.0060139978795376 5.80901134874159e-05 9.67421493428401e-05 0.00034358853773838 -9.02193178023159e-05 -6.3175797266904e-06 -3.6369344700217e-06 0.000316057363337171 -0.00018643809856173 -1.17844357644991e-05 -0.000301956948120607 5.22749895629005e-05 -0.000974829591933917 -0.000777023296578246 -0.000635480161059895 0.000548726210177924 -9.58273499544431e-05 -0.000133241391913841 -0.000307515961324606 0.000783300709493989 -0.000513179113826221 0.00486144900190559 0.0056215092491688 -0.00178277286337522 0.000740932932389208 0.000979549031698353 0.000347231554620524 0.000603132807332117 -0.000210285398166816 0.00030486539305352 0.000693818432549739 -0.000854253145678331 -0.000629813000899437 -0.00359024333524284 0.00750747969785191 -0.0220224737174905 -0.0753167452189163 0.000605354413618582 0.00439184168286206 0.00202263466633222 -0.00610138315502498 -0.00754853995083009 -0.0118147341985386 0.0116459218641205 0.00577212968003296 0.0195859615272703 -0.116860298276228 -0.134288344775604 0.271448686179445 0.424056612599434 0.282987900052332 0.617422991090104 -0.397511612974968 0.110489211595388 0.0201544715473526 -9.5596114836583e-06 -0.000214181556784518 0.00019567289343718 -0.00106573765936408 0.00130249594253033 0.000563279550453735 -0.0019129254973447 0.00114277130129831 -0.00125812406714265
  67 3060.5633313482 ""  12.1965214139287 0 0 0.0201367109216641 -0.00628343662985956 0.0728265653380043 0.0072992199884731 -0.00261974288935897 0.00939628409532056 -0.00667696672480065 0.0170113286126272 -0.00822782820468677 -5.3446666272973e-05 -5.27827965048812e-05 -0.000141951135220745 -0.00127577039776416 0.00020923307781718 -0.00109231083085646 -0.243749160214009 0.0785469612947998 -0.865870441142335 -0.0178815608039644 0.0110355845920468 -0.0967863498517094 -0.0710106941030385 0.0231545232326435 -0.00667451590952078 0.20485503847979 -0.0921083661992251 0.0106218946481285 -0.00207903477454732 -0.00194572253473044 -0.00309242802263172 -0.12742157476376 -0.104723396764477 0.088654810341799 -0.000816932824698208 0.00165556234348075 0.00062281462783353 0.00230183721686538 0.00031747530098469 0.00848160464139886 0.0131229710399642 -0.00454969814148476 0.00194176285789578 -0.000581319697289476 -0.000447061127464663 0.000498995538037866 0.000187715051303395 -3.12533507709203e-05 -2.24313167613074e-05 -2.65182841534739e-05 7.0918090492288e-05 -0.000428297036340157 -0.000203618013051927 0.000184017785282704 0.000455591031140417 0.00123517570359359 0.00358579889914387 -0.000201780017086221 0.00157630799127337 -0.000547163469989038 -0.00284158808929931 -3.61859371177922e-07 0.000502993329898785 0.00149466991951347 0.000339674424704729 0.000374755617016725 -0.000917650922724904 -0.00256364553994281 -0.00164961138314991 -0.00381510785306258 0.00437144013858586 -0.00107399606212739 -0.000417146902843361 0.000515504870896602 -0.000662403194768535 -0.00161489431680929 0.00366029829011262 0.0041988769730697 0.0188039453778446 0.0024454965049417 -0.00298324253771295 0.000735759735857866
  68 3091.21554343612 ""  28.6924260207669 0 0 -2.76479327128163e-05 5.41820484956101e-06 4.43737904149319e-05 -5.53346983148357e-05 2.72917378528038e-05 7.0540331517241e-05 -0.000113462960151465 0.000236200846567611 -0.000201949605536359 1.23037069479699e-05 1.51640153470417e-06 -1.04937018845291e-05 -4.36608504500259e-05 -8.32277643688384e-05 2.92105388275557e-05 -0.000170364570103582 8.40233521867353e-05 -0.00061610159439902 -0.000199227665351135 5.68662845325864e-05 -0.000869701107041538 0.00094409309424219 -0.000356220661200414 7.61300014268841e-05 0.00281976621523475 -0.00136781594471524 7.16312819974068e-05 0.000327263225910717 -4.38062288177971e-05 0.00116792589019864 -0.00168578768781399 -0.00137448130582812 0.00116859456262754 -0.000217637072070442 0.00090424809984398 0.000552975799222435 -0.000134405229114279 0.000120447387338226 -0.000875383932287448 0.000742134405434342 -0.000213717087153993 7.87120086320584e-05 -0.000613563616093572 -0.000306835815076631 -0.000867571636107369 -0.000439946033940918 -8.67447135826815e-05 -3.28112034219981e-07 0.00260819096512965 0.000629459982893293 0.00198780870997921 0.0849429097001661 -0.00502459615263356 0.0180536114931987 -0.000564279020878771 0.00346475250276437 0.00088471767539513 0.00229074134070123 0.00405545476613888 0.00478804669362853 -0.0126208916561051 -0.00826246318757383 -0.0188128217788384 -0.00101500600575913 -0.018649171258783 0.041914129676891 -0.214544443566181 -0.160689118746689 -0.349417020270088 -0.800532064362656 0.23704832923363 0.0907492227274064 -6.57170605422813e-06 7.27909365683732e-05 0.000114989114133547 -0.000140734143730784 -0.000312674623378561 -0.000777683651404067 -0.000712307285570507 -0.000348721254728902 0.000879458627816851
  69 3101.82036005056 ""  20.8118469714501 0 0 0.00585684773923265 -0.00168620512059529 0.0190069717316676 0.00333667385536422 -0.00102024285024107 0.00296024508301806 0.0414197480385723 -0.0425961465252329 0.0585924195078794 -0.000108134390635748 -3.17069075478344e-05 -8.61693282881038e-05 -4.56971829247927e-05 3.08356151541985e-05 -0.000129302857839173 -0.0603078884678118 0.0159362856195824 -0.215438477724542 -0.00484886576712971 0.00457790490745352 -0.0323836717199326 -0.0337874807202465 0.0114525579612905 -0.00306232924109765 -0.592593110318862 0.281766985098979 -0.02168682328071 -0.140062457981564 0.028406532845431 -0.532007239350949 0.236919883030897 0.192898296304031 -0.151166689703483 -9.95619550108446e-05 -0.000185004778046644 -0.000119616519961524 0.000400715249377393 0.000255846862316413 0.00101316638491612 0.000163808458427314 -0.000344182904924217 9.88962931715078e-05 -0.00113348999167368 0.0014907957059595 -0.000519473945502212 8.9487159683532e-05 -1.91320873575999e-05 -2.66409854281688e-05 8.04457825169417e-05 7.73162010859182e-05 -0.000128937602239288 0.000278962813185908 -3.15483868678978e-05 0.000189002276226639 0.000647340424855708 -0.0237705636130061 -0.00318419060566144 0.00928515537626877 0.00621330608692321 0.0120688185335552 -0.00043870767974441 -9.02504903517956e-05 -1.87730565679255e-05 0.000223431335794299 0.000142887798211336 -0.000429473489094717 -0.00122199438324469 -0.000863108265502846 -0.00195584117327776 -0.00259475047494353 0.000928842607335837 0.0002958327824324 -0.00017736973763158 0.000283018452635014 -0.000472494334633285 -0.00185124363515361 0.00388934641736858 0.0054226292593678 4.35422695302324e-05 -0.00359370958392421 -0.00129092817060868
  70 3119.49667132316 ""  13.3332314276116 0 0 -0.000267546953162003 -0.000221352036945949 0.00316622848023498 -0.00048384165203307 0.000622438126963603 9.17294311667322e-05 -0.0768141138256782 -0.0198787925491994 0.0365986070938046 4.13107329012272e-05 -2.87194981200447e-06 -4.88067312885985e-06 0.000104993330340709 -0.000145526684742044 -0.000167690650519409 -0.00790822462588064 0.00221312239336785 -0.0332487343188516 -0.000402548593176531 0.000998661680465555 -0.00302377511137495 0.00903279585875054 -0.00264335314971361 0.000901296058622795 0.455172170095796 -0.230214852792486 0.0359477882550159 -0.0450240845835675 0.00354811239381212 -0.100399863234633 0.508802089936334 0.461503232821366 -0.374601064548331 -0.000401522644956721 0.00182215563485183 0.00111022121533246 0.000135081893812576 -5.7068028759077e-05 0.000733021063787136 -0.000520896774055773 0.00027377133139647 -8.45793663297804e-05 -0.00369181621359308 0.0054662458566548 -0.003599313676194 2.58397734491809e-05 -2.75450012348712e-05 3.43279339647224e-05 0.000266096507156471 -1.7175553411523e-05 -0.000133055509077089 -1.85249044982902e-05 -0.000127869325047304 -7.31332218630933e-05 0.00139104803969438 -0.0888945170535232 -0.0127828785925352 0.0378668200557439 0.0272252148289898 0.056553308658096 -0.000443096419335934 -5.30949201347722e-06 7.50083560161172e-05 0.000205919616842873 0.000163228508839658 -0.000491729977720625 0.000988382438747004 0.000767696219687555 0.00144099836695982 -0.00124136108158781 0.000618983370261057 0.000117192037113224 0.000430205065884162 -0.000513815430313469 -2.46596606229259e-06 -0.0015134592925426 -0.0013223649153334 -0.000756318366950148 0.000136781146462495 0.0019170037355983 0.000819860700484009
  71 3130.02624341733 ""  16.2667357073052 0 0 -6.47020678630894e-05 -8.198454123714e-05 7.19478119715907e-05 -0.000171996895626991 -0.000824201648092937 -0.00019547584695992 -0.000212602168903359 -5.54205500931185e-05 7.87492957616694e-05 0.000249968984350181 0.000310187273300107 -9.58226241010935e-05 -0.0230083734516671 0.0677542648267409 0.0480743883398714 1.10675893460822e-05 0.000364577802577042 -0.00102102761298044 -0.000769283547356421 -0.00131387628085402 -0.000874346678016572 0.000759654999821084 -0.00185152131165285 0.000221789144442524 0.00131245721227337 -0.000720039771044401 0.000124017714588473 -0.000128311021971526 -3.06084535190283e-05 -9.45230184198746e-05 0.00148168073999516 0.00141676156860926 -0.00106439696382567 0.155718269234836 -0.787522929346324 -0.455300420742749 -0.0390618236888978 0.0304077202228574 -0.149206045081909 0.155530332924256 -0.0413747425737147 0.0368289505458341 7.89603739626736e-05 -0.00015254190300493 0.000197720105532639 2.09022849193259e-05 -7.30931549608432e-06 -1.06739583744596e-05 -3.0871153126911e-05 3.28157767749869e-05 -1.39294055400365e-05 8.02590518679358e-05 3.00304447049293e-05 2.6644888474601e-05 -3.46083892407091e-05 0.0023458427276571 0.000304209231641317 -0.00124942214982541 -0.000851909062307957 -0.00195162746909719 4.24685790745573e-05 -4.85948465731406e-05 5.10102704995972e-05 -0.000167923141136304 -0.000189398868186098 0.00048007901959263 -0.000491187452843637 -0.00032268963675778 -0.000817102732769918 -0.000263669372674411 6.19298933174365e-05 1.97837043194675e-05 8.15117863170785e-05 0.00011523409925192 -4.13257515604283e-05 0.000124117500146889 9.37566966770205e-05 0.000277744374397855 -0.000467005221977246 -0.00109302079938541 -9.96749917913669e-05
  72 3138.60131681682 ""  13.6890333104901 0 0 0.000167513107896193 0.000299352357534171 -0.00104302700914983 0.000143393382531443 -0.000171789508508623 4.54270473571802e-05 0.00776314864468463 0.0038291010234561 -0.00554049759812496 -2.75822865527625e-05 -2.78838207704388e-05 1.23343049379713e-05 -5.26785209619058e-05 0.000290900509923371 0.000145796527099744 0.0042541604361179 -0.000757340453623856 0.00742611408835767 -0.000370923652737678 -0.00036146047477391 0.000330352900665607 -0.000265228849868386 0.000525675545204927 -0.000268629378453677 -0.0329678644694126 0.0170591953878305 -0.00327085454244526 0.00757684192250541 -0.000765320665027346 0.0216201981641585 -0.0691860136832376 -0.0614294757461284 0.0500886908343014 0.000606220691452224 -0.00319765466895367 -0.00185788276563582 -8.77662278480024e-05 3.20045573674774e-06 1.8695736877672e-05 0.000141378240452705 -7.45973862396218e-05 9.04417409231217e-05 -0.0367386299300754 0.028235869729588 -0.0416859689343733 0.000467069647761067 -0.000360989161016196 0.000376376941157766 0.00181370910526518 -0.00042500176139529 -0.0017060431865624 -0.000339057120870318 -0.000663993808450713 -0.000863180735929634 0.0104501272025539 -0.594909516998956 -0.0901682108446382 0.39061161834532 0.272211772201829 0.585155283125436 -0.000425832532320395 0.00192287750254053 0.00508217530956118 -0.000669286975610678 -0.0010503271323232 0.0013693688079941 0.00696744755943872 0.0064831101962673 0.010698228782099 -0.00336427024757812 0.00265855238373651 0.000361454249077508 0.000697926186433059 -0.000374693048992367 0.000817667003462041 -0.00427455159050716 -5.35214870656421e-05 -0.000670654412756877 -0.00129528344199402 -0.000695557141499106 -0.00048382005817672
  73 3233.5013919821 ""  8.11661233296251 0 0 -1.8006708298438e-05 0.000132127508894585 -0.000343636672632489 3.52607614482617e-06 -2.37803586659939e-05 -7.32599823205097e-07 0.00153573111712141 0.0011522033640346 -0.00118226135881026 -1.82892617642781e-05 -2.1691980741885e-05 -1.30047929889676e-05 -1.60636479695356e-05 1.96623937489752e-05 2.45796447726144e-05 -0.000445012034644626 0.000742638840573598 0.00240984883815369 8.85179441252204e-06 2.21097531269151e-05 -0.000307545631454455 0.000404195855325369 -2.86350216371593e-05 4.33844086485276e-05 -0.00439768194950026 0.00175393421308676 -0.000268757310192157 0.00118398925471677 -0.000327979634598881 0.00326045833376989 -0.01710307019581 -0.0153385940978127 0.0126927440525462 2.4052168850835e-05 -0.000295702054733733 -0.000131272657725616 -2.46995729539731e-05 4.10175868163324e-05 -0.000229388320678619 0.000127654779771117 -6.71998701598916e-05 3.71879031614665e-05 0.0236503885623593 0.0789562296778143 0.0465462346231972 -0.000233259575253534 -0.00060004688217008 -0.000274171518559265 0.00170545712531732 0.00174583209672674 0.00200026403641993 0.000399171368042393 -0.000305941486042041 0.00037840107418476 0.0248827350866446 -0.73158034021992 -0.0890548013005699 -0.305680666982821 -0.191638209583404 -0.458149720980457 -0.0111352281299766 -0.0072731896314502 -0.0152159347391625 0.000647661761527858 0.00106295340080361 -0.00160988054444038 -0.0027627317172131 -0.00496266817451545 -0.00584434653120469 -0.0030692043997796 0.00129333313893508 -0.000319280482131697 -0.000615951420703156 -0.00186196816250261 -0.00134556210882416 0.00952313211254265 0.00379922317496883 0.00357021507904689 -0.00421604810978806 0.00602948601076549 0.00771476182974124
  74 3450.88901375105 ""  23.0393287320767 0 0 0.000174986001494258 -0.000552627093981529 0.00175693198131286 -3.3769998760684e-05 0.000248672313215439 0.000220688032327724 4.88177796284603e-05 9.89962366800099e-05 -0.000166611653004742 -0.000166079701790214 -7.24846226220145e-05 -8.39351847099521e-06 -0.000152217845394518 -7.55275977378675e-05 0.000118181580096592 -0.00407341464990324 0.00100746679822724 -0.0131188890459587 0.00032417352337119 3.60227568682062e-05 -0.00259382601953194 0.000756938382019467 -0.00190667067405771 -0.000758383332794273 -0.0041594051741964 0.00275095887927291 -0.000217593371930343 0.000350301287215195 -0.00155828790949255 0.000659680042363651 -0.000438148242273064 -0.000539346585581117 0.000164734645702259 -9.10390520516182e-05 -0.000556905542085177 -0.000334040540191396 -8.38126545743442e-05 0.000363127300334845 -0.00100843477741786 0.00191435748430496 -0.000330839320607903 1.734801532558e-05 -0.00108250209035971 -2.92520012550489e-05 0.00109286973165657 0.000305871974881958 -9.13161051176484e-05 -9.52507236032451e-05 -0.000458790225220053 0.000166522772202666 -0.0003428469493734 6.2604586249851e-05 0.000134419497225817 -5.80145744773523e-05 0.00299742343455682 0.00209278080485358 -0.00234032373700171 0.000756735907660823 -4.18616038945923e-05 -0.00179548790622101 0.00108417423416174 0.000474172862996353 0.00277439406264397 -0.000272095327646032 -0.000797614880655565 0.00228478374615333 -0.000400957248332698 -0.000183039853997039 -0.00152426626253907 0.000935194919429222 -0.000837860290148309 -0.000321921967791955 0.0178174647178474 -0.0449309710698124 0.0274866668139369 -0.304774278832999 -0.119598527228906 -0.51422124197587 0.0725493650734495 0.746617441858348 0.120858844002597
  75 3526.3805801946 ""  32.3883740096553 0 0 0.000160820057654822 -0.00019864304116462 -0.00151752079710728 5.51570757321536e-06 9.06762152413855e-05 0.000155918285999701 2.11657755553751e-05 0.000125658992016026 0.000583548028357173 -7.16911759988249e-05 -3.55288145081511e-05 -2.1798060041408e-05 -0.000127427194401263 -0.00010393765740788 0.000105879440910442 0.00510623309904164 -0.00241139884942096 0.0122981177888645 -0.000679152077121293 -0.000559650293363742 -0.00101015500849133 0.0019172698210635 -0.00129617737780371 -0.00060824415485616 -0.000852082113400672 0.000242024371430642 9.13830265743436e-05 -0.000686113033487256 0.00191620634277922 -0.00170950926994782 7.73581090898415e-05 0.000441255489598226 -0.000200020536756188 -0.000107777814970932 -0.000147577153766709 -0.000126499654205825 -8.81113898907877e-05 0.000253301090159822 -0.00078419325431928 0.00150800122275239 -0.00021427111315035 -4.04551990505256e-05 -0.000414745534304367 -0.000639984802045302 -0.000460205152101063 3.27148508126443e-06 -9.35233177682818e-06 -2.04404729198695e-05 0.00012209296545 0.0001228395247375 0.000280544392055138 4.7293666427906e-05 0.000101293964934455 -9.82493580460811e-05 0.00161515850331037 0.00813966964188403 -0.00112807127894812 0.00347681525030021 0.00293207842041315 0.00935596672326722 -0.00039045578999329 -0.00110045651234396 -0.00239199037277173 4.88846208326601e-05 -0.000746766754285737 0.00161880064529767 -0.000437764569886715 -0.000370238218558031 -0.00112492583539801 -0.000174661974530722 -0.000269820851503821 0.000120913478850929 -0.0305321186776571 -0.0510112443050861 -0.0510048995014247 0.366600296374884 0.122572489570902 0.637446906868499 0.0505820747527396 0.586078105241756 0.068854772572956
  :::
 } 
 m_exists[75] { 
  s_m_exists
  :::
  1 11111111111111111111111111111111111111111111111111111111111111111111111111111111111111 
  2 11111111111111111111111111111111111111111111111111111111111111111111111111111111111111 
  3 11111111111111111111111111111111111111111111111111111111111111111111111111111111111111 
  4 11111111111111111111111111111111111111111111111111111111111111111111111111111111111111 
  5 11111111111111111111111111111111111111111111111111111111111111111111111111111111111111 
  6 11111111111111111111111111111111111111111111111111111111111111111111111111111111111111 
  7 11111111111111111111111111111111111111111111111111111111111111111111111111111111111111 
  8 11111111111111111111111111111111111111111111111111111111111111111111111111111111111111 
  9 11111111111111111111111111111111111111111111111111111111111111111111111111111111111111 
  10 11111111111111111111111111111111111111111111111111111111111111111111111111111111111111 
  11 11111111111111111111111111111111111111111111111111111111111111111111111111111111111111 
  12 11111111111111111111111111111111111111111111111111111111111111111111111111111111111111 
  13 11111111111111111111111111111111111111111111111111111111111111111111111111111111111111 
  14 11111111111111111111111111111111111111111111111111111111111111111111111111111111111111 
  15 11111111111111111111111111111111111111111111111111111111111111111111111111111111111111 
  16 11111111111111111111111111111111111111111111111111111111111111111111111111111111111111 
  17 11111111111111111111111111111111111111111111111111111111111111111111111111111111111111 
  18 11111111111111111111111111111111111111111111111111111111111111111111111111111111111111 
  19 11111111111111111111111111111111111111111111111111111111111111111111111111111111111111 
  20 11111111111111111111111111111111111111111111111111111111111111111111111111111111111111 
  21 11111111111111111111111111111111111111111111111111111111111111111111111111111111111111 
  22 11111111111111111111111111111111111111111111111111111111111111111111111111111111111111 
  23 11111111111111111111111111111111111111111111111111111111111111111111111111111111111111 
  24 11111111111111111111111111111111111111111111111111111111111111111111111111111111111111 
  25 11111111111111111111111111111111111111111111111111111111111111111111111111111111111111 
  26 11111111111111111111111111111111111111111111111111111111111111111111111111111111111111 
  27 11111111111111111111111111111111111111111111111111111111111111111111111111111111111111 
  28 11111111111111111111111111111111111111111111111111111111111111111111111111111111111111 
  29 11111111111111111111111111111111111111111111111111111111111111111111111111111111111111 
  30 11111111111111111111111111111111111111111111111111111111111111111111111111111111111111 
  31 11111111111111111111111111111111111111111111111111111111111111111111111111111111111111 
  32 11111111111111111111111111111111111111111111111111111111111111111111111111111111111111 
  33 11111111111111111111111111111111111111111111111111111111111111111111111111111111111111 
  34 11111111111111111111111111111111111111111111111111111111111111111111111111111111111111 
  35 11111111111111111111111111111111111111111111111111111111111111111111111111111111111111 
  36 11111111111111111111111111111111111111111111111111111111111111111111111111111111111111 
  37 11111111111111111111111111111111111111111111111111111111111111111111111111111111111111 
  38 11111111111111111111111111111111111111111111111111111111111111111111111111111111111111 
  39 11111111111111111111111111111111111111111111111111111111111111111111111111111111111111 
  40 11111111111111111111111111111111111111111111111111111111111111111111111111111111111111 
  41 11111111111111111111111111111111111111111111111111111111111111111111111111111111111111 
  42 11111111111111111111111111111111111111111111111111111111111111111111111111111111111111 
  43 11111111111111111111111111111111111111111111111111111111111111111111111111111111111111 
  44 11111111111111111111111111111111111111111111111111111111111111111111111111111111111111 
  45 11111111111111111111111111111111111111111111111111111111111111111111111111111111111111 
  46 11111111111111111111111111111111111111111111111111111111111111111111111111111111111111 
  47 11111111111111111111111111111111111111111111111111111111111111111111111111111111111111 
  48 11111111111111111111111111111111111111111111111111111111111111111111111111111111111111 
  49 11111111111111111111111111111111111111111111111111111111111111111111111111111111111111 
  50 11111111111111111111111111111111111111111111111111111111111111111111111111111111111111 
  51 11111111111111111111111111111111111111111111111111111111111111111111111111111111111111 
  52 11111111111111111111111111111111111111111111111111111111111111111111111111111111111111 
  53 11111111111111111111111111111111111111111111111111111111111111111111111111111111111111 
  54 11111111111111111111111111111111111111111111111111111111111111111111111111111111111111 
  55 11111111111111111111111111111111111111111111111111111111111111111111111111111111111111 
  56 11111111111111111111111111111111111111111111111111111111111111111111111111111111111111 
  57 11111111111111111111111111111111111111111111111111111111111111111111111111111111111111 
  58 11111111111111111111111111111111111111111111111111111111111111111111111111111111111111 
  59 11111111111111111111111111111111111111111111111111111111111111111111111111111111111111 
  60 11111111111111111111111111111111111111111111111111111111111111111111111111111111111111 
  61 11111111111111111111111111111111111111111111111111111111111111111111111111111111111111 
  62 11111111111111111111111111111111111111111111111111111111111111111111111111111111111111 
  63 11111111111111111111111111111111111111111111111111111111111111111111111111111111111111 
  64 11111111111111111111111111111111111111111111111111111111111111111111111111111111111111 
  65 11111111111111111111111111111111111111111111111111111111111111111111111111111111111111 
  66 11111111111111111111111111111111111111111111111111111111111111111111111111111111111111 
  67 11111111111111111111111111111111111111111111111111111111111111111111111111111111111111 
  68 11111111111111111111111111111111111111111111111111111111111111111111111111111111111111 
  69 11111111111111111111111111111111111111111111111111111111111111111111111111111111111111 
  70 11111111111111111111111111111111111111111111111111111111111111111111111111111111111111 
  71 11111111111111111111111111111111111111111111111111111111111111111111111111111111111111 
  72 11111111111111111111111111111111111111111111111111111111111111111111111111111111111111 
  73 11111111111111111111111111111111111111111111111111111111111111111111111111111111111111 
  74 11111111111111111111111111111111111111111111111111111111111111111111111111111111111111 
  75 11111111111111111111111111111111111111111111111111111111111111111111111111111111111111 
  :::
 } 
} 
