# Supplementary material for: Cut-off Scale and Complex Formation in Density Functional Theory Computations of Epoxy-Amine Reactivity
Source: ACS Omega. 2021 Oct 25;6(44):29424–31. doi: 10.1021/acsomega.1c03229 (PMC8587129; doi:10.1021/acsomega.1c03229)
Supplement: Supplementary file 1 — ao1c03229_si_001.zip [file ao1c03229_si_001.zip › Final_structures/Primary/A4_E1_B3LYP-D3_CC-PVTZ-F_canonical/Frag4_amine_rxnwf_spe_B3LYP-D3_CC-PVTZ-F.mae]

{ 
 s_m_m2io_version
 :::
 2.0.0 
} 

f_m_ct { 
 s_m_title
 i_m_stars
 s_m_entry_id
 s_m_entry_name
 i_m_Spin_multiplicity
 s_j_QM_Method
 s_j_QM_Basis
 r_j_Gas_Phase_Energy
 r_j_Final_Energy
 r_j_HOMO
 r_j_LUMO
 s_j_Jaguar_input_file
 s_j_Jaguar_output_file
 s_m_Source_Path
 s_m_Source_File
 i_m_Source_File_Index
 s_j_jname
 r_j_Gas_Phase_Relative_Energy_(kcal/mol)
 s_j_Task
 s_j_Jaguar_restart_input_file
 s_j_Jaguar_restart_mae_file
 s_j_Jaguar_log_file
 s_j_Jaguar_mae_file
 i_j_Number_of_canonical_orbitals
 r_j_Lowest_Frequency_(cm-1)
 r_j_Highest_Frequency_(cm-1)
 r_j_2nd_Lowest_Frequency_(cm-1)
 i_j_Num_Negative_Frequencies
 b_matsci_Reaction_Workflow_Structure
 s_matsci_Reaction_Workflow_Conformers_Group
 s_matsci_Reaction_Workflow_Sibling_Group
 i_mmod_Serial_Number-OPLS3e
 r_mmod_Relative_Potential_Energy-OPLS3e_global
 i_matsci_Workflow_Stage
 i_j_Geometry_convergence_category
 r_j_Enthalpy_(kcal/mol)_298.15K_1.00E+00atm
 r_j_Free_Energy_(kcal/mol)_298.15K_1.00E+00atm
 r_j_Internal_Energy_(kcal/mol)_298.15K_1.00E+00atm
 r_j_Heat_Capacity_(cal/mol/K)_298.15K_1.00E+00atm
 r_j_ln(Q)_(kcal/mol)_298.15K_1.00E+00atm
 r_j_Enthalpy_(kcal/mol)_308.15K_1.00E+00atm
 r_j_Free_Energy_(kcal/mol)_308.15K_1.00E+00atm
 r_j_Internal_Energy_(kcal/mol)_308.15K_1.00E+00atm
 r_j_Heat_Capacity_(cal/mol/K)_308.15K_1.00E+00atm
 r_j_ln(Q)_(kcal/mol)_308.15K_1.00E+00atm
 r_j_Enthalpy_(kcal/mol)_318.15K_1.00E+00atm
 r_j_Free_Energy_(kcal/mol)_318.15K_1.00E+00atm
 r_j_Internal_Energy_(kcal/mol)_318.15K_1.00E+00atm
 r_j_Heat_Capacity_(cal/mol/K)_318.15K_1.00E+00atm
 r_j_ln(Q)_(kcal/mol)_318.15K_1.00E+00atm
 r_j_Enthalpy_(kcal/mol)_328.15K_1.00E+00atm
 r_j_Free_Energy_(kcal/mol)_328.15K_1.00E+00atm
 r_j_Internal_Energy_(kcal/mol)_328.15K_1.00E+00atm
 r_j_Heat_Capacity_(cal/mol/K)_328.15K_1.00E+00atm
 r_j_ln(Q)_(kcal/mol)_328.15K_1.00E+00atm
 r_j_Enthalpy_(kcal/mol)_338.15K_1.00E+00atm
 r_j_Free_Energy_(kcal/mol)_338.15K_1.00E+00atm
 r_j_Internal_Energy_(kcal/mol)_338.15K_1.00E+00atm
 r_j_Heat_Capacity_(cal/mol/K)_338.15K_1.00E+00atm
 r_j_ln(Q)_(kcal/mol)_338.15K_1.00E+00atm
 r_j_Enthalpy_(kcal/mol)_348.15K_1.00E+00atm
 r_j_Free_Energy_(kcal/mol)_348.15K_1.00E+00atm
 r_j_Internal_Energy_(kcal/mol)_348.15K_1.00E+00atm
 r_j_Heat_Capacity_(cal/mol/K)_348.15K_1.00E+00atm
 r_j_ln(Q)_(kcal/mol)_348.15K_1.00E+00atm
 r_j_Enthalpy_(kcal/mol)_358.15K_1.00E+00atm
 r_j_Free_Energy_(kcal/mol)_358.15K_1.00E+00atm
 r_j_Internal_Energy_(kcal/mol)_358.15K_1.00E+00atm
 r_j_Heat_Capacity_(cal/mol/K)_358.15K_1.00E+00atm
 r_j_ln(Q)_(kcal/mol)_358.15K_1.00E+00atm
 r_j_Enthalpy_(kcal/mol)_368.15K_1.00E+00atm
 r_j_Free_Energy_(kcal/mol)_368.15K_1.00E+00atm
 r_j_Internal_Energy_(kcal/mol)_368.15K_1.00E+00atm
 r_j_Heat_Capacity_(cal/mol/K)_368.15K_1.00E+00atm
 r_j_ln(Q)_(kcal/mol)_368.15K_1.00E+00atm
 r_j_Enthalpy_(kcal/mol)_378.15K_1.00E+00atm
 r_j_Free_Energy_(kcal/mol)_378.15K_1.00E+00atm
 r_j_Internal_Energy_(kcal/mol)_378.15K_1.00E+00atm
 r_j_Heat_Capacity_(cal/mol/K)_378.15K_1.00E+00atm
 r_j_ln(Q)_(kcal/mol)_378.15K_1.00E+00atm
 r_j_Enthalpy_(kcal/mol)_388.15K_1.00E+00atm
 r_j_Free_Energy_(kcal/mol)_388.15K_1.00E+00atm
 r_j_Internal_Energy_(kcal/mol)_388.15K_1.00E+00atm
 r_j_Heat_Capacity_(cal/mol/K)_388.15K_1.00E+00atm
 r_j_ln(Q)_(kcal/mol)_388.15K_1.00E+00atm
 r_j_Zero_Point_Energy_(kcal/mol)_stage_2
 r_j_Total_Internal_Energy_(au)_298.15K_1.00E+00atm_stage_2
 r_j_Total_Enthalpy_(au)_298.15K_1.00E+00atm_stage_2
 r_j_Total_Free_Energy_(au)_298.15K_1.00E+00atm_stage_2
 r_j_Entropy_(cal/mol/K)_298.15K_1.00E+00atm_stage_2
 r_j_Total_Internal_Energy_(au)_308.15K_1.00E+00atm_stage_2
 r_j_Total_Enthalpy_(au)_308.15K_1.00E+00atm_stage_2
 r_j_Total_Free_Energy_(au)_308.15K_1.00E+00atm_stage_2
 r_j_Entropy_(cal/mol/K)_308.15K_1.00E+00atm_stage_2
 r_j_Total_Internal_Energy_(au)_318.15K_1.00E+00atm_stage_2
 r_j_Total_Enthalpy_(au)_318.15K_1.00E+00atm_stage_2
 r_j_Total_Free_Energy_(au)_318.15K_1.00E+00atm_stage_2
 r_j_Entropy_(cal/mol/K)_318.15K_1.00E+00atm_stage_2
 r_j_Total_Internal_Energy_(au)_328.15K_1.00E+00atm_stage_2
 r_j_Total_Enthalpy_(au)_328.15K_1.00E+00atm_stage_2
 r_j_Total_Free_Energy_(au)_328.15K_1.00E+00atm_stage_2
 r_j_Entropy_(cal/mol/K)_328.15K_1.00E+00atm_stage_2
 r_j_Total_Internal_Energy_(au)_338.15K_1.00E+00atm_stage_2
 r_j_Total_Enthalpy_(au)_338.15K_1.00E+00atm_stage_2
 r_j_Total_Free_Energy_(au)_338.15K_1.00E+00atm_stage_2
 r_j_Entropy_(cal/mol/K)_338.15K_1.00E+00atm_stage_2
 r_j_Total_Internal_Energy_(au)_348.15K_1.00E+00atm_stage_2
 r_j_Total_Enthalpy_(au)_348.15K_1.00E+00atm_stage_2
 r_j_Total_Free_Energy_(au)_348.15K_1.00E+00atm_stage_2
 r_j_Entropy_(cal/mol/K)_348.15K_1.00E+00atm_stage_2
 r_j_Total_Internal_Energy_(au)_358.15K_1.00E+00atm_stage_2
 r_j_Total_Enthalpy_(au)_358.15K_1.00E+00atm_stage_2
 r_j_Total_Free_Energy_(au)_358.15K_1.00E+00atm_stage_2
 r_j_Entropy_(cal/mol/K)_358.15K_1.00E+00atm_stage_2
 r_j_Total_Internal_Energy_(au)_368.15K_1.00E+00atm_stage_2
 r_j_Total_Enthalpy_(au)_368.15K_1.00E+00atm_stage_2
 r_j_Total_Free_Energy_(au)_368.15K_1.00E+00atm_stage_2
 r_j_Entropy_(cal/mol/K)_368.15K_1.00E+00atm_stage_2
 r_j_Total_Internal_Energy_(au)_378.15K_1.00E+00atm_stage_2
 r_j_Total_Enthalpy_(au)_378.15K_1.00E+00atm_stage_2
 r_j_Total_Free_Energy_(au)_378.15K_1.00E+00atm_stage_2
 r_j_Entropy_(cal/mol/K)_378.15K_1.00E+00atm_stage_2
 r_j_Total_Internal_Energy_(au)_388.15K_1.00E+00atm_stage_2
 r_j_Total_Enthalpy_(au)_388.15K_1.00E+00atm_stage_2
 r_j_Total_Free_Energy_(au)_388.15K_1.00E+00atm_stage_2
 r_j_Entropy_(cal/mol/K)_388.15K_1.00E+00atm_stage_2
 r_j_Gas_Phase_Energy_stage_2
 r_j_HOMO_stage_2
 r_j_LUMO_stage_2
 s_m_job_name
 r_j_Zero_Point_Energy_(kcal/mol)
 r_j_Entropy_(cal/mol/K)_298.15K_1.00E+00atm
 r_j_Total_Internal_Energy_(au)_298.15K_1.00E+00atm
 r_j_Total_Enthalpy_(au)_298.15K_1.00E+00atm
 r_j_Total_Free_Energy_(au)_298.15K_1.00E+00atm
 r_j_ESP_min,_kcal/mol
 r_j_ESP_max,_kcal/mol
 r_j_ESP_mean,_kcal/mol
 r_j_ESP_pos_mean,_kcal/mol
 r_j_ESP_neg_mean,_kcal/mol
 r_j_ESP_pos_variance,_(kcal/mol)**2
 r_j_ESP_neg_variance,_(kcal/mol)**2
 r_j_ESP_total_variance,_(kcal/mol)**2
 r_j_ESP_balance
 r_j_ESP_local_polarity,_kcal/mol
 i_m_ct_format
 :::
 Amine_frag4_reactant 
  0
  1 
  Amine_frag4_reactant_stage_2 
  1
  DFT(b3lyp-d3) 
  cc-pvtz(-f) 
  -482.317724456399
  -482.317724456399
  -0.22735344637592
  0.0332630702490271
  /home/laurikai/Schrodinger_WD/Frag4_rxwf_spe_B3LYP-D3_CC-PVTZ-F/Amine_frag4_reactant_isomer1.in 
  /home/laurikai/Schrodinger_WD/Frag4_rxwf_spe_B3LYP-D3_CC-PVTZ-F/Amine_frag4_reactant_isomer1.out 
  D:\DFT_revision\Revision\Final_structures\Primary\A4_E1_B3LYP-D3_CC-PVTZ-F_canonical 
  Frag4_amine_rxnwf_spe_B3LYP-D3_CC-PVTZ-F.mae 
  1
  Amine_frag4_reactant_isomer1 
  0.992330050658822
  "Single Point" 
  /home/laurikai/Schrodinger_WD/Frag4_rxwf_spe_B3LYP-D3_CC-PVTZ-F/Amine_frag4_reactant_isomer1.01.in 
  /home/laurikai/Schrodinger_WD/Frag4_rxwf_spe_B3LYP-D3_CC-PVTZ-F/Amine_frag4_reactant_isomer1.01.mae 
  /home/laurikai/Schrodinger_WD/Frag4_rxwf_spe_B3LYP-D3_CC-PVTZ-F/Amine_frag4_reactant_isomer1.log 
  /home/laurikai/Schrodinger_WD/Frag4_rxwf_spe_B3LYP-D3_CC-PVTZ-F/Amine_frag4_reactant_isomer1.mae 
  382
  -20.9974041516165
  3531.64597412718
  18.1257681289373
  1
  1
  reactant 
  reactant 
  1
  0
  2
  0
  8.75510542437535
  -24.5988123984356
  8.16261983554808
  45.9744798911028
  41.5179927787354
  9.77876653913765
  -26.3889200836118
  9.166408886288
  49.3760149573983
  43.0939663459889
  10.2987377059056
  -27.5709368638917
  9.6665079890336
  50.6451776940286
  43.6090492555447
  10.8314372351716
  -28.7694977141641
  10.1793354542772
  51.9212454640394
  44.1181094072526
  11.3769209866959
  -29.9844872278846
  10.7049471417791
  53.2015889176407
  44.6215093856774
  11.9352188749986
  -31.2157980981909
  11.2433729660595
  54.483656443343
  45.1195818243036
  12.5063358680378
  -32.4633296870906
  11.7946178950762
  55.7650163564129
  45.6126315765305
  13.090253348639
  -33.7269867877482
  12.3586633116551
  57.0433875569438
  46.1009377967905
  13.6869307321234
  -35.0066785620141
  12.9354686311171
  58.3166603924393
  46.5847559246634
  14.2963072504032
  -36.3023176355748
  13.5249730853745
  59.5829093482639
  47.0643195666357
  151.084226315554
  -482.041081087712
  -482.040136901819
  -482.09510820598
  115.696843666807
  -482.040304281814
  -482.039328427772
  -482.096965305543
  117.370393064253
  -482.03950732316
  -482.038499800968
  -482.098848969196
  119.030880307394
  -482.038690080569
  -482.037650890227
  -482.100758997502
  120.679369036525
  -482.037852465023
  -482.03678160653
  -482.102695206551
  122.316747640339
  -482.036994428849
  -482.035891902207
  -482.104657425337
  123.943751179634
  -482.036115964132
  -482.03498176934
  -482.106645493483
  125.560981586286
  -482.03521710054
  -482.034051237598
  -482.108659259268
  127.168926080096
  -482.034297902747
  -482.033100371655
  -482.110698577933
  128.76797380441
  -482.033358467596
  -482.032129268353
  -482.112763310236
  130.358430725179
  -482.295679926108
  -0.227487805835427
  0.0327904428888628
  828_Amine_frag4_rxwf 
  151.109523585133
  111.869588538692
  -482.063908138024
  -482.062963952132
  -482.116116803869
  -41.27664950025
  15.9005366041689
  1.03894016107608
  7.23936962324589
  -11.105069577694
  12.6462619706639
  110.417153239627
  123.063415210291
  0.0922020959329143
  8.24085103690978
  2
 m_depend[87] { 
  # First column is dependency index #
  i_m_depend_dependency
  s_m_depend_property
  :::
  1 20 i_m_Spin_multiplicity 
  2 20 s_j_QM_Method 
  3 20 s_j_QM_Basis 
  4 20 r_j_Gas_Phase_Energy 
  5 20 r_j_Final_Energy 
  6 20 r_j_HOMO 
  7 20 r_j_LUMO 
  8 20 s_j_Jaguar_input_file 
  9 20 s_j_Jaguar_output_file 
  10 20 s_j_Task 
  11 20 s_j_Jaguar_restart_input_file 
  12 20 s_j_Jaguar_restart_mae_file 
  13 20 s_j_Jaguar_log_file 
  14 20 s_j_Jaguar_mae_file 
  15 20 i_j_Number_of_canonical_orbitals 
  16 20 r_j_Lowest_Frequency_(cm-1) 
  17 20 r_j_Highest_Frequency_(cm-1) 
  18 20 r_j_2nd_Lowest_Frequency_(cm-1) 
  19 20 i_j_Num_Negative_Frequencies 
  20 10 i_mmod_Serial_Number-OPLS3e 
  21 20 i_j_Geometry_convergence_category 
  22 20 r_j_Enthalpy_(kcal/mol)_298.15K_1.00E+00atm 
  23 20 r_j_Free_Energy_(kcal/mol)_298.15K_1.00E+00atm 
  24 20 r_j_Internal_Energy_(kcal/mol)_298.15K_1.00E+00atm 
  25 20 r_j_Heat_Capacity_(cal/mol/K)_298.15K_1.00E+00atm 
  26 20 r_j_ln(Q)_(kcal/mol)_298.15K_1.00E+00atm 
  27 20 r_j_Enthalpy_(kcal/mol)_308.15K_1.00E+00atm 
  28 20 r_j_Free_Energy_(kcal/mol)_308.15K_1.00E+00atm 
  29 20 r_j_Internal_Energy_(kcal/mol)_308.15K_1.00E+00atm 
  30 20 r_j_Heat_Capacity_(cal/mol/K)_308.15K_1.00E+00atm 
  31 20 r_j_ln(Q)_(kcal/mol)_308.15K_1.00E+00atm 
  32 20 r_j_Enthalpy_(kcal/mol)_318.15K_1.00E+00atm 
  33 20 r_j_Free_Energy_(kcal/mol)_318.15K_1.00E+00atm 
  34 20 r_j_Internal_Energy_(kcal/mol)_318.15K_1.00E+00atm 
  35 20 r_j_Heat_Capacity_(cal/mol/K)_318.15K_1.00E+00atm 
  36 20 r_j_ln(Q)_(kcal/mol)_318.15K_1.00E+00atm 
  37 20 r_j_Enthalpy_(kcal/mol)_328.15K_1.00E+00atm 
  38 20 r_j_Free_Energy_(kcal/mol)_328.15K_1.00E+00atm 
  39 20 r_j_Internal_Energy_(kcal/mol)_328.15K_1.00E+00atm 
  40 20 r_j_Heat_Capacity_(cal/mol/K)_328.15K_1.00E+00atm 
  41 20 r_j_ln(Q)_(kcal/mol)_328.15K_1.00E+00atm 
  42 20 r_j_Enthalpy_(kcal/mol)_338.15K_1.00E+00atm 
  43 20 r_j_Free_Energy_(kcal/mol)_338.15K_1.00E+00atm 
  44 20 r_j_Internal_Energy_(kcal/mol)_338.15K_1.00E+00atm 
  45 20 r_j_Heat_Capacity_(cal/mol/K)_338.15K_1.00E+00atm 
  46 20 r_j_ln(Q)_(kcal/mol)_338.15K_1.00E+00atm 
  47 20 r_j_Enthalpy_(kcal/mol)_348.15K_1.00E+00atm 
  48 20 r_j_Free_Energy_(kcal/mol)_348.15K_1.00E+00atm 
  49 20 r_j_Internal_Energy_(kcal/mol)_348.15K_1.00E+00atm 
  50 20 r_j_Heat_Capacity_(cal/mol/K)_348.15K_1.00E+00atm 
  51 20 r_j_ln(Q)_(kcal/mol)_348.15K_1.00E+00atm 
  52 20 r_j_Enthalpy_(kcal/mol)_358.15K_1.00E+00atm 
  53 20 r_j_Free_Energy_(kcal/mol)_358.15K_1.00E+00atm 
  54 20 r_j_Internal_Energy_(kcal/mol)_358.15K_1.00E+00atm 
  55 20 r_j_Heat_Capacity_(cal/mol/K)_358.15K_1.00E+00atm 
  56 20 r_j_ln(Q)_(kcal/mol)_358.15K_1.00E+00atm 
  57 20 r_j_Enthalpy_(kcal/mol)_368.15K_1.00E+00atm 
  58 20 r_j_Free_Energy_(kcal/mol)_368.15K_1.00E+00atm 
  59 20 r_j_Internal_Energy_(kcal/mol)_368.15K_1.00E+00atm 
  60 20 r_j_Heat_Capacity_(cal/mol/K)_368.15K_1.00E+00atm 
  61 20 r_j_ln(Q)_(kcal/mol)_368.15K_1.00E+00atm 
  62 20 r_j_Enthalpy_(kcal/mol)_378.15K_1.00E+00atm 
  63 20 r_j_Free_Energy_(kcal/mol)_378.15K_1.00E+00atm 
  64 20 r_j_Internal_Energy_(kcal/mol)_378.15K_1.00E+00atm 
  65 20 r_j_Heat_Capacity_(cal/mol/K)_378.15K_1.00E+00atm 
  66 20 r_j_ln(Q)_(kcal/mol)_378.15K_1.00E+00atm 
  67 20 r_j_Enthalpy_(kcal/mol)_388.15K_1.00E+00atm 
  68 20 r_j_Free_Energy_(kcal/mol)_388.15K_1.00E+00atm 
  69 20 r_j_Internal_Energy_(kcal/mol)_388.15K_1.00E+00atm 
  70 20 r_j_Heat_Capacity_(cal/mol/K)_388.15K_1.00E+00atm 
  71 20 r_j_ln(Q)_(kcal/mol)_388.15K_1.00E+00atm 
  72 30 s_m_job_name 
  73 20 r_j_Zero_Point_Energy_(kcal/mol) 
  74 20 r_j_Entropy_(cal/mol/K)_298.15K_1.00E+00atm 
  75 20 r_j_Total_Internal_Energy_(au)_298.15K_1.00E+00atm 
  76 20 r_j_Total_Enthalpy_(au)_298.15K_1.00E+00atm 
  77 20 r_j_Total_Free_Energy_(au)_298.15K_1.00E+00atm 
  78 20 r_j_ESP_min,_kcal/mol 
  79 20 r_j_ESP_max,_kcal/mol 
  80 20 r_j_ESP_mean,_kcal/mol 
  81 20 r_j_ESP_pos_mean,_kcal/mol 
  82 20 r_j_ESP_neg_mean,_kcal/mol 
  83 20 r_j_ESP_pos_variance,_(kcal/mol)**2 
  84 20 r_j_ESP_neg_variance,_(kcal/mol)**2 
  85 20 r_j_ESP_total_variance,_(kcal/mol)**2 
  86 20 r_j_ESP_balance 
  87 20 r_j_ESP_local_polarity,_kcal/mol 
  :::
 } 
 m_atom[27] { 
  # First column is atom index #
  i_m_mmod_type
  r_m_x_coord
  r_m_y_coord
  r_m_z_coord
  i_m_color
  r_m_charge1
  r_m_charge2
  i_m_atomic_number
  s_m_color_rgb
  s_m_atom_name
  s_m_label_format
  i_m_label_color
  s_m_label_user_text
  r_j_EPN
  r_j_Max_surface_ESP
  r_j_Min_surface_ESP
  i_m_Hcount
  i_rdk_index
  s_bioluminate_saved_label_format
  r_j_Mulliken_Charges
  i_j_separated_energy_at_no
  b_matsci_Reaction_Workflow_Keep_Atom
  i_matsci_Reaction_Workflow_Superposition_Atom
  :::
  1 3 0.910269 -0.702559 0.330391 10 0.11506 0.11506 6 1EE11E  C1  %HIDDEN  10 ""  -14.734257603425 0 0 1 0 ""  <> <> <> <>
  2 3 0.057349 0.238681 -0.534256 10 0.13433 0.13433 6 1EE11E  C2  %HIDDEN  10 ""  -14.7199806554795 0 0 2 2 ""  <> <> <> <>
  3 3 1.247162 -1.967523 -0.456965 10 -0.16563 -0.16563 6 1EE11E  C3  %HIDDEN  10 ""  -14.7746954495928 0 0 3 3 ""  <> <> <> <>
  4 16 -0.222830 1.495219 0.079285 16 -0.45360 -0.45360 8 E11E1E  O4  %HIDDEN  16 ""  -22.3389905897845 -3.31318375259473 -21.1148060332364 0 4 ""  <> <> <> <>
  5 3 -1.233142 1.443384 1.069452 10 0.13792 0.13792 6 1EE11E  C5  %HIDDEN  10 ""  -14.7140408159728 0 0 3 5 ""  <> <> <> <>
  6 41 0.324820 -0.997352 1.205850 21 0.05017 0.05017 1 FFFFFF  H6  %HIDDEN  21 ""  -1.14110051094607 8.67666403658434 -28.0359466115929 0 <> ""  <> <> <> <>
  7 41 0.608558 0.476724 -1.444176 21 0.03115 0.03115 1 FFFFFF  H7  %HIDDEN  21 ""  -1.12983545087152 10.2706222289373 -11.8393598030501 0 <> ""  <> <> <> <>
  8 41 -0.883649 -0.251223 -0.818658 21 0.03115 0.03115 1 FFFFFF  H8  %HIDDEN  21 ""  -1.12641055003633 9.64457744350868 -8.01740196943347 0 <> ""  <> <> <> <>
  9 41 0.346607 -2.484186 -0.792061 21 0.06785 0.06785 1 FFFFFF  H9  %HIDDEN  21 ""  -1.13110470879869 8.20696191747909 -3.725412610529 0 <> ""  <> <> <> <>
  10 41 1.844682 -1.723313 -1.338125 21 0.06785 0.06785 1 FFFFFF  H10  %HIDDEN  21 ""  -1.13397319165359 2.94838333485244 -15.4023759888872 0 <> ""  <> <> <> <>
  11 41 1.828057 -2.649293 0.162010 21 0.06785 0.06785 1 FFFFFF  H11  %HIDDEN  21 ""  -1.13667627247234 1.14657573979612 -34.7633472105676 0 <> ""  <> <> <> <>
  12 41 -1.425379 2.466715 1.384428 21 0.03056 0.03056 1 FFFFFF  H12  %HIDDEN  21 ""  -1.11742113639852 12.5083108577287 -13.6610656064175 0 <> ""  <> <> <> <>
  13 41 -2.159422 1.015593 0.668716 21 0.03056 0.03056 1 FFFFFF  H13  %HIDDEN  21 ""  -1.11973313333515 11.055484862219 -9.58853651888641 0 <> ""  <> <> <> <>
  14 41 -0.932126 0.858778 1.944087 21 0.03056 0.03056 1 FFFFFF  H14  %HIDDEN  21 ""  -1.12186880872498 11.0430809069245 -1.41803406579998 0 <> ""  <> <> <> <>
  15 3 2.662381 2.196520 -3.011000 10 -0.06989 -0.06989 6 1EE11E  C15  %HIDDEN  10 ""  -14.7037794608957 7.7305310520768 -2.9419019043663 2 <> ""  -0.01523 1 1 <>
  16 16 3.254262 1.436003 -1.944385 16 -0.28766 -0.28766 8 E11E1E  O1  %HIDDEN  16 ""  -22.336381551146 -3.39371172670005 -27.2906527594908 0 <> ""  -0.4555 2 1 <>
  17 3 3.337986 2.874650 -1.901308 10 -0.00407 -0.00407 6 1EE11E  C17  %HIDDEN  10 ""  -14.694449066036 7.75723331623132 -2.53021718528728 1 <> ""  0.12847 3 1 <>
  18 3 2.586879 3.573193 -0.803481 10 -0.18780 -0.18780 6 1EE11E  C18  %HIDDEN  10 ""  -14.7620166020376 0 0 3 <> ""  -0.34018 4 1 <>
  19 41 3.156715 2.098082 -3.970879 21 0.10452 0.10452 1 FFFFFF  H1  %HIDDEN  21 ""  -1.10550627395472 15.9005366041689 -13.4353842575659 0 <> ""  0.09523 5 1 <>
  20 41 1.578272 2.181712 -3.037590 21 0.10452 0.10452 1 FFFFFF  H2  %HIDDEN  21 ""  -1.10522625349789 13.9588339755433 -2.03564264427162 0 <> ""  0.13032 6 1 <>
  21 41 4.342525 3.240535 -2.092571 21 0.12001 0.12001 1 FFFFFF  H3  %HIDDEN  21 ""  -1.11177796782849 14.447352564557 -14.3991730006842 0 <> ""  0.09262 7 1 <>
  22 41 2.466358 4.630313 -1.048152 21 0.07346 0.07346 1 FFFFFF  H4  %HIDDEN  21 ""  -1.11508346047895 12.2385562066177 0.139973269449398 0 <> ""  0.1004 8 1 <>
  23 41 1.603735 3.129945 -0.654389 21 0.07346 0.07346 1 FFFFFF  H5  %HIDDEN  21 ""  -1.12278612565389 4.78393957678756 -18.0728053260537 0 <> ""  0.1437 9 1 <>
  24 41 3.138725 3.511202 0.135663 21 0.07346 0.07346 1 FFFFFF  H24  %HIDDEN  21 ""  -1.11975381264613 9.37399820438148 -4.56033813717898 0 <> ""  0.10993 10 1 <>
  25 26 2.146069 -0.088065 0.828856 123 -0.95175 -0.95175 7 0F00FF  N1  %HIDDEN  123 ""  -18.4167135700673 -22.5174515129702 -41.27664950025 2 <> ""  -0.59647 12 1 2
  26 43 1.915789 0.782572 1.296125 21 0.38797 0.38797 1 FFFFFF  H26  %HIDDEN  21 ""  -1.09088792420592 13.3688793188184 -32.6455782922028 0 <> ""  0.2374 16 1 3
  27 43 2.721509 0.179952 0.033913 21 0.38797 0.38797 1 FFFFFF  H27  %HIDDEN  21 ""  -1.09256667212101 0.200956035362743 -34.3094224889305 0 <> ""  0.23796 17 1 1
  :::
 } 
 m_bond[26] { 
  # First column is bond index #
  i_m_from
  i_m_to
  i_m_order
  i_m_from_rep
  i_m_to_rep
  :::
  1 1 2 1 2 2
  2 1 3 1 2 2
  3 1 6 1 2 2
  4 1 25 1 2 2
  5 2 4 1 2 2
  6 2 7 1 2 2
  7 2 8 1 2 2
  8 3 9 1 2 2
  9 3 10 1 2 2
  10 3 11 1 2 2
  11 4 5 1 2 2
  12 5 12 1 2 2
  13 5 13 1 2 2
  14 5 14 1 2 2
  15 15 20 1 1 1
  16 15 19 1 1 1
  17 15 16 1 1 1
  18 15 17 1 1 1
  19 16 17 1 1 1
  20 17 21 1 1 1
  21 17 18 1 1 1
  22 18 23 1 1 1
  23 18 24 1 1 1
  24 18 22 1 1 1
  25 25 27 1 2 2
  26 25 26 1 2 2
  :::
 } 
} 

f_m_ct { 
 s_m_title
 i_m_stars
 s_m_entry_id
 s_m_entry_name
 i_m_Spin_multiplicity
 s_j_QM_Method
 s_j_QM_Basis
 r_j_Gas_Phase_Energy
 r_j_Final_Energy
 r_j_HOMO
 r_j_LUMO
 s_j_Jaguar_input_file
 s_j_Jaguar_output_file
 s_m_Source_Path
 s_m_Source_File
 i_m_Source_File_Index
 s_j_jname
 r_j_Gas_Phase_Relative_Energy_(kcal/mol)
 s_j_Task
 s_j_Jaguar_restart_input_file
 s_j_Jaguar_restart_mae_file
 s_j_Jaguar_log_file
 s_j_Jaguar_mae_file
 i_j_Number_of_canonical_orbitals
 r_j_Lowest_Frequency_(cm-1)
 r_j_Highest_Frequency_(cm-1)
 r_j_2nd_Lowest_Frequency_(cm-1)
 i_j_Num_Negative_Frequencies
 b_matsci_Reaction_Workflow_Structure
 s_matsci_Reaction_Workflow_Conformers_Group
 s_matsci_Reaction_Workflow_Sibling_Group
 i_mmod_Serial_Number-OPLS3e
 r_mmod_Relative_Potential_Energy-OPLS3e_global
 i_matsci_Workflow_Stage
 i_j_Geometry_convergence_category
 r_j_Enthalpy_(kcal/mol)_298.15K_1.00E+00atm
 r_j_Free_Energy_(kcal/mol)_298.15K_1.00E+00atm
 r_j_Internal_Energy_(kcal/mol)_298.15K_1.00E+00atm
 r_j_Heat_Capacity_(cal/mol/K)_298.15K_1.00E+00atm
 r_j_ln(Q)_(kcal/mol)_298.15K_1.00E+00atm
 r_j_Enthalpy_(kcal/mol)_308.15K_1.00E+00atm
 r_j_Free_Energy_(kcal/mol)_308.15K_1.00E+00atm
 r_j_Internal_Energy_(kcal/mol)_308.15K_1.00E+00atm
 r_j_Heat_Capacity_(cal/mol/K)_308.15K_1.00E+00atm
 r_j_ln(Q)_(kcal/mol)_308.15K_1.00E+00atm
 r_j_Enthalpy_(kcal/mol)_318.15K_1.00E+00atm
 r_j_Free_Energy_(kcal/mol)_318.15K_1.00E+00atm
 r_j_Internal_Energy_(kcal/mol)_318.15K_1.00E+00atm
 r_j_Heat_Capacity_(cal/mol/K)_318.15K_1.00E+00atm
 r_j_ln(Q)_(kcal/mol)_318.15K_1.00E+00atm
 r_j_Enthalpy_(kcal/mol)_328.15K_1.00E+00atm
 r_j_Free_Energy_(kcal/mol)_328.15K_1.00E+00atm
 r_j_Internal_Energy_(kcal/mol)_328.15K_1.00E+00atm
 r_j_Heat_Capacity_(cal/mol/K)_328.15K_1.00E+00atm
 r_j_ln(Q)_(kcal/mol)_328.15K_1.00E+00atm
 r_j_Enthalpy_(kcal/mol)_338.15K_1.00E+00atm
 r_j_Free_Energy_(kcal/mol)_338.15K_1.00E+00atm
 r_j_Internal_Energy_(kcal/mol)_338.15K_1.00E+00atm
 r_j_Heat_Capacity_(cal/mol/K)_338.15K_1.00E+00atm
 r_j_ln(Q)_(kcal/mol)_338.15K_1.00E+00atm
 r_j_Enthalpy_(kcal/mol)_348.15K_1.00E+00atm
 r_j_Free_Energy_(kcal/mol)_348.15K_1.00E+00atm
 r_j_Internal_Energy_(kcal/mol)_348.15K_1.00E+00atm
 r_j_Heat_Capacity_(cal/mol/K)_348.15K_1.00E+00atm
 r_j_ln(Q)_(kcal/mol)_348.15K_1.00E+00atm
 r_j_Enthalpy_(kcal/mol)_358.15K_1.00E+00atm
 r_j_Free_Energy_(kcal/mol)_358.15K_1.00E+00atm
 r_j_Internal_Energy_(kcal/mol)_358.15K_1.00E+00atm
 r_j_Heat_Capacity_(cal/mol/K)_358.15K_1.00E+00atm
 r_j_ln(Q)_(kcal/mol)_358.15K_1.00E+00atm
 r_j_Enthalpy_(kcal/mol)_368.15K_1.00E+00atm
 r_j_Free_Energy_(kcal/mol)_368.15K_1.00E+00atm
 r_j_Internal_Energy_(kcal/mol)_368.15K_1.00E+00atm
 r_j_Heat_Capacity_(cal/mol/K)_368.15K_1.00E+00atm
 r_j_ln(Q)_(kcal/mol)_368.15K_1.00E+00atm
 r_j_Enthalpy_(kcal/mol)_378.15K_1.00E+00atm
 r_j_Free_Energy_(kcal/mol)_378.15K_1.00E+00atm
 r_j_Internal_Energy_(kcal/mol)_378.15K_1.00E+00atm
 r_j_Heat_Capacity_(cal/mol/K)_378.15K_1.00E+00atm
 r_j_ln(Q)_(kcal/mol)_378.15K_1.00E+00atm
 r_j_Enthalpy_(kcal/mol)_388.15K_1.00E+00atm
 r_j_Free_Energy_(kcal/mol)_388.15K_1.00E+00atm
 r_j_Internal_Energy_(kcal/mol)_388.15K_1.00E+00atm
 r_j_Heat_Capacity_(cal/mol/K)_388.15K_1.00E+00atm
 r_j_ln(Q)_(kcal/mol)_388.15K_1.00E+00atm
 r_j_Zero_Point_Energy_(kcal/mol)_stage_2
 r_j_Total_Internal_Energy_(au)_298.15K_1.00E+00atm_stage_2
 r_j_Total_Enthalpy_(au)_298.15K_1.00E+00atm_stage_2
 r_j_Total_Free_Energy_(au)_298.15K_1.00E+00atm_stage_2
 r_j_Entropy_(cal/mol/K)_298.15K_1.00E+00atm_stage_2
 r_j_Total_Internal_Energy_(au)_308.15K_1.00E+00atm_stage_2
 r_j_Total_Enthalpy_(au)_308.15K_1.00E+00atm_stage_2
 r_j_Total_Free_Energy_(au)_308.15K_1.00E+00atm_stage_2
 r_j_Entropy_(cal/mol/K)_308.15K_1.00E+00atm_stage_2
 r_j_Total_Internal_Energy_(au)_318.15K_1.00E+00atm_stage_2
 r_j_Total_Enthalpy_(au)_318.15K_1.00E+00atm_stage_2
 r_j_Total_Free_Energy_(au)_318.15K_1.00E+00atm_stage_2
 r_j_Entropy_(cal/mol/K)_318.15K_1.00E+00atm_stage_2
 r_j_Total_Internal_Energy_(au)_328.15K_1.00E+00atm_stage_2
 r_j_Total_Enthalpy_(au)_328.15K_1.00E+00atm_stage_2
 r_j_Total_Free_Energy_(au)_328.15K_1.00E+00atm_stage_2
 r_j_Entropy_(cal/mol/K)_328.15K_1.00E+00atm_stage_2
 r_j_Total_Internal_Energy_(au)_338.15K_1.00E+00atm_stage_2
 r_j_Total_Enthalpy_(au)_338.15K_1.00E+00atm_stage_2
 r_j_Total_Free_Energy_(au)_338.15K_1.00E+00atm_stage_2
 r_j_Entropy_(cal/mol/K)_338.15K_1.00E+00atm_stage_2
 r_j_Total_Internal_Energy_(au)_348.15K_1.00E+00atm_stage_2
 r_j_Total_Enthalpy_(au)_348.15K_1.00E+00atm_stage_2
 r_j_Total_Free_Energy_(au)_348.15K_1.00E+00atm_stage_2
 r_j_Entropy_(cal/mol/K)_348.15K_1.00E+00atm_stage_2
 r_j_Total_Internal_Energy_(au)_358.15K_1.00E+00atm_stage_2
 r_j_Total_Enthalpy_(au)_358.15K_1.00E+00atm_stage_2
 r_j_Total_Free_Energy_(au)_358.15K_1.00E+00atm_stage_2
 r_j_Entropy_(cal/mol/K)_358.15K_1.00E+00atm_stage_2
 r_j_Total_Internal_Energy_(au)_368.15K_1.00E+00atm_stage_2
 r_j_Total_Enthalpy_(au)_368.15K_1.00E+00atm_stage_2
 r_j_Total_Free_Energy_(au)_368.15K_1.00E+00atm_stage_2
 r_j_Entropy_(cal/mol/K)_368.15K_1.00E+00atm_stage_2
 r_j_Total_Internal_Energy_(au)_378.15K_1.00E+00atm_stage_2
 r_j_Total_Enthalpy_(au)_378.15K_1.00E+00atm_stage_2
 r_j_Total_Free_Energy_(au)_378.15K_1.00E+00atm_stage_2
 r_j_Entropy_(cal/mol/K)_378.15K_1.00E+00atm_stage_2
 r_j_Total_Internal_Energy_(au)_388.15K_1.00E+00atm_stage_2
 r_j_Total_Enthalpy_(au)_388.15K_1.00E+00atm_stage_2
 r_j_Total_Free_Energy_(au)_388.15K_1.00E+00atm_stage_2
 r_j_Entropy_(cal/mol/K)_388.15K_1.00E+00atm_stage_2
 r_j_Gas_Phase_Energy_stage_2
 r_j_HOMO_stage_2
 r_j_LUMO_stage_2
 s_m_job_name
 r_j_Zero_Point_Energy_(kcal/mol)
 r_j_Entropy_(cal/mol/K)_298.15K_1.00E+00atm
 r_j_Total_Internal_Energy_(au)_298.15K_1.00E+00atm
 r_j_Total_Enthalpy_(au)_298.15K_1.00E+00atm
 r_j_Total_Free_Energy_(au)_298.15K_1.00E+00atm
 r_j_ESP_min,_kcal/mol
 r_j_ESP_max,_kcal/mol
 r_j_ESP_mean,_kcal/mol
 r_j_ESP_pos_mean,_kcal/mol
 r_j_ESP_neg_mean,_kcal/mol
 r_j_ESP_pos_variance,_(kcal/mol)**2
 r_j_ESP_neg_variance,_(kcal/mol)**2
 r_j_ESP_total_variance,_(kcal/mol)**2
 r_j_ESP_balance
 r_j_ESP_local_polarity,_kcal/mol
 i_m_ct_format
 :::
 Amine_frag4_reactant-5 
  0
  2 
  Amine_frag4_reactant-5_stage_2 
  1
  DFT(b3lyp-d3) 
  cc-pvtz(-f) 
  -482.317355344775
  -482.317355344775
  -0.228967426138227
  0.0304718107338944
  /home/laurikai/Schrodinger_WD/Frag4_rxwf_spe_B3LYP-D3_CC-PVTZ-F/Amine_frag4_reactant-5_isomer2.in 
  /home/laurikai/Schrodinger_WD/Frag4_rxwf_spe_B3LYP-D3_CC-PVTZ-F/Amine_frag4_reactant-5_isomer2.out 
  D:\DFT_revision\Revision\Final_structures\Primary\A4_E1_B3LYP-D3_CC-PVTZ-F_canonical 
  Frag4_amine_rxnwf_spe_B3LYP-D3_CC-PVTZ-F.mae 
  2
  Amine_frag4_reactant-5_isomer2 
  1.2239509167033
  "Single Point" 
  /home/laurikai/Schrodinger_WD/Frag4_rxwf_spe_B3LYP-D3_CC-PVTZ-F/Amine_frag4_reactant-5_isomer2.01.in 
  /home/laurikai/Schrodinger_WD/Frag4_rxwf_spe_B3LYP-D3_CC-PVTZ-F/Amine_frag4_reactant-5_isomer2.01.mae 
  /home/laurikai/Schrodinger_WD/Frag4_rxwf_spe_B3LYP-D3_CC-PVTZ-F/Amine_frag4_reactant-5_isomer2.log 
  /home/laurikai/Schrodinger_WD/Frag4_rxwf_spe_B3LYP-D3_CC-PVTZ-F/Amine_frag4_reactant-5_isomer2.mae 
  382
  -22.6140964092947
  3530.79621248659
  25.943035547072
  1
  1
  reactant 
  reactant 
  1
  2.09211540222168
  2
  3
  8.76267816945405
  -24.6750415946635
  8.17019258062678
  45.9723452238145
  41.6466527793588
  9.7872262400137
  -26.4692195300675
  9.17486858716405
  49.376183595299
  43.2250979585065
  10.3071991374921
  -27.6541167251361
  9.67496942062005
  50.6453722548539
  43.740615138996
  10.839901139346
  -28.8555580536911
  10.1877993584516
  51.9215596306036
  44.2500831911747
  11.3853889596367
  -30.0734281431658
  10.7134151147199
  53.2021001526926
  44.7538670897071
  11.9436932134199
  -31.3076197416482
  11.2518473044807
  54.4844276637576
  45.2523016138852
  12.5148194317653
  -32.5580322810749
  11.8031014588038
  55.7660975258638
  45.7456935443071
  13.0987494386703
  -33.8245706346403
  12.3671594016864
  57.0448171886319
  46.2343237670183
  13.6954429832345
  -35.1071440503863
  12.9439808822282
  58.3184669547799
  46.7184492782439
  14.3048395373056
  -36.4056652432014
  13.5335053722769
  59.5851125684946
  47.1983050846021
  151.059990432091
  -482.041336828776
  -482.040392642884
  -482.0955008004
  115.984875785983
  -482.040560019669
  -482.039584165627
  -482.097362490104
  117.658431835409
  -482.039763058257
  -482.038755536065
  -482.09925074399
  119.318924603578
  -482.038945811726
  -482.037906621383
  -482.101165362631
  120.967420975277
  -482.038108189695
  -482.037037331203
  -482.103106162169
  122.604811778212
  -482.037250143378
  -482.036147616736
  -482.105072971687
  124.231833850547
  -482.036371663959
  -482.035237469167
  -482.10706563092
  125.849090361134
  -482.035472780405
  -482.034306917463
  -482.109083988275
  127.457069328563
  -482.034553556858
  -482.033356025766
  -482.111127899127
  129.056160342776
  -482.033614089777
  -482.032384890535
  -482.11319722438
  130.64666953628
  -482.295910523016
  -0.228965767232
  0.0304285605272718
  828_Amine_frag4_rxwf 
  151.092872989557
  112.150661627092
  -482.063553492876
  -482.062609306984
  -482.115895705616
  -40.8784339701377
  15.2044087152387
  1.29305071593257
  7.38603864190645
  -12.2064410224958
  12.2974007361881
  115.941153077591
  128.238553813779
  0.0866989259849492
  8.44772453556696
  2
 m_depend[87] { 
  # First column is dependency index #
  i_m_depend_dependency
  s_m_depend_property
  :::
  1 20 i_m_Spin_multiplicity 
  2 20 s_j_QM_Method 
  3 20 s_j_QM_Basis 
  4 20 r_j_Gas_Phase_Energy 
  5 20 r_j_Final_Energy 
  6 20 r_j_HOMO 
  7 20 r_j_LUMO 
  8 20 s_j_Jaguar_input_file 
  9 20 s_j_Jaguar_output_file 
  10 20 s_j_Task 
  11 20 s_j_Jaguar_restart_input_file 
  12 20 s_j_Jaguar_restart_mae_file 
  13 20 s_j_Jaguar_log_file 
  14 20 s_j_Jaguar_mae_file 
  15 20 i_j_Number_of_canonical_orbitals 
  16 20 r_j_Lowest_Frequency_(cm-1) 
  17 20 r_j_Highest_Frequency_(cm-1) 
  18 20 r_j_2nd_Lowest_Frequency_(cm-1) 
  19 20 i_j_Num_Negative_Frequencies 
  20 10 i_mmod_Serial_Number-OPLS3e 
  21 20 i_j_Geometry_convergence_category 
  22 20 r_j_Enthalpy_(kcal/mol)_298.15K_1.00E+00atm 
  23 20 r_j_Free_Energy_(kcal/mol)_298.15K_1.00E+00atm 
  24 20 r_j_Internal_Energy_(kcal/mol)_298.15K_1.00E+00atm 
  25 20 r_j_Heat_Capacity_(cal/mol/K)_298.15K_1.00E+00atm 
  26 20 r_j_ln(Q)_(kcal/mol)_298.15K_1.00E+00atm 
  27 20 r_j_Enthalpy_(kcal/mol)_308.15K_1.00E+00atm 
  28 20 r_j_Free_Energy_(kcal/mol)_308.15K_1.00E+00atm 
  29 20 r_j_Internal_Energy_(kcal/mol)_308.15K_1.00E+00atm 
  30 20 r_j_Heat_Capacity_(cal/mol/K)_308.15K_1.00E+00atm 
  31 20 r_j_ln(Q)_(kcal/mol)_308.15K_1.00E+00atm 
  32 20 r_j_Enthalpy_(kcal/mol)_318.15K_1.00E+00atm 
  33 20 r_j_Free_Energy_(kcal/mol)_318.15K_1.00E+00atm 
  34 20 r_j_Internal_Energy_(kcal/mol)_318.15K_1.00E+00atm 
  35 20 r_j_Heat_Capacity_(cal/mol/K)_318.15K_1.00E+00atm 
  36 20 r_j_ln(Q)_(kcal/mol)_318.15K_1.00E+00atm 
  37 20 r_j_Enthalpy_(kcal/mol)_328.15K_1.00E+00atm 
  38 20 r_j_Free_Energy_(kcal/mol)_328.15K_1.00E+00atm 
  39 20 r_j_Internal_Energy_(kcal/mol)_328.15K_1.00E+00atm 
  40 20 r_j_Heat_Capacity_(cal/mol/K)_328.15K_1.00E+00atm 
  41 20 r_j_ln(Q)_(kcal/mol)_328.15K_1.00E+00atm 
  42 20 r_j_Enthalpy_(kcal/mol)_338.15K_1.00E+00atm 
  43 20 r_j_Free_Energy_(kcal/mol)_338.15K_1.00E+00atm 
  44 20 r_j_Internal_Energy_(kcal/mol)_338.15K_1.00E+00atm 
  45 20 r_j_Heat_Capacity_(cal/mol/K)_338.15K_1.00E+00atm 
  46 20 r_j_ln(Q)_(kcal/mol)_338.15K_1.00E+00atm 
  47 20 r_j_Enthalpy_(kcal/mol)_348.15K_1.00E+00atm 
  48 20 r_j_Free_Energy_(kcal/mol)_348.15K_1.00E+00atm 
  49 20 r_j_Internal_Energy_(kcal/mol)_348.15K_1.00E+00atm 
  50 20 r_j_Heat_Capacity_(cal/mol/K)_348.15K_1.00E+00atm 
  51 20 r_j_ln(Q)_(kcal/mol)_348.15K_1.00E+00atm 
  52 20 r_j_Enthalpy_(kcal/mol)_358.15K_1.00E+00atm 
  53 20 r_j_Free_Energy_(kcal/mol)_358.15K_1.00E+00atm 
  54 20 r_j_Internal_Energy_(kcal/mol)_358.15K_1.00E+00atm 
  55 20 r_j_Heat_Capacity_(cal/mol/K)_358.15K_1.00E+00atm 
  56 20 r_j_ln(Q)_(kcal/mol)_358.15K_1.00E+00atm 
  57 20 r_j_Enthalpy_(kcal/mol)_368.15K_1.00E+00atm 
  58 20 r_j_Free_Energy_(kcal/mol)_368.15K_1.00E+00atm 
  59 20 r_j_Internal_Energy_(kcal/mol)_368.15K_1.00E+00atm 
  60 20 r_j_Heat_Capacity_(cal/mol/K)_368.15K_1.00E+00atm 
  61 20 r_j_ln(Q)_(kcal/mol)_368.15K_1.00E+00atm 
  62 20 r_j_Enthalpy_(kcal/mol)_378.15K_1.00E+00atm 
  63 20 r_j_Free_Energy_(kcal/mol)_378.15K_1.00E+00atm 
  64 20 r_j_Internal_Energy_(kcal/mol)_378.15K_1.00E+00atm 
  65 20 r_j_Heat_Capacity_(cal/mol/K)_378.15K_1.00E+00atm 
  66 20 r_j_ln(Q)_(kcal/mol)_378.15K_1.00E+00atm 
  67 20 r_j_Enthalpy_(kcal/mol)_388.15K_1.00E+00atm 
  68 20 r_j_Free_Energy_(kcal/mol)_388.15K_1.00E+00atm 
  69 20 r_j_Internal_Energy_(kcal/mol)_388.15K_1.00E+00atm 
  70 20 r_j_Heat_Capacity_(cal/mol/K)_388.15K_1.00E+00atm 
  71 20 r_j_ln(Q)_(kcal/mol)_388.15K_1.00E+00atm 
  72 30 s_m_job_name 
  73 20 r_j_Zero_Point_Energy_(kcal/mol) 
  74 20 r_j_Entropy_(cal/mol/K)_298.15K_1.00E+00atm 
  75 20 r_j_Total_Internal_Energy_(au)_298.15K_1.00E+00atm 
  76 20 r_j_Total_Enthalpy_(au)_298.15K_1.00E+00atm 
  77 20 r_j_Total_Free_Energy_(au)_298.15K_1.00E+00atm 
  78 20 r_j_ESP_min,_kcal/mol 
  79 20 r_j_ESP_max,_kcal/mol 
  80 20 r_j_ESP_mean,_kcal/mol 
  81 20 r_j_ESP_pos_mean,_kcal/mol 
  82 20 r_j_ESP_neg_mean,_kcal/mol 
  83 20 r_j_ESP_pos_variance,_(kcal/mol)**2 
  84 20 r_j_ESP_neg_variance,_(kcal/mol)**2 
  85 20 r_j_ESP_total_variance,_(kcal/mol)**2 
  86 20 r_j_ESP_balance 
  87 20 r_j_ESP_local_polarity,_kcal/mol 
  :::
 } 
 m_atom[27] { 
  # First column is atom index #
  i_m_mmod_type
  r_m_x_coord
  r_m_y_coord
  r_m_z_coord
  i_m_color
  r_m_charge1
  r_m_charge2
  i_m_atomic_number
  s_m_color_rgb
  s_m_atom_name
  r_j_EPN
  r_j_Max_surface_ESP
  r_j_Min_surface_ESP
  i_m_Hcount
  i_rdk_index
  r_j_Mulliken_Charges
  i_j_separated_energy_at_no
  b_matsci_Reaction_Workflow_Keep_Atom
  i_matsci_Reaction_Workflow_Superposition_Atom
  :::
  1 3 0.719006 -0.662635 0.521455 2 0.11506 0.11506 6 A0A0A0  C1  -14.7313390494812 0 0 1 0 <> <> <> <>
  2 3 0.030372 0.155590 -0.582094 2 0.13433 0.13433 6 A0A0A0  C2  -14.715887214279 0 0 2 2 <> <> <> <>
  3 3 1.263796 -1.964940 -0.062334 2 -0.16563 -0.16563 6 A0A0A0  C3  -14.7718694130748 0 0 3 3 <> <> <> <>
  4 16 -0.416258 1.440741 -0.156267 70 -0.45360 -0.45360 8 FF2F2F  O4  -22.3359777232737 -2.66644059503096 -20.0864911466143 0 4 <> <> <> <>
  5 3 -1.622440 1.418146 0.585448 2 0.13792 0.13792 6 A0A0A0  C5  -14.7117316234373 0 0 3 5 <> <> <> <>
  6 41 -0.028599 -0.920950 1.276912 21 0.05017 0.05017 1 FFFFFF  H6  -1.13829989432348 10.0714689764017 -27.7936976339787 0 <> <> <> <> <>
  7 41 0.747073 0.346630 -1.381992 21 0.03115 0.03115 1 FFFFFF  H7  -1.12503403513915 13.7140281887949 -11.15763013445 0 <> <> <> <> <>
  8 41 -0.811909 -0.406502 -1.006893 21 0.03115 0.03115 1 FFFFFF  H8  -1.12273567398393 11.1908763114144 -7.51327609956075 0 <> <> <> <> <>
  9 41 0.475576 -2.556556 -0.530256 21 0.06785 0.06785 1 FFFFFF  H9  -1.12839823926167 9.6051405849647 -2.46587709132902 0 <> <> <> <> <>
  10 41 2.025056 -1.759353 -0.818416 21 0.06785 0.06785 1 FFFFFF  H10  -1.13070581817411 7.08205249140414 -11.2777154877633 0 <> <> <> <> <>
  11 41 1.726032 -2.561521 0.722257 21 0.06785 0.06785 1 FFFFFF  H11  -1.13410487343087 2.08841641793983 -34.6032678571434 0 <> <> <> <> <>
  12 41 -1.906021 2.452774 0.765363 21 0.03056 0.03056 1 FFFFFF  H12  -1.11518133853387 13.4161606433217 -11.6665596431512 0 <> <> <> <> <>
  13 41 -2.423008 0.923196 0.023773 21 0.03056 0.03056 1 FFFFFF  H13  -1.11745959361846 12.1507320070906 -8.84749618563502 0 <> <> <> <> <>
  14 41 -1.510963 0.912524 1.549382 21 0.03056 0.03056 1 FFFFFF  H14  -1.11955764309028 12.1054615964335 -1.94323334052498 0 <> <> <> <> <>
  15 3 2.546945 3.020460 -1.156074 24 -0.06989 -0.06989 6 696969  C15  -14.7110315776066 5.83161376306496 -5.9360059295817 2 <> -0.01523 1 1 <>
  16 16 3.418832 1.875671 -1.055009 70 -0.28766 -0.28766 8 FF2F2F  O1  -22.3394375179838 -4.88485495262547 -29.3531100650031 0 <> -0.4555 2 1 <>
  17 3 2.985139 2.305283 -2.357523 24 -0.00407 -0.00407 6 696969  C17  -14.6958117077779 6.85084369283224 1.6488599119592 1 <> 0.12847 3 1 <>
  18 3 4.043152 2.837627 -3.281255 24 -0.18780 -0.18780 6 696969  C18  -14.7563032879013 0 0 3 <> -0.34018 4 1 <>
  19 41 1.545669 2.867230 -0.771824 21 0.10452 0.10452 1 FFFFFF  H1  -1.11437485050445 7.82637794303763 -17.2081494989666 0 <> 0.09523 5 1 <>
  20 41 3.016638 3.965996 -0.908245 21 0.10452 0.10452 1 FFFFFF  H2  -1.11004358244768 14.320690537607 -14.9266760983319 0 <> 0.13032 6 1 <>
  21 41 2.267243 1.629690 -2.814401 21 0.12001 0.12001 1 FFFFFF  H3  -1.11177347341394 15.2044087152387 -7.46187401193416 0 <> 0.09262 7 1 <>
  22 41 3.583232 3.383670 -4.107050 21 0.07346 0.07346 1 FFFFFF  H4  -1.11097944583358 13.6259415789182 4.02786353419919 0 <> 0.1004 8 1 <>
  23 41 4.717182 3.508249 -2.750407 21 0.07346 0.07346 1 FFFFFF  H5  -1.1153471958892 11.403418577816 -19.298608295823 0 <> 0.1437 9 1 <>
  24 41 4.631168 2.021938 -3.703980 21 0.07346 0.07346 1 FFFFFF  H24  -1.11577503544068 10.9181589737851 -13.7858122319127 0 <> 0.10993 10 1 <>
  25 26 1.792257 0.057876 1.213678 38 -0.95175 -0.95175 7 2F2FFF  N1  -18.4149689434552 -20.6184758541886 -40.8784339701377 2 <> -0.59647 12 1 2
  26 43 1.429743 0.939066 1.561878 21 0.38797 0.38797 1 FFFFFF  H26  -1.08938602651235 13.8734219248589 -32.304916375685 0 <> 0.2374 16 1 3
  27 43 2.515240 0.313859 0.544651 21 0.38797 0.38797 1 FFFFFF  H27  -1.09090621042917 0.261468555636606 -35.0392908459722 0 <> 0.23796 17 1 1
  :::
 } 
 m_bond[26] { 
  # First column is bond index #
  i_m_from
  i_m_to
  i_m_order
  :::
  1 1 2 1
  2 1 3 1
  3 1 6 1
  4 1 25 1
  5 2 4 1
  6 2 7 1
  7 2 8 1
  8 3 9 1
  9 3 10 1
  10 3 11 1
  11 4 5 1
  12 5 12 1
  13 5 13 1
  14 5 14 1
  15 15 20 1
  16 15 19 1
  17 15 16 1
  18 15 17 1
  19 16 17 1
  20 17 21 1
  21 17 18 1
  22 18 23 1
  23 18 24 1
  24 18 22 1
  25 25 27 1
  26 25 26 1
  :::
 } 
} 

f_m_ct { 
 s_m_title
 i_m_stars
 s_m_entry_id
 s_m_entry_name
 i_m_Spin_multiplicity
 s_j_QM_Method
 s_j_QM_Basis
 r_j_Gas_Phase_Energy
 r_j_Final_Energy
 r_j_HOMO
 r_j_LUMO
 s_j_Jaguar_input_file
 s_j_Jaguar_output_file
 s_m_Source_Path
 s_m_Source_File
 i_m_Source_File_Index
 s_j_jname
 r_j_Gas_Phase_Relative_Energy_(kcal/mol)
 s_j_Task
 s_j_Jaguar_restart_input_file
 s_j_Jaguar_restart_mae_file
 s_j_Jaguar_log_file
 s_j_Jaguar_mae_file
 i_j_Number_of_canonical_orbitals
 r_j_Lowest_Frequency_(cm-1)
 r_j_Highest_Frequency_(cm-1)
 r_j_2nd_Lowest_Frequency_(cm-1)
 i_j_Num_Negative_Frequencies
 b_matsci_Reaction_Workflow_Structure
 s_matsci_Reaction_Workflow_Conformers_Group
 s_matsci_Reaction_Workflow_Sibling_Group
 i_mmod_Serial_Number-OPLS3e
 r_mmod_Relative_Potential_Energy-OPLS3e_global
 i_matsci_Workflow_Stage
 r_j_Enthalpy_(kcal/mol)_298.15K_1.00E+00atm
 r_j_Free_Energy_(kcal/mol)_298.15K_1.00E+00atm
 r_j_Internal_Energy_(kcal/mol)_298.15K_1.00E+00atm
 r_j_Heat_Capacity_(cal/mol/K)_298.15K_1.00E+00atm
 r_j_ln(Q)_(kcal/mol)_298.15K_1.00E+00atm
 r_j_Enthalpy_(kcal/mol)_308.15K_1.00E+00atm
 r_j_Free_Energy_(kcal/mol)_308.15K_1.00E+00atm
 r_j_Internal_Energy_(kcal/mol)_308.15K_1.00E+00atm
 r_j_Heat_Capacity_(cal/mol/K)_308.15K_1.00E+00atm
 r_j_ln(Q)_(kcal/mol)_308.15K_1.00E+00atm
 r_j_Enthalpy_(kcal/mol)_318.15K_1.00E+00atm
 r_j_Free_Energy_(kcal/mol)_318.15K_1.00E+00atm
 r_j_Internal_Energy_(kcal/mol)_318.15K_1.00E+00atm
 r_j_Heat_Capacity_(cal/mol/K)_318.15K_1.00E+00atm
 r_j_ln(Q)_(kcal/mol)_318.15K_1.00E+00atm
 r_j_Enthalpy_(kcal/mol)_328.15K_1.00E+00atm
 r_j_Free_Energy_(kcal/mol)_328.15K_1.00E+00atm
 r_j_Internal_Energy_(kcal/mol)_328.15K_1.00E+00atm
 r_j_Heat_Capacity_(cal/mol/K)_328.15K_1.00E+00atm
 r_j_ln(Q)_(kcal/mol)_328.15K_1.00E+00atm
 r_j_Enthalpy_(kcal/mol)_338.15K_1.00E+00atm
 r_j_Free_Energy_(kcal/mol)_338.15K_1.00E+00atm
 r_j_Internal_Energy_(kcal/mol)_338.15K_1.00E+00atm
 r_j_Heat_Capacity_(cal/mol/K)_338.15K_1.00E+00atm
 r_j_ln(Q)_(kcal/mol)_338.15K_1.00E+00atm
 r_j_Enthalpy_(kcal/mol)_348.15K_1.00E+00atm
 r_j_Free_Energy_(kcal/mol)_348.15K_1.00E+00atm
 r_j_Internal_Energy_(kcal/mol)_348.15K_1.00E+00atm
 r_j_Heat_Capacity_(cal/mol/K)_348.15K_1.00E+00atm
 r_j_ln(Q)_(kcal/mol)_348.15K_1.00E+00atm
 r_j_Enthalpy_(kcal/mol)_358.15K_1.00E+00atm
 r_j_Free_Energy_(kcal/mol)_358.15K_1.00E+00atm
 r_j_Internal_Energy_(kcal/mol)_358.15K_1.00E+00atm
 r_j_Heat_Capacity_(cal/mol/K)_358.15K_1.00E+00atm
 r_j_ln(Q)_(kcal/mol)_358.15K_1.00E+00atm
 r_j_Enthalpy_(kcal/mol)_368.15K_1.00E+00atm
 r_j_Free_Energy_(kcal/mol)_368.15K_1.00E+00atm
 r_j_Internal_Energy_(kcal/mol)_368.15K_1.00E+00atm
 r_j_Heat_Capacity_(cal/mol/K)_368.15K_1.00E+00atm
 r_j_ln(Q)_(kcal/mol)_368.15K_1.00E+00atm
 r_j_Enthalpy_(kcal/mol)_378.15K_1.00E+00atm
 r_j_Free_Energy_(kcal/mol)_378.15K_1.00E+00atm
 r_j_Internal_Energy_(kcal/mol)_378.15K_1.00E+00atm
 r_j_Heat_Capacity_(cal/mol/K)_378.15K_1.00E+00atm
 r_j_ln(Q)_(kcal/mol)_378.15K_1.00E+00atm
 r_j_Enthalpy_(kcal/mol)_388.15K_1.00E+00atm
 r_j_Free_Energy_(kcal/mol)_388.15K_1.00E+00atm
 r_j_Internal_Energy_(kcal/mol)_388.15K_1.00E+00atm
 r_j_Heat_Capacity_(cal/mol/K)_388.15K_1.00E+00atm
 r_j_ln(Q)_(kcal/mol)_388.15K_1.00E+00atm
 r_j_Zero_Point_Energy_(kcal/mol)_stage_2
 r_j_Total_Internal_Energy_(au)_298.15K_1.00E+00atm_stage_2
 r_j_Total_Enthalpy_(au)_298.15K_1.00E+00atm_stage_2
 r_j_Total_Free_Energy_(au)_298.15K_1.00E+00atm_stage_2
 r_j_Entropy_(cal/mol/K)_298.15K_1.00E+00atm_stage_2
 r_j_Total_Internal_Energy_(au)_308.15K_1.00E+00atm_stage_2
 r_j_Total_Enthalpy_(au)_308.15K_1.00E+00atm_stage_2
 r_j_Total_Free_Energy_(au)_308.15K_1.00E+00atm_stage_2
 r_j_Entropy_(cal/mol/K)_308.15K_1.00E+00atm_stage_2
 r_j_Total_Internal_Energy_(au)_318.15K_1.00E+00atm_stage_2
 r_j_Total_Enthalpy_(au)_318.15K_1.00E+00atm_stage_2
 r_j_Total_Free_Energy_(au)_318.15K_1.00E+00atm_stage_2
 r_j_Entropy_(cal/mol/K)_318.15K_1.00E+00atm_stage_2
 r_j_Total_Internal_Energy_(au)_328.15K_1.00E+00atm_stage_2
 r_j_Total_Enthalpy_(au)_328.15K_1.00E+00atm_stage_2
 r_j_Total_Free_Energy_(au)_328.15K_1.00E+00atm_stage_2
 r_j_Entropy_(cal/mol/K)_328.15K_1.00E+00atm_stage_2
 r_j_Total_Internal_Energy_(au)_338.15K_1.00E+00atm_stage_2
 r_j_Total_Enthalpy_(au)_338.15K_1.00E+00atm_stage_2
 r_j_Total_Free_Energy_(au)_338.15K_1.00E+00atm_stage_2
 r_j_Entropy_(cal/mol/K)_338.15K_1.00E+00atm_stage_2
 r_j_Total_Internal_Energy_(au)_348.15K_1.00E+00atm_stage_2
 r_j_Total_Enthalpy_(au)_348.15K_1.00E+00atm_stage_2
 r_j_Total_Free_Energy_(au)_348.15K_1.00E+00atm_stage_2
 r_j_Entropy_(cal/mol/K)_348.15K_1.00E+00atm_stage_2
 r_j_Total_Internal_Energy_(au)_358.15K_1.00E+00atm_stage_2
 r_j_Total_Enthalpy_(au)_358.15K_1.00E+00atm_stage_2
 r_j_Total_Free_Energy_(au)_358.15K_1.00E+00atm_stage_2
 r_j_Entropy_(cal/mol/K)_358.15K_1.00E+00atm_stage_2
 r_j_Total_Internal_Energy_(au)_368.15K_1.00E+00atm_stage_2
 r_j_Total_Enthalpy_(au)_368.15K_1.00E+00atm_stage_2
 r_j_Total_Free_Energy_(au)_368.15K_1.00E+00atm_stage_2
 r_j_Entropy_(cal/mol/K)_368.15K_1.00E+00atm_stage_2
 r_j_Total_Internal_Energy_(au)_378.15K_1.00E+00atm_stage_2
 r_j_Total_Enthalpy_(au)_378.15K_1.00E+00atm_stage_2
 r_j_Total_Free_Energy_(au)_378.15K_1.00E+00atm_stage_2
 r_j_Entropy_(cal/mol/K)_378.15K_1.00E+00atm_stage_2
 r_j_Total_Internal_Energy_(au)_388.15K_1.00E+00atm_stage_2
 r_j_Total_Enthalpy_(au)_388.15K_1.00E+00atm_stage_2
 r_j_Total_Free_Energy_(au)_388.15K_1.00E+00atm_stage_2
 r_j_Entropy_(cal/mol/K)_388.15K_1.00E+00atm_stage_2
 r_j_Gas_Phase_Energy_stage_2
 r_j_HOMO_stage_2
 r_j_LUMO_stage_2
 s_m_job_name
 r_j_Zero_Point_Energy_(kcal/mol)
 r_j_Entropy_(cal/mol/K)_298.15K_1.00E+00atm
 r_j_Total_Internal_Energy_(au)_298.15K_1.00E+00atm
 r_j_Total_Enthalpy_(au)_298.15K_1.00E+00atm
 r_j_Total_Free_Energy_(au)_298.15K_1.00E+00atm
 r_j_ESP_min,_kcal/mol
 r_j_ESP_max,_kcal/mol
 r_j_ESP_mean,_kcal/mol
 r_j_ESP_pos_mean,_kcal/mol
 r_j_ESP_neg_mean,_kcal/mol
 r_j_ESP_pos_variance,_(kcal/mol)**2
 r_j_ESP_neg_variance,_(kcal/mol)**2
 r_j_ESP_total_variance,_(kcal/mol)**2
 r_j_ESP_balance
 r_j_ESP_local_polarity,_kcal/mol
 i_m_ct_format
 :::
 Amine_frag4_reactant-6 
  0
  3 
  Amine_frag4_reactant-6_stage_2 
  1
  DFT(b3lyp-d3) 
  cc-pvtz(-f) 
  -482.319305836189
  -482.319305836189
  -0.228941691556492
  0.0297320764790457
  /home/laurikai/Schrodinger_WD/Frag4_rxwf_spe_B3LYP-D3_CC-PVTZ-F/Amine_frag4_reactant-6_isomer3.in 
  /home/laurikai/Schrodinger_WD/Frag4_rxwf_spe_B3LYP-D3_CC-PVTZ-F/Amine_frag4_reactant-6_isomer3.out 
  D:\DFT_revision\Revision\Final_structures\Primary\A4_E1_B3LYP-D3_CC-PVTZ-F_canonical 
  Frag4_amine_rxnwf_spe_B3LYP-D3_CC-PVTZ-F.mae 
  3
  Amine_frag4_reactant-6_isomer3 
  0
  "Single Point" 
  /home/laurikai/Schrodinger_WD/Frag4_rxwf_spe_B3LYP-D3_CC-PVTZ-F/Amine_frag4_reactant-6_isomer3.01.in 
  /home/laurikai/Schrodinger_WD/Frag4_rxwf_spe_B3LYP-D3_CC-PVTZ-F/Amine_frag4_reactant-6_isomer3.01.mae 
  /home/laurikai/Schrodinger_WD/Frag4_rxwf_spe_B3LYP-D3_CC-PVTZ-F/Amine_frag4_reactant-6_isomer3.log 
  /home/laurikai/Schrodinger_WD/Frag4_rxwf_spe_B3LYP-D3_CC-PVTZ-F/Amine_frag4_reactant-6_isomer3.mae 
  382
  12.0858857821129
  3531.06493263286
  26.7279050093022
  0
  1
  reactant 
  reactant 
  1
  2.51304054260254
  2
  9.21320862223657
  -25.1330424097297
  8.62072303340929
  47.8012402761582
  42.4196687373888
  9.74991550812177
  -26.3137771548926
  9.13755785527212
  49.2034681508097
  42.9712554949536
  10.2681618150492
  -27.4923914564904
  9.63593209817715
  50.4728363079491
  43.4848137042804
  10.7991409533469
  -28.6874956609617
  10.1470391724525
  51.7495827102032
  43.992359017352
  11.342913230292
  -29.8989762177054
  10.6709393853752
  53.0310218014473
  44.49425590576
  11.899512467602
  -31.1267276895476
  11.2076665586628
  54.3145501392277
  44.9908386930767
  12.4689470443703
  -32.3706513058427
  11.7572290714087
  55.5976886563748
  45.4824137307421
  13.0512013027393
  -33.630653711713
  12.3196112657554
  56.8781132510093
  45.9692614874297
  13.6462372085675
  -34.9066458951359
  12.8947751075611
  58.1536754825931
  46.4516385435682
  14.2539961765475
  -36.1985422738718
  13.4826620115188
  59.4224150305476
  46.9297794847774
  151.131111908448
  -482.042496373333
  -482.041552187441
  -482.096365847491
  115.365053720467
  -482.04172231528
  -482.040746461238
  -482.098217614084
  117.032914694189
  -482.040928105365
  -482.039920583173
  -482.100095855542
  118.687893357032
  -482.040113604391
  -482.039074414049
  -482.102000375333
  120.331057791585
  -482.039278716254
  -482.038207857761
  -482.103930992502
  121.963298678094
  -482.038423387053
  -482.037320860411
  -482.105887539025
  123.585351593134
  -482.037547603437
  -482.036413408645
  -482.107869857501
  125.197817535147
  -482.036651390358
  -482.035485527416
  -482.10987779916
  126.80118162285
  -482.035734808427
  -482.034537277334
  -482.111911222151
  128.395829971449
  -482.034797951005
  -482.033568751763
  -482.113969990091
  129.982064795618
  -482.297126699478
  -0.229233468228902
  0.0291156122747124
  828_Amine_frag4_rxwf 
  151.244471201365
  115.197890430878
  -482.064544431178
  -482.063600245286
  -482.118334480662
  -39.6348533426452
  16.0223557454839
  0.565083430619199
  6.53406794762204
  -12.2628747077952
  10.7976609700433
  108.565326718166
  119.362987688209
  0.0822775723895167
  8.15523544289824
  2
 m_depend[86] { 
  # First column is dependency index #
  i_m_depend_dependency
  s_m_depend_property
  :::
  1 20 i_m_Spin_multiplicity 
  2 20 s_j_QM_Method 
  3 20 s_j_QM_Basis 
  4 20 r_j_Gas_Phase_Energy 
  5 20 r_j_Final_Energy 
  6 20 r_j_HOMO 
  7 20 r_j_LUMO 
  8 20 s_j_Jaguar_input_file 
  9 20 s_j_Jaguar_output_file 
  10 20 s_j_Task 
  11 20 s_j_Jaguar_restart_input_file 
  12 20 s_j_Jaguar_restart_mae_file 
  13 20 s_j_Jaguar_log_file 
  14 20 s_j_Jaguar_mae_file 
  15 20 i_j_Number_of_canonical_orbitals 
  16 20 r_j_Lowest_Frequency_(cm-1) 
  17 20 r_j_Highest_Frequency_(cm-1) 
  18 20 r_j_2nd_Lowest_Frequency_(cm-1) 
  19 20 i_j_Num_Negative_Frequencies 
  20 10 i_mmod_Serial_Number-OPLS3e 
  21 20 r_j_Enthalpy_(kcal/mol)_298.15K_1.00E+00atm 
  22 20 r_j_Free_Energy_(kcal/mol)_298.15K_1.00E+00atm 
  23 20 r_j_Internal_Energy_(kcal/mol)_298.15K_1.00E+00atm 
  24 20 r_j_Heat_Capacity_(cal/mol/K)_298.15K_1.00E+00atm 
  25 20 r_j_ln(Q)_(kcal/mol)_298.15K_1.00E+00atm 
  26 20 r_j_Enthalpy_(kcal/mol)_308.15K_1.00E+00atm 
  27 20 r_j_Free_Energy_(kcal/mol)_308.15K_1.00E+00atm 
  28 20 r_j_Internal_Energy_(kcal/mol)_308.15K_1.00E+00atm 
  29 20 r_j_Heat_Capacity_(cal/mol/K)_308.15K_1.00E+00atm 
  30 20 r_j_ln(Q)_(kcal/mol)_308.15K_1.00E+00atm 
  31 20 r_j_Enthalpy_(kcal/mol)_318.15K_1.00E+00atm 
  32 20 r_j_Free_Energy_(kcal/mol)_318.15K_1.00E+00atm 
  33 20 r_j_Internal_Energy_(kcal/mol)_318.15K_1.00E+00atm 
  34 20 r_j_Heat_Capacity_(cal/mol/K)_318.15K_1.00E+00atm 
  35 20 r_j_ln(Q)_(kcal/mol)_318.15K_1.00E+00atm 
  36 20 r_j_Enthalpy_(kcal/mol)_328.15K_1.00E+00atm 
  37 20 r_j_Free_Energy_(kcal/mol)_328.15K_1.00E+00atm 
  38 20 r_j_Internal_Energy_(kcal/mol)_328.15K_1.00E+00atm 
  39 20 r_j_Heat_Capacity_(cal/mol/K)_328.15K_1.00E+00atm 
  40 20 r_j_ln(Q)_(kcal/mol)_328.15K_1.00E+00atm 
  41 20 r_j_Enthalpy_(kcal/mol)_338.15K_1.00E+00atm 
  42 20 r_j_Free_Energy_(kcal/mol)_338.15K_1.00E+00atm 
  43 20 r_j_Internal_Energy_(kcal/mol)_338.15K_1.00E+00atm 
  44 20 r_j_Heat_Capacity_(cal/mol/K)_338.15K_1.00E+00atm 
  45 20 r_j_ln(Q)_(kcal/mol)_338.15K_1.00E+00atm 
  46 20 r_j_Enthalpy_(kcal/mol)_348.15K_1.00E+00atm 
  47 20 r_j_Free_Energy_(kcal/mol)_348.15K_1.00E+00atm 
  48 20 r_j_Internal_Energy_(kcal/mol)_348.15K_1.00E+00atm 
  49 20 r_j_Heat_Capacity_(cal/mol/K)_348.15K_1.00E+00atm 
  50 20 r_j_ln(Q)_(kcal/mol)_348.15K_1.00E+00atm 
  51 20 r_j_Enthalpy_(kcal/mol)_358.15K_1.00E+00atm 
  52 20 r_j_Free_Energy_(kcal/mol)_358.15K_1.00E+00atm 
  53 20 r_j_Internal_Energy_(kcal/mol)_358.15K_1.00E+00atm 
  54 20 r_j_Heat_Capacity_(cal/mol/K)_358.15K_1.00E+00atm 
  55 20 r_j_ln(Q)_(kcal/mol)_358.15K_1.00E+00atm 
  56 20 r_j_Enthalpy_(kcal/mol)_368.15K_1.00E+00atm 
  57 20 r_j_Free_Energy_(kcal/mol)_368.15K_1.00E+00atm 
  58 20 r_j_Internal_Energy_(kcal/mol)_368.15K_1.00E+00atm 
  59 20 r_j_Heat_Capacity_(cal/mol/K)_368.15K_1.00E+00atm 
  60 20 r_j_ln(Q)_(kcal/mol)_368.15K_1.00E+00atm 
  61 20 r_j_Enthalpy_(kcal/mol)_378.15K_1.00E+00atm 
  62 20 r_j_Free_Energy_(kcal/mol)_378.15K_1.00E+00atm 
  63 20 r_j_Internal_Energy_(kcal/mol)_378.15K_1.00E+00atm 
  64 20 r_j_Heat_Capacity_(cal/mol/K)_378.15K_1.00E+00atm 
  65 20 r_j_ln(Q)_(kcal/mol)_378.15K_1.00E+00atm 
  66 20 r_j_Enthalpy_(kcal/mol)_388.15K_1.00E+00atm 
  67 20 r_j_Free_Energy_(kcal/mol)_388.15K_1.00E+00atm 
  68 20 r_j_Internal_Energy_(kcal/mol)_388.15K_1.00E+00atm 
  69 20 r_j_Heat_Capacity_(cal/mol/K)_388.15K_1.00E+00atm 
  70 20 r_j_ln(Q)_(kcal/mol)_388.15K_1.00E+00atm 
  71 30 s_m_job_name 
  72 20 r_j_Zero_Point_Energy_(kcal/mol) 
  73 20 r_j_Entropy_(cal/mol/K)_298.15K_1.00E+00atm 
  74 20 r_j_Total_Internal_Energy_(au)_298.15K_1.00E+00atm 
  75 20 r_j_Total_Enthalpy_(au)_298.15K_1.00E+00atm 
  76 20 r_j_Total_Free_Energy_(au)_298.15K_1.00E+00atm 
  77 20 r_j_ESP_min,_kcal/mol 
  78 20 r_j_ESP_max,_kcal/mol 
  79 20 r_j_ESP_mean,_kcal/mol 
  80 20 r_j_ESP_pos_mean,_kcal/mol 
  81 20 r_j_ESP_neg_mean,_kcal/mol 
  82 20 r_j_ESP_pos_variance,_(kcal/mol)**2 
  83 20 r_j_ESP_neg_variance,_(kcal/mol)**2 
  84 20 r_j_ESP_total_variance,_(kcal/mol)**2 
  85 20 r_j_ESP_balance 
  86 20 r_j_ESP_local_polarity,_kcal/mol 
  :::
 } 
 m_atom[27] { 
  # First column is atom index #
  i_m_mmod_type
  r_m_x_coord
  r_m_y_coord
  r_m_z_coord
  i_m_color
  r_m_charge1
  r_m_charge2
  i_m_atomic_number
  s_m_color_rgb
  s_m_atom_name
  r_j_EPN
  r_j_Max_surface_ESP
  r_j_Min_surface_ESP
  i_m_Hcount
  i_rdk_index
  r_j_Mulliken_Charges
  i_j_separated_energy_at_no
  b_matsci_Reaction_Workflow_Keep_Atom
  i_matsci_Reaction_Workflow_Superposition_Atom
  :::
  1 3 1.090293 -0.969563 0.388422 2 0.11506 0.11506 6 A0A0A0  C1  -14.7312466666447 0 0 1 0 <> <> <> <>
  2 3 0.067238 0.065690 0.840011 2 0.13433 0.13433 6 A0A0A0  C2  -14.7180982809894 0 0 2 2 <> <> <> <>
  3 3 0.740961 -1.552615 -0.989050 2 -0.16563 -0.16563 6 A0A0A0  C3  -14.7790329066892 0 0 3 3 <> <> <> <>
  4 16 0.035526 1.160298 -0.070676 70 -0.45360 -0.45360 8 FF2F2F  O4  -22.3376378554364 -8.0219057825712 -17.3309707979172 0 4 <> <> <> <>
  5 3 -0.898464 2.148390 0.311057 2 0.13792 0.13792 6 A0A0A0  C5  -14.7124559588062 0 0 3 5 <> <> <> <>
  6 41 1.022781 -1.774757 1.126242 21 0.05017 0.05017 1 FFFFFF  H6  -1.13625655722329 7.76980761345331 -25.1510022601747 0 <> <> <> <> <>
  7 41 -0.929163 -0.392343 0.894190 21 0.03115 0.03115 1 FFFFFF  H7  -1.12892437309724 9.13542868074888 -9.60708780087231 0 <> <> <> <> <>
  8 41 0.339263 0.426800 1.837722 21 0.03115 0.03115 1 FFFFFF  H8  -1.13386857069186 6.18612575860587 -34.9848699580981 0 <> <> <> <> <>
  9 41 -0.254376 -2.003462 -0.990247 21 0.06785 0.06785 1 FFFFFF  H9  -1.13473277163513 6.65270656672158 -9.22008660886561 0 <> <> <> <> <>
  10 41 0.762953 -0.777288 -1.753184 21 0.06785 0.06785 1 FFFFFF  H10  -1.13972449565477 1.94675305980346 -17.5701419321656 0 <> <> <> <> <>
  11 41 1.459346 -2.324099 -1.268345 21 0.06785 0.06785 1 FFFFFF  H11  -1.1366372052524 7.68622546692021 -10.7125224543893 0 <> <> <> <> <>
  12 41 -0.860658 2.942124 -0.432418 21 0.03056 0.03056 1 FFFFFF  H12  -1.11501335142105 14.3343445592684 -6.85836131995854 0 <> <> <> <> <>
  13 41 -1.917064 1.744270 0.346662 21 0.03056 0.03056 1 FFFFFF  H13  -1.11961040752979 11.664715604345 -8.55928213970059 0 <> <> <> <> <>
  14 41 -0.658665 2.569731 1.294221 21 0.03056 0.03056 1 FFFFFF  H14  -1.12013273355633 11.583724971179 -7.89604009557678 0 <> <> <> <> <>
  15 3 2.067118 2.155404 -2.680895 24 -0.06989 -0.06989 6 696969  C15  -14.7125840874993 7.18081841490029 -8.03473219992908 2 <> -0.01523 1 1 <>
  16 16 3.173752 1.474049 -2.058960 70 -0.28766 -0.28766 8 FF2F2F  O1  -22.3419794549382 -7.47283927539705 -29.9301780171235 0 <> -0.4555 2 1 <>
  17 3 3.114115 2.911415 -1.986873 24 -0.00407 -0.00407 6 696969  C17  -14.6991002591115 6.67250307874377 -4.22649597329769 1 <> 0.12847 3 1 <>
  18 3 2.908345 3.515131 -0.626611 24 -0.18780 -0.18780 6 696969  C18  -14.7638700045377 0 0 3 <> -0.34018 4 1 <>
  19 41 2.061226 2.115986 -3.764597 21 0.10452 0.10452 1 FFFFFF  H1  -1.1124053287572 13.2817241734434 -16.0639383539245 0 <> 0.09523 5 1 <>
  20 41 1.114869 1.996877 -2.190709 21 0.10452 0.10452 1 FFFFFF  H2  -1.11531370162522 10.2867166680451 -14.6015250953316 0 <> 0.13032 6 1 <>
  21 41 3.863807 3.394058 -2.607774 21 0.12001 0.12001 1 FFFFFF  H3  -1.11597001837427 12.8815997441924 -15.2758172628107 0 <> 0.09262 7 1 <>
  22 41 2.586568 4.554310 -0.719154 21 0.07346 0.07346 1 FFFFFF  H4  -1.11695638081483 11.9457824383273 0.786762134232968 0 <> 0.1004 8 1 <>
  23 41 2.155510 2.957954 -0.072981 21 0.07346 0.07346 1 FFFFFF  H5  -1.12431922069927 5.07931914986734 -24.4717534207308 0 <> 0.1437 9 1 <>
  24 41 3.838308 3.501812 -0.056789 21 0.07346 0.07346 1 FFFFFF  H24  -1.12265739398403 7.41504461983994 -13.6869389046903 0 <> 0.10993 10 1 <>
  25 26 2.441550 -0.404111 0.498428 38 -0.95175 -0.95175 7 2F2FFF  N1  -18.418028271808 -23.409078451716 -39.6348533426452 2 <> -0.59647 12 1 2
  26 43 2.593263 0.268868 -0.248739 21 0.38797 0.38797 1 FFFFFF  H26  -1.09645325429792 -6.84368121597702 -32.6133444448163 0 <> 0.2374 16 1 3
  27 43 3.127291 -1.135907 0.346762 21 0.38797 0.38797 1 FFFFFF  H27  -1.08992263079808 16.0223557454839 -31.9516792050032 0 <> 0.23796 17 1 1
  :::
 } 
 m_bond[26] { 
  # First column is bond index #
  i_m_from
  i_m_to
  i_m_order
  :::
  1 1 2 1
  2 1 3 1
  3 1 6 1
  4 1 25 1
  5 2 4 1
  6 2 7 1
  7 2 8 1
  8 3 9 1
  9 3 10 1
  10 3 11 1
  11 4 5 1
  12 5 12 1
  13 5 13 1
  14 5 14 1
  15 15 20 1
  16 15 19 1
  17 15 16 1
  18 15 17 1
  19 16 17 1
  20 17 21 1
  21 17 18 1
  22 18 23 1
  23 18 24 1
  24 18 22 1
  25 25 27 1
  26 25 26 1
  :::
 } 
} 

f_m_ct { 
 s_m_title
 i_m_stars
 s_m_entry_id
 s_m_entry_name
 i_m_Spin_multiplicity
 s_j_QM_Method
 s_j_QM_Basis
 r_j_Gas_Phase_Energy
 r_j_Final_Energy
 r_j_HOMO
 r_j_LUMO
 s_j_Jaguar_input_file
 s_j_Jaguar_output_file
 s_m_Source_Path
 s_m_Source_File
 i_m_Source_File_Index
 s_j_jname
 r_j_Gas_Phase_Relative_Energy_(kcal/mol)
 s_j_Task
 s_j_Jaguar_restart_input_file
 s_j_Jaguar_restart_mae_file
 s_j_Jaguar_log_file
 s_j_Jaguar_mae_file
 i_j_Number_of_canonical_orbitals
 r_j_Lowest_Frequency_(cm-1)
 r_j_Highest_Frequency_(cm-1)
 r_j_2nd_Lowest_Frequency_(cm-1)
 i_j_Num_Negative_Frequencies
 b_matsci_Reaction_Workflow_Structure
 s_matsci_Reaction_Workflow_Conformers_Group
 s_matsci_Reaction_Workflow_Sibling_Group
 i_mmod_Serial_Number-OPLS3e
 r_mmod_Relative_Potential_Energy-OPLS3e_global
 i_matsci_Workflow_Stage
 r_j_Enthalpy_(kcal/mol)_298.15K_1.00E+00atm
 r_j_Free_Energy_(kcal/mol)_298.15K_1.00E+00atm
 r_j_Internal_Energy_(kcal/mol)_298.15K_1.00E+00atm
 r_j_Heat_Capacity_(cal/mol/K)_298.15K_1.00E+00atm
 r_j_ln(Q)_(kcal/mol)_298.15K_1.00E+00atm
 r_j_Enthalpy_(kcal/mol)_308.15K_1.00E+00atm
 r_j_Free_Energy_(kcal/mol)_308.15K_1.00E+00atm
 r_j_Internal_Energy_(kcal/mol)_308.15K_1.00E+00atm
 r_j_Heat_Capacity_(cal/mol/K)_308.15K_1.00E+00atm
 r_j_ln(Q)_(kcal/mol)_308.15K_1.00E+00atm
 r_j_Enthalpy_(kcal/mol)_318.15K_1.00E+00atm
 r_j_Free_Energy_(kcal/mol)_318.15K_1.00E+00atm
 r_j_Internal_Energy_(kcal/mol)_318.15K_1.00E+00atm
 r_j_Heat_Capacity_(cal/mol/K)_318.15K_1.00E+00atm
 r_j_ln(Q)_(kcal/mol)_318.15K_1.00E+00atm
 r_j_Enthalpy_(kcal/mol)_328.15K_1.00E+00atm
 r_j_Free_Energy_(kcal/mol)_328.15K_1.00E+00atm
 r_j_Internal_Energy_(kcal/mol)_328.15K_1.00E+00atm
 r_j_Heat_Capacity_(cal/mol/K)_328.15K_1.00E+00atm
 r_j_ln(Q)_(kcal/mol)_328.15K_1.00E+00atm
 r_j_Enthalpy_(kcal/mol)_338.15K_1.00E+00atm
 r_j_Free_Energy_(kcal/mol)_338.15K_1.00E+00atm
 r_j_Internal_Energy_(kcal/mol)_338.15K_1.00E+00atm
 r_j_Heat_Capacity_(cal/mol/K)_338.15K_1.00E+00atm
 r_j_ln(Q)_(kcal/mol)_338.15K_1.00E+00atm
 r_j_Enthalpy_(kcal/mol)_348.15K_1.00E+00atm
 r_j_Free_Energy_(kcal/mol)_348.15K_1.00E+00atm
 r_j_Internal_Energy_(kcal/mol)_348.15K_1.00E+00atm
 r_j_Heat_Capacity_(cal/mol/K)_348.15K_1.00E+00atm
 r_j_ln(Q)_(kcal/mol)_348.15K_1.00E+00atm
 r_j_Enthalpy_(kcal/mol)_358.15K_1.00E+00atm
 r_j_Free_Energy_(kcal/mol)_358.15K_1.00E+00atm
 r_j_Internal_Energy_(kcal/mol)_358.15K_1.00E+00atm
 r_j_Heat_Capacity_(cal/mol/K)_358.15K_1.00E+00atm
 r_j_ln(Q)_(kcal/mol)_358.15K_1.00E+00atm
 r_j_Enthalpy_(kcal/mol)_368.15K_1.00E+00atm
 r_j_Free_Energy_(kcal/mol)_368.15K_1.00E+00atm
 r_j_Internal_Energy_(kcal/mol)_368.15K_1.00E+00atm
 r_j_Heat_Capacity_(cal/mol/K)_368.15K_1.00E+00atm
 r_j_ln(Q)_(kcal/mol)_368.15K_1.00E+00atm
 r_j_Enthalpy_(kcal/mol)_378.15K_1.00E+00atm
 r_j_Free_Energy_(kcal/mol)_378.15K_1.00E+00atm
 r_j_Internal_Energy_(kcal/mol)_378.15K_1.00E+00atm
 r_j_Heat_Capacity_(cal/mol/K)_378.15K_1.00E+00atm
 r_j_ln(Q)_(kcal/mol)_378.15K_1.00E+00atm
 r_j_Enthalpy_(kcal/mol)_388.15K_1.00E+00atm
 r_j_Free_Energy_(kcal/mol)_388.15K_1.00E+00atm
 r_j_Internal_Energy_(kcal/mol)_388.15K_1.00E+00atm
 r_j_Heat_Capacity_(cal/mol/K)_388.15K_1.00E+00atm
 r_j_ln(Q)_(kcal/mol)_388.15K_1.00E+00atm
 r_j_Zero_Point_Energy_(kcal/mol)_stage_2
 r_j_Total_Internal_Energy_(au)_298.15K_1.00E+00atm_stage_2
 r_j_Total_Enthalpy_(au)_298.15K_1.00E+00atm_stage_2
 r_j_Total_Free_Energy_(au)_298.15K_1.00E+00atm_stage_2
 r_j_Entropy_(cal/mol/K)_298.15K_1.00E+00atm_stage_2
 r_j_Total_Internal_Energy_(au)_308.15K_1.00E+00atm_stage_2
 r_j_Total_Enthalpy_(au)_308.15K_1.00E+00atm_stage_2
 r_j_Total_Free_Energy_(au)_308.15K_1.00E+00atm_stage_2
 r_j_Entropy_(cal/mol/K)_308.15K_1.00E+00atm_stage_2
 r_j_Total_Internal_Energy_(au)_318.15K_1.00E+00atm_stage_2
 r_j_Total_Enthalpy_(au)_318.15K_1.00E+00atm_stage_2
 r_j_Total_Free_Energy_(au)_318.15K_1.00E+00atm_stage_2
 r_j_Entropy_(cal/mol/K)_318.15K_1.00E+00atm_stage_2
 r_j_Total_Internal_Energy_(au)_328.15K_1.00E+00atm_stage_2
 r_j_Total_Enthalpy_(au)_328.15K_1.00E+00atm_stage_2
 r_j_Total_Free_Energy_(au)_328.15K_1.00E+00atm_stage_2
 r_j_Entropy_(cal/mol/K)_328.15K_1.00E+00atm_stage_2
 r_j_Total_Internal_Energy_(au)_338.15K_1.00E+00atm_stage_2
 r_j_Total_Enthalpy_(au)_338.15K_1.00E+00atm_stage_2
 r_j_Total_Free_Energy_(au)_338.15K_1.00E+00atm_stage_2
 r_j_Entropy_(cal/mol/K)_338.15K_1.00E+00atm_stage_2
 r_j_Total_Internal_Energy_(au)_348.15K_1.00E+00atm_stage_2
 r_j_Total_Enthalpy_(au)_348.15K_1.00E+00atm_stage_2
 r_j_Total_Free_Energy_(au)_348.15K_1.00E+00atm_stage_2
 r_j_Entropy_(cal/mol/K)_348.15K_1.00E+00atm_stage_2
 r_j_Total_Internal_Energy_(au)_358.15K_1.00E+00atm_stage_2
 r_j_Total_Enthalpy_(au)_358.15K_1.00E+00atm_stage_2
 r_j_Total_Free_Energy_(au)_358.15K_1.00E+00atm_stage_2
 r_j_Entropy_(cal/mol/K)_358.15K_1.00E+00atm_stage_2
 r_j_Total_Internal_Energy_(au)_368.15K_1.00E+00atm_stage_2
 r_j_Total_Enthalpy_(au)_368.15K_1.00E+00atm_stage_2
 r_j_Total_Free_Energy_(au)_368.15K_1.00E+00atm_stage_2
 r_j_Entropy_(cal/mol/K)_368.15K_1.00E+00atm_stage_2
 r_j_Total_Internal_Energy_(au)_378.15K_1.00E+00atm_stage_2
 r_j_Total_Enthalpy_(au)_378.15K_1.00E+00atm_stage_2
 r_j_Total_Free_Energy_(au)_378.15K_1.00E+00atm_stage_2
 r_j_Entropy_(cal/mol/K)_378.15K_1.00E+00atm_stage_2
 r_j_Total_Internal_Energy_(au)_388.15K_1.00E+00atm_stage_2
 r_j_Total_Enthalpy_(au)_388.15K_1.00E+00atm_stage_2
 r_j_Total_Free_Energy_(au)_388.15K_1.00E+00atm_stage_2
 r_j_Entropy_(cal/mol/K)_388.15K_1.00E+00atm_stage_2
 r_j_Gas_Phase_Energy_stage_2
 r_j_HOMO_stage_2
 r_j_LUMO_stage_2
 s_m_job_name
 r_j_Zero_Point_Energy_(kcal/mol)
 r_j_Entropy_(cal/mol/K)_298.15K_1.00E+00atm
 r_j_Total_Internal_Energy_(au)_298.15K_1.00E+00atm
 r_j_Total_Enthalpy_(au)_298.15K_1.00E+00atm
 r_j_Total_Free_Energy_(au)_298.15K_1.00E+00atm
 r_j_ESP_min,_kcal/mol
 r_j_ESP_max,_kcal/mol
 r_j_ESP_mean,_kcal/mol
 r_j_ESP_pos_mean,_kcal/mol
 r_j_ESP_neg_mean,_kcal/mol
 r_j_ESP_pos_variance,_(kcal/mol)**2
 r_j_ESP_neg_variance,_(kcal/mol)**2
 r_j_ESP_total_variance,_(kcal/mol)**2
 r_j_ESP_balance
 r_j_ESP_local_polarity,_kcal/mol
 i_m_ct_format
 :::
 Amine_frag4_reactant-4 
  0
  4 
  Amine_frag4_reactant-4_stage_2 
  1
  DFT(b3lyp-d3) 
  cc-pvtz(-f) 
  -482.31629182592
  -482.31629182592
  -0.232448398226217
  0.0360903524486925
  /home/laurikai/Schrodinger_WD/Frag4_rxwf_spe_B3LYP-D3_CC-PVTZ-F/Amine_frag4_reactant-4_isomer6.in 
  /home/laurikai/Schrodinger_WD/Frag4_rxwf_spe_B3LYP-D3_CC-PVTZ-F/Amine_frag4_reactant-4_isomer6.out 
  D:\DFT_revision\Revision\Final_structures\Primary\A4_E1_B3LYP-D3_CC-PVTZ-F_canonical 
  Frag4_amine_rxnwf_spe_B3LYP-D3_CC-PVTZ-F.mae 
  4
  Amine_frag4_reactant-4_isomer6 
  1.89131856988891
  "Single Point" 
  /home/laurikai/Schrodinger_WD/Frag4_rxwf_spe_B3LYP-D3_CC-PVTZ-F/Amine_frag4_reactant-4_isomer6.01.in 
  /home/laurikai/Schrodinger_WD/Frag4_rxwf_spe_B3LYP-D3_CC-PVTZ-F/Amine_frag4_reactant-4_isomer6.01.mae 
  /home/laurikai/Schrodinger_WD/Frag4_rxwf_spe_B3LYP-D3_CC-PVTZ-F/Amine_frag4_reactant-4_isomer6.log 
  /home/laurikai/Schrodinger_WD/Frag4_rxwf_spe_B3LYP-D3_CC-PVTZ-F/Amine_frag4_reactant-4_isomer6.mae 
  382
  -33.5049253484436
  3529.07600651076
  5.77921299213437
  1
  1
  reactant 
  reactant 
  1
  1.99772071838379
  2
  8.74287413843355
  -24.7116290599733
  8.15038854960627
  45.9167792289863
  41.708405277647
  9.7476125122123
  -26.4754261429223
  9.13525485936264
  49.2926246886909
  43.235233559533
  10.2667519195647
  -27.6592258273401
  9.6345222026927
  50.5622542073869
  43.7486962241897
  10.7986254980825
  -28.8595435182008
  10.1465237171881
  51.8390163825858
  44.2561949127288
  11.3432913562524
  -30.0762648146226
  10.6713175113356
  53.1202753316832
  44.7580884912963
  11.9007815647603
  -31.3092834211999
  11.2089356558212
  54.4034678185105
  45.2547063105527
  12.4711031140447
  -32.5584997134007
  11.7593851410832
  55.6861473186791
  45.7463503105314
  13.0542392510476
  -33.8238194955773
  12.3226492140637
  56.9660161034274
  46.2332970457332
  13.6501510844959
  -35.1051529341861
  12.8986889834896
  58.2409471554309
  46.7157996220635
  14.2587793656248
  -36.4024136488827
  13.4874452005961
  59.5089976122044
  47.194089539037
  150.968020674715
  -482.04268916025
  -482.041744974358
  -482.096802934353
  115.879226214913
  -482.041913685471
  -482.040937831429
  -482.098662918279
  117.550019974475
  -482.04111805231
  -482.040110530117
  -482.10054942317
  119.207850846786
  -482.040302125955
  -482.039262935613
  -482.10246225118
  120.853783380415
  -482.039465813805
  -482.038394955312
  -482.10440122
  122.488706700798
  -482.038609064751
  -482.037506538109
  -482.106366160237
  124.113356271608
  -482.037731867654
  -482.036597672862
  -482.108356913129
  125.728334014925
  -482.036834249212
  -482.03566838627
  -482.110373328566
  127.334126705487
  -482.035916271401
  -482.034718740309
  -482.112415263389
  128.931122619812
  -482.034978028641
  -482.033748829399
  -482.114482579942
  130.519626470456
  -482.297054497185
  -0.232751296479632
  0.0355120941049745
  828_Amine_frag4_rxwf 
  150.968422674832
  112.206953541529
  -482.062719857955
  -482.061775672063
  -482.115088816801
  -36.7006624205781
  18.7611740326798
  -0.0173975582537229
  7.53613955948345
  -10.2952297805045
  20.4913935614515
  80.0387636052802
  100.530157166732
  0.162285285084249
  8.70759261022102
  2
 m_depend[86] { 
  # First column is dependency index #
  i_m_depend_dependency
  s_m_depend_property
  :::
  1 20 i_m_Spin_multiplicity 
  2 20 s_j_QM_Method 
  3 20 s_j_QM_Basis 
  4 20 r_j_Gas_Phase_Energy 
  5 20 r_j_Final_Energy 
  6 20 r_j_HOMO 
  7 20 r_j_LUMO 
  8 20 s_j_Jaguar_input_file 
  9 20 s_j_Jaguar_output_file 
  10 20 s_j_Task 
  11 20 s_j_Jaguar_restart_input_file 
  12 20 s_j_Jaguar_restart_mae_file 
  13 20 s_j_Jaguar_log_file 
  14 20 s_j_Jaguar_mae_file 
  15 20 i_j_Number_of_canonical_orbitals 
  16 20 r_j_Lowest_Frequency_(cm-1) 
  17 20 r_j_Highest_Frequency_(cm-1) 
  18 20 r_j_2nd_Lowest_Frequency_(cm-1) 
  19 20 i_j_Num_Negative_Frequencies 
  20 10 i_mmod_Serial_Number-OPLS3e 
  21 20 r_j_Enthalpy_(kcal/mol)_298.15K_1.00E+00atm 
  22 20 r_j_Free_Energy_(kcal/mol)_298.15K_1.00E+00atm 
  23 20 r_j_Internal_Energy_(kcal/mol)_298.15K_1.00E+00atm 
  24 20 r_j_Heat_Capacity_(cal/mol/K)_298.15K_1.00E+00atm 
  25 20 r_j_ln(Q)_(kcal/mol)_298.15K_1.00E+00atm 
  26 20 r_j_Enthalpy_(kcal/mol)_308.15K_1.00E+00atm 
  27 20 r_j_Free_Energy_(kcal/mol)_308.15K_1.00E+00atm 
  28 20 r_j_Internal_Energy_(kcal/mol)_308.15K_1.00E+00atm 
  29 20 r_j_Heat_Capacity_(cal/mol/K)_308.15K_1.00E+00atm 
  30 20 r_j_ln(Q)_(kcal/mol)_308.15K_1.00E+00atm 
  31 20 r_j_Enthalpy_(kcal/mol)_318.15K_1.00E+00atm 
  32 20 r_j_Free_Energy_(kcal/mol)_318.15K_1.00E+00atm 
  33 20 r_j_Internal_Energy_(kcal/mol)_318.15K_1.00E+00atm 
  34 20 r_j_Heat_Capacity_(cal/mol/K)_318.15K_1.00E+00atm 
  35 20 r_j_ln(Q)_(kcal/mol)_318.15K_1.00E+00atm 
  36 20 r_j_Enthalpy_(kcal/mol)_328.15K_1.00E+00atm 
  37 20 r_j_Free_Energy_(kcal/mol)_328.15K_1.00E+00atm 
  38 20 r_j_Internal_Energy_(kcal/mol)_328.15K_1.00E+00atm 
  39 20 r_j_Heat_Capacity_(cal/mol/K)_328.15K_1.00E+00atm 
  40 20 r_j_ln(Q)_(kcal/mol)_328.15K_1.00E+00atm 
  41 20 r_j_Enthalpy_(kcal/mol)_338.15K_1.00E+00atm 
  42 20 r_j_Free_Energy_(kcal/mol)_338.15K_1.00E+00atm 
  43 20 r_j_Internal_Energy_(kcal/mol)_338.15K_1.00E+00atm 
  44 20 r_j_Heat_Capacity_(cal/mol/K)_338.15K_1.00E+00atm 
  45 20 r_j_ln(Q)_(kcal/mol)_338.15K_1.00E+00atm 
  46 20 r_j_Enthalpy_(kcal/mol)_348.15K_1.00E+00atm 
  47 20 r_j_Free_Energy_(kcal/mol)_348.15K_1.00E+00atm 
  48 20 r_j_Internal_Energy_(kcal/mol)_348.15K_1.00E+00atm 
  49 20 r_j_Heat_Capacity_(cal/mol/K)_348.15K_1.00E+00atm 
  50 20 r_j_ln(Q)_(kcal/mol)_348.15K_1.00E+00atm 
  51 20 r_j_Enthalpy_(kcal/mol)_358.15K_1.00E+00atm 
  52 20 r_j_Free_Energy_(kcal/mol)_358.15K_1.00E+00atm 
  53 20 r_j_Internal_Energy_(kcal/mol)_358.15K_1.00E+00atm 
  54 20 r_j_Heat_Capacity_(cal/mol/K)_358.15K_1.00E+00atm 
  55 20 r_j_ln(Q)_(kcal/mol)_358.15K_1.00E+00atm 
  56 20 r_j_Enthalpy_(kcal/mol)_368.15K_1.00E+00atm 
  57 20 r_j_Free_Energy_(kcal/mol)_368.15K_1.00E+00atm 
  58 20 r_j_Internal_Energy_(kcal/mol)_368.15K_1.00E+00atm 
  59 20 r_j_Heat_Capacity_(cal/mol/K)_368.15K_1.00E+00atm 
  60 20 r_j_ln(Q)_(kcal/mol)_368.15K_1.00E+00atm 
  61 20 r_j_Enthalpy_(kcal/mol)_378.15K_1.00E+00atm 
  62 20 r_j_Free_Energy_(kcal/mol)_378.15K_1.00E+00atm 
  63 20 r_j_Internal_Energy_(kcal/mol)_378.15K_1.00E+00atm 
  64 20 r_j_Heat_Capacity_(cal/mol/K)_378.15K_1.00E+00atm 
  65 20 r_j_ln(Q)_(kcal/mol)_378.15K_1.00E+00atm 
  66 20 r_j_Enthalpy_(kcal/mol)_388.15K_1.00E+00atm 
  67 20 r_j_Free_Energy_(kcal/mol)_388.15K_1.00E+00atm 
  68 20 r_j_Internal_Energy_(kcal/mol)_388.15K_1.00E+00atm 
  69 20 r_j_Heat_Capacity_(cal/mol/K)_388.15K_1.00E+00atm 
  70 20 r_j_ln(Q)_(kcal/mol)_388.15K_1.00E+00atm 
  71 30 s_m_job_name 
  72 20 r_j_Zero_Point_Energy_(kcal/mol) 
  73 20 r_j_Entropy_(cal/mol/K)_298.15K_1.00E+00atm 
  74 20 r_j_Total_Internal_Energy_(au)_298.15K_1.00E+00atm 
  75 20 r_j_Total_Enthalpy_(au)_298.15K_1.00E+00atm 
  76 20 r_j_Total_Free_Energy_(au)_298.15K_1.00E+00atm 
  77 20 r_j_ESP_min,_kcal/mol 
  78 20 r_j_ESP_max,_kcal/mol 
  79 20 r_j_ESP_mean,_kcal/mol 
  80 20 r_j_ESP_pos_mean,_kcal/mol 
  81 20 r_j_ESP_neg_mean,_kcal/mol 
  82 20 r_j_ESP_pos_variance,_(kcal/mol)**2 
  83 20 r_j_ESP_neg_variance,_(kcal/mol)**2 
  84 20 r_j_ESP_total_variance,_(kcal/mol)**2 
  85 20 r_j_ESP_balance 
  86 20 r_j_ESP_local_polarity,_kcal/mol 
  :::
 } 
 m_atom[27] { 
  # First column is atom index #
  i_m_mmod_type
  r_m_x_coord
  r_m_y_coord
  r_m_z_coord
  i_m_color
  r_m_charge1
  r_m_charge2
  i_m_atomic_number
  s_m_color_rgb
  s_m_atom_name
  r_j_EPN
  r_j_Max_surface_ESP
  r_j_Min_surface_ESP
  i_m_Hcount
  i_rdk_index
  r_j_Mulliken_Charges
  i_j_separated_energy_at_no
  b_matsci_Reaction_Workflow_Keep_Atom
  i_matsci_Reaction_Workflow_Superposition_Atom
  :::
  1 3 0.864130 -0.356553 0.171686 2 0.11506 0.11506 6 A0A0A0  C1  -14.7365015132867 0 0 1 0 <> <> <> <>
  2 3 -0.177057 0.632464 0.704418 2 0.13433 0.13433 6 A0A0A0  C2  -14.7243843302378 0 0 2 2 <> <> <> <>
  3 3 0.601573 -0.700463 -1.291237 2 -0.16563 -0.16563 6 A0A0A0  C3  -14.7845733729195 0 0 3 3 <> <> <> <>
  4 16 -1.465009 0.037309 0.664862 70 -0.45360 -0.45360 8 FF2F2F  O4  -22.3473224331494 -11.8674646950796 -30.5335354337472 0 4 <> <> <> <>
  5 3 -2.485594 0.899762 1.120127 2 0.13792 0.13792 6 A0A0A0  C5  -14.7203371143535 0 0 3 5 <> <> <> <>
  6 41 0.772694 -1.270062 0.764278 21 0.05017 0.05017 1 FFFFFF  H6  -1.14687986153884 5.90491827963675 -26.985709729975 0 <> <> <> <> <>
  7 41 0.073434 0.913161 1.737434 21 0.03115 0.03115 1 FFFFFF  H7  -1.13530074991815 10.6140206620841 -13.727068906047 0 <> <> <> <> <>
  8 41 -0.161256 1.550573 0.099395 21 0.03115 0.03115 1 FFFFFF  H8  -1.13544264803382 3.04997118233748 -13.6692012391709 0 <> <> <> <> <>
  9 41 -0.411715 -1.075984 -1.419748 21 0.06785 0.06785 1 FFFFFF  H9  -1.1441137955296 -2.35792440266468 -26.7075784269225 0 <> <> <> <> <>
  10 41 0.716628 0.187909 -1.916869 21 0.06785 0.06785 1 FFFFFF  H10  -1.14099795772561 3.33551855750642 -9.72120012627441 0 <> <> <> <> <>
  11 41 1.309654 -1.452822 -1.635247 21 0.06785 0.06785 1 FFFFFF  H11  -1.14442789173988 -0.0352550678299972 -32.7387562434776 0 <> <> <> <> <>
  12 41 -3.424109 0.352307 1.063756 21 0.03056 0.03056 1 FFFFFF  H12  -1.12419362401394 8.89705405431424 -19.6704614592054 0 <> <> <> <> <>
  13 41 -2.317348 1.211038 2.158563 21 0.03056 0.03056 1 FFFFFF  H13  -1.12741743401217 7.95814453406329 -14.3788916252498 0 <> <> <> <> <>
  14 41 -2.560005 1.800066 0.498188 21 0.03056 0.03056 1 FFFFFF  H14  -1.12776385151288 7.9742571179398 -13.9126330564487 0 <> <> <> <> <>
  15 3 4.355338 3.233187 -1.329088 24 -0.06989 -0.06989 6 696969  C15  -14.7000351024816 10.8440334330336 -1.92839549017834 2 <> -0.01523 1 1 <>
  16 16 2.988637 2.784581 -1.347715 70 -0.28766 -0.28766 8 FF2F2F  O1  -22.3317238527646 -1.78529783399576 -24.6068766416753 0 <> -0.4555 2 1 <>
  17 3 3.787681 2.629942 -2.538570 24 -0.00407 -0.00407 6 696969  C17  -14.6900412813697 9.34657170887097 0.304292343403098 1 <> 0.12847 3 1 <>
  18 3 4.110526 1.226777 -2.966729 24 -0.18780 -0.18780 6 696969  C18  -14.7567567788898 0 0 3 <> -0.34018 4 1 <>
  19 41 4.481632 4.308283 -1.266547 21 0.10452 0.10452 1 FFFFFF  H1  -1.1018570266227 17.5100493628684 -10.5829951543832 0 <> 0.09523 5 1 <>
  20 41 5.021222 2.645104 -0.707287 21 0.10452 0.10452 1 FFFFFF  H2  -1.10147394569149 16.408159425442 -3.27442091456505 0 <> 0.13032 6 1 <>
  21 41 3.492627 3.309944 -3.332532 21 0.12001 0.12001 1 FFFFFF  H3  -1.10724946820286 16.4700260435699 -11.4427400098086 0 <> 0.09262 7 1 <>
  22 41 4.960962 1.228083 -3.651106 21 0.07346 0.07346 1 FFFFFF  H4  -1.11058984580168 14.0405651248109 2.49256579367578 0 <> 0.1004 8 1 <>
  23 41 4.348829 0.605246 -2.105041 21 0.07346 0.07346 1 FFFFFF  H5  -1.11673476477878 10.2630930249208 -31.4392914750739 0 <> 0.1437 9 1 <>
  24 41 3.263039 0.778124 -3.485634 21 0.07346 0.07346 1 FFFFFF  H24  -1.1161603754947 10.8315132801332 -10.2829774292927 0 <> 0.10993 10 1 <>
  25 26 2.240960 0.134581 0.326172 38 -0.95175 -0.95175 7 2F2FFF  N1  -18.4123221179205 -18.3789948762707 -36.7006624205781 2 <> -0.59647 12 1 2
  26 43 2.438477 0.330873 1.301749 21 0.38797 0.38797 1 FFFFFF  H26  -1.0848236762321 18.7611740326798 -29.8428321476423 0 <> 0.2374 16 1 3
  27 43 2.359934 1.010748 -0.177057 21 0.38797 0.38797 1 FFFFFF  H27  -1.0895643786035 2.85311700215289 -19.3407280204784 0 <> 0.23796 17 1 1
  :::
 } 
 m_bond[26] { 
  # First column is bond index #
  i_m_from
  i_m_to
  i_m_order
  :::
  1 1 2 1
  2 1 3 1
  3 1 6 1
  4 1 25 1
  5 2 4 1
  6 2 7 1
  7 2 8 1
  8 3 9 1
  9 3 10 1
  10 3 11 1
  11 4 5 1
  12 5 12 1
  13 5 13 1
  14 5 14 1
  15 15 20 1
  16 15 19 1
  17 15 16 1
  18 15 17 1
  19 16 17 1
  20 17 21 1
  21 17 18 1
  22 18 23 1
  23 18 24 1
  24 18 22 1
  25 25 27 1
  26 25 26 1
  :::
 } 
} 

f_m_ct { 
 s_m_title
 i_m_stars
 s_m_entry_id
 s_m_entry_name
 i_m_Spin_multiplicity
 s_j_QM_Method
 s_j_QM_Basis
 r_j_Gas_Phase_Energy
 r_j_Final_Energy
 r_j_HOMO
 r_j_LUMO
 s_j_Jaguar_input_file
 s_j_Jaguar_output_file
 s_m_Source_Path
 s_m_Source_File
 i_m_Source_File_Index
 s_j_jname
 r_j_Gas_Phase_Relative_Energy_(kcal/mol)
 s_j_Task
 s_j_Jaguar_restart_input_file
 s_j_Jaguar_restart_mae_file
 s_j_Jaguar_log_file
 s_j_Jaguar_mae_file
 i_j_Number_of_canonical_orbitals
 r_j_Lowest_Frequency_(cm-1)
 r_j_Highest_Frequency_(cm-1)
 r_j_2nd_Lowest_Frequency_(cm-1)
 i_j_Num_Negative_Frequencies
 b_matsci_Reaction_Workflow_Structure
 s_matsci_Reaction_Workflow_Conformers_Group
 s_matsci_Reaction_Workflow_Sibling_Group
 i_mmod_Serial_Number-OPLS3e
 r_mmod_Relative_Potential_Energy-OPLS3e_global
 i_matsci_Workflow_Stage
 i_j_Geometry_convergence_category
 r_j_Enthalpy_(kcal/mol)_298.15K_1.00E+00atm
 r_j_Free_Energy_(kcal/mol)_298.15K_1.00E+00atm
 r_j_Internal_Energy_(kcal/mol)_298.15K_1.00E+00atm
 r_j_Heat_Capacity_(cal/mol/K)_298.15K_1.00E+00atm
 r_j_ln(Q)_(kcal/mol)_298.15K_1.00E+00atm
 r_j_Enthalpy_(kcal/mol)_308.15K_1.00E+00atm
 r_j_Free_Energy_(kcal/mol)_308.15K_1.00E+00atm
 r_j_Internal_Energy_(kcal/mol)_308.15K_1.00E+00atm
 r_j_Heat_Capacity_(cal/mol/K)_308.15K_1.00E+00atm
 r_j_ln(Q)_(kcal/mol)_308.15K_1.00E+00atm
 r_j_Enthalpy_(kcal/mol)_318.15K_1.00E+00atm
 r_j_Free_Energy_(kcal/mol)_318.15K_1.00E+00atm
 r_j_Internal_Energy_(kcal/mol)_318.15K_1.00E+00atm
 r_j_Heat_Capacity_(cal/mol/K)_318.15K_1.00E+00atm
 r_j_ln(Q)_(kcal/mol)_318.15K_1.00E+00atm
 r_j_Enthalpy_(kcal/mol)_328.15K_1.00E+00atm
 r_j_Free_Energy_(kcal/mol)_328.15K_1.00E+00atm
 r_j_Internal_Energy_(kcal/mol)_328.15K_1.00E+00atm
 r_j_Heat_Capacity_(cal/mol/K)_328.15K_1.00E+00atm
 r_j_ln(Q)_(kcal/mol)_328.15K_1.00E+00atm
 r_j_Enthalpy_(kcal/mol)_338.15K_1.00E+00atm
 r_j_Free_Energy_(kcal/mol)_338.15K_1.00E+00atm
 r_j_Internal_Energy_(kcal/mol)_338.15K_1.00E+00atm
 r_j_Heat_Capacity_(cal/mol/K)_338.15K_1.00E+00atm
 r_j_ln(Q)_(kcal/mol)_338.15K_1.00E+00atm
 r_j_Enthalpy_(kcal/mol)_348.15K_1.00E+00atm
 r_j_Free_Energy_(kcal/mol)_348.15K_1.00E+00atm
 r_j_Internal_Energy_(kcal/mol)_348.15K_1.00E+00atm
 r_j_Heat_Capacity_(cal/mol/K)_348.15K_1.00E+00atm
 r_j_ln(Q)_(kcal/mol)_348.15K_1.00E+00atm
 r_j_Enthalpy_(kcal/mol)_358.15K_1.00E+00atm
 r_j_Free_Energy_(kcal/mol)_358.15K_1.00E+00atm
 r_j_Internal_Energy_(kcal/mol)_358.15K_1.00E+00atm
 r_j_Heat_Capacity_(cal/mol/K)_358.15K_1.00E+00atm
 r_j_ln(Q)_(kcal/mol)_358.15K_1.00E+00atm
 r_j_Enthalpy_(kcal/mol)_368.15K_1.00E+00atm
 r_j_Free_Energy_(kcal/mol)_368.15K_1.00E+00atm
 r_j_Internal_Energy_(kcal/mol)_368.15K_1.00E+00atm
 r_j_Heat_Capacity_(cal/mol/K)_368.15K_1.00E+00atm
 r_j_ln(Q)_(kcal/mol)_368.15K_1.00E+00atm
 r_j_Enthalpy_(kcal/mol)_378.15K_1.00E+00atm
 r_j_Free_Energy_(kcal/mol)_378.15K_1.00E+00atm
 r_j_Internal_Energy_(kcal/mol)_378.15K_1.00E+00atm
 r_j_Heat_Capacity_(cal/mol/K)_378.15K_1.00E+00atm
 r_j_ln(Q)_(kcal/mol)_378.15K_1.00E+00atm
 r_j_Enthalpy_(kcal/mol)_388.15K_1.00E+00atm
 r_j_Free_Energy_(kcal/mol)_388.15K_1.00E+00atm
 r_j_Internal_Energy_(kcal/mol)_388.15K_1.00E+00atm
 r_j_Heat_Capacity_(cal/mol/K)_388.15K_1.00E+00atm
 r_j_ln(Q)_(kcal/mol)_388.15K_1.00E+00atm
 r_j_Zero_Point_Energy_(kcal/mol)_stage_2
 r_j_Total_Internal_Energy_(au)_298.15K_1.00E+00atm_stage_2
 r_j_Total_Enthalpy_(au)_298.15K_1.00E+00atm_stage_2
 r_j_Total_Free_Energy_(au)_298.15K_1.00E+00atm_stage_2
 r_j_Entropy_(cal/mol/K)_298.15K_1.00E+00atm_stage_2
 r_j_Total_Internal_Energy_(au)_308.15K_1.00E+00atm_stage_2
 r_j_Total_Enthalpy_(au)_308.15K_1.00E+00atm_stage_2
 r_j_Total_Free_Energy_(au)_308.15K_1.00E+00atm_stage_2
 r_j_Entropy_(cal/mol/K)_308.15K_1.00E+00atm_stage_2
 r_j_Total_Internal_Energy_(au)_318.15K_1.00E+00atm_stage_2
 r_j_Total_Enthalpy_(au)_318.15K_1.00E+00atm_stage_2
 r_j_Total_Free_Energy_(au)_318.15K_1.00E+00atm_stage_2
 r_j_Entropy_(cal/mol/K)_318.15K_1.00E+00atm_stage_2
 r_j_Total_Internal_Energy_(au)_328.15K_1.00E+00atm_stage_2
 r_j_Total_Enthalpy_(au)_328.15K_1.00E+00atm_stage_2
 r_j_Total_Free_Energy_(au)_328.15K_1.00E+00atm_stage_2
 r_j_Entropy_(cal/mol/K)_328.15K_1.00E+00atm_stage_2
 r_j_Total_Internal_Energy_(au)_338.15K_1.00E+00atm_stage_2
 r_j_Total_Enthalpy_(au)_338.15K_1.00E+00atm_stage_2
 r_j_Total_Free_Energy_(au)_338.15K_1.00E+00atm_stage_2
 r_j_Entropy_(cal/mol/K)_338.15K_1.00E+00atm_stage_2
 r_j_Total_Internal_Energy_(au)_348.15K_1.00E+00atm_stage_2
 r_j_Total_Enthalpy_(au)_348.15K_1.00E+00atm_stage_2
 r_j_Total_Free_Energy_(au)_348.15K_1.00E+00atm_stage_2
 r_j_Entropy_(cal/mol/K)_348.15K_1.00E+00atm_stage_2
 r_j_Total_Internal_Energy_(au)_358.15K_1.00E+00atm_stage_2
 r_j_Total_Enthalpy_(au)_358.15K_1.00E+00atm_stage_2
 r_j_Total_Free_Energy_(au)_358.15K_1.00E+00atm_stage_2
 r_j_Entropy_(cal/mol/K)_358.15K_1.00E+00atm_stage_2
 r_j_Total_Internal_Energy_(au)_368.15K_1.00E+00atm_stage_2
 r_j_Total_Enthalpy_(au)_368.15K_1.00E+00atm_stage_2
 r_j_Total_Free_Energy_(au)_368.15K_1.00E+00atm_stage_2
 r_j_Entropy_(cal/mol/K)_368.15K_1.00E+00atm_stage_2
 r_j_Total_Internal_Energy_(au)_378.15K_1.00E+00atm_stage_2
 r_j_Total_Enthalpy_(au)_378.15K_1.00E+00atm_stage_2
 r_j_Total_Free_Energy_(au)_378.15K_1.00E+00atm_stage_2
 r_j_Entropy_(cal/mol/K)_378.15K_1.00E+00atm_stage_2
 r_j_Total_Internal_Energy_(au)_388.15K_1.00E+00atm_stage_2
 r_j_Total_Enthalpy_(au)_388.15K_1.00E+00atm_stage_2
 r_j_Total_Free_Energy_(au)_388.15K_1.00E+00atm_stage_2
 r_j_Entropy_(cal/mol/K)_388.15K_1.00E+00atm_stage_2
 r_j_Gas_Phase_Energy_stage_2
 r_j_HOMO_stage_2
 r_j_LUMO_stage_2
 s_m_job_name
 r_j_Zero_Point_Energy_(kcal/mol)
 r_j_Entropy_(cal/mol/K)_298.15K_1.00E+00atm
 r_j_Total_Internal_Energy_(au)_298.15K_1.00E+00atm
 r_j_Total_Enthalpy_(au)_298.15K_1.00E+00atm
 r_j_Total_Free_Energy_(au)_298.15K_1.00E+00atm
 r_j_ESP_min,_kcal/mol
 r_j_ESP_max,_kcal/mol
 r_j_ESP_mean,_kcal/mol
 r_j_ESP_pos_mean,_kcal/mol
 r_j_ESP_neg_mean,_kcal/mol
 r_j_ESP_pos_variance,_(kcal/mol)**2
 r_j_ESP_neg_variance,_(kcal/mol)**2
 r_j_ESP_total_variance,_(kcal/mol)**2
 r_j_ESP_balance
 r_j_ESP_local_polarity,_kcal/mol
 i_m_ct_format
 :::
 Amine_frag4_reactant-3 
  0
  5 
  Amine_frag4_reactant-3_stage_2 
  1
  DFT(b3lyp-d3) 
  cc-pvtz(-f) 
  -482.316624359385
  -482.316624359385
  -0.23727004104538
  0.0327424276819361
  /home/laurikai/Schrodinger_WD/Frag4_rxwf_spe_B3LYP-D3_CC-PVTZ-F/Amine_frag4_reactant-3_isomer9.in 
  /home/laurikai/Schrodinger_WD/Frag4_rxwf_spe_B3LYP-D3_CC-PVTZ-F/Amine_frag4_reactant-3_isomer9.out 
  D:\DFT_revision\Revision\Final_structures\Primary\A4_E1_B3LYP-D3_CC-PVTZ-F_canonical 
  Frag4_amine_rxnwf_spe_B3LYP-D3_CC-PVTZ-F.mae 
  5
  Amine_frag4_reactant-3_isomer9 
  1.68265082781001
  "Single Point" 
  /home/laurikai/Schrodinger_WD/Frag4_rxwf_spe_B3LYP-D3_CC-PVTZ-F/Amine_frag4_reactant-3_isomer9.01.in 
  /home/laurikai/Schrodinger_WD/Frag4_rxwf_spe_B3LYP-D3_CC-PVTZ-F/Amine_frag4_reactant-3_isomer9.01.mae 
  /home/laurikai/Schrodinger_WD/Frag4_rxwf_spe_B3LYP-D3_CC-PVTZ-F/Amine_frag4_reactant-3_isomer9.log 
  /home/laurikai/Schrodinger_WD/Frag4_rxwf_spe_B3LYP-D3_CC-PVTZ-F/Amine_frag4_reactant-3_isomer9.mae 
  382
  9.20300194785898
  3526.3508008269
  12.4891740983575
  0
  1
  reactant 
  reactant 
  1
  1.58422183990478
  2
  0
  9.20171030087511
  -25.3972835194915
  8.60922471204783
  47.8100631412877
  42.8656561415463
  9.75995965699018
  -26.6165798547368
  9.14760200414053
  49.2799190339413
  43.4657421702406
  10.2789721529777
  -27.8053588685675
  9.64674243610564
  50.5495969835036
  43.9798353771392
  10.810719852532
  -29.0106519124152
  10.1586180716376
  51.8265139291543
  44.4879200799368
  11.3552618336914
  -30.2323447531753
  10.6832879887746
  53.1080156582346
  44.9903593448918
  11.9126309659152
  -31.4703312794155
  11.2207850569761
  54.3915230473775
  45.4874862636244
  12.4828348903348
  -32.7245120608005
  11.7711169173733
  55.6745757928829
  45.9796061136819
  13.0658573761619
  -33.9947931013865
  12.334267339178
  56.9548642188306
  46.4669984319824
  13.661659943106
  -35.2810847691385
  12.9101978420997
  58.2302509623604
  46.9499189937749
  14.2701836571097
  -36.5833008841387
  13.498849492081
  59.4987842214177
  47.428601691431
  150.952019773889
  -482.043659746923
  -482.04271556103
  -482.098010400612
  116.377781250088
  -482.042884474176
  -482.041908620133
  -482.099878326171
  118.048156779903
  -482.042089043261
  -482.041081521068
  -482.101772766129
  119.705582340233
  -482.041273317507
  -482.040234127164
  -482.103693522869
  121.35112529315
  -482.040437202767
  -482.039366344275
  -482.105640414349
  122.985676731825
  -482.039580646661
  -482.038478120019
  -482.107613271469
  124.609973417581
  -482.038703637011
  -482.037569442219
  -482.109611935779
  126.224618040305
  -482.037806199684
  -482.036640336741
  -482.111636257484
  127.830097725244
  -482.036888396
  -482.035690864908
  -482.113686093748
  129.426800772827
  -482.035950319878
  -482.034721120636
  -482.115761307235
  131.015031666233
  -482.298019463259
  -0.237305379626816
  0.0326444161853472
  828_Amine_frag4_rxwf 
  151.143243445313
  116.04559389692
  -482.062042594815
  -482.061098408922
  -482.116235415572
  -31.6946086924586
  19.5380186774027
  0.481499338848286
  6.74226373698289
  -10.3003822070759
  14.0771238794821
  73.4567466001136
  87.5338704795957
  0.134956360546675
  7.92894829033024
  2
 m_depend[87] { 
  # First column is dependency index #
  i_m_depend_dependency
  s_m_depend_property
  :::
  1 20 i_m_Spin_multiplicity 
  2 20 s_j_QM_Method 
  3 20 s_j_QM_Basis 
  4 20 r_j_Gas_Phase_Energy 
  5 20 r_j_Final_Energy 
  6 20 r_j_HOMO 
  7 20 r_j_LUMO 
  8 20 s_j_Jaguar_input_file 
  9 20 s_j_Jaguar_output_file 
  10 20 s_j_Task 
  11 20 s_j_Jaguar_restart_input_file 
  12 20 s_j_Jaguar_restart_mae_file 
  13 20 s_j_Jaguar_log_file 
  14 20 s_j_Jaguar_mae_file 
  15 20 i_j_Number_of_canonical_orbitals 
  16 20 r_j_Lowest_Frequency_(cm-1) 
  17 20 r_j_Highest_Frequency_(cm-1) 
  18 20 r_j_2nd_Lowest_Frequency_(cm-1) 
  19 20 i_j_Num_Negative_Frequencies 
  20 10 i_mmod_Serial_Number-OPLS3e 
  21 20 i_j_Geometry_convergence_category 
  22 20 r_j_Enthalpy_(kcal/mol)_298.15K_1.00E+00atm 
  23 20 r_j_Free_Energy_(kcal/mol)_298.15K_1.00E+00atm 
  24 20 r_j_Internal_Energy_(kcal/mol)_298.15K_1.00E+00atm 
  25 20 r_j_Heat_Capacity_(cal/mol/K)_298.15K_1.00E+00atm 
  26 20 r_j_ln(Q)_(kcal/mol)_298.15K_1.00E+00atm 
  27 20 r_j_Enthalpy_(kcal/mol)_308.15K_1.00E+00atm 
  28 20 r_j_Free_Energy_(kcal/mol)_308.15K_1.00E+00atm 
  29 20 r_j_Internal_Energy_(kcal/mol)_308.15K_1.00E+00atm 
  30 20 r_j_Heat_Capacity_(cal/mol/K)_308.15K_1.00E+00atm 
  31 20 r_j_ln(Q)_(kcal/mol)_308.15K_1.00E+00atm 
  32 20 r_j_Enthalpy_(kcal/mol)_318.15K_1.00E+00atm 
  33 20 r_j_Free_Energy_(kcal/mol)_318.15K_1.00E+00atm 
  34 20 r_j_Internal_Energy_(kcal/mol)_318.15K_1.00E+00atm 
  35 20 r_j_Heat_Capacity_(cal/mol/K)_318.15K_1.00E+00atm 
  36 20 r_j_ln(Q)_(kcal/mol)_318.15K_1.00E+00atm 
  37 20 r_j_Enthalpy_(kcal/mol)_328.15K_1.00E+00atm 
  38 20 r_j_Free_Energy_(kcal/mol)_328.15K_1.00E+00atm 
  39 20 r_j_Internal_Energy_(kcal/mol)_328.15K_1.00E+00atm 
  40 20 r_j_Heat_Capacity_(cal/mol/K)_328.15K_1.00E+00atm 
  41 20 r_j_ln(Q)_(kcal/mol)_328.15K_1.00E+00atm 
  42 20 r_j_Enthalpy_(kcal/mol)_338.15K_1.00E+00atm 
  43 20 r_j_Free_Energy_(kcal/mol)_338.15K_1.00E+00atm 
  44 20 r_j_Internal_Energy_(kcal/mol)_338.15K_1.00E+00atm 
  45 20 r_j_Heat_Capacity_(cal/mol/K)_338.15K_1.00E+00atm 
  46 20 r_j_ln(Q)_(kcal/mol)_338.15K_1.00E+00atm 
  47 20 r_j_Enthalpy_(kcal/mol)_348.15K_1.00E+00atm 
  48 20 r_j_Free_Energy_(kcal/mol)_348.15K_1.00E+00atm 
  49 20 r_j_Internal_Energy_(kcal/mol)_348.15K_1.00E+00atm 
  50 20 r_j_Heat_Capacity_(cal/mol/K)_348.15K_1.00E+00atm 
  51 20 r_j_ln(Q)_(kcal/mol)_348.15K_1.00E+00atm 
  52 20 r_j_Enthalpy_(kcal/mol)_358.15K_1.00E+00atm 
  53 20 r_j_Free_Energy_(kcal/mol)_358.15K_1.00E+00atm 
  54 20 r_j_Internal_Energy_(kcal/mol)_358.15K_1.00E+00atm 
  55 20 r_j_Heat_Capacity_(cal/mol/K)_358.15K_1.00E+00atm 
  56 20 r_j_ln(Q)_(kcal/mol)_358.15K_1.00E+00atm 
  57 20 r_j_Enthalpy_(kcal/mol)_368.15K_1.00E+00atm 
  58 20 r_j_Free_Energy_(kcal/mol)_368.15K_1.00E+00atm 
  59 20 r_j_Internal_Energy_(kcal/mol)_368.15K_1.00E+00atm 
  60 20 r_j_Heat_Capacity_(cal/mol/K)_368.15K_1.00E+00atm 
  61 20 r_j_ln(Q)_(kcal/mol)_368.15K_1.00E+00atm 
  62 20 r_j_Enthalpy_(kcal/mol)_378.15K_1.00E+00atm 
  63 20 r_j_Free_Energy_(kcal/mol)_378.15K_1.00E+00atm 
  64 20 r_j_Internal_Energy_(kcal/mol)_378.15K_1.00E+00atm 
  65 20 r_j_Heat_Capacity_(cal/mol/K)_378.15K_1.00E+00atm 
  66 20 r_j_ln(Q)_(kcal/mol)_378.15K_1.00E+00atm 
  67 20 r_j_Enthalpy_(kcal/mol)_388.15K_1.00E+00atm 
  68 20 r_j_Free_Energy_(kcal/mol)_388.15K_1.00E+00atm 
  69 20 r_j_Internal_Energy_(kcal/mol)_388.15K_1.00E+00atm 
  70 20 r_j_Heat_Capacity_(cal/mol/K)_388.15K_1.00E+00atm 
  71 20 r_j_ln(Q)_(kcal/mol)_388.15K_1.00E+00atm 
  72 30 s_m_job_name 
  73 20 r_j_Zero_Point_Energy_(kcal/mol) 
  74 20 r_j_Entropy_(cal/mol/K)_298.15K_1.00E+00atm 
  75 20 r_j_Total_Internal_Energy_(au)_298.15K_1.00E+00atm 
  76 20 r_j_Total_Enthalpy_(au)_298.15K_1.00E+00atm 
  77 20 r_j_Total_Free_Energy_(au)_298.15K_1.00E+00atm 
  78 20 r_j_ESP_min,_kcal/mol 
  79 20 r_j_ESP_max,_kcal/mol 
  80 20 r_j_ESP_mean,_kcal/mol 
  81 20 r_j_ESP_pos_mean,_kcal/mol 
  82 20 r_j_ESP_neg_mean,_kcal/mol 
  83 20 r_j_ESP_pos_variance,_(kcal/mol)**2 
  84 20 r_j_ESP_neg_variance,_(kcal/mol)**2 
  85 20 r_j_ESP_total_variance,_(kcal/mol)**2 
  86 20 r_j_ESP_balance 
  87 20 r_j_ESP_local_polarity,_kcal/mol 
  :::
 } 
 m_atom[27] { 
  # First column is atom index #
  i_m_mmod_type
  r_m_x_coord
  r_m_y_coord
  r_m_z_coord
  i_m_color
  r_m_charge1
  r_m_charge2
  i_m_atomic_number
  s_m_color_rgb
  s_m_atom_name
  r_j_EPN
  r_j_Max_surface_ESP
  r_j_Min_surface_ESP
  i_m_Hcount
  i_rdk_index
  r_j_Mulliken_Charges
  i_j_separated_energy_at_no
  b_matsci_Reaction_Workflow_Keep_Atom
  i_matsci_Reaction_Workflow_Superposition_Atom
  :::
  1 3 1.073608 -0.397943 0.060131 2 0.11506 0.11506 6 A0A0A0  C1  -14.7317429194119 0 0 1 0 <> <> <> <>
  2 3 -0.378357 0.081287 -0.019416 2 0.13433 0.13433 6 A0A0A0  C2  -14.7203947782439 0 0 2 2 <> <> <> <>
  3 3 1.155535 -1.870968 0.446428 2 -0.16563 -0.16563 6 A0A0A0  C3  -14.7796157444345 0 0 3 3 <> <> <> <>
  4 16 -0.989689 -0.039406 1.255010 70 -0.45360 -0.45360 8 FF2F2F  O4  -22.3438499953629 -11.2900427786167 -28.3252923593083 0 4 <> <> <> <>
  5 3 -2.328374 0.409620 1.269170 2 0.13792 0.13792 6 A0A0A0  C5  -14.7177385693172 0 0 3 5 <> <> <> <>
  6 41 1.561593 0.191893 0.839992 21 0.05017 0.05017 1 FFFFFF  H6  -1.14212665913659 4.73401979572545 -23.5841387957275 0 <> <> <> <> <>
  7 41 -0.403443 1.128508 -0.350259 21 0.03115 0.03115 1 FFFFFF  H7  -1.13211587368841 5.54543309549724 -10.5290776550778 0 <> <> <> <> <>
  8 41 -0.927145 -0.514613 -0.764555 21 0.03115 0.03115 1 FFFFFF  H8  -1.13071580959891 10.5501455378437 -11.4585633152632 0 <> <> <> <> <>
  9 41 0.629605 -2.053091 1.381246 21 0.06785 0.06785 1 FFFFFF  H9  -1.13954230332818 -0.628723138009762 -25.48521968552 0 <> <> <> <> <>
  10 41 0.695858 -2.493830 -0.326162 21 0.06785 0.06785 1 FFFFFF  H10  -1.13544502864989 11.1458035248871 -7.53632064784723 0 <> <> <> <> <>
  11 41 2.194951 -2.177760 0.552783 21 0.06785 0.06785 1 FFFFFF  H11  -1.13991752838242 1.37431635673903 -29.5076020301965 0 <> <> <> <> <>
  12 41 -2.704186 0.281161 2.281950 21 0.03056 0.03056 1 FFFFFF  H12  -1.12163349585625 10.0999400739379 -17.7527477736871 0 <> <> <> <> <>
  13 41 -2.400526 1.468881 0.993948 21 0.03056 0.03056 1 FFFFFF  H13  -1.12495627925617 9.21980510429117 -12.3008427816465 0 <> <> <> <> <>
  14 41 -2.955251 -0.169479 0.580291 21 0.03056 0.03056 1 FFFFFF  H14  -1.12492395516885 9.12865335890117 -12.5338430336019 0 <> <> <> <> <>
  15 3 4.000303 2.129858 -2.560222 24 -0.06989 -0.06989 6 696969  C15  -14.7076429381629 7.31557618382478 -4.55878093126131 2 <> -0.01523 1 1 <>
  16 16 2.667040 2.652156 -2.387879 70 -0.28766 -0.28766 8 FF2F2F  O1  -22.3361923696723 -3.91851623403274 -27.0879030676494 0 <> -0.4555 2 1 <>
  17 3 3.722961 3.140023 -1.536322 24 -0.00407 -0.00407 6 696969  C17  -14.6938553672245 7.22408445233186 0.204293486125515 1 <> 0.12847 3 1 <>
  18 3 4.106220 4.583805 -1.697792 24 -0.18780 -0.18780 6 696969  C18  -14.7545051830983 0 0 3 <> -0.34018 4 1 <>
  19 41 4.116148 1.091787 -2.272814 21 0.10452 0.10452 1 FFFFFF  H1  -1.11106187961352 9.63345464225112 -29.1593295050252 0 <> 0.09523 5 1 <>
  20 41 4.487662 2.432018 -3.480708 21 0.10452 0.10452 1 FFFFFF  H2  -1.10684218117657 15.6963715129034 -13.1602705825144 0 <> 0.13032 6 1 <>
  21 41 3.640769 2.787737 -0.512467 21 0.12001 0.12001 1 FFFFFF  H3  -1.11075290991399 13.5052305602368 -9.74091344942583 0 <> 0.09262 7 1 <>
  22 41 5.072883 4.772650 -1.227059 21 0.07346 0.07346 1 FFFFFF  H4  -1.10945879281005 14.0115484792391 5.19513473907967 0 <> 0.1004 8 1 <>
  23 41 4.173201 4.850656 -2.751589 21 0.07346 0.07346 1 FFFFFF  H5  -1.11374777060862 12.5369695245173 -17.5458548267135 0 <> 0.1437 9 1 <>
  24 41 3.369704 5.234015 -1.224075 21 0.07346 0.07346 1 FFFFFF  H24  -1.11424528939852 11.6090999373548 -12.4791858228012 0 <> 0.10993 10 1 <>
  25 26 1.813174 -0.169716 -1.188612 38 -0.95175 -0.95175 7 2F2FFF  N1  -18.4062571015923 -15.2988209585517 -31.6946086924586 2 <> -0.59647 12 1 2
  26 43 1.741095 0.796784 -1.495878 21 0.38797 0.38797 1 FFFFFF  H26  -1.08308453754585 6.35203291558024 -17.7181514577938 0 <> 0.2374 16 1 3
  27 43 1.424987 -0.742608 -1.931540 21 0.38797 0.38797 1 FFFFFF  H27  -1.07955191782813 19.5380186774027 -26.8312246814325 0 <> 0.23796 17 1 1
  :::
 } 
 m_bond[26] { 
  # First column is bond index #
  i_m_from
  i_m_to
  i_m_order
  :::
  1 1 2 1
  2 1 3 1
  3 1 6 1
  4 1 25 1
  5 2 4 1
  6 2 7 1
  7 2 8 1
  8 3 9 1
  9 3 10 1
  10 3 11 1
  11 4 5 1
  12 5 12 1
  13 5 13 1
  14 5 14 1
  15 15 20 1
  16 15 19 1
  17 15 16 1
  18 15 17 1
  19 16 17 1
  20 17 21 1
  21 17 18 1
  22 18 23 1
  23 18 24 1
  24 18 22 1
  25 25 27 1
  26 25 26 1
  :::
 } 
} 

f_m_ct { 
 s_m_title
 i_m_stars
 s_m_entry_id
 s_m_entry_name
 i_m_Spin_multiplicity
 s_j_QM_Method
 s_j_QM_Basis
 r_j_Gas_Phase_Energy
 r_j_Final_Energy
 r_j_HOMO
 r_j_LUMO
 s_j_Jaguar_input_file
 s_j_Jaguar_output_file
 s_m_Source_Path
 s_m_Source_File
 i_m_Source_File_Index
 s_j_jname
 r_j_Gas_Phase_Relative_Energy_(kcal/mol)
 s_j_Task
 s_j_Jaguar_restart_input_file
 s_j_Jaguar_restart_mae_file
 s_j_Jaguar_log_file
 s_j_Jaguar_mae_file
 i_j_Number_of_canonical_orbitals
 r_j_Lowest_Frequency_(cm-1)
 r_j_Highest_Frequency_(cm-1)
 r_j_2nd_Lowest_Frequency_(cm-1)
 i_j_Num_Negative_Frequencies
 b_matsci_Reaction_Workflow_Structure
 s_matsci_Reaction_Workflow_Conformers_Group
 s_matsci_Reaction_Workflow_Sibling_Group
 i_mmod_Serial_Number-OPLS3e
 r_mmod_Relative_Potential_Energy-OPLS3e_global
 i_matsci_Workflow_Stage
 r_j_Enthalpy_(kcal/mol)_298.15K_1.00E+00atm
 r_j_Free_Energy_(kcal/mol)_298.15K_1.00E+00atm
 r_j_Internal_Energy_(kcal/mol)_298.15K_1.00E+00atm
 r_j_Heat_Capacity_(cal/mol/K)_298.15K_1.00E+00atm
 r_j_ln(Q)_(kcal/mol)_298.15K_1.00E+00atm
 r_j_Enthalpy_(kcal/mol)_308.15K_1.00E+00atm
 r_j_Free_Energy_(kcal/mol)_308.15K_1.00E+00atm
 r_j_Internal_Energy_(kcal/mol)_308.15K_1.00E+00atm
 r_j_Heat_Capacity_(cal/mol/K)_308.15K_1.00E+00atm
 r_j_ln(Q)_(kcal/mol)_308.15K_1.00E+00atm
 r_j_Enthalpy_(kcal/mol)_318.15K_1.00E+00atm
 r_j_Free_Energy_(kcal/mol)_318.15K_1.00E+00atm
 r_j_Internal_Energy_(kcal/mol)_318.15K_1.00E+00atm
 r_j_Heat_Capacity_(cal/mol/K)_318.15K_1.00E+00atm
 r_j_ln(Q)_(kcal/mol)_318.15K_1.00E+00atm
 r_j_Enthalpy_(kcal/mol)_328.15K_1.00E+00atm
 r_j_Free_Energy_(kcal/mol)_328.15K_1.00E+00atm
 r_j_Internal_Energy_(kcal/mol)_328.15K_1.00E+00atm
 r_j_Heat_Capacity_(cal/mol/K)_328.15K_1.00E+00atm
 r_j_ln(Q)_(kcal/mol)_328.15K_1.00E+00atm
 r_j_Enthalpy_(kcal/mol)_338.15K_1.00E+00atm
 r_j_Free_Energy_(kcal/mol)_338.15K_1.00E+00atm
 r_j_Internal_Energy_(kcal/mol)_338.15K_1.00E+00atm
 r_j_Heat_Capacity_(cal/mol/K)_338.15K_1.00E+00atm
 r_j_ln(Q)_(kcal/mol)_338.15K_1.00E+00atm
 r_j_Enthalpy_(kcal/mol)_348.15K_1.00E+00atm
 r_j_Free_Energy_(kcal/mol)_348.15K_1.00E+00atm
 r_j_Internal_Energy_(kcal/mol)_348.15K_1.00E+00atm
 r_j_Heat_Capacity_(cal/mol/K)_348.15K_1.00E+00atm
 r_j_ln(Q)_(kcal/mol)_348.15K_1.00E+00atm
 r_j_Enthalpy_(kcal/mol)_358.15K_1.00E+00atm
 r_j_Free_Energy_(kcal/mol)_358.15K_1.00E+00atm
 r_j_Internal_Energy_(kcal/mol)_358.15K_1.00E+00atm
 r_j_Heat_Capacity_(cal/mol/K)_358.15K_1.00E+00atm
 r_j_ln(Q)_(kcal/mol)_358.15K_1.00E+00atm
 r_j_Enthalpy_(kcal/mol)_368.15K_1.00E+00atm
 r_j_Free_Energy_(kcal/mol)_368.15K_1.00E+00atm
 r_j_Internal_Energy_(kcal/mol)_368.15K_1.00E+00atm
 r_j_Heat_Capacity_(cal/mol/K)_368.15K_1.00E+00atm
 r_j_ln(Q)_(kcal/mol)_368.15K_1.00E+00atm
 r_j_Enthalpy_(kcal/mol)_378.15K_1.00E+00atm
 r_j_Free_Energy_(kcal/mol)_378.15K_1.00E+00atm
 r_j_Internal_Energy_(kcal/mol)_378.15K_1.00E+00atm
 r_j_Heat_Capacity_(cal/mol/K)_378.15K_1.00E+00atm
 r_j_ln(Q)_(kcal/mol)_378.15K_1.00E+00atm
 r_j_Enthalpy_(kcal/mol)_388.15K_1.00E+00atm
 r_j_Free_Energy_(kcal/mol)_388.15K_1.00E+00atm
 r_j_Internal_Energy_(kcal/mol)_388.15K_1.00E+00atm
 r_j_Heat_Capacity_(cal/mol/K)_388.15K_1.00E+00atm
 r_j_ln(Q)_(kcal/mol)_388.15K_1.00E+00atm
 r_j_Zero_Point_Energy_(kcal/mol)_stage_2
 r_j_Total_Internal_Energy_(au)_298.15K_1.00E+00atm_stage_2
 r_j_Total_Enthalpy_(au)_298.15K_1.00E+00atm_stage_2
 r_j_Total_Free_Energy_(au)_298.15K_1.00E+00atm_stage_2
 r_j_Entropy_(cal/mol/K)_298.15K_1.00E+00atm_stage_2
 r_j_Total_Internal_Energy_(au)_308.15K_1.00E+00atm_stage_2
 r_j_Total_Enthalpy_(au)_308.15K_1.00E+00atm_stage_2
 r_j_Total_Free_Energy_(au)_308.15K_1.00E+00atm_stage_2
 r_j_Entropy_(cal/mol/K)_308.15K_1.00E+00atm_stage_2
 r_j_Total_Internal_Energy_(au)_318.15K_1.00E+00atm_stage_2
 r_j_Total_Enthalpy_(au)_318.15K_1.00E+00atm_stage_2
 r_j_Total_Free_Energy_(au)_318.15K_1.00E+00atm_stage_2
 r_j_Entropy_(cal/mol/K)_318.15K_1.00E+00atm_stage_2
 r_j_Total_Internal_Energy_(au)_328.15K_1.00E+00atm_stage_2
 r_j_Total_Enthalpy_(au)_328.15K_1.00E+00atm_stage_2
 r_j_Total_Free_Energy_(au)_328.15K_1.00E+00atm_stage_2
 r_j_Entropy_(cal/mol/K)_328.15K_1.00E+00atm_stage_2
 r_j_Total_Internal_Energy_(au)_338.15K_1.00E+00atm_stage_2
 r_j_Total_Enthalpy_(au)_338.15K_1.00E+00atm_stage_2
 r_j_Total_Free_Energy_(au)_338.15K_1.00E+00atm_stage_2
 r_j_Entropy_(cal/mol/K)_338.15K_1.00E+00atm_stage_2
 r_j_Total_Internal_Energy_(au)_348.15K_1.00E+00atm_stage_2
 r_j_Total_Enthalpy_(au)_348.15K_1.00E+00atm_stage_2
 r_j_Total_Free_Energy_(au)_348.15K_1.00E+00atm_stage_2
 r_j_Entropy_(cal/mol/K)_348.15K_1.00E+00atm_stage_2
 r_j_Total_Internal_Energy_(au)_358.15K_1.00E+00atm_stage_2
 r_j_Total_Enthalpy_(au)_358.15K_1.00E+00atm_stage_2
 r_j_Total_Free_Energy_(au)_358.15K_1.00E+00atm_stage_2
 r_j_Entropy_(cal/mol/K)_358.15K_1.00E+00atm_stage_2
 r_j_Total_Internal_Energy_(au)_368.15K_1.00E+00atm_stage_2
 r_j_Total_Enthalpy_(au)_368.15K_1.00E+00atm_stage_2
 r_j_Total_Free_Energy_(au)_368.15K_1.00E+00atm_stage_2
 r_j_Entropy_(cal/mol/K)_368.15K_1.00E+00atm_stage_2
 r_j_Total_Internal_Energy_(au)_378.15K_1.00E+00atm_stage_2
 r_j_Total_Enthalpy_(au)_378.15K_1.00E+00atm_stage_2
 r_j_Total_Free_Energy_(au)_378.15K_1.00E+00atm_stage_2
 r_j_Entropy_(cal/mol/K)_378.15K_1.00E+00atm_stage_2
 r_j_Total_Internal_Energy_(au)_388.15K_1.00E+00atm_stage_2
 r_j_Total_Enthalpy_(au)_388.15K_1.00E+00atm_stage_2
 r_j_Total_Free_Energy_(au)_388.15K_1.00E+00atm_stage_2
 r_j_Entropy_(cal/mol/K)_388.15K_1.00E+00atm_stage_2
 r_j_Gas_Phase_Energy_stage_2
 r_j_HOMO_stage_2
 r_j_LUMO_stage_2
 s_m_job_name
 r_j_Zero_Point_Energy_(kcal/mol)
 r_j_Entropy_(cal/mol/K)_298.15K_1.00E+00atm
 r_j_Total_Internal_Energy_(au)_298.15K_1.00E+00atm
 r_j_Total_Enthalpy_(au)_298.15K_1.00E+00atm
 r_j_Total_Free_Energy_(au)_298.15K_1.00E+00atm
 r_j_ESP_min,_kcal/mol
 r_j_ESP_max,_kcal/mol
 r_j_ESP_mean,_kcal/mol
 r_j_ESP_pos_mean,_kcal/mol
 r_j_ESP_neg_mean,_kcal/mol
 r_j_ESP_pos_variance,_(kcal/mol)**2
 r_j_ESP_neg_variance,_(kcal/mol)**2
 r_j_ESP_total_variance,_(kcal/mol)**2
 r_j_ESP_balance
 r_j_ESP_local_polarity,_kcal/mol
 i_m_ct_format
 :::
 Amine_frag4_reactant-7 
  0
  6 
  Amine_frag4_reactant-7_stage_2 
  1
  DFT(b3lyp-d3) 
  cc-pvtz(-f) 
  -482.31679492524
  -482.31679492524
  -0.234085473757893
  0.0314628711423059
  /home/laurikai/Schrodinger_WD/Frag4_rxwf_spe_B3LYP-D3_CC-PVTZ-F/Amine_frag4_reactant-7_isomer13.in 
  /home/laurikai/Schrodinger_WD/Frag4_rxwf_spe_B3LYP-D3_CC-PVTZ-F/Amine_frag4_reactant-7_isomer13.out 
  D:\DFT_revision\Revision\Final_structures\Primary\A4_E1_B3LYP-D3_CC-PVTZ-F_canonical 
  Frag4_amine_rxnwf_spe_B3LYP-D3_CC-PVTZ-F.mae 
  6
  Amine_frag4_reactant-7_isomer13 
  1.57561921870428
  "Single Point" 
  /home/laurikai/Schrodinger_WD/Frag4_rxwf_spe_B3LYP-D3_CC-PVTZ-F/Amine_frag4_reactant-7_isomer13.01.in 
  /home/laurikai/Schrodinger_WD/Frag4_rxwf_spe_B3LYP-D3_CC-PVTZ-F/Amine_frag4_reactant-7_isomer13.01.mae 
  /home/laurikai/Schrodinger_WD/Frag4_rxwf_spe_B3LYP-D3_CC-PVTZ-F/Amine_frag4_reactant-7_isomer13.log 
  /home/laurikai/Schrodinger_WD/Frag4_rxwf_spe_B3LYP-D3_CC-PVTZ-F/Amine_frag4_reactant-7_isomer13.mae 
  382
  -2.21026704819137
  3530.3726723076
  12.4744796869543
  1
  1
  reactant 
  reactant 
  1
  2.86192035675049
  2
  8.70561890978384
  -24.7196066570686
  8.11313332095657
  45.7204992859112
  41.7218699040376
  9.73304847457384
  -26.5356025638512
  9.12069082172418
  49.1483544260642
  43.3335036156823
  10.2507654814006
  -27.7208595046962
  9.6185357645286
  50.4220595512322
  43.846182431673
  10.7812577497535
  -28.9225903737969
  10.1291559688591
  51.7029526696877
  44.3528774513189
  11.3245836243744
  -30.1406833716068
  10.6526097794576
  52.9883372169936
  44.853953170363
  11.8807748821208
  -31.3750346489925
  11.1889289731816
  54.2756040915524
  45.3497436981315
  12.4498378226485
  -32.6255468727298
  11.738119849687
  55.5622727995741
  45.8405549841188
  13.0317547115921
  -33.8921279869405
  12.3001646746082
  56.8460211095344
  46.3266669495181
  13.6264854701876
  -35.1746901519528
  12.8750233691813
  58.1247049699349
  46.8083355166531
  14.2339695222602
  -36.4731488424259
  13.4626353572315
  59.3963703251957
  47.2857945311795
  151.110722228076
  -482.043149265117
  -482.042205079225
  -482.097335661003
  116.032071616686
  -482.042376121075
  -482.041400267033
  -482.099198041843
  117.698040040322
  -482.041582754653
  -482.040575232461
  -482.10108686902
  119.351327946242
  -482.040769029556
  -482.039729839214
  -482.103001949073
  120.992985291941
  -482.039934852806
  -482.038863994314
  -482.104943103839
  122.62388583759
  -482.039080173762
  -482.03797764712
  -482.106910167821
  124.244749478998
  -482.038204982386
  -482.037070787594
  -482.108902985912
  125.856162768054
  -482.037309306939
  -482.036143443997
  -482.110921411409
  127.458597578521
  -482.036393211291
  -482.035195680199
  -482.112965304333
  129.052427931087
  -482.035456791976
  -482.034227592734
  -482.115034529982
  130.637945033328
  -482.29772113292
  -0.234088216288094
  0.0313668492234363
  828_Amine_frag4_rxwf 
  151.169634993158
  112.108755884127
  -482.06296167502
  -482.062017489128
  -482.115283976989
  -32.7812120925299
  15.0380460841102
  0.322509751493218
  6.35085318042624
  -10.5572981859132
  9.93785452430103
  74.6693426163655
  84.6071971406665
  0.103662182166101
  7.76124914944157
  2
 m_depend[86] { 
  # First column is dependency index #
  i_m_depend_dependency
  s_m_depend_property
  :::
  1 20 i_m_Spin_multiplicity 
  2 20 s_j_QM_Method 
  3 20 s_j_QM_Basis 
  4 20 r_j_Gas_Phase_Energy 
  5 20 r_j_Final_Energy 
  6 20 r_j_HOMO 
  7 20 r_j_LUMO 
  8 20 s_j_Jaguar_input_file 
  9 20 s_j_Jaguar_output_file 
  10 20 s_j_Task 
  11 20 s_j_Jaguar_restart_input_file 
  12 20 s_j_Jaguar_restart_mae_file 
  13 20 s_j_Jaguar_log_file 
  14 20 s_j_Jaguar_mae_file 
  15 20 i_j_Number_of_canonical_orbitals 
  16 20 r_j_Lowest_Frequency_(cm-1) 
  17 20 r_j_Highest_Frequency_(cm-1) 
  18 20 r_j_2nd_Lowest_Frequency_(cm-1) 
  19 20 i_j_Num_Negative_Frequencies 
  20 10 i_mmod_Serial_Number-OPLS3e 
  21 20 r_j_Enthalpy_(kcal/mol)_298.15K_1.00E+00atm 
  22 20 r_j_Free_Energy_(kcal/mol)_298.15K_1.00E+00atm 
  23 20 r_j_Internal_Energy_(kcal/mol)_298.15K_1.00E+00atm 
  24 20 r_j_Heat_Capacity_(cal/mol/K)_298.15K_1.00E+00atm 
  25 20 r_j_ln(Q)_(kcal/mol)_298.15K_1.00E+00atm 
  26 20 r_j_Enthalpy_(kcal/mol)_308.15K_1.00E+00atm 
  27 20 r_j_Free_Energy_(kcal/mol)_308.15K_1.00E+00atm 
  28 20 r_j_Internal_Energy_(kcal/mol)_308.15K_1.00E+00atm 
  29 20 r_j_Heat_Capacity_(cal/mol/K)_308.15K_1.00E+00atm 
  30 20 r_j_ln(Q)_(kcal/mol)_308.15K_1.00E+00atm 
  31 20 r_j_Enthalpy_(kcal/mol)_318.15K_1.00E+00atm 
  32 20 r_j_Free_Energy_(kcal/mol)_318.15K_1.00E+00atm 
  33 20 r_j_Internal_Energy_(kcal/mol)_318.15K_1.00E+00atm 
  34 20 r_j_Heat_Capacity_(cal/mol/K)_318.15K_1.00E+00atm 
  35 20 r_j_ln(Q)_(kcal/mol)_318.15K_1.00E+00atm 
  36 20 r_j_Enthalpy_(kcal/mol)_328.15K_1.00E+00atm 
  37 20 r_j_Free_Energy_(kcal/mol)_328.15K_1.00E+00atm 
  38 20 r_j_Internal_Energy_(kcal/mol)_328.15K_1.00E+00atm 
  39 20 r_j_Heat_Capacity_(cal/mol/K)_328.15K_1.00E+00atm 
  40 20 r_j_ln(Q)_(kcal/mol)_328.15K_1.00E+00atm 
  41 20 r_j_Enthalpy_(kcal/mol)_338.15K_1.00E+00atm 
  42 20 r_j_Free_Energy_(kcal/mol)_338.15K_1.00E+00atm 
  43 20 r_j_Internal_Energy_(kcal/mol)_338.15K_1.00E+00atm 
  44 20 r_j_Heat_Capacity_(cal/mol/K)_338.15K_1.00E+00atm 
  45 20 r_j_ln(Q)_(kcal/mol)_338.15K_1.00E+00atm 
  46 20 r_j_Enthalpy_(kcal/mol)_348.15K_1.00E+00atm 
  47 20 r_j_Free_Energy_(kcal/mol)_348.15K_1.00E+00atm 
  48 20 r_j_Internal_Energy_(kcal/mol)_348.15K_1.00E+00atm 
  49 20 r_j_Heat_Capacity_(cal/mol/K)_348.15K_1.00E+00atm 
  50 20 r_j_ln(Q)_(kcal/mol)_348.15K_1.00E+00atm 
  51 20 r_j_Enthalpy_(kcal/mol)_358.15K_1.00E+00atm 
  52 20 r_j_Free_Energy_(kcal/mol)_358.15K_1.00E+00atm 
  53 20 r_j_Internal_Energy_(kcal/mol)_358.15K_1.00E+00atm 
  54 20 r_j_Heat_Capacity_(cal/mol/K)_358.15K_1.00E+00atm 
  55 20 r_j_ln(Q)_(kcal/mol)_358.15K_1.00E+00atm 
  56 20 r_j_Enthalpy_(kcal/mol)_368.15K_1.00E+00atm 
  57 20 r_j_Free_Energy_(kcal/mol)_368.15K_1.00E+00atm 
  58 20 r_j_Internal_Energy_(kcal/mol)_368.15K_1.00E+00atm 
  59 20 r_j_Heat_Capacity_(cal/mol/K)_368.15K_1.00E+00atm 
  60 20 r_j_ln(Q)_(kcal/mol)_368.15K_1.00E+00atm 
  61 20 r_j_Enthalpy_(kcal/mol)_378.15K_1.00E+00atm 
  62 20 r_j_Free_Energy_(kcal/mol)_378.15K_1.00E+00atm 
  63 20 r_j_Internal_Energy_(kcal/mol)_378.15K_1.00E+00atm 
  64 20 r_j_Heat_Capacity_(cal/mol/K)_378.15K_1.00E+00atm 
  65 20 r_j_ln(Q)_(kcal/mol)_378.15K_1.00E+00atm 
  66 20 r_j_Enthalpy_(kcal/mol)_388.15K_1.00E+00atm 
  67 20 r_j_Free_Energy_(kcal/mol)_388.15K_1.00E+00atm 
  68 20 r_j_Internal_Energy_(kcal/mol)_388.15K_1.00E+00atm 
  69 20 r_j_Heat_Capacity_(cal/mol/K)_388.15K_1.00E+00atm 
  70 20 r_j_ln(Q)_(kcal/mol)_388.15K_1.00E+00atm 
  71 30 s_m_job_name 
  72 20 r_j_Zero_Point_Energy_(kcal/mol) 
  73 20 r_j_Entropy_(cal/mol/K)_298.15K_1.00E+00atm 
  74 20 r_j_Total_Internal_Energy_(au)_298.15K_1.00E+00atm 
  75 20 r_j_Total_Enthalpy_(au)_298.15K_1.00E+00atm 
  76 20 r_j_Total_Free_Energy_(au)_298.15K_1.00E+00atm 
  77 20 r_j_ESP_min,_kcal/mol 
  78 20 r_j_ESP_max,_kcal/mol 
  79 20 r_j_ESP_mean,_kcal/mol 
  80 20 r_j_ESP_pos_mean,_kcal/mol 
  81 20 r_j_ESP_neg_mean,_kcal/mol 
  82 20 r_j_ESP_pos_variance,_(kcal/mol)**2 
  83 20 r_j_ESP_neg_variance,_(kcal/mol)**2 
  84 20 r_j_ESP_total_variance,_(kcal/mol)**2 
  85 20 r_j_ESP_balance 
  86 20 r_j_ESP_local_polarity,_kcal/mol 
  :::
 } 
 m_atom[27] { 
  # First column is atom index #
  i_m_mmod_type
  r_m_x_coord
  r_m_y_coord
  r_m_z_coord
  i_m_color
  r_m_charge1
  r_m_charge2
  i_m_atomic_number
  s_m_color_rgb
  s_m_atom_name
  r_j_EPN
  r_j_Max_surface_ESP
  r_j_Min_surface_ESP
  i_m_Hcount
  i_rdk_index
  r_j_Mulliken_Charges
  i_j_separated_energy_at_no
  b_matsci_Reaction_Workflow_Keep_Atom
  i_matsci_Reaction_Workflow_Superposition_Atom
  :::
  1 3 0.579569 0.760616 0.920349 2 0.11506 0.11506 6 A0A0A0  C1  -14.7309056523932 0 0 1 0 <> <> <> <>
  2 3 -0.675067 0.155571 0.283513 2 0.13433 0.13433 6 A0A0A0  C2  -14.7183102590655 0 0 2 2 <> <> <> <>
  3 3 0.963495 0.024722 2.204957 2 -0.16563 -0.16563 6 A0A0A0  C3  -14.7809139650321 0 0 3 3 <> <> <> <>
  4 16 -0.395315 -1.180824 -0.104883 70 -0.45360 -0.45360 8 FF2F2F  O4  -22.340598820312 -8.73667703278691 -23.3788155378734 0 4 <> <> <> <>
  5 3 -1.479135 -1.801664 -0.762287 2 0.13792 0.13792 6 A0A0A0  C5  -14.7151707195841 0 0 3 5 <> <> <> <>
  6 41 0.330255 1.794238 1.173718 21 0.05017 0.05017 1 FFFFFF  H6  -1.13565886062091 7.52556477457093 -22.749931946896 0 <> <> <> <> <>
  7 41 -1.514839 0.173698 0.992505 21 0.03115 0.03115 1 FFFFFF  H7  -1.12879055695914 8.27619733872142 -11.4358416523636 0 <> <> <> <> <>
  8 41 -0.965602 0.745355 -0.596323 21 0.03115 0.03115 1 FFFFFF  H8  -1.13028767844753 7.24409678957998 -8.30522984872945 0 <> <> <> <> <>
  9 41 0.146596 0.045994 2.927909 21 0.06785 0.06785 1 FFFFFF  H9  -1.13693141696202 5.9825640368396 -8.30838105807003 0 <> <> <> <> <>
  10 41 1.195651 -1.018685 1.992508 21 0.06785 0.06785 1 FFFFFF  H10  -1.14136834634386 -0.475492326582122 -22.54139390713 0 <> <> <> <> <>
  11 41 1.840249 0.488192 2.653333 21 0.06785 0.06785 1 FFFFFF  H11  -1.1421455413842 0.69764356764928 -31.5883013940884 0 <> <> <> <> <>
  12 41 -1.167821 -2.811274 -1.021896 21 0.03056 0.03056 1 FFFFFF  H12  -1.11897588405103 11.5210035128837 -14.6648541050515 0 <> <> <> <> <>
  13 41 -2.363682 -1.856944 -0.116515 21 0.03056 0.03056 1 FFFFFF  H13  -1.12258158993583 10.4357719137581 -11.6909456378583 0 <> <> <> <> <>
  14 41 -1.753472 -1.265542 -1.678843 21 0.03056 0.03056 1 FFFFFF  H14  -1.12243876864316 10.4544507831026 -9.05028324507341 0 <> <> <> <> <>
  15 3 3.437195 2.132299 -3.052712 24 -0.06989 -0.06989 6 696969  C15  -14.7069190070279 7.95209579588453 -5.32554429652162 2 <> -0.01523 1 1 <>
  16 16 2.445157 2.876051 -2.324316 70 -0.28766 -0.28766 8 FF2F2F  O1  -22.3398991434024 -6.98750801599878 -28.9261336279052 0 <> -0.4555 2 1 <>
  17 3 3.787636 2.799446 -1.796334 24 -0.00407 -0.00407 6 696969  C17  -14.7014580920574 4.80973478119111 -5.81636386283865 1 <> 0.12847 3 1 <>
  18 3 4.572019 4.079695 -1.759010 24 -0.18780 -0.18780 6 696969  C18  -14.7591874965542 0 0 3 <> -0.34018 4 1 <>
  19 41 3.285946 1.058808 -3.072032 21 0.10452 0.10452 1 FFFFFF  H1  -1.1084762139576 14.2976864887522 -7.66383130764223 0 <> 0.09523 5 1 <>
  20 41 3.738215 2.577768 -3.994785 21 0.10452 0.10452 1 FFFFFF  H2  -1.10781500512281 15.0380460841102 -14.868594310243 0 <> 0.13032 6 1 <>
  21 41 3.846463 2.177424 -0.909480 21 0.12001 0.12001 1 FFFFFF  H3  -1.1200404998685 7.89148161201828 -31.2839489131679 0 <> 0.09262 7 1 <>
  22 41 5.635141 3.864649 -1.635170 21 0.07346 0.07346 1 FFFFFF  H4  -1.11384635275792 11.8893115730799 2.72868024991601 0 <> 0.1004 8 1 <>
  23 41 4.435165 4.648605 -2.677716 21 0.07346 0.07346 1 FFFFFF  H5  -1.11795576621709 11.2563318516858 -19.0406662776836 0 <> 0.1437 9 1 <>
  24 41 4.256224 4.699052 -0.918774 21 0.07346 0.07346 1 FFFFFF  H24  -1.11895895226314 8.77778663343921 -14.1612991709672 0 <> 0.10993 10 1 <>
  25 26 1.729500 0.803648 0.006150 38 -0.95175 -0.95175 7 2F2FFF  N1  -18.4121914412424 -18.6673123768823 -32.7812120925299 2 <> -0.59647 12 1 2
  26 43 1.537509 1.419088 -0.779704 21 0.38797 0.38797 1 FFFFFF  H26  -1.08755130648365 6.36471476320613 -21.9843092580705 0 <> 0.2374 16 1 3
  27 43 1.866008 -0.125428 -0.379888 21 0.38797 0.38797 1 FFFFFF  H27  -1.0868871586504 13.3357175360477 -27.1954698042572 0 <> 0.23796 17 1 1
  :::
 } 
 m_bond[26] { 
  # First column is bond index #
  i_m_from
  i_m_to
  i_m_order
  :::
  1 1 2 1
  2 1 3 1
  3 1 6 1
  4 1 25 1
  5 2 4 1
  6 2 7 1
  7 2 8 1
  8 3 9 1
  9 3 10 1
  10 3 11 1
  11 4 5 1
  12 5 12 1
  13 5 13 1
  14 5 14 1
  15 15 20 1
  16 15 19 1
  17 15 16 1
  18 15 17 1
  19 16 17 1
  20 17 21 1
  21 17 18 1
  22 18 23 1
  23 18 24 1
  24 18 22 1
  25 25 27 1
  26 25 26 1
  :::
 } 
} 

f_m_ct { 
 s_m_title
 i_m_stars
 s_m_entry_id
 s_m_entry_name
 i_m_Spin_multiplicity
 s_j_QM_Method
 s_j_QM_Basis
 r_j_Gas_Phase_Energy
 r_j_Final_Energy
 r_j_HOMO
 r_j_LUMO
 s_j_Jaguar_input_file
 s_j_Jaguar_output_file
 s_m_Source_Path
 s_m_Source_File
 i_m_Source_File_Index
 s_j_jname
 r_j_Gas_Phase_Relative_Energy_(kcal/mol)
 s_j_Task
 s_j_Jaguar_restart_input_file
 s_j_Jaguar_restart_mae_file
 s_j_Jaguar_log_file
 s_j_Jaguar_mae_file
 i_j_Number_of_canonical_orbitals
 r_j_Lowest_Frequency_(cm-1)
 r_j_Highest_Frequency_(cm-1)
 r_j_2nd_Lowest_Frequency_(cm-1)
 i_j_Num_Negative_Frequencies
 b_matsci_Reaction_Workflow_Structure
 s_matsci_Reaction_Workflow_Conformers_Group
 s_matsci_Reaction_Workflow_Sibling_Group
 i_mmod_Serial_Number-OPLS3e
 r_mmod_Relative_Potential_Energy-OPLS3e_global
 i_matsci_Workflow_Stage
 r_j_Enthalpy_(kcal/mol)_298.15K_1.00E+00atm
 r_j_Free_Energy_(kcal/mol)_298.15K_1.00E+00atm
 r_j_Internal_Energy_(kcal/mol)_298.15K_1.00E+00atm
 r_j_Heat_Capacity_(cal/mol/K)_298.15K_1.00E+00atm
 r_j_ln(Q)_(kcal/mol)_298.15K_1.00E+00atm
 r_j_Enthalpy_(kcal/mol)_308.15K_1.00E+00atm
 r_j_Free_Energy_(kcal/mol)_308.15K_1.00E+00atm
 r_j_Internal_Energy_(kcal/mol)_308.15K_1.00E+00atm
 r_j_Heat_Capacity_(cal/mol/K)_308.15K_1.00E+00atm
 r_j_ln(Q)_(kcal/mol)_308.15K_1.00E+00atm
 r_j_Enthalpy_(kcal/mol)_318.15K_1.00E+00atm
 r_j_Free_Energy_(kcal/mol)_318.15K_1.00E+00atm
 r_j_Internal_Energy_(kcal/mol)_318.15K_1.00E+00atm
 r_j_Heat_Capacity_(cal/mol/K)_318.15K_1.00E+00atm
 r_j_ln(Q)_(kcal/mol)_318.15K_1.00E+00atm
 r_j_Enthalpy_(kcal/mol)_328.15K_1.00E+00atm
 r_j_Free_Energy_(kcal/mol)_328.15K_1.00E+00atm
 r_j_Internal_Energy_(kcal/mol)_328.15K_1.00E+00atm
 r_j_Heat_Capacity_(cal/mol/K)_328.15K_1.00E+00atm
 r_j_ln(Q)_(kcal/mol)_328.15K_1.00E+00atm
 r_j_Enthalpy_(kcal/mol)_338.15K_1.00E+00atm
 r_j_Free_Energy_(kcal/mol)_338.15K_1.00E+00atm
 r_j_Internal_Energy_(kcal/mol)_338.15K_1.00E+00atm
 r_j_Heat_Capacity_(cal/mol/K)_338.15K_1.00E+00atm
 r_j_ln(Q)_(kcal/mol)_338.15K_1.00E+00atm
 r_j_Enthalpy_(kcal/mol)_348.15K_1.00E+00atm
 r_j_Free_Energy_(kcal/mol)_348.15K_1.00E+00atm
 r_j_Internal_Energy_(kcal/mol)_348.15K_1.00E+00atm
 r_j_Heat_Capacity_(cal/mol/K)_348.15K_1.00E+00atm
 r_j_ln(Q)_(kcal/mol)_348.15K_1.00E+00atm
 r_j_Enthalpy_(kcal/mol)_358.15K_1.00E+00atm
 r_j_Free_Energy_(kcal/mol)_358.15K_1.00E+00atm
 r_j_Internal_Energy_(kcal/mol)_358.15K_1.00E+00atm
 r_j_Heat_Capacity_(cal/mol/K)_358.15K_1.00E+00atm
 r_j_ln(Q)_(kcal/mol)_358.15K_1.00E+00atm
 r_j_Enthalpy_(kcal/mol)_368.15K_1.00E+00atm
 r_j_Free_Energy_(kcal/mol)_368.15K_1.00E+00atm
 r_j_Internal_Energy_(kcal/mol)_368.15K_1.00E+00atm
 r_j_Heat_Capacity_(cal/mol/K)_368.15K_1.00E+00atm
 r_j_ln(Q)_(kcal/mol)_368.15K_1.00E+00atm
 r_j_Enthalpy_(kcal/mol)_378.15K_1.00E+00atm
 r_j_Free_Energy_(kcal/mol)_378.15K_1.00E+00atm
 r_j_Internal_Energy_(kcal/mol)_378.15K_1.00E+00atm
 r_j_Heat_Capacity_(cal/mol/K)_378.15K_1.00E+00atm
 r_j_ln(Q)_(kcal/mol)_378.15K_1.00E+00atm
 r_j_Enthalpy_(kcal/mol)_388.15K_1.00E+00atm
 r_j_Free_Energy_(kcal/mol)_388.15K_1.00E+00atm
 r_j_Internal_Energy_(kcal/mol)_388.15K_1.00E+00atm
 r_j_Heat_Capacity_(cal/mol/K)_388.15K_1.00E+00atm
 r_j_ln(Q)_(kcal/mol)_388.15K_1.00E+00atm
 r_j_Zero_Point_Energy_(kcal/mol)_stage_2
 r_j_Total_Internal_Energy_(au)_298.15K_1.00E+00atm_stage_2
 r_j_Total_Enthalpy_(au)_298.15K_1.00E+00atm_stage_2
 r_j_Total_Free_Energy_(au)_298.15K_1.00E+00atm_stage_2
 r_j_Entropy_(cal/mol/K)_298.15K_1.00E+00atm_stage_2
 r_j_Total_Internal_Energy_(au)_308.15K_1.00E+00atm_stage_2
 r_j_Total_Enthalpy_(au)_308.15K_1.00E+00atm_stage_2
 r_j_Total_Free_Energy_(au)_308.15K_1.00E+00atm_stage_2
 r_j_Entropy_(cal/mol/K)_308.15K_1.00E+00atm_stage_2
 r_j_Total_Internal_Energy_(au)_318.15K_1.00E+00atm_stage_2
 r_j_Total_Enthalpy_(au)_318.15K_1.00E+00atm_stage_2
 r_j_Total_Free_Energy_(au)_318.15K_1.00E+00atm_stage_2
 r_j_Entropy_(cal/mol/K)_318.15K_1.00E+00atm_stage_2
 r_j_Total_Internal_Energy_(au)_328.15K_1.00E+00atm_stage_2
 r_j_Total_Enthalpy_(au)_328.15K_1.00E+00atm_stage_2
 r_j_Total_Free_Energy_(au)_328.15K_1.00E+00atm_stage_2
 r_j_Entropy_(cal/mol/K)_328.15K_1.00E+00atm_stage_2
 r_j_Total_Internal_Energy_(au)_338.15K_1.00E+00atm_stage_2
 r_j_Total_Enthalpy_(au)_338.15K_1.00E+00atm_stage_2
 r_j_Total_Free_Energy_(au)_338.15K_1.00E+00atm_stage_2
 r_j_Entropy_(cal/mol/K)_338.15K_1.00E+00atm_stage_2
 r_j_Total_Internal_Energy_(au)_348.15K_1.00E+00atm_stage_2
 r_j_Total_Enthalpy_(au)_348.15K_1.00E+00atm_stage_2
 r_j_Total_Free_Energy_(au)_348.15K_1.00E+00atm_stage_2
 r_j_Entropy_(cal/mol/K)_348.15K_1.00E+00atm_stage_2
 r_j_Total_Internal_Energy_(au)_358.15K_1.00E+00atm_stage_2
 r_j_Total_Enthalpy_(au)_358.15K_1.00E+00atm_stage_2
 r_j_Total_Free_Energy_(au)_358.15K_1.00E+00atm_stage_2
 r_j_Entropy_(cal/mol/K)_358.15K_1.00E+00atm_stage_2
 r_j_Total_Internal_Energy_(au)_368.15K_1.00E+00atm_stage_2
 r_j_Total_Enthalpy_(au)_368.15K_1.00E+00atm_stage_2
 r_j_Total_Free_Energy_(au)_368.15K_1.00E+00atm_stage_2
 r_j_Entropy_(cal/mol/K)_368.15K_1.00E+00atm_stage_2
 r_j_Total_Internal_Energy_(au)_378.15K_1.00E+00atm_stage_2
 r_j_Total_Enthalpy_(au)_378.15K_1.00E+00atm_stage_2
 r_j_Total_Free_Energy_(au)_378.15K_1.00E+00atm_stage_2
 r_j_Entropy_(cal/mol/K)_378.15K_1.00E+00atm_stage_2
 r_j_Total_Internal_Energy_(au)_388.15K_1.00E+00atm_stage_2
 r_j_Total_Enthalpy_(au)_388.15K_1.00E+00atm_stage_2
 r_j_Total_Free_Energy_(au)_388.15K_1.00E+00atm_stage_2
 r_j_Entropy_(cal/mol/K)_388.15K_1.00E+00atm_stage_2
 r_j_Gas_Phase_Energy_stage_2
 r_j_HOMO_stage_2
 r_j_LUMO_stage_2
 s_m_job_name
 r_j_Zero_Point_Energy_(kcal/mol)
 r_j_Entropy_(cal/mol/K)_298.15K_1.00E+00atm
 r_j_Total_Internal_Energy_(au)_298.15K_1.00E+00atm
 r_j_Total_Enthalpy_(au)_298.15K_1.00E+00atm
 r_j_Total_Free_Energy_(au)_298.15K_1.00E+00atm
 r_j_ESP_min,_kcal/mol
 r_j_ESP_max,_kcal/mol
 r_j_ESP_mean,_kcal/mol
 r_j_ESP_pos_mean,_kcal/mol
 r_j_ESP_neg_mean,_kcal/mol
 r_j_ESP_pos_variance,_(kcal/mol)**2
 r_j_ESP_neg_variance,_(kcal/mol)**2
 r_j_ESP_total_variance,_(kcal/mol)**2
 r_j_ESP_balance
 r_j_ESP_local_polarity,_kcal/mol
 s_matsci_Reaction_Workflow_Parent_Conformer_Groups
 s_matsci_Reaction_Workflow_Restrained_Distances
 s_matsci_Reaction_Workflow_Restrained_Angles
 b_matsci_Reaction_Workflow_Transition_State_Structure
 i_m_ct_format
 :::
 Amine_frag4_transition_state_1 
  0
  7 
  Amine_frag4_transition_state_1_stage_2 
  1
  DFT(b3lyp-d3) 
  cc-pvtz(-f) 
  -482.26401582878
  -482.26401582878
  -0.15794463135638
  -0.00692218804538419
  /home/laurikai/Schrodinger_WD/Frag4_rxwf_spe_B3LYP-D3_CC-PVTZ-F/Amine_frag4_transition_state_1_isomer4.in 
  /home/laurikai/Schrodinger_WD/Frag4_rxwf_spe_B3LYP-D3_CC-PVTZ-F/Amine_frag4_transition_state_1_isomer4.out 
  D:\DFT_revision\Revision\Final_structures\Primary\A4_E1_B3LYP-D3_CC-PVTZ-F_canonical 
  Frag4_amine_rxnwf_spe_B3LYP-D3_CC-PVTZ-F.mae 
  7
  Amine_frag4_transition_state_1_isomer4 
  34.6949772592403
  "Single Point" 
  /home/laurikai/Schrodinger_WD/Frag4_rxwf_spe_B3LYP-D3_CC-PVTZ-F/Amine_frag4_transition_state_1_isomer4.01.in 
  /home/laurikai/Schrodinger_WD/Frag4_rxwf_spe_B3LYP-D3_CC-PVTZ-F/Amine_frag4_transition_state_1_isomer4.01.mae 
  /home/laurikai/Schrodinger_WD/Frag4_rxwf_spe_B3LYP-D3_CC-PVTZ-F/Amine_frag4_transition_state_1_isomer4.log 
  /home/laurikai/Schrodinger_WD/Frag4_rxwf_spe_B3LYP-D3_CC-PVTZ-F/Amine_frag4_transition_state_1_isomer4.mae 
  382
  -359.944128253824
  3526.3805801946
  29.0200276683278
  1
  1
  TS 
  Transition_states 
  1
  0
  2
  8.4983954087164
  -24.0734664128645
  7.90590981988912
  45.4502023333684
  40.6313113210295
  9.03631369787203
  -25.2392203562097
  8.42395604502238
  46.9330081856509
  41.2164692296357
  9.53189907866608
  -26.3594418077462
  8.89966936179404
  48.2110389906056
  41.6928232006554
  10.0403020151959
  -27.4954421001484
  9.38820023430146
  49.4960923584786
  42.1643413738818
  10.5615799421443
  -28.6471318944717
  9.8896060972275
  50.7856139658482
  42.6313198217093
  11.0957649616767
  -29.8144284652031
  10.4039190527375
  52.0771006432489
  43.0940301589962
  11.6428646029768
  -30.9972544116748
  10.9311466300152
  53.3681477995377
  43.5527211469607
  12.202862993658
  -32.1955365406948
  11.471272956674
  54.6564846607119
  44.0076202697135
  12.7757223298074
  -33.4092049067562
  12.0242602288011
  55.9399990402174
  44.4589352703435
  13.3613845483146
  -34.6381919955791
  12.5900503832859
  57.216753292384
  44.9068556353787
  150.848776497179
  -481.988191667178
  -481.987247481286
  -482.039339664147
  109.637223070425
  -481.987453863579
  -481.986478009536
  -482.041099550235
  111.230031004646
  -481.986695766148
  -481.985688243956
  -482.042884736762
  112.812638335415
  -481.985917242643
  -481.9848780523
  -482.044695068473
  114.385933613726
  -481.985118201533
  -481.984047343041
  -482.046530402996
  115.950648637043
  -481.984298591663
  -481.98319606502
  -482.048390608502
  117.507377357115
  -481.983458401032
  -481.98232420624
  -482.050275561643
  119.05659364694
  -481.982597654936
  -481.981431791994
  -482.052185145779
  120.598667755949
  -481.981716413618
  -481.980518882526
  -482.054119249444
  122.13388136074
  -481.980814769609
  -481.979585570367
  -482.056077765048
  123.662441179682
  -482.241271120778
  -0.157783087648153
  -0.00709813496263565
  828_Amine_frag4_rxwf 
  151.069702163028
  109.246559857726
  -482.010672063333
  -482.009727877441
  -482.061634443603
  -71.9433730854061
  49.5586010442524
  5.22890926605871
  22.0613893042599
  -28.5861174971626
  77.9653424358494
  585.891353009158
  663.856695445008
  0.10365016543858
  22.6774665911972
  reactant 
  (15,25);(27,25);(26,25);(15,17);(15,16) 
  (15,17,16) 
  1
  2
 m_depend[86] { 
  # First column is dependency index #
  i_m_depend_dependency
  s_m_depend_property
  :::
  1 20 i_m_Spin_multiplicity 
  2 20 s_j_QM_Method 
  3 20 s_j_QM_Basis 
  4 20 r_j_Gas_Phase_Energy 
  5 20 r_j_Final_Energy 
  6 20 r_j_HOMO 
  7 20 r_j_LUMO 
  8 20 s_j_Jaguar_input_file 
  9 20 s_j_Jaguar_output_file 
  10 20 s_j_Task 
  11 20 s_j_Jaguar_restart_input_file 
  12 20 s_j_Jaguar_restart_mae_file 
  13 20 s_j_Jaguar_log_file 
  14 20 s_j_Jaguar_mae_file 
  15 20 i_j_Number_of_canonical_orbitals 
  16 20 r_j_Lowest_Frequency_(cm-1) 
  17 20 r_j_Highest_Frequency_(cm-1) 
  18 20 r_j_2nd_Lowest_Frequency_(cm-1) 
  19 20 i_j_Num_Negative_Frequencies 
  20 10 i_mmod_Serial_Number-OPLS3e 
  21 20 r_j_Enthalpy_(kcal/mol)_298.15K_1.00E+00atm 
  22 20 r_j_Free_Energy_(kcal/mol)_298.15K_1.00E+00atm 
  23 20 r_j_Internal_Energy_(kcal/mol)_298.15K_1.00E+00atm 
  24 20 r_j_Heat_Capacity_(cal/mol/K)_298.15K_1.00E+00atm 
  25 20 r_j_ln(Q)_(kcal/mol)_298.15K_1.00E+00atm 
  26 20 r_j_Enthalpy_(kcal/mol)_308.15K_1.00E+00atm 
  27 20 r_j_Free_Energy_(kcal/mol)_308.15K_1.00E+00atm 
  28 20 r_j_Internal_Energy_(kcal/mol)_308.15K_1.00E+00atm 
  29 20 r_j_Heat_Capacity_(cal/mol/K)_308.15K_1.00E+00atm 
  30 20 r_j_ln(Q)_(kcal/mol)_308.15K_1.00E+00atm 
  31 20 r_j_Enthalpy_(kcal/mol)_318.15K_1.00E+00atm 
  32 20 r_j_Free_Energy_(kcal/mol)_318.15K_1.00E+00atm 
  33 20 r_j_Internal_Energy_(kcal/mol)_318.15K_1.00E+00atm 
  34 20 r_j_Heat_Capacity_(cal/mol/K)_318.15K_1.00E+00atm 
  35 20 r_j_ln(Q)_(kcal/mol)_318.15K_1.00E+00atm 
  36 20 r_j_Enthalpy_(kcal/mol)_328.15K_1.00E+00atm 
  37 20 r_j_Free_Energy_(kcal/mol)_328.15K_1.00E+00atm 
  38 20 r_j_Internal_Energy_(kcal/mol)_328.15K_1.00E+00atm 
  39 20 r_j_Heat_Capacity_(cal/mol/K)_328.15K_1.00E+00atm 
  40 20 r_j_ln(Q)_(kcal/mol)_328.15K_1.00E+00atm 
  41 20 r_j_Enthalpy_(kcal/mol)_338.15K_1.00E+00atm 
  42 20 r_j_Free_Energy_(kcal/mol)_338.15K_1.00E+00atm 
  43 20 r_j_Internal_Energy_(kcal/mol)_338.15K_1.00E+00atm 
  44 20 r_j_Heat_Capacity_(cal/mol/K)_338.15K_1.00E+00atm 
  45 20 r_j_ln(Q)_(kcal/mol)_338.15K_1.00E+00atm 
  46 20 r_j_Enthalpy_(kcal/mol)_348.15K_1.00E+00atm 
  47 20 r_j_Free_Energy_(kcal/mol)_348.15K_1.00E+00atm 
  48 20 r_j_Internal_Energy_(kcal/mol)_348.15K_1.00E+00atm 
  49 20 r_j_Heat_Capacity_(cal/mol/K)_348.15K_1.00E+00atm 
  50 20 r_j_ln(Q)_(kcal/mol)_348.15K_1.00E+00atm 
  51 20 r_j_Enthalpy_(kcal/mol)_358.15K_1.00E+00atm 
  52 20 r_j_Free_Energy_(kcal/mol)_358.15K_1.00E+00atm 
  53 20 r_j_Internal_Energy_(kcal/mol)_358.15K_1.00E+00atm 
  54 20 r_j_Heat_Capacity_(cal/mol/K)_358.15K_1.00E+00atm 
  55 20 r_j_ln(Q)_(kcal/mol)_358.15K_1.00E+00atm 
  56 20 r_j_Enthalpy_(kcal/mol)_368.15K_1.00E+00atm 
  57 20 r_j_Free_Energy_(kcal/mol)_368.15K_1.00E+00atm 
  58 20 r_j_Internal_Energy_(kcal/mol)_368.15K_1.00E+00atm 
  59 20 r_j_Heat_Capacity_(cal/mol/K)_368.15K_1.00E+00atm 
  60 20 r_j_ln(Q)_(kcal/mol)_368.15K_1.00E+00atm 
  61 20 r_j_Enthalpy_(kcal/mol)_378.15K_1.00E+00atm 
  62 20 r_j_Free_Energy_(kcal/mol)_378.15K_1.00E+00atm 
  63 20 r_j_Internal_Energy_(kcal/mol)_378.15K_1.00E+00atm 
  64 20 r_j_Heat_Capacity_(cal/mol/K)_378.15K_1.00E+00atm 
  65 20 r_j_ln(Q)_(kcal/mol)_378.15K_1.00E+00atm 
  66 20 r_j_Enthalpy_(kcal/mol)_388.15K_1.00E+00atm 
  67 20 r_j_Free_Energy_(kcal/mol)_388.15K_1.00E+00atm 
  68 20 r_j_Internal_Energy_(kcal/mol)_388.15K_1.00E+00atm 
  69 20 r_j_Heat_Capacity_(cal/mol/K)_388.15K_1.00E+00atm 
  70 20 r_j_ln(Q)_(kcal/mol)_388.15K_1.00E+00atm 
  71 30 s_m_job_name 
  72 20 r_j_Zero_Point_Energy_(kcal/mol) 
  73 20 r_j_Entropy_(cal/mol/K)_298.15K_1.00E+00atm 
  74 20 r_j_Total_Internal_Energy_(au)_298.15K_1.00E+00atm 
  75 20 r_j_Total_Enthalpy_(au)_298.15K_1.00E+00atm 
  76 20 r_j_Total_Free_Energy_(au)_298.15K_1.00E+00atm 
  77 20 r_j_ESP_min,_kcal/mol 
  78 20 r_j_ESP_max,_kcal/mol 
  79 20 r_j_ESP_mean,_kcal/mol 
  80 20 r_j_ESP_pos_mean,_kcal/mol 
  81 20 r_j_ESP_neg_mean,_kcal/mol 
  82 20 r_j_ESP_pos_variance,_(kcal/mol)**2 
  83 20 r_j_ESP_neg_variance,_(kcal/mol)**2 
  84 20 r_j_ESP_total_variance,_(kcal/mol)**2 
  85 20 r_j_ESP_balance 
  86 20 r_j_ESP_local_polarity,_kcal/mol 
  :::
 } 
 m_atom[27] { 
  # First column is atom index #
  i_m_mmod_type
  r_m_x_coord
  r_m_y_coord
  r_m_z_coord
  i_m_color
  r_m_charge1
  r_m_charge2
  i_m_atomic_number
  i_m_formal_charge
  s_m_color_rgb
  s_m_atom_name
  s_m_label_format
  i_m_label_color
  s_m_label_user_text
  r_j_EPN
  r_j_Max_surface_ESP
  r_j_Min_surface_ESP
  i_m_Hcount
  i_rdk_index
  s_bioluminate_saved_label_format
  b_matsci_Reaction_Workflow_Keep_Atom
  b_matsci_Reaction_Workflow_Restrained_Atom
  i_matsci_Reaction_Workflow_Superposition_Atom
  :::
  1 3 -0.255905 0.849247 -0.036591 10 0.02638 0.02638 6 0 1EE11E  C1  %HIDDEN  10 ""  -14.6684309423402 0 0 1 0 ""  <> <> <>
  2 3 -1.255171 -0.071848 0.653924 10 0.08161 0.08161 6 0 1EE11E  C2  %HIDDEN  10 ""  -14.6671366884329 0 0 2 2 ""  <> <> <>
  3 3 -0.204008 2.229478 0.602460 10 -0.19167 -0.19167 6 0 1EE11E  C3  %HIDDEN  10 ""  -14.7214783392133 0 0 3 3 ""  <> <> <>
  4 16 -1.157118 -1.344150 0.042870 16 -0.43767 -0.43767 8 0 E11E1E  O4  %HIDDEN  16 ""  -22.2979101429545 18.8574513765729 -7.08923779989451 0 4 ""  <> <> <>
  5 3 -2.048996 -2.304566 0.588332 10 0.13166 0.13166 6 0 1EE11E  C5  %HIDDEN  10 ""  -14.6831888385124 0 0 3 5 ""  <> <> <>
  6 41 -0.553907 0.937651 -1.082144 21 0.13328 0.13328 1 0 FFFFFF  H6  %HIDDEN  21 ""  -1.08055785074921 31.0247780862389 1.7902490191431 0 <> ""  <> <> <>
  7 41 -1.036712 -0.143811 1.728636 21 0.03699 0.03699 1 0 FFFFFF  H7  %HIDDEN  21 ""  -1.08063923053729 40.8412330219095 19.8405899415949 0 <> ""  <> <> <>
  8 41 -2.266997 0.337086 0.542752 21 0.03699 0.03699 1 0 FFFFFF  H8  %HIDDEN  21 ""  -1.07946640383164 31.5965688712533 11.5434467327592 0 <> ""  <> <> <>
  9 41 -1.181352 2.707193 0.548270 21 0.09400 0.09400 1 0 FFFFFF  H9  %HIDDEN  21 ""  -1.07969292274063 31.3955590567004 17.2581627547722 0 <> ""  <> <> <>
  10 41 0.083263 2.168697 1.654086 21 0.09400 0.09400 1 0 FFFFFF  H10  %HIDDEN  21 ""  -1.08063691372801 42.4513887364608 18.0929328285077 0 <> ""  <> <> <>
  11 41 0.508704 2.872042 0.089153 21 0.09400 0.09400 1 0 FFFFFF  H11  %HIDDEN  21 ""  -1.08356031274572 28.1694492576154 16.9899666652654 0 <> ""  <> <> <>
  12 41 -1.875073 -3.237649 0.059801 21 0.04294 0.04294 1 0 FFFFFF  H12  %HIDDEN  21 ""  -1.08784459461137 25.0831813263604 1.93505625436159 0 <> ""  <> <> <>
  13 41 -1.865804 -2.454747 1.657315 21 0.04294 0.04294 1 0 FFFFFF  H13  %HIDDEN  21 ""  -1.08969401164627 28.0802602218784 12.7189798221001 0 <> ""  <> <> <>
  14 41 -3.090367 -1.998916 0.447193 21 0.04294 0.04294 1 0 FFFFFF  H14  %HIDDEN  21 ""  -1.0903816911264 26.9728337994775 6.48505300318952 0 <> ""  <> <> <>
  15 3 2.224094 0.726979 -1.371487 10 -0.08644 -0.08644 6 0 1EE11E  C15  %HIDDEN  10 ""  -14.7357195153211 0 0 2 <> ""  1 1 <>
  16 18 4.007732 0.775932 -2.438146 16 -0.95421 -0.95421 8 -1 E11E1E  O1  %HIDDEN  16 ""  -22.4899196073235 -46.4283973169667 -71.9433730854061 0 <> ""  1 1 <>
  17 3 3.616809 0.165489 -1.306579 10 0.42490 0.42490 6 0 1EE11E  C17  %HIDDEN  10 ""  -14.7503852547476 0 0 1 <> ""  1 1 <>
  18 3 3.679243 -1.371573 -1.311427 10 -0.15442 -0.15442 6 0 1EE11E  C18  %HIDDEN  10 ""  -14.8019716146753 0 0 3 <> ""  1 <> <>
  19 41 2.198096 1.800598 -1.253985 21 0.09368 0.09368 1 0 FFFFFF  H1  %HIDDEN  21 ""  -1.11927827394844 22.9291456368052 -52.545286521774 0 <> ""  1 <> <>
  20 41 1.668931 0.366821 -2.227815 21 0.09368 0.09368 1 0 FFFFFF  H2  %HIDDEN  21 ""  -1.1194093829345 22.0494813571214 -52.9636012482162 0 <> ""  1 <> <>
  21 41 4.120825 0.509492 -0.367366 21 -0.08905 -0.08905 1 0 FFFFFF  H3  %HIDDEN  21 ""  -1.18369876843362 12.8932320976301 -56.2378973886444 0 <> ""  1 <> <>
  22 41 3.294980 -1.816929 -0.383337 21 0.03770 0.03770 1 0 FFFFFF  H4  %HIDDEN  21 ""  -1.14805263067623 26.4002734614335 -12.6375420141562 0 <> ""  1 <> <>
  23 41 3.119833 -1.768401 -2.161359 21 0.03770 0.03770 1 0 FFFFFF  H5  %HIDDEN  21 ""  -1.15735588296138 10.8157005035359 -57.5230638620753 0 <> ""  1 <> <>
  24 41 4.717950 -1.683453 -1.422729 21 0.03770 0.03770 1 0 FFFFFF  H24  %HIDDEN  21 ""  -1.15777950651489 -8.59026874929937 -57.4024886333382 0 <> ""  1 <> <>
  25 32 1.092693 0.218801 -0.056508 123 -0.25147 -0.25147 7 1 0F00FF  N1  %HIDDEN  123 ""  -18.2937206673563 0 0 2 <> ""  1 1 2
  26 44 1.589065 0.374495 0.816545 21 0.29093 0.29093 1 0 FFFFFF  H26  %HIDDEN  21 ""  -0.988378631629228 49.5586010442524 12.9882269076503 0 <> ""  1 1 3
  27 44 0.987744 -0.786212 -0.177843 21 0.29093 0.29093 1 0 FFFFFF  H27  %HIDDEN  21 ""  -0.993532035825126 35.5291481320302 1.61551989669529 0 <> ""  1 1 1
  :::
 } 
 m_bond[26] { 
  # First column is bond index #
  i_m_from
  i_m_to
  i_m_order
  i_m_from_rep
  i_m_to_rep
  :::
  1 1 2 1 2 2
  2 1 3 1 2 2
  3 1 6 1 2 2
  4 1 25 1 2 2
  5 2 4 1 2 2
  6 2 7 1 2 2
  7 2 8 1 2 2
  8 3 9 1 2 2
  9 3 10 1 2 2
  10 3 11 1 2 2
  11 4 5 1 2 2
  12 5 12 1 2 2
  13 5 13 1 2 2
  14 5 14 1 2 2
  15 15 19 1 2 2
  16 15 20 1 2 2
  17 15 17 1 2 2
  18 15 25 1 2 2
  19 16 17 1 2 2
  20 17 21 1 2 2
  21 17 18 1 2 2
  22 18 24 1 2 2
  23 18 23 1 2 2
  24 18 22 1 2 2
  25 25 27 1 2 2
  26 25 26 1 2 2
  :::
 } 
} 

f_m_ct { 
 s_m_title
 i_m_stars
 s_m_entry_id
 s_m_entry_name
 i_m_Spin_multiplicity
 s_j_QM_Method
 s_j_QM_Basis
 r_j_Gas_Phase_Energy
 r_j_Final_Energy
 r_j_HOMO
 r_j_LUMO
 s_j_Jaguar_input_file
 s_j_Jaguar_output_file
 s_m_Source_Path
 s_m_Source_File
 i_m_Source_File_Index
 s_j_jname
 r_j_Gas_Phase_Relative_Energy_(kcal/mol)
 s_j_Task
 s_j_Jaguar_restart_input_file
 s_j_Jaguar_restart_mae_file
 s_j_Jaguar_log_file
 s_j_Jaguar_mae_file
 i_j_Number_of_canonical_orbitals
 r_j_Lowest_Frequency_(cm-1)
 r_j_Highest_Frequency_(cm-1)
 r_j_2nd_Lowest_Frequency_(cm-1)
 i_j_Num_Negative_Frequencies
 b_matsci_Reaction_Workflow_Structure
 s_matsci_Reaction_Workflow_Conformers_Group
 s_matsci_Reaction_Workflow_Sibling_Group
 i_mmod_Serial_Number-OPLS3e
 r_mmod_Relative_Potential_Energy-OPLS3e_global
 i_matsci_Workflow_Stage
 r_j_Enthalpy_(kcal/mol)_298.15K_1.00E+00atm
 r_j_Free_Energy_(kcal/mol)_298.15K_1.00E+00atm
 r_j_Internal_Energy_(kcal/mol)_298.15K_1.00E+00atm
 r_j_Heat_Capacity_(cal/mol/K)_298.15K_1.00E+00atm
 r_j_ln(Q)_(kcal/mol)_298.15K_1.00E+00atm
 r_j_Enthalpy_(kcal/mol)_308.15K_1.00E+00atm
 r_j_Free_Energy_(kcal/mol)_308.15K_1.00E+00atm
 r_j_Internal_Energy_(kcal/mol)_308.15K_1.00E+00atm
 r_j_Heat_Capacity_(cal/mol/K)_308.15K_1.00E+00atm
 r_j_ln(Q)_(kcal/mol)_308.15K_1.00E+00atm
 r_j_Enthalpy_(kcal/mol)_318.15K_1.00E+00atm
 r_j_Free_Energy_(kcal/mol)_318.15K_1.00E+00atm
 r_j_Internal_Energy_(kcal/mol)_318.15K_1.00E+00atm
 r_j_Heat_Capacity_(cal/mol/K)_318.15K_1.00E+00atm
 r_j_ln(Q)_(kcal/mol)_318.15K_1.00E+00atm
 r_j_Enthalpy_(kcal/mol)_328.15K_1.00E+00atm
 r_j_Free_Energy_(kcal/mol)_328.15K_1.00E+00atm
 r_j_Internal_Energy_(kcal/mol)_328.15K_1.00E+00atm
 r_j_Heat_Capacity_(cal/mol/K)_328.15K_1.00E+00atm
 r_j_ln(Q)_(kcal/mol)_328.15K_1.00E+00atm
 r_j_Enthalpy_(kcal/mol)_338.15K_1.00E+00atm
 r_j_Free_Energy_(kcal/mol)_338.15K_1.00E+00atm
 r_j_Internal_Energy_(kcal/mol)_338.15K_1.00E+00atm
 r_j_Heat_Capacity_(cal/mol/K)_338.15K_1.00E+00atm
 r_j_ln(Q)_(kcal/mol)_338.15K_1.00E+00atm
 r_j_Enthalpy_(kcal/mol)_348.15K_1.00E+00atm
 r_j_Free_Energy_(kcal/mol)_348.15K_1.00E+00atm
 r_j_Internal_Energy_(kcal/mol)_348.15K_1.00E+00atm
 r_j_Heat_Capacity_(cal/mol/K)_348.15K_1.00E+00atm
 r_j_ln(Q)_(kcal/mol)_348.15K_1.00E+00atm
 r_j_Enthalpy_(kcal/mol)_358.15K_1.00E+00atm
 r_j_Free_Energy_(kcal/mol)_358.15K_1.00E+00atm
 r_j_Internal_Energy_(kcal/mol)_358.15K_1.00E+00atm
 r_j_Heat_Capacity_(cal/mol/K)_358.15K_1.00E+00atm
 r_j_ln(Q)_(kcal/mol)_358.15K_1.00E+00atm
 r_j_Enthalpy_(kcal/mol)_368.15K_1.00E+00atm
 r_j_Free_Energy_(kcal/mol)_368.15K_1.00E+00atm
 r_j_Internal_Energy_(kcal/mol)_368.15K_1.00E+00atm
 r_j_Heat_Capacity_(cal/mol/K)_368.15K_1.00E+00atm
 r_j_ln(Q)_(kcal/mol)_368.15K_1.00E+00atm
 r_j_Enthalpy_(kcal/mol)_378.15K_1.00E+00atm
 r_j_Free_Energy_(kcal/mol)_378.15K_1.00E+00atm
 r_j_Internal_Energy_(kcal/mol)_378.15K_1.00E+00atm
 r_j_Heat_Capacity_(cal/mol/K)_378.15K_1.00E+00atm
 r_j_ln(Q)_(kcal/mol)_378.15K_1.00E+00atm
 r_j_Enthalpy_(kcal/mol)_388.15K_1.00E+00atm
 r_j_Free_Energy_(kcal/mol)_388.15K_1.00E+00atm
 r_j_Internal_Energy_(kcal/mol)_388.15K_1.00E+00atm
 r_j_Heat_Capacity_(cal/mol/K)_388.15K_1.00E+00atm
 r_j_ln(Q)_(kcal/mol)_388.15K_1.00E+00atm
 r_j_Zero_Point_Energy_(kcal/mol)_stage_2
 r_j_Total_Internal_Energy_(au)_298.15K_1.00E+00atm_stage_2
 r_j_Total_Enthalpy_(au)_298.15K_1.00E+00atm_stage_2
 r_j_Total_Free_Energy_(au)_298.15K_1.00E+00atm_stage_2
 r_j_Entropy_(cal/mol/K)_298.15K_1.00E+00atm_stage_2
 r_j_Total_Internal_Energy_(au)_308.15K_1.00E+00atm_stage_2
 r_j_Total_Enthalpy_(au)_308.15K_1.00E+00atm_stage_2
 r_j_Total_Free_Energy_(au)_308.15K_1.00E+00atm_stage_2
 r_j_Entropy_(cal/mol/K)_308.15K_1.00E+00atm_stage_2
 r_j_Total_Internal_Energy_(au)_318.15K_1.00E+00atm_stage_2
 r_j_Total_Enthalpy_(au)_318.15K_1.00E+00atm_stage_2
 r_j_Total_Free_Energy_(au)_318.15K_1.00E+00atm_stage_2
 r_j_Entropy_(cal/mol/K)_318.15K_1.00E+00atm_stage_2
 r_j_Total_Internal_Energy_(au)_328.15K_1.00E+00atm_stage_2
 r_j_Total_Enthalpy_(au)_328.15K_1.00E+00atm_stage_2
 r_j_Total_Free_Energy_(au)_328.15K_1.00E+00atm_stage_2
 r_j_Entropy_(cal/mol/K)_328.15K_1.00E+00atm_stage_2
 r_j_Total_Internal_Energy_(au)_338.15K_1.00E+00atm_stage_2
 r_j_Total_Enthalpy_(au)_338.15K_1.00E+00atm_stage_2
 r_j_Total_Free_Energy_(au)_338.15K_1.00E+00atm_stage_2
 r_j_Entropy_(cal/mol/K)_338.15K_1.00E+00atm_stage_2
 r_j_Total_Internal_Energy_(au)_348.15K_1.00E+00atm_stage_2
 r_j_Total_Enthalpy_(au)_348.15K_1.00E+00atm_stage_2
 r_j_Total_Free_Energy_(au)_348.15K_1.00E+00atm_stage_2
 r_j_Entropy_(cal/mol/K)_348.15K_1.00E+00atm_stage_2
 r_j_Total_Internal_Energy_(au)_358.15K_1.00E+00atm_stage_2
 r_j_Total_Enthalpy_(au)_358.15K_1.00E+00atm_stage_2
 r_j_Total_Free_Energy_(au)_358.15K_1.00E+00atm_stage_2
 r_j_Entropy_(cal/mol/K)_358.15K_1.00E+00atm_stage_2
 r_j_Total_Internal_Energy_(au)_368.15K_1.00E+00atm_stage_2
 r_j_Total_Enthalpy_(au)_368.15K_1.00E+00atm_stage_2
 r_j_Total_Free_Energy_(au)_368.15K_1.00E+00atm_stage_2
 r_j_Entropy_(cal/mol/K)_368.15K_1.00E+00atm_stage_2
 r_j_Total_Internal_Energy_(au)_378.15K_1.00E+00atm_stage_2
 r_j_Total_Enthalpy_(au)_378.15K_1.00E+00atm_stage_2
 r_j_Total_Free_Energy_(au)_378.15K_1.00E+00atm_stage_2
 r_j_Entropy_(cal/mol/K)_378.15K_1.00E+00atm_stage_2
 r_j_Total_Internal_Energy_(au)_388.15K_1.00E+00atm_stage_2
 r_j_Total_Enthalpy_(au)_388.15K_1.00E+00atm_stage_2
 r_j_Total_Free_Energy_(au)_388.15K_1.00E+00atm_stage_2
 r_j_Entropy_(cal/mol/K)_388.15K_1.00E+00atm_stage_2
 r_j_Gas_Phase_Energy_stage_2
 r_j_HOMO_stage_2
 r_j_LUMO_stage_2
 s_m_job_name
 r_j_Zero_Point_Energy_(kcal/mol)
 r_j_Entropy_(cal/mol/K)_298.15K_1.00E+00atm
 r_j_Total_Internal_Energy_(au)_298.15K_1.00E+00atm
 r_j_Total_Enthalpy_(au)_298.15K_1.00E+00atm
 r_j_Total_Free_Energy_(au)_298.15K_1.00E+00atm
 r_j_ESP_min,_kcal/mol
 r_j_ESP_max,_kcal/mol
 r_j_ESP_mean,_kcal/mol
 r_j_ESP_pos_mean,_kcal/mol
 r_j_ESP_neg_mean,_kcal/mol
 r_j_ESP_pos_variance,_(kcal/mol)**2
 r_j_ESP_neg_variance,_(kcal/mol)**2
 r_j_ESP_total_variance,_(kcal/mol)**2
 r_j_ESP_balance
 r_j_ESP_local_polarity,_kcal/mol
 s_matsci_Reaction_Workflow_Parent_Conformer_Groups
 s_matsci_Reaction_Workflow_Restrained_Distances
 s_matsci_Reaction_Workflow_Restrained_Angles
 b_matsci_Reaction_Workflow_Transition_State_Structure
 i_m_ct_format
 :::
 Amine_frag4_transition_state_1-2 
  0
  8 
  Amine_frag4_transition_state_1-2_stage_2 
  1
  DFT(b3lyp-d3) 
  cc-pvtz(-f) 
  -482.263046666631
  -482.263046666631
  -0.158692631673593
  -0.0102034163177122
  /home/laurikai/Schrodinger_WD/Frag4_rxwf_spe_B3LYP-D3_CC-PVTZ-F/Amine_frag4_transition_state_1-2_isomer5.in 
  /home/laurikai/Schrodinger_WD/Frag4_rxwf_spe_B3LYP-D3_CC-PVTZ-F/Amine_frag4_transition_state_1-2_isomer5.out 
  D:\DFT_revision\Revision\Final_structures\Primary\A4_E1_B3LYP-D3_CC-PVTZ-F_canonical 
  Frag4_amine_rxnwf_spe_B3LYP-D3_CC-PVTZ-F.mae 
  8
  Amine_frag4_transition_state_1-2_isomer5 
  35.3031352301824
  "Single Point" 
  /home/laurikai/Schrodinger_WD/Frag4_rxwf_spe_B3LYP-D3_CC-PVTZ-F/Amine_frag4_transition_state_1-2_isomer5.01.in 
  /home/laurikai/Schrodinger_WD/Frag4_rxwf_spe_B3LYP-D3_CC-PVTZ-F/Amine_frag4_transition_state_1-2_isomer5.01.mae 
  /home/laurikai/Schrodinger_WD/Frag4_rxwf_spe_B3LYP-D3_CC-PVTZ-F/Amine_frag4_transition_state_1-2_isomer5.log 
  /home/laurikai/Schrodinger_WD/Frag4_rxwf_spe_B3LYP-D3_CC-PVTZ-F/Amine_frag4_transition_state_1-2_isomer5.mae 
  382
  -349.176183751542
  3524.7235773751
  36.5920708461365
  1
  1
  TS 
  Transition_states 
  1
  4.8979816436768
  2
  8.42875982756726
  -23.9649006593707
  7.83627423873998
  45.2512908278728
  40.44807352497
  8.98500611395697
  -25.1517182873316
  8.37264846110731
  46.8111881911771
  41.0735755000139
  9.47942232571657
  -26.2674160940539
  8.84719260884454
  48.0989396441384
  41.547265800811
  9.98675069175788
  -27.3988574717247
  9.33464891086346
  49.3931883532877
  42.0162285619658
  10.5070433041903
  -28.5459569600491
  9.83506945927346
  50.6913642075527
  42.4807560234486
  11.0403268235644
  -29.7086353228622
  10.3484809146252
  51.9909595731244
  42.9411158453117
  11.5866033389929
  -30.8868182917502
  10.8748853660314
  53.2895742539188
  43.3975527739251
  12.1458516174397
  -32.0804354797786
  11.4142615804558
  54.5849486484572
  43.8502902691701
  12.7180286326008
  -33.2894194512693
  11.9665665315945
  55.8749867877203
  44.2995320811121
  13.3030712803319
  -34.5137049331249
  12.5317371153032
  57.1577708667642
  44.7454637664607
  150.965623396055
  -481.986516673355
  -481.985572487463
  -482.037452630983
  109.190948729802
  -481.985780891851
  -481.984805037809
  -482.039205371243
  110.779569694268
  -481.98502465761
  -481.984017135418
  -482.040983348884
  112.358442306366
  -481.984247846541
  -481.983208656199
  -482.042786415501
  113.928411285944
  -481.983450375631
  -481.982379517138
  -482.044614434907
  115.490167867039
  -481.982632202392
  -481.98152967575
  -482.046467280829
  117.044268695753
  -481.981793323496
  -481.980659128704
  -482.048344834914
  118.591153513174
  -481.98093377278
  -481.979767909838
  -482.050246984994
  120.131161475535
  -481.98005361881
  -481.978856087718
  -482.052173623601
  121.664546036943
  -481.979152962149
  -481.977923762907
  -482.054124646718
  123.191488376805
  -482.239702592598
  -0.158468028329582
  -0.0104376476975036
  828_Amine_frag4_rxwf 
  151.253660718021
  108.648869652651
  -482.009520715928
  -482.008576530036
  -482.060199114293
  -71.5061755189161
  47.9771955790374
  5.39677856425874
  21.3632413664218
  -29.1909628157998
  89.2596680433855
  581.428517085619
  670.688185129005
  0.115374620168419
  22.09050200699
  reactant 
  (15,25);(27,25);(26,25);(15,17);(15,16) 
  (15,17,16) 
  1
  2
 m_depend[86] { 
  # First column is dependency index #
  i_m_depend_dependency
  s_m_depend_property
  :::
  1 20 i_m_Spin_multiplicity 
  2 20 s_j_QM_Method 
  3 20 s_j_QM_Basis 
  4 20 r_j_Gas_Phase_Energy 
  5 20 r_j_Final_Energy 
  6 20 r_j_HOMO 
  7 20 r_j_LUMO 
  8 20 s_j_Jaguar_input_file 
  9 20 s_j_Jaguar_output_file 
  10 20 s_j_Task 
  11 20 s_j_Jaguar_restart_input_file 
  12 20 s_j_Jaguar_restart_mae_file 
  13 20 s_j_Jaguar_log_file 
  14 20 s_j_Jaguar_mae_file 
  15 20 i_j_Number_of_canonical_orbitals 
  16 20 r_j_Lowest_Frequency_(cm-1) 
  17 20 r_j_Highest_Frequency_(cm-1) 
  18 20 r_j_2nd_Lowest_Frequency_(cm-1) 
  19 20 i_j_Num_Negative_Frequencies 
  20 10 i_mmod_Serial_Number-OPLS3e 
  21 20 r_j_Enthalpy_(kcal/mol)_298.15K_1.00E+00atm 
  22 20 r_j_Free_Energy_(kcal/mol)_298.15K_1.00E+00atm 
  23 20 r_j_Internal_Energy_(kcal/mol)_298.15K_1.00E+00atm 
  24 20 r_j_Heat_Capacity_(cal/mol/K)_298.15K_1.00E+00atm 
  25 20 r_j_ln(Q)_(kcal/mol)_298.15K_1.00E+00atm 
  26 20 r_j_Enthalpy_(kcal/mol)_308.15K_1.00E+00atm 
  27 20 r_j_Free_Energy_(kcal/mol)_308.15K_1.00E+00atm 
  28 20 r_j_Internal_Energy_(kcal/mol)_308.15K_1.00E+00atm 
  29 20 r_j_Heat_Capacity_(cal/mol/K)_308.15K_1.00E+00atm 
  30 20 r_j_ln(Q)_(kcal/mol)_308.15K_1.00E+00atm 
  31 20 r_j_Enthalpy_(kcal/mol)_318.15K_1.00E+00atm 
  32 20 r_j_Free_Energy_(kcal/mol)_318.15K_1.00E+00atm 
  33 20 r_j_Internal_Energy_(kcal/mol)_318.15K_1.00E+00atm 
  34 20 r_j_Heat_Capacity_(cal/mol/K)_318.15K_1.00E+00atm 
  35 20 r_j_ln(Q)_(kcal/mol)_318.15K_1.00E+00atm 
  36 20 r_j_Enthalpy_(kcal/mol)_328.15K_1.00E+00atm 
  37 20 r_j_Free_Energy_(kcal/mol)_328.15K_1.00E+00atm 
  38 20 r_j_Internal_Energy_(kcal/mol)_328.15K_1.00E+00atm 
  39 20 r_j_Heat_Capacity_(cal/mol/K)_328.15K_1.00E+00atm 
  40 20 r_j_ln(Q)_(kcal/mol)_328.15K_1.00E+00atm 
  41 20 r_j_Enthalpy_(kcal/mol)_338.15K_1.00E+00atm 
  42 20 r_j_Free_Energy_(kcal/mol)_338.15K_1.00E+00atm 
  43 20 r_j_Internal_Energy_(kcal/mol)_338.15K_1.00E+00atm 
  44 20 r_j_Heat_Capacity_(cal/mol/K)_338.15K_1.00E+00atm 
  45 20 r_j_ln(Q)_(kcal/mol)_338.15K_1.00E+00atm 
  46 20 r_j_Enthalpy_(kcal/mol)_348.15K_1.00E+00atm 
  47 20 r_j_Free_Energy_(kcal/mol)_348.15K_1.00E+00atm 
  48 20 r_j_Internal_Energy_(kcal/mol)_348.15K_1.00E+00atm 
  49 20 r_j_Heat_Capacity_(cal/mol/K)_348.15K_1.00E+00atm 
  50 20 r_j_ln(Q)_(kcal/mol)_348.15K_1.00E+00atm 
  51 20 r_j_Enthalpy_(kcal/mol)_358.15K_1.00E+00atm 
  52 20 r_j_Free_Energy_(kcal/mol)_358.15K_1.00E+00atm 
  53 20 r_j_Internal_Energy_(kcal/mol)_358.15K_1.00E+00atm 
  54 20 r_j_Heat_Capacity_(cal/mol/K)_358.15K_1.00E+00atm 
  55 20 r_j_ln(Q)_(kcal/mol)_358.15K_1.00E+00atm 
  56 20 r_j_Enthalpy_(kcal/mol)_368.15K_1.00E+00atm 
  57 20 r_j_Free_Energy_(kcal/mol)_368.15K_1.00E+00atm 
  58 20 r_j_Internal_Energy_(kcal/mol)_368.15K_1.00E+00atm 
  59 20 r_j_Heat_Capacity_(cal/mol/K)_368.15K_1.00E+00atm 
  60 20 r_j_ln(Q)_(kcal/mol)_368.15K_1.00E+00atm 
  61 20 r_j_Enthalpy_(kcal/mol)_378.15K_1.00E+00atm 
  62 20 r_j_Free_Energy_(kcal/mol)_378.15K_1.00E+00atm 
  63 20 r_j_Internal_Energy_(kcal/mol)_378.15K_1.00E+00atm 
  64 20 r_j_Heat_Capacity_(cal/mol/K)_378.15K_1.00E+00atm 
  65 20 r_j_ln(Q)_(kcal/mol)_378.15K_1.00E+00atm 
  66 20 r_j_Enthalpy_(kcal/mol)_388.15K_1.00E+00atm 
  67 20 r_j_Free_Energy_(kcal/mol)_388.15K_1.00E+00atm 
  68 20 r_j_Internal_Energy_(kcal/mol)_388.15K_1.00E+00atm 
  69 20 r_j_Heat_Capacity_(cal/mol/K)_388.15K_1.00E+00atm 
  70 20 r_j_ln(Q)_(kcal/mol)_388.15K_1.00E+00atm 
  71 30 s_m_job_name 
  72 20 r_j_Zero_Point_Energy_(kcal/mol) 
  73 20 r_j_Entropy_(cal/mol/K)_298.15K_1.00E+00atm 
  74 20 r_j_Total_Internal_Energy_(au)_298.15K_1.00E+00atm 
  75 20 r_j_Total_Enthalpy_(au)_298.15K_1.00E+00atm 
  76 20 r_j_Total_Free_Energy_(au)_298.15K_1.00E+00atm 
  77 20 r_j_ESP_min,_kcal/mol 
  78 20 r_j_ESP_max,_kcal/mol 
  79 20 r_j_ESP_mean,_kcal/mol 
  80 20 r_j_ESP_pos_mean,_kcal/mol 
  81 20 r_j_ESP_neg_mean,_kcal/mol 
  82 20 r_j_ESP_pos_variance,_(kcal/mol)**2 
  83 20 r_j_ESP_neg_variance,_(kcal/mol)**2 
  84 20 r_j_ESP_total_variance,_(kcal/mol)**2 
  85 20 r_j_ESP_balance 
  86 20 r_j_ESP_local_polarity,_kcal/mol 
  :::
 } 
 m_atom[27] { 
  # First column is atom index #
  i_m_mmod_type
  r_m_x_coord
  r_m_y_coord
  r_m_z_coord
  i_m_color
  r_m_charge1
  r_m_charge2
  i_m_atomic_number
  i_m_formal_charge
  s_m_color_rgb
  s_m_atom_name
  s_m_label_format
  i_m_label_color
  s_m_label_user_text
  r_j_EPN
  r_j_Max_surface_ESP
  r_j_Min_surface_ESP
  i_m_Hcount
  i_rdk_index
  s_bioluminate_saved_label_format
  b_matsci_Reaction_Workflow_Keep_Atom
  b_matsci_Reaction_Workflow_Restrained_Atom
  i_matsci_Reaction_Workflow_Superposition_Atom
  :::
  1 3 -0.361816 0.348272 -0.823663 10 0.02638 0.02638 6 0 1EE11E  C1  %HIDDEN  10 ""  -14.6673524558369 0 0 1 0 ""  <> <> <>
  2 3 -1.412413 -0.650957 -0.343981 10 0.08161 0.08161 6 0 1EE11E  C2  %HIDDEN  10 ""  -14.6667961692402 0 0 2 2 ""  <> <> <>
  3 3 -0.553030 1.728135 -0.201685 10 -0.19167 -0.19167 6 0 1EE11E  C3  %HIDDEN  10 ""  -14.7331943781708 0 0 3 3 ""  <> <> <>
  4 16 -1.227332 -0.850389 1.044155 16 -0.43767 -0.43767 8 0 E11E1E  O4  %HIDDEN  16 ""  -22.297825775308 19.2917832726302 -1.66020053842346 0 4 ""  <> <> <>
  5 3 -2.189283 -1.720808 1.618677 10 0.13166 0.13166 6 0 1EE11E  C5  %HIDDEN  10 ""  -14.6825023712463 0 0 3 5 ""  <> <> <>
  6 41 -0.435415 0.422680 -1.909303 21 0.13328 0.13328 1 0 FFFFFF  H6  %HIDDEN  21 ""  -1.07302988245085 41.0397921992754 22.0497324782606 0 <> ""  <> <> <>
  7 41 -2.414486 -0.255595 -0.552016 21 0.03699 0.03699 1 0 FFFFFF  H7  %HIDDEN  21 ""  -1.07971515299285 33.5878574398539 12.3331920633501 0 <> ""  <> <> <>
  8 41 -1.312051 -1.603351 -0.882384 21 0.03699 0.03699 1 0 FFFFFF  H8  %HIDDEN  21 ""  -1.08121365174368 41.9148323906948 18.5856515707977 0 <> ""  <> <> <>
  9 41 -1.545012 2.104760 -0.447889 21 0.09400 0.09400 1 0 FFFFFF  H9  %HIDDEN  21 ""  -1.08969749810994 31.7191148180799 13.1654444614068 0 <> ""  <> <> <>
  10 41 -0.471620 1.679561 0.883255 21 0.09400 0.09400 1 0 FFFFFF  H10  %HIDDEN  21 ""  -1.09395839209329 28.0131055243096 -0.447780802932501 0 <> ""  <> <> <>
  11 41 0.180110 2.436848 -0.578169 21 0.09400 0.09400 1 0 FFFFFF  H11  %HIDDEN  21 ""  -1.09501570582634 21.6444097181675 3.63933524294335 0 <> ""  <> <> <>
  12 41 -1.948493 -1.811710 2.674389 21 0.04294 0.04294 1 0 FFFFFF  H12  %HIDDEN  21 ""  -1.08698855766634 25.6057664997353 4.67052194487555 0 <> ""  <> <> <>
  13 41 -3.200632 -1.315067 1.513748 21 0.04294 0.04294 1 0 FFFFFF  H13  %HIDDEN  21 ""  -1.08974090234364 27.3291752054248 8.23545936988925 0 <> ""  <> <> <>
  14 41 -2.156434 -2.712172 1.154827 21 0.04294 0.04294 1 0 FFFFFF  H14  %HIDDEN  21 ""  -1.08935930008818 27.8340291308435 13.0795665547265 0 <> ""  <> <> <>
  15 3 2.433699 0.837483 -0.971620 10 -0.08644 -0.08644 6 0 1EE11E  C15  %HIDDEN  10 ""  -14.7342751371973 0 0 2 <> ""  1 1 <>
  16 18 4.435778 1.234516 -1.390192 16 -0.95421 -0.95421 8 -1 E11E1E  O1  %HIDDEN  16 ""  -22.4891640048316 -45.8440759833534 -71.5061755189161 0 <> ""  1 1 <>
  17 3 3.762724 0.131189 -1.025509 10 0.42490 0.42490 6 0 1EE11E  C17  %HIDDEN  10 ""  -14.7489486972608 0 0 1 <> ""  1 1 <>
  18 3 3.812718 -1.041089 -2.020599 10 -0.15442 -0.15442 6 0 1EE11E  C18  %HIDDEN  10 ""  -14.7988495268738 0 0 3 <> ""  1 <> <>
  19 41 2.392482 1.589481 -0.197749 21 0.09368 0.09368 1 0 FFFFFF  H1  %HIDDEN  21 ""  -1.11914577802121 24.8970445803872 -51.9562024623907 0 <> ""  1 <> <>
  20 41 2.118680 1.191049 -1.944955 21 0.09368 0.09368 1 0 FFFFFF  H2  %HIDDEN  21 ""  -1.11764319471609 27.0876630104121 -51.7783079626577 0 <> ""  1 <> <>
  21 41 4.013559 -0.284300 -0.017530 21 -0.08905 -0.08905 1 0 FFFFFF  H3  %HIDDEN  21 ""  -1.1832132166159 15.515747000278 -55.9267143191236 0 <> ""  1 <> <>
  22 41 3.200599 -1.900094 -1.708556 21 0.03770 0.03770 1 0 FFFFFF  H4  %HIDDEN  21 ""  -1.14354884414403 28.8102143800981 -11.3383388293725 0 <> ""  1 <> <>
  23 41 3.493212 -0.707256 -3.010159 21 0.03770 0.03770 1 0 FFFFFF  H5  %HIDDEN  21 ""  -1.15417615996058 16.2387077356809 -55.2691871434406 0 <> ""  1 <> <>
  24 41 4.842648 -1.388478 -2.104236 21 0.03770 0.03770 1 0 FFFFFF  H24  %HIDDEN  21 ""  -1.15472186522898 -7.50084984906183 -56.5496141944461 0 <> ""  1 <> <>
  25 32 1.006155 -0.171688 -0.527596 123 -0.25147 -0.25147 7 1 0F00FF  N1  %HIDDEN  123 ""  -18.2911693725898 0 0 2 <> ""  1 1 2
  26 44 1.076029 -0.380044 0.465736 21 0.29093 0.29093 1 0 FFFFFF  H26  %HIDDEN  21 ""  -0.990071642115119 41.3534537199834 6.62728622071973 0 <> ""  1 1 3
  27 44 1.173189 -1.044447 -1.021603 21 0.29093 0.29093 1 0 FFFFFF  H27  %HIDDEN  21 ""  -0.988307643083456 47.9771955790374 16.1361505824447 0 <> ""  1 1 1
  :::
 } 
 m_bond[26] { 
  # First column is bond index #
  i_m_from
  i_m_to
  i_m_order
  i_m_from_rep
  i_m_to_rep
  :::
  1 1 2 1 2 2
  2 1 3 1 2 2
  3 1 6 1 2 2
  4 1 25 1 2 2
  5 2 4 1 2 2
  6 2 7 1 2 2
  7 2 8 1 2 2
  8 3 9 1 2 2
  9 3 10 1 2 2
  10 3 11 1 2 2
  11 4 5 1 2 2
  12 5 12 1 2 2
  13 5 13 1 2 2
  14 5 14 1 2 2
  15 15 19 1 2 2
  16 15 20 1 2 2
  17 15 17 1 2 2
  18 15 25 1 2 2
  19 16 17 1 2 2
  20 17 21 1 2 2
  21 17 18 1 2 2
  22 18 24 1 2 2
  23 18 23 1 2 2
  24 18 22 1 2 2
  25 25 27 1 2 2
  26 25 26 1 2 2
  :::
 } 
} 

f_m_ct { 
 s_m_title
 i_m_stars
 s_m_entry_id
 s_m_entry_name
 i_m_Spin_multiplicity
 s_j_QM_Method
 s_j_QM_Basis
 r_j_Gas_Phase_Energy
 r_j_Final_Energy
 r_j_HOMO
 r_j_LUMO
 s_j_Jaguar_input_file
 s_j_Jaguar_output_file
 s_m_Source_Path
 s_m_Source_File
 i_m_Source_File_Index
 s_j_jname
 r_j_Gas_Phase_Relative_Energy_(kcal/mol)
 s_j_Task
 s_j_Jaguar_restart_input_file
 s_j_Jaguar_restart_mae_file
 s_j_Jaguar_log_file
 s_j_Jaguar_mae_file
 i_j_Number_of_canonical_orbitals
 r_j_Lowest_Frequency_(cm-1)
 r_j_Highest_Frequency_(cm-1)
 r_j_2nd_Lowest_Frequency_(cm-1)
 i_j_Num_Negative_Frequencies
 b_matsci_Reaction_Workflow_Structure
 s_matsci_Reaction_Workflow_Conformers_Group
 s_matsci_Reaction_Workflow_Sibling_Group
 i_mmod_Serial_Number-OPLS3e
 r_mmod_Relative_Potential_Energy-OPLS3e_global
 i_matsci_Workflow_Stage
 r_j_Enthalpy_(kcal/mol)_298.15K_1.00E+00atm
 r_j_Free_Energy_(kcal/mol)_298.15K_1.00E+00atm
 r_j_Internal_Energy_(kcal/mol)_298.15K_1.00E+00atm
 r_j_Heat_Capacity_(cal/mol/K)_298.15K_1.00E+00atm
 r_j_ln(Q)_(kcal/mol)_298.15K_1.00E+00atm
 r_j_Enthalpy_(kcal/mol)_308.15K_1.00E+00atm
 r_j_Free_Energy_(kcal/mol)_308.15K_1.00E+00atm
 r_j_Internal_Energy_(kcal/mol)_308.15K_1.00E+00atm
 r_j_Heat_Capacity_(cal/mol/K)_308.15K_1.00E+00atm
 r_j_ln(Q)_(kcal/mol)_308.15K_1.00E+00atm
 r_j_Enthalpy_(kcal/mol)_318.15K_1.00E+00atm
 r_j_Free_Energy_(kcal/mol)_318.15K_1.00E+00atm
 r_j_Internal_Energy_(kcal/mol)_318.15K_1.00E+00atm
 r_j_Heat_Capacity_(cal/mol/K)_318.15K_1.00E+00atm
 r_j_ln(Q)_(kcal/mol)_318.15K_1.00E+00atm
 r_j_Enthalpy_(kcal/mol)_328.15K_1.00E+00atm
 r_j_Free_Energy_(kcal/mol)_328.15K_1.00E+00atm
 r_j_Internal_Energy_(kcal/mol)_328.15K_1.00E+00atm
 r_j_Heat_Capacity_(cal/mol/K)_328.15K_1.00E+00atm
 r_j_ln(Q)_(kcal/mol)_328.15K_1.00E+00atm
 r_j_Enthalpy_(kcal/mol)_338.15K_1.00E+00atm
 r_j_Free_Energy_(kcal/mol)_338.15K_1.00E+00atm
 r_j_Internal_Energy_(kcal/mol)_338.15K_1.00E+00atm
 r_j_Heat_Capacity_(cal/mol/K)_338.15K_1.00E+00atm
 r_j_ln(Q)_(kcal/mol)_338.15K_1.00E+00atm
 r_j_Enthalpy_(kcal/mol)_348.15K_1.00E+00atm
 r_j_Free_Energy_(kcal/mol)_348.15K_1.00E+00atm
 r_j_Internal_Energy_(kcal/mol)_348.15K_1.00E+00atm
 r_j_Heat_Capacity_(cal/mol/K)_348.15K_1.00E+00atm
 r_j_ln(Q)_(kcal/mol)_348.15K_1.00E+00atm
 r_j_Enthalpy_(kcal/mol)_358.15K_1.00E+00atm
 r_j_Free_Energy_(kcal/mol)_358.15K_1.00E+00atm
 r_j_Internal_Energy_(kcal/mol)_358.15K_1.00E+00atm
 r_j_Heat_Capacity_(cal/mol/K)_358.15K_1.00E+00atm
 r_j_ln(Q)_(kcal/mol)_358.15K_1.00E+00atm
 r_j_Enthalpy_(kcal/mol)_368.15K_1.00E+00atm
 r_j_Free_Energy_(kcal/mol)_368.15K_1.00E+00atm
 r_j_Internal_Energy_(kcal/mol)_368.15K_1.00E+00atm
 r_j_Heat_Capacity_(cal/mol/K)_368.15K_1.00E+00atm
 r_j_ln(Q)_(kcal/mol)_368.15K_1.00E+00atm
 r_j_Enthalpy_(kcal/mol)_378.15K_1.00E+00atm
 r_j_Free_Energy_(kcal/mol)_378.15K_1.00E+00atm
 r_j_Internal_Energy_(kcal/mol)_378.15K_1.00E+00atm
 r_j_Heat_Capacity_(cal/mol/K)_378.15K_1.00E+00atm
 r_j_ln(Q)_(kcal/mol)_378.15K_1.00E+00atm
 r_j_Enthalpy_(kcal/mol)_388.15K_1.00E+00atm
 r_j_Free_Energy_(kcal/mol)_388.15K_1.00E+00atm
 r_j_Internal_Energy_(kcal/mol)_388.15K_1.00E+00atm
 r_j_Heat_Capacity_(cal/mol/K)_388.15K_1.00E+00atm
 r_j_ln(Q)_(kcal/mol)_388.15K_1.00E+00atm
 r_j_Zero_Point_Energy_(kcal/mol)_stage_2
 r_j_Total_Internal_Energy_(au)_298.15K_1.00E+00atm_stage_2
 r_j_Total_Enthalpy_(au)_298.15K_1.00E+00atm_stage_2
 r_j_Total_Free_Energy_(au)_298.15K_1.00E+00atm_stage_2
 r_j_Entropy_(cal/mol/K)_298.15K_1.00E+00atm_stage_2
 r_j_Total_Internal_Energy_(au)_308.15K_1.00E+00atm_stage_2
 r_j_Total_Enthalpy_(au)_308.15K_1.00E+00atm_stage_2
 r_j_Total_Free_Energy_(au)_308.15K_1.00E+00atm_stage_2
 r_j_Entropy_(cal/mol/K)_308.15K_1.00E+00atm_stage_2
 r_j_Total_Internal_Energy_(au)_318.15K_1.00E+00atm_stage_2
 r_j_Total_Enthalpy_(au)_318.15K_1.00E+00atm_stage_2
 r_j_Total_Free_Energy_(au)_318.15K_1.00E+00atm_stage_2
 r_j_Entropy_(cal/mol/K)_318.15K_1.00E+00atm_stage_2
 r_j_Total_Internal_Energy_(au)_328.15K_1.00E+00atm_stage_2
 r_j_Total_Enthalpy_(au)_328.15K_1.00E+00atm_stage_2
 r_j_Total_Free_Energy_(au)_328.15K_1.00E+00atm_stage_2
 r_j_Entropy_(cal/mol/K)_328.15K_1.00E+00atm_stage_2
 r_j_Total_Internal_Energy_(au)_338.15K_1.00E+00atm_stage_2
 r_j_Total_Enthalpy_(au)_338.15K_1.00E+00atm_stage_2
 r_j_Total_Free_Energy_(au)_338.15K_1.00E+00atm_stage_2
 r_j_Entropy_(cal/mol/K)_338.15K_1.00E+00atm_stage_2
 r_j_Total_Internal_Energy_(au)_348.15K_1.00E+00atm_stage_2
 r_j_Total_Enthalpy_(au)_348.15K_1.00E+00atm_stage_2
 r_j_Total_Free_Energy_(au)_348.15K_1.00E+00atm_stage_2
 r_j_Entropy_(cal/mol/K)_348.15K_1.00E+00atm_stage_2
 r_j_Total_Internal_Energy_(au)_358.15K_1.00E+00atm_stage_2
 r_j_Total_Enthalpy_(au)_358.15K_1.00E+00atm_stage_2
 r_j_Total_Free_Energy_(au)_358.15K_1.00E+00atm_stage_2
 r_j_Entropy_(cal/mol/K)_358.15K_1.00E+00atm_stage_2
 r_j_Total_Internal_Energy_(au)_368.15K_1.00E+00atm_stage_2
 r_j_Total_Enthalpy_(au)_368.15K_1.00E+00atm_stage_2
 r_j_Total_Free_Energy_(au)_368.15K_1.00E+00atm_stage_2
 r_j_Entropy_(cal/mol/K)_368.15K_1.00E+00atm_stage_2
 r_j_Total_Internal_Energy_(au)_378.15K_1.00E+00atm_stage_2
 r_j_Total_Enthalpy_(au)_378.15K_1.00E+00atm_stage_2
 r_j_Total_Free_Energy_(au)_378.15K_1.00E+00atm_stage_2
 r_j_Entropy_(cal/mol/K)_378.15K_1.00E+00atm_stage_2
 r_j_Total_Internal_Energy_(au)_388.15K_1.00E+00atm_stage_2
 r_j_Total_Enthalpy_(au)_388.15K_1.00E+00atm_stage_2
 r_j_Total_Free_Energy_(au)_388.15K_1.00E+00atm_stage_2
 r_j_Entropy_(cal/mol/K)_388.15K_1.00E+00atm_stage_2
 r_j_Gas_Phase_Energy_stage_2
 r_j_HOMO_stage_2
 r_j_LUMO_stage_2
 s_m_job_name
 r_j_Zero_Point_Energy_(kcal/mol)
 r_j_Entropy_(cal/mol/K)_298.15K_1.00E+00atm
 r_j_Total_Internal_Energy_(au)_298.15K_1.00E+00atm
 r_j_Total_Enthalpy_(au)_298.15K_1.00E+00atm
 r_j_Total_Free_Energy_(au)_298.15K_1.00E+00atm
 r_j_ESP_min,_kcal/mol
 r_j_ESP_max,_kcal/mol
 r_j_ESP_mean,_kcal/mol
 r_j_ESP_pos_mean,_kcal/mol
 r_j_ESP_neg_mean,_kcal/mol
 r_j_ESP_pos_variance,_(kcal/mol)**2
 r_j_ESP_neg_variance,_(kcal/mol)**2
 r_j_ESP_total_variance,_(kcal/mol)**2
 r_j_ESP_balance
 r_j_ESP_local_polarity,_kcal/mol
 s_matsci_Reaction_Workflow_Parent_Conformer_Groups
 s_matsci_Reaction_Workflow_Restrained_Distances
 s_matsci_Reaction_Workflow_Restrained_Angles
 b_matsci_Reaction_Workflow_Transition_State_Structure
 i_m_ct_format
 :::
 Amine_frag4_transition_state_1-4 
  0
  9 
  Amine_frag4_transition_state_1-4_stage_2 
  1
  DFT(b3lyp-d3) 
  cc-pvtz(-f) 
  -482.264355496985
  -482.264355496985
  -0.160124631177605
  -0.00859181348516324
  /home/laurikai/Schrodinger_WD/Frag4_rxwf_spe_B3LYP-D3_CC-PVTZ-F/Amine_frag4_transition_state_1-4_isomer7.in 
  /home/laurikai/Schrodinger_WD/Frag4_rxwf_spe_B3LYP-D3_CC-PVTZ-F/Amine_frag4_transition_state_1-4_isomer7.out 
  D:\DFT_revision\Revision\Final_structures\Primary\A4_E1_B3LYP-D3_CC-PVTZ-F_canonical 
  Frag4_amine_rxnwf_spe_B3LYP-D3_CC-PVTZ-F.mae 
  9
  Amine_frag4_transition_state_1-4_isomer7 
  34.4818324035795
  "Single Point" 
  /home/laurikai/Schrodinger_WD/Frag4_rxwf_spe_B3LYP-D3_CC-PVTZ-F/Amine_frag4_transition_state_1-4_isomer7.01.in 
  /home/laurikai/Schrodinger_WD/Frag4_rxwf_spe_B3LYP-D3_CC-PVTZ-F/Amine_frag4_transition_state_1-4_isomer7.01.mae 
  /home/laurikai/Schrodinger_WD/Frag4_rxwf_spe_B3LYP-D3_CC-PVTZ-F/Amine_frag4_transition_state_1-4_isomer7.log 
  /home/laurikai/Schrodinger_WD/Frag4_rxwf_spe_B3LYP-D3_CC-PVTZ-F/Amine_frag4_transition_state_1-4_isomer7.mae 
  382
  -366.497556838687
  3534.97006349861
  18.8751636703977
  1
  1
  TS 
  Transition_states 
  1
  6.407262802124
  2
  8.45004646628779
  -23.9777598609531
  7.85756087746051
  45.3191573032419
  40.4697773466744
  8.9906948919002
  -25.1451324348516
  8.37833723905055
  46.8276978445974
  41.0628205883225
  9.48527320293828
  -26.2608037477675
  8.85304348606625
  48.1148719205333
  41.5368070290861
  9.99275853380151
  -27.3922236443805
  9.34065675290709
  49.4086687964021
  42.0060555682114
  10.513204161384
  -28.5393063733071
  9.84123031646716
  50.7065041423333
  42.47085893178
  11.0466377871129
  -29.7019724574698
  10.3547918781737
  52.0058558496083
  42.9314852826297
  11.5930623969178
  -30.8801474292442
  10.8813444239562
  53.3043094510321
  43.3881798723553
  12.1524575143445
  -32.073760736711
  11.4208674773605
  54.5995916168034
  43.8411666579532
  12.7247807361355
  -33.2827448069179
  11.9733186351292
  55.8895934318131
  44.2906498708949
  13.3099694563348
  -34.5070342515808
  12.5386352913061
  57.172385086244
  44.7368155283216
  150.982698083679
  -481.987688962988
  -481.986744777096
  -482.038623273192
  109.187481434129
  -481.986952912872
  -481.98597705883
  -482.040375962685
  110.776658532377
  -481.986196420309
  -481.985188898117
  -482.042153898105
  112.356048878534
  -481.985419359101
  -481.984380168759
  -482.04395693049
  113.926503666561
  -481.984621644346
  -481.983550785853
  -482.045784923188
  115.48871960577
  -481.983803231897
  -481.982700705255
  -482.047637749543
  117.043257919238
  -481.982964116998
  -481.981829922206
  -482.049515290884
  118.590562128052
  -481.982104332279
  -481.980938469336
  -482.051417434779
  120.130974469796
  -481.981223945314
  -481.980026414221
  -482.053344073544
  121.664750874133
  -481.980323055872
  -481.97909385663
  -482.055295102976
  123.192074476145
  -482.24091088951
  -0.160044723453361
  -0.00873166021355043
  828_Amine_frag4_rxwf 
  151.216820938949
  108.763395362203
  -482.010854331789
  -482.009910145897
  -482.061587145014
  -70.8136614277746
  48.9143456289843
  4.63433901078113
  20.6528679618304
  -28.5482121662108
  80.0695136007225
  568.413701516522
  648.483215117244
  0.108226658322504
  21.8023461054298
  reactant 
  (15,25);(27,25);(26,25);(15,17);(15,16) 
  (15,17,16) 
  1
  2
 m_depend[86] { 
  # First column is dependency index #
  i_m_depend_dependency
  s_m_depend_property
  :::
  1 20 i_m_Spin_multiplicity 
  2 20 s_j_QM_Method 
  3 20 s_j_QM_Basis 
  4 20 r_j_Gas_Phase_Energy 
  5 20 r_j_Final_Energy 
  6 20 r_j_HOMO 
  7 20 r_j_LUMO 
  8 20 s_j_Jaguar_input_file 
  9 20 s_j_Jaguar_output_file 
  10 20 s_j_Task 
  11 20 s_j_Jaguar_restart_input_file 
  12 20 s_j_Jaguar_restart_mae_file 
  13 20 s_j_Jaguar_log_file 
  14 20 s_j_Jaguar_mae_file 
  15 20 i_j_Number_of_canonical_orbitals 
  16 20 r_j_Lowest_Frequency_(cm-1) 
  17 20 r_j_Highest_Frequency_(cm-1) 
  18 20 r_j_2nd_Lowest_Frequency_(cm-1) 
  19 20 i_j_Num_Negative_Frequencies 
  20 10 i_mmod_Serial_Number-OPLS3e 
  21 20 r_j_Enthalpy_(kcal/mol)_298.15K_1.00E+00atm 
  22 20 r_j_Free_Energy_(kcal/mol)_298.15K_1.00E+00atm 
  23 20 r_j_Internal_Energy_(kcal/mol)_298.15K_1.00E+00atm 
  24 20 r_j_Heat_Capacity_(cal/mol/K)_298.15K_1.00E+00atm 
  25 20 r_j_ln(Q)_(kcal/mol)_298.15K_1.00E+00atm 
  26 20 r_j_Enthalpy_(kcal/mol)_308.15K_1.00E+00atm 
  27 20 r_j_Free_Energy_(kcal/mol)_308.15K_1.00E+00atm 
  28 20 r_j_Internal_Energy_(kcal/mol)_308.15K_1.00E+00atm 
  29 20 r_j_Heat_Capacity_(cal/mol/K)_308.15K_1.00E+00atm 
  30 20 r_j_ln(Q)_(kcal/mol)_308.15K_1.00E+00atm 
  31 20 r_j_Enthalpy_(kcal/mol)_318.15K_1.00E+00atm 
  32 20 r_j_Free_Energy_(kcal/mol)_318.15K_1.00E+00atm 
  33 20 r_j_Internal_Energy_(kcal/mol)_318.15K_1.00E+00atm 
  34 20 r_j_Heat_Capacity_(cal/mol/K)_318.15K_1.00E+00atm 
  35 20 r_j_ln(Q)_(kcal/mol)_318.15K_1.00E+00atm 
  36 20 r_j_Enthalpy_(kcal/mol)_328.15K_1.00E+00atm 
  37 20 r_j_Free_Energy_(kcal/mol)_328.15K_1.00E+00atm 
  38 20 r_j_Internal_Energy_(kcal/mol)_328.15K_1.00E+00atm 
  39 20 r_j_Heat_Capacity_(cal/mol/K)_328.15K_1.00E+00atm 
  40 20 r_j_ln(Q)_(kcal/mol)_328.15K_1.00E+00atm 
  41 20 r_j_Enthalpy_(kcal/mol)_338.15K_1.00E+00atm 
  42 20 r_j_Free_Energy_(kcal/mol)_338.15K_1.00E+00atm 
  43 20 r_j_Internal_Energy_(kcal/mol)_338.15K_1.00E+00atm 
  44 20 r_j_Heat_Capacity_(cal/mol/K)_338.15K_1.00E+00atm 
  45 20 r_j_ln(Q)_(kcal/mol)_338.15K_1.00E+00atm 
  46 20 r_j_Enthalpy_(kcal/mol)_348.15K_1.00E+00atm 
  47 20 r_j_Free_Energy_(kcal/mol)_348.15K_1.00E+00atm 
  48 20 r_j_Internal_Energy_(kcal/mol)_348.15K_1.00E+00atm 
  49 20 r_j_Heat_Capacity_(cal/mol/K)_348.15K_1.00E+00atm 
  50 20 r_j_ln(Q)_(kcal/mol)_348.15K_1.00E+00atm 
  51 20 r_j_Enthalpy_(kcal/mol)_358.15K_1.00E+00atm 
  52 20 r_j_Free_Energy_(kcal/mol)_358.15K_1.00E+00atm 
  53 20 r_j_Internal_Energy_(kcal/mol)_358.15K_1.00E+00atm 
  54 20 r_j_Heat_Capacity_(cal/mol/K)_358.15K_1.00E+00atm 
  55 20 r_j_ln(Q)_(kcal/mol)_358.15K_1.00E+00atm 
  56 20 r_j_Enthalpy_(kcal/mol)_368.15K_1.00E+00atm 
  57 20 r_j_Free_Energy_(kcal/mol)_368.15K_1.00E+00atm 
  58 20 r_j_Internal_Energy_(kcal/mol)_368.15K_1.00E+00atm 
  59 20 r_j_Heat_Capacity_(cal/mol/K)_368.15K_1.00E+00atm 
  60 20 r_j_ln(Q)_(kcal/mol)_368.15K_1.00E+00atm 
  61 20 r_j_Enthalpy_(kcal/mol)_378.15K_1.00E+00atm 
  62 20 r_j_Free_Energy_(kcal/mol)_378.15K_1.00E+00atm 
  63 20 r_j_Internal_Energy_(kcal/mol)_378.15K_1.00E+00atm 
  64 20 r_j_Heat_Capacity_(cal/mol/K)_378.15K_1.00E+00atm 
  65 20 r_j_ln(Q)_(kcal/mol)_378.15K_1.00E+00atm 
  66 20 r_j_Enthalpy_(kcal/mol)_388.15K_1.00E+00atm 
  67 20 r_j_Free_Energy_(kcal/mol)_388.15K_1.00E+00atm 
  68 20 r_j_Internal_Energy_(kcal/mol)_388.15K_1.00E+00atm 
  69 20 r_j_Heat_Capacity_(cal/mol/K)_388.15K_1.00E+00atm 
  70 20 r_j_ln(Q)_(kcal/mol)_388.15K_1.00E+00atm 
  71 30 s_m_job_name 
  72 20 r_j_Zero_Point_Energy_(kcal/mol) 
  73 20 r_j_Entropy_(cal/mol/K)_298.15K_1.00E+00atm 
  74 20 r_j_Total_Internal_Energy_(au)_298.15K_1.00E+00atm 
  75 20 r_j_Total_Enthalpy_(au)_298.15K_1.00E+00atm 
  76 20 r_j_Total_Free_Energy_(au)_298.15K_1.00E+00atm 
  77 20 r_j_ESP_min,_kcal/mol 
  78 20 r_j_ESP_max,_kcal/mol 
  79 20 r_j_ESP_mean,_kcal/mol 
  80 20 r_j_ESP_pos_mean,_kcal/mol 
  81 20 r_j_ESP_neg_mean,_kcal/mol 
  82 20 r_j_ESP_pos_variance,_(kcal/mol)**2 
  83 20 r_j_ESP_neg_variance,_(kcal/mol)**2 
  84 20 r_j_ESP_total_variance,_(kcal/mol)**2 
  85 20 r_j_ESP_balance 
  86 20 r_j_ESP_local_polarity,_kcal/mol 
  :::
 } 
 m_atom[27] { 
  # First column is atom index #
  i_m_mmod_type
  r_m_x_coord
  r_m_y_coord
  r_m_z_coord
  i_m_color
  r_m_charge1
  r_m_charge2
  i_m_atomic_number
  i_m_formal_charge
  s_m_color_rgb
  s_m_atom_name
  s_m_label_format
  i_m_label_color
  s_m_label_user_text
  r_j_EPN
  r_j_Max_surface_ESP
  r_j_Min_surface_ESP
  i_m_Hcount
  i_rdk_index
  s_bioluminate_saved_label_format
  b_matsci_Reaction_Workflow_Keep_Atom
  b_matsci_Reaction_Workflow_Restrained_Atom
  i_matsci_Reaction_Workflow_Superposition_Atom
  :::
  1 3 -0.199102 1.147017 0.181317 10 0.02638 0.02638 6 0 1EE11E  C1  %HIDDEN  10 ""  -14.6680128196121 0 0 1 0 ""  <> <> <>
  2 3 -1.094649 0.062455 -0.407710 10 0.08161 0.08161 6 0 1EE11E  C2  %HIDDEN  10 ""  -14.6709707440846 0 0 2 2 ""  <> <> <>
  3 3 -0.639275 1.571963 1.581502 10 -0.19167 -0.19167 6 0 1EE11E  C3  %HIDDEN  10 ""  -14.7273520373793 0 0 3 3 ""  <> <> <>
  4 16 -0.920695 -1.110571 0.367129 16 -0.43767 -0.43767 8 0 E11E1E  O4  %HIDDEN  16 ""  -22.3012383370279 12.8135606017203 -2.7321838856961 0 4 ""  <> <> <>
  5 3 -1.621444 -2.231413 -0.152727 10 0.13166 0.13166 6 0 1EE11E  C5  %HIDDEN  10 ""  -14.6869747723535 0 0 3 5 ""  <> <> <>
  6 41 -0.228703 2.007615 -0.488422 21 0.13328 0.13328 1 0 FFFFFF  H6  %HIDDEN  21 ""  -1.07585595448583 37.8702128582204 19.1787043421504 0 <> ""  <> <> <>
  7 41 -2.137717 0.397830 -0.383645 21 0.03699 0.03699 1 0 FFFFFF  H7  %HIDDEN  21 ""  -1.08375794023232 31.5778468963461 10.7292109009212 0 <> ""  <> <> <>
  8 41 -0.826489 -0.129219 -1.452017 21 0.03699 0.03699 1 0 FFFFFF  H8  %HIDDEN  21 ""  -1.08700587678882 29.8323204087022 14.4110324626668 0 <> ""  <> <> <>
  9 41 -1.639792 2.004312 1.542863 21 0.09400 0.09400 1 0 FFFFFF  H9  %HIDDEN  21 ""  -1.0847626367421 30.9990031824676 16.424521219005 0 <> ""  <> <> <>
  10 41 -0.663085 0.719438 2.258014 21 0.09400 0.09400 1 0 FFFFFF  H10  %HIDDEN  21 ""  -1.08986640007688 30.3268198120543 -1.34248732488937 0 <> ""  <> <> <>
  11 41 0.030845 2.328472 1.991095 21 0.09400 0.09400 1 0 FFFFFF  H11  %HIDDEN  21 ""  -1.08525292431061 41.427523184885 17.4472099323674 0 <> ""  <> <> <>
  12 41 -1.419442 -3.069542 0.508513 21 0.04294 0.04294 1 0 FFFFFF  H12  %HIDDEN  21 ""  -1.09131480819442 22.6344376373491 2.64356648853622 0 <> ""  <> <> <>
  13 41 -2.699619 -2.044605 -0.178425 21 0.04294 0.04294 1 0 FFFFFF  H13  %HIDDEN  21 ""  -1.09385181750247 25.1517154746239 7.80262130540174 0 <> ""  <> <> <>
  14 41 -1.279521 -2.477223 -1.162743 21 0.04294 0.04294 1 0 FFFFFF  H14  %HIDDEN  21 ""  -1.09455398280344 22.5666738012749 8.01824235059286 0 <> ""  <> <> <>
  15 3 2.067219 0.578388 -1.428903 10 -0.08644 -0.08644 6 0 1EE11E  C15  %HIDDEN  10 ""  -14.7339559258548 0 0 2 <> ""  1 1 <>
  16 18 3.665980 0.297210 -2.720849 16 -0.95421 -0.95421 8 -1 E11E1E  O1  %HIDDEN  16 ""  -22.4879109984781 -42.9914632164883 -70.8136614277746 0 <> ""  1 1 <>
  17 3 3.515359 0.177372 -1.390198 10 0.42490 0.42490 6 0 1EE11E  C17  %HIDDEN  10 ""  -14.7484277107184 0 0 1 <> ""  1 1 <>
  18 3 3.769649 -1.222764 -0.808768 10 -0.15442 -0.15442 6 0 1EE11E  C18  %HIDDEN  10 ""  -14.8006786382828 0 0 3 <> ""  1 <> <>
  19 41 1.916806 1.601082 -1.746993 21 0.09368 0.09368 1 0 FFFFFF  H1  %HIDDEN  21 ""  -1.11704764381411 30.1860526536702 -51.1141382629699 0 <> ""  1 <> <>
  20 41 1.458262 -0.141039 -1.956901 21 0.09368 0.09368 1 0 FFFFFF  H2  %HIDDEN  21 ""  -1.11770299668578 19.9442776240591 -51.2667103107823 0 <> ""  1 <> <>
  21 41 4.095698 0.903374 -0.766316 21 -0.08905 -0.08905 1 0 FFFFFF  H3  %HIDDEN  21 ""  -1.18136858563283 15.48125464001 -55.0793226702789 0 <> ""  1 <> <>
  22 41 3.569304 -1.281128 0.269624 21 0.03770 0.03770 1 0 FFFFFF  H4  %HIDDEN  21 ""  -1.14715205321059 25.9756709329654 -12.1496266527523 0 <> ""  1 <> <>
  23 41 3.157284 -1.961193 -1.330678 21 0.03770 0.03770 1 0 FFFFFF  H5  %HIDDEN  21 ""  -1.15603501055076 10.2611046619686 -55.3807914239817 0 <> ""  1 <> <>
  24 41 4.815375 -1.487296 -0.967081 21 0.03770 0.03770 1 0 FFFFFF  H24  %HIDDEN  21 ""  -1.1565475708902 -8.03433117959277 -55.730437341171 0 <> ""  1 <> <>
  25 32 1.202746 0.639603 0.166320 123 -0.25147 -0.25147 7 1 0F00FF  N1  %HIDDEN  123 ""  -18.2933631599107 0 0 2 <> ""  1 1 2
  26 44 1.805944 1.211222 0.749217 21 0.29093 0.29093 1 0 FFFFFF  H26  %HIDDEN  21 ""  -0.989411043134496 48.9143456289843 15.2645105412013 0 <> ""  1 1 3
  27 44 1.217034 -0.307291 0.539670 21 0.29093 0.29093 1 0 FFFFFF  H27  %HIDDEN  21 ""  -0.992891431229502 36.96334101252 5.21428698425509 0 <> ""  1 1 1
  :::
 } 
 m_bond[26] { 
  # First column is bond index #
  i_m_from
  i_m_to
  i_m_order
  i_m_from_rep
  i_m_to_rep
  :::
  1 1 2 1 2 2
  2 1 3 1 2 2
  3 1 6 1 2 2
  4 1 25 1 2 2
  5 2 4 1 2 2
  6 2 7 1 2 2
  7 2 8 1 2 2
  8 3 9 1 2 2
  9 3 10 1 2 2
  10 3 11 1 2 2
  11 4 5 1 2 2
  12 5 12 1 2 2
  13 5 13 1 2 2
  14 5 14 1 2 2
  15 15 19 1 2 2
  16 15 20 1 2 2
  17 15 17 1 2 2
  18 15 25 1 2 2
  19 16 17 1 2 2
  20 17 21 1 2 2
  21 17 18 1 2 2
  22 18 24 1 2 2
  23 18 23 1 2 2
  24 18 22 1 2 2
  25 25 27 1 2 2
  26 25 26 1 2 2
  :::
 } 
} 

f_m_ct { 
 s_m_title
 i_m_stars
 s_m_entry_id
 s_m_entry_name
 i_m_Spin_multiplicity
 s_j_QM_Method
 s_j_QM_Basis
 r_j_Gas_Phase_Energy
 r_j_Final_Energy
 r_j_HOMO
 r_j_LUMO
 s_j_Jaguar_input_file
 s_j_Jaguar_output_file
 s_m_Source_Path
 s_m_Source_File
 i_m_Source_File_Index
 s_j_jname
 r_j_Gas_Phase_Relative_Energy_(kcal/mol)
 s_j_Task
 s_j_Jaguar_restart_input_file
 s_j_Jaguar_restart_mae_file
 s_j_Jaguar_log_file
 s_j_Jaguar_mae_file
 i_j_Number_of_canonical_orbitals
 r_j_Lowest_Frequency_(cm-1)
 r_j_Highest_Frequency_(cm-1)
 r_j_2nd_Lowest_Frequency_(cm-1)
 i_j_Num_Negative_Frequencies
 b_matsci_Reaction_Workflow_Structure
 s_matsci_Reaction_Workflow_Conformers_Group
 s_matsci_Reaction_Workflow_Sibling_Group
 i_mmod_Serial_Number-OPLS3e
 r_mmod_Relative_Potential_Energy-OPLS3e_global
 i_matsci_Workflow_Stage
 r_j_Enthalpy_(kcal/mol)_298.15K_1.00E+00atm
 r_j_Free_Energy_(kcal/mol)_298.15K_1.00E+00atm
 r_j_Internal_Energy_(kcal/mol)_298.15K_1.00E+00atm
 r_j_Heat_Capacity_(cal/mol/K)_298.15K_1.00E+00atm
 r_j_ln(Q)_(kcal/mol)_298.15K_1.00E+00atm
 r_j_Enthalpy_(kcal/mol)_308.15K_1.00E+00atm
 r_j_Free_Energy_(kcal/mol)_308.15K_1.00E+00atm
 r_j_Internal_Energy_(kcal/mol)_308.15K_1.00E+00atm
 r_j_Heat_Capacity_(cal/mol/K)_308.15K_1.00E+00atm
 r_j_ln(Q)_(kcal/mol)_308.15K_1.00E+00atm
 r_j_Enthalpy_(kcal/mol)_318.15K_1.00E+00atm
 r_j_Free_Energy_(kcal/mol)_318.15K_1.00E+00atm
 r_j_Internal_Energy_(kcal/mol)_318.15K_1.00E+00atm
 r_j_Heat_Capacity_(cal/mol/K)_318.15K_1.00E+00atm
 r_j_ln(Q)_(kcal/mol)_318.15K_1.00E+00atm
 r_j_Enthalpy_(kcal/mol)_328.15K_1.00E+00atm
 r_j_Free_Energy_(kcal/mol)_328.15K_1.00E+00atm
 r_j_Internal_Energy_(kcal/mol)_328.15K_1.00E+00atm
 r_j_Heat_Capacity_(cal/mol/K)_328.15K_1.00E+00atm
 r_j_ln(Q)_(kcal/mol)_328.15K_1.00E+00atm
 r_j_Enthalpy_(kcal/mol)_338.15K_1.00E+00atm
 r_j_Free_Energy_(kcal/mol)_338.15K_1.00E+00atm
 r_j_Internal_Energy_(kcal/mol)_338.15K_1.00E+00atm
 r_j_Heat_Capacity_(cal/mol/K)_338.15K_1.00E+00atm
 r_j_ln(Q)_(kcal/mol)_338.15K_1.00E+00atm
 r_j_Enthalpy_(kcal/mol)_348.15K_1.00E+00atm
 r_j_Free_Energy_(kcal/mol)_348.15K_1.00E+00atm
 r_j_Internal_Energy_(kcal/mol)_348.15K_1.00E+00atm
 r_j_Heat_Capacity_(cal/mol/K)_348.15K_1.00E+00atm
 r_j_ln(Q)_(kcal/mol)_348.15K_1.00E+00atm
 r_j_Enthalpy_(kcal/mol)_358.15K_1.00E+00atm
 r_j_Free_Energy_(kcal/mol)_358.15K_1.00E+00atm
 r_j_Internal_Energy_(kcal/mol)_358.15K_1.00E+00atm
 r_j_Heat_Capacity_(cal/mol/K)_358.15K_1.00E+00atm
 r_j_ln(Q)_(kcal/mol)_358.15K_1.00E+00atm
 r_j_Enthalpy_(kcal/mol)_368.15K_1.00E+00atm
 r_j_Free_Energy_(kcal/mol)_368.15K_1.00E+00atm
 r_j_Internal_Energy_(kcal/mol)_368.15K_1.00E+00atm
 r_j_Heat_Capacity_(cal/mol/K)_368.15K_1.00E+00atm
 r_j_ln(Q)_(kcal/mol)_368.15K_1.00E+00atm
 r_j_Enthalpy_(kcal/mol)_378.15K_1.00E+00atm
 r_j_Free_Energy_(kcal/mol)_378.15K_1.00E+00atm
 r_j_Internal_Energy_(kcal/mol)_378.15K_1.00E+00atm
 r_j_Heat_Capacity_(cal/mol/K)_378.15K_1.00E+00atm
 r_j_ln(Q)_(kcal/mol)_378.15K_1.00E+00atm
 r_j_Enthalpy_(kcal/mol)_388.15K_1.00E+00atm
 r_j_Free_Energy_(kcal/mol)_388.15K_1.00E+00atm
 r_j_Internal_Energy_(kcal/mol)_388.15K_1.00E+00atm
 r_j_Heat_Capacity_(cal/mol/K)_388.15K_1.00E+00atm
 r_j_ln(Q)_(kcal/mol)_388.15K_1.00E+00atm
 r_j_Zero_Point_Energy_(kcal/mol)_stage_2
 r_j_Total_Internal_Energy_(au)_298.15K_1.00E+00atm_stage_2
 r_j_Total_Enthalpy_(au)_298.15K_1.00E+00atm_stage_2
 r_j_Total_Free_Energy_(au)_298.15K_1.00E+00atm_stage_2
 r_j_Entropy_(cal/mol/K)_298.15K_1.00E+00atm_stage_2
 r_j_Total_Internal_Energy_(au)_308.15K_1.00E+00atm_stage_2
 r_j_Total_Enthalpy_(au)_308.15K_1.00E+00atm_stage_2
 r_j_Total_Free_Energy_(au)_308.15K_1.00E+00atm_stage_2
 r_j_Entropy_(cal/mol/K)_308.15K_1.00E+00atm_stage_2
 r_j_Total_Internal_Energy_(au)_318.15K_1.00E+00atm_stage_2
 r_j_Total_Enthalpy_(au)_318.15K_1.00E+00atm_stage_2
 r_j_Total_Free_Energy_(au)_318.15K_1.00E+00atm_stage_2
 r_j_Entropy_(cal/mol/K)_318.15K_1.00E+00atm_stage_2
 r_j_Total_Internal_Energy_(au)_328.15K_1.00E+00atm_stage_2
 r_j_Total_Enthalpy_(au)_328.15K_1.00E+00atm_stage_2
 r_j_Total_Free_Energy_(au)_328.15K_1.00E+00atm_stage_2
 r_j_Entropy_(cal/mol/K)_328.15K_1.00E+00atm_stage_2
 r_j_Total_Internal_Energy_(au)_338.15K_1.00E+00atm_stage_2
 r_j_Total_Enthalpy_(au)_338.15K_1.00E+00atm_stage_2
 r_j_Total_Free_Energy_(au)_338.15K_1.00E+00atm_stage_2
 r_j_Entropy_(cal/mol/K)_338.15K_1.00E+00atm_stage_2
 r_j_Total_Internal_Energy_(au)_348.15K_1.00E+00atm_stage_2
 r_j_Total_Enthalpy_(au)_348.15K_1.00E+00atm_stage_2
 r_j_Total_Free_Energy_(au)_348.15K_1.00E+00atm_stage_2
 r_j_Entropy_(cal/mol/K)_348.15K_1.00E+00atm_stage_2
 r_j_Total_Internal_Energy_(au)_358.15K_1.00E+00atm_stage_2
 r_j_Total_Enthalpy_(au)_358.15K_1.00E+00atm_stage_2
 r_j_Total_Free_Energy_(au)_358.15K_1.00E+00atm_stage_2
 r_j_Entropy_(cal/mol/K)_358.15K_1.00E+00atm_stage_2
 r_j_Total_Internal_Energy_(au)_368.15K_1.00E+00atm_stage_2
 r_j_Total_Enthalpy_(au)_368.15K_1.00E+00atm_stage_2
 r_j_Total_Free_Energy_(au)_368.15K_1.00E+00atm_stage_2
 r_j_Entropy_(cal/mol/K)_368.15K_1.00E+00atm_stage_2
 r_j_Total_Internal_Energy_(au)_378.15K_1.00E+00atm_stage_2
 r_j_Total_Enthalpy_(au)_378.15K_1.00E+00atm_stage_2
 r_j_Total_Free_Energy_(au)_378.15K_1.00E+00atm_stage_2
 r_j_Entropy_(cal/mol/K)_378.15K_1.00E+00atm_stage_2
 r_j_Total_Internal_Energy_(au)_388.15K_1.00E+00atm_stage_2
 r_j_Total_Enthalpy_(au)_388.15K_1.00E+00atm_stage_2
 r_j_Total_Free_Energy_(au)_388.15K_1.00E+00atm_stage_2
 r_j_Entropy_(cal/mol/K)_388.15K_1.00E+00atm_stage_2
 r_j_Gas_Phase_Energy_stage_2
 r_j_HOMO_stage_2
 r_j_LUMO_stage_2
 s_m_job_name
 r_j_Zero_Point_Energy_(kcal/mol)
 r_j_Entropy_(cal/mol/K)_298.15K_1.00E+00atm
 r_j_Total_Internal_Energy_(au)_298.15K_1.00E+00atm
 r_j_Total_Enthalpy_(au)_298.15K_1.00E+00atm
 r_j_Total_Free_Energy_(au)_298.15K_1.00E+00atm
 r_j_ESP_min,_kcal/mol
 r_j_ESP_max,_kcal/mol
 r_j_ESP_mean,_kcal/mol
 r_j_ESP_pos_mean,_kcal/mol
 r_j_ESP_neg_mean,_kcal/mol
 r_j_ESP_pos_variance,_(kcal/mol)**2
 r_j_ESP_neg_variance,_(kcal/mol)**2
 r_j_ESP_total_variance,_(kcal/mol)**2
 r_j_ESP_balance
 r_j_ESP_local_polarity,_kcal/mol
 s_matsci_Reaction_Workflow_Parent_Conformer_Groups
 s_matsci_Reaction_Workflow_Restrained_Distances
 s_matsci_Reaction_Workflow_Restrained_Angles
 b_matsci_Reaction_Workflow_Transition_State_Structure
 i_m_ct_format
 :::
 Amine_frag4_transition_state_1-5 
  0
  10 
  Amine_frag4_transition_state_1-5_stage_2 
  1
  DFT(b3lyp-d3) 
  cc-pvtz(-f) 
  -482.262636030307
  -482.262636030307
  -0.158755521274008
  -0.00923162515281753
  /home/laurikai/Schrodinger_WD/Frag4_rxwf_spe_B3LYP-D3_CC-PVTZ-F/Amine_frag4_transition_state_1-5_isomer8.in 
  /home/laurikai/Schrodinger_WD/Frag4_rxwf_spe_B3LYP-D3_CC-PVTZ-F/Amine_frag4_transition_state_1-5_isomer8.out 
  D:\DFT_revision\Revision\Final_structures\Primary\A4_E1_B3LYP-D3_CC-PVTZ-F_canonical 
  Frag4_amine_rxnwf_spe_B3LYP-D3_CC-PVTZ-F.mae 
  10
  Amine_frag4_transition_state_1-5_isomer8 
  35.5608132192049
  "Single Point" 
  /home/laurikai/Schrodinger_WD/Frag4_rxwf_spe_B3LYP-D3_CC-PVTZ-F/Amine_frag4_transition_state_1-5_isomer8.01.in 
  /home/laurikai/Schrodinger_WD/Frag4_rxwf_spe_B3LYP-D3_CC-PVTZ-F/Amine_frag4_transition_state_1-5_isomer8.01.mae 
  /home/laurikai/Schrodinger_WD/Frag4_rxwf_spe_B3LYP-D3_CC-PVTZ-F/Amine_frag4_transition_state_1-5_isomer8.log 
  /home/laurikai/Schrodinger_WD/Frag4_rxwf_spe_B3LYP-D3_CC-PVTZ-F/Amine_frag4_transition_state_1-5_isomer8.mae 
  382
  -347.829090144672
  3514.03024484237
  17.7089990166024
  1
  1
  TS 
  Transition_states 
  1
  7.4665126800537
  2
  8.45510195588339
  -24.0024850070948
  7.86261636705612
  45.3969553105229
  40.5115085661471
  9.01006019636213
  -25.2035145365325
  8.39770254351248
  46.9229124744539
  41.158160462674
  9.50559412068769
  -26.3217242114505
  8.87336440381566
  48.2106889888387
  41.6331651439569
  10.014038484943
  -27.4557125780934
  9.36193670404862
  49.5045797043597
  42.1034160348947
  10.5354418378289
  -28.6053929984232
  9.86346799291209
  50.8020708425217
  42.5692059517066
  11.0698278272867
  -29.7706850313179
  10.3779819183476
  52.1007046388134
  43.0308030251505
  11.6171959975589
  -30.9515131928887
  10.9054780245974
  53.3981246458503
  43.4884524049535
  12.177522979552
  -32.1478058833297
  11.4459329425681
  54.6921093614873
  43.9423779140878
  12.7507639658651
  -33.3594944668573
  11.9993018648588
  55.9805958011552
  44.3927836442903
  13.3368543778321
  -34.5865124907652
  12.5655202128034
  57.2616945824781
  44.839855485305
  150.910099164862
  -481.985800664872
  -481.98485647898
  -482.036853368828
  109.436662050337
  -481.985063106045
  -481.984087252002
  -482.038610054237
  111.028962300486
  -481.984305090615
  -481.983297568423
  -482.040392034794
  112.611404470024
  -481.98352650109
  -481.982487310748
  -482.042199160297
  114.184827252892
  -481.982727260102
  -481.98165640161
  -482.044031292679
  115.749918190898
  -481.981907329966
  -481.980804803323
  -482.04588830375
  117.307232108587
  -481.981066711407
  -481.979932516615
  -482.047770073218
  118.85720840555
  -481.980205441667
  -481.979039578725
  -482.049676486982
  120.400187051152
  -481.979323592151
  -481.978126061059
  -482.051607435663
  121.936423199054
  -481.978421265772
  -481.97719206653
  -482.053562813363
  123.466100395716
  -482.238936249518
  -0.158397714353195
  -0.0092902367886498
  828_Amine_frag4_rxwf 
  151.16555014717
  108.863280103901
  -482.009208513884
  -482.008264327992
  -482.059988785573
  -71.3971573866226
  51.5222702568002
  5.5252110106799
  22.5176095600288
  -27.6903313874034
  90.4672215619167
  573.370857651362
  663.838079213279
  0.117707069186433
  22.7361743669333
  reactant 
  (15,25);(27,25);(26,25);(15,17);(15,16) 
  (15,17,16) 
  1
  2
 m_depend[86] { 
  # First column is dependency index #
  i_m_depend_dependency
  s_m_depend_property
  :::
  1 20 i_m_Spin_multiplicity 
  2 20 s_j_QM_Method 
  3 20 s_j_QM_Basis 
  4 20 r_j_Gas_Phase_Energy 
  5 20 r_j_Final_Energy 
  6 20 r_j_HOMO 
  7 20 r_j_LUMO 
  8 20 s_j_Jaguar_input_file 
  9 20 s_j_Jaguar_output_file 
  10 20 s_j_Task 
  11 20 s_j_Jaguar_restart_input_file 
  12 20 s_j_Jaguar_restart_mae_file 
  13 20 s_j_Jaguar_log_file 
  14 20 s_j_Jaguar_mae_file 
  15 20 i_j_Number_of_canonical_orbitals 
  16 20 r_j_Lowest_Frequency_(cm-1) 
  17 20 r_j_Highest_Frequency_(cm-1) 
  18 20 r_j_2nd_Lowest_Frequency_(cm-1) 
  19 20 i_j_Num_Negative_Frequencies 
  20 10 i_mmod_Serial_Number-OPLS3e 
  21 20 r_j_Enthalpy_(kcal/mol)_298.15K_1.00E+00atm 
  22 20 r_j_Free_Energy_(kcal/mol)_298.15K_1.00E+00atm 
  23 20 r_j_Internal_Energy_(kcal/mol)_298.15K_1.00E+00atm 
  24 20 r_j_Heat_Capacity_(cal/mol/K)_298.15K_1.00E+00atm 
  25 20 r_j_ln(Q)_(kcal/mol)_298.15K_1.00E+00atm 
  26 20 r_j_Enthalpy_(kcal/mol)_308.15K_1.00E+00atm 
  27 20 r_j_Free_Energy_(kcal/mol)_308.15K_1.00E+00atm 
  28 20 r_j_Internal_Energy_(kcal/mol)_308.15K_1.00E+00atm 
  29 20 r_j_Heat_Capacity_(cal/mol/K)_308.15K_1.00E+00atm 
  30 20 r_j_ln(Q)_(kcal/mol)_308.15K_1.00E+00atm 
  31 20 r_j_Enthalpy_(kcal/mol)_318.15K_1.00E+00atm 
  32 20 r_j_Free_Energy_(kcal/mol)_318.15K_1.00E+00atm 
  33 20 r_j_Internal_Energy_(kcal/mol)_318.15K_1.00E+00atm 
  34 20 r_j_Heat_Capacity_(cal/mol/K)_318.15K_1.00E+00atm 
  35 20 r_j_ln(Q)_(kcal/mol)_318.15K_1.00E+00atm 
  36 20 r_j_Enthalpy_(kcal/mol)_328.15K_1.00E+00atm 
  37 20 r_j_Free_Energy_(kcal/mol)_328.15K_1.00E+00atm 
  38 20 r_j_Internal_Energy_(kcal/mol)_328.15K_1.00E+00atm 
  39 20 r_j_Heat_Capacity_(cal/mol/K)_328.15K_1.00E+00atm 
  40 20 r_j_ln(Q)_(kcal/mol)_328.15K_1.00E+00atm 
  41 20 r_j_Enthalpy_(kcal/mol)_338.15K_1.00E+00atm 
  42 20 r_j_Free_Energy_(kcal/mol)_338.15K_1.00E+00atm 
  43 20 r_j_Internal_Energy_(kcal/mol)_338.15K_1.00E+00atm 
  44 20 r_j_Heat_Capacity_(cal/mol/K)_338.15K_1.00E+00atm 
  45 20 r_j_ln(Q)_(kcal/mol)_338.15K_1.00E+00atm 
  46 20 r_j_Enthalpy_(kcal/mol)_348.15K_1.00E+00atm 
  47 20 r_j_Free_Energy_(kcal/mol)_348.15K_1.00E+00atm 
  48 20 r_j_Internal_Energy_(kcal/mol)_348.15K_1.00E+00atm 
  49 20 r_j_Heat_Capacity_(cal/mol/K)_348.15K_1.00E+00atm 
  50 20 r_j_ln(Q)_(kcal/mol)_348.15K_1.00E+00atm 
  51 20 r_j_Enthalpy_(kcal/mol)_358.15K_1.00E+00atm 
  52 20 r_j_Free_Energy_(kcal/mol)_358.15K_1.00E+00atm 
  53 20 r_j_Internal_Energy_(kcal/mol)_358.15K_1.00E+00atm 
  54 20 r_j_Heat_Capacity_(cal/mol/K)_358.15K_1.00E+00atm 
  55 20 r_j_ln(Q)_(kcal/mol)_358.15K_1.00E+00atm 
  56 20 r_j_Enthalpy_(kcal/mol)_368.15K_1.00E+00atm 
  57 20 r_j_Free_Energy_(kcal/mol)_368.15K_1.00E+00atm 
  58 20 r_j_Internal_Energy_(kcal/mol)_368.15K_1.00E+00atm 
  59 20 r_j_Heat_Capacity_(cal/mol/K)_368.15K_1.00E+00atm 
  60 20 r_j_ln(Q)_(kcal/mol)_368.15K_1.00E+00atm 
  61 20 r_j_Enthalpy_(kcal/mol)_378.15K_1.00E+00atm 
  62 20 r_j_Free_Energy_(kcal/mol)_378.15K_1.00E+00atm 
  63 20 r_j_Internal_Energy_(kcal/mol)_378.15K_1.00E+00atm 
  64 20 r_j_Heat_Capacity_(cal/mol/K)_378.15K_1.00E+00atm 
  65 20 r_j_ln(Q)_(kcal/mol)_378.15K_1.00E+00atm 
  66 20 r_j_Enthalpy_(kcal/mol)_388.15K_1.00E+00atm 
  67 20 r_j_Free_Energy_(kcal/mol)_388.15K_1.00E+00atm 
  68 20 r_j_Internal_Energy_(kcal/mol)_388.15K_1.00E+00atm 
  69 20 r_j_Heat_Capacity_(cal/mol/K)_388.15K_1.00E+00atm 
  70 20 r_j_ln(Q)_(kcal/mol)_388.15K_1.00E+00atm 
  71 30 s_m_job_name 
  72 20 r_j_Zero_Point_Energy_(kcal/mol) 
  73 20 r_j_Entropy_(cal/mol/K)_298.15K_1.00E+00atm 
  74 20 r_j_Total_Internal_Energy_(au)_298.15K_1.00E+00atm 
  75 20 r_j_Total_Enthalpy_(au)_298.15K_1.00E+00atm 
  76 20 r_j_Total_Free_Energy_(au)_298.15K_1.00E+00atm 
  77 20 r_j_ESP_min,_kcal/mol 
  78 20 r_j_ESP_max,_kcal/mol 
  79 20 r_j_ESP_mean,_kcal/mol 
  80 20 r_j_ESP_pos_mean,_kcal/mol 
  81 20 r_j_ESP_neg_mean,_kcal/mol 
  82 20 r_j_ESP_pos_variance,_(kcal/mol)**2 
  83 20 r_j_ESP_neg_variance,_(kcal/mol)**2 
  84 20 r_j_ESP_total_variance,_(kcal/mol)**2 
  85 20 r_j_ESP_balance 
  86 20 r_j_ESP_local_polarity,_kcal/mol 
  :::
 } 
 m_atom[27] { 
  # First column is atom index #
  i_m_mmod_type
  r_m_x_coord
  r_m_y_coord
  r_m_z_coord
  i_m_color
  r_m_charge1
  r_m_charge2
  i_m_atomic_number
  i_m_formal_charge
  s_m_color_rgb
  s_m_atom_name
  s_m_label_format
  i_m_label_color
  s_m_label_user_text
  r_j_EPN
  r_j_Max_surface_ESP
  r_j_Min_surface_ESP
  i_m_Hcount
  i_rdk_index
  s_bioluminate_saved_label_format
  b_matsci_Reaction_Workflow_Keep_Atom
  b_matsci_Reaction_Workflow_Restrained_Atom
  i_matsci_Reaction_Workflow_Superposition_Atom
  :::
  1 3 -0.312019 0.743284 -0.005360 10 0.02638 0.02638 6 0 1EE11E  C1  %HIDDEN  10 ""  -14.6673601436614 0 0 1 0 ""  <> <> <>
  2 3 -1.193560 -0.132616 0.892863 10 0.08161 0.08161 6 0 1EE11E  C2  %HIDDEN  10 ""  -14.6673438435212 0 0 2 2 ""  <> <> <>
  3 3 -0.463922 2.224628 0.309679 10 -0.19167 -0.19167 6 0 1EE11E  C3  %HIDDEN  10 ""  -14.7205621009815 0 0 3 3 ""  <> <> <>
  4 16 -0.950590 -1.516786 0.708823 16 -0.43767 -0.43767 8 0 E11E1E  O4  %HIDDEN  16 ""  -22.2985974690038 14.9252030646128 -10.5900290145611 0 4 ""  <> <> <>
  5 3 -1.658620 -2.102135 -0.379295 10 0.13166 0.13166 6 0 1EE11E  C5  %HIDDEN  10 ""  -14.6837714457401 0 0 3 5 ""  <> <> <>
  6 41 -0.583166 0.570204 -1.047861 21 0.13328 0.13328 1 0 FFFFFF  H6  %HIDDEN  21 ""  -1.07541823228126 34.3984544034827 20.9520089198822 0 <> ""  <> <> <>
  7 41 -0.972438 0.076805 1.941612 21 0.03699 0.03699 1 0 FFFFFF  H7  %HIDDEN  21 ""  -1.07981418552035 42.6989555753353 1.68428258973837 0 <> ""  <> <> <>
  8 41 -2.247967 0.107832 0.715844 21 0.03699 0.03699 1 0 FFFFFF  H8  %HIDDEN  21 ""  -1.076142686264 34.3966963102013 12.5563840803549 0 <> ""  <> <> <>
  9 41 -1.497541 2.536572 0.165181 21 0.09400 0.09400 1 0 FFFFFF  H9  %HIDDEN  21 ""  -1.07851258741229 33.9644471233789 18.0216536316249 0 <> ""  <> <> <>
  10 41 -0.191603 2.437507 1.345590 21 0.09400 0.09400 1 0 FFFFFF  H10  %HIDDEN  21 ""  -1.07932056582616 43.2853046680361 18.5440657035504 0 <> ""  <> <> <>
  11 41 0.161351 2.832339 -0.341430 21 0.09400 0.09400 1 0 FFFFFF  H11  %HIDDEN  21 ""  -1.0828090223444 29.016817373835 13.392162484962 0 <> ""  <> <> <>
  12 41 -1.451036 -3.168158 -0.349894 21 0.04294 0.04294 1 0 FFFFFF  H12  %HIDDEN  21 ""  -1.08857548564351 24.2038755998246 -0.345026109369016 0 <> ""  <> <> <>
  13 41 -2.735861 -1.942708 -0.273308 21 0.04294 0.04294 1 0 FFFFFF  H13  %HIDDEN  21 ""  -1.08928746668638 28.76460551732 6.28124313839639 0 <> ""  <> <> <>
  14 41 -1.335378 -1.707327 -1.346681 21 0.04294 0.04294 1 0 FFFFFF  H14  %HIDDEN  21 ""  -1.09021166627734 32.7172127771298 15.6031199889475 0 <> ""  <> <> <>
  15 3 2.226495 0.821723 -1.205169 10 -0.08644 -0.08644 6 0 1EE11E  C15  %HIDDEN  10 ""  -14.7327237257243 0 0 2 <> ""  1 1 <>
  16 18 3.950340 0.789608 -2.378597 16 -0.95421 -0.95421 8 -1 E11E1E  O1  %HIDDEN  16 ""  -22.4894032432124 -45.4313121816033 -71.3971573866226 0 <> ""  1 1 <>
  17 3 3.544385 0.096991 -1.301924 10 0.42490 0.42490 6 0 1EE11E  C17  %HIDDEN  10 ""  -14.7487083035627 0 0 1 <> ""  1 1 <>
  18 3 3.408968 -1.423370 -1.494869 10 -0.15442 -0.15442 6 0 1EE11E  C18  %HIDDEN  10 ""  -14.8001536025111 0 0 3 <> ""  1 <> <>
  19 41 2.346349 1.871011 -0.977209 21 0.09368 0.09368 1 0 FFFFFF  H1  %HIDDEN  21 ""  -1.11753314303674 30.0767109426302 -49.7990003870749 0 <> ""  1 <> <>
  20 41 1.596117 0.632433 -2.064786 21 0.09368 0.09368 1 0 FFFFFF  H2  %HIDDEN  21 ""  -1.11632226327487 26.4412219039959 -48.8873077691643 0 <> ""  1 <> <>
  21 41 4.136392 0.256317 -0.366032 21 -0.08905 -0.08905 1 0 FFFFFF  H3  %HIDDEN  21 ""  -1.18300554651327 16.1165350227501 -55.2652454429553 0 <> ""  1 <> <>
  22 41 3.011036 -1.936515 -0.608232 21 0.03770 0.03770 1 0 FFFFFF  H4  %HIDDEN  21 ""  -1.14579322981381 22.7617792586921 -11.6850894615274 0 <> ""  1 <> <>
  23 41 2.770226 -1.636445 -2.354908 21 0.03770 0.03770 1 0 FFFFFF  H5  %HIDDEN  21 ""  -1.15524098250978 14.3382341128076 -55.9179893647013 0 <> ""  1 <> <>
  24 41 4.393790 -1.842489 -1.702061 21 0.03770 0.03770 1 0 FFFFFF  H24  %HIDDEN  21 ""  -1.15592394736636 -7.9420408493936 -56.2006117425498 0 <> ""  1 <> <>
  25 32 1.109863 0.317670 0.109330 123 -0.25147 -0.25147 7 1 0F00FF  N1  %HIDDEN  123 ""  -18.2894070743609 0 0 2 <> ""  1 1 2
  26 44 1.518200 0.638999 0.983549 21 0.29093 0.29093 1 0 FFFFFF  H26  %HIDDEN  21 ""  -0.984292691346059 51.5222702568002 14.7968909041608 0 <> ""  1 1 3
  27 44 1.150384 -0.700312 0.119911 21 0.29093 0.29093 1 0 FFFFFF  H27  %HIDDEN  21 ""  -0.989782060856864 34.8925565166381 1.95535475079414 0 <> ""  1 1 1
  :::
 } 
 m_bond[26] { 
  # First column is bond index #
  i_m_from
  i_m_to
  i_m_order
  i_m_from_rep
  i_m_to_rep
  :::
  1 1 2 1 2 2
  2 1 3 1 2 2
  3 1 6 1 2 2
  4 1 25 1 2 2
  5 2 4 1 2 2
  6 2 7 1 2 2
  7 2 8 1 2 2
  8 3 9 1 2 2
  9 3 10 1 2 2
  10 3 11 1 2 2
  11 4 5 1 2 2
  12 5 12 1 2 2
  13 5 13 1 2 2
  14 5 14 1 2 2
  15 15 19 1 2 2
  16 15 20 1 2 2
  17 15 17 1 2 2
  18 15 25 1 2 2
  19 16 17 1 2 2
  20 17 21 1 2 2
  21 17 18 1 2 2
  22 18 24 1 2 2
  23 18 23 1 2 2
  24 18 22 1 2 2
  25 25 27 1 2 2
  26 25 26 1 2 2
  :::
 } 
} 

f_m_ct { 
 s_m_title
 i_m_stars
 s_m_entry_id
 s_m_entry_name
 i_m_Spin_multiplicity
 s_j_QM_Method
 s_j_QM_Basis
 r_j_Gas_Phase_Energy
 r_j_Final_Energy
 r_j_HOMO
 r_j_LUMO
 s_j_Jaguar_input_file
 s_j_Jaguar_output_file
 s_m_Source_Path
 s_m_Source_File
 i_m_Source_File_Index
 s_j_jname
 r_j_Gas_Phase_Relative_Energy_(kcal/mol)
 s_j_Task
 s_j_Jaguar_restart_input_file
 s_j_Jaguar_restart_mae_file
 s_j_Jaguar_log_file
 s_j_Jaguar_mae_file
 i_j_Number_of_canonical_orbitals
 r_j_Lowest_Frequency_(cm-1)
 r_j_Highest_Frequency_(cm-1)
 r_j_2nd_Lowest_Frequency_(cm-1)
 i_j_Num_Negative_Frequencies
 b_matsci_Reaction_Workflow_Structure
 s_matsci_Reaction_Workflow_Conformers_Group
 s_matsci_Reaction_Workflow_Sibling_Group
 i_mmod_Serial_Number-OPLS3e
 r_mmod_Relative_Potential_Energy-OPLS3e_global
 i_matsci_Workflow_Stage
 r_j_Enthalpy_(kcal/mol)_298.15K_1.00E+00atm
 r_j_Free_Energy_(kcal/mol)_298.15K_1.00E+00atm
 r_j_Internal_Energy_(kcal/mol)_298.15K_1.00E+00atm
 r_j_Heat_Capacity_(cal/mol/K)_298.15K_1.00E+00atm
 r_j_ln(Q)_(kcal/mol)_298.15K_1.00E+00atm
 r_j_Enthalpy_(kcal/mol)_308.15K_1.00E+00atm
 r_j_Free_Energy_(kcal/mol)_308.15K_1.00E+00atm
 r_j_Internal_Energy_(kcal/mol)_308.15K_1.00E+00atm
 r_j_Heat_Capacity_(cal/mol/K)_308.15K_1.00E+00atm
 r_j_ln(Q)_(kcal/mol)_308.15K_1.00E+00atm
 r_j_Enthalpy_(kcal/mol)_318.15K_1.00E+00atm
 r_j_Free_Energy_(kcal/mol)_318.15K_1.00E+00atm
 r_j_Internal_Energy_(kcal/mol)_318.15K_1.00E+00atm
 r_j_Heat_Capacity_(cal/mol/K)_318.15K_1.00E+00atm
 r_j_ln(Q)_(kcal/mol)_318.15K_1.00E+00atm
 r_j_Enthalpy_(kcal/mol)_328.15K_1.00E+00atm
 r_j_Free_Energy_(kcal/mol)_328.15K_1.00E+00atm
 r_j_Internal_Energy_(kcal/mol)_328.15K_1.00E+00atm
 r_j_Heat_Capacity_(cal/mol/K)_328.15K_1.00E+00atm
 r_j_ln(Q)_(kcal/mol)_328.15K_1.00E+00atm
 r_j_Enthalpy_(kcal/mol)_338.15K_1.00E+00atm
 r_j_Free_Energy_(kcal/mol)_338.15K_1.00E+00atm
 r_j_Internal_Energy_(kcal/mol)_338.15K_1.00E+00atm
 r_j_Heat_Capacity_(cal/mol/K)_338.15K_1.00E+00atm
 r_j_ln(Q)_(kcal/mol)_338.15K_1.00E+00atm
 r_j_Enthalpy_(kcal/mol)_348.15K_1.00E+00atm
 r_j_Free_Energy_(kcal/mol)_348.15K_1.00E+00atm
 r_j_Internal_Energy_(kcal/mol)_348.15K_1.00E+00atm
 r_j_Heat_Capacity_(cal/mol/K)_348.15K_1.00E+00atm
 r_j_ln(Q)_(kcal/mol)_348.15K_1.00E+00atm
 r_j_Enthalpy_(kcal/mol)_358.15K_1.00E+00atm
 r_j_Free_Energy_(kcal/mol)_358.15K_1.00E+00atm
 r_j_Internal_Energy_(kcal/mol)_358.15K_1.00E+00atm
 r_j_Heat_Capacity_(cal/mol/K)_358.15K_1.00E+00atm
 r_j_ln(Q)_(kcal/mol)_358.15K_1.00E+00atm
 r_j_Enthalpy_(kcal/mol)_368.15K_1.00E+00atm
 r_j_Free_Energy_(kcal/mol)_368.15K_1.00E+00atm
 r_j_Internal_Energy_(kcal/mol)_368.15K_1.00E+00atm
 r_j_Heat_Capacity_(cal/mol/K)_368.15K_1.00E+00atm
 r_j_ln(Q)_(kcal/mol)_368.15K_1.00E+00atm
 r_j_Enthalpy_(kcal/mol)_378.15K_1.00E+00atm
 r_j_Free_Energy_(kcal/mol)_378.15K_1.00E+00atm
 r_j_Internal_Energy_(kcal/mol)_378.15K_1.00E+00atm
 r_j_Heat_Capacity_(cal/mol/K)_378.15K_1.00E+00atm
 r_j_ln(Q)_(kcal/mol)_378.15K_1.00E+00atm
 r_j_Enthalpy_(kcal/mol)_388.15K_1.00E+00atm
 r_j_Free_Energy_(kcal/mol)_388.15K_1.00E+00atm
 r_j_Internal_Energy_(kcal/mol)_388.15K_1.00E+00atm
 r_j_Heat_Capacity_(cal/mol/K)_388.15K_1.00E+00atm
 r_j_ln(Q)_(kcal/mol)_388.15K_1.00E+00atm
 r_j_Zero_Point_Energy_(kcal/mol)_stage_2
 r_j_Total_Internal_Energy_(au)_298.15K_1.00E+00atm_stage_2
 r_j_Total_Enthalpy_(au)_298.15K_1.00E+00atm_stage_2
 r_j_Total_Free_Energy_(au)_298.15K_1.00E+00atm_stage_2
 r_j_Entropy_(cal/mol/K)_298.15K_1.00E+00atm_stage_2
 r_j_Total_Internal_Energy_(au)_308.15K_1.00E+00atm_stage_2
 r_j_Total_Enthalpy_(au)_308.15K_1.00E+00atm_stage_2
 r_j_Total_Free_Energy_(au)_308.15K_1.00E+00atm_stage_2
 r_j_Entropy_(cal/mol/K)_308.15K_1.00E+00atm_stage_2
 r_j_Total_Internal_Energy_(au)_318.15K_1.00E+00atm_stage_2
 r_j_Total_Enthalpy_(au)_318.15K_1.00E+00atm_stage_2
 r_j_Total_Free_Energy_(au)_318.15K_1.00E+00atm_stage_2
 r_j_Entropy_(cal/mol/K)_318.15K_1.00E+00atm_stage_2
 r_j_Total_Internal_Energy_(au)_328.15K_1.00E+00atm_stage_2
 r_j_Total_Enthalpy_(au)_328.15K_1.00E+00atm_stage_2
 r_j_Total_Free_Energy_(au)_328.15K_1.00E+00atm_stage_2
 r_j_Entropy_(cal/mol/K)_328.15K_1.00E+00atm_stage_2
 r_j_Total_Internal_Energy_(au)_338.15K_1.00E+00atm_stage_2
 r_j_Total_Enthalpy_(au)_338.15K_1.00E+00atm_stage_2
 r_j_Total_Free_Energy_(au)_338.15K_1.00E+00atm_stage_2
 r_j_Entropy_(cal/mol/K)_338.15K_1.00E+00atm_stage_2
 r_j_Total_Internal_Energy_(au)_348.15K_1.00E+00atm_stage_2
 r_j_Total_Enthalpy_(au)_348.15K_1.00E+00atm_stage_2
 r_j_Total_Free_Energy_(au)_348.15K_1.00E+00atm_stage_2
 r_j_Entropy_(cal/mol/K)_348.15K_1.00E+00atm_stage_2
 r_j_Total_Internal_Energy_(au)_358.15K_1.00E+00atm_stage_2
 r_j_Total_Enthalpy_(au)_358.15K_1.00E+00atm_stage_2
 r_j_Total_Free_Energy_(au)_358.15K_1.00E+00atm_stage_2
 r_j_Entropy_(cal/mol/K)_358.15K_1.00E+00atm_stage_2
 r_j_Total_Internal_Energy_(au)_368.15K_1.00E+00atm_stage_2
 r_j_Total_Enthalpy_(au)_368.15K_1.00E+00atm_stage_2
 r_j_Total_Free_Energy_(au)_368.15K_1.00E+00atm_stage_2
 r_j_Entropy_(cal/mol/K)_368.15K_1.00E+00atm_stage_2
 r_j_Total_Internal_Energy_(au)_378.15K_1.00E+00atm_stage_2
 r_j_Total_Enthalpy_(au)_378.15K_1.00E+00atm_stage_2
 r_j_Total_Free_Energy_(au)_378.15K_1.00E+00atm_stage_2
 r_j_Entropy_(cal/mol/K)_378.15K_1.00E+00atm_stage_2
 r_j_Total_Internal_Energy_(au)_388.15K_1.00E+00atm_stage_2
 r_j_Total_Enthalpy_(au)_388.15K_1.00E+00atm_stage_2
 r_j_Total_Free_Energy_(au)_388.15K_1.00E+00atm_stage_2
 r_j_Entropy_(cal/mol/K)_388.15K_1.00E+00atm_stage_2
 r_j_Gas_Phase_Energy_stage_2
 r_j_HOMO_stage_2
 r_j_LUMO_stage_2
 s_m_job_name
 r_j_Zero_Point_Energy_(kcal/mol)
 r_j_Entropy_(cal/mol/K)_298.15K_1.00E+00atm
 r_j_Total_Internal_Energy_(au)_298.15K_1.00E+00atm
 r_j_Total_Enthalpy_(au)_298.15K_1.00E+00atm
 r_j_Total_Free_Energy_(au)_298.15K_1.00E+00atm
 r_j_ESP_min,_kcal/mol
 r_j_ESP_max,_kcal/mol
 r_j_ESP_mean,_kcal/mol
 r_j_ESP_pos_mean,_kcal/mol
 r_j_ESP_neg_mean,_kcal/mol
 r_j_ESP_pos_variance,_(kcal/mol)**2
 r_j_ESP_neg_variance,_(kcal/mol)**2
 r_j_ESP_total_variance,_(kcal/mol)**2
 r_j_ESP_balance
 r_j_ESP_local_polarity,_kcal/mol
 s_matsci_Reaction_Workflow_Parent_Conformer_Groups
 s_matsci_Reaction_Workflow_Restrained_Distances
 s_matsci_Reaction_Workflow_Restrained_Angles
 b_matsci_Reaction_Workflow_Transition_State_Structure
 i_m_ct_format
 :::
 Amine_frag4_transition_state_1-8 
  0
  11 
  Amine_frag4_transition_state_1-8_stage_2 
  1
  DFT(b3lyp-d3) 
  cc-pvtz(-f) 
  -482.259179384952
  -482.259179384952
  -0.16065637240636
  -0.0153910854450468
  /home/laurikai/Schrodinger_WD/Frag4_rxwf_spe_B3LYP-D3_CC-PVTZ-F/Amine_frag4_transition_state_1-8_isomer10.in 
  /home/laurikai/Schrodinger_WD/Frag4_rxwf_spe_B3LYP-D3_CC-PVTZ-F/Amine_frag4_transition_state_1-8_isomer10.out 
  D:\DFT_revision\Revision\Final_structures\Primary\A4_E1_B3LYP-D3_CC-PVTZ-F_canonical 
  Frag4_amine_rxnwf_spe_B3LYP-D3_CC-PVTZ-F.mae 
  11
  Amine_frag4_transition_state_1-8_isomer10 
  37.7298892892854
  "Single Point" 
  /home/laurikai/Schrodinger_WD/Frag4_rxwf_spe_B3LYP-D3_CC-PVTZ-F/Amine_frag4_transition_state_1-8_isomer10.01.in 
  /home/laurikai/Schrodinger_WD/Frag4_rxwf_spe_B3LYP-D3_CC-PVTZ-F/Amine_frag4_transition_state_1-8_isomer10.01.mae 
  /home/laurikai/Schrodinger_WD/Frag4_rxwf_spe_B3LYP-D3_CC-PVTZ-F/Amine_frag4_transition_state_1-8_isomer10.log 
  /home/laurikai/Schrodinger_WD/Frag4_rxwf_spe_B3LYP-D3_CC-PVTZ-F/Amine_frag4_transition_state_1-8_isomer10.mae 
  382
  -362.914932314603
  3526.38409222706
  22.3129194994695
  1
  1
  TS 
  Transition_states 
  1
  26.5747618675232
  2
  8.48083798752507
  -24.0477702938606
  7.8883523986978
  45.3738258737193
  40.5879412889335
  9.03725688443414
  -25.2397797450353
  8.42489923158449
  46.9245469559053
  41.2173827298149
  9.5327614868383
  -26.3600486408426
  8.90053176996626
  48.2033231629457
  41.6937830307302
  10.0410904911552
  -27.496093947675
  9.38898871026077
  49.4890036708806
  42.1653409839821
  10.5623002461849
  -28.6478265924879
  9.89032640126814
  50.7790532508995
  42.6323536387567
  11.0964219513033
  -29.8151640705282
  10.4045760423641
  52.0709862342282
  43.0950934092311
  11.6434623995102
  -30.9980291656689
  10.9317444265486
  53.3624138411762
  43.5538097157807
  12.2034051317892
  -32.1963488404943
  11.4718150948052
  54.6510793984543
  44.0087305907382
  12.7762118901653
  -33.4100532826904
  12.024749789159
  55.9348831411667
  44.4600642373706
  13.3618242735618
  -34.639075093668
  12.5904901085331
  57.211898235032
  44.9080005322715
  150.806757624859
  -481.982775252761
  -481.981831066869
  -482.03392570593
  109.642392576517
  -481.982037590847
  -481.981061736805
  -482.035685672009
  111.234907121433
  -481.981279622145
  -481.980272099953
  -482.037470934144
  112.817256412638
  -481.980501216458
  -481.979462026116
  -482.03928133759
  114.3903228366
  -481.979702283988
  -481.978631425495
  -482.0411167404
  115.954833176617
  -481.978882775015
  -481.977780248373
  -482.042977011095
  117.511377342615
  -481.978042678715
  -481.976908483922
  -482.044862026624
  119.060425981234
  -481.977182021316
  -481.976016158373
  -482.046771670593
  120.602346794197
  -481.976300863786
  -481.975103332694
  -482.048705831749
  122.137419470728
  -481.975399299194
  -481.974170099952
  -482.050664402687
  123.665849200644
  -482.235789389774
  -0.160565519937347
  -0.0155549502924397
  828_Amine_frag4_rxwf 
  151.113630140458
  109.101486773053
  -482.005793595349
  -482.004849409457
  -482.056687046714
  -70.5863894757909
  53.7216255480607
  4.99605262754043
  20.9113680719698
  -27.5854734664065
  122.174508115232
  583.045789415357
  705.220297530589
  0.143229889000121
  21.6052947889413
  reactant 
  (15,25);(27,25);(26,25);(15,17);(15,16) 
  (15,17,16) 
  1
  2
 m_depend[86] { 
  # First column is dependency index #
  i_m_depend_dependency
  s_m_depend_property
  :::
  1 20 i_m_Spin_multiplicity 
  2 20 s_j_QM_Method 
  3 20 s_j_QM_Basis 
  4 20 r_j_Gas_Phase_Energy 
  5 20 r_j_Final_Energy 
  6 20 r_j_HOMO 
  7 20 r_j_LUMO 
  8 20 s_j_Jaguar_input_file 
  9 20 s_j_Jaguar_output_file 
  10 20 s_j_Task 
  11 20 s_j_Jaguar_restart_input_file 
  12 20 s_j_Jaguar_restart_mae_file 
  13 20 s_j_Jaguar_log_file 
  14 20 s_j_Jaguar_mae_file 
  15 20 i_j_Number_of_canonical_orbitals 
  16 20 r_j_Lowest_Frequency_(cm-1) 
  17 20 r_j_Highest_Frequency_(cm-1) 
  18 20 r_j_2nd_Lowest_Frequency_(cm-1) 
  19 20 i_j_Num_Negative_Frequencies 
  20 10 i_mmod_Serial_Number-OPLS3e 
  21 20 r_j_Enthalpy_(kcal/mol)_298.15K_1.00E+00atm 
  22 20 r_j_Free_Energy_(kcal/mol)_298.15K_1.00E+00atm 
  23 20 r_j_Internal_Energy_(kcal/mol)_298.15K_1.00E+00atm 
  24 20 r_j_Heat_Capacity_(cal/mol/K)_298.15K_1.00E+00atm 
  25 20 r_j_ln(Q)_(kcal/mol)_298.15K_1.00E+00atm 
  26 20 r_j_Enthalpy_(kcal/mol)_308.15K_1.00E+00atm 
  27 20 r_j_Free_Energy_(kcal/mol)_308.15K_1.00E+00atm 
  28 20 r_j_Internal_Energy_(kcal/mol)_308.15K_1.00E+00atm 
  29 20 r_j_Heat_Capacity_(cal/mol/K)_308.15K_1.00E+00atm 
  30 20 r_j_ln(Q)_(kcal/mol)_308.15K_1.00E+00atm 
  31 20 r_j_Enthalpy_(kcal/mol)_318.15K_1.00E+00atm 
  32 20 r_j_Free_Energy_(kcal/mol)_318.15K_1.00E+00atm 
  33 20 r_j_Internal_Energy_(kcal/mol)_318.15K_1.00E+00atm 
  34 20 r_j_Heat_Capacity_(cal/mol/K)_318.15K_1.00E+00atm 
  35 20 r_j_ln(Q)_(kcal/mol)_318.15K_1.00E+00atm 
  36 20 r_j_Enthalpy_(kcal/mol)_328.15K_1.00E+00atm 
  37 20 r_j_Free_Energy_(kcal/mol)_328.15K_1.00E+00atm 
  38 20 r_j_Internal_Energy_(kcal/mol)_328.15K_1.00E+00atm 
  39 20 r_j_Heat_Capacity_(cal/mol/K)_328.15K_1.00E+00atm 
  40 20 r_j_ln(Q)_(kcal/mol)_328.15K_1.00E+00atm 
  41 20 r_j_Enthalpy_(kcal/mol)_338.15K_1.00E+00atm 
  42 20 r_j_Free_Energy_(kcal/mol)_338.15K_1.00E+00atm 
  43 20 r_j_Internal_Energy_(kcal/mol)_338.15K_1.00E+00atm 
  44 20 r_j_Heat_Capacity_(cal/mol/K)_338.15K_1.00E+00atm 
  45 20 r_j_ln(Q)_(kcal/mol)_338.15K_1.00E+00atm 
  46 20 r_j_Enthalpy_(kcal/mol)_348.15K_1.00E+00atm 
  47 20 r_j_Free_Energy_(kcal/mol)_348.15K_1.00E+00atm 
  48 20 r_j_Internal_Energy_(kcal/mol)_348.15K_1.00E+00atm 
  49 20 r_j_Heat_Capacity_(cal/mol/K)_348.15K_1.00E+00atm 
  50 20 r_j_ln(Q)_(kcal/mol)_348.15K_1.00E+00atm 
  51 20 r_j_Enthalpy_(kcal/mol)_358.15K_1.00E+00atm 
  52 20 r_j_Free_Energy_(kcal/mol)_358.15K_1.00E+00atm 
  53 20 r_j_Internal_Energy_(kcal/mol)_358.15K_1.00E+00atm 
  54 20 r_j_Heat_Capacity_(cal/mol/K)_358.15K_1.00E+00atm 
  55 20 r_j_ln(Q)_(kcal/mol)_358.15K_1.00E+00atm 
  56 20 r_j_Enthalpy_(kcal/mol)_368.15K_1.00E+00atm 
  57 20 r_j_Free_Energy_(kcal/mol)_368.15K_1.00E+00atm 
  58 20 r_j_Internal_Energy_(kcal/mol)_368.15K_1.00E+00atm 
  59 20 r_j_Heat_Capacity_(cal/mol/K)_368.15K_1.00E+00atm 
  60 20 r_j_ln(Q)_(kcal/mol)_368.15K_1.00E+00atm 
  61 20 r_j_Enthalpy_(kcal/mol)_378.15K_1.00E+00atm 
  62 20 r_j_Free_Energy_(kcal/mol)_378.15K_1.00E+00atm 
  63 20 r_j_Internal_Energy_(kcal/mol)_378.15K_1.00E+00atm 
  64 20 r_j_Heat_Capacity_(cal/mol/K)_378.15K_1.00E+00atm 
  65 20 r_j_ln(Q)_(kcal/mol)_378.15K_1.00E+00atm 
  66 20 r_j_Enthalpy_(kcal/mol)_388.15K_1.00E+00atm 
  67 20 r_j_Free_Energy_(kcal/mol)_388.15K_1.00E+00atm 
  68 20 r_j_Internal_Energy_(kcal/mol)_388.15K_1.00E+00atm 
  69 20 r_j_Heat_Capacity_(cal/mol/K)_388.15K_1.00E+00atm 
  70 20 r_j_ln(Q)_(kcal/mol)_388.15K_1.00E+00atm 
  71 30 s_m_job_name 
  72 20 r_j_Zero_Point_Energy_(kcal/mol) 
  73 20 r_j_Entropy_(cal/mol/K)_298.15K_1.00E+00atm 
  74 20 r_j_Total_Internal_Energy_(au)_298.15K_1.00E+00atm 
  75 20 r_j_Total_Enthalpy_(au)_298.15K_1.00E+00atm 
  76 20 r_j_Total_Free_Energy_(au)_298.15K_1.00E+00atm 
  77 20 r_j_ESP_min,_kcal/mol 
  78 20 r_j_ESP_max,_kcal/mol 
  79 20 r_j_ESP_mean,_kcal/mol 
  80 20 r_j_ESP_pos_mean,_kcal/mol 
  81 20 r_j_ESP_neg_mean,_kcal/mol 
  82 20 r_j_ESP_pos_variance,_(kcal/mol)**2 
  83 20 r_j_ESP_neg_variance,_(kcal/mol)**2 
  84 20 r_j_ESP_total_variance,_(kcal/mol)**2 
  85 20 r_j_ESP_balance 
  86 20 r_j_ESP_local_polarity,_kcal/mol 
  :::
 } 
 m_atom[27] { 
  # First column is atom index #
  i_m_mmod_type
  r_m_x_coord
  r_m_y_coord
  r_m_z_coord
  i_m_color
  r_m_charge1
  r_m_charge2
  i_m_atomic_number
  i_m_formal_charge
  s_m_color_rgb
  s_m_atom_name
  s_m_label_format
  i_m_label_color
  s_m_label_user_text
  r_j_EPN
  r_j_Max_surface_ESP
  r_j_Min_surface_ESP
  i_m_Hcount
  i_rdk_index
  s_bioluminate_saved_label_format
  b_matsci_Reaction_Workflow_Keep_Atom
  b_matsci_Reaction_Workflow_Restrained_Atom
  i_matsci_Reaction_Workflow_Superposition_Atom
  :::
  1 3 -0.385696 0.436769 -0.654768 10 0.02638 0.02638 6 0 1EE11E  C1  %HIDDEN  10 ""  -14.6651234966652 0 0 1 0 ""  <> <> <>
  2 3 -0.671420 -0.832231 0.146143 10 0.08161 0.08161 6 0 1EE11E  C2  %HIDDEN  10 ""  -14.6697877906659 0 0 2 2 ""  <> <> <>
  3 3 -0.319408 1.680880 0.220022 10 -0.19167 -0.19167 6 0 1EE11E  C3  %HIDDEN  10 ""  -14.7309223051909 0 0 3 3 ""  <> <> <>
  4 16 -1.979170 -0.711209 0.660421 16 -0.43767 -0.43767 8 0 E11E1E  O4  %HIDDEN  16 ""  -22.3062011200062 10.2708731124212 -9.02853256672408 0 4 ""  <> <> <>
  5 3 -2.363892 -1.815644 1.463901 10 0.13166 0.13166 6 0 1EE11E  C5  %HIDDEN  10 ""  -14.6890462578668 0 0 3 5 ""  <> <> <>
  6 41 -1.199516 0.549722 -1.374930 21 0.13328 0.13328 1 0 FFFFFF  H6  %HIDDEN  21 ""  -1.07730088125828 42.9505514638516 -0.553468888133111 0 <> ""  <> <> <>
  7 41 -0.594745 -1.716724 -0.503504 21 0.03699 0.03699 1 0 FFFFFF  H7  %HIDDEN  21 ""  -1.08401166612695 44.8695870061726 11.5462688215858 0 <> ""  <> <> <>
  8 41 0.057257 -0.950108 0.956655 21 0.03699 0.03699 1 0 FFFFFF  H8  %HIDDEN  21 ""  -1.08738396754726 24.0031206805362 8.94805676620619 0 <> ""  <> <> <>
  9 41 -1.266649 1.795238 0.741170 21 0.09400 0.09400 1 0 FFFFFF  H9  %HIDDEN  21 ""  -1.09106621303253 21.6289706820945 -5.11659521706931 0 <> ""  <> <> <>
  10 41 0.473340 1.602547 0.962419 21 0.09400 0.09400 1 0 FFFFFF  H10  %HIDDEN  21 ""  -1.09148575585716 21.2189025745537 12.6924019345306 0 <> ""  <> <> <>
  11 41 -0.147168 2.577058 -0.377088 21 0.09400 0.09400 1 0 FFFFFF  H11  %HIDDEN  21 ""  -1.08786324530058 42.4046280906632 13.9232433298559 0 <> ""  <> <> <>
  12 41 -3.371726 -1.615410 1.817514 21 0.04294 0.04294 1 0 FFFFFF  H12  %HIDDEN  21 ""  -1.09355168648218 22.2758704348778 -0.821330473279616 0 <> ""  <> <> <>
  13 41 -2.363826 -2.746506 0.886661 21 0.04294 0.04294 1 0 FFFFFF  H13  %HIDDEN  21 ""  -1.09615237670964 24.4504761797269 5.13798996471253 0 <> ""  <> <> <>
  14 41 -1.696889 -1.934157 2.323937 21 0.04294 0.04294 1 0 FFFFFF  H14  %HIDDEN  21 ""  -1.09631891820891 22.0729172653006 4.60876947219409 0 <> ""  <> <> <>
  15 3 2.456910 0.044549 -0.593774 10 -0.08644 -0.08644 6 0 1EE11E  C15  %HIDDEN  10 ""  -14.7290701531351 0 0 2 <> ""  1 1 <>
  16 18 4.550699 -0.188469 -0.509951 16 -0.95421 -0.95421 8 -1 E11E1E  O1  %HIDDEN  16 ""  -22.4883849770432 -42.2387721257993 -70.5863894757909 0 <> ""  1 1 <>
  17 3 3.658221 -0.090445 -1.502585 10 0.42490 0.42490 6 0 1EE11E  C17  %HIDDEN  10 ""  -14.7444579037052 0 0 1 <> ""  1 1 <>
  18 3 3.847638 1.100995 -2.459916 10 -0.15442 -0.15442 6 0 1EE11E  C18  %HIDDEN  10 ""  -14.7957678261832 0 0 3 <> ""  1 <> <>
  19 41 2.274500 -0.850069 -0.015085 21 0.09368 0.09368 1 0 FFFFFF  H1  %HIDDEN  21 ""  -1.1114990111219 30.7995365381217 -49.9982506880321 0 <> ""  1 <> <>
  20 41 2.507784 0.943332 0.004324 21 0.09368 0.09368 1 0 FFFFFF  H2  %HIDDEN  21 ""  -1.11308111094884 26.4735168833069 -50.5439666706273 0 <> ""  1 <> <>
  21 41 3.534577 -1.003006 -2.143641 21 -0.08905 -0.08905 1 0 FFFFFF  H3  %HIDDEN  21 ""  -1.17913252218351 18.805811560953 -54.4690483777121 0 <> ""  1 <> <>
  22 41 3.066461 1.164113 -3.232126 21 0.03770 0.03770 1 0 FFFFFF  H4  %HIDDEN  21 ""  -1.14035864516865 31.8246783312514 -9.50370215747087 0 <> ""  1 <> <>
  23 41 3.878398 2.036048 -1.895953 21 0.03770 0.03770 1 0 FFFFFF  H5  %HIDDEN  21 ""  -1.15082367468069 18.9335066216095 -54.3902477024587 0 <> ""  1 <> <>
  24 41 4.803701 0.991693 -2.971982 21 0.03770 0.03770 1 0 FFFFFF  H24  %HIDDEN  21 ""  -1.15158970106697 -6.27762063401893 -55.2188798180524 0 <> ""  1 <> <>
  25 32 0.890975 0.262481 -1.422695 123 -0.25147 -0.25147 7 1 0F00FF  N1  %HIDDEN  123 ""  -18.2775030653361 0 0 2 <> ""  1 1 2
  26 44 0.829546 -0.538255 -2.046369 21 0.29093 0.29093 1 0 FFFFFF  H26  %HIDDEN  21 ""  -0.977329278902754 53.7216255480607 17.6708197804594 0 <> ""  1 1 3
  27 44 1.057680 1.074336 -2.011179 21 0.29093 0.29093 1 0 FFFFFF  H27  %HIDDEN  21 ""  -0.97806611848576 51.1551431579466 18.2340033258392 0 <> ""  1 1 1
  :::
 } 
 m_bond[26] { 
  # First column is bond index #
  i_m_from
  i_m_to
  i_m_order
  i_m_from_rep
  i_m_to_rep
  :::
  1 1 2 1 2 2
  2 1 3 1 2 2
  3 1 6 1 2 2
  4 1 25 1 2 2
  5 2 4 1 2 2
  6 2 7 1 2 2
  7 2 8 1 2 2
  8 3 9 1 2 2
  9 3 10 1 2 2
  10 3 11 1 2 2
  11 4 5 1 2 2
  12 5 12 1 2 2
  13 5 13 1 2 2
  14 5 14 1 2 2
  15 15 19 1 2 2
  16 15 20 1 2 2
  17 15 17 1 2 2
  18 15 25 1 2 2
  19 16 17 1 2 2
  20 17 21 1 2 2
  21 17 18 1 2 2
  22 18 24 1 2 2
  23 18 23 1 2 2
  24 18 22 1 2 2
  25 25 27 1 2 2
  26 25 26 1 2 2
  :::
 } 
} 

f_m_ct { 
 s_m_title
 i_m_stars
 s_m_entry_id
 s_m_entry_name
 i_m_Spin_multiplicity
 s_j_QM_Method
 s_j_QM_Basis
 r_j_Gas_Phase_Energy
 r_j_Final_Energy
 r_j_HOMO
 r_j_LUMO
 s_j_Jaguar_input_file
 s_j_Jaguar_output_file
 s_m_Source_Path
 s_m_Source_File
 i_m_Source_File_Index
 s_j_jname
 r_j_Gas_Phase_Relative_Energy_(kcal/mol)
 s_j_Task
 s_j_Jaguar_restart_input_file
 s_j_Jaguar_restart_mae_file
 s_j_Jaguar_log_file
 s_j_Jaguar_mae_file
 i_j_Number_of_canonical_orbitals
 r_j_Lowest_Frequency_(cm-1)
 r_j_Highest_Frequency_(cm-1)
 r_j_2nd_Lowest_Frequency_(cm-1)
 i_j_Num_Negative_Frequencies
 b_matsci_Reaction_Workflow_Structure
 s_matsci_Reaction_Workflow_Conformers_Group
 s_matsci_Reaction_Workflow_Sibling_Group
 i_mmod_Serial_Number-OPLS3e
 r_mmod_Relative_Potential_Energy-OPLS3e_global
 i_matsci_Workflow_Stage
 r_j_Enthalpy_(kcal/mol)_298.15K_1.00E+00atm
 r_j_Free_Energy_(kcal/mol)_298.15K_1.00E+00atm
 r_j_Internal_Energy_(kcal/mol)_298.15K_1.00E+00atm
 r_j_Heat_Capacity_(cal/mol/K)_298.15K_1.00E+00atm
 r_j_ln(Q)_(kcal/mol)_298.15K_1.00E+00atm
 r_j_Enthalpy_(kcal/mol)_308.15K_1.00E+00atm
 r_j_Free_Energy_(kcal/mol)_308.15K_1.00E+00atm
 r_j_Internal_Energy_(kcal/mol)_308.15K_1.00E+00atm
 r_j_Heat_Capacity_(cal/mol/K)_308.15K_1.00E+00atm
 r_j_ln(Q)_(kcal/mol)_308.15K_1.00E+00atm
 r_j_Enthalpy_(kcal/mol)_318.15K_1.00E+00atm
 r_j_Free_Energy_(kcal/mol)_318.15K_1.00E+00atm
 r_j_Internal_Energy_(kcal/mol)_318.15K_1.00E+00atm
 r_j_Heat_Capacity_(cal/mol/K)_318.15K_1.00E+00atm
 r_j_ln(Q)_(kcal/mol)_318.15K_1.00E+00atm
 r_j_Enthalpy_(kcal/mol)_328.15K_1.00E+00atm
 r_j_Free_Energy_(kcal/mol)_328.15K_1.00E+00atm
 r_j_Internal_Energy_(kcal/mol)_328.15K_1.00E+00atm
 r_j_Heat_Capacity_(cal/mol/K)_328.15K_1.00E+00atm
 r_j_ln(Q)_(kcal/mol)_328.15K_1.00E+00atm
 r_j_Enthalpy_(kcal/mol)_338.15K_1.00E+00atm
 r_j_Free_Energy_(kcal/mol)_338.15K_1.00E+00atm
 r_j_Internal_Energy_(kcal/mol)_338.15K_1.00E+00atm
 r_j_Heat_Capacity_(cal/mol/K)_338.15K_1.00E+00atm
 r_j_ln(Q)_(kcal/mol)_338.15K_1.00E+00atm
 r_j_Enthalpy_(kcal/mol)_348.15K_1.00E+00atm
 r_j_Free_Energy_(kcal/mol)_348.15K_1.00E+00atm
 r_j_Internal_Energy_(kcal/mol)_348.15K_1.00E+00atm
 r_j_Heat_Capacity_(cal/mol/K)_348.15K_1.00E+00atm
 r_j_ln(Q)_(kcal/mol)_348.15K_1.00E+00atm
 r_j_Enthalpy_(kcal/mol)_358.15K_1.00E+00atm
 r_j_Free_Energy_(kcal/mol)_358.15K_1.00E+00atm
 r_j_Internal_Energy_(kcal/mol)_358.15K_1.00E+00atm
 r_j_Heat_Capacity_(cal/mol/K)_358.15K_1.00E+00atm
 r_j_ln(Q)_(kcal/mol)_358.15K_1.00E+00atm
 r_j_Enthalpy_(kcal/mol)_368.15K_1.00E+00atm
 r_j_Free_Energy_(kcal/mol)_368.15K_1.00E+00atm
 r_j_Internal_Energy_(kcal/mol)_368.15K_1.00E+00atm
 r_j_Heat_Capacity_(cal/mol/K)_368.15K_1.00E+00atm
 r_j_ln(Q)_(kcal/mol)_368.15K_1.00E+00atm
 r_j_Enthalpy_(kcal/mol)_378.15K_1.00E+00atm
 r_j_Free_Energy_(kcal/mol)_378.15K_1.00E+00atm
 r_j_Internal_Energy_(kcal/mol)_378.15K_1.00E+00atm
 r_j_Heat_Capacity_(cal/mol/K)_378.15K_1.00E+00atm
 r_j_ln(Q)_(kcal/mol)_378.15K_1.00E+00atm
 r_j_Enthalpy_(kcal/mol)_388.15K_1.00E+00atm
 r_j_Free_Energy_(kcal/mol)_388.15K_1.00E+00atm
 r_j_Internal_Energy_(kcal/mol)_388.15K_1.00E+00atm
 r_j_Heat_Capacity_(cal/mol/K)_388.15K_1.00E+00atm
 r_j_ln(Q)_(kcal/mol)_388.15K_1.00E+00atm
 r_j_Zero_Point_Energy_(kcal/mol)_stage_2
 r_j_Total_Internal_Energy_(au)_298.15K_1.00E+00atm_stage_2
 r_j_Total_Enthalpy_(au)_298.15K_1.00E+00atm_stage_2
 r_j_Total_Free_Energy_(au)_298.15K_1.00E+00atm_stage_2
 r_j_Entropy_(cal/mol/K)_298.15K_1.00E+00atm_stage_2
 r_j_Total_Internal_Energy_(au)_308.15K_1.00E+00atm_stage_2
 r_j_Total_Enthalpy_(au)_308.15K_1.00E+00atm_stage_2
 r_j_Total_Free_Energy_(au)_308.15K_1.00E+00atm_stage_2
 r_j_Entropy_(cal/mol/K)_308.15K_1.00E+00atm_stage_2
 r_j_Total_Internal_Energy_(au)_318.15K_1.00E+00atm_stage_2
 r_j_Total_Enthalpy_(au)_318.15K_1.00E+00atm_stage_2
 r_j_Total_Free_Energy_(au)_318.15K_1.00E+00atm_stage_2
 r_j_Entropy_(cal/mol/K)_318.15K_1.00E+00atm_stage_2
 r_j_Total_Internal_Energy_(au)_328.15K_1.00E+00atm_stage_2
 r_j_Total_Enthalpy_(au)_328.15K_1.00E+00atm_stage_2
 r_j_Total_Free_Energy_(au)_328.15K_1.00E+00atm_stage_2
 r_j_Entropy_(cal/mol/K)_328.15K_1.00E+00atm_stage_2
 r_j_Total_Internal_Energy_(au)_338.15K_1.00E+00atm_stage_2
 r_j_Total_Enthalpy_(au)_338.15K_1.00E+00atm_stage_2
 r_j_Total_Free_Energy_(au)_338.15K_1.00E+00atm_stage_2
 r_j_Entropy_(cal/mol/K)_338.15K_1.00E+00atm_stage_2
 r_j_Total_Internal_Energy_(au)_348.15K_1.00E+00atm_stage_2
 r_j_Total_Enthalpy_(au)_348.15K_1.00E+00atm_stage_2
 r_j_Total_Free_Energy_(au)_348.15K_1.00E+00atm_stage_2
 r_j_Entropy_(cal/mol/K)_348.15K_1.00E+00atm_stage_2
 r_j_Total_Internal_Energy_(au)_358.15K_1.00E+00atm_stage_2
 r_j_Total_Enthalpy_(au)_358.15K_1.00E+00atm_stage_2
 r_j_Total_Free_Energy_(au)_358.15K_1.00E+00atm_stage_2
 r_j_Entropy_(cal/mol/K)_358.15K_1.00E+00atm_stage_2
 r_j_Total_Internal_Energy_(au)_368.15K_1.00E+00atm_stage_2
 r_j_Total_Enthalpy_(au)_368.15K_1.00E+00atm_stage_2
 r_j_Total_Free_Energy_(au)_368.15K_1.00E+00atm_stage_2
 r_j_Entropy_(cal/mol/K)_368.15K_1.00E+00atm_stage_2
 r_j_Total_Internal_Energy_(au)_378.15K_1.00E+00atm_stage_2
 r_j_Total_Enthalpy_(au)_378.15K_1.00E+00atm_stage_2
 r_j_Total_Free_Energy_(au)_378.15K_1.00E+00atm_stage_2
 r_j_Entropy_(cal/mol/K)_378.15K_1.00E+00atm_stage_2
 r_j_Total_Internal_Energy_(au)_388.15K_1.00E+00atm_stage_2
 r_j_Total_Enthalpy_(au)_388.15K_1.00E+00atm_stage_2
 r_j_Total_Free_Energy_(au)_388.15K_1.00E+00atm_stage_2
 r_j_Entropy_(cal/mol/K)_388.15K_1.00E+00atm_stage_2
 r_j_Gas_Phase_Energy_stage_2
 r_j_HOMO_stage_2
 r_j_LUMO_stage_2
 s_m_job_name
 r_j_Zero_Point_Energy_(kcal/mol)
 r_j_Entropy_(cal/mol/K)_298.15K_1.00E+00atm
 r_j_Total_Internal_Energy_(au)_298.15K_1.00E+00atm
 r_j_Total_Enthalpy_(au)_298.15K_1.00E+00atm
 r_j_Total_Free_Energy_(au)_298.15K_1.00E+00atm
 r_j_ESP_min,_kcal/mol
 r_j_ESP_max,_kcal/mol
 r_j_ESP_mean,_kcal/mol
 r_j_ESP_pos_mean,_kcal/mol
 r_j_ESP_neg_mean,_kcal/mol
 r_j_ESP_pos_variance,_(kcal/mol)**2
 r_j_ESP_neg_variance,_(kcal/mol)**2
 r_j_ESP_total_variance,_(kcal/mol)**2
 r_j_ESP_balance
 r_j_ESP_local_polarity,_kcal/mol
 s_matsci_Reaction_Workflow_Parent_Conformer_Groups
 s_matsci_Reaction_Workflow_Restrained_Distances
 s_matsci_Reaction_Workflow_Restrained_Angles
 b_matsci_Reaction_Workflow_Transition_State_Structure
 i_m_ct_format
 :::
 Amine_frag4_transition_state_1-7 
  0
  12 
  Amine_frag4_transition_state_1-7_stage_2 
  1
  DFT(b3lyp-d3) 
  cc-pvtz(-f) 
  -482.258970508495
  -482.258970508495
  -0.1575985803232
  -0.0153744957491125
  /home/laurikai/Schrodinger_WD/Frag4_rxwf_spe_B3LYP-D3_CC-PVTZ-F/Amine_frag4_transition_state_1-7_isomer11.in 
  /home/laurikai/Schrodinger_WD/Frag4_rxwf_spe_B3LYP-D3_CC-PVTZ-F/Amine_frag4_transition_state_1-7_isomer11.out 
  D:\DFT_revision\Revision\Final_structures\Primary\A4_E1_B3LYP-D3_CC-PVTZ-F_canonical 
  Frag4_amine_rxnwf_spe_B3LYP-D3_CC-PVTZ-F.mae 
  12
  Amine_frag4_transition_state_1-7_isomer11 
  37.8609611459466
  "Single Point" 
  /home/laurikai/Schrodinger_WD/Frag4_rxwf_spe_B3LYP-D3_CC-PVTZ-F/Amine_frag4_transition_state_1-7_isomer11.01.in 
  /home/laurikai/Schrodinger_WD/Frag4_rxwf_spe_B3LYP-D3_CC-PVTZ-F/Amine_frag4_transition_state_1-7_isomer11.01.mae 
  /home/laurikai/Schrodinger_WD/Frag4_rxwf_spe_B3LYP-D3_CC-PVTZ-F/Amine_frag4_transition_state_1-7_isomer11.log 
  /home/laurikai/Schrodinger_WD/Frag4_rxwf_spe_B3LYP-D3_CC-PVTZ-F/Amine_frag4_transition_state_1-7_isomer11.mae 
  382
  -325.553384600629
  3527.17056095341
  30.0218061659226
  1
  1
  TS 
  Transition_states 
  1
  25.3143167495728
  2
  8.49802360840473
  -24.0883547300703
  7.90553801957745
  45.393290475824
  40.6564398937519
  9.04537762220477
  -25.2685280981394
  8.43301996935512
  46.9049430216953
  41.2643297271624
  9.54067123094819
  -26.3899901518061
  8.90844151407615
  48.1807881733729
  41.7411416255011
  10.0487616950276
  -27.5272215459006
  9.39665991413318
  49.4638873291219
  42.213075247463
  10.5697087647118
  -28.6801326350009
  9.89773491979499
  50.7516858959491
  42.6804299779734
  11.1035468409718
  -29.848640473582
  10.4117009320326
  52.0416777201277
  43.1434804888124
  11.6502857108007
  -31.0326675191336
  10.9385677378391
  53.3314530841314
  43.6024783665394
  12.2099116997262
  -32.232140506821
  11.4783216627422
  54.6187344364152
  44.0576537095852
  12.7823891274692
  -33.4469894821408
  12.0309270264629
  55.9014015744975
  44.5092166821858
  13.3676619696514
  -34.6771469773784
  12.5963278046227
  57.1775079397348
  44.9573590145435
  150.748226385177
  -481.983372110542
  -481.98242792465
  -482.03457969344
  109.762632209289
  -481.982634735255
  -481.981658881212
  -482.036341571053
  111.354553692501
  -481.981877102793
  -481.9808695806
  -482.038128734606
  112.93622939731
  -481.981099077243
  -481.980059886901
  -482.039941028202
  114.508557796521
  -481.980300563389
  -481.979229704896
  -482.041778308983
  116.072279756654
  -481.979481506407
  -481.978378979765
  -482.043640444767
  117.627997456711
  -481.978641890703
  -481.977507695911
  -482.045527311981
  119.176192181863
  -481.977781738067
  -481.976615875124
  -482.047438793871
  120.717240816371
  -481.976901105359
  -481.975703574267
  -482.049374778957
  122.251430939072
  -481.97600008186
  -481.974770882618
  -482.051335159723
  123.778974486744
  -482.236306199933
  -0.157339726447114
  -0.0154835668306665
  828_Amine_frag4_rxwf 
  151.002769630533
  109.295248493963
  -482.005733999332
  -482.004789813439
  -482.056719513143
  -72.0860298513295
  53.4570533625424
  5.98665081360033
  22.4319356728568
  -28.2319532293959
  123.673030535306
  600.42767982799
  724.100710363296
  0.141624295030004
  22.5256094124524
  reactant 
  (15,25);(27,25);(26,25);(15,17);(15,16) 
  (15,17,16) 
  1
  2
 m_depend[86] { 
  # First column is dependency index #
  i_m_depend_dependency
  s_m_depend_property
  :::
  1 20 i_m_Spin_multiplicity 
  2 20 s_j_QM_Method 
  3 20 s_j_QM_Basis 
  4 20 r_j_Gas_Phase_Energy 
  5 20 r_j_Final_Energy 
  6 20 r_j_HOMO 
  7 20 r_j_LUMO 
  8 20 s_j_Jaguar_input_file 
  9 20 s_j_Jaguar_output_file 
  10 20 s_j_Task 
  11 20 s_j_Jaguar_restart_input_file 
  12 20 s_j_Jaguar_restart_mae_file 
  13 20 s_j_Jaguar_log_file 
  14 20 s_j_Jaguar_mae_file 
  15 20 i_j_Number_of_canonical_orbitals 
  16 20 r_j_Lowest_Frequency_(cm-1) 
  17 20 r_j_Highest_Frequency_(cm-1) 
  18 20 r_j_2nd_Lowest_Frequency_(cm-1) 
  19 20 i_j_Num_Negative_Frequencies 
  20 10 i_mmod_Serial_Number-OPLS3e 
  21 20 r_j_Enthalpy_(kcal/mol)_298.15K_1.00E+00atm 
  22 20 r_j_Free_Energy_(kcal/mol)_298.15K_1.00E+00atm 
  23 20 r_j_Internal_Energy_(kcal/mol)_298.15K_1.00E+00atm 
  24 20 r_j_Heat_Capacity_(cal/mol/K)_298.15K_1.00E+00atm 
  25 20 r_j_ln(Q)_(kcal/mol)_298.15K_1.00E+00atm 
  26 20 r_j_Enthalpy_(kcal/mol)_308.15K_1.00E+00atm 
  27 20 r_j_Free_Energy_(kcal/mol)_308.15K_1.00E+00atm 
  28 20 r_j_Internal_Energy_(kcal/mol)_308.15K_1.00E+00atm 
  29 20 r_j_Heat_Capacity_(cal/mol/K)_308.15K_1.00E+00atm 
  30 20 r_j_ln(Q)_(kcal/mol)_308.15K_1.00E+00atm 
  31 20 r_j_Enthalpy_(kcal/mol)_318.15K_1.00E+00atm 
  32 20 r_j_Free_Energy_(kcal/mol)_318.15K_1.00E+00atm 
  33 20 r_j_Internal_Energy_(kcal/mol)_318.15K_1.00E+00atm 
  34 20 r_j_Heat_Capacity_(cal/mol/K)_318.15K_1.00E+00atm 
  35 20 r_j_ln(Q)_(kcal/mol)_318.15K_1.00E+00atm 
  36 20 r_j_Enthalpy_(kcal/mol)_328.15K_1.00E+00atm 
  37 20 r_j_Free_Energy_(kcal/mol)_328.15K_1.00E+00atm 
  38 20 r_j_Internal_Energy_(kcal/mol)_328.15K_1.00E+00atm 
  39 20 r_j_Heat_Capacity_(cal/mol/K)_328.15K_1.00E+00atm 
  40 20 r_j_ln(Q)_(kcal/mol)_328.15K_1.00E+00atm 
  41 20 r_j_Enthalpy_(kcal/mol)_338.15K_1.00E+00atm 
  42 20 r_j_Free_Energy_(kcal/mol)_338.15K_1.00E+00atm 
  43 20 r_j_Internal_Energy_(kcal/mol)_338.15K_1.00E+00atm 
  44 20 r_j_Heat_Capacity_(cal/mol/K)_338.15K_1.00E+00atm 
  45 20 r_j_ln(Q)_(kcal/mol)_338.15K_1.00E+00atm 
  46 20 r_j_Enthalpy_(kcal/mol)_348.15K_1.00E+00atm 
  47 20 r_j_Free_Energy_(kcal/mol)_348.15K_1.00E+00atm 
  48 20 r_j_Internal_Energy_(kcal/mol)_348.15K_1.00E+00atm 
  49 20 r_j_Heat_Capacity_(cal/mol/K)_348.15K_1.00E+00atm 
  50 20 r_j_ln(Q)_(kcal/mol)_348.15K_1.00E+00atm 
  51 20 r_j_Enthalpy_(kcal/mol)_358.15K_1.00E+00atm 
  52 20 r_j_Free_Energy_(kcal/mol)_358.15K_1.00E+00atm 
  53 20 r_j_Internal_Energy_(kcal/mol)_358.15K_1.00E+00atm 
  54 20 r_j_Heat_Capacity_(cal/mol/K)_358.15K_1.00E+00atm 
  55 20 r_j_ln(Q)_(kcal/mol)_358.15K_1.00E+00atm 
  56 20 r_j_Enthalpy_(kcal/mol)_368.15K_1.00E+00atm 
  57 20 r_j_Free_Energy_(kcal/mol)_368.15K_1.00E+00atm 
  58 20 r_j_Internal_Energy_(kcal/mol)_368.15K_1.00E+00atm 
  59 20 r_j_Heat_Capacity_(cal/mol/K)_368.15K_1.00E+00atm 
  60 20 r_j_ln(Q)_(kcal/mol)_368.15K_1.00E+00atm 
  61 20 r_j_Enthalpy_(kcal/mol)_378.15K_1.00E+00atm 
  62 20 r_j_Free_Energy_(kcal/mol)_378.15K_1.00E+00atm 
  63 20 r_j_Internal_Energy_(kcal/mol)_378.15K_1.00E+00atm 
  64 20 r_j_Heat_Capacity_(cal/mol/K)_378.15K_1.00E+00atm 
  65 20 r_j_ln(Q)_(kcal/mol)_378.15K_1.00E+00atm 
  66 20 r_j_Enthalpy_(kcal/mol)_388.15K_1.00E+00atm 
  67 20 r_j_Free_Energy_(kcal/mol)_388.15K_1.00E+00atm 
  68 20 r_j_Internal_Energy_(kcal/mol)_388.15K_1.00E+00atm 
  69 20 r_j_Heat_Capacity_(cal/mol/K)_388.15K_1.00E+00atm 
  70 20 r_j_ln(Q)_(kcal/mol)_388.15K_1.00E+00atm 
  71 30 s_m_job_name 
  72 20 r_j_Zero_Point_Energy_(kcal/mol) 
  73 20 r_j_Entropy_(cal/mol/K)_298.15K_1.00E+00atm 
  74 20 r_j_Total_Internal_Energy_(au)_298.15K_1.00E+00atm 
  75 20 r_j_Total_Enthalpy_(au)_298.15K_1.00E+00atm 
  76 20 r_j_Total_Free_Energy_(au)_298.15K_1.00E+00atm 
  77 20 r_j_ESP_min,_kcal/mol 
  78 20 r_j_ESP_max,_kcal/mol 
  79 20 r_j_ESP_mean,_kcal/mol 
  80 20 r_j_ESP_pos_mean,_kcal/mol 
  81 20 r_j_ESP_neg_mean,_kcal/mol 
  82 20 r_j_ESP_pos_variance,_(kcal/mol)**2 
  83 20 r_j_ESP_neg_variance,_(kcal/mol)**2 
  84 20 r_j_ESP_total_variance,_(kcal/mol)**2 
  85 20 r_j_ESP_balance 
  86 20 r_j_ESP_local_polarity,_kcal/mol 
  :::
 } 
 m_atom[27] { 
  # First column is atom index #
  i_m_mmod_type
  r_m_x_coord
  r_m_y_coord
  r_m_z_coord
  i_m_color
  r_m_charge1
  r_m_charge2
  i_m_atomic_number
  i_m_formal_charge
  s_m_color_rgb
  s_m_atom_name
  s_m_label_format
  i_m_label_color
  s_m_label_user_text
  r_j_EPN
  r_j_Max_surface_ESP
  r_j_Min_surface_ESP
  i_m_Hcount
  i_rdk_index
  s_bioluminate_saved_label_format
  b_matsci_Reaction_Workflow_Keep_Atom
  b_matsci_Reaction_Workflow_Restrained_Atom
  i_matsci_Reaction_Workflow_Superposition_Atom
  :::
  1 3 -0.036775 0.262396 -0.121705 10 0.02638 0.02638 6 0 1EE11E  C1  %HIDDEN  10 ""  -14.6647463375135 0 0 1 0 ""  <> <> <>
  2 3 -0.784972 -0.829089 0.643234 10 0.08161 0.08161 6 0 1EE11E  C2  %HIDDEN  10 ""  -14.6644911824017 0 0 2 2 ""  <> <> <>
  3 3 -0.337931 1.656505 0.408334 10 -0.19167 -0.19167 6 0 1EE11E  C3  %HIDDEN  10 ""  -14.7269469877484 0 0 3 3 ""  <> <> <>
  4 16 -2.161379 -0.641659 0.406553 16 -0.43767 -0.43767 8 0 E11E1E  O4  %HIDDEN  16 ""  -22.3020642364343 11.3705627629967 -8.71039009186983 0 4 ""  <> <> <>
  5 3 -2.976839 -1.631106 1.013590 10 0.13166 0.13166 6 0 1EE11E  C5  %HIDDEN  10 ""  -14.6848202427036 0 0 3 5 ""  <> <> <>
  6 41 -0.342419 0.194221 -1.165889 21 0.13328 0.13328 1 0 FFFFFF  H6  %HIDDEN  21 ""  -1.07800047638119 39.6253311082934 0.434445201870301 0 <> ""  <> <> <>
  7 41 -0.467475 -1.820255 0.287167 21 0.03699 0.03699 1 0 FFFFFF  H7  %HIDDEN  21 ""  -1.07849940997574 45.3016117183309 11.5854229098223 0 <> ""  <> <> <>
  8 41 -0.559138 -0.772301 1.718170 21 0.03699 0.03699 1 0 FFFFFF  H8  %HIDDEN  21 ""  -1.07990191897508 43.974703935819 12.6032886889441 0 <> ""  <> <> <>
  9 41 -1.408056 1.838057 0.351739 21 0.09400 0.09400 1 0 FFFFFF  H9  %HIDDEN  21 ""  -1.08763958409485 19.9559487269114 -3.84128926605928 0 <> ""  <> <> <>
  10 41 -0.034687 1.748385 1.454068 21 0.09400 0.09400 1 0 FFFFFF  H10  %HIDDEN  21 ""  -1.08364375892351 44.120457156072 16.463930433799 0 <> ""  <> <> <>
  11 41 0.173584 2.422405 -0.171610 21 0.09400 0.09400 1 0 FFFFFF  H11  %HIDDEN  21 ""  -1.08718689224934 28.1820598768704 13.8285632396518 0 <> ""  <> <> <>
  12 41 -4.005800 -1.395734 0.755534 21 0.04294 0.04294 1 0 FFFFFF  H12  %HIDDEN  21 ""  -1.08964287353679 24.278448065515 0.157055779755037 0 <> ""  <> <> <>
  13 41 -2.732813 -2.630967 0.639177 21 0.04294 0.04294 1 0 FFFFFF  H13  %HIDDEN  21 ""  -1.09173538170539 27.1533892929609 6.94324553194481 0 <> ""  <> <> <>
  14 41 -2.868321 -1.624845 2.103248 21 0.04294 0.04294 1 0 FFFFFF  H14  %HIDDEN  21 ""  -1.09179986482775 26.9827159814595 7.45547370679565 0 <> ""  <> <> <>
  15 3 2.337499 0.611380 -1.498337 10 -0.08644 -0.08644 6 0 1EE11E  C15  %HIDDEN  10 ""  -14.7296647554797 0 0 2 <> ""  1 1 <>
  16 18 4.049950 0.966721 -2.683935 16 -0.95421 -0.95421 8 -1 E11E1E  O1  %HIDDEN  16 ""  -22.491465258013 -45.5731326684913 -72.0860298513295 0 <> ""  1 1 <>
  17 3 3.840708 0.465654 -1.460457 10 0.42490 0.42490 6 0 1EE11E  C17  %HIDDEN  10 ""  -14.7472786453514 0 0 1 <> ""  1 1 <>
  18 3 4.318990 -0.981735 -1.238715 10 -0.15442 -0.15442 6 0 1EE11E  C18  %HIDDEN  10 ""  -14.7977992275218 0 0 3 <> ""  1 <> <>
  19 41 2.024817 1.646177 -1.527329 21 0.09368 0.09368 1 0 FFFFFF  H1  %HIDDEN  21 ""  -1.11329331424687 27.8221846005821 -50.151209444904 0 <> ""  1 <> <>
  20 41 1.894451 0.011847 -2.284651 21 0.09368 0.09368 1 0 FFFFFF  H2  %HIDDEN  21 ""  -1.11338562181953 34.1977557346376 -52.3256508765184 0 <> ""  1 <> <>
  21 41 4.245106 1.071074 -0.606254 21 -0.08905 -0.08905 1 0 FFFFFF  H3  %HIDDEN  21 ""  -1.18186326671124 17.2635654497801 -54.2009794444763 0 <> ""  1 <> <>
  22 41 4.086729 -1.363889 -0.233557 21 0.03770 0.03770 1 0 FFFFFF  H4  %HIDDEN  21 ""  -1.14251655957906 32.8763431377897 -10.2102454558501 0 <> ""  1 <> <>
  23 41 3.880552 -1.641960 -1.990746 21 0.03770 0.03770 1 0 FFFFFF  H5  %HIDDEN  21 ""  -1.15255609935085 19.0916887176465 -56.0773474498995 0 <> ""  1 <> <>
  24 41 5.401790 -1.015937 -1.360258 21 0.03770 0.03770 1 0 FFFFFF  H24  %HIDDEN  21 ""  -1.15360861550104 -7.05560109803961 -57.0424352519494 0 <> ""  1 <> <>
  25 32 1.437179 0.009480 -0.104013 123 -0.25147 -0.25147 7 1 0F00FF  N1  %HIDDEN  123 ""  -18.2738640984909 0 0 2 <> ""  1 1 2
  26 44 1.873892 0.418511 0.717884 21 0.29093 0.29093 1 0 FFFFFF  H26  %HIDDEN  21 ""  -0.974118986400068 53.4570533625424 15.4229103946852 0 <> ""  1 1 3
  27 44 1.650734 -0.984530 -0.092395 21 0.29093 0.29093 1 0 FFFFFF  H27  %HIDDEN  21 ""  -0.974212718095185 52.1548196857191 18.2161357832911 0 <> ""  1 1 1
  :::
 } 
 m_bond[26] { 
  # First column is bond index #
  i_m_from
  i_m_to
  i_m_order
  i_m_from_rep
  i_m_to_rep
  :::
  1 1 2 1 2 2
  2 1 3 1 2 2
  3 1 6 1 2 2
  4 1 25 1 2 2
  5 2 4 1 2 2
  6 2 7 1 2 2
  7 2 8 1 2 2
  8 3 9 1 2 2
  9 3 10 1 2 2
  10 3 11 1 2 2
  11 4 5 1 2 2
  12 5 12 1 2 2
  13 5 13 1 2 2
  14 5 14 1 2 2
  15 15 19 1 2 2
  16 15 20 1 2 2
  17 15 17 1 2 2
  18 15 25 1 2 2
  19 16 17 1 2 2
  20 17 21 1 2 2
  21 17 18 1 2 2
  22 18 24 1 2 2
  23 18 23 1 2 2
  24 18 22 1 2 2
  25 25 27 1 2 2
  26 25 26 1 2 2
  :::
 } 
} 

f_m_ct { 
 s_m_title
 i_m_stars
 s_m_entry_id
 s_m_entry_name
 i_m_Spin_multiplicity
 s_j_QM_Method
 s_j_QM_Basis
 r_j_Gas_Phase_Energy
 r_j_Final_Energy
 r_j_HOMO
 r_j_LUMO
 s_j_Jaguar_input_file
 s_j_Jaguar_output_file
 s_m_Source_Path
 s_m_Source_File
 i_m_Source_File_Index
 s_j_jname
 r_j_Gas_Phase_Relative_Energy_(kcal/mol)
 s_j_Task
 s_j_Jaguar_restart_input_file
 s_j_Jaguar_restart_mae_file
 s_j_Jaguar_log_file
 s_j_Jaguar_mae_file
 i_j_Number_of_canonical_orbitals
 r_j_Lowest_Frequency_(cm-1)
 r_j_Highest_Frequency_(cm-1)
 r_j_2nd_Lowest_Frequency_(cm-1)
 i_j_Num_Negative_Frequencies
 b_matsci_Reaction_Workflow_Structure
 s_matsci_Reaction_Workflow_Conformers_Group
 s_matsci_Reaction_Workflow_Sibling_Group
 i_mmod_Serial_Number-OPLS3e
 r_mmod_Relative_Potential_Energy-OPLS3e_global
 i_matsci_Workflow_Stage
 r_j_Enthalpy_(kcal/mol)_298.15K_1.00E+00atm
 r_j_Free_Energy_(kcal/mol)_298.15K_1.00E+00atm
 r_j_Internal_Energy_(kcal/mol)_298.15K_1.00E+00atm
 r_j_Heat_Capacity_(cal/mol/K)_298.15K_1.00E+00atm
 r_j_ln(Q)_(kcal/mol)_298.15K_1.00E+00atm
 r_j_Enthalpy_(kcal/mol)_308.15K_1.00E+00atm
 r_j_Free_Energy_(kcal/mol)_308.15K_1.00E+00atm
 r_j_Internal_Energy_(kcal/mol)_308.15K_1.00E+00atm
 r_j_Heat_Capacity_(cal/mol/K)_308.15K_1.00E+00atm
 r_j_ln(Q)_(kcal/mol)_308.15K_1.00E+00atm
 r_j_Enthalpy_(kcal/mol)_318.15K_1.00E+00atm
 r_j_Free_Energy_(kcal/mol)_318.15K_1.00E+00atm
 r_j_Internal_Energy_(kcal/mol)_318.15K_1.00E+00atm
 r_j_Heat_Capacity_(cal/mol/K)_318.15K_1.00E+00atm
 r_j_ln(Q)_(kcal/mol)_318.15K_1.00E+00atm
 r_j_Enthalpy_(kcal/mol)_328.15K_1.00E+00atm
 r_j_Free_Energy_(kcal/mol)_328.15K_1.00E+00atm
 r_j_Internal_Energy_(kcal/mol)_328.15K_1.00E+00atm
 r_j_Heat_Capacity_(cal/mol/K)_328.15K_1.00E+00atm
 r_j_ln(Q)_(kcal/mol)_328.15K_1.00E+00atm
 r_j_Enthalpy_(kcal/mol)_338.15K_1.00E+00atm
 r_j_Free_Energy_(kcal/mol)_338.15K_1.00E+00atm
 r_j_Internal_Energy_(kcal/mol)_338.15K_1.00E+00atm
 r_j_Heat_Capacity_(cal/mol/K)_338.15K_1.00E+00atm
 r_j_ln(Q)_(kcal/mol)_338.15K_1.00E+00atm
 r_j_Enthalpy_(kcal/mol)_348.15K_1.00E+00atm
 r_j_Free_Energy_(kcal/mol)_348.15K_1.00E+00atm
 r_j_Internal_Energy_(kcal/mol)_348.15K_1.00E+00atm
 r_j_Heat_Capacity_(cal/mol/K)_348.15K_1.00E+00atm
 r_j_ln(Q)_(kcal/mol)_348.15K_1.00E+00atm
 r_j_Enthalpy_(kcal/mol)_358.15K_1.00E+00atm
 r_j_Free_Energy_(kcal/mol)_358.15K_1.00E+00atm
 r_j_Internal_Energy_(kcal/mol)_358.15K_1.00E+00atm
 r_j_Heat_Capacity_(cal/mol/K)_358.15K_1.00E+00atm
 r_j_ln(Q)_(kcal/mol)_358.15K_1.00E+00atm
 r_j_Enthalpy_(kcal/mol)_368.15K_1.00E+00atm
 r_j_Free_Energy_(kcal/mol)_368.15K_1.00E+00atm
 r_j_Internal_Energy_(kcal/mol)_368.15K_1.00E+00atm
 r_j_Heat_Capacity_(cal/mol/K)_368.15K_1.00E+00atm
 r_j_ln(Q)_(kcal/mol)_368.15K_1.00E+00atm
 r_j_Enthalpy_(kcal/mol)_378.15K_1.00E+00atm
 r_j_Free_Energy_(kcal/mol)_378.15K_1.00E+00atm
 r_j_Internal_Energy_(kcal/mol)_378.15K_1.00E+00atm
 r_j_Heat_Capacity_(cal/mol/K)_378.15K_1.00E+00atm
 r_j_ln(Q)_(kcal/mol)_378.15K_1.00E+00atm
 r_j_Enthalpy_(kcal/mol)_388.15K_1.00E+00atm
 r_j_Free_Energy_(kcal/mol)_388.15K_1.00E+00atm
 r_j_Internal_Energy_(kcal/mol)_388.15K_1.00E+00atm
 r_j_Heat_Capacity_(cal/mol/K)_388.15K_1.00E+00atm
 r_j_ln(Q)_(kcal/mol)_388.15K_1.00E+00atm
 r_j_Zero_Point_Energy_(kcal/mol)_stage_2
 r_j_Total_Internal_Energy_(au)_298.15K_1.00E+00atm_stage_2
 r_j_Total_Enthalpy_(au)_298.15K_1.00E+00atm_stage_2
 r_j_Total_Free_Energy_(au)_298.15K_1.00E+00atm_stage_2
 r_j_Entropy_(cal/mol/K)_298.15K_1.00E+00atm_stage_2
 r_j_Total_Internal_Energy_(au)_308.15K_1.00E+00atm_stage_2
 r_j_Total_Enthalpy_(au)_308.15K_1.00E+00atm_stage_2
 r_j_Total_Free_Energy_(au)_308.15K_1.00E+00atm_stage_2
 r_j_Entropy_(cal/mol/K)_308.15K_1.00E+00atm_stage_2
 r_j_Total_Internal_Energy_(au)_318.15K_1.00E+00atm_stage_2
 r_j_Total_Enthalpy_(au)_318.15K_1.00E+00atm_stage_2
 r_j_Total_Free_Energy_(au)_318.15K_1.00E+00atm_stage_2
 r_j_Entropy_(cal/mol/K)_318.15K_1.00E+00atm_stage_2
 r_j_Total_Internal_Energy_(au)_328.15K_1.00E+00atm_stage_2
 r_j_Total_Enthalpy_(au)_328.15K_1.00E+00atm_stage_2
 r_j_Total_Free_Energy_(au)_328.15K_1.00E+00atm_stage_2
 r_j_Entropy_(cal/mol/K)_328.15K_1.00E+00atm_stage_2
 r_j_Total_Internal_Energy_(au)_338.15K_1.00E+00atm_stage_2
 r_j_Total_Enthalpy_(au)_338.15K_1.00E+00atm_stage_2
 r_j_Total_Free_Energy_(au)_338.15K_1.00E+00atm_stage_2
 r_j_Entropy_(cal/mol/K)_338.15K_1.00E+00atm_stage_2
 r_j_Total_Internal_Energy_(au)_348.15K_1.00E+00atm_stage_2
 r_j_Total_Enthalpy_(au)_348.15K_1.00E+00atm_stage_2
 r_j_Total_Free_Energy_(au)_348.15K_1.00E+00atm_stage_2
 r_j_Entropy_(cal/mol/K)_348.15K_1.00E+00atm_stage_2
 r_j_Total_Internal_Energy_(au)_358.15K_1.00E+00atm_stage_2
 r_j_Total_Enthalpy_(au)_358.15K_1.00E+00atm_stage_2
 r_j_Total_Free_Energy_(au)_358.15K_1.00E+00atm_stage_2
 r_j_Entropy_(cal/mol/K)_358.15K_1.00E+00atm_stage_2
 r_j_Total_Internal_Energy_(au)_368.15K_1.00E+00atm_stage_2
 r_j_Total_Enthalpy_(au)_368.15K_1.00E+00atm_stage_2
 r_j_Total_Free_Energy_(au)_368.15K_1.00E+00atm_stage_2
 r_j_Entropy_(cal/mol/K)_368.15K_1.00E+00atm_stage_2
 r_j_Total_Internal_Energy_(au)_378.15K_1.00E+00atm_stage_2
 r_j_Total_Enthalpy_(au)_378.15K_1.00E+00atm_stage_2
 r_j_Total_Free_Energy_(au)_378.15K_1.00E+00atm_stage_2
 r_j_Entropy_(cal/mol/K)_378.15K_1.00E+00atm_stage_2
 r_j_Total_Internal_Energy_(au)_388.15K_1.00E+00atm_stage_2
 r_j_Total_Enthalpy_(au)_388.15K_1.00E+00atm_stage_2
 r_j_Total_Free_Energy_(au)_388.15K_1.00E+00atm_stage_2
 r_j_Entropy_(cal/mol/K)_388.15K_1.00E+00atm_stage_2
 r_j_Gas_Phase_Energy_stage_2
 r_j_HOMO_stage_2
 r_j_LUMO_stage_2
 s_m_job_name
 r_j_Zero_Point_Energy_(kcal/mol)
 r_j_Entropy_(cal/mol/K)_298.15K_1.00E+00atm
 r_j_Total_Internal_Energy_(au)_298.15K_1.00E+00atm
 r_j_Total_Enthalpy_(au)_298.15K_1.00E+00atm
 r_j_Total_Free_Energy_(au)_298.15K_1.00E+00atm
 r_j_ESP_min,_kcal/mol
 r_j_ESP_max,_kcal/mol
 r_j_ESP_mean,_kcal/mol
 r_j_ESP_pos_mean,_kcal/mol
 r_j_ESP_neg_mean,_kcal/mol
 r_j_ESP_pos_variance,_(kcal/mol)**2
 r_j_ESP_neg_variance,_(kcal/mol)**2
 r_j_ESP_total_variance,_(kcal/mol)**2
 r_j_ESP_balance
 r_j_ESP_local_polarity,_kcal/mol
 s_matsci_Reaction_Workflow_Parent_Conformer_Groups
 s_matsci_Reaction_Workflow_Restrained_Distances
 s_matsci_Reaction_Workflow_Restrained_Angles
 b_matsci_Reaction_Workflow_Transition_State_Structure
 i_m_ct_format
 :::
 Amine_frag4_transition_state_1-9 
  0
  13 
  Amine_frag4_transition_state_1-9_stage_2 
  1
  DFT(b3lyp-d3) 
  cc-pvtz(-f) 
  -482.259517645657
  -482.259517645657
  -0.161317557806491
  -0.0148477915721865
  /home/laurikai/Schrodinger_WD/Frag4_rxwf_spe_B3LYP-D3_CC-PVTZ-F/Amine_frag4_transition_state_1-9_isomer14.in 
  /home/laurikai/Schrodinger_WD/Frag4_rxwf_spe_B3LYP-D3_CC-PVTZ-F/Amine_frag4_transition_state_1-9_isomer14.out 
  D:\DFT_revision\Revision\Final_structures\Primary\A4_E1_B3LYP-D3_CC-PVTZ-F_canonical 
  Frag4_amine_rxnwf_spe_B3LYP-D3_CC-PVTZ-F.mae 
  13
  Amine_frag4_transition_state_1-9_isomer14 
  37.5176276525471
  "Single Point" 
  /home/laurikai/Schrodinger_WD/Frag4_rxwf_spe_B3LYP-D3_CC-PVTZ-F/Amine_frag4_transition_state_1-9_isomer14.01.in 
  /home/laurikai/Schrodinger_WD/Frag4_rxwf_spe_B3LYP-D3_CC-PVTZ-F/Amine_frag4_transition_state_1-9_isomer14.01.mae 
  /home/laurikai/Schrodinger_WD/Frag4_rxwf_spe_B3LYP-D3_CC-PVTZ-F/Amine_frag4_transition_state_1-9_isomer14.log 
  /home/laurikai/Schrodinger_WD/Frag4_rxwf_spe_B3LYP-D3_CC-PVTZ-F/Amine_frag4_transition_state_1-9_isomer14.mae 
  382
  -352.481947712954
  3518.47717553656
  33.3142630810805
  1
  1
  TS 
  Transition_states 
  1
  27.6575021743775
  2
  8.50377970085211
  -24.1246614642971
  7.91129411202484
  45.4220066433594
  40.7177185727806
  9.0518316720464
  -25.30552482077
  8.43947401919675
  46.9439696710265
  41.3247465807094
  9.54751856122919
  -26.4284032249127
  8.91528884435715
  48.2203903000962
  41.8018997203541
  10.0560072581652
  -27.5670634141848
  9.40390547727076
  49.5039061973835
  42.274172869723
  10.5773559793461
  -28.7214154913616
  9.90538213442928
  50.7919736208367
  42.7418651910743
  11.1115977037204
  -29.8913762302592
  10.4197517947813
  52.0820978410028
  43.2052511173945
  11.6587409116546
  -31.0768677846129
  10.947022938693
  53.3718807368981
  43.6645819906693
  12.2187707375726
  -32.2778165679068
  11.4871807005887
  54.659056221734
  44.1200876668246
  12.7916504231253
  -33.494152290602
  12.040188322119
  55.941515203968
  44.5719780754723
  13.3773229745363
  -34.7258071405903
  12.6059888095076
  57.2173217276342
  45.0204447242374
  150.74133062767
  -481.983360626886
  -481.982416440994
  -482.034634599847
  109.902361850867
  -481.982622635368
  -481.981646781326
  -482.036398714381
  111.495558957704
  -481.981864376174
  -481.980856853982
  -482.038188135032
  113.078490605507
  -481.981085716
  -481.980046525658
  -482.040002705558
  114.652051416578
  -481.980286562073
  -481.979215703581
  -482.0418422827
  116.216979064639
  -481.979466861838
  -481.978364335195
  -482.043706733827
  117.773873140829
  -481.978626601779
  -481.977492406987
  -482.045595934885
  119.323212889201
  -481.977765805588
  -481.976599942646
  -482.047509768605
  120.865373639765
  -481.976884531841
  -481.975687000749
  -482.049448122974
  122.400641845107
  -481.975982871365
  -481.974753672123
  -482.051410889926
  123.929228687689
  -482.236293396141
  -0.161263517502624
  -0.0148592722583264
  828_Amine_frag4_rxwf 
  151.007626294657
  109.436327905917
  -482.006264223989
  -482.005320038097
  -482.057316769182
  -70.4308871891296
  54.2628621203897
  5.13821227541944
  21.328524488179
  -27.1294426561436
  118.661038598859
  567.078530583791
  685.739569182649
  0.14309779115674
  21.7871197213936
  reactant 
  (15,25);(27,25);(26,25);(15,17);(15,16) 
  (15,17,16) 
  1
  2
 m_depend[86] { 
  # First column is dependency index #
  i_m_depend_dependency
  s_m_depend_property
  :::
  1 20 i_m_Spin_multiplicity 
  2 20 s_j_QM_Method 
  3 20 s_j_QM_Basis 
  4 20 r_j_Gas_Phase_Energy 
  5 20 r_j_Final_Energy 
  6 20 r_j_HOMO 
  7 20 r_j_LUMO 
  8 20 s_j_Jaguar_input_file 
  9 20 s_j_Jaguar_output_file 
  10 20 s_j_Task 
  11 20 s_j_Jaguar_restart_input_file 
  12 20 s_j_Jaguar_restart_mae_file 
  13 20 s_j_Jaguar_log_file 
  14 20 s_j_Jaguar_mae_file 
  15 20 i_j_Number_of_canonical_orbitals 
  16 20 r_j_Lowest_Frequency_(cm-1) 
  17 20 r_j_Highest_Frequency_(cm-1) 
  18 20 r_j_2nd_Lowest_Frequency_(cm-1) 
  19 20 i_j_Num_Negative_Frequencies 
  20 10 i_mmod_Serial_Number-OPLS3e 
  21 20 r_j_Enthalpy_(kcal/mol)_298.15K_1.00E+00atm 
  22 20 r_j_Free_Energy_(kcal/mol)_298.15K_1.00E+00atm 
  23 20 r_j_Internal_Energy_(kcal/mol)_298.15K_1.00E+00atm 
  24 20 r_j_Heat_Capacity_(cal/mol/K)_298.15K_1.00E+00atm 
  25 20 r_j_ln(Q)_(kcal/mol)_298.15K_1.00E+00atm 
  26 20 r_j_Enthalpy_(kcal/mol)_308.15K_1.00E+00atm 
  27 20 r_j_Free_Energy_(kcal/mol)_308.15K_1.00E+00atm 
  28 20 r_j_Internal_Energy_(kcal/mol)_308.15K_1.00E+00atm 
  29 20 r_j_Heat_Capacity_(cal/mol/K)_308.15K_1.00E+00atm 
  30 20 r_j_ln(Q)_(kcal/mol)_308.15K_1.00E+00atm 
  31 20 r_j_Enthalpy_(kcal/mol)_318.15K_1.00E+00atm 
  32 20 r_j_Free_Energy_(kcal/mol)_318.15K_1.00E+00atm 
  33 20 r_j_Internal_Energy_(kcal/mol)_318.15K_1.00E+00atm 
  34 20 r_j_Heat_Capacity_(cal/mol/K)_318.15K_1.00E+00atm 
  35 20 r_j_ln(Q)_(kcal/mol)_318.15K_1.00E+00atm 
  36 20 r_j_Enthalpy_(kcal/mol)_328.15K_1.00E+00atm 
  37 20 r_j_Free_Energy_(kcal/mol)_328.15K_1.00E+00atm 
  38 20 r_j_Internal_Energy_(kcal/mol)_328.15K_1.00E+00atm 
  39 20 r_j_Heat_Capacity_(cal/mol/K)_328.15K_1.00E+00atm 
  40 20 r_j_ln(Q)_(kcal/mol)_328.15K_1.00E+00atm 
  41 20 r_j_Enthalpy_(kcal/mol)_338.15K_1.00E+00atm 
  42 20 r_j_Free_Energy_(kcal/mol)_338.15K_1.00E+00atm 
  43 20 r_j_Internal_Energy_(kcal/mol)_338.15K_1.00E+00atm 
  44 20 r_j_Heat_Capacity_(cal/mol/K)_338.15K_1.00E+00atm 
  45 20 r_j_ln(Q)_(kcal/mol)_338.15K_1.00E+00atm 
  46 20 r_j_Enthalpy_(kcal/mol)_348.15K_1.00E+00atm 
  47 20 r_j_Free_Energy_(kcal/mol)_348.15K_1.00E+00atm 
  48 20 r_j_Internal_Energy_(kcal/mol)_348.15K_1.00E+00atm 
  49 20 r_j_Heat_Capacity_(cal/mol/K)_348.15K_1.00E+00atm 
  50 20 r_j_ln(Q)_(kcal/mol)_348.15K_1.00E+00atm 
  51 20 r_j_Enthalpy_(kcal/mol)_358.15K_1.00E+00atm 
  52 20 r_j_Free_Energy_(kcal/mol)_358.15K_1.00E+00atm 
  53 20 r_j_Internal_Energy_(kcal/mol)_358.15K_1.00E+00atm 
  54 20 r_j_Heat_Capacity_(cal/mol/K)_358.15K_1.00E+00atm 
  55 20 r_j_ln(Q)_(kcal/mol)_358.15K_1.00E+00atm 
  56 20 r_j_Enthalpy_(kcal/mol)_368.15K_1.00E+00atm 
  57 20 r_j_Free_Energy_(kcal/mol)_368.15K_1.00E+00atm 
  58 20 r_j_Internal_Energy_(kcal/mol)_368.15K_1.00E+00atm 
  59 20 r_j_Heat_Capacity_(cal/mol/K)_368.15K_1.00E+00atm 
  60 20 r_j_ln(Q)_(kcal/mol)_368.15K_1.00E+00atm 
  61 20 r_j_Enthalpy_(kcal/mol)_378.15K_1.00E+00atm 
  62 20 r_j_Free_Energy_(kcal/mol)_378.15K_1.00E+00atm 
  63 20 r_j_Internal_Energy_(kcal/mol)_378.15K_1.00E+00atm 
  64 20 r_j_Heat_Capacity_(cal/mol/K)_378.15K_1.00E+00atm 
  65 20 r_j_ln(Q)_(kcal/mol)_378.15K_1.00E+00atm 
  66 20 r_j_Enthalpy_(kcal/mol)_388.15K_1.00E+00atm 
  67 20 r_j_Free_Energy_(kcal/mol)_388.15K_1.00E+00atm 
  68 20 r_j_Internal_Energy_(kcal/mol)_388.15K_1.00E+00atm 
  69 20 r_j_Heat_Capacity_(cal/mol/K)_388.15K_1.00E+00atm 
  70 20 r_j_ln(Q)_(kcal/mol)_388.15K_1.00E+00atm 
  71 30 s_m_job_name 
  72 20 r_j_Zero_Point_Energy_(kcal/mol) 
  73 20 r_j_Entropy_(cal/mol/K)_298.15K_1.00E+00atm 
  74 20 r_j_Total_Internal_Energy_(au)_298.15K_1.00E+00atm 
  75 20 r_j_Total_Enthalpy_(au)_298.15K_1.00E+00atm 
  76 20 r_j_Total_Free_Energy_(au)_298.15K_1.00E+00atm 
  77 20 r_j_ESP_min,_kcal/mol 
  78 20 r_j_ESP_max,_kcal/mol 
  79 20 r_j_ESP_mean,_kcal/mol 
  80 20 r_j_ESP_pos_mean,_kcal/mol 
  81 20 r_j_ESP_neg_mean,_kcal/mol 
  82 20 r_j_ESP_pos_variance,_(kcal/mol)**2 
  83 20 r_j_ESP_neg_variance,_(kcal/mol)**2 
  84 20 r_j_ESP_total_variance,_(kcal/mol)**2 
  85 20 r_j_ESP_balance 
  86 20 r_j_ESP_local_polarity,_kcal/mol 
  :::
 } 
 m_atom[27] { 
  # First column is atom index #
  i_m_mmod_type
  r_m_x_coord
  r_m_y_coord
  r_m_z_coord
  i_m_color
  r_m_charge1
  r_m_charge2
  i_m_atomic_number
  i_m_formal_charge
  s_m_color_rgb
  s_m_atom_name
  s_m_label_format
  i_m_label_color
  s_m_label_user_text
  r_j_EPN
  r_j_Max_surface_ESP
  r_j_Min_surface_ESP
  i_m_Hcount
  i_rdk_index
  s_bioluminate_saved_label_format
  b_matsci_Reaction_Workflow_Keep_Atom
  b_matsci_Reaction_Workflow_Restrained_Atom
  i_matsci_Reaction_Workflow_Superposition_Atom
  :::
  1 3 0.047072 0.654901 0.350932 10 0.02638 0.02638 6 0 1EE11E  C1  %HIDDEN  10 ""  -14.666164310827 0 0 1 0 ""  <> <> <>
  2 3 -0.659676 -0.665560 0.054722 10 0.08161 0.08161 6 0 1EE11E  C2  %HIDDEN  10 ""  -14.6711972705805 0 0 2 2 ""  <> <> <>
  3 3 -0.282738 1.195267 1.738148 10 -0.19167 -0.19167 6 0 1EE11E  C3  %HIDDEN  10 ""  -14.7264322174955 0 0 3 3 ""  <> <> <>
  4 16 -2.048119 -0.432172 0.133427 16 -0.43767 -0.43767 8 0 E11E1E  O4  %HIDDEN  16 ""  -22.3071498009981 8.86475138981879 -9.38483730290308 0 4 ""  <> <> <>
  5 3 -2.821044 -1.559136 -0.248541 10 0.13166 0.13166 6 0 1EE11E  C5  %HIDDEN  10 ""  -14.6900911031517 0 0 3 5 ""  <> <> <>
  6 41 -0.261406 1.375202 -0.406587 21 0.13328 0.13328 1 0 FFFFFF  H6  %HIDDEN  21 ""  -1.07621016195415 39.7663114811119 -0.29312277070053 0 <> ""  <> <> <>
  7 41 -0.384934 -1.025066 -0.942143 21 0.03699 0.03699 1 0 FFFFFF  H7  %HIDDEN  21 ""  -1.08856759041916 24.9173078935496 8.53829000684706 0 <> ""  <> <> <>
  8 41 -0.352192 -1.430890 0.784423 21 0.03699 0.03699 1 0 FFFFFF  H8  %HIDDEN  21 ""  -1.08508081055733 44.8980647486688 9.48304011897226 0 <> ""  <> <> <>
  9 41 -1.358357 1.328548 1.831777 21 0.09400 0.09400 1 0 FFFFFF  H9  %HIDDEN  21 ""  -1.08769149632355 21.9383696930999 -5.27794751112889 0 <> ""  <> <> <>
  10 41 0.039415 0.498774 2.515057 21 0.09400 0.09400 1 0 FFFFFF  H10  %HIDDEN  21 ""  -1.08373718244104 44.1625510159995 14.1854731375152 0 <> ""  <> <> <>
  11 41 0.200042 2.157050 1.913792 21 0.09400 0.09400 1 0 FFFFFF  H11  %HIDDEN  21 ""  -1.08395757223342 42.6087504251561 16.6334169416378 0 <> ""  <> <> <>
  12 41 -3.865516 -1.272221 -0.162032 21 0.04294 0.04294 1 0 FFFFFF  H12  %HIDDEN  21 ""  -1.09457671728435 21.6520874306545 -0.64272505238056 0 <> ""  <> <> <>
  13 41 -2.611978 -1.851024 -1.282783 21 0.04294 0.04294 1 0 FFFFFF  H13  %HIDDEN  21 ""  -1.09760385843113 21.3420621392287 2.90331898185079 0 <> ""  <> <> <>
  14 41 -2.627816 -2.415817 0.405861 21 0.04294 0.04294 1 0 FFFFFF  H14  %HIDDEN  21 ""  -1.09703761449447 24.0915940722647 6.4859914255337 0 <> ""  <> <> <>
  15 3 2.157740 -0.041114 -1.423665 10 -0.08644 -0.08644 6 0 1EE11E  C15  %HIDDEN  10 ""  -14.7280371685804 0 0 2 <> ""  1 1 <>
  16 18 3.610121 -0.154540 -2.942759 16 -0.95421 -0.95421 8 -1 E11E1E  O1  %HIDDEN  16 ""  -22.4872604670662 -44.4541348265286 -70.4308871891296 0 <> ""  1 1 <>
  17 3 3.557208 0.426401 -1.738316 10 0.42490 0.42490 6 0 1EE11E  C17  %HIDDEN  10 ""  -14.7446294831005 0 0 1 <> ""  1 1 <>
  18 3 4.617395 -0.035636 -0.722345 10 -0.15442 -0.15442 6 0 1EE11E  C18  %HIDDEN  10 ""  -14.7968401226331 0 0 3 <> ""  1 <> <>
  19 41 1.419414 0.394039 -2.083918 21 0.09368 0.09368 1 0 FFFFFF  H1  %HIDDEN  21 ""  -1.11138302364358 26.2101809077695 -48.6655233898835 0 <> ""  1 <> <>
  20 41 2.091389 -1.118596 -1.348660 21 0.09368 0.09368 1 0 FFFFFF  H2  %HIDDEN  21 ""  -1.11119385458504 34.4990576609917 -49.3650078634659 0 <> ""  1 <> <>
  21 41 3.572544 1.550147 -1.731868 21 -0.08905 -0.08905 1 0 FFFFFF  H3  %HIDDEN  21 ""  -1.17807223207912 17.7135774259141 -54.4748439090518 0 <> ""  1 <> <>
  22 41 4.496179 0.426297 0.267963 21 0.03770 0.03770 1 0 FFFFFF  H4  %HIDDEN  21 ""  -1.1420596996283 31.525557107051 -10.1397332013068 0 <> ""  1 <> <>
  23 41 4.590831 -1.122815 -0.621367 21 0.03770 0.03770 1 0 FFFFFF  H5  %HIDDEN  21 ""  -1.1521204454778 18.0408564207368 -51.4253409587823 0 <> ""  1 <> <>
  24 41 5.604085 0.239028 -1.095719 21 0.03770 0.03770 1 0 FFFFFF  H24  %HIDDEN  21 ""  -1.15281773733565 -6.51060154371468 -54.555424636154 0 <> ""  1 <> <>
  25 32 1.518537 0.470577 0.166720 123 -0.25147 -0.25147 7 1 0F00FF  N1  %HIDDEN  123 ""  -18.2778283545728 0 0 2 <> ""  1 1 2
  26 44 1.998415 1.354440 0.315872 21 0.29093 0.29093 1 0 FFFFFF  H26  %HIDDEN  21 ""  -0.977819602616758 50.7837085029573 17.097859666264 0 <> ""  1 1 3
  27 44 1.892658 -0.178604 0.855239 21 0.29093 0.29093 1 0 FFFFFF  H27  %HIDDEN  21 ""  -0.976572321530291 54.2628621203897 17.5192325745129 0 <> ""  1 1 1
  :::
 } 
 m_bond[26] { 
  # First column is bond index #
  i_m_from
  i_m_to
  i_m_order
  i_m_from_rep
  i_m_to_rep
  :::
  1 1 2 1 2 2
  2 1 3 1 2 2
  3 1 6 1 2 2
  4 1 25 1 2 2
  5 2 4 1 2 2
  6 2 7 1 2 2
  7 2 8 1 2 2
  8 3 9 1 2 2
  9 3 10 1 2 2
  10 3 11 1 2 2
  11 4 5 1 2 2
  12 5 12 1 2 2
  13 5 13 1 2 2
  14 5 14 1 2 2
  15 15 19 1 2 2
  16 15 20 1 2 2
  17 15 17 1 2 2
  18 15 25 1 2 2
  19 16 17 1 2 2
  20 17 21 1 2 2
  21 17 18 1 2 2
  22 18 24 1 2 2
  23 18 23 1 2 2
  24 18 22 1 2 2
  25 25 27 1 2 2
  26 25 26 1 2 2
  :::
 } 
} 

f_m_ct { 
 s_m_title
 i_m_stars
 s_m_entry_id
 s_m_entry_name
 i_m_Spin_multiplicity
 s_j_QM_Method
 s_j_QM_Basis
 r_j_Gas_Phase_Energy
 r_j_Final_Energy
 r_j_HOMO
 r_j_LUMO
 s_j_Jaguar_input_file
 s_j_Jaguar_output_file
 s_m_Source_Path
 s_m_Source_File
 i_m_Source_File_Index
 s_j_jname
 r_j_Gas_Phase_Relative_Energy_(kcal/mol)
 s_j_Task
 s_j_Jaguar_restart_input_file
 s_j_Jaguar_restart_mae_file
 s_j_Jaguar_log_file
 s_j_Jaguar_mae_file
 i_j_Number_of_canonical_orbitals
 r_j_Lowest_Frequency_(cm-1)
 r_j_Highest_Frequency_(cm-1)
 r_j_2nd_Lowest_Frequency_(cm-1)
 i_j_Num_Negative_Frequencies
 b_matsci_Reaction_Workflow_Structure
 s_matsci_Reaction_Workflow_Conformers_Group
 s_matsci_Reaction_Workflow_Sibling_Group
 i_mmod_Serial_Number-OPLS3e
 r_mmod_Relative_Potential_Energy-OPLS3e_global
 i_matsci_Workflow_Stage
 r_j_Enthalpy_(kcal/mol)_298.15K_1.00E+00atm
 r_j_Free_Energy_(kcal/mol)_298.15K_1.00E+00atm
 r_j_Internal_Energy_(kcal/mol)_298.15K_1.00E+00atm
 r_j_Heat_Capacity_(cal/mol/K)_298.15K_1.00E+00atm
 r_j_ln(Q)_(kcal/mol)_298.15K_1.00E+00atm
 r_j_Enthalpy_(kcal/mol)_308.15K_1.00E+00atm
 r_j_Free_Energy_(kcal/mol)_308.15K_1.00E+00atm
 r_j_Internal_Energy_(kcal/mol)_308.15K_1.00E+00atm
 r_j_Heat_Capacity_(cal/mol/K)_308.15K_1.00E+00atm
 r_j_ln(Q)_(kcal/mol)_308.15K_1.00E+00atm
 r_j_Enthalpy_(kcal/mol)_318.15K_1.00E+00atm
 r_j_Free_Energy_(kcal/mol)_318.15K_1.00E+00atm
 r_j_Internal_Energy_(kcal/mol)_318.15K_1.00E+00atm
 r_j_Heat_Capacity_(cal/mol/K)_318.15K_1.00E+00atm
 r_j_ln(Q)_(kcal/mol)_318.15K_1.00E+00atm
 r_j_Enthalpy_(kcal/mol)_328.15K_1.00E+00atm
 r_j_Free_Energy_(kcal/mol)_328.15K_1.00E+00atm
 r_j_Internal_Energy_(kcal/mol)_328.15K_1.00E+00atm
 r_j_Heat_Capacity_(cal/mol/K)_328.15K_1.00E+00atm
 r_j_ln(Q)_(kcal/mol)_328.15K_1.00E+00atm
 r_j_Enthalpy_(kcal/mol)_338.15K_1.00E+00atm
 r_j_Free_Energy_(kcal/mol)_338.15K_1.00E+00atm
 r_j_Internal_Energy_(kcal/mol)_338.15K_1.00E+00atm
 r_j_Heat_Capacity_(cal/mol/K)_338.15K_1.00E+00atm
 r_j_ln(Q)_(kcal/mol)_338.15K_1.00E+00atm
 r_j_Enthalpy_(kcal/mol)_348.15K_1.00E+00atm
 r_j_Free_Energy_(kcal/mol)_348.15K_1.00E+00atm
 r_j_Internal_Energy_(kcal/mol)_348.15K_1.00E+00atm
 r_j_Heat_Capacity_(cal/mol/K)_348.15K_1.00E+00atm
 r_j_ln(Q)_(kcal/mol)_348.15K_1.00E+00atm
 r_j_Enthalpy_(kcal/mol)_358.15K_1.00E+00atm
 r_j_Free_Energy_(kcal/mol)_358.15K_1.00E+00atm
 r_j_Internal_Energy_(kcal/mol)_358.15K_1.00E+00atm
 r_j_Heat_Capacity_(cal/mol/K)_358.15K_1.00E+00atm
 r_j_ln(Q)_(kcal/mol)_358.15K_1.00E+00atm
 r_j_Enthalpy_(kcal/mol)_368.15K_1.00E+00atm
 r_j_Free_Energy_(kcal/mol)_368.15K_1.00E+00atm
 r_j_Internal_Energy_(kcal/mol)_368.15K_1.00E+00atm
 r_j_Heat_Capacity_(cal/mol/K)_368.15K_1.00E+00atm
 r_j_ln(Q)_(kcal/mol)_368.15K_1.00E+00atm
 r_j_Enthalpy_(kcal/mol)_378.15K_1.00E+00atm
 r_j_Free_Energy_(kcal/mol)_378.15K_1.00E+00atm
 r_j_Internal_Energy_(kcal/mol)_378.15K_1.00E+00atm
 r_j_Heat_Capacity_(cal/mol/K)_378.15K_1.00E+00atm
 r_j_ln(Q)_(kcal/mol)_378.15K_1.00E+00atm
 r_j_Enthalpy_(kcal/mol)_388.15K_1.00E+00atm
 r_j_Free_Energy_(kcal/mol)_388.15K_1.00E+00atm
 r_j_Internal_Energy_(kcal/mol)_388.15K_1.00E+00atm
 r_j_Heat_Capacity_(cal/mol/K)_388.15K_1.00E+00atm
 r_j_ln(Q)_(kcal/mol)_388.15K_1.00E+00atm
 r_j_Zero_Point_Energy_(kcal/mol)_stage_2
 r_j_Total_Internal_Energy_(au)_298.15K_1.00E+00atm_stage_2
 r_j_Total_Enthalpy_(au)_298.15K_1.00E+00atm_stage_2
 r_j_Total_Free_Energy_(au)_298.15K_1.00E+00atm_stage_2
 r_j_Entropy_(cal/mol/K)_298.15K_1.00E+00atm_stage_2
 r_j_Total_Internal_Energy_(au)_308.15K_1.00E+00atm_stage_2
 r_j_Total_Enthalpy_(au)_308.15K_1.00E+00atm_stage_2
 r_j_Total_Free_Energy_(au)_308.15K_1.00E+00atm_stage_2
 r_j_Entropy_(cal/mol/K)_308.15K_1.00E+00atm_stage_2
 r_j_Total_Internal_Energy_(au)_318.15K_1.00E+00atm_stage_2
 r_j_Total_Enthalpy_(au)_318.15K_1.00E+00atm_stage_2
 r_j_Total_Free_Energy_(au)_318.15K_1.00E+00atm_stage_2
 r_j_Entropy_(cal/mol/K)_318.15K_1.00E+00atm_stage_2
 r_j_Total_Internal_Energy_(au)_328.15K_1.00E+00atm_stage_2
 r_j_Total_Enthalpy_(au)_328.15K_1.00E+00atm_stage_2
 r_j_Total_Free_Energy_(au)_328.15K_1.00E+00atm_stage_2
 r_j_Entropy_(cal/mol/K)_328.15K_1.00E+00atm_stage_2
 r_j_Total_Internal_Energy_(au)_338.15K_1.00E+00atm_stage_2
 r_j_Total_Enthalpy_(au)_338.15K_1.00E+00atm_stage_2
 r_j_Total_Free_Energy_(au)_338.15K_1.00E+00atm_stage_2
 r_j_Entropy_(cal/mol/K)_338.15K_1.00E+00atm_stage_2
 r_j_Total_Internal_Energy_(au)_348.15K_1.00E+00atm_stage_2
 r_j_Total_Enthalpy_(au)_348.15K_1.00E+00atm_stage_2
 r_j_Total_Free_Energy_(au)_348.15K_1.00E+00atm_stage_2
 r_j_Entropy_(cal/mol/K)_348.15K_1.00E+00atm_stage_2
 r_j_Total_Internal_Energy_(au)_358.15K_1.00E+00atm_stage_2
 r_j_Total_Enthalpy_(au)_358.15K_1.00E+00atm_stage_2
 r_j_Total_Free_Energy_(au)_358.15K_1.00E+00atm_stage_2
 r_j_Entropy_(cal/mol/K)_358.15K_1.00E+00atm_stage_2
 r_j_Total_Internal_Energy_(au)_368.15K_1.00E+00atm_stage_2
 r_j_Total_Enthalpy_(au)_368.15K_1.00E+00atm_stage_2
 r_j_Total_Free_Energy_(au)_368.15K_1.00E+00atm_stage_2
 r_j_Entropy_(cal/mol/K)_368.15K_1.00E+00atm_stage_2
 r_j_Total_Internal_Energy_(au)_378.15K_1.00E+00atm_stage_2
 r_j_Total_Enthalpy_(au)_378.15K_1.00E+00atm_stage_2
 r_j_Total_Free_Energy_(au)_378.15K_1.00E+00atm_stage_2
 r_j_Entropy_(cal/mol/K)_378.15K_1.00E+00atm_stage_2
 r_j_Total_Internal_Energy_(au)_388.15K_1.00E+00atm_stage_2
 r_j_Total_Enthalpy_(au)_388.15K_1.00E+00atm_stage_2
 r_j_Total_Free_Energy_(au)_388.15K_1.00E+00atm_stage_2
 r_j_Entropy_(cal/mol/K)_388.15K_1.00E+00atm_stage_2
 r_j_Gas_Phase_Energy_stage_2
 r_j_HOMO_stage_2
 r_j_LUMO_stage_2
 s_m_job_name
 r_j_Zero_Point_Energy_(kcal/mol)
 r_j_Entropy_(cal/mol/K)_298.15K_1.00E+00atm
 r_j_Total_Internal_Energy_(au)_298.15K_1.00E+00atm
 r_j_Total_Enthalpy_(au)_298.15K_1.00E+00atm
 r_j_Total_Free_Energy_(au)_298.15K_1.00E+00atm
 r_j_ESP_min,_kcal/mol
 r_j_ESP_max,_kcal/mol
 r_j_ESP_mean,_kcal/mol
 r_j_ESP_pos_mean,_kcal/mol
 r_j_ESP_neg_mean,_kcal/mol
 r_j_ESP_pos_variance,_(kcal/mol)**2
 r_j_ESP_neg_variance,_(kcal/mol)**2
 r_j_ESP_total_variance,_(kcal/mol)**2
 r_j_ESP_balance
 r_j_ESP_local_polarity,_kcal/mol
 s_matsci_Reaction_Workflow_Parent_Conformer_Groups
 s_matsci_Reaction_Workflow_Restrained_Distances
 s_matsci_Reaction_Workflow_Restrained_Angles
 b_matsci_Reaction_Workflow_Transition_State_Structure
 i_m_ct_format
 :::
 Amine_frag4_transition_state_1-10 
  0
  14 
  Amine_frag4_transition_state_1-10_stage_2 
  1
  DFT(b3lyp-d3) 
  cc-pvtz(-f) 
  -482.25742454961
  -482.25742454961
  -0.158729354771686
  -0.0160673773148843
  /home/laurikai/Schrodinger_WD/Frag4_rxwf_spe_B3LYP-D3_CC-PVTZ-F/Amine_frag4_transition_state_1-10_isomer15.in 
  /home/laurikai/Schrodinger_WD/Frag4_rxwf_spe_B3LYP-D3_CC-PVTZ-F/Amine_frag4_transition_state_1-10_isomer15.out 
  D:\DFT_revision\Revision\Final_structures\Primary\A4_E1_B3LYP-D3_CC-PVTZ-F_canonical 
  Frag4_amine_rxnwf_spe_B3LYP-D3_CC-PVTZ-F.mae 
  14
  Amine_frag4_transition_state_1-10_isomer15 
  38.8310642599163
  "Single Point" 
  /home/laurikai/Schrodinger_WD/Frag4_rxwf_spe_B3LYP-D3_CC-PVTZ-F/Amine_frag4_transition_state_1-10_isomer15.01.in 
  /home/laurikai/Schrodinger_WD/Frag4_rxwf_spe_B3LYP-D3_CC-PVTZ-F/Amine_frag4_transition_state_1-10_isomer15.01.mae 
  /home/laurikai/Schrodinger_WD/Frag4_rxwf_spe_B3LYP-D3_CC-PVTZ-F/Amine_frag4_transition_state_1-10_isomer15.log 
  /home/laurikai/Schrodinger_WD/Frag4_rxwf_spe_B3LYP-D3_CC-PVTZ-F/Amine_frag4_transition_state_1-10_isomer15.mae 
  382
  -324.673004344584
  3521.60808897824
  25.0327722817293
  1
  1
  TS 
  Transition_states 
  1
  32.2001251578331
  2
  8.47408966374071
  -24.0605415019365
  7.88160407491343
  45.4127492896856
  40.6094965947785
  9.01208065401036
  -25.2191033793836
  8.39972300116071
  46.9082325930283
  41.1836175509925
  9.5074530311099
  -26.3378819918717
  8.87522331423786
  48.1930998728951
  41.6587219629262
  10.0157079859989
  -27.4724337776965
  9.36360620510449
  49.4843288849765
  42.1290580436931
  10.5368965785833
  -28.622671455425
  9.86492273366647
  50.7794121834325
  42.5949189420744
  11.0710450076127
  -29.7885140536003
  10.3791990986735
  52.0758937533953
  43.0565732466001
  11.6181553665335
  -30.9698856618413
  10.906437393572
  53.3714152161669
  43.5142666595468
  12.1782068010044
  -32.166714348473
  11.4466167640205
  54.6637502287435
  43.9682236257397
  12.7511569581825
  -33.3789312314526
  11.9996948571762
  55.9508287079218
  44.4186489069154
  13.3369436339959
  -34.6064696887668
  12.5656094689672
  57.2307524598619
  44.8657290935365
  150.838915067596
  -481.981116707282
  -481.98017252139
  -482.032196768394
  109.494240028922
  -481.980379357638
  -481.979403503596
  -482.033954368037
  111.086107523589
  -481.979621599651
  -481.978614077458
  -482.035737255254
  112.668034018487
  -481.978843311969
  -481.977804121626
  -482.037545278622
  114.240870832532
  -481.978044413223
  -481.976973554731
  -482.039378299051
  115.805317267509
  -481.977224861663
  -481.976122335021
  -482.041236187504
  117.361938995298
  -481.976384653953
  -481.97525045916
  -482.043118823009
  118.9111853368
  -481.975523823326
  -481.974357960384
  -482.045026090937
  120.453405268172
  -481.974642437276
  -481.973444906183
  -482.046957881517
  121.988862064353
  -481.973740594931
  -481.972511395689
  -482.04891408858
  123.517746548403
  -482.234142281835
  -0.158662753903244
  -0.0160612392279895
  828_Amine_frag4_rxwf 
  151.054579284992
  109.121687625951
  -482.004143617675
  -482.003199431783
  -482.055046667117
  -71.3894947193388
  53.7993399006231
  6.21049378347491
  23.1699947768291
  -27.6326267670215
  127.956247846751
  579.431970069533
  707.388217916284
  0.148165914556319
  22.9182749115621
  reactant 
  (15,25);(27,25);(26,25);(15,17);(15,16) 
  (15,17,16) 
  1
  2
 m_depend[86] { 
  # First column is dependency index #
  i_m_depend_dependency
  s_m_depend_property
  :::
  1 20 i_m_Spin_multiplicity 
  2 20 s_j_QM_Method 
  3 20 s_j_QM_Basis 
  4 20 r_j_Gas_Phase_Energy 
  5 20 r_j_Final_Energy 
  6 20 r_j_HOMO 
  7 20 r_j_LUMO 
  8 20 s_j_Jaguar_input_file 
  9 20 s_j_Jaguar_output_file 
  10 20 s_j_Task 
  11 20 s_j_Jaguar_restart_input_file 
  12 20 s_j_Jaguar_restart_mae_file 
  13 20 s_j_Jaguar_log_file 
  14 20 s_j_Jaguar_mae_file 
  15 20 i_j_Number_of_canonical_orbitals 
  16 20 r_j_Lowest_Frequency_(cm-1) 
  17 20 r_j_Highest_Frequency_(cm-1) 
  18 20 r_j_2nd_Lowest_Frequency_(cm-1) 
  19 20 i_j_Num_Negative_Frequencies 
  20 10 i_mmod_Serial_Number-OPLS3e 
  21 20 r_j_Enthalpy_(kcal/mol)_298.15K_1.00E+00atm 
  22 20 r_j_Free_Energy_(kcal/mol)_298.15K_1.00E+00atm 
  23 20 r_j_Internal_Energy_(kcal/mol)_298.15K_1.00E+00atm 
  24 20 r_j_Heat_Capacity_(cal/mol/K)_298.15K_1.00E+00atm 
  25 20 r_j_ln(Q)_(kcal/mol)_298.15K_1.00E+00atm 
  26 20 r_j_Enthalpy_(kcal/mol)_308.15K_1.00E+00atm 
  27 20 r_j_Free_Energy_(kcal/mol)_308.15K_1.00E+00atm 
  28 20 r_j_Internal_Energy_(kcal/mol)_308.15K_1.00E+00atm 
  29 20 r_j_Heat_Capacity_(cal/mol/K)_308.15K_1.00E+00atm 
  30 20 r_j_ln(Q)_(kcal/mol)_308.15K_1.00E+00atm 
  31 20 r_j_Enthalpy_(kcal/mol)_318.15K_1.00E+00atm 
  32 20 r_j_Free_Energy_(kcal/mol)_318.15K_1.00E+00atm 
  33 20 r_j_Internal_Energy_(kcal/mol)_318.15K_1.00E+00atm 
  34 20 r_j_Heat_Capacity_(cal/mol/K)_318.15K_1.00E+00atm 
  35 20 r_j_ln(Q)_(kcal/mol)_318.15K_1.00E+00atm 
  36 20 r_j_Enthalpy_(kcal/mol)_328.15K_1.00E+00atm 
  37 20 r_j_Free_Energy_(kcal/mol)_328.15K_1.00E+00atm 
  38 20 r_j_Internal_Energy_(kcal/mol)_328.15K_1.00E+00atm 
  39 20 r_j_Heat_Capacity_(cal/mol/K)_328.15K_1.00E+00atm 
  40 20 r_j_ln(Q)_(kcal/mol)_328.15K_1.00E+00atm 
  41 20 r_j_Enthalpy_(kcal/mol)_338.15K_1.00E+00atm 
  42 20 r_j_Free_Energy_(kcal/mol)_338.15K_1.00E+00atm 
  43 20 r_j_Internal_Energy_(kcal/mol)_338.15K_1.00E+00atm 
  44 20 r_j_Heat_Capacity_(cal/mol/K)_338.15K_1.00E+00atm 
  45 20 r_j_ln(Q)_(kcal/mol)_338.15K_1.00E+00atm 
  46 20 r_j_Enthalpy_(kcal/mol)_348.15K_1.00E+00atm 
  47 20 r_j_Free_Energy_(kcal/mol)_348.15K_1.00E+00atm 
  48 20 r_j_Internal_Energy_(kcal/mol)_348.15K_1.00E+00atm 
  49 20 r_j_Heat_Capacity_(cal/mol/K)_348.15K_1.00E+00atm 
  50 20 r_j_ln(Q)_(kcal/mol)_348.15K_1.00E+00atm 
  51 20 r_j_Enthalpy_(kcal/mol)_358.15K_1.00E+00atm 
  52 20 r_j_Free_Energy_(kcal/mol)_358.15K_1.00E+00atm 
  53 20 r_j_Internal_Energy_(kcal/mol)_358.15K_1.00E+00atm 
  54 20 r_j_Heat_Capacity_(cal/mol/K)_358.15K_1.00E+00atm 
  55 20 r_j_ln(Q)_(kcal/mol)_358.15K_1.00E+00atm 
  56 20 r_j_Enthalpy_(kcal/mol)_368.15K_1.00E+00atm 
  57 20 r_j_Free_Energy_(kcal/mol)_368.15K_1.00E+00atm 
  58 20 r_j_Internal_Energy_(kcal/mol)_368.15K_1.00E+00atm 
  59 20 r_j_Heat_Capacity_(cal/mol/K)_368.15K_1.00E+00atm 
  60 20 r_j_ln(Q)_(kcal/mol)_368.15K_1.00E+00atm 
  61 20 r_j_Enthalpy_(kcal/mol)_378.15K_1.00E+00atm 
  62 20 r_j_Free_Energy_(kcal/mol)_378.15K_1.00E+00atm 
  63 20 r_j_Internal_Energy_(kcal/mol)_378.15K_1.00E+00atm 
  64 20 r_j_Heat_Capacity_(cal/mol/K)_378.15K_1.00E+00atm 
  65 20 r_j_ln(Q)_(kcal/mol)_378.15K_1.00E+00atm 
  66 20 r_j_Enthalpy_(kcal/mol)_388.15K_1.00E+00atm 
  67 20 r_j_Free_Energy_(kcal/mol)_388.15K_1.00E+00atm 
  68 20 r_j_Internal_Energy_(kcal/mol)_388.15K_1.00E+00atm 
  69 20 r_j_Heat_Capacity_(cal/mol/K)_388.15K_1.00E+00atm 
  70 20 r_j_ln(Q)_(kcal/mol)_388.15K_1.00E+00atm 
  71 30 s_m_job_name 
  72 20 r_j_Zero_Point_Energy_(kcal/mol) 
  73 20 r_j_Entropy_(cal/mol/K)_298.15K_1.00E+00atm 
  74 20 r_j_Total_Internal_Energy_(au)_298.15K_1.00E+00atm 
  75 20 r_j_Total_Enthalpy_(au)_298.15K_1.00E+00atm 
  76 20 r_j_Total_Free_Energy_(au)_298.15K_1.00E+00atm 
  77 20 r_j_ESP_min,_kcal/mol 
  78 20 r_j_ESP_max,_kcal/mol 
  79 20 r_j_ESP_mean,_kcal/mol 
  80 20 r_j_ESP_pos_mean,_kcal/mol 
  81 20 r_j_ESP_neg_mean,_kcal/mol 
  82 20 r_j_ESP_pos_variance,_(kcal/mol)**2 
  83 20 r_j_ESP_neg_variance,_(kcal/mol)**2 
  84 20 r_j_ESP_total_variance,_(kcal/mol)**2 
  85 20 r_j_ESP_balance 
  86 20 r_j_ESP_local_polarity,_kcal/mol 
  :::
 } 
 m_atom[27] { 
  # First column is atom index #
  i_m_mmod_type
  r_m_x_coord
  r_m_y_coord
  r_m_z_coord
  i_m_color
  r_m_charge1
  r_m_charge2
  i_m_atomic_number
  i_m_formal_charge
  s_m_color_rgb
  s_m_atom_name
  s_m_label_format
  i_m_label_color
  s_m_label_user_text
  r_j_EPN
  r_j_Max_surface_ESP
  r_j_Min_surface_ESP
  i_m_Hcount
  i_rdk_index
  s_bioluminate_saved_label_format
  b_matsci_Reaction_Workflow_Keep_Atom
  b_matsci_Reaction_Workflow_Restrained_Atom
  i_matsci_Reaction_Workflow_Superposition_Atom
  :::
  1 3 -0.061887 0.199191 0.010190 10 0.02638 0.02638 6 0 1EE11E  C1  %HIDDEN  10 ""  -14.6634173174628 0 0 1 0 ""  <> <> <>
  2 3 -0.699366 -0.816870 0.973817 10 0.08161 0.08161 6 0 1EE11E  C2  %HIDDEN  10 ""  -14.6640329445707 0 0 2 2 ""  <> <> <>
  3 3 -0.412070 1.634005 0.374002 10 -0.19167 -0.19167 6 0 1EE11E  C3  %HIDDEN  10 ""  -14.7248993754619 0 0 3 3 ""  <> <> <>
  4 16 -2.109081 -0.756096 0.987214 16 -0.43767 -0.43767 8 0 E11E1E  O4  %HIDDEN  16 ""  -22.3021503121543 10.1214703341792 -12.3366767841214 0 4 ""  <> <> <>
  5 3 -2.740026 -1.409265 -0.107177 10 0.13166 0.13166 6 0 1EE11E  C5  %HIDDEN  10 ""  -14.6841078105701 0 0 3 5 ""  <> <> <>
  6 41 -0.401116 -0.013340 -1.003885 21 0.13328 0.13328 1 0 FFFFFF  H6  %HIDDEN  21 ""  -1.07280062777243 43.5671176030417 18.1558915950974 0 <> ""  <> <> <>
  7 41 -0.362371 -1.831164 0.717737 21 0.03699 0.03699 1 0 FFFFFF  H7  %HIDDEN  21 ""  -1.07581979692778 46.6074778620193 10.9104425600398 0 <> ""  <> <> <>
  8 41 -0.376848 -0.602937 1.995233 21 0.03699 0.03699 1 0 FFFFFF  H8  %HIDDEN  21 ""  -1.07839598054803 44.8525554634221 2.21826743915864 0 <> ""  <> <> <>
  9 41 -1.493398 1.748933 0.385498 21 0.09400 0.09400 1 0 FFFFFF  H9  %HIDDEN  21 ""  -1.08483636807591 27.2296411482156 -4.14443177821774 0 <> ""  <> <> <>
  10 41 -0.041983 1.882986 1.371291 21 0.09400 0.09400 1 0 FFFFFF  H10  %HIDDEN  21 ""  -1.08186648519088 45.6179227849395 15.8514210083809 0 <> ""  <> <> <>
  11 41 0.004030 2.342845 -0.339291 21 0.09400 0.09400 1 0 FFFFFF  H11  %HIDDEN  21 ""  -1.08548940113914 30.1029278427114 15.6917449263427 0 <> ""  <> <> <>
  12 41 -3.808234 -1.388894 0.091103 21 0.04294 0.04294 1 0 FFFFFF  H12  %HIDDEN  21 ""  -1.08893215386949 24.5086996331404 -1.82235634481185 0 <> ""  <> <> <>
  13 41 -2.551554 -0.904639 -1.059068 21 0.04294 0.04294 1 0 FFFFFF  H13  %HIDDEN  21 ""  -1.0908034608124 31.4200173741713 11.3961626450697 0 <> ""  <> <> <>
  14 41 -2.410802 -2.450317 -0.187312 21 0.04294 0.04294 1 0 FFFFFF  H14  %HIDDEN  21 ""  -1.08931018171682 31.2581178559087 6.95294389423516 0 <> ""  <> <> <>
  15 3 2.251649 0.533466 -1.495105 10 -0.08644 -0.08644 6 0 1EE11E  C15  %HIDDEN  10 ""  -14.7279305606477 0 0 2 <> ""  1 1 <>
  16 18 3.914325 0.878696 -2.756750 16 -0.95421 -0.95421 8 -1 E11E1E  O1  %HIDDEN  16 ""  -22.490514765262 -44.6121449103645 -71.3894947193388 0 <> ""  1 1 <>
  17 3 3.763311 0.487064 -1.486185 10 0.42490 0.42490 6 0 1EE11E  C17  %HIDDEN  10 ""  -14.7457641665507 0 0 1 <> ""  1 1 <>
  18 3 4.341495 -0.897911 -1.140036 10 -0.15442 -0.15442 6 0 1EE11E  C18  %HIDDEN  10 ""  -14.796880726103 0 0 3 <> ""  1 <> <>
  19 41 1.874920 1.539687 -1.617058 21 0.09368 0.09368 1 0 FFFFFF  H1  %HIDDEN  21 ""  -1.1117395232295 27.2020599692471 -50.9490442887358 0 <> ""  1 <> <>
  20 41 1.832725 -0.166103 -2.208833 21 0.09368 0.09368 1 0 FFFFFF  H2  %HIDDEN  21 ""  -1.11147054399854 36.6702067055946 -51.1283682689539 0 <> ""  1 <> <>
  21 41 4.143773 1.197408 -0.704740 21 -0.08905 -0.08905 1 0 FFFFFF  H3  %HIDDEN  21 ""  -1.18067004099217 17.5338156544831 -55.2836795684568 0 <> ""  1 <> <>
  22 41 4.150528 -1.198328 -0.099172 21 0.03770 0.03770 1 0 FFFFFF  H4  %HIDDEN  21 ""  -1.14164492155236 33.3046723213003 -9.93336856796318 0 <> ""  1 <> <>
  23 41 3.937836 -1.653214 -1.818392 21 0.03770 0.03770 1 0 FFFFFF  H5  %HIDDEN  21 ""  -1.15168878557759 20.0618625919564 -55.268716772625 0 <> ""  1 <> <>
  24 41 5.422220 -0.871727 -1.280637 21 0.03770 0.03770 1 0 FFFFFF  H24  %HIDDEN  21 ""  -1.15270573948705 -6.65425855571033 -56.1277594565522 0 <> ""  1 <> <>
  25 32 1.424135 0.019935 -0.023708 123 -0.25147 -0.25147 7 1 0F00FF  N1  %HIDDEN  123 ""  -18.2716828263778 0 0 2 <> ""  1 1 2
  26 44 1.870945 0.521537 0.739813 21 0.29093 0.29093 1 0 FFFFFF  H26  %HIDDEN  21 ""  -0.9725634344463 53.7993399006231 15.9081060014071 0 <> ""  1 1 3
  27 44 1.686384 -0.958312 0.071321 21 0.29093 0.29093 1 0 FFFFFF  H27  %HIDDEN  21 ""  -0.972659354196583 52.7476721780668 20.0045607951062 0 <> ""  1 1 1
  :::
 } 
 m_bond[26] { 
  # First column is bond index #
  i_m_from
  i_m_to
  i_m_order
  i_m_from_rep
  i_m_to_rep
  :::
  1 1 2 1 2 2
  2 1 3 1 2 2
  3 1 6 1 2 2
  4 1 25 1 2 2
  5 2 4 1 2 2
  6 2 7 1 2 2
  7 2 8 1 2 2
  8 3 9 1 2 2
  9 3 10 1 2 2
  10 3 11 1 2 2
  11 4 5 1 2 2
  12 5 12 1 2 2
  13 5 13 1 2 2
  14 5 14 1 2 2
  15 15 19 1 2 2
  16 15 20 1 2 2
  17 15 17 1 2 2
  18 15 25 1 2 2
  19 16 17 1 2 2
  20 17 21 1 2 2
  21 17 18 1 2 2
  22 18 24 1 2 2
  23 18 23 1 2 2
  24 18 22 1 2 2
  25 25 27 1 2 2
  26 25 26 1 2 2
  :::
 } 
} 

f_m_ct { 
 s_m_title
 i_m_stars
 s_m_entry_id
 s_m_entry_name
 i_m_Spin_multiplicity
 s_j_QM_Method
 s_j_QM_Basis
 r_j_Gas_Phase_Energy
 r_j_Final_Energy
 r_j_HOMO
 r_j_LUMO
 s_j_Jaguar_input_file
 s_j_Jaguar_output_file
 s_m_Source_Path
 s_m_Source_File
 i_m_Source_File_Index
 s_j_jname
 r_j_Gas_Phase_Relative_Energy_(kcal/mol)
 s_j_Task
 s_j_Jaguar_restart_input_file
 s_j_Jaguar_restart_mae_file
 s_j_Jaguar_log_file
 s_j_Jaguar_mae_file
 i_j_Number_of_canonical_orbitals
 r_j_Lowest_Frequency_(cm-1)
 r_j_Highest_Frequency_(cm-1)
 r_j_2nd_Lowest_Frequency_(cm-1)
 i_j_Num_Negative_Frequencies
 b_matsci_Reaction_Workflow_Structure
 s_matsci_Reaction_Workflow_Conformers_Group
 s_matsci_Reaction_Workflow_Sibling_Group
 i_mmod_Serial_Number-OPLS3e
 r_mmod_Relative_Potential_Energy-OPLS3e_global
 i_matsci_Workflow_Stage
 r_j_Enthalpy_(kcal/mol)_298.15K_1.00E+00atm
 r_j_Free_Energy_(kcal/mol)_298.15K_1.00E+00atm
 r_j_Internal_Energy_(kcal/mol)_298.15K_1.00E+00atm
 r_j_Heat_Capacity_(cal/mol/K)_298.15K_1.00E+00atm
 r_j_ln(Q)_(kcal/mol)_298.15K_1.00E+00atm
 r_j_Enthalpy_(kcal/mol)_308.15K_1.00E+00atm
 r_j_Free_Energy_(kcal/mol)_308.15K_1.00E+00atm
 r_j_Internal_Energy_(kcal/mol)_308.15K_1.00E+00atm
 r_j_Heat_Capacity_(cal/mol/K)_308.15K_1.00E+00atm
 r_j_ln(Q)_(kcal/mol)_308.15K_1.00E+00atm
 r_j_Enthalpy_(kcal/mol)_318.15K_1.00E+00atm
 r_j_Free_Energy_(kcal/mol)_318.15K_1.00E+00atm
 r_j_Internal_Energy_(kcal/mol)_318.15K_1.00E+00atm
 r_j_Heat_Capacity_(cal/mol/K)_318.15K_1.00E+00atm
 r_j_ln(Q)_(kcal/mol)_318.15K_1.00E+00atm
 r_j_Enthalpy_(kcal/mol)_328.15K_1.00E+00atm
 r_j_Free_Energy_(kcal/mol)_328.15K_1.00E+00atm
 r_j_Internal_Energy_(kcal/mol)_328.15K_1.00E+00atm
 r_j_Heat_Capacity_(cal/mol/K)_328.15K_1.00E+00atm
 r_j_ln(Q)_(kcal/mol)_328.15K_1.00E+00atm
 r_j_Enthalpy_(kcal/mol)_338.15K_1.00E+00atm
 r_j_Free_Energy_(kcal/mol)_338.15K_1.00E+00atm
 r_j_Internal_Energy_(kcal/mol)_338.15K_1.00E+00atm
 r_j_Heat_Capacity_(cal/mol/K)_338.15K_1.00E+00atm
 r_j_ln(Q)_(kcal/mol)_338.15K_1.00E+00atm
 r_j_Enthalpy_(kcal/mol)_348.15K_1.00E+00atm
 r_j_Free_Energy_(kcal/mol)_348.15K_1.00E+00atm
 r_j_Internal_Energy_(kcal/mol)_348.15K_1.00E+00atm
 r_j_Heat_Capacity_(cal/mol/K)_348.15K_1.00E+00atm
 r_j_ln(Q)_(kcal/mol)_348.15K_1.00E+00atm
 r_j_Enthalpy_(kcal/mol)_358.15K_1.00E+00atm
 r_j_Free_Energy_(kcal/mol)_358.15K_1.00E+00atm
 r_j_Internal_Energy_(kcal/mol)_358.15K_1.00E+00atm
 r_j_Heat_Capacity_(cal/mol/K)_358.15K_1.00E+00atm
 r_j_ln(Q)_(kcal/mol)_358.15K_1.00E+00atm
 r_j_Enthalpy_(kcal/mol)_368.15K_1.00E+00atm
 r_j_Free_Energy_(kcal/mol)_368.15K_1.00E+00atm
 r_j_Internal_Energy_(kcal/mol)_368.15K_1.00E+00atm
 r_j_Heat_Capacity_(cal/mol/K)_368.15K_1.00E+00atm
 r_j_ln(Q)_(kcal/mol)_368.15K_1.00E+00atm
 r_j_Enthalpy_(kcal/mol)_378.15K_1.00E+00atm
 r_j_Free_Energy_(kcal/mol)_378.15K_1.00E+00atm
 r_j_Internal_Energy_(kcal/mol)_378.15K_1.00E+00atm
 r_j_Heat_Capacity_(cal/mol/K)_378.15K_1.00E+00atm
 r_j_ln(Q)_(kcal/mol)_378.15K_1.00E+00atm
 r_j_Enthalpy_(kcal/mol)_388.15K_1.00E+00atm
 r_j_Free_Energy_(kcal/mol)_388.15K_1.00E+00atm
 r_j_Internal_Energy_(kcal/mol)_388.15K_1.00E+00atm
 r_j_Heat_Capacity_(cal/mol/K)_388.15K_1.00E+00atm
 r_j_ln(Q)_(kcal/mol)_388.15K_1.00E+00atm
 r_j_Zero_Point_Energy_(kcal/mol)_stage_2
 r_j_Total_Internal_Energy_(au)_298.15K_1.00E+00atm_stage_2
 r_j_Total_Enthalpy_(au)_298.15K_1.00E+00atm_stage_2
 r_j_Total_Free_Energy_(au)_298.15K_1.00E+00atm_stage_2
 r_j_Entropy_(cal/mol/K)_298.15K_1.00E+00atm_stage_2
 r_j_Total_Internal_Energy_(au)_308.15K_1.00E+00atm_stage_2
 r_j_Total_Enthalpy_(au)_308.15K_1.00E+00atm_stage_2
 r_j_Total_Free_Energy_(au)_308.15K_1.00E+00atm_stage_2
 r_j_Entropy_(cal/mol/K)_308.15K_1.00E+00atm_stage_2
 r_j_Total_Internal_Energy_(au)_318.15K_1.00E+00atm_stage_2
 r_j_Total_Enthalpy_(au)_318.15K_1.00E+00atm_stage_2
 r_j_Total_Free_Energy_(au)_318.15K_1.00E+00atm_stage_2
 r_j_Entropy_(cal/mol/K)_318.15K_1.00E+00atm_stage_2
 r_j_Total_Internal_Energy_(au)_328.15K_1.00E+00atm_stage_2
 r_j_Total_Enthalpy_(au)_328.15K_1.00E+00atm_stage_2
 r_j_Total_Free_Energy_(au)_328.15K_1.00E+00atm_stage_2
 r_j_Entropy_(cal/mol/K)_328.15K_1.00E+00atm_stage_2
 r_j_Total_Internal_Energy_(au)_338.15K_1.00E+00atm_stage_2
 r_j_Total_Enthalpy_(au)_338.15K_1.00E+00atm_stage_2
 r_j_Total_Free_Energy_(au)_338.15K_1.00E+00atm_stage_2
 r_j_Entropy_(cal/mol/K)_338.15K_1.00E+00atm_stage_2
 r_j_Total_Internal_Energy_(au)_348.15K_1.00E+00atm_stage_2
 r_j_Total_Enthalpy_(au)_348.15K_1.00E+00atm_stage_2
 r_j_Total_Free_Energy_(au)_348.15K_1.00E+00atm_stage_2
 r_j_Entropy_(cal/mol/K)_348.15K_1.00E+00atm_stage_2
 r_j_Total_Internal_Energy_(au)_358.15K_1.00E+00atm_stage_2
 r_j_Total_Enthalpy_(au)_358.15K_1.00E+00atm_stage_2
 r_j_Total_Free_Energy_(au)_358.15K_1.00E+00atm_stage_2
 r_j_Entropy_(cal/mol/K)_358.15K_1.00E+00atm_stage_2
 r_j_Total_Internal_Energy_(au)_368.15K_1.00E+00atm_stage_2
 r_j_Total_Enthalpy_(au)_368.15K_1.00E+00atm_stage_2
 r_j_Total_Free_Energy_(au)_368.15K_1.00E+00atm_stage_2
 r_j_Entropy_(cal/mol/K)_368.15K_1.00E+00atm_stage_2
 r_j_Total_Internal_Energy_(au)_378.15K_1.00E+00atm_stage_2
 r_j_Total_Enthalpy_(au)_378.15K_1.00E+00atm_stage_2
 r_j_Total_Free_Energy_(au)_378.15K_1.00E+00atm_stage_2
 r_j_Entropy_(cal/mol/K)_378.15K_1.00E+00atm_stage_2
 r_j_Total_Internal_Energy_(au)_388.15K_1.00E+00atm_stage_2
 r_j_Total_Enthalpy_(au)_388.15K_1.00E+00atm_stage_2
 r_j_Total_Free_Energy_(au)_388.15K_1.00E+00atm_stage_2
 r_j_Entropy_(cal/mol/K)_388.15K_1.00E+00atm_stage_2
 r_j_Gas_Phase_Energy_stage_2
 r_j_HOMO_stage_2
 r_j_LUMO_stage_2
 s_m_job_name
 r_j_Zero_Point_Energy_(kcal/mol)
 r_j_Entropy_(cal/mol/K)_298.15K_1.00E+00atm
 r_j_Total_Internal_Energy_(au)_298.15K_1.00E+00atm
 r_j_Total_Enthalpy_(au)_298.15K_1.00E+00atm
 r_j_Total_Free_Energy_(au)_298.15K_1.00E+00atm
 r_j_ESP_min,_kcal/mol
 r_j_ESP_max,_kcal/mol
 r_j_ESP_mean,_kcal/mol
 r_j_ESP_pos_mean,_kcal/mol
 r_j_ESP_neg_mean,_kcal/mol
 r_j_ESP_pos_variance,_(kcal/mol)**2
 r_j_ESP_neg_variance,_(kcal/mol)**2
 r_j_ESP_total_variance,_(kcal/mol)**2
 r_j_ESP_balance
 r_j_ESP_local_polarity,_kcal/mol
 s_matsci_Reaction_Workflow_Parent_Conformer_Groups
 s_matsci_Reaction_Workflow_Restrained_Distances
 s_matsci_Reaction_Workflow_Restrained_Angles
 b_matsci_Reaction_Workflow_Transition_State_Structure
 i_m_ct_format
 :::
 Amine_frag4_transition_state_1-3 
  0
  15 
  Amine_frag4_transition_state_1-3_stage_2 
  1
  DFT(b3lyp-d3) 
  cc-pvtz(-f) 
  -482.263938433937
  -482.263938433937
  -0.159692867725669
  -0.00641131379132464
  /home/laurikai/Schrodinger_WD/Frag4_rxwf_spe_B3LYP-D3_CC-PVTZ-F/Amine_frag4_transition_state_1-3_isomer18.in 
  /home/laurikai/Schrodinger_WD/Frag4_rxwf_spe_B3LYP-D3_CC-PVTZ-F/Amine_frag4_transition_state_1-3_isomer18.out 
  D:\DFT_revision\Revision\Final_structures\Primary\A4_E1_B3LYP-D3_CC-PVTZ-F_canonical 
  Frag4_amine_rxnwf_spe_B3LYP-D3_CC-PVTZ-F.mae 
  15
  Amine_frag4_transition_state_1-3_isomer18 
  34.7435432197431
  "Single Point" 
  /home/laurikai/Schrodinger_WD/Frag4_rxwf_spe_B3LYP-D3_CC-PVTZ-F/Amine_frag4_transition_state_1-3_isomer18.01.in 
  /home/laurikai/Schrodinger_WD/Frag4_rxwf_spe_B3LYP-D3_CC-PVTZ-F/Amine_frag4_transition_state_1-3_isomer18.01.mae 
  /home/laurikai/Schrodinger_WD/Frag4_rxwf_spe_B3LYP-D3_CC-PVTZ-F/Amine_frag4_transition_state_1-3_isomer18.log 
  /home/laurikai/Schrodinger_WD/Frag4_rxwf_spe_B3LYP-D3_CC-PVTZ-F/Amine_frag4_transition_state_1-3_isomer18.mae 
  382
  -379.543791296774
  3536.13664248162
  17.6619565938242
  1
  1
  TS 
  Transition_states 
  1
  5.2901973724366
  2
  8.46459294376245
  -23.9766206604353
  7.87210735493517
  45.4137875088425
  40.4678545986123
  8.99728069095756
  -25.1319238876954
  8.3849230381079
  46.8869486920044
  41.0412506004326
  9.49243082344025
  -26.2473895726436
  8.86020110656821
  48.1699773840059
  41.515589780409
  10.0004463952962
  -27.3786211712233
  9.34834461440175
  49.4596143447462
  41.9851961355957
  10.5213808387895
  -28.5255311371327
  9.84940699387272
  50.7533331421288
  42.4503592705528
  11.0552625258229
  -29.6880383170312
  10.3634166168837
  52.0486571144259
  42.911344756743
  11.6020955128447
  -30.8660666885783
  10.8903775398831
  53.3432066523068
  43.3683957145838
  12.1618606966489
  -32.0595442662899
  11.430270659665
  54.6347343789889
  43.8217343670493
  12.7345172685403
  -33.2684021620197
  11.983055167534
  55.9211499224392
  44.271563552531
  13.3200043710278
  -34.4925737862084
  12.5486702059991
  57.2005359129522
  44.7180681863419
  150.97443142958
  -481.987068463006
  -481.986124277114
  -482.037991600802
  109.163967123665
  -481.986331436159
  -481.985355582117
  -482.039743931951
  110.755166570349
  -481.985574032341
  -481.984566510149
  -482.041521539682
  112.336383454609
  -481.98479612614
  -481.983756935798
  -482.043324271995
  113.908479556665
  -481.983997632406
  -481.982926773914
  -482.045151989377
  115.472163169961
  -481.983178505927
  -481.982075979285
  -482.047004562503
  117.028007591136
  -481.982338740237
  -481.981204545445
  -482.048881870221
  118.57646852275
  -481.98147836578
  -481.980312502837
  -482.050783797817
  120.117900211704
  -481.980597447588
  -481.979399916495
  -482.05271023551
  121.652570224937
  -481.979696082643
  -481.978466883401
  -482.054661077183
  123.180672825547
  -482.240286734184
  -0.159513019077904
  -0.00650939869476096
  828_Amine_frag4_rxwf 
  151.17400807114
  108.808363589461
  -482.010482314102
  -482.009538128209
  -482.061236493183
  -70.8195460328753
  50.4770711081601
  3.99534906631436
  20.2758946142202
  -28.4542314435526
  89.3549067090269
  571.56975981002
  660.924666519047
  0.116918632726265
  21.8274163043283
  reactant 
  (15,25);(27,25);(26,25);(15,17);(15,16) 
  (15,17,16) 
  1
  2
 m_depend[86] { 
  # First column is dependency index #
  i_m_depend_dependency
  s_m_depend_property
  :::
  1 20 i_m_Spin_multiplicity 
  2 20 s_j_QM_Method 
  3 20 s_j_QM_Basis 
  4 20 r_j_Gas_Phase_Energy 
  5 20 r_j_Final_Energy 
  6 20 r_j_HOMO 
  7 20 r_j_LUMO 
  8 20 s_j_Jaguar_input_file 
  9 20 s_j_Jaguar_output_file 
  10 20 s_j_Task 
  11 20 s_j_Jaguar_restart_input_file 
  12 20 s_j_Jaguar_restart_mae_file 
  13 20 s_j_Jaguar_log_file 
  14 20 s_j_Jaguar_mae_file 
  15 20 i_j_Number_of_canonical_orbitals 
  16 20 r_j_Lowest_Frequency_(cm-1) 
  17 20 r_j_Highest_Frequency_(cm-1) 
  18 20 r_j_2nd_Lowest_Frequency_(cm-1) 
  19 20 i_j_Num_Negative_Frequencies 
  20 10 i_mmod_Serial_Number-OPLS3e 
  21 20 r_j_Enthalpy_(kcal/mol)_298.15K_1.00E+00atm 
  22 20 r_j_Free_Energy_(kcal/mol)_298.15K_1.00E+00atm 
  23 20 r_j_Internal_Energy_(kcal/mol)_298.15K_1.00E+00atm 
  24 20 r_j_Heat_Capacity_(cal/mol/K)_298.15K_1.00E+00atm 
  25 20 r_j_ln(Q)_(kcal/mol)_298.15K_1.00E+00atm 
  26 20 r_j_Enthalpy_(kcal/mol)_308.15K_1.00E+00atm 
  27 20 r_j_Free_Energy_(kcal/mol)_308.15K_1.00E+00atm 
  28 20 r_j_Internal_Energy_(kcal/mol)_308.15K_1.00E+00atm 
  29 20 r_j_Heat_Capacity_(cal/mol/K)_308.15K_1.00E+00atm 
  30 20 r_j_ln(Q)_(kcal/mol)_308.15K_1.00E+00atm 
  31 20 r_j_Enthalpy_(kcal/mol)_318.15K_1.00E+00atm 
  32 20 r_j_Free_Energy_(kcal/mol)_318.15K_1.00E+00atm 
  33 20 r_j_Internal_Energy_(kcal/mol)_318.15K_1.00E+00atm 
  34 20 r_j_Heat_Capacity_(cal/mol/K)_318.15K_1.00E+00atm 
  35 20 r_j_ln(Q)_(kcal/mol)_318.15K_1.00E+00atm 
  36 20 r_j_Enthalpy_(kcal/mol)_328.15K_1.00E+00atm 
  37 20 r_j_Free_Energy_(kcal/mol)_328.15K_1.00E+00atm 
  38 20 r_j_Internal_Energy_(kcal/mol)_328.15K_1.00E+00atm 
  39 20 r_j_Heat_Capacity_(cal/mol/K)_328.15K_1.00E+00atm 
  40 20 r_j_ln(Q)_(kcal/mol)_328.15K_1.00E+00atm 
  41 20 r_j_Enthalpy_(kcal/mol)_338.15K_1.00E+00atm 
  42 20 r_j_Free_Energy_(kcal/mol)_338.15K_1.00E+00atm 
  43 20 r_j_Internal_Energy_(kcal/mol)_338.15K_1.00E+00atm 
  44 20 r_j_Heat_Capacity_(cal/mol/K)_338.15K_1.00E+00atm 
  45 20 r_j_ln(Q)_(kcal/mol)_338.15K_1.00E+00atm 
  46 20 r_j_Enthalpy_(kcal/mol)_348.15K_1.00E+00atm 
  47 20 r_j_Free_Energy_(kcal/mol)_348.15K_1.00E+00atm 
  48 20 r_j_Internal_Energy_(kcal/mol)_348.15K_1.00E+00atm 
  49 20 r_j_Heat_Capacity_(cal/mol/K)_348.15K_1.00E+00atm 
  50 20 r_j_ln(Q)_(kcal/mol)_348.15K_1.00E+00atm 
  51 20 r_j_Enthalpy_(kcal/mol)_358.15K_1.00E+00atm 
  52 20 r_j_Free_Energy_(kcal/mol)_358.15K_1.00E+00atm 
  53 20 r_j_Internal_Energy_(kcal/mol)_358.15K_1.00E+00atm 
  54 20 r_j_Heat_Capacity_(cal/mol/K)_358.15K_1.00E+00atm 
  55 20 r_j_ln(Q)_(kcal/mol)_358.15K_1.00E+00atm 
  56 20 r_j_Enthalpy_(kcal/mol)_368.15K_1.00E+00atm 
  57 20 r_j_Free_Energy_(kcal/mol)_368.15K_1.00E+00atm 
  58 20 r_j_Internal_Energy_(kcal/mol)_368.15K_1.00E+00atm 
  59 20 r_j_Heat_Capacity_(cal/mol/K)_368.15K_1.00E+00atm 
  60 20 r_j_ln(Q)_(kcal/mol)_368.15K_1.00E+00atm 
  61 20 r_j_Enthalpy_(kcal/mol)_378.15K_1.00E+00atm 
  62 20 r_j_Free_Energy_(kcal/mol)_378.15K_1.00E+00atm 
  63 20 r_j_Internal_Energy_(kcal/mol)_378.15K_1.00E+00atm 
  64 20 r_j_Heat_Capacity_(cal/mol/K)_378.15K_1.00E+00atm 
  65 20 r_j_ln(Q)_(kcal/mol)_378.15K_1.00E+00atm 
  66 20 r_j_Enthalpy_(kcal/mol)_388.15K_1.00E+00atm 
  67 20 r_j_Free_Energy_(kcal/mol)_388.15K_1.00E+00atm 
  68 20 r_j_Internal_Energy_(kcal/mol)_388.15K_1.00E+00atm 
  69 20 r_j_Heat_Capacity_(cal/mol/K)_388.15K_1.00E+00atm 
  70 20 r_j_ln(Q)_(kcal/mol)_388.15K_1.00E+00atm 
  71 30 s_m_job_name 
  72 20 r_j_Zero_Point_Energy_(kcal/mol) 
  73 20 r_j_Entropy_(cal/mol/K)_298.15K_1.00E+00atm 
  74 20 r_j_Total_Internal_Energy_(au)_298.15K_1.00E+00atm 
  75 20 r_j_Total_Enthalpy_(au)_298.15K_1.00E+00atm 
  76 20 r_j_Total_Free_Energy_(au)_298.15K_1.00E+00atm 
  77 20 r_j_ESP_min,_kcal/mol 
  78 20 r_j_ESP_max,_kcal/mol 
  79 20 r_j_ESP_mean,_kcal/mol 
  80 20 r_j_ESP_pos_mean,_kcal/mol 
  81 20 r_j_ESP_neg_mean,_kcal/mol 
  82 20 r_j_ESP_pos_variance,_(kcal/mol)**2 
  83 20 r_j_ESP_neg_variance,_(kcal/mol)**2 
  84 20 r_j_ESP_total_variance,_(kcal/mol)**2 
  85 20 r_j_ESP_balance 
  86 20 r_j_ESP_local_polarity,_kcal/mol 
  :::
 } 
 m_atom[27] { 
  # First column is atom index #
  i_m_mmod_type
  r_m_x_coord
  r_m_y_coord
  r_m_z_coord
  i_m_color
  r_m_charge1
  r_m_charge2
  i_m_atomic_number
  i_m_formal_charge
  s_m_color_rgb
  s_m_atom_name
  s_m_label_format
  i_m_label_color
  s_m_label_user_text
  r_j_EPN
  r_j_Max_surface_ESP
  r_j_Min_surface_ESP
  i_m_Hcount
  i_rdk_index
  s_bioluminate_saved_label_format
  b_matsci_Reaction_Workflow_Keep_Atom
  b_matsci_Reaction_Workflow_Restrained_Atom
  i_matsci_Reaction_Workflow_Superposition_Atom
  :::
  1 3 -0.572191 0.982037 -0.370476 10 0.02638 0.02638 6 0 1EE11E  C1  %HIDDEN  10 ""  -14.6686984237817 0 0 1 0 ""  <> <> <>
  2 3 -0.874745 -0.092792 0.664277 10 0.08161 0.08161 6 0 1EE11E  C2  %HIDDEN  10 ""  -14.6713680567108 0 0 2 2 ""  <> <> <>
  3 3 -0.279358 2.338325 0.257943 10 -0.19167 -0.19167 6 0 1EE11E  C3  %HIDDEN  10 ""  -14.7261901593296 0 0 3 3 ""  <> <> <>
  4 16 -1.105649 -1.301809 -0.036348 16 -0.43767 -0.43767 8 0 E11E1E  O4  %HIDDEN  16 ""  -22.3019618568768 10.6084183228664 -6.11656649355646 0 4 ""  <> <> <>
  5 3 -1.261851 -2.426780 0.817826 10 0.13166 0.13166 6 0 1EE11E  C5  %HIDDEN  10 ""  -14.6885324137927 0 0 3 5 ""  <> <> <>
  6 41 -1.445819 1.063168 -1.021738 21 0.13328 0.13328 1 0 FFFFFF  H6  %HIDDEN  21 ""  -1.07985115490269 41.0667446797748 3.74916145676148 0 <> ""  <> <> <>
  7 41 -0.035456 -0.207108 1.360108 21 0.03699 0.03699 1 0 FFFFFF  H7  %HIDDEN  21 ""  -1.08577777157968 26.2117957713475 12.3118939042704 0 <> ""  <> <> <>
  8 41 -1.757744 0.198349 1.244341 21 0.03699 0.03699 1 0 FFFFFF  H8  %HIDDEN  21 ""  -1.08390946383024 30.3872615346984 9.378898405127 0 <> ""  <> <> <>
  9 41 -1.150666 2.686320 0.811588 21 0.09400 0.09400 1 0 FFFFFF  H9  %HIDDEN  21 ""  -1.08405777443454 30.0537282935513 15.9774291278295 0 <> ""  <> <> <>
  10 41 0.565971 2.290665 0.942100 21 0.09400 0.09400 1 0 FFFFFF  H10  %HIDDEN  21 ""  -1.08914709455892 24.5618211959876 5.95323304496889 0 <> ""  <> <> <>
  11 41 -0.055122 3.082633 -0.506286 21 0.09400 0.09400 1 0 FFFFFF  H11  %HIDDEN  21 ""  -1.08511218529464 40.9543068691066 14.0304192541584 0 <> ""  <> <> <>
  12 41 -1.442394 -3.287644 0.180111 21 0.04294 0.04294 1 0 FFFFFF  H12  %HIDDEN  21 ""  -1.09283432625296 21.7353528445615 1.47598125763159 0 <> ""  <> <> <>
  13 41 -0.359646 -2.599621 1.412085 21 0.04294 0.04294 1 0 FFFFFF  H13  %HIDDEN  21 ""  -1.09624745619976 21.9011803777043 5.55815465266214 0 <> ""  <> <> <>
  14 41 -2.113565 -2.293779 1.492269 21 0.04294 0.04294 1 0 FFFFFF  H14  %HIDDEN  21 ""  -1.0951917530597 25.0180503289239 5.93673500097695 0 <> ""  <> <> <>
  15 3 2.260070 0.529992 -0.527477 10 -0.08644 -0.08644 6 0 1EE11E  C15  %HIDDEN  10 ""  -14.7345606712251 0 0 2 <> ""  1 1 <>
  16 18 4.262409 -0.037645 -0.384725 16 -0.95421 -0.95421 8 -1 E11E1E  O1  %HIDDEN  16 ""  -22.4882003049471 -44.0674706399538 -70.8195460328753 0 <> ""  1 1 <>
  17 3 3.241086 -0.416332 -1.168668 10 0.42490 0.42490 6 0 1EE11E  C17  %HIDDEN  10 ""  -14.7487997999889 0 0 1 <> ""  1 1 <>
  18 3 3.432462 -0.197944 -2.678765 10 -0.15442 -0.15442 6 0 1EE11E  C18  %HIDDEN  10 ""  -14.8005075799409 0 0 3 <> ""  1 <> <>
  19 41 2.067880 0.285029 0.506261 21 0.09368 0.09368 1 0 FFFFFF  H1  %HIDDEN  21 ""  -1.1174057330972 22.3125741098481 -49.3156746647928 0 <> ""  1 <> <>
  20 41 2.520391 1.567256 -0.687659 21 0.09368 0.09368 1 0 FFFFFF  H2  %HIDDEN  21 ""  -1.11776719328461 30.1935783229578 -51.2788302332191 0 <> ""  1 <> <>
  21 41 2.885602 -1.469541 -1.032805 21 -0.08905 -0.08905 1 0 FFFFFF  H3  %HIDDEN  21 ""  -1.18214811954597 9.62607059448959 -54.0651232233295 0 <> ""  1 <> <>
  22 41 2.543946 -0.468931 -3.265247 21 0.03770 0.03770 1 0 FFFFFF  H4  %HIDDEN  21 ""  -1.14663873430164 27.410425785979 -12.2272386061158 0 <> ""  1 <> <>
  23 41 3.694109 0.843931 -2.876708 21 0.03770 0.03770 1 0 FFFFFF  H5  %HIDDEN  21 ""  -1.15558622516876 15.5626205499102 -56.3261980051891 0 <> ""  1 <> <>
  24 41 4.259695 -0.818584 -3.023906 21 0.03770 0.03770 1 0 FFFFFF  H24  %HIDDEN  21 ""  -1.15633525315443 -7.96403221155987 -55.8196750968104 0 <> ""  1 <> <>
  25 32 0.575707 0.505246 -1.203271 123 -0.25147 -0.25147 7 1 0F00FF  N1  %HIDDEN  123 ""  -18.2935471078544 0 0 2 <> ""  1 1 2
  26 44 0.414055 -0.473326 -1.433052 21 0.29093 0.29093 1 0 FFFFFF  H26  %HIDDEN  21 ""  -0.99440092417024 35.9478854453596 3.7379970797583 0 <> ""  1 1 3
  27 44 0.636014 1.020092 -2.075586 21 0.29093 0.29093 1 0 FFFFFF  H27  %HIDDEN  21 ""  -0.98943575897686 50.4770711081601 15.2561094327592 0 <> ""  1 1 1
  :::
 } 
 m_bond[26] { 
  # First column is bond index #
  i_m_from
  i_m_to
  i_m_order
  i_m_from_rep
  i_m_to_rep
  :::
  1 1 2 1 2 2
  2 1 3 1 2 2
  3 1 6 1 2 2
  4 1 25 1 2 2
  5 2 4 1 2 2
  6 2 7 1 2 2
  7 2 8 1 2 2
  8 3 9 1 2 2
  9 3 10 1 2 2
  10 3 11 1 2 2
  11 4 5 1 2 2
  12 5 12 1 2 2
  13 5 13 1 2 2
  14 5 14 1 2 2
  15 15 19 1 2 2
  16 15 20 1 2 2
  17 15 17 1 2 2
  18 15 25 1 2 2
  19 16 17 1 2 2
  20 17 21 1 2 2
  21 17 18 1 2 2
  22 18 24 1 2 2
  23 18 23 1 2 2
  24 18 22 1 2 2
  25 25 27 1 2 2
  26 25 26 1 2 2
  :::
 } 
} 

f_m_ct { 
 s_m_title
 i_m_stars
 s_m_entry_id
 s_m_entry_name
 i_m_Spin_multiplicity
 s_j_QM_Method
 s_j_QM_Basis
 r_j_Gas_Phase_Energy
 r_j_Final_Energy
 r_j_HOMO
 r_j_LUMO
 s_j_Jaguar_input_file
 s_j_Jaguar_output_file
 s_m_Source_Path
 s_m_Source_File
 i_m_Source_File_Index
 s_j_jname
 r_j_Gas_Phase_Relative_Energy_(kcal/mol)
 s_j_Task
 s_j_Jaguar_restart_input_file
 s_j_Jaguar_restart_mae_file
 s_j_Jaguar_log_file
 s_j_Jaguar_mae_file
 i_j_Number_of_canonical_orbitals
 r_j_Lowest_Frequency_(cm-1)
 r_j_Highest_Frequency_(cm-1)
 r_j_2nd_Lowest_Frequency_(cm-1)
 i_j_Num_Negative_Frequencies
 b_matsci_Reaction_Workflow_Structure
 s_matsci_Reaction_Workflow_Conformers_Group
 s_matsci_Reaction_Workflow_Sibling_Group
 i_mmod_Serial_Number-OPLS3e
 r_mmod_Relative_Potential_Energy-OPLS3e_global
 i_matsci_Workflow_Stage
 r_j_Enthalpy_(kcal/mol)_298.15K_1.00E+00atm
 r_j_Free_Energy_(kcal/mol)_298.15K_1.00E+00atm
 r_j_Internal_Energy_(kcal/mol)_298.15K_1.00E+00atm
 r_j_Heat_Capacity_(cal/mol/K)_298.15K_1.00E+00atm
 r_j_ln(Q)_(kcal/mol)_298.15K_1.00E+00atm
 r_j_Enthalpy_(kcal/mol)_308.15K_1.00E+00atm
 r_j_Free_Energy_(kcal/mol)_308.15K_1.00E+00atm
 r_j_Internal_Energy_(kcal/mol)_308.15K_1.00E+00atm
 r_j_Heat_Capacity_(cal/mol/K)_308.15K_1.00E+00atm
 r_j_ln(Q)_(kcal/mol)_308.15K_1.00E+00atm
 r_j_Enthalpy_(kcal/mol)_318.15K_1.00E+00atm
 r_j_Free_Energy_(kcal/mol)_318.15K_1.00E+00atm
 r_j_Internal_Energy_(kcal/mol)_318.15K_1.00E+00atm
 r_j_Heat_Capacity_(cal/mol/K)_318.15K_1.00E+00atm
 r_j_ln(Q)_(kcal/mol)_318.15K_1.00E+00atm
 r_j_Enthalpy_(kcal/mol)_328.15K_1.00E+00atm
 r_j_Free_Energy_(kcal/mol)_328.15K_1.00E+00atm
 r_j_Internal_Energy_(kcal/mol)_328.15K_1.00E+00atm
 r_j_Heat_Capacity_(cal/mol/K)_328.15K_1.00E+00atm
 r_j_ln(Q)_(kcal/mol)_328.15K_1.00E+00atm
 r_j_Enthalpy_(kcal/mol)_338.15K_1.00E+00atm
 r_j_Free_Energy_(kcal/mol)_338.15K_1.00E+00atm
 r_j_Internal_Energy_(kcal/mol)_338.15K_1.00E+00atm
 r_j_Heat_Capacity_(cal/mol/K)_338.15K_1.00E+00atm
 r_j_ln(Q)_(kcal/mol)_338.15K_1.00E+00atm
 r_j_Enthalpy_(kcal/mol)_348.15K_1.00E+00atm
 r_j_Free_Energy_(kcal/mol)_348.15K_1.00E+00atm
 r_j_Internal_Energy_(kcal/mol)_348.15K_1.00E+00atm
 r_j_Heat_Capacity_(cal/mol/K)_348.15K_1.00E+00atm
 r_j_ln(Q)_(kcal/mol)_348.15K_1.00E+00atm
 r_j_Enthalpy_(kcal/mol)_358.15K_1.00E+00atm
 r_j_Free_Energy_(kcal/mol)_358.15K_1.00E+00atm
 r_j_Internal_Energy_(kcal/mol)_358.15K_1.00E+00atm
 r_j_Heat_Capacity_(cal/mol/K)_358.15K_1.00E+00atm
 r_j_ln(Q)_(kcal/mol)_358.15K_1.00E+00atm
 r_j_Enthalpy_(kcal/mol)_368.15K_1.00E+00atm
 r_j_Free_Energy_(kcal/mol)_368.15K_1.00E+00atm
 r_j_Internal_Energy_(kcal/mol)_368.15K_1.00E+00atm
 r_j_Heat_Capacity_(cal/mol/K)_368.15K_1.00E+00atm
 r_j_ln(Q)_(kcal/mol)_368.15K_1.00E+00atm
 r_j_Enthalpy_(kcal/mol)_378.15K_1.00E+00atm
 r_j_Free_Energy_(kcal/mol)_378.15K_1.00E+00atm
 r_j_Internal_Energy_(kcal/mol)_378.15K_1.00E+00atm
 r_j_Heat_Capacity_(cal/mol/K)_378.15K_1.00E+00atm
 r_j_ln(Q)_(kcal/mol)_378.15K_1.00E+00atm
 r_j_Enthalpy_(kcal/mol)_388.15K_1.00E+00atm
 r_j_Free_Energy_(kcal/mol)_388.15K_1.00E+00atm
 r_j_Internal_Energy_(kcal/mol)_388.15K_1.00E+00atm
 r_j_Heat_Capacity_(cal/mol/K)_388.15K_1.00E+00atm
 r_j_ln(Q)_(kcal/mol)_388.15K_1.00E+00atm
 r_j_Zero_Point_Energy_(kcal/mol)_stage_2
 r_j_Total_Internal_Energy_(au)_298.15K_1.00E+00atm_stage_2
 r_j_Total_Enthalpy_(au)_298.15K_1.00E+00atm_stage_2
 r_j_Total_Free_Energy_(au)_298.15K_1.00E+00atm_stage_2
 r_j_Entropy_(cal/mol/K)_298.15K_1.00E+00atm_stage_2
 r_j_Total_Internal_Energy_(au)_308.15K_1.00E+00atm_stage_2
 r_j_Total_Enthalpy_(au)_308.15K_1.00E+00atm_stage_2
 r_j_Total_Free_Energy_(au)_308.15K_1.00E+00atm_stage_2
 r_j_Entropy_(cal/mol/K)_308.15K_1.00E+00atm_stage_2
 r_j_Total_Internal_Energy_(au)_318.15K_1.00E+00atm_stage_2
 r_j_Total_Enthalpy_(au)_318.15K_1.00E+00atm_stage_2
 r_j_Total_Free_Energy_(au)_318.15K_1.00E+00atm_stage_2
 r_j_Entropy_(cal/mol/K)_318.15K_1.00E+00atm_stage_2
 r_j_Total_Internal_Energy_(au)_328.15K_1.00E+00atm_stage_2
 r_j_Total_Enthalpy_(au)_328.15K_1.00E+00atm_stage_2
 r_j_Total_Free_Energy_(au)_328.15K_1.00E+00atm_stage_2
 r_j_Entropy_(cal/mol/K)_328.15K_1.00E+00atm_stage_2
 r_j_Total_Internal_Energy_(au)_338.15K_1.00E+00atm_stage_2
 r_j_Total_Enthalpy_(au)_338.15K_1.00E+00atm_stage_2
 r_j_Total_Free_Energy_(au)_338.15K_1.00E+00atm_stage_2
 r_j_Entropy_(cal/mol/K)_338.15K_1.00E+00atm_stage_2
 r_j_Total_Internal_Energy_(au)_348.15K_1.00E+00atm_stage_2
 r_j_Total_Enthalpy_(au)_348.15K_1.00E+00atm_stage_2
 r_j_Total_Free_Energy_(au)_348.15K_1.00E+00atm_stage_2
 r_j_Entropy_(cal/mol/K)_348.15K_1.00E+00atm_stage_2
 r_j_Total_Internal_Energy_(au)_358.15K_1.00E+00atm_stage_2
 r_j_Total_Enthalpy_(au)_358.15K_1.00E+00atm_stage_2
 r_j_Total_Free_Energy_(au)_358.15K_1.00E+00atm_stage_2
 r_j_Entropy_(cal/mol/K)_358.15K_1.00E+00atm_stage_2
 r_j_Total_Internal_Energy_(au)_368.15K_1.00E+00atm_stage_2
 r_j_Total_Enthalpy_(au)_368.15K_1.00E+00atm_stage_2
 r_j_Total_Free_Energy_(au)_368.15K_1.00E+00atm_stage_2
 r_j_Entropy_(cal/mol/K)_368.15K_1.00E+00atm_stage_2
 r_j_Total_Internal_Energy_(au)_378.15K_1.00E+00atm_stage_2
 r_j_Total_Enthalpy_(au)_378.15K_1.00E+00atm_stage_2
 r_j_Total_Free_Energy_(au)_378.15K_1.00E+00atm_stage_2
 r_j_Entropy_(cal/mol/K)_378.15K_1.00E+00atm_stage_2
 r_j_Total_Internal_Energy_(au)_388.15K_1.00E+00atm_stage_2
 r_j_Total_Enthalpy_(au)_388.15K_1.00E+00atm_stage_2
 r_j_Total_Free_Energy_(au)_388.15K_1.00E+00atm_stage_2
 r_j_Entropy_(cal/mol/K)_388.15K_1.00E+00atm_stage_2
 r_j_Gas_Phase_Energy_stage_2
 r_j_HOMO_stage_2
 r_j_LUMO_stage_2
 s_m_job_name
 r_j_Zero_Point_Energy_(kcal/mol)
 r_j_Entropy_(cal/mol/K)_298.15K_1.00E+00atm
 r_j_Total_Internal_Energy_(au)_298.15K_1.00E+00atm
 r_j_Total_Enthalpy_(au)_298.15K_1.00E+00atm
 r_j_Total_Free_Energy_(au)_298.15K_1.00E+00atm
 r_j_ESP_min,_kcal/mol
 r_j_ESP_max,_kcal/mol
 r_j_ESP_mean,_kcal/mol
 r_j_ESP_pos_mean,_kcal/mol
 r_j_ESP_neg_mean,_kcal/mol
 r_j_ESP_pos_variance,_(kcal/mol)**2
 r_j_ESP_neg_variance,_(kcal/mol)**2
 r_j_ESP_total_variance,_(kcal/mol)**2
 r_j_ESP_balance
 r_j_ESP_local_polarity,_kcal/mol
 s_matsci_Reaction_Workflow_Parent_Conformer_Groups
 i_m_ct_format
 :::
 Amine_frag4_product 
  0
  16 
  Amine_frag4_product_stage_2 
  1
  DFT(b3lyp-d3) 
  cc-pvtz(-f) 
  -482.359765142852
  -482.359765142852
  -0.240180182570052
  0.0310434932809289
  /home/laurikai/Schrodinger_WD/Frag4_rxwf_spe_B3LYP-D3_CC-PVTZ-F/Amine_frag4_product_isomer12.in 
  /home/laurikai/Schrodinger_WD/Frag4_rxwf_spe_B3LYP-D3_CC-PVTZ-F/Amine_frag4_product_isomer12.out 
  D:\DFT_revision\Revision\Final_structures\Primary\A4_E1_B3LYP-D3_CC-PVTZ-F_canonical 
  Frag4_amine_rxnwf_spe_B3LYP-D3_CC-PVTZ-F.mae 
  16
  Amine_frag4_product_isomer12 
  0.00230718872059981
  "Single Point" 
  /home/laurikai/Schrodinger_WD/Frag4_rxwf_spe_B3LYP-D3_CC-PVTZ-F/Amine_frag4_product_isomer12.01.in 
  /home/laurikai/Schrodinger_WD/Frag4_rxwf_spe_B3LYP-D3_CC-PVTZ-F/Amine_frag4_product_isomer12.01.mae 
  /home/laurikai/Schrodinger_WD/Frag4_rxwf_spe_B3LYP-D3_CC-PVTZ-F/Amine_frag4_product_isomer12.log 
  /home/laurikai/Schrodinger_WD/Frag4_rxwf_spe_B3LYP-D3_CC-PVTZ-F/Amine_frag4_product_isomer12.mae 
  382
  30.3984255022675
  3698.9541560173
  51.4455516986828
  0
  1
  intermediate 
  Intermediates 
  1
  0
  2
  8.39557306064679
  -23.842730155541
  7.80308747181951
  45.4104316356747
  40.2418735664672
  8.9354987228369
  -25.0013811399524
  8.32314106998724
  46.9298077337169
  40.8280700397987
  9.43121898983331
  -26.1106139421782
  8.79898927296128
  48.2411570881373
  41.2992512774641
  9.94008827347145
  -27.2356349899962
  9.28798649257704
  49.5591901413205
  41.7659264059057
  10.462160787582
  -28.3763647124454
  9.79018694266519
  50.88138473716
  42.2283767844549
  10.9974656933236
  -29.5327294830164
  10.3056197843844
  52.2052615168527
  42.6868600383857
  11.5460077763002
  -30.7046603956071
  10.8342898033387
  53.5284316537128
  43.141611652493
  12.1077685407478
  -31.8920922022412
  11.3761785037638
  54.8486327884829
  43.5928465260679
  12.6827076105378
  -33.0949624003836
  11.9312455095315
  56.1637547164159
  44.0407604802219
  13.2707643422145
  -34.3132104569002
  12.4994301771858
  57.4718563568203
  44.4855317093642
  153.026700025891
  -482.081157125918
  -482.080212940026
  -482.131783271812
  108.538895075316
  -482.080419641291
  -482.079443787249
  -482.133525648137
  110.131039632612
  -482.079661328906
  -482.078653806714
  -482.135293323137
  111.714074908098
  -482.078882062229
  -482.077842871886
  -482.137086158308
  113.288810798317
  -482.078081754864
  -482.077010896372
  -482.138904026845
  114.855908620516
  -482.077260360341
  -482.076157833699
  -482.140746811418
  116.415898826196
  -482.076417871034
  -482.075283676241
  -482.142614402217
  117.969197743703
  -482.075554316416
  -482.074388453474
  -482.144506695264
  119.516123164441
  -482.074669760832
  -482.07347222974
  -482.146423590953
  121.056908663021
  -482.073764300923
  -482.072535101681
  -482.14836499282
  122.591716602125
  -482.337546981689
  -0.240243499874917
  0.0309880530081894
  828_Amine_frag4_rxwf 
  153.263334264751
  108.127798813308
  -482.103089459955
  -482.102145274063
  -482.153520280748
  -38.6453764842332
  16.9909926421781
  1.76895006243859
  7.40319576444485
  -11.731798518225
  14.7909147260298
  129.493967695986
  144.284882422016
  0.0920031954140939
  8.0476047093804
  Transition_states 
  2
 m_depend[86] { 
  # First column is dependency index #
  i_m_depend_dependency
  s_m_depend_property
  :::
  1 20 i_m_Spin_multiplicity 
  2 20 s_j_QM_Method 
  3 20 s_j_QM_Basis 
  4 20 r_j_Gas_Phase_Energy 
  5 20 r_j_Final_Energy 
  6 20 r_j_HOMO 
  7 20 r_j_LUMO 
  8 20 s_j_Jaguar_input_file 
  9 20 s_j_Jaguar_output_file 
  10 20 s_j_Task 
  11 20 s_j_Jaguar_restart_input_file 
  12 20 s_j_Jaguar_restart_mae_file 
  13 20 s_j_Jaguar_log_file 
  14 20 s_j_Jaguar_mae_file 
  15 20 i_j_Number_of_canonical_orbitals 
  16 20 r_j_Lowest_Frequency_(cm-1) 
  17 20 r_j_Highest_Frequency_(cm-1) 
  18 20 r_j_2nd_Lowest_Frequency_(cm-1) 
  19 20 i_j_Num_Negative_Frequencies 
  20 10 i_mmod_Serial_Number-OPLS3e 
  21 20 r_j_Enthalpy_(kcal/mol)_298.15K_1.00E+00atm 
  22 20 r_j_Free_Energy_(kcal/mol)_298.15K_1.00E+00atm 
  23 20 r_j_Internal_Energy_(kcal/mol)_298.15K_1.00E+00atm 
  24 20 r_j_Heat_Capacity_(cal/mol/K)_298.15K_1.00E+00atm 
  25 20 r_j_ln(Q)_(kcal/mol)_298.15K_1.00E+00atm 
  26 20 r_j_Enthalpy_(kcal/mol)_308.15K_1.00E+00atm 
  27 20 r_j_Free_Energy_(kcal/mol)_308.15K_1.00E+00atm 
  28 20 r_j_Internal_Energy_(kcal/mol)_308.15K_1.00E+00atm 
  29 20 r_j_Heat_Capacity_(cal/mol/K)_308.15K_1.00E+00atm 
  30 20 r_j_ln(Q)_(kcal/mol)_308.15K_1.00E+00atm 
  31 20 r_j_Enthalpy_(kcal/mol)_318.15K_1.00E+00atm 
  32 20 r_j_Free_Energy_(kcal/mol)_318.15K_1.00E+00atm 
  33 20 r_j_Internal_Energy_(kcal/mol)_318.15K_1.00E+00atm 
  34 20 r_j_Heat_Capacity_(cal/mol/K)_318.15K_1.00E+00atm 
  35 20 r_j_ln(Q)_(kcal/mol)_318.15K_1.00E+00atm 
  36 20 r_j_Enthalpy_(kcal/mol)_328.15K_1.00E+00atm 
  37 20 r_j_Free_Energy_(kcal/mol)_328.15K_1.00E+00atm 
  38 20 r_j_Internal_Energy_(kcal/mol)_328.15K_1.00E+00atm 
  39 20 r_j_Heat_Capacity_(cal/mol/K)_328.15K_1.00E+00atm 
  40 20 r_j_ln(Q)_(kcal/mol)_328.15K_1.00E+00atm 
  41 20 r_j_Enthalpy_(kcal/mol)_338.15K_1.00E+00atm 
  42 20 r_j_Free_Energy_(kcal/mol)_338.15K_1.00E+00atm 
  43 20 r_j_Internal_Energy_(kcal/mol)_338.15K_1.00E+00atm 
  44 20 r_j_Heat_Capacity_(cal/mol/K)_338.15K_1.00E+00atm 
  45 20 r_j_ln(Q)_(kcal/mol)_338.15K_1.00E+00atm 
  46 20 r_j_Enthalpy_(kcal/mol)_348.15K_1.00E+00atm 
  47 20 r_j_Free_Energy_(kcal/mol)_348.15K_1.00E+00atm 
  48 20 r_j_Internal_Energy_(kcal/mol)_348.15K_1.00E+00atm 
  49 20 r_j_Heat_Capacity_(cal/mol/K)_348.15K_1.00E+00atm 
  50 20 r_j_ln(Q)_(kcal/mol)_348.15K_1.00E+00atm 
  51 20 r_j_Enthalpy_(kcal/mol)_358.15K_1.00E+00atm 
  52 20 r_j_Free_Energy_(kcal/mol)_358.15K_1.00E+00atm 
  53 20 r_j_Internal_Energy_(kcal/mol)_358.15K_1.00E+00atm 
  54 20 r_j_Heat_Capacity_(cal/mol/K)_358.15K_1.00E+00atm 
  55 20 r_j_ln(Q)_(kcal/mol)_358.15K_1.00E+00atm 
  56 20 r_j_Enthalpy_(kcal/mol)_368.15K_1.00E+00atm 
  57 20 r_j_Free_Energy_(kcal/mol)_368.15K_1.00E+00atm 
  58 20 r_j_Internal_Energy_(kcal/mol)_368.15K_1.00E+00atm 
  59 20 r_j_Heat_Capacity_(cal/mol/K)_368.15K_1.00E+00atm 
  60 20 r_j_ln(Q)_(kcal/mol)_368.15K_1.00E+00atm 
  61 20 r_j_Enthalpy_(kcal/mol)_378.15K_1.00E+00atm 
  62 20 r_j_Free_Energy_(kcal/mol)_378.15K_1.00E+00atm 
  63 20 r_j_Internal_Energy_(kcal/mol)_378.15K_1.00E+00atm 
  64 20 r_j_Heat_Capacity_(cal/mol/K)_378.15K_1.00E+00atm 
  65 20 r_j_ln(Q)_(kcal/mol)_378.15K_1.00E+00atm 
  66 20 r_j_Enthalpy_(kcal/mol)_388.15K_1.00E+00atm 
  67 20 r_j_Free_Energy_(kcal/mol)_388.15K_1.00E+00atm 
  68 20 r_j_Internal_Energy_(kcal/mol)_388.15K_1.00E+00atm 
  69 20 r_j_Heat_Capacity_(cal/mol/K)_388.15K_1.00E+00atm 
  70 20 r_j_ln(Q)_(kcal/mol)_388.15K_1.00E+00atm 
  71 30 s_m_job_name 
  72 20 r_j_Zero_Point_Energy_(kcal/mol) 
  73 20 r_j_Entropy_(cal/mol/K)_298.15K_1.00E+00atm 
  74 20 r_j_Total_Internal_Energy_(au)_298.15K_1.00E+00atm 
  75 20 r_j_Total_Enthalpy_(au)_298.15K_1.00E+00atm 
  76 20 r_j_Total_Free_Energy_(au)_298.15K_1.00E+00atm 
  77 20 r_j_ESP_min,_kcal/mol 
  78 20 r_j_ESP_max,_kcal/mol 
  79 20 r_j_ESP_mean,_kcal/mol 
  80 20 r_j_ESP_pos_mean,_kcal/mol 
  81 20 r_j_ESP_neg_mean,_kcal/mol 
  82 20 r_j_ESP_pos_variance,_(kcal/mol)**2 
  83 20 r_j_ESP_neg_variance,_(kcal/mol)**2 
  84 20 r_j_ESP_total_variance,_(kcal/mol)**2 
  85 20 r_j_ESP_balance 
  86 20 r_j_ESP_local_polarity,_kcal/mol 
  :::
 } 
 m_atom[27] { 
  # First column is atom index #
  i_m_mmod_type
  r_m_x_coord
  r_m_y_coord
  r_m_z_coord
  i_m_color
  r_m_charge1
  r_m_charge2
  i_m_atomic_number
  i_m_formal_charge
  s_m_color_rgb
  s_m_atom_name
  r_j_EPN
  r_j_Max_surface_ESP
  r_j_Min_surface_ESP
  i_m_Hcount
  i_rdk_index
  r_j_Mulliken_Charges
  i_j_separated_energy_at_no
  b_matsci_Reaction_Workflow_Keep_Atom
  i_matsci_Reaction_Workflow_Superposition_Atom
  :::
  1 3 3.656187 -3.608369 2.165042 2 0.02638 0.02638 6 0 A0A0A0  C1  -14.7176702865222 0 0 1 0 <> <> <> <>
  2 3 2.224629 -3.862961 1.720530 2 0.08161 0.08161 6 0 A0A0A0  C2  -14.7041372510299 0 0 2 2 <> <> <> <>
  3 3 3.954505 -4.369369 3.455957 2 -0.19167 -0.19167 6 0 A0A0A0  C3  -14.7629616929414 0 0 3 3 <> <> <> <>
  4 16 1.973390 -3.108346 0.544102 70 -0.43767 -0.43767 8 0 FF2F2F  O4  -22.3286826326123 -1.58898581874313 -20.778277400359 0 4 <> <> <> <>
  5 3 0.673053 -3.311171 0.025949 2 0.13166 0.13166 6 0 A0A0A0  C5  -14.7066180505045 0 0 3 5 <> <> <> <>
  6 41 3.746031 -2.530134 2.361468 21 0.13328 0.13328 1 0 FFFFFF  H6  -1.12954520124286 10.1982236525749 -14.9526774166714 0 <> <> <> <> <>
  7 41 2.082642 -4.932929 1.518212 21 0.03699 0.03699 1 0 FFFFFF  H7  -1.11762385819961 11.4141899391889 -11.7732941169125 0 <> <> <> <> <>
  8 41 1.528781 -3.569517 2.515810 21 0.03699 0.03699 1 0 FFFFFF  H8  -1.11510647212709 14.4553935597234 -5.87181690507654 0 <> <> <> <> <>
  9 41 3.292598 -4.043437 4.259625 21 0.09400 0.09400 1 0 FFFFFF  H9  -1.1195753099401 13.0609023866692 1.74500408623469 0 <> <> <> <> <>
  10 41 3.825285 -5.442149 3.308777 21 0.09400 0.09400 1 0 FFFFFF  H10  -1.123858422512 9.26180255602673 -10.7899713190099 0 <> <> <> <> <>
  11 41 4.977814 -4.199529 3.786986 21 0.09400 0.09400 1 0 FFFFFF  H11  -1.12153649811218 11.3558469545638 -6.3375622857105 0 <> <> <> <> <>
  12 41 -0.094773 -3.009237 0.747393 21 0.04294 0.04294 1 0 FFFFFF  H12  -1.11367090239076 14.385387711944 -6.33331696607167 0 <> <> <> <> <>
  13 41 0.580983 -2.697902 -0.867151 21 0.04294 0.04294 1 0 FFFFFF  H13  -1.11039042434328 15.0683602772068 -10.8423743007589 0 <> <> <> <> <>
  14 41 0.506718 -4.361091 -0.240446 21 0.04294 0.04294 1 0 FFFFFF  H14  -1.11366340876319 14.2356755188634 -3.60956367321707 0 <> <> <> <> <>
  15 3 5.884457 -3.388835 1.106751 2 -0.08644 -0.08644 6 0 A0A0A0  C15  -14.736603063404 0 0 2 <> -0.13193 1 1 <>
  16 18 6.795509 -5.504518 0.399575 70 -0.95421 -0.95421 8 -1 FF2F2F  O1  -22.369345402556 -18.3512304659763 -38.6453764842332 0 <> -0.65653 2 1 <>
  17 3 6.799071 -4.108603 0.117366 2 0.42490 0.42490 6 0 A0A0A0  C17  -14.7122200475683 0 0 1 <> 0.30718 3 1 <>
  18 3 8.230876 -3.608069 0.174371 2 -0.15442 -0.15442 6 0 A0A0A0  C18  -14.7744814397124 0 0 3 <> -0.32382 4 1 <>
  19 41 6.305431 -3.504498 2.106501 21 0.09368 0.09368 1 0 FFFFFF  H1  -1.12648450453414 10.9847243497947 -20.4325889303907 0 <> 0.14046 5 1 <>
  20 41 5.853426 -2.313464 0.881441 21 0.09368 0.09368 1 0 FFFFFF  H2  -1.12866499721882 10.2257168720146 1.07124195261541 0 <> 0.12129 6 1 <>
  21 41 6.406784 -3.939567 -0.896953 21 -0.08905 -0.08905 1 0 FFFFFF  H3  -1.14238847739617 11.8901185274091 -22.9506379052286 0 <> -0.09815 7 1 <>
  22 41 8.279719 -2.546922 -0.074907 21 0.03770 0.03770 1 0 FFFFFF  H4  -1.12784321886888 8.32715047650878 -2.84871855295298 0 <> -0.0018 8 1 <>
  23 41 8.646244 -3.754711 1.171976 21 0.03770 0.03770 1 0 FFFFFF  H5  -1.13349177822848 4.39873804178491 -29.1147262404786 0 <> 0.09106 9 1 <>
  24 41 8.850206 -4.155591 -0.534732 21 0.03770 0.03770 1 0 FFFFFF  H24  -1.13368607353173 2.7424947754553 -28.1572992759974 0 <> 0.11703 10 1 <>
  25 32 4.558719 -4.013032 1.078720 43 -0.25147 -0.25147 7 1 5757FF  N1  -18.3825877248414 -11.7959243860231 -12.424584204691 2 <> -0.4673 12 1 4
  26 44 5.882266 -5.701538 0.655931 21 0.29093 0.29093 1 0 FFFFFF  H26  -1.03494148499141 13.8581996881413 -25.5021080758147 0 <> 0.28111 16 1 <>
  27 44 4.104793 -3.765609 0.205529 21 0.29093 0.29093 1 0 FFFFFF  H27  -1.07020181305781 16.9909926421781 -12.6628529061237 0 <> 0.32093 17 1 <>
  :::
 } 
 m_bond[26] { 
  # First column is bond index #
  i_m_from
  i_m_to
  i_m_order
  :::
  1 1 2 1
  2 1 3 1
  3 1 6 1
  4 1 25 1
  5 2 4 1
  6 2 7 1
  7 2 8 1
  8 3 9 1
  9 3 10 1
  10 3 11 1
  11 4 5 1
  12 5 12 1
  13 5 13 1
  14 5 14 1
  15 15 19 1
  16 15 20 1
  17 15 25 1
  18 15 17 1
  19 16 17 1
  20 17 21 1
  21 17 18 1
  22 18 24 1
  23 18 23 1
  24 18 22 1
  25 25 27 1
  26 25 26 1
  :::
 } 
} 

f_m_ct { 
 s_m_title
 i_m_stars
 s_m_entry_id
 s_m_entry_name
 i_m_Spin_multiplicity
 s_j_QM_Method
 s_j_QM_Basis
 r_j_Gas_Phase_Energy
 r_j_Final_Energy
 r_j_HOMO
 r_j_LUMO
 s_j_Jaguar_input_file
 s_j_Jaguar_output_file
 s_m_Source_Path
 s_m_Source_File
 i_m_Source_File_Index
 s_j_jname
 r_j_Gas_Phase_Relative_Energy_(kcal/mol)
 s_j_Task
 s_j_Jaguar_restart_input_file
 s_j_Jaguar_restart_mae_file
 s_j_Jaguar_log_file
 s_j_Jaguar_mae_file
 i_j_Number_of_canonical_orbitals
 r_j_Lowest_Frequency_(cm-1)
 r_j_Highest_Frequency_(cm-1)
 r_j_2nd_Lowest_Frequency_(cm-1)
 i_j_Num_Negative_Frequencies
 b_matsci_Reaction_Workflow_Structure
 s_matsci_Reaction_Workflow_Conformers_Group
 s_matsci_Reaction_Workflow_Sibling_Group
 i_mmod_Serial_Number-OPLS3e
 r_mmod_Relative_Potential_Energy-OPLS3e_global
 i_matsci_Workflow_Stage
 i_j_Geometry_convergence_category
 r_j_Enthalpy_(kcal/mol)_298.15K_1.00E+00atm
 r_j_Free_Energy_(kcal/mol)_298.15K_1.00E+00atm
 r_j_Internal_Energy_(kcal/mol)_298.15K_1.00E+00atm
 r_j_Heat_Capacity_(cal/mol/K)_298.15K_1.00E+00atm
 r_j_ln(Q)_(kcal/mol)_298.15K_1.00E+00atm
 r_j_Enthalpy_(kcal/mol)_308.15K_1.00E+00atm
 r_j_Free_Energy_(kcal/mol)_308.15K_1.00E+00atm
 r_j_Internal_Energy_(kcal/mol)_308.15K_1.00E+00atm
 r_j_Heat_Capacity_(cal/mol/K)_308.15K_1.00E+00atm
 r_j_ln(Q)_(kcal/mol)_308.15K_1.00E+00atm
 r_j_Enthalpy_(kcal/mol)_318.15K_1.00E+00atm
 r_j_Free_Energy_(kcal/mol)_318.15K_1.00E+00atm
 r_j_Internal_Energy_(kcal/mol)_318.15K_1.00E+00atm
 r_j_Heat_Capacity_(cal/mol/K)_318.15K_1.00E+00atm
 r_j_ln(Q)_(kcal/mol)_318.15K_1.00E+00atm
 r_j_Enthalpy_(kcal/mol)_328.15K_1.00E+00atm
 r_j_Free_Energy_(kcal/mol)_328.15K_1.00E+00atm
 r_j_Internal_Energy_(kcal/mol)_328.15K_1.00E+00atm
 r_j_Heat_Capacity_(cal/mol/K)_328.15K_1.00E+00atm
 r_j_ln(Q)_(kcal/mol)_328.15K_1.00E+00atm
 r_j_Enthalpy_(kcal/mol)_338.15K_1.00E+00atm
 r_j_Free_Energy_(kcal/mol)_338.15K_1.00E+00atm
 r_j_Internal_Energy_(kcal/mol)_338.15K_1.00E+00atm
 r_j_Heat_Capacity_(cal/mol/K)_338.15K_1.00E+00atm
 r_j_ln(Q)_(kcal/mol)_338.15K_1.00E+00atm
 r_j_Enthalpy_(kcal/mol)_348.15K_1.00E+00atm
 r_j_Free_Energy_(kcal/mol)_348.15K_1.00E+00atm
 r_j_Internal_Energy_(kcal/mol)_348.15K_1.00E+00atm
 r_j_Heat_Capacity_(cal/mol/K)_348.15K_1.00E+00atm
 r_j_ln(Q)_(kcal/mol)_348.15K_1.00E+00atm
 r_j_Enthalpy_(kcal/mol)_358.15K_1.00E+00atm
 r_j_Free_Energy_(kcal/mol)_358.15K_1.00E+00atm
 r_j_Internal_Energy_(kcal/mol)_358.15K_1.00E+00atm
 r_j_Heat_Capacity_(cal/mol/K)_358.15K_1.00E+00atm
 r_j_ln(Q)_(kcal/mol)_358.15K_1.00E+00atm
 r_j_Enthalpy_(kcal/mol)_368.15K_1.00E+00atm
 r_j_Free_Energy_(kcal/mol)_368.15K_1.00E+00atm
 r_j_Internal_Energy_(kcal/mol)_368.15K_1.00E+00atm
 r_j_Heat_Capacity_(cal/mol/K)_368.15K_1.00E+00atm
 r_j_ln(Q)_(kcal/mol)_368.15K_1.00E+00atm
 r_j_Enthalpy_(kcal/mol)_378.15K_1.00E+00atm
 r_j_Free_Energy_(kcal/mol)_378.15K_1.00E+00atm
 r_j_Internal_Energy_(kcal/mol)_378.15K_1.00E+00atm
 r_j_Heat_Capacity_(cal/mol/K)_378.15K_1.00E+00atm
 r_j_ln(Q)_(kcal/mol)_378.15K_1.00E+00atm
 r_j_Enthalpy_(kcal/mol)_388.15K_1.00E+00atm
 r_j_Free_Energy_(kcal/mol)_388.15K_1.00E+00atm
 r_j_Internal_Energy_(kcal/mol)_388.15K_1.00E+00atm
 r_j_Heat_Capacity_(cal/mol/K)_388.15K_1.00E+00atm
 r_j_ln(Q)_(kcal/mol)_388.15K_1.00E+00atm
 r_j_Zero_Point_Energy_(kcal/mol)_stage_2
 r_j_Total_Internal_Energy_(au)_298.15K_1.00E+00atm_stage_2
 r_j_Total_Enthalpy_(au)_298.15K_1.00E+00atm_stage_2
 r_j_Total_Free_Energy_(au)_298.15K_1.00E+00atm_stage_2
 r_j_Entropy_(cal/mol/K)_298.15K_1.00E+00atm_stage_2
 r_j_Total_Internal_Energy_(au)_308.15K_1.00E+00atm_stage_2
 r_j_Total_Enthalpy_(au)_308.15K_1.00E+00atm_stage_2
 r_j_Total_Free_Energy_(au)_308.15K_1.00E+00atm_stage_2
 r_j_Entropy_(cal/mol/K)_308.15K_1.00E+00atm_stage_2
 r_j_Total_Internal_Energy_(au)_318.15K_1.00E+00atm_stage_2
 r_j_Total_Enthalpy_(au)_318.15K_1.00E+00atm_stage_2
 r_j_Total_Free_Energy_(au)_318.15K_1.00E+00atm_stage_2
 r_j_Entropy_(cal/mol/K)_318.15K_1.00E+00atm_stage_2
 r_j_Total_Internal_Energy_(au)_328.15K_1.00E+00atm_stage_2
 r_j_Total_Enthalpy_(au)_328.15K_1.00E+00atm_stage_2
 r_j_Total_Free_Energy_(au)_328.15K_1.00E+00atm_stage_2
 r_j_Entropy_(cal/mol/K)_328.15K_1.00E+00atm_stage_2
 r_j_Total_Internal_Energy_(au)_338.15K_1.00E+00atm_stage_2
 r_j_Total_Enthalpy_(au)_338.15K_1.00E+00atm_stage_2
 r_j_Total_Free_Energy_(au)_338.15K_1.00E+00atm_stage_2
 r_j_Entropy_(cal/mol/K)_338.15K_1.00E+00atm_stage_2
 r_j_Total_Internal_Energy_(au)_348.15K_1.00E+00atm_stage_2
 r_j_Total_Enthalpy_(au)_348.15K_1.00E+00atm_stage_2
 r_j_Total_Free_Energy_(au)_348.15K_1.00E+00atm_stage_2
 r_j_Entropy_(cal/mol/K)_348.15K_1.00E+00atm_stage_2
 r_j_Total_Internal_Energy_(au)_358.15K_1.00E+00atm_stage_2
 r_j_Total_Enthalpy_(au)_358.15K_1.00E+00atm_stage_2
 r_j_Total_Free_Energy_(au)_358.15K_1.00E+00atm_stage_2
 r_j_Entropy_(cal/mol/K)_358.15K_1.00E+00atm_stage_2
 r_j_Total_Internal_Energy_(au)_368.15K_1.00E+00atm_stage_2
 r_j_Total_Enthalpy_(au)_368.15K_1.00E+00atm_stage_2
 r_j_Total_Free_Energy_(au)_368.15K_1.00E+00atm_stage_2
 r_j_Entropy_(cal/mol/K)_368.15K_1.00E+00atm_stage_2
 r_j_Total_Internal_Energy_(au)_378.15K_1.00E+00atm_stage_2
 r_j_Total_Enthalpy_(au)_378.15K_1.00E+00atm_stage_2
 r_j_Total_Free_Energy_(au)_378.15K_1.00E+00atm_stage_2
 r_j_Entropy_(cal/mol/K)_378.15K_1.00E+00atm_stage_2
 r_j_Total_Internal_Energy_(au)_388.15K_1.00E+00atm_stage_2
 r_j_Total_Enthalpy_(au)_388.15K_1.00E+00atm_stage_2
 r_j_Total_Free_Energy_(au)_388.15K_1.00E+00atm_stage_2
 r_j_Entropy_(cal/mol/K)_388.15K_1.00E+00atm_stage_2
 r_j_Gas_Phase_Energy_stage_2
 r_j_HOMO_stage_2
 r_j_LUMO_stage_2
 s_m_job_name
 r_j_Zero_Point_Energy_(kcal/mol)
 r_j_Entropy_(cal/mol/K)_298.15K_1.00E+00atm
 r_j_Total_Internal_Energy_(au)_298.15K_1.00E+00atm
 r_j_Total_Enthalpy_(au)_298.15K_1.00E+00atm
 r_j_Total_Free_Energy_(au)_298.15K_1.00E+00atm
 r_j_ESP_min,_kcal/mol
 r_j_ESP_max,_kcal/mol
 r_j_ESP_mean,_kcal/mol
 r_j_ESP_pos_mean,_kcal/mol
 r_j_ESP_neg_mean,_kcal/mol
 r_j_ESP_pos_variance,_(kcal/mol)**2
 r_j_ESP_neg_variance,_(kcal/mol)**2
 r_j_ESP_total_variance,_(kcal/mol)**2
 r_j_ESP_balance
 r_j_ESP_local_polarity,_kcal/mol
 s_matsci_Reaction_Workflow_Parent_Conformer_Groups
 i_m_ct_format
 :::
 Amine_frag4_product-5 
  0
  17 
  Amine_frag4_product-5_stage_2 
  1
  DFT(b3lyp-d3) 
  cc-pvtz(-f) 
  -482.358175972909
  -482.358175972909
  -0.237687172324895
  0.0258671299322948
  /home/laurikai/Schrodinger_WD/Frag4_rxwf_spe_B3LYP-D3_CC-PVTZ-F/Amine_frag4_product-5_isomer16.in 
  /home/laurikai/Schrodinger_WD/Frag4_rxwf_spe_B3LYP-D3_CC-PVTZ-F/Amine_frag4_product-5_isomer16.out 
  D:\DFT_revision\Revision\Final_structures\Primary\A4_E1_B3LYP-D3_CC-PVTZ-F_canonical 
  Frag4_amine_rxnwf_spe_B3LYP-D3_CC-PVTZ-F.mae 
  17
  Amine_frag4_product-5_isomer16 
  0.999525630466537
  "Single Point" 
  /home/laurikai/Schrodinger_WD/Frag4_rxwf_spe_B3LYP-D3_CC-PVTZ-F/Amine_frag4_product-5_isomer16.01.in 
  /home/laurikai/Schrodinger_WD/Frag4_rxwf_spe_B3LYP-D3_CC-PVTZ-F/Amine_frag4_product-5_isomer16.01.mae 
  /home/laurikai/Schrodinger_WD/Frag4_rxwf_spe_B3LYP-D3_CC-PVTZ-F/Amine_frag4_product-5_isomer16.log 
  /home/laurikai/Schrodinger_WD/Frag4_rxwf_spe_B3LYP-D3_CC-PVTZ-F/Amine_frag4_product-5_isomer16.mae 
  382
  24.7622705322576
  3671.67079608265
  57.1890526626678
  0
  1
  intermediate 
  Intermediates 
  1
  10.851684570312
  2
  0
  8.31173665647259
  -23.6890125140148
  7.71925106764532
  45.311984407027
  39.9824281986389
  8.85221332683383
  -24.8440874831588
  8.23985567398418
  46.8464829884094
  40.5712043730407
  9.34720242710615
  -25.9455007969862
  8.71497271023411
  48.1779817772291
  41.0380912263218
  9.85553409531426
  -27.0626824226878
  9.20343231441985
  49.5145820859823
  41.5007031349752
  10.377246943792
  -28.1955590605382
  9.70527309887524
  50.8538083777953
  41.9593102824253
  10.9123550670214
  -29.3440625301084
  10.2205091580822
  52.1932408533077
  42.4141592093858
  11.4608488262498
  -30.5081286343665
  10.7491308532883
  53.530558965833
  42.8654745185342
  12.0226960135503
  -31.6876961781525
  11.2911059765664
  54.8635740259917
  43.3134605123774
  12.5978432932294
  -32.8827061289564
  11.8463811922231
  56.1902523026035
  43.7583027606071
  13.1862178325764
  -34.0931009073218
  12.4148836675477
  57.5087300193368
  44.2001695932311
  153.169003122109
  -482.078390173317
  -482.077445987424
  -482.128646849104
  107.761279813524
  -482.07765418779
  -482.076678333748
  -482.130376807509
  109.350319032915
  -482.076897040593
  -482.075889518401
  -482.132132021361
  110.931017520328
  -482.07611863066
  -482.075079440318
  -482.133912363617
  112.50408812434
  -482.07531889646
  -482.074248037967
  -482.135717717468
  114.070104995801
  -482.07449781553
  -482.073395288887
  -482.13754797426
  115.629520600689
  -482.073655403231
  -482.072521208438
  -482.139403031689
  117.182681727255
  -482.07279171089
  -482.071625847947
  -482.141282792235
  118.729844334382
  -482.071906823502
  -482.07070929241
  -482.143187161823
  120.271187153737
  -482.071000857134
  -482.069771657892
  -482.145116048694
  121.806824011074
  -482.334875578881
  -0.237550103320112
  0.0258492046621445
  828_Amine_frag4_rxwf 
  153.383998582201
  107.331038639904
  -482.101441600996
  -482.100497415104
  -482.151493855318
  -38.762187803318
  19.7446931281944
  1.85902113637307
  7.43802394340265
  -11.8754511828193
  15.2359540427209
  130.296102833064
  145.532056875785
  0.093731106765015
  8.06338001738547
  Transition_states 
  2
 m_depend[87] { 
  # First column is dependency index #
  i_m_depend_dependency
  s_m_depend_property
  :::
  1 20 i_m_Spin_multiplicity 
  2 20 s_j_QM_Method 
  3 20 s_j_QM_Basis 
  4 20 r_j_Gas_Phase_Energy 
  5 20 r_j_Final_Energy 
  6 20 r_j_HOMO 
  7 20 r_j_LUMO 
  8 20 s_j_Jaguar_input_file 
  9 20 s_j_Jaguar_output_file 
  10 20 s_j_Task 
  11 20 s_j_Jaguar_restart_input_file 
  12 20 s_j_Jaguar_restart_mae_file 
  13 20 s_j_Jaguar_log_file 
  14 20 s_j_Jaguar_mae_file 
  15 20 i_j_Number_of_canonical_orbitals 
  16 20 r_j_Lowest_Frequency_(cm-1) 
  17 20 r_j_Highest_Frequency_(cm-1) 
  18 20 r_j_2nd_Lowest_Frequency_(cm-1) 
  19 20 i_j_Num_Negative_Frequencies 
  20 10 i_mmod_Serial_Number-OPLS3e 
  21 20 i_j_Geometry_convergence_category 
  22 20 r_j_Enthalpy_(kcal/mol)_298.15K_1.00E+00atm 
  23 20 r_j_Free_Energy_(kcal/mol)_298.15K_1.00E+00atm 
  24 20 r_j_Internal_Energy_(kcal/mol)_298.15K_1.00E+00atm 
  25 20 r_j_Heat_Capacity_(cal/mol/K)_298.15K_1.00E+00atm 
  26 20 r_j_ln(Q)_(kcal/mol)_298.15K_1.00E+00atm 
  27 20 r_j_Enthalpy_(kcal/mol)_308.15K_1.00E+00atm 
  28 20 r_j_Free_Energy_(kcal/mol)_308.15K_1.00E+00atm 
  29 20 r_j_Internal_Energy_(kcal/mol)_308.15K_1.00E+00atm 
  30 20 r_j_Heat_Capacity_(cal/mol/K)_308.15K_1.00E+00atm 
  31 20 r_j_ln(Q)_(kcal/mol)_308.15K_1.00E+00atm 
  32 20 r_j_Enthalpy_(kcal/mol)_318.15K_1.00E+00atm 
  33 20 r_j_Free_Energy_(kcal/mol)_318.15K_1.00E+00atm 
  34 20 r_j_Internal_Energy_(kcal/mol)_318.15K_1.00E+00atm 
  35 20 r_j_Heat_Capacity_(cal/mol/K)_318.15K_1.00E+00atm 
  36 20 r_j_ln(Q)_(kcal/mol)_318.15K_1.00E+00atm 
  37 20 r_j_Enthalpy_(kcal/mol)_328.15K_1.00E+00atm 
  38 20 r_j_Free_Energy_(kcal/mol)_328.15K_1.00E+00atm 
  39 20 r_j_Internal_Energy_(kcal/mol)_328.15K_1.00E+00atm 
  40 20 r_j_Heat_Capacity_(cal/mol/K)_328.15K_1.00E+00atm 
  41 20 r_j_ln(Q)_(kcal/mol)_328.15K_1.00E+00atm 
  42 20 r_j_Enthalpy_(kcal/mol)_338.15K_1.00E+00atm 
  43 20 r_j_Free_Energy_(kcal/mol)_338.15K_1.00E+00atm 
  44 20 r_j_Internal_Energy_(kcal/mol)_338.15K_1.00E+00atm 
  45 20 r_j_Heat_Capacity_(cal/mol/K)_338.15K_1.00E+00atm 
  46 20 r_j_ln(Q)_(kcal/mol)_338.15K_1.00E+00atm 
  47 20 r_j_Enthalpy_(kcal/mol)_348.15K_1.00E+00atm 
  48 20 r_j_Free_Energy_(kcal/mol)_348.15K_1.00E+00atm 
  49 20 r_j_Internal_Energy_(kcal/mol)_348.15K_1.00E+00atm 
  50 20 r_j_Heat_Capacity_(cal/mol/K)_348.15K_1.00E+00atm 
  51 20 r_j_ln(Q)_(kcal/mol)_348.15K_1.00E+00atm 
  52 20 r_j_Enthalpy_(kcal/mol)_358.15K_1.00E+00atm 
  53 20 r_j_Free_Energy_(kcal/mol)_358.15K_1.00E+00atm 
  54 20 r_j_Internal_Energy_(kcal/mol)_358.15K_1.00E+00atm 
  55 20 r_j_Heat_Capacity_(cal/mol/K)_358.15K_1.00E+00atm 
  56 20 r_j_ln(Q)_(kcal/mol)_358.15K_1.00E+00atm 
  57 20 r_j_Enthalpy_(kcal/mol)_368.15K_1.00E+00atm 
  58 20 r_j_Free_Energy_(kcal/mol)_368.15K_1.00E+00atm 
  59 20 r_j_Internal_Energy_(kcal/mol)_368.15K_1.00E+00atm 
  60 20 r_j_Heat_Capacity_(cal/mol/K)_368.15K_1.00E+00atm 
  61 20 r_j_ln(Q)_(kcal/mol)_368.15K_1.00E+00atm 
  62 20 r_j_Enthalpy_(kcal/mol)_378.15K_1.00E+00atm 
  63 20 r_j_Free_Energy_(kcal/mol)_378.15K_1.00E+00atm 
  64 20 r_j_Internal_Energy_(kcal/mol)_378.15K_1.00E+00atm 
  65 20 r_j_Heat_Capacity_(cal/mol/K)_378.15K_1.00E+00atm 
  66 20 r_j_ln(Q)_(kcal/mol)_378.15K_1.00E+00atm 
  67 20 r_j_Enthalpy_(kcal/mol)_388.15K_1.00E+00atm 
  68 20 r_j_Free_Energy_(kcal/mol)_388.15K_1.00E+00atm 
  69 20 r_j_Internal_Energy_(kcal/mol)_388.15K_1.00E+00atm 
  70 20 r_j_Heat_Capacity_(cal/mol/K)_388.15K_1.00E+00atm 
  71 20 r_j_ln(Q)_(kcal/mol)_388.15K_1.00E+00atm 
  72 30 s_m_job_name 
  73 20 r_j_Zero_Point_Energy_(kcal/mol) 
  74 20 r_j_Entropy_(cal/mol/K)_298.15K_1.00E+00atm 
  75 20 r_j_Total_Internal_Energy_(au)_298.15K_1.00E+00atm 
  76 20 r_j_Total_Enthalpy_(au)_298.15K_1.00E+00atm 
  77 20 r_j_Total_Free_Energy_(au)_298.15K_1.00E+00atm 
  78 20 r_j_ESP_min,_kcal/mol 
  79 20 r_j_ESP_max,_kcal/mol 
  80 20 r_j_ESP_mean,_kcal/mol 
  81 20 r_j_ESP_pos_mean,_kcal/mol 
  82 20 r_j_ESP_neg_mean,_kcal/mol 
  83 20 r_j_ESP_pos_variance,_(kcal/mol)**2 
  84 20 r_j_ESP_neg_variance,_(kcal/mol)**2 
  85 20 r_j_ESP_total_variance,_(kcal/mol)**2 
  86 20 r_j_ESP_balance 
  87 20 r_j_ESP_local_polarity,_kcal/mol 
  :::
 } 
 m_atom[27] { 
  # First column is atom index #
  i_m_mmod_type
  r_m_x_coord
  r_m_y_coord
  r_m_z_coord
  i_m_color
  r_m_charge1
  r_m_charge2
  i_m_atomic_number
  i_m_formal_charge
  s_m_color_rgb
  s_m_atom_name
  r_j_EPN
  r_j_Max_surface_ESP
  r_j_Min_surface_ESP
  i_m_Hcount
  i_rdk_index
  r_j_Mulliken_Charges
  i_j_separated_energy_at_no
  b_matsci_Reaction_Workflow_Keep_Atom
  i_matsci_Reaction_Workflow_Superposition_Atom
  :::
  1 3 3.894104 -3.324302 1.678245 2 0.02638 0.02638 6 0 A0A0A0  C1  -14.7170529019137 0 0 1 0 <> <> <> <>
  2 3 2.515550 -3.022027 1.103008 2 0.08161 0.08161 6 0 A0A0A0  C2  -14.7059835267432 0 0 2 2 <> <> <> <>
  3 3 3.793769 -3.705268 3.162698 2 -0.19167 -0.19167 6 0 A0A0A0  C3  -14.7669491923249 0 0 3 3 <> <> <> <>
  4 16 1.733007 -4.207001 1.153582 70 -0.43767 -0.43767 8 0 FF2F2F  O4  -22.3307439784824 -3.55764938324967 -17.5771589148958 0 4 <> <> <> <>
  5 3 0.433598 -4.033037 0.625626 2 0.13166 0.13166 6 0 A0A0A0  C5  -14.707784183037 0 0 3 5 <> <> <> <>
  6 41 4.470364 -2.398942 1.597166 21 0.13328 0.13328 1 0 FFFFFF  H6  -1.12215740134186 12.3831545747165 -3.18530786448149 0 <> <> <> <> <>
  7 41 2.031982 -2.225991 1.682911 21 0.03699 0.03699 1 0 FFFFFF  H7  -1.11747597177786 13.6624529501333 -4.46337526218558 0 <> <> <> <> <>
  8 41 2.613030 -2.683741 0.064966 21 0.03699 0.03699 1 0 FFFFFF  H8  -1.12142554927146 11.3514465055584 -12.5172490521561 0 <> <> <> <> <>
  9 41 3.312219 -2.902563 3.723721 21 0.09400 0.09400 1 0 FFFFFF  H9  -1.12231943574053 12.2916247819536 -2.38371768725 0 <> <> <> <> <>
  10 41 3.201703 -4.610329 3.291199 21 0.09400 0.09400 1 0 FFFFFF  H10  -1.12750256632282 6.01578956789433 -16.6677949111631 0 <> <> <> <> <>
  11 41 4.774710 -3.865117 3.606799 21 0.09400 0.09400 1 0 FFFFFF  H11  -1.12459253662351 11.8570430431143 0.668789072498927 0 <> <> <> <> <>
  12 41 0.465204 -3.728387 -0.426660 21 0.04294 0.04294 1 0 FFFFFF  H12  -1.11524454231015 13.7935461449847 -6.00825345839138 0 <> <> <> <> <>
  13 41 -0.078897 -4.989037 0.703990 21 0.04294 0.04294 1 0 FFFFFF  H13  -1.11164858713726 14.6952650964974 -10.2910786360536 0 <> <> <> <> <>
  14 41 -0.128635 -3.279663 1.189581 21 0.04294 0.04294 1 0 FFFFFF  H14  -1.11491442941284 13.7340966547248 -6.195235798353 0 <> <> <> <> <>
  15 3 5.858585 -4.810737 1.166456 2 -0.08644 -0.08644 6 0 A0A0A0  C15  -14.7345597181331 0 0 2 <> -0.13193 1 1 <>
  16 18 6.720634 -3.401022 -0.592888 70 -0.95421 -0.95421 8 -1 FF2F2F  O1  -22.3700621755229 -16.5043332067703 -38.762187803318 0 <> -0.65653 2 1 <>
  17 3 6.931619 -3.797007 0.757988 2 0.42490 0.42490 6 0 A0A0A0  C17  -14.7131248852428 0 0 1 <> 0.30718 3 1 <>
  18 3 8.334172 -4.364168 0.890514 2 -0.15442 -0.15442 6 0 A0A0A0  C18  -14.7748297576331 0 0 3 <> -0.32382 4 1 <>
  19 41 6.027007 -5.729020 0.600667 21 0.09368 0.09368 1 0 FFFFFF  H1  -1.12440466344747 13.4253427026606 -17.8401382524268 0 <> 0.14046 5 1 <>
  20 41 5.970793 -5.055319 2.229247 21 0.09368 0.09368 1 0 FFFFFF  H2  -1.12818688470198 11.2393133312325 3.1096815294213 0 <> 0.12129 6 1 <>
  21 41 6.851288 -2.915592 1.409995 21 -0.08905 -0.08905 1 0 FFFFFF  H3  -1.1435813122371 9.22162363723831 -23.7989155576638 0 <> -0.09815 7 1 <>
  22 41 8.542002 -4.648616 1.923567 21 0.03770 0.03770 1 0 FFFFFF  H4  -1.12783786155767 8.77739504454611 -2.9474327049353 0 <> -0.0018 8 1 <>
  23 41 8.450412 -5.241840 0.253526 21 0.03770 0.03770 1 0 FFFFFF  H5  -1.13394324142715 4.2921220395089 -29.7361927753327 0 <> 0.09106 9 1 <>
  24 41 9.072036 -3.623550 0.584927 21 0.03770 0.03770 1 0 FFFFFF  H24  -1.13396724817955 2.83589832692431 -29.5657576814173 0 <> 0.11703 10 1 <>
  25 32 4.525383 -4.325350 0.803415 43 -0.25147 -0.25147 7 1 5757FF  N1  -18.3811021965962 0 0 2 <> -0.4673 12 1 4
  26 44 3.882969 -5.099568 0.695487 21 0.29093 0.29093 1 0 FFFFFF  H26  -1.06828506949677 19.7446931281944 -13.9770264061627 0 <> 0.28111 16 1 <>
  27 44 5.761901 -3.473260 -0.721696 21 0.29093 0.29093 1 0 FFFFFF  H27  -1.0355054647749 12.8538721489906 -25.5263410214446 0 <> 0.32093 17 1 <>
  :::
 } 
 m_bond[26] { 
  # First column is bond index #
  i_m_from
  i_m_to
  i_m_order
  :::
  1 1 2 1
  2 1 3 1
  3 1 6 1
  4 1 25 1
  5 2 4 1
  6 2 7 1
  7 2 8 1
  8 3 9 1
  9 3 10 1
  10 3 11 1
  11 4 5 1
  12 5 12 1
  13 5 13 1
  14 5 14 1
  15 15 19 1
  16 15 20 1
  17 15 25 1
  18 15 17 1
  19 16 17 1
  20 17 21 1
  21 17 18 1
  22 18 24 1
  23 18 23 1
  24 18 22 1
  25 25 27 1
  26 25 26 1
  :::
 } 
} 

f_m_ct { 
 s_m_title
 i_m_stars
 s_m_entry_id
 s_m_entry_name
 i_m_Spin_multiplicity
 s_j_QM_Method
 s_j_QM_Basis
 r_j_Gas_Phase_Energy
 r_j_Final_Energy
 r_j_HOMO
 r_j_LUMO
 s_j_Jaguar_input_file
 s_j_Jaguar_output_file
 s_m_Source_Path
 s_m_Source_File
 i_m_Source_File_Index
 s_j_jname
 r_j_Gas_Phase_Relative_Energy_(kcal/mol)
 s_j_Task
 s_j_Jaguar_restart_input_file
 s_j_Jaguar_restart_mae_file
 s_j_Jaguar_log_file
 s_j_Jaguar_mae_file
 i_j_Number_of_canonical_orbitals
 r_j_Lowest_Frequency_(cm-1)
 r_j_Highest_Frequency_(cm-1)
 r_j_2nd_Lowest_Frequency_(cm-1)
 i_j_Num_Negative_Frequencies
 b_matsci_Reaction_Workflow_Structure
 s_matsci_Reaction_Workflow_Conformers_Group
 s_matsci_Reaction_Workflow_Sibling_Group
 i_mmod_Serial_Number-OPLS3e
 r_mmod_Relative_Potential_Energy-OPLS3e_global
 i_matsci_Workflow_Stage
 r_j_Enthalpy_(kcal/mol)_298.15K_1.00E+00atm
 r_j_Free_Energy_(kcal/mol)_298.15K_1.00E+00atm
 r_j_Internal_Energy_(kcal/mol)_298.15K_1.00E+00atm
 r_j_Heat_Capacity_(cal/mol/K)_298.15K_1.00E+00atm
 r_j_ln(Q)_(kcal/mol)_298.15K_1.00E+00atm
 r_j_Enthalpy_(kcal/mol)_308.15K_1.00E+00atm
 r_j_Free_Energy_(kcal/mol)_308.15K_1.00E+00atm
 r_j_Internal_Energy_(kcal/mol)_308.15K_1.00E+00atm
 r_j_Heat_Capacity_(cal/mol/K)_308.15K_1.00E+00atm
 r_j_ln(Q)_(kcal/mol)_308.15K_1.00E+00atm
 r_j_Enthalpy_(kcal/mol)_318.15K_1.00E+00atm
 r_j_Free_Energy_(kcal/mol)_318.15K_1.00E+00atm
 r_j_Internal_Energy_(kcal/mol)_318.15K_1.00E+00atm
 r_j_Heat_Capacity_(cal/mol/K)_318.15K_1.00E+00atm
 r_j_ln(Q)_(kcal/mol)_318.15K_1.00E+00atm
 r_j_Enthalpy_(kcal/mol)_328.15K_1.00E+00atm
 r_j_Free_Energy_(kcal/mol)_328.15K_1.00E+00atm
 r_j_Internal_Energy_(kcal/mol)_328.15K_1.00E+00atm
 r_j_Heat_Capacity_(cal/mol/K)_328.15K_1.00E+00atm
 r_j_ln(Q)_(kcal/mol)_328.15K_1.00E+00atm
 r_j_Enthalpy_(kcal/mol)_338.15K_1.00E+00atm
 r_j_Free_Energy_(kcal/mol)_338.15K_1.00E+00atm
 r_j_Internal_Energy_(kcal/mol)_338.15K_1.00E+00atm
 r_j_Heat_Capacity_(cal/mol/K)_338.15K_1.00E+00atm
 r_j_ln(Q)_(kcal/mol)_338.15K_1.00E+00atm
 r_j_Enthalpy_(kcal/mol)_348.15K_1.00E+00atm
 r_j_Free_Energy_(kcal/mol)_348.15K_1.00E+00atm
 r_j_Internal_Energy_(kcal/mol)_348.15K_1.00E+00atm
 r_j_Heat_Capacity_(cal/mol/K)_348.15K_1.00E+00atm
 r_j_ln(Q)_(kcal/mol)_348.15K_1.00E+00atm
 r_j_Enthalpy_(kcal/mol)_358.15K_1.00E+00atm
 r_j_Free_Energy_(kcal/mol)_358.15K_1.00E+00atm
 r_j_Internal_Energy_(kcal/mol)_358.15K_1.00E+00atm
 r_j_Heat_Capacity_(cal/mol/K)_358.15K_1.00E+00atm
 r_j_ln(Q)_(kcal/mol)_358.15K_1.00E+00atm
 r_j_Enthalpy_(kcal/mol)_368.15K_1.00E+00atm
 r_j_Free_Energy_(kcal/mol)_368.15K_1.00E+00atm
 r_j_Internal_Energy_(kcal/mol)_368.15K_1.00E+00atm
 r_j_Heat_Capacity_(cal/mol/K)_368.15K_1.00E+00atm
 r_j_ln(Q)_(kcal/mol)_368.15K_1.00E+00atm
 r_j_Enthalpy_(kcal/mol)_378.15K_1.00E+00atm
 r_j_Free_Energy_(kcal/mol)_378.15K_1.00E+00atm
 r_j_Internal_Energy_(kcal/mol)_378.15K_1.00E+00atm
 r_j_Heat_Capacity_(cal/mol/K)_378.15K_1.00E+00atm
 r_j_ln(Q)_(kcal/mol)_378.15K_1.00E+00atm
 r_j_Enthalpy_(kcal/mol)_388.15K_1.00E+00atm
 r_j_Free_Energy_(kcal/mol)_388.15K_1.00E+00atm
 r_j_Internal_Energy_(kcal/mol)_388.15K_1.00E+00atm
 r_j_Heat_Capacity_(cal/mol/K)_388.15K_1.00E+00atm
 r_j_ln(Q)_(kcal/mol)_388.15K_1.00E+00atm
 r_j_Zero_Point_Energy_(kcal/mol)_stage_2
 r_j_Total_Internal_Energy_(au)_298.15K_1.00E+00atm_stage_2
 r_j_Total_Enthalpy_(au)_298.15K_1.00E+00atm_stage_2
 r_j_Total_Free_Energy_(au)_298.15K_1.00E+00atm_stage_2
 r_j_Entropy_(cal/mol/K)_298.15K_1.00E+00atm_stage_2
 r_j_Total_Internal_Energy_(au)_308.15K_1.00E+00atm_stage_2
 r_j_Total_Enthalpy_(au)_308.15K_1.00E+00atm_stage_2
 r_j_Total_Free_Energy_(au)_308.15K_1.00E+00atm_stage_2
 r_j_Entropy_(cal/mol/K)_308.15K_1.00E+00atm_stage_2
 r_j_Total_Internal_Energy_(au)_318.15K_1.00E+00atm_stage_2
 r_j_Total_Enthalpy_(au)_318.15K_1.00E+00atm_stage_2
 r_j_Total_Free_Energy_(au)_318.15K_1.00E+00atm_stage_2
 r_j_Entropy_(cal/mol/K)_318.15K_1.00E+00atm_stage_2
 r_j_Total_Internal_Energy_(au)_328.15K_1.00E+00atm_stage_2
 r_j_Total_Enthalpy_(au)_328.15K_1.00E+00atm_stage_2
 r_j_Total_Free_Energy_(au)_328.15K_1.00E+00atm_stage_2
 r_j_Entropy_(cal/mol/K)_328.15K_1.00E+00atm_stage_2
 r_j_Total_Internal_Energy_(au)_338.15K_1.00E+00atm_stage_2
 r_j_Total_Enthalpy_(au)_338.15K_1.00E+00atm_stage_2
 r_j_Total_Free_Energy_(au)_338.15K_1.00E+00atm_stage_2
 r_j_Entropy_(cal/mol/K)_338.15K_1.00E+00atm_stage_2
 r_j_Total_Internal_Energy_(au)_348.15K_1.00E+00atm_stage_2
 r_j_Total_Enthalpy_(au)_348.15K_1.00E+00atm_stage_2
 r_j_Total_Free_Energy_(au)_348.15K_1.00E+00atm_stage_2
 r_j_Entropy_(cal/mol/K)_348.15K_1.00E+00atm_stage_2
 r_j_Total_Internal_Energy_(au)_358.15K_1.00E+00atm_stage_2
 r_j_Total_Enthalpy_(au)_358.15K_1.00E+00atm_stage_2
 r_j_Total_Free_Energy_(au)_358.15K_1.00E+00atm_stage_2
 r_j_Entropy_(cal/mol/K)_358.15K_1.00E+00atm_stage_2
 r_j_Total_Internal_Energy_(au)_368.15K_1.00E+00atm_stage_2
 r_j_Total_Enthalpy_(au)_368.15K_1.00E+00atm_stage_2
 r_j_Total_Free_Energy_(au)_368.15K_1.00E+00atm_stage_2
 r_j_Entropy_(cal/mol/K)_368.15K_1.00E+00atm_stage_2
 r_j_Total_Internal_Energy_(au)_378.15K_1.00E+00atm_stage_2
 r_j_Total_Enthalpy_(au)_378.15K_1.00E+00atm_stage_2
 r_j_Total_Free_Energy_(au)_378.15K_1.00E+00atm_stage_2
 r_j_Entropy_(cal/mol/K)_378.15K_1.00E+00atm_stage_2
 r_j_Total_Internal_Energy_(au)_388.15K_1.00E+00atm_stage_2
 r_j_Total_Enthalpy_(au)_388.15K_1.00E+00atm_stage_2
 r_j_Total_Free_Energy_(au)_388.15K_1.00E+00atm_stage_2
 r_j_Entropy_(cal/mol/K)_388.15K_1.00E+00atm_stage_2
 r_j_Gas_Phase_Energy_stage_2
 r_j_HOMO_stage_2
 r_j_LUMO_stage_2
 s_m_job_name
 r_j_Zero_Point_Energy_(kcal/mol)
 r_j_Entropy_(cal/mol/K)_298.15K_1.00E+00atm
 r_j_Total_Internal_Energy_(au)_298.15K_1.00E+00atm
 r_j_Total_Enthalpy_(au)_298.15K_1.00E+00atm
 r_j_Total_Free_Energy_(au)_298.15K_1.00E+00atm
 r_j_ESP_min,_kcal/mol
 r_j_ESP_max,_kcal/mol
 r_j_ESP_mean,_kcal/mol
 r_j_ESP_pos_mean,_kcal/mol
 r_j_ESP_neg_mean,_kcal/mol
 r_j_ESP_pos_variance,_(kcal/mol)**2
 r_j_ESP_neg_variance,_(kcal/mol)**2
 r_j_ESP_total_variance,_(kcal/mol)**2
 r_j_ESP_balance
 r_j_ESP_local_polarity,_kcal/mol
 s_matsci_Reaction_Workflow_Parent_Conformer_Groups
 i_m_ct_format
 :::
 Amine_frag4_product-3 
  0
  18 
  Amine_frag4_product-3_stage_2 
  1
  DFT(b3lyp-d3) 
  cc-pvtz(-f) 
  -482.35766463989
  -482.35766463989
  -0.236444031880875
  0.0255975486379737
  /home/laurikai/Schrodinger_WD/Frag4_rxwf_spe_B3LYP-D3_CC-PVTZ-F/Amine_frag4_product-3_isomer17.in 
  /home/laurikai/Schrodinger_WD/Frag4_rxwf_spe_B3LYP-D3_CC-PVTZ-F/Amine_frag4_product-3_isomer17.out 
  D:\DFT_revision\Revision\Final_structures\Primary\A4_E1_B3LYP-D3_CC-PVTZ-F_canonical 
  Frag4_amine_rxnwf_spe_B3LYP-D3_CC-PVTZ-F.mae 
  18
  Amine_frag4_product-3_isomer17 
  1.32039170188974
  "Single Point" 
  /home/laurikai/Schrodinger_WD/Frag4_rxwf_spe_B3LYP-D3_CC-PVTZ-F/Amine_frag4_product-3_isomer17.01.in 
  /home/laurikai/Schrodinger_WD/Frag4_rxwf_spe_B3LYP-D3_CC-PVTZ-F/Amine_frag4_product-3_isomer17.01.mae 
  /home/laurikai/Schrodinger_WD/Frag4_rxwf_spe_B3LYP-D3_CC-PVTZ-F/Amine_frag4_product-3_isomer17.log 
  /home/laurikai/Schrodinger_WD/Frag4_rxwf_spe_B3LYP-D3_CC-PVTZ-F/Amine_frag4_product-3_isomer17.mae 
  382
  45.0903916175606
  3697.53734074533
  58.0365622566161
  0
  1
  intermediate 
  Intermediates 
  1
  7.31744384765599
  2
  8.33264516486326
  -23.7245138213607
  7.74015957603599
  45.3862777074553
  40.0423474743402
  8.88245829637733
  -24.8878999302038
  8.27010064352767
  46.952312413686
  40.6427515266381
  9.37849520475668
  -25.9917334111093
  8.74626548788465
  48.2817644816987
  41.1112175171135
  9.88785563270135
  -27.1113678402626
  9.23575385180694
  49.6165923997357
  41.5753623660972
  10.4105806630758
  -28.2467283810341
  9.73860681815898
  50.9542671198376
  42.0354580683592
  10.9466863572705
  -29.3977454725959
  10.2548404483313
  52.2923216378478
  42.4917529940622
  11.4961646026331
  -30.5643536669504
  10.7844466296716
  53.6283944124008
  42.9444735528707
  12.0589843371818
  -31.7464906250891
  11.3273943001979
  54.9602616516363
  43.3938258043638
  12.635093047773
  -32.9440962594801
  11.8836309467667
  56.2858599659658
  43.8399970076509
  13.2244184527555
  -34.1571120095572
  12.4530842877268
  57.603300850964
  44.2831571038815
  153.128755442941
  -482.077977699543
  -482.077033513651
  -482.128346886333
  107.998079139817
  -482.077240009034
  -482.076264154992
  -482.130080646759
  109.59064814727
  -482.076481192048
  -482.075473669856
  -482.131839717393
  111.174693119177
  -482.075701142683
  -482.074661952341
  -482.13362396844
  112.750947654926
  -482.074899795468
  -482.073828936975
  -482.135433280642
  114.320003087712
  -482.074077124807
  -482.072974598165
  -482.137267543146
  115.88232609469
  -482.07323314363
  -482.072098948837
  -482.139126651654
  117.438275218717
  -482.072367901436
  -482.071202038493
  -482.141010506822
  118.988116154478
  -482.07148148191
  -482.070283950818
  -482.142919012895
  120.532035719299
  -482.070574000242
  -482.069344800999
  -482.144852076551
  122.07015448232
  -482.334445459792
  -0.236414470800984
  0.0254463692272265
  828_Amine_frag4_rxwf 
  153.381726780434
  107.520238088962
  -482.100900568495
  -482.099956382602
  -482.15104271758
  -38.9169728567756
  18.3887265859178
  2.06823930147137
  7.42109961733583
  -11.9547118281875
  13.6966791894731
  137.083380880785
  150.780060070258
  0.082587109531399
  7.91015836404872
  Transition_states 
  2
 m_depend[86] { 
  # First column is dependency index #
  i_m_depend_dependency
  s_m_depend_property
  :::
  1 20 i_m_Spin_multiplicity 
  2 20 s_j_QM_Method 
  3 20 s_j_QM_Basis 
  4 20 r_j_Gas_Phase_Energy 
  5 20 r_j_Final_Energy 
  6 20 r_j_HOMO 
  7 20 r_j_LUMO 
  8 20 s_j_Jaguar_input_file 
  9 20 s_j_Jaguar_output_file 
  10 20 s_j_Task 
  11 20 s_j_Jaguar_restart_input_file 
  12 20 s_j_Jaguar_restart_mae_file 
  13 20 s_j_Jaguar_log_file 
  14 20 s_j_Jaguar_mae_file 
  15 20 i_j_Number_of_canonical_orbitals 
  16 20 r_j_Lowest_Frequency_(cm-1) 
  17 20 r_j_Highest_Frequency_(cm-1) 
  18 20 r_j_2nd_Lowest_Frequency_(cm-1) 
  19 20 i_j_Num_Negative_Frequencies 
  20 10 i_mmod_Serial_Number-OPLS3e 
  21 20 r_j_Enthalpy_(kcal/mol)_298.15K_1.00E+00atm 
  22 20 r_j_Free_Energy_(kcal/mol)_298.15K_1.00E+00atm 
  23 20 r_j_Internal_Energy_(kcal/mol)_298.15K_1.00E+00atm 
  24 20 r_j_Heat_Capacity_(cal/mol/K)_298.15K_1.00E+00atm 
  25 20 r_j_ln(Q)_(kcal/mol)_298.15K_1.00E+00atm 
  26 20 r_j_Enthalpy_(kcal/mol)_308.15K_1.00E+00atm 
  27 20 r_j_Free_Energy_(kcal/mol)_308.15K_1.00E+00atm 
  28 20 r_j_Internal_Energy_(kcal/mol)_308.15K_1.00E+00atm 
  29 20 r_j_Heat_Capacity_(cal/mol/K)_308.15K_1.00E+00atm 
  30 20 r_j_ln(Q)_(kcal/mol)_308.15K_1.00E+00atm 
  31 20 r_j_Enthalpy_(kcal/mol)_318.15K_1.00E+00atm 
  32 20 r_j_Free_Energy_(kcal/mol)_318.15K_1.00E+00atm 
  33 20 r_j_Internal_Energy_(kcal/mol)_318.15K_1.00E+00atm 
  34 20 r_j_Heat_Capacity_(cal/mol/K)_318.15K_1.00E+00atm 
  35 20 r_j_ln(Q)_(kcal/mol)_318.15K_1.00E+00atm 
  36 20 r_j_Enthalpy_(kcal/mol)_328.15K_1.00E+00atm 
  37 20 r_j_Free_Energy_(kcal/mol)_328.15K_1.00E+00atm 
  38 20 r_j_Internal_Energy_(kcal/mol)_328.15K_1.00E+00atm 
  39 20 r_j_Heat_Capacity_(cal/mol/K)_328.15K_1.00E+00atm 
  40 20 r_j_ln(Q)_(kcal/mol)_328.15K_1.00E+00atm 
  41 20 r_j_Enthalpy_(kcal/mol)_338.15K_1.00E+00atm 
  42 20 r_j_Free_Energy_(kcal/mol)_338.15K_1.00E+00atm 
  43 20 r_j_Internal_Energy_(kcal/mol)_338.15K_1.00E+00atm 
  44 20 r_j_Heat_Capacity_(cal/mol/K)_338.15K_1.00E+00atm 
  45 20 r_j_ln(Q)_(kcal/mol)_338.15K_1.00E+00atm 
  46 20 r_j_Enthalpy_(kcal/mol)_348.15K_1.00E+00atm 
  47 20 r_j_Free_Energy_(kcal/mol)_348.15K_1.00E+00atm 
  48 20 r_j_Internal_Energy_(kcal/mol)_348.15K_1.00E+00atm 
  49 20 r_j_Heat_Capacity_(cal/mol/K)_348.15K_1.00E+00atm 
  50 20 r_j_ln(Q)_(kcal/mol)_348.15K_1.00E+00atm 
  51 20 r_j_Enthalpy_(kcal/mol)_358.15K_1.00E+00atm 
  52 20 r_j_Free_Energy_(kcal/mol)_358.15K_1.00E+00atm 
  53 20 r_j_Internal_Energy_(kcal/mol)_358.15K_1.00E+00atm 
  54 20 r_j_Heat_Capacity_(cal/mol/K)_358.15K_1.00E+00atm 
  55 20 r_j_ln(Q)_(kcal/mol)_358.15K_1.00E+00atm 
  56 20 r_j_Enthalpy_(kcal/mol)_368.15K_1.00E+00atm 
  57 20 r_j_Free_Energy_(kcal/mol)_368.15K_1.00E+00atm 
  58 20 r_j_Internal_Energy_(kcal/mol)_368.15K_1.00E+00atm 
  59 20 r_j_Heat_Capacity_(cal/mol/K)_368.15K_1.00E+00atm 
  60 20 r_j_ln(Q)_(kcal/mol)_368.15K_1.00E+00atm 
  61 20 r_j_Enthalpy_(kcal/mol)_378.15K_1.00E+00atm 
  62 20 r_j_Free_Energy_(kcal/mol)_378.15K_1.00E+00atm 
  63 20 r_j_Internal_Energy_(kcal/mol)_378.15K_1.00E+00atm 
  64 20 r_j_Heat_Capacity_(cal/mol/K)_378.15K_1.00E+00atm 
  65 20 r_j_ln(Q)_(kcal/mol)_378.15K_1.00E+00atm 
  66 20 r_j_Enthalpy_(kcal/mol)_388.15K_1.00E+00atm 
  67 20 r_j_Free_Energy_(kcal/mol)_388.15K_1.00E+00atm 
  68 20 r_j_Internal_Energy_(kcal/mol)_388.15K_1.00E+00atm 
  69 20 r_j_Heat_Capacity_(cal/mol/K)_388.15K_1.00E+00atm 
  70 20 r_j_ln(Q)_(kcal/mol)_388.15K_1.00E+00atm 
  71 30 s_m_job_name 
  72 20 r_j_Zero_Point_Energy_(kcal/mol) 
  73 20 r_j_Entropy_(cal/mol/K)_298.15K_1.00E+00atm 
  74 20 r_j_Total_Internal_Energy_(au)_298.15K_1.00E+00atm 
  75 20 r_j_Total_Enthalpy_(au)_298.15K_1.00E+00atm 
  76 20 r_j_Total_Free_Energy_(au)_298.15K_1.00E+00atm 
  77 20 r_j_ESP_min,_kcal/mol 
  78 20 r_j_ESP_max,_kcal/mol 
  79 20 r_j_ESP_mean,_kcal/mol 
  80 20 r_j_ESP_pos_mean,_kcal/mol 
  81 20 r_j_ESP_neg_mean,_kcal/mol 
  82 20 r_j_ESP_pos_variance,_(kcal/mol)**2 
  83 20 r_j_ESP_neg_variance,_(kcal/mol)**2 
  84 20 r_j_ESP_total_variance,_(kcal/mol)**2 
  85 20 r_j_ESP_balance 
  86 20 r_j_ESP_local_polarity,_kcal/mol 
  :::
 } 
 m_atom[27] { 
  # First column is atom index #
  i_m_mmod_type
  r_m_x_coord
  r_m_y_coord
  r_m_z_coord
  i_m_color
  r_m_charge1
  r_m_charge2
  i_m_atomic_number
  i_m_formal_charge
  s_m_color_rgb
  s_m_atom_name
  r_j_EPN
  r_j_Max_surface_ESP
  r_j_Min_surface_ESP
  i_m_Hcount
  i_rdk_index
  r_j_Mulliken_Charges
  i_j_separated_energy_at_no
  b_matsci_Reaction_Workflow_Keep_Atom
  i_matsci_Reaction_Workflow_Superposition_Atom
  :::
  1 3 3.763058 -3.219745 2.052233 2 0.02638 0.02638 6 0 A0A0A0  C1  -14.7170583672529 0 0 1 0 <> <> <> <>
  2 3 2.473390 -3.063042 1.257678 2 0.08161 0.08161 6 0 A0A0A0  C2  -14.7065256400574 0 0 2 2 <> <> <> <>
  3 3 3.521950 -3.984595 3.361214 2 -0.19167 -0.19167 6 0 A0A0A0  C3  -14.7680427123127 0 0 3 3 <> <> <> <>
  4 16 2.009906 -4.353208 0.883772 70 -0.43767 -0.43767 8 0 FF2F2F  O4  -22.3314015477738 -5.03810770116128 -17.8972163279969 0 4 <> <> <> <>
  5 3 0.834674 -4.310428 0.100245 2 0.13166 0.13166 6 0 A0A0A0  C5  -14.7082656877349 0 0 3 5 <> <> <> <>
  6 41 4.103811 -2.209987 2.300201 21 0.13328 0.13328 1 0 FFFFFF  H6  -1.12276411191782 12.4734470055172 -4.5607045897991 0 <> <> <> <> <>
  7 41 1.715643 -2.551294 1.864350 21 0.03699 0.03699 1 0 FFFFFF  H7  -1.11794415518296 13.4431610981479 -6.20050890597276 0 <> <> <> <> <>
  8 41 2.663848 -2.461188 0.361556 21 0.03699 0.03699 1 0 FFFFFF  H8  -1.12178419049003 11.5726861264628 -11.6502864703176 0 <> <> <> <> <>
  9 41 2.794561 -3.458178 3.981758 21 0.09400 0.09400 1 0 FFFFFF  H9  -1.12334271722569 11.8797562377037 -2.86937459672414 0 <> <> <> <> <>
  10 41 3.135994 -4.983169 3.160210 21 0.09400 0.09400 1 0 FFFFFF  H10  -1.12822363117473 5.73056394326219 -16.8379090100114 0 <> <> <> <> <>
  11 41 4.440734 -4.077228 3.938764 21 0.09400 0.09400 1 0 FFFFFF  H11  -1.12557719535424 10.2429132076033 0.228830622983617 0 <> <> <> <> <>
  12 41 0.995626 -3.761538 -0.834632 21 0.04294 0.04294 1 0 FFFFFF  H12  -1.11563433037512 13.2838852221553 -6.52685793808237 0 <> <> <> <> <>
  13 41 0.562640 -5.337332 -0.132366 21 0.04294 0.04294 1 0 FFFFFF  H13  -1.11205655605333 14.4265063399882 -10.5128778434805 0 <> <> <> <> <>
  14 41 0.009068 -3.836976 0.644248 21 0.04294 0.04294 1 0 FFFFFF  H14  -1.11527354940016 13.6022227249864 -6.84188503586249 0 <> <> <> <> <>
  15 3 6.093643 -4.048090 1.745672 2 -0.08644 -0.08644 6 0 A0A0A0  C15  -14.7352311656615 0 0 2 <> -0.13193 1 1 <>
  16 18 7.063093 -2.844423 -0.104584 70 -0.95421 -0.95421 8 -1 FF2F2F  O1  -22.3701716346393 -19.7516459580105 -38.9169728567756 0 <> -0.65653 2 1 <>
  17 3 7.153793 -4.058325 0.637015 2 0.42490 0.42490 6 0 A0A0A0  C17  -14.7132069080011 0 0 1 <> 0.30718 3 1 <>
  18 3 7.051921 -5.274404 -0.283652 2 -0.15442 -0.15442 6 0 A0A0A0  C18  -14.7751658144618 0 0 3 <> -0.32382 4 1 <>
  19 41 6.156041 -4.970978 2.335252 21 0.09368 0.09368 1 0 FFFFFF  H1  -1.12842803186685 10.6419555031006 3.59060768219136 0 <> 0.14046 5 1 <>
  20 41 6.319402 -3.216017 2.414450 21 0.09368 0.09368 1 0 FFFFFF  H2  -1.12565418548009 9.78642425463725 -21.7546365892014 0 <> 0.12129 6 1 <>
  21 41 8.138996 -4.055069 1.108430 21 -0.08905 -0.08905 1 0 FFFFFF  H3  -1.13770145963848 7.32125978580197 -25.2872186655838 0 <> -0.09815 7 1 <>
  22 41 7.186657 -6.204937 0.272136 21 0.03770 0.03770 1 0 FFFFFF  H4  -1.12797504255034 9.26642837865497 -2.45376533327674 0 <> -0.0018 8 1 <>
  23 41 6.082978 -5.306335 -0.783907 21 0.03770 0.03770 1 0 FFFFFF  H5  -1.13075620396883 12.1209067352179 -17.9785378485509 0 <> 0.09106 9 1 <>
  24 41 7.819016 -5.219801 -1.054625 21 0.03770 0.03770 1 0 FFFFFF  H24  -1.13403120612612 2.9830182025142 -26.9132105301135 0 <> 0.11703 10 1 <>
  25 32 4.772123 -3.807002 1.161551 43 -0.25147 -0.25147 7 1 5757FF  N1  -18.3818669610085 0 0 2 <> -0.4673 12 1 4
  26 44 4.390705 -4.661349 0.773205 21 0.29093 0.29093 1 0 FFFFFF  H26  -1.06920429428846 18.3887265859178 -11.8945574609523 0 <> 0.28111 16 1 <>
  27 44 6.110579 -2.695978 -0.202321 21 0.29093 0.29093 1 0 FFFFFF  H27  -1.03539888980291 14.8500052945958 -25.1902233898732 0 <> 0.32093 17 1 <>
  :::
 } 
 m_bond[26] { 
  # First column is bond index #
  i_m_from
  i_m_to
  i_m_order
  :::
  1 1 2 1
  2 1 3 1
  3 1 6 1
  4 1 25 1
  5 2 4 1
  6 2 7 1
  7 2 8 1
  8 3 9 1
  9 3 10 1
  10 3 11 1
  11 4 5 1
  12 5 12 1
  13 5 13 1
  14 5 14 1
  15 15 19 1
  16 15 20 1
  17 15 25 1
  18 15 17 1
  19 16 17 1
  20 17 21 1
  21 17 18 1
  22 18 24 1
  23 18 23 1
  24 18 22 1
  25 25 27 1
  26 25 26 1
  :::
 } 
} 

f_m_ct { 
 s_m_title
 i_m_stars
 s_m_entry_id
 s_m_entry_name
 i_m_Spin_multiplicity
 s_j_QM_Method
 s_j_QM_Basis
 r_j_Gas_Phase_Energy
 r_j_Final_Energy
 r_j_HOMO
 r_j_LUMO
 s_j_Jaguar_input_file
 s_j_Jaguar_output_file
 s_m_Source_Path
 s_m_Source_File
 i_m_Source_File_Index
 s_j_jname
 r_j_Gas_Phase_Relative_Energy_(kcal/mol)
 s_j_Task
 s_j_Jaguar_restart_input_file
 s_j_Jaguar_restart_mae_file
 s_j_Jaguar_log_file
 s_j_Jaguar_mae_file
 i_j_Number_of_canonical_orbitals
 r_j_Lowest_Frequency_(cm-1)
 r_j_Highest_Frequency_(cm-1)
 r_j_2nd_Lowest_Frequency_(cm-1)
 i_j_Num_Negative_Frequencies
 b_matsci_Reaction_Workflow_Structure
 s_matsci_Reaction_Workflow_Conformers_Group
 s_matsci_Reaction_Workflow_Sibling_Group
 i_mmod_Serial_Number-OPLS3e
 r_mmod_Relative_Potential_Energy-OPLS3e_global
 i_matsci_Workflow_Stage
 i_j_Geometry_convergence_category
 r_j_Enthalpy_(kcal/mol)_298.15K_1.00E+00atm
 r_j_Free_Energy_(kcal/mol)_298.15K_1.00E+00atm
 r_j_Internal_Energy_(kcal/mol)_298.15K_1.00E+00atm
 r_j_Heat_Capacity_(cal/mol/K)_298.15K_1.00E+00atm
 r_j_ln(Q)_(kcal/mol)_298.15K_1.00E+00atm
 r_j_Enthalpy_(kcal/mol)_308.15K_1.00E+00atm
 r_j_Free_Energy_(kcal/mol)_308.15K_1.00E+00atm
 r_j_Internal_Energy_(kcal/mol)_308.15K_1.00E+00atm
 r_j_Heat_Capacity_(cal/mol/K)_308.15K_1.00E+00atm
 r_j_ln(Q)_(kcal/mol)_308.15K_1.00E+00atm
 r_j_Enthalpy_(kcal/mol)_318.15K_1.00E+00atm
 r_j_Free_Energy_(kcal/mol)_318.15K_1.00E+00atm
 r_j_Internal_Energy_(kcal/mol)_318.15K_1.00E+00atm
 r_j_Heat_Capacity_(cal/mol/K)_318.15K_1.00E+00atm
 r_j_ln(Q)_(kcal/mol)_318.15K_1.00E+00atm
 r_j_Enthalpy_(kcal/mol)_328.15K_1.00E+00atm
 r_j_Free_Energy_(kcal/mol)_328.15K_1.00E+00atm
 r_j_Internal_Energy_(kcal/mol)_328.15K_1.00E+00atm
 r_j_Heat_Capacity_(cal/mol/K)_328.15K_1.00E+00atm
 r_j_ln(Q)_(kcal/mol)_328.15K_1.00E+00atm
 r_j_Enthalpy_(kcal/mol)_338.15K_1.00E+00atm
 r_j_Free_Energy_(kcal/mol)_338.15K_1.00E+00atm
 r_j_Internal_Energy_(kcal/mol)_338.15K_1.00E+00atm
 r_j_Heat_Capacity_(cal/mol/K)_338.15K_1.00E+00atm
 r_j_ln(Q)_(kcal/mol)_338.15K_1.00E+00atm
 r_j_Enthalpy_(kcal/mol)_348.15K_1.00E+00atm
 r_j_Free_Energy_(kcal/mol)_348.15K_1.00E+00atm
 r_j_Internal_Energy_(kcal/mol)_348.15K_1.00E+00atm
 r_j_Heat_Capacity_(cal/mol/K)_348.15K_1.00E+00atm
 r_j_ln(Q)_(kcal/mol)_348.15K_1.00E+00atm
 r_j_Enthalpy_(kcal/mol)_358.15K_1.00E+00atm
 r_j_Free_Energy_(kcal/mol)_358.15K_1.00E+00atm
 r_j_Internal_Energy_(kcal/mol)_358.15K_1.00E+00atm
 r_j_Heat_Capacity_(cal/mol/K)_358.15K_1.00E+00atm
 r_j_ln(Q)_(kcal/mol)_358.15K_1.00E+00atm
 r_j_Enthalpy_(kcal/mol)_368.15K_1.00E+00atm
 r_j_Free_Energy_(kcal/mol)_368.15K_1.00E+00atm
 r_j_Internal_Energy_(kcal/mol)_368.15K_1.00E+00atm
 r_j_Heat_Capacity_(cal/mol/K)_368.15K_1.00E+00atm
 r_j_ln(Q)_(kcal/mol)_368.15K_1.00E+00atm
 r_j_Enthalpy_(kcal/mol)_378.15K_1.00E+00atm
 r_j_Free_Energy_(kcal/mol)_378.15K_1.00E+00atm
 r_j_Internal_Energy_(kcal/mol)_378.15K_1.00E+00atm
 r_j_Heat_Capacity_(cal/mol/K)_378.15K_1.00E+00atm
 r_j_ln(Q)_(kcal/mol)_378.15K_1.00E+00atm
 r_j_Enthalpy_(kcal/mol)_388.15K_1.00E+00atm
 r_j_Free_Energy_(kcal/mol)_388.15K_1.00E+00atm
 r_j_Internal_Energy_(kcal/mol)_388.15K_1.00E+00atm
 r_j_Heat_Capacity_(cal/mol/K)_388.15K_1.00E+00atm
 r_j_ln(Q)_(kcal/mol)_388.15K_1.00E+00atm
 r_j_Zero_Point_Energy_(kcal/mol)_stage_2
 r_j_Total_Internal_Energy_(au)_298.15K_1.00E+00atm_stage_2
 r_j_Total_Enthalpy_(au)_298.15K_1.00E+00atm_stage_2
 r_j_Total_Free_Energy_(au)_298.15K_1.00E+00atm_stage_2
 r_j_Entropy_(cal/mol/K)_298.15K_1.00E+00atm_stage_2
 r_j_Total_Internal_Energy_(au)_308.15K_1.00E+00atm_stage_2
 r_j_Total_Enthalpy_(au)_308.15K_1.00E+00atm_stage_2
 r_j_Total_Free_Energy_(au)_308.15K_1.00E+00atm_stage_2
 r_j_Entropy_(cal/mol/K)_308.15K_1.00E+00atm_stage_2
 r_j_Total_Internal_Energy_(au)_318.15K_1.00E+00atm_stage_2
 r_j_Total_Enthalpy_(au)_318.15K_1.00E+00atm_stage_2
 r_j_Total_Free_Energy_(au)_318.15K_1.00E+00atm_stage_2
 r_j_Entropy_(cal/mol/K)_318.15K_1.00E+00atm_stage_2
 r_j_Total_Internal_Energy_(au)_328.15K_1.00E+00atm_stage_2
 r_j_Total_Enthalpy_(au)_328.15K_1.00E+00atm_stage_2
 r_j_Total_Free_Energy_(au)_328.15K_1.00E+00atm_stage_2
 r_j_Entropy_(cal/mol/K)_328.15K_1.00E+00atm_stage_2
 r_j_Total_Internal_Energy_(au)_338.15K_1.00E+00atm_stage_2
 r_j_Total_Enthalpy_(au)_338.15K_1.00E+00atm_stage_2
 r_j_Total_Free_Energy_(au)_338.15K_1.00E+00atm_stage_2
 r_j_Entropy_(cal/mol/K)_338.15K_1.00E+00atm_stage_2
 r_j_Total_Internal_Energy_(au)_348.15K_1.00E+00atm_stage_2
 r_j_Total_Enthalpy_(au)_348.15K_1.00E+00atm_stage_2
 r_j_Total_Free_Energy_(au)_348.15K_1.00E+00atm_stage_2
 r_j_Entropy_(cal/mol/K)_348.15K_1.00E+00atm_stage_2
 r_j_Total_Internal_Energy_(au)_358.15K_1.00E+00atm_stage_2
 r_j_Total_Enthalpy_(au)_358.15K_1.00E+00atm_stage_2
 r_j_Total_Free_Energy_(au)_358.15K_1.00E+00atm_stage_2
 r_j_Entropy_(cal/mol/K)_358.15K_1.00E+00atm_stage_2
 r_j_Total_Internal_Energy_(au)_368.15K_1.00E+00atm_stage_2
 r_j_Total_Enthalpy_(au)_368.15K_1.00E+00atm_stage_2
 r_j_Total_Free_Energy_(au)_368.15K_1.00E+00atm_stage_2
 r_j_Entropy_(cal/mol/K)_368.15K_1.00E+00atm_stage_2
 r_j_Total_Internal_Energy_(au)_378.15K_1.00E+00atm_stage_2
 r_j_Total_Enthalpy_(au)_378.15K_1.00E+00atm_stage_2
 r_j_Total_Free_Energy_(au)_378.15K_1.00E+00atm_stage_2
 r_j_Entropy_(cal/mol/K)_378.15K_1.00E+00atm_stage_2
 r_j_Total_Internal_Energy_(au)_388.15K_1.00E+00atm_stage_2
 r_j_Total_Enthalpy_(au)_388.15K_1.00E+00atm_stage_2
 r_j_Total_Free_Energy_(au)_388.15K_1.00E+00atm_stage_2
 r_j_Entropy_(cal/mol/K)_388.15K_1.00E+00atm_stage_2
 r_j_Gas_Phase_Energy_stage_2
 r_j_HOMO_stage_2
 r_j_LUMO_stage_2
 s_m_job_name
 r_j_Zero_Point_Energy_(kcal/mol)
 r_j_Entropy_(cal/mol/K)_298.15K_1.00E+00atm
 r_j_Total_Internal_Energy_(au)_298.15K_1.00E+00atm
 r_j_Total_Enthalpy_(au)_298.15K_1.00E+00atm
 r_j_Total_Free_Energy_(au)_298.15K_1.00E+00atm
 r_j_ESP_min,_kcal/mol
 r_j_ESP_max,_kcal/mol
 r_j_ESP_mean,_kcal/mol
 r_j_ESP_pos_mean,_kcal/mol
 r_j_ESP_neg_mean,_kcal/mol
 r_j_ESP_pos_variance,_(kcal/mol)**2
 r_j_ESP_neg_variance,_(kcal/mol)**2
 r_j_ESP_total_variance,_(kcal/mol)**2
 r_j_ESP_balance
 r_j_ESP_local_polarity,_kcal/mol
 s_matsci_Reaction_Workflow_Parent_Conformer_Groups
 i_m_ct_format
 :::
 Amine_frag4_product-2 
  0
  19 
  Amine_frag4_product-2_stage_2 
  1
  DFT(b3lyp-d3) 
  cc-pvtz(-f) 
  -482.359364684531
  -482.359364684531
  -0.239040895456941
  0.0232996154366534
  /home/laurikai/Schrodinger_WD/Frag4_rxwf_spe_B3LYP-D3_CC-PVTZ-F/Amine_frag4_product-2_isomer19.in 
  /home/laurikai/Schrodinger_WD/Frag4_rxwf_spe_B3LYP-D3_CC-PVTZ-F/Amine_frag4_product-2_isomer19.out 
  D:\DFT_revision\Revision\Final_structures\Primary\A4_E1_B3LYP-D3_CC-PVTZ-F_canonical 
  Frag4_amine_rxnwf_spe_B3LYP-D3_CC-PVTZ-F.mae 
  19
  Amine_frag4_product-2_isomer19 
  0.253598389270618
  "Single Point" 
  /home/laurikai/Schrodinger_WD/Frag4_rxwf_spe_B3LYP-D3_CC-PVTZ-F/Amine_frag4_product-2_isomer19.01.in 
  /home/laurikai/Schrodinger_WD/Frag4_rxwf_spe_B3LYP-D3_CC-PVTZ-F/Amine_frag4_product-2_isomer19.01.mae 
  /home/laurikai/Schrodinger_WD/Frag4_rxwf_spe_B3LYP-D3_CC-PVTZ-F/Amine_frag4_product-2_isomer19.log 
  /home/laurikai/Schrodinger_WD/Frag4_rxwf_spe_B3LYP-D3_CC-PVTZ-F/Amine_frag4_product-2_isomer19.mae 
  382
  35.9460819200031
  3680.45011282216
  40.4484896879669
  0
  1
  intermediate 
  Intermediates 
  1
  3.88960266113298
  2
  0
  8.36784101693089
  -23.8139666486516
  7.77535542810362
  45.3458365923109
  40.1933263824819
  8.92505410964356
  -25.0001897592154
  8.31269645679391
  46.9220127968766
  40.8261244762354
  9.42074361363016
  -26.1090442063684
  8.78851389675812
  48.2427214820089
  41.2967684207304
  9.92967330284404
  -27.2336873629493
  9.27757152194962
  49.5696209184913
  41.7629397140978
  10.4518922519844
  -28.3740423464598
  9.77991840706758
  50.9001499415415
  42.2249207481774
  10.9874241748909
  -29.5300379028228
  10.2955782659517
  52.2318060018501
  42.6829696053301
  11.5362682438177
  -30.7016072028258
  10.8245502708561
  53.5621897768986
  43.1373217611354
  12.0984002969285
  -31.8886868015989
  11.3668102599446
  54.8890384538582
  43.5881917324402
  12.6737743282637
  -33.0912157480675
  11.9223122272574
  56.2102491920278
  44.0357746634906
  13.2623241694284
  -34.3091348307843
  12.4909900043997
  57.5238942462951
  44.4802478436927
  152.993551826486
  -482.080311516476
  -482.079367330584
  -482.130919919831
  108.501552761561
  -482.079574233578
  -482.078598379535
  -482.132661697287
  110.093278821545
  -482.078815970216
  -482.077808448024
  -482.13442876934
  111.676215055787
  -482.078036607277
  -482.076997416935
  -482.136221002303
  113.251137180537
  -482.077236066553
  -482.076165208061
  -482.138038273656
  114.818673956659
  -482.076414310256
  -482.075311783613
  -482.139880469848
  116.37932522681
  -482.075571339703
  -482.07443714491
  -482.141747484381
  117.933478840272
  -482.074707193399
  -482.073541330457
  -482.143639216148
  119.481426316793
  -482.073821944659
  -482.072624413567
  -482.145555568019
  121.023377168666
  -482.07291569893
  -482.071686499688
  -482.147496445632
  122.559471854213
  -482.336632104407
  -0.239047960443246
  0.0231120428937865
  828_Amine_frag4_rxwf 
  153.27249619353
  107.938311808092
  -482.102718594996
  -482.101774409104
  -482.153059384398
  -39.0050982750601
  19.7238571105795
  2.09221196185284
  8.01594052592263
  -11.1898788868889
  18.6935434456451
  130.73404827803
  149.427591723675
  0.109450751306934
  8.36689685860795
  Transition_states 
  2
 m_depend[87] { 
  # First column is dependency index #
  i_m_depend_dependency
  s_m_depend_property
  :::
  1 20 i_m_Spin_multiplicity 
  2 20 s_j_QM_Method 
  3 20 s_j_QM_Basis 
  4 20 r_j_Gas_Phase_Energy 
  5 20 r_j_Final_Energy 
  6 20 r_j_HOMO 
  7 20 r_j_LUMO 
  8 20 s_j_Jaguar_input_file 
  9 20 s_j_Jaguar_output_file 
  10 20 s_j_Task 
  11 20 s_j_Jaguar_restart_input_file 
  12 20 s_j_Jaguar_restart_mae_file 
  13 20 s_j_Jaguar_log_file 
  14 20 s_j_Jaguar_mae_file 
  15 20 i_j_Number_of_canonical_orbitals 
  16 20 r_j_Lowest_Frequency_(cm-1) 
  17 20 r_j_Highest_Frequency_(cm-1) 
  18 20 r_j_2nd_Lowest_Frequency_(cm-1) 
  19 20 i_j_Num_Negative_Frequencies 
  20 10 i_mmod_Serial_Number-OPLS3e 
  21 20 i_j_Geometry_convergence_category 
  22 20 r_j_Enthalpy_(kcal/mol)_298.15K_1.00E+00atm 
  23 20 r_j_Free_Energy_(kcal/mol)_298.15K_1.00E+00atm 
  24 20 r_j_Internal_Energy_(kcal/mol)_298.15K_1.00E+00atm 
  25 20 r_j_Heat_Capacity_(cal/mol/K)_298.15K_1.00E+00atm 
  26 20 r_j_ln(Q)_(kcal/mol)_298.15K_1.00E+00atm 
  27 20 r_j_Enthalpy_(kcal/mol)_308.15K_1.00E+00atm 
  28 20 r_j_Free_Energy_(kcal/mol)_308.15K_1.00E+00atm 
  29 20 r_j_Internal_Energy_(kcal/mol)_308.15K_1.00E+00atm 
  30 20 r_j_Heat_Capacity_(cal/mol/K)_308.15K_1.00E+00atm 
  31 20 r_j_ln(Q)_(kcal/mol)_308.15K_1.00E+00atm 
  32 20 r_j_Enthalpy_(kcal/mol)_318.15K_1.00E+00atm 
  33 20 r_j_Free_Energy_(kcal/mol)_318.15K_1.00E+00atm 
  34 20 r_j_Internal_Energy_(kcal/mol)_318.15K_1.00E+00atm 
  35 20 r_j_Heat_Capacity_(cal/mol/K)_318.15K_1.00E+00atm 
  36 20 r_j_ln(Q)_(kcal/mol)_318.15K_1.00E+00atm 
  37 20 r_j_Enthalpy_(kcal/mol)_328.15K_1.00E+00atm 
  38 20 r_j_Free_Energy_(kcal/mol)_328.15K_1.00E+00atm 
  39 20 r_j_Internal_Energy_(kcal/mol)_328.15K_1.00E+00atm 
  40 20 r_j_Heat_Capacity_(cal/mol/K)_328.15K_1.00E+00atm 
  41 20 r_j_ln(Q)_(kcal/mol)_328.15K_1.00E+00atm 
  42 20 r_j_Enthalpy_(kcal/mol)_338.15K_1.00E+00atm 
  43 20 r_j_Free_Energy_(kcal/mol)_338.15K_1.00E+00atm 
  44 20 r_j_Internal_Energy_(kcal/mol)_338.15K_1.00E+00atm 
  45 20 r_j_Heat_Capacity_(cal/mol/K)_338.15K_1.00E+00atm 
  46 20 r_j_ln(Q)_(kcal/mol)_338.15K_1.00E+00atm 
  47 20 r_j_Enthalpy_(kcal/mol)_348.15K_1.00E+00atm 
  48 20 r_j_Free_Energy_(kcal/mol)_348.15K_1.00E+00atm 
  49 20 r_j_Internal_Energy_(kcal/mol)_348.15K_1.00E+00atm 
  50 20 r_j_Heat_Capacity_(cal/mol/K)_348.15K_1.00E+00atm 
  51 20 r_j_ln(Q)_(kcal/mol)_348.15K_1.00E+00atm 
  52 20 r_j_Enthalpy_(kcal/mol)_358.15K_1.00E+00atm 
  53 20 r_j_Free_Energy_(kcal/mol)_358.15K_1.00E+00atm 
  54 20 r_j_Internal_Energy_(kcal/mol)_358.15K_1.00E+00atm 
  55 20 r_j_Heat_Capacity_(cal/mol/K)_358.15K_1.00E+00atm 
  56 20 r_j_ln(Q)_(kcal/mol)_358.15K_1.00E+00atm 
  57 20 r_j_Enthalpy_(kcal/mol)_368.15K_1.00E+00atm 
  58 20 r_j_Free_Energy_(kcal/mol)_368.15K_1.00E+00atm 
  59 20 r_j_Internal_Energy_(kcal/mol)_368.15K_1.00E+00atm 
  60 20 r_j_Heat_Capacity_(cal/mol/K)_368.15K_1.00E+00atm 
  61 20 r_j_ln(Q)_(kcal/mol)_368.15K_1.00E+00atm 
  62 20 r_j_Enthalpy_(kcal/mol)_378.15K_1.00E+00atm 
  63 20 r_j_Free_Energy_(kcal/mol)_378.15K_1.00E+00atm 
  64 20 r_j_Internal_Energy_(kcal/mol)_378.15K_1.00E+00atm 
  65 20 r_j_Heat_Capacity_(cal/mol/K)_378.15K_1.00E+00atm 
  66 20 r_j_ln(Q)_(kcal/mol)_378.15K_1.00E+00atm 
  67 20 r_j_Enthalpy_(kcal/mol)_388.15K_1.00E+00atm 
  68 20 r_j_Free_Energy_(kcal/mol)_388.15K_1.00E+00atm 
  69 20 r_j_Internal_Energy_(kcal/mol)_388.15K_1.00E+00atm 
  70 20 r_j_Heat_Capacity_(cal/mol/K)_388.15K_1.00E+00atm 
  71 20 r_j_ln(Q)_(kcal/mol)_388.15K_1.00E+00atm 
  72 30 s_m_job_name 
  73 20 r_j_Zero_Point_Energy_(kcal/mol) 
  74 20 r_j_Entropy_(cal/mol/K)_298.15K_1.00E+00atm 
  75 20 r_j_Total_Internal_Energy_(au)_298.15K_1.00E+00atm 
  76 20 r_j_Total_Enthalpy_(au)_298.15K_1.00E+00atm 
  77 20 r_j_Total_Free_Energy_(au)_298.15K_1.00E+00atm 
  78 20 r_j_ESP_min,_kcal/mol 
  79 20 r_j_ESP_max,_kcal/mol 
  80 20 r_j_ESP_mean,_kcal/mol 
  81 20 r_j_ESP_pos_mean,_kcal/mol 
  82 20 r_j_ESP_neg_mean,_kcal/mol 
  83 20 r_j_ESP_pos_variance,_(kcal/mol)**2 
  84 20 r_j_ESP_neg_variance,_(kcal/mol)**2 
  85 20 r_j_ESP_total_variance,_(kcal/mol)**2 
  86 20 r_j_ESP_balance 
  87 20 r_j_ESP_local_polarity,_kcal/mol 
  :::
 } 
 m_atom[27] { 
  # First column is atom index #
  i_m_mmod_type
  r_m_x_coord
  r_m_y_coord
  r_m_z_coord
  i_m_color
  r_m_charge1
  r_m_charge2
  i_m_atomic_number
  i_m_formal_charge
  s_m_color_rgb
  s_m_atom_name
  r_j_EPN
  r_j_Max_surface_ESP
  r_j_Min_surface_ESP
  i_m_Hcount
  i_rdk_index
  r_j_Mulliken_Charges
  i_j_separated_energy_at_no
  b_matsci_Reaction_Workflow_Keep_Atom
  i_matsci_Reaction_Workflow_Superposition_Atom
  :::
  1 3 3.736223 -3.798559 2.352659 2 0.02638 0.02638 6 0 A0A0A0  C1  -14.7169509128109 0 0 1 0 <> <> <> <>
  2 3 2.694589 -2.926085 1.645071 2 0.08161 0.08161 6 0 A0A0A0  C2  -14.7067575860981 0 0 2 2 <> <> <> <>
  3 3 3.072815 -4.886495 3.195884 2 -0.19167 -0.19167 6 0 A0A0A0  C3  -14.7679553185441 0 0 3 3 <> <> <> <>
  4 16 1.997916 -3.724796 0.703091 70 -0.43767 -0.43767 8 0 FF2F2F  O4  -22.3308305474862 -3.14927136224298 -17.6383515834879 0 4 <> <> <> <>
  5 3 1.023144 -2.999166 -0.018157 2 0.13166 0.13166 6 0 A0A0A0  C5  -14.7071593266803 0 0 3 5 <> <> <> <>
  6 41 4.300263 -3.136225 3.014902 21 0.13328 0.13328 1 0 FFFFFF  H6  -1.12061785015833 14.5956928720262 -6.89841000507763 0 <> <> <> <> <>
  7 41 1.996506 -2.505585 2.381010 21 0.03699 0.03699 1 0 FFFFFF  H7  -1.1170157275238 14.4826932265086 -5.90088464504795 0 <> <> <> <> <>
  8 41 3.179994 -2.085006 1.134171 21 0.03699 0.03699 1 0 FFFFFF  H8  -1.11885975902552 14.2777089475143 1.5847891225546 0 <> <> <> <> <>
  9 41 2.411247 -4.446653 3.942816 21 0.09400 0.09400 1 0 FFFFFF  H9  -1.12411463921679 12.1874237638458 -1.21879597004132 0 <> <> <> <> <>
  10 41 2.476117 -5.549004 2.569603 21 0.09400 0.09400 1 0 FFFFFF  H10  -1.12822365255234 7.21826809003772 -16.3719680027265 0 <> <> <> <> <>
  11 41 3.828275 -5.479895 3.707534 21 0.09400 0.09400 1 0 FFFFFF  H11  -1.12898273856713 6.29690128769563 -11.8452481845228 0 <> <> <> <> <>
  12 41 0.554668 -3.689253 -0.715962 21 0.04294 0.04294 1 0 FFFFFF  H12  -1.11102663590967 15.0280326338514 -10.3541041269427 0 <> <> <> <> <>
  13 41 0.255599 -2.588193 0.647708 21 0.04294 0.04294 1 0 FFFFFF  H13  -1.11443653754914 14.43134854343 -6.96731017003133 0 <> <> <> <> <>
  14 41 1.473497 -2.172558 -0.580181 21 0.04294 0.04294 1 0 FFFFFF  H14  -1.11402864608393 14.4472882491905 -3.20821974330869 0 <> <> <> <> <>
  15 3 5.559195 -3.493115 0.682556 2 -0.08644 -0.08644 6 0 A0A0A0  C15  -14.7343237761853 0 0 2 <> -0.13193 1 1 <>
  16 18 7.393290 -4.965413 1.218365 70 -0.95421 -0.95421 8 -1 FF2F2F  O1  -22.36998806181 -19.1182686862497 -39.0050982750601 0 <> -0.65653 2 1 <>
  17 3 6.773737 -4.258322 0.150889 2 0.42490 0.42490 6 0 A0A0A0  C17  -14.7118036084369 0 0 1 <> 0.30718 3 1 <>
  18 3 7.806386 -3.345120 -0.485012 2 -0.15442 -0.15442 6 0 A0A0A0  C18  -14.7740974891185 0 0 3 <> -0.32382 4 1 <>
  19 41 5.912800 -2.722271 1.371730 21 0.09368 0.09368 1 0 FFFFFF  H1  -1.1233067854237 11.7127653133605 -19.1613149855292 0 <> 0.14046 5 1 <>
  20 41 5.047422 -2.990288 -0.147779 21 0.09368 0.09368 1 0 FFFFFF  H2  -1.12721649824972 11.3421479859437 -5.58882779360363 0 <> 0.12129 6 1 <>
  21 41 6.420961 -4.973842 -0.607268 21 -0.08905 -0.08905 1 0 FFFFFF  H3  -1.14259804462124 12.5521651416376 -24.7037870864848 0 <> -0.09815 7 1 <>
  22 41 7.378607 -2.800976 -1.328538 21 0.03770 0.03770 1 0 FFFFFF  H4  -1.12718347888918 9.271462655792 -2.38540843453058 0 <> -0.0018 8 1 <>
  23 41 8.178387 -2.626459 0.246089 21 0.03770 0.03770 1 0 FFFFFF  H5  -1.13307390067838 5.15240224807536 -29.6795664854874 0 <> 0.09106 9 1 <>
  24 41 8.652287 -3.928026 -0.846863 21 0.03770 0.03770 1 0 FFFFFF  H24  -1.13330645619395 2.91944834018994 -29.055345284322 0 <> 0.11703 10 1 <>
  25 32 4.704310 -4.413627 1.436668 43 -0.25147 -0.25147 7 1 5757FF  N1  -18.3811995992252 0 0 2 <> -0.4673 12 1 4
  26 44 6.655024 -5.262624 1.772587 21 0.29093 0.29093 1 0 FFFFFF  H26  -1.0358740371403 12.6332655520252 -25.4714862858464 0 <> 0.28111 16 1 <>
  27 44 4.193433 -5.005811 0.789807 21 0.29093 0.29093 1 0 FFFFFF  H27  -1.06688001080705 19.7238571105795 -11.954148960588 0 <> 0.32093 17 1 <>
  :::
 } 
 m_bond[26] { 
  # First column is bond index #
  i_m_from
  i_m_to
  i_m_order
  :::
  1 1 2 1
  2 1 3 1
  3 1 6 1
  4 1 25 1
  5 2 4 1
  6 2 7 1
  7 2 8 1
  8 3 9 1
  9 3 10 1
  10 3 11 1
  11 4 5 1
  12 5 12 1
  13 5 13 1
  14 5 14 1
  15 15 19 1
  16 15 20 1
  17 15 25 1
  18 15 17 1
  19 16 17 1
  20 17 21 1
  21 17 18 1
  22 18 24 1
  23 18 23 1
  24 18 22 1
  25 25 27 1
  26 25 26 1
  :::
 } 
} 

f_m_ct { 
 s_m_title
 i_m_stars
 s_m_entry_id
 s_m_entry_name
 i_m_Spin_multiplicity
 s_j_QM_Method
 s_j_QM_Basis
 r_j_Gas_Phase_Energy
 r_j_Final_Energy
 r_j_HOMO
 r_j_LUMO
 s_j_Jaguar_input_file
 s_j_Jaguar_output_file
 s_m_Source_Path
 s_m_Source_File
 i_m_Source_File_Index
 s_j_jname
 r_j_Gas_Phase_Relative_Energy_(kcal/mol)
 s_j_Task
 s_j_Jaguar_restart_input_file
 s_j_Jaguar_restart_mae_file
 s_j_Jaguar_log_file
 s_j_Jaguar_mae_file
 i_j_Number_of_canonical_orbitals
 r_j_Lowest_Frequency_(cm-1)
 r_j_Highest_Frequency_(cm-1)
 r_j_2nd_Lowest_Frequency_(cm-1)
 i_j_Num_Negative_Frequencies
 b_matsci_Reaction_Workflow_Structure
 s_matsci_Reaction_Workflow_Conformers_Group
 s_matsci_Reaction_Workflow_Sibling_Group
 i_mmod_Serial_Number-OPLS3e
 r_mmod_Relative_Potential_Energy-OPLS3e_global
 i_matsci_Workflow_Stage
 r_j_Enthalpy_(kcal/mol)_298.15K_1.00E+00atm
 r_j_Free_Energy_(kcal/mol)_298.15K_1.00E+00atm
 r_j_Internal_Energy_(kcal/mol)_298.15K_1.00E+00atm
 r_j_Heat_Capacity_(cal/mol/K)_298.15K_1.00E+00atm
 r_j_ln(Q)_(kcal/mol)_298.15K_1.00E+00atm
 r_j_Enthalpy_(kcal/mol)_308.15K_1.00E+00atm
 r_j_Free_Energy_(kcal/mol)_308.15K_1.00E+00atm
 r_j_Internal_Energy_(kcal/mol)_308.15K_1.00E+00atm
 r_j_Heat_Capacity_(cal/mol/K)_308.15K_1.00E+00atm
 r_j_ln(Q)_(kcal/mol)_308.15K_1.00E+00atm
 r_j_Enthalpy_(kcal/mol)_318.15K_1.00E+00atm
 r_j_Free_Energy_(kcal/mol)_318.15K_1.00E+00atm
 r_j_Internal_Energy_(kcal/mol)_318.15K_1.00E+00atm
 r_j_Heat_Capacity_(cal/mol/K)_318.15K_1.00E+00atm
 r_j_ln(Q)_(kcal/mol)_318.15K_1.00E+00atm
 r_j_Enthalpy_(kcal/mol)_328.15K_1.00E+00atm
 r_j_Free_Energy_(kcal/mol)_328.15K_1.00E+00atm
 r_j_Internal_Energy_(kcal/mol)_328.15K_1.00E+00atm
 r_j_Heat_Capacity_(cal/mol/K)_328.15K_1.00E+00atm
 r_j_ln(Q)_(kcal/mol)_328.15K_1.00E+00atm
 r_j_Enthalpy_(kcal/mol)_338.15K_1.00E+00atm
 r_j_Free_Energy_(kcal/mol)_338.15K_1.00E+00atm
 r_j_Internal_Energy_(kcal/mol)_338.15K_1.00E+00atm
 r_j_Heat_Capacity_(cal/mol/K)_338.15K_1.00E+00atm
 r_j_ln(Q)_(kcal/mol)_338.15K_1.00E+00atm
 r_j_Enthalpy_(kcal/mol)_348.15K_1.00E+00atm
 r_j_Free_Energy_(kcal/mol)_348.15K_1.00E+00atm
 r_j_Internal_Energy_(kcal/mol)_348.15K_1.00E+00atm
 r_j_Heat_Capacity_(cal/mol/K)_348.15K_1.00E+00atm
 r_j_ln(Q)_(kcal/mol)_348.15K_1.00E+00atm
 r_j_Enthalpy_(kcal/mol)_358.15K_1.00E+00atm
 r_j_Free_Energy_(kcal/mol)_358.15K_1.00E+00atm
 r_j_Internal_Energy_(kcal/mol)_358.15K_1.00E+00atm
 r_j_Heat_Capacity_(cal/mol/K)_358.15K_1.00E+00atm
 r_j_ln(Q)_(kcal/mol)_358.15K_1.00E+00atm
 r_j_Enthalpy_(kcal/mol)_368.15K_1.00E+00atm
 r_j_Free_Energy_(kcal/mol)_368.15K_1.00E+00atm
 r_j_Internal_Energy_(kcal/mol)_368.15K_1.00E+00atm
 r_j_Heat_Capacity_(cal/mol/K)_368.15K_1.00E+00atm
 r_j_ln(Q)_(kcal/mol)_368.15K_1.00E+00atm
 r_j_Enthalpy_(kcal/mol)_378.15K_1.00E+00atm
 r_j_Free_Energy_(kcal/mol)_378.15K_1.00E+00atm
 r_j_Internal_Energy_(kcal/mol)_378.15K_1.00E+00atm
 r_j_Heat_Capacity_(cal/mol/K)_378.15K_1.00E+00atm
 r_j_ln(Q)_(kcal/mol)_378.15K_1.00E+00atm
 r_j_Enthalpy_(kcal/mol)_388.15K_1.00E+00atm
 r_j_Free_Energy_(kcal/mol)_388.15K_1.00E+00atm
 r_j_Internal_Energy_(kcal/mol)_388.15K_1.00E+00atm
 r_j_Heat_Capacity_(cal/mol/K)_388.15K_1.00E+00atm
 r_j_ln(Q)_(kcal/mol)_388.15K_1.00E+00atm
 r_j_Zero_Point_Energy_(kcal/mol)_stage_2
 r_j_Total_Internal_Energy_(au)_298.15K_1.00E+00atm_stage_2
 r_j_Total_Enthalpy_(au)_298.15K_1.00E+00atm_stage_2
 r_j_Total_Free_Energy_(au)_298.15K_1.00E+00atm_stage_2
 r_j_Entropy_(cal/mol/K)_298.15K_1.00E+00atm_stage_2
 r_j_Total_Internal_Energy_(au)_308.15K_1.00E+00atm_stage_2
 r_j_Total_Enthalpy_(au)_308.15K_1.00E+00atm_stage_2
 r_j_Total_Free_Energy_(au)_308.15K_1.00E+00atm_stage_2
 r_j_Entropy_(cal/mol/K)_308.15K_1.00E+00atm_stage_2
 r_j_Total_Internal_Energy_(au)_318.15K_1.00E+00atm_stage_2
 r_j_Total_Enthalpy_(au)_318.15K_1.00E+00atm_stage_2
 r_j_Total_Free_Energy_(au)_318.15K_1.00E+00atm_stage_2
 r_j_Entropy_(cal/mol/K)_318.15K_1.00E+00atm_stage_2
 r_j_Total_Internal_Energy_(au)_328.15K_1.00E+00atm_stage_2
 r_j_Total_Enthalpy_(au)_328.15K_1.00E+00atm_stage_2
 r_j_Total_Free_Energy_(au)_328.15K_1.00E+00atm_stage_2
 r_j_Entropy_(cal/mol/K)_328.15K_1.00E+00atm_stage_2
 r_j_Total_Internal_Energy_(au)_338.15K_1.00E+00atm_stage_2
 r_j_Total_Enthalpy_(au)_338.15K_1.00E+00atm_stage_2
 r_j_Total_Free_Energy_(au)_338.15K_1.00E+00atm_stage_2
 r_j_Entropy_(cal/mol/K)_338.15K_1.00E+00atm_stage_2
 r_j_Total_Internal_Energy_(au)_348.15K_1.00E+00atm_stage_2
 r_j_Total_Enthalpy_(au)_348.15K_1.00E+00atm_stage_2
 r_j_Total_Free_Energy_(au)_348.15K_1.00E+00atm_stage_2
 r_j_Entropy_(cal/mol/K)_348.15K_1.00E+00atm_stage_2
 r_j_Total_Internal_Energy_(au)_358.15K_1.00E+00atm_stage_2
 r_j_Total_Enthalpy_(au)_358.15K_1.00E+00atm_stage_2
 r_j_Total_Free_Energy_(au)_358.15K_1.00E+00atm_stage_2
 r_j_Entropy_(cal/mol/K)_358.15K_1.00E+00atm_stage_2
 r_j_Total_Internal_Energy_(au)_368.15K_1.00E+00atm_stage_2
 r_j_Total_Enthalpy_(au)_368.15K_1.00E+00atm_stage_2
 r_j_Total_Free_Energy_(au)_368.15K_1.00E+00atm_stage_2
 r_j_Entropy_(cal/mol/K)_368.15K_1.00E+00atm_stage_2
 r_j_Total_Internal_Energy_(au)_378.15K_1.00E+00atm_stage_2
 r_j_Total_Enthalpy_(au)_378.15K_1.00E+00atm_stage_2
 r_j_Total_Free_Energy_(au)_378.15K_1.00E+00atm_stage_2
 r_j_Entropy_(cal/mol/K)_378.15K_1.00E+00atm_stage_2
 r_j_Total_Internal_Energy_(au)_388.15K_1.00E+00atm_stage_2
 r_j_Total_Enthalpy_(au)_388.15K_1.00E+00atm_stage_2
 r_j_Total_Free_Energy_(au)_388.15K_1.00E+00atm_stage_2
 r_j_Entropy_(cal/mol/K)_388.15K_1.00E+00atm_stage_2
 r_j_Gas_Phase_Energy_stage_2
 r_j_HOMO_stage_2
 r_j_LUMO_stage_2
 s_m_job_name
 r_j_Zero_Point_Energy_(kcal/mol)
 r_j_Entropy_(cal/mol/K)_298.15K_1.00E+00atm
 r_j_Total_Internal_Energy_(au)_298.15K_1.00E+00atm
 r_j_Total_Enthalpy_(au)_298.15K_1.00E+00atm
 r_j_Total_Free_Energy_(au)_298.15K_1.00E+00atm
 r_j_ESP_min,_kcal/mol
 r_j_ESP_max,_kcal/mol
 r_j_ESP_mean,_kcal/mol
 r_j_ESP_pos_mean,_kcal/mol
 r_j_ESP_neg_mean,_kcal/mol
 r_j_ESP_pos_variance,_(kcal/mol)**2
 r_j_ESP_neg_variance,_(kcal/mol)**2
 r_j_ESP_total_variance,_(kcal/mol)**2
 r_j_ESP_balance
 r_j_ESP_local_polarity,_kcal/mol
 s_matsci_Reaction_Workflow_Parent_Conformer_Groups
 i_m_ct_format
 :::
 Amine_frag4_product-6 
  0
  20 
  Amine_frag4_product-6_stage_2 
  1
  DFT(b3lyp-d3) 
  cc-pvtz(-f) 
  -482.358468700735
  -482.358468700735
  -0.241419636154802
  0.0241363710927477
  /home/laurikai/Schrodinger_WD/Frag4_rxwf_spe_B3LYP-D3_CC-PVTZ-F/Amine_frag4_product-6_isomer20.in 
  /home/laurikai/Schrodinger_WD/Frag4_rxwf_spe_B3LYP-D3_CC-PVTZ-F/Amine_frag4_product-6_isomer20.out 
  D:\DFT_revision\Revision\Final_structures\Primary\A4_E1_B3LYP-D3_CC-PVTZ-F_canonical 
  Frag4_amine_rxnwf_spe_B3LYP-D3_CC-PVTZ-F.mae 
  20
  Amine_frag4_product-6_isomer20 
  0.81583628511428
  "Single Point" 
  /home/laurikai/Schrodinger_WD/Frag4_rxwf_spe_B3LYP-D3_CC-PVTZ-F/Amine_frag4_product-6_isomer20.01.in 
  /home/laurikai/Schrodinger_WD/Frag4_rxwf_spe_B3LYP-D3_CC-PVTZ-F/Amine_frag4_product-6_isomer20.01.mae 
  /home/laurikai/Schrodinger_WD/Frag4_rxwf_spe_B3LYP-D3_CC-PVTZ-F/Amine_frag4_product-6_isomer20.log 
  /home/laurikai/Schrodinger_WD/Frag4_rxwf_spe_B3LYP-D3_CC-PVTZ-F/Amine_frag4_product-6_isomer20.mae 
  382
  31.6217888037096
  3696.57214490152
  38.5340578938432
  0
  1
  intermediate 
  Intermediates 
  1
  11.208404541015
  2
  8.35850130404715
  -23.7840388138733
  7.76601571521987
  45.3924431212932
  40.1428140403377
  8.89884514273906
  -24.9396732324424
  8.28648748988941
  46.9202259242652
  40.7272990161609
  9.39452383824887
  -26.0457130780242
  8.76229412137683
  48.2422642347969
  41.1965973489599
  9.90345369404637
  -27.1675414757222
  9.25135191315195
  49.5700437812624
  41.6615048013817
  10.4256797104043
  -28.3050818188466
  9.75370586548755
  50.9010854858569
  42.1222969211715
  10.9612222878198
  -29.4582630036966
  10.2693763788806
  52.2329571284019
  42.5792255516343
  11.5100779347617
  -30.6270182570762
  10.7983599618002
  53.5633191727415
  43.032520493522
  12.0722203758183
  -31.8112841204245
  11.3406303388344
  54.8899592600271
  43.4823911101498
  12.6476019541861
  -33.0109995787009
  11.8961398531798
  56.2108168287881
  43.9290278704598
  13.2361552370704
  -34.2261053214263
  12.4648210720417
  57.5239993153081
  44.3726038248971
  153.071498918033
  -482.078974988994
  -482.078030803102
  -482.129449713495
  108.220201941016
  -482.078237748713
  -482.077261894671
  -482.13118700655
  109.811839607923
  -482.077479502576
  -482.076471980384
  -482.13294959325
  111.394741210979
  -482.076700139371
  -482.075660949029
  -482.134737340609
  112.969663781102
  -482.075899587385
  -482.074828728893
  -482.136550126547
  114.537221733701
  -482.075077814108
  -482.073975287466
  -482.138387837752
  116.097904039973
  -482.074234825105
  -482.073100630312
  -482.140250367817
  117.652090442099
  -482.073370662247
  -482.072204799304
  -482.142137615611
  119.200066538755
  -482.07248540148
  -482.071287870388
  -482.144049483903
  120.742037638204
  -482.071579150266
  -482.070349951024
  -482.145985878174
  122.278141333239
  -482.335378069492
  -0.24136203359822
  0.0241141974295741
  828_Amine_frag4_rxwf 
  153.29942263109
  107.806607807883
  -482.10179458497
  -482.100850399077
  -482.15207279755
  -38.3923850976366
  18.4904046589551
  2.28358650193481
  8.29310071583345
  -12.7162036344422
  17.8125589612505
  130.212981043407
  148.025540004657
  0.105854003553325
  8.74283515896783
  Transition_states 
  2
 m_depend[86] { 
  # First column is dependency index #
  i_m_depend_dependency
  s_m_depend_property
  :::
  1 20 i_m_Spin_multiplicity 
  2 20 s_j_QM_Method 
  3 20 s_j_QM_Basis 
  4 20 r_j_Gas_Phase_Energy 
  5 20 r_j_Final_Energy 
  6 20 r_j_HOMO 
  7 20 r_j_LUMO 
  8 20 s_j_Jaguar_input_file 
  9 20 s_j_Jaguar_output_file 
  10 20 s_j_Task 
  11 20 s_j_Jaguar_restart_input_file 
  12 20 s_j_Jaguar_restart_mae_file 
  13 20 s_j_Jaguar_log_file 
  14 20 s_j_Jaguar_mae_file 
  15 20 i_j_Number_of_canonical_orbitals 
  16 20 r_j_Lowest_Frequency_(cm-1) 
  17 20 r_j_Highest_Frequency_(cm-1) 
  18 20 r_j_2nd_Lowest_Frequency_(cm-1) 
  19 20 i_j_Num_Negative_Frequencies 
  20 10 i_mmod_Serial_Number-OPLS3e 
  21 20 r_j_Enthalpy_(kcal/mol)_298.15K_1.00E+00atm 
  22 20 r_j_Free_Energy_(kcal/mol)_298.15K_1.00E+00atm 
  23 20 r_j_Internal_Energy_(kcal/mol)_298.15K_1.00E+00atm 
  24 20 r_j_Heat_Capacity_(cal/mol/K)_298.15K_1.00E+00atm 
  25 20 r_j_ln(Q)_(kcal/mol)_298.15K_1.00E+00atm 
  26 20 r_j_Enthalpy_(kcal/mol)_308.15K_1.00E+00atm 
  27 20 r_j_Free_Energy_(kcal/mol)_308.15K_1.00E+00atm 
  28 20 r_j_Internal_Energy_(kcal/mol)_308.15K_1.00E+00atm 
  29 20 r_j_Heat_Capacity_(cal/mol/K)_308.15K_1.00E+00atm 
  30 20 r_j_ln(Q)_(kcal/mol)_308.15K_1.00E+00atm 
  31 20 r_j_Enthalpy_(kcal/mol)_318.15K_1.00E+00atm 
  32 20 r_j_Free_Energy_(kcal/mol)_318.15K_1.00E+00atm 
  33 20 r_j_Internal_Energy_(kcal/mol)_318.15K_1.00E+00atm 
  34 20 r_j_Heat_Capacity_(cal/mol/K)_318.15K_1.00E+00atm 
  35 20 r_j_ln(Q)_(kcal/mol)_318.15K_1.00E+00atm 
  36 20 r_j_Enthalpy_(kcal/mol)_328.15K_1.00E+00atm 
  37 20 r_j_Free_Energy_(kcal/mol)_328.15K_1.00E+00atm 
  38 20 r_j_Internal_Energy_(kcal/mol)_328.15K_1.00E+00atm 
  39 20 r_j_Heat_Capacity_(cal/mol/K)_328.15K_1.00E+00atm 
  40 20 r_j_ln(Q)_(kcal/mol)_328.15K_1.00E+00atm 
  41 20 r_j_Enthalpy_(kcal/mol)_338.15K_1.00E+00atm 
  42 20 r_j_Free_Energy_(kcal/mol)_338.15K_1.00E+00atm 
  43 20 r_j_Internal_Energy_(kcal/mol)_338.15K_1.00E+00atm 
  44 20 r_j_Heat_Capacity_(cal/mol/K)_338.15K_1.00E+00atm 
  45 20 r_j_ln(Q)_(kcal/mol)_338.15K_1.00E+00atm 
  46 20 r_j_Enthalpy_(kcal/mol)_348.15K_1.00E+00atm 
  47 20 r_j_Free_Energy_(kcal/mol)_348.15K_1.00E+00atm 
  48 20 r_j_Internal_Energy_(kcal/mol)_348.15K_1.00E+00atm 
  49 20 r_j_Heat_Capacity_(cal/mol/K)_348.15K_1.00E+00atm 
  50 20 r_j_ln(Q)_(kcal/mol)_348.15K_1.00E+00atm 
  51 20 r_j_Enthalpy_(kcal/mol)_358.15K_1.00E+00atm 
  52 20 r_j_Free_Energy_(kcal/mol)_358.15K_1.00E+00atm 
  53 20 r_j_Internal_Energy_(kcal/mol)_358.15K_1.00E+00atm 
  54 20 r_j_Heat_Capacity_(cal/mol/K)_358.15K_1.00E+00atm 
  55 20 r_j_ln(Q)_(kcal/mol)_358.15K_1.00E+00atm 
  56 20 r_j_Enthalpy_(kcal/mol)_368.15K_1.00E+00atm 
  57 20 r_j_Free_Energy_(kcal/mol)_368.15K_1.00E+00atm 
  58 20 r_j_Internal_Energy_(kcal/mol)_368.15K_1.00E+00atm 
  59 20 r_j_Heat_Capacity_(cal/mol/K)_368.15K_1.00E+00atm 
  60 20 r_j_ln(Q)_(kcal/mol)_368.15K_1.00E+00atm 
  61 20 r_j_Enthalpy_(kcal/mol)_378.15K_1.00E+00atm 
  62 20 r_j_Free_Energy_(kcal/mol)_378.15K_1.00E+00atm 
  63 20 r_j_Internal_Energy_(kcal/mol)_378.15K_1.00E+00atm 
  64 20 r_j_Heat_Capacity_(cal/mol/K)_378.15K_1.00E+00atm 
  65 20 r_j_ln(Q)_(kcal/mol)_378.15K_1.00E+00atm 
  66 20 r_j_Enthalpy_(kcal/mol)_388.15K_1.00E+00atm 
  67 20 r_j_Free_Energy_(kcal/mol)_388.15K_1.00E+00atm 
  68 20 r_j_Internal_Energy_(kcal/mol)_388.15K_1.00E+00atm 
  69 20 r_j_Heat_Capacity_(cal/mol/K)_388.15K_1.00E+00atm 
  70 20 r_j_ln(Q)_(kcal/mol)_388.15K_1.00E+00atm 
  71 30 s_m_job_name 
  72 20 r_j_Zero_Point_Energy_(kcal/mol) 
  73 20 r_j_Entropy_(cal/mol/K)_298.15K_1.00E+00atm 
  74 20 r_j_Total_Internal_Energy_(au)_298.15K_1.00E+00atm 
  75 20 r_j_Total_Enthalpy_(au)_298.15K_1.00E+00atm 
  76 20 r_j_Total_Free_Energy_(au)_298.15K_1.00E+00atm 
  77 20 r_j_ESP_min,_kcal/mol 
  78 20 r_j_ESP_max,_kcal/mol 
  79 20 r_j_ESP_mean,_kcal/mol 
  80 20 r_j_ESP_pos_mean,_kcal/mol 
  81 20 r_j_ESP_neg_mean,_kcal/mol 
  82 20 r_j_ESP_pos_variance,_(kcal/mol)**2 
  83 20 r_j_ESP_neg_variance,_(kcal/mol)**2 
  84 20 r_j_ESP_total_variance,_(kcal/mol)**2 
  85 20 r_j_ESP_balance 
  86 20 r_j_ESP_local_polarity,_kcal/mol 
  :::
 } 
 m_atom[27] { 
  # First column is atom index #
  i_m_mmod_type
  r_m_x_coord
  r_m_y_coord
  r_m_z_coord
  i_m_color
  r_m_charge1
  r_m_charge2
  i_m_atomic_number
  i_m_formal_charge
  s_m_color_rgb
  s_m_atom_name
  r_j_EPN
  r_j_Max_surface_ESP
  r_j_Min_surface_ESP
  i_m_Hcount
  i_rdk_index
  r_j_Mulliken_Charges
  i_j_separated_energy_at_no
  b_matsci_Reaction_Workflow_Keep_Atom
  i_matsci_Reaction_Workflow_Superposition_Atom
  :::
  1 3 3.551727 -3.653636 2.076130 2 0.02638 0.02638 6 0 A0A0A0  C1  -14.7163268158816 0 0 1 0 <> <> <> <>
  2 3 2.163289 -4.178022 1.706212 2 0.08161 0.08161 6 0 A0A0A0  C2  -14.7042943038633 0 0 2 2 <> <> <> <>
  3 3 3.931324 -4.131086 3.477480 2 -0.19167 -0.19167 6 0 A0A0A0  C3  -14.7614118493685 0 0 3 3 <> <> <> <>
  4 16 1.745079 -3.809143 0.397308 70 -0.43767 -0.43767 8 0 FF2F2F  O4  -22.3292898025527 0.470920578322441 -24.3580599280494 0 4 <> <> <> <>
  5 3 1.257835 -2.481721 0.296714 2 0.13166 0.13166 6 0 A0A0A0  C5  -14.7065712626302 0 0 3 5 <> <> <> <>
  6 41 3.516157 -2.553723 2.090596 21 0.13328 0.13328 1 0 FFFFFF  H6  -1.12544388380579 14.8673870398229 7.76896753073 0 <> <> <> <> <>
  7 41 2.183091 -5.268612 1.710329 21 0.03699 0.03699 1 0 FFFFFF  H7  -1.11735237249861 10.5860806891919 -15.6192335549479 0 <> <> <> <> <>
  8 41 1.430682 -3.841737 2.448607 21 0.03699 0.03699 1 0 FFFFFF  H8  -1.11254696491522 15.5205867794498 -5.05412014903138 0 <> <> <> <> <>
  9 41 3.229628 -3.748731 4.220511 21 0.09400 0.09400 1 0 FFFFFF  H9  -1.11801184742688 14.2907153838909 2.43994427466726 0 <> <> <> <> <>
  10 41 3.931055 -5.220638 3.524733 21 0.09400 0.09400 1 0 FFFFFF  H10  -1.12254918110455 9.07823323994162 -9.78556063245275 0 <> <> <> <> <>
  11 41 4.924779 -3.785470 3.759756 21 0.09400 0.09400 1 0 FFFFFF  H11  -1.12003176437291 12.3593428261659 -5.69484804854512 0 <> <> <> <> <>
  12 41 2.036244 -1.734886 0.480370 21 0.04294 0.04294 1 0 FFFFFF  H12  -1.11376121483693 15.8671737325214 3.38171566982419 0 <> <> <> <> <>
  13 41 0.885692 -2.356087 -0.717271 21 0.04294 0.04294 1 0 FFFFFF  H13  -1.11041732643304 15.023952880043 -13.3729812011942 0 <> <> <> <> <>
  14 41 0.436715 -2.308956 1.001369 21 0.04294 0.04294 1 0 FFFFFF  H14  -1.11208195456355 14.8670540455558 -6.90408803655496 0 <> <> <> <> <>
  15 3 5.750789 -3.363207 0.965059 2 -0.08644 -0.08644 6 0 A0A0A0  C15  -14.7337118901244 0 0 2 <> -0.13193 1 1 <>
  16 18 6.892345 -5.459498 0.629996 70 -0.95421 -0.95421 8 -1 FF2F2F  O1  -22.3682429975475 -19.4526050319281 -38.3923850976366 0 <> -0.65653 2 1 <>
  17 3 6.752337 -4.141016 0.111572 2 0.42490 0.42490 6 0 A0A0A0  C17  -14.7104588101238 0 0 1 <> 0.30718 3 1 <>
  18 3 8.123126 -3.489503 0.078281 2 -0.15442 -0.15442 6 0 A0A0A0  C18  -14.7729842587336 0 0 3 <> -0.32382 4 1 <>
  19 41 6.172101 -3.249615 1.964961 21 0.09368 0.09368 1 0 FFFFFF  H1  -1.12414566385914 12.2778098316224 -19.1134194466716 0 <> 0.14046 5 1 <>
  20 41 5.604869 -2.354932 0.550983 21 0.09368 0.09368 1 0 FFFFFF  H2  -1.1255987790982 12.9129626040774 4.44706652012971 0 <> 0.12129 6 1 <>
  21 41 6.360561 -4.190871 -0.915697 21 -0.08905 -0.08905 1 0 FFFFFF  H3  -1.14086425500987 13.2830732655808 -24.0258203548738 0 <> -0.09815 7 1 <>
  22 41 8.066195 -2.485095 -0.344256 21 0.03770 0.03770 1 0 FFFFFF  H4  -1.12620221476572 9.63880648956939 -1.93242860825307 0 <> -0.0018 8 1 <>
  23 41 8.538218 -3.425280 1.084728 21 0.03770 0.03770 1 0 FFFFFF  H5  -1.13204653480604 5.74987421755101 -28.0700554258089 0 <> 0.09106 9 1 <>
  24 41 8.805201 -4.079669 -0.532260 21 0.03770 0.03770 1 0 FFFFFF  H24  -1.13229166403527 3.29199635721891 -28.2406868510592 0 <> 0.11703 10 1 <>
  25 32 4.504546 -4.126612 1.066325 43 -0.25147 -0.25147 7 1 5757FF  N1  -18.3803951180639 0 0 2 <> -0.4673 12 1 4
  26 44 6.002000 -5.706360 0.921930 21 0.29093 0.29093 1 0 FFFFFF  H26  -1.03376511921008 13.8841171277801 -24.8758478003997 0 <> 0.28111 16 1 <>
  27 44 4.030802 -4.111950 0.168476 21 0.29093 0.29093 1 0 FFFFFF  H27  -1.06728105248364 18.4904046589551 -13.6147359746219 0 <> 0.32093 17 1 <>
  :::
 } 
 m_bond[26] { 
  # First column is bond index #
  i_m_from
  i_m_to
  i_m_order
  :::
  1 1 2 1
  2 1 3 1
  3 1 6 1
  4 1 25 1
  5 2 4 1
  6 2 7 1
  7 2 8 1
  8 3 9 1
  9 3 10 1
  10 3 11 1
  11 4 5 1
  12 5 12 1
  13 5 13 1
  14 5 14 1
  15 15 19 1
  16 15 20 1
  17 15 25 1
  18 15 17 1
  19 16 17 1
  20 17 21 1
  21 17 18 1
  22 18 24 1
  23 18 23 1
  24 18 22 1
  25 25 27 1
  26 25 26 1
  :::
 } 
} 

f_m_ct { 
 s_m_title
 i_m_stars
 s_m_entry_id
 s_m_entry_name
 i_m_Spin_multiplicity
 s_j_QM_Method
 s_j_QM_Basis
 r_j_Gas_Phase_Energy
 r_j_Final_Energy
 r_j_HOMO
 r_j_LUMO
 s_j_Jaguar_input_file
 s_j_Jaguar_output_file
 s_m_Source_Path
 s_m_Source_File
 i_m_Source_File_Index
 s_j_jname
 r_j_Gas_Phase_Relative_Energy_(kcal/mol)
 s_j_Task
 s_j_Jaguar_restart_input_file
 s_j_Jaguar_restart_mae_file
 s_j_Jaguar_log_file
 s_j_Jaguar_mae_file
 i_j_Number_of_canonical_orbitals
 r_j_Lowest_Frequency_(cm-1)
 r_j_Highest_Frequency_(cm-1)
 r_j_2nd_Lowest_Frequency_(cm-1)
 i_j_Num_Negative_Frequencies
 b_matsci_Reaction_Workflow_Structure
 s_matsci_Reaction_Workflow_Conformers_Group
 s_matsci_Reaction_Workflow_Sibling_Group
 i_mmod_Serial_Number-OPLS3e
 r_mmod_Relative_Potential_Energy-OPLS3e_global
 i_matsci_Workflow_Stage
 r_j_Enthalpy_(kcal/mol)_298.15K_1.00E+00atm
 r_j_Free_Energy_(kcal/mol)_298.15K_1.00E+00atm
 r_j_Internal_Energy_(kcal/mol)_298.15K_1.00E+00atm
 r_j_Heat_Capacity_(cal/mol/K)_298.15K_1.00E+00atm
 r_j_ln(Q)_(kcal/mol)_298.15K_1.00E+00atm
 r_j_Enthalpy_(kcal/mol)_308.15K_1.00E+00atm
 r_j_Free_Energy_(kcal/mol)_308.15K_1.00E+00atm
 r_j_Internal_Energy_(kcal/mol)_308.15K_1.00E+00atm
 r_j_Heat_Capacity_(cal/mol/K)_308.15K_1.00E+00atm
 r_j_ln(Q)_(kcal/mol)_308.15K_1.00E+00atm
 r_j_Enthalpy_(kcal/mol)_318.15K_1.00E+00atm
 r_j_Free_Energy_(kcal/mol)_318.15K_1.00E+00atm
 r_j_Internal_Energy_(kcal/mol)_318.15K_1.00E+00atm
 r_j_Heat_Capacity_(cal/mol/K)_318.15K_1.00E+00atm
 r_j_ln(Q)_(kcal/mol)_318.15K_1.00E+00atm
 r_j_Enthalpy_(kcal/mol)_328.15K_1.00E+00atm
 r_j_Free_Energy_(kcal/mol)_328.15K_1.00E+00atm
 r_j_Internal_Energy_(kcal/mol)_328.15K_1.00E+00atm
 r_j_Heat_Capacity_(cal/mol/K)_328.15K_1.00E+00atm
 r_j_ln(Q)_(kcal/mol)_328.15K_1.00E+00atm
 r_j_Enthalpy_(kcal/mol)_338.15K_1.00E+00atm
 r_j_Free_Energy_(kcal/mol)_338.15K_1.00E+00atm
 r_j_Internal_Energy_(kcal/mol)_338.15K_1.00E+00atm
 r_j_Heat_Capacity_(cal/mol/K)_338.15K_1.00E+00atm
 r_j_ln(Q)_(kcal/mol)_338.15K_1.00E+00atm
 r_j_Enthalpy_(kcal/mol)_348.15K_1.00E+00atm
 r_j_Free_Energy_(kcal/mol)_348.15K_1.00E+00atm
 r_j_Internal_Energy_(kcal/mol)_348.15K_1.00E+00atm
 r_j_Heat_Capacity_(cal/mol/K)_348.15K_1.00E+00atm
 r_j_ln(Q)_(kcal/mol)_348.15K_1.00E+00atm
 r_j_Enthalpy_(kcal/mol)_358.15K_1.00E+00atm
 r_j_Free_Energy_(kcal/mol)_358.15K_1.00E+00atm
 r_j_Internal_Energy_(kcal/mol)_358.15K_1.00E+00atm
 r_j_Heat_Capacity_(cal/mol/K)_358.15K_1.00E+00atm
 r_j_ln(Q)_(kcal/mol)_358.15K_1.00E+00atm
 r_j_Enthalpy_(kcal/mol)_368.15K_1.00E+00atm
 r_j_Free_Energy_(kcal/mol)_368.15K_1.00E+00atm
 r_j_Internal_Energy_(kcal/mol)_368.15K_1.00E+00atm
 r_j_Heat_Capacity_(cal/mol/K)_368.15K_1.00E+00atm
 r_j_ln(Q)_(kcal/mol)_368.15K_1.00E+00atm
 r_j_Enthalpy_(kcal/mol)_378.15K_1.00E+00atm
 r_j_Free_Energy_(kcal/mol)_378.15K_1.00E+00atm
 r_j_Internal_Energy_(kcal/mol)_378.15K_1.00E+00atm
 r_j_Heat_Capacity_(cal/mol/K)_378.15K_1.00E+00atm
 r_j_ln(Q)_(kcal/mol)_378.15K_1.00E+00atm
 r_j_Enthalpy_(kcal/mol)_388.15K_1.00E+00atm
 r_j_Free_Energy_(kcal/mol)_388.15K_1.00E+00atm
 r_j_Internal_Energy_(kcal/mol)_388.15K_1.00E+00atm
 r_j_Heat_Capacity_(cal/mol/K)_388.15K_1.00E+00atm
 r_j_ln(Q)_(kcal/mol)_388.15K_1.00E+00atm
 r_j_Zero_Point_Energy_(kcal/mol)_stage_2
 r_j_Total_Internal_Energy_(au)_298.15K_1.00E+00atm_stage_2
 r_j_Total_Enthalpy_(au)_298.15K_1.00E+00atm_stage_2
 r_j_Total_Free_Energy_(au)_298.15K_1.00E+00atm_stage_2
 r_j_Entropy_(cal/mol/K)_298.15K_1.00E+00atm_stage_2
 r_j_Total_Internal_Energy_(au)_308.15K_1.00E+00atm_stage_2
 r_j_Total_Enthalpy_(au)_308.15K_1.00E+00atm_stage_2
 r_j_Total_Free_Energy_(au)_308.15K_1.00E+00atm_stage_2
 r_j_Entropy_(cal/mol/K)_308.15K_1.00E+00atm_stage_2
 r_j_Total_Internal_Energy_(au)_318.15K_1.00E+00atm_stage_2
 r_j_Total_Enthalpy_(au)_318.15K_1.00E+00atm_stage_2
 r_j_Total_Free_Energy_(au)_318.15K_1.00E+00atm_stage_2
 r_j_Entropy_(cal/mol/K)_318.15K_1.00E+00atm_stage_2
 r_j_Total_Internal_Energy_(au)_328.15K_1.00E+00atm_stage_2
 r_j_Total_Enthalpy_(au)_328.15K_1.00E+00atm_stage_2
 r_j_Total_Free_Energy_(au)_328.15K_1.00E+00atm_stage_2
 r_j_Entropy_(cal/mol/K)_328.15K_1.00E+00atm_stage_2
 r_j_Total_Internal_Energy_(au)_338.15K_1.00E+00atm_stage_2
 r_j_Total_Enthalpy_(au)_338.15K_1.00E+00atm_stage_2
 r_j_Total_Free_Energy_(au)_338.15K_1.00E+00atm_stage_2
 r_j_Entropy_(cal/mol/K)_338.15K_1.00E+00atm_stage_2
 r_j_Total_Internal_Energy_(au)_348.15K_1.00E+00atm_stage_2
 r_j_Total_Enthalpy_(au)_348.15K_1.00E+00atm_stage_2
 r_j_Total_Free_Energy_(au)_348.15K_1.00E+00atm_stage_2
 r_j_Entropy_(cal/mol/K)_348.15K_1.00E+00atm_stage_2
 r_j_Total_Internal_Energy_(au)_358.15K_1.00E+00atm_stage_2
 r_j_Total_Enthalpy_(au)_358.15K_1.00E+00atm_stage_2
 r_j_Total_Free_Energy_(au)_358.15K_1.00E+00atm_stage_2
 r_j_Entropy_(cal/mol/K)_358.15K_1.00E+00atm_stage_2
 r_j_Total_Internal_Energy_(au)_368.15K_1.00E+00atm_stage_2
 r_j_Total_Enthalpy_(au)_368.15K_1.00E+00atm_stage_2
 r_j_Total_Free_Energy_(au)_368.15K_1.00E+00atm_stage_2
 r_j_Entropy_(cal/mol/K)_368.15K_1.00E+00atm_stage_2
 r_j_Total_Internal_Energy_(au)_378.15K_1.00E+00atm_stage_2
 r_j_Total_Enthalpy_(au)_378.15K_1.00E+00atm_stage_2
 r_j_Total_Free_Energy_(au)_378.15K_1.00E+00atm_stage_2
 r_j_Entropy_(cal/mol/K)_378.15K_1.00E+00atm_stage_2
 r_j_Total_Internal_Energy_(au)_388.15K_1.00E+00atm_stage_2
 r_j_Total_Enthalpy_(au)_388.15K_1.00E+00atm_stage_2
 r_j_Total_Free_Energy_(au)_388.15K_1.00E+00atm_stage_2
 r_j_Entropy_(cal/mol/K)_388.15K_1.00E+00atm_stage_2
 r_j_Gas_Phase_Energy_stage_2
 r_j_HOMO_stage_2
 r_j_LUMO_stage_2
 s_m_job_name
 r_j_Zero_Point_Energy_(kcal/mol)
 r_j_Entropy_(cal/mol/K)_298.15K_1.00E+00atm
 r_j_Total_Internal_Energy_(au)_298.15K_1.00E+00atm
 r_j_Total_Enthalpy_(au)_298.15K_1.00E+00atm
 r_j_Total_Free_Energy_(au)_298.15K_1.00E+00atm
 r_j_ESP_min,_kcal/mol
 r_j_ESP_max,_kcal/mol
 r_j_ESP_mean,_kcal/mol
 r_j_ESP_pos_mean,_kcal/mol
 r_j_ESP_neg_mean,_kcal/mol
 r_j_ESP_pos_variance,_(kcal/mol)**2
 r_j_ESP_neg_variance,_(kcal/mol)**2
 r_j_ESP_total_variance,_(kcal/mol)**2
 r_j_ESP_balance
 r_j_ESP_local_polarity,_kcal/mol
 s_matsci_Reaction_Workflow_Parent_Conformer_Groups
 i_m_ct_format
 :::
 Amine_frag4_product-8 
  0
  21 
  Amine_frag4_product-8_stage_2 
  1
  DFT(b3lyp-d3) 
  cc-pvtz(-f) 
  -482.355627058327
  -482.355627058327
  -0.231281614379908
  0.025027805445664
  /home/laurikai/Schrodinger_WD/Frag4_rxwf_spe_B3LYP-D3_CC-PVTZ-F/Amine_frag4_product-8_isomer21.in 
  /home/laurikai/Schrodinger_WD/Frag4_rxwf_spe_B3LYP-D3_CC-PVTZ-F/Amine_frag4_product-8_isomer21.out 
  D:\DFT_revision\Revision\Final_structures\Primary\A4_E1_B3LYP-D3_CC-PVTZ-F_canonical 
  Frag4_amine_rxnwf_spe_B3LYP-D3_CC-PVTZ-F.mae 
  21
  Amine_frag4_product-8_isomer21 
  2.59899247090745
  "Single Point" 
  /home/laurikai/Schrodinger_WD/Frag4_rxwf_spe_B3LYP-D3_CC-PVTZ-F/Amine_frag4_product-8_isomer21.01.in 
  /home/laurikai/Schrodinger_WD/Frag4_rxwf_spe_B3LYP-D3_CC-PVTZ-F/Amine_frag4_product-8_isomer21.01.mae 
  /home/laurikai/Schrodinger_WD/Frag4_rxwf_spe_B3LYP-D3_CC-PVTZ-F/Amine_frag4_product-8_isomer21.log 
  /home/laurikai/Schrodinger_WD/Frag4_rxwf_spe_B3LYP-D3_CC-PVTZ-F/Amine_frag4_product-8_isomer21.mae 
  382
  31.3901261445362
  3682.02448197625
  43.9334258101365
  0
  1
  intermediate 
  Intermediates 
  1
  14.419143676758
  2
  8.42498984512015
  -23.8730879043505
  7.83250425629288
  45.6888401204399
  40.2931115195616
  8.96600824068132
  -25.0173860769753
  8.35365058783167
  47.2215305647345
  40.8542066234575
  9.46470435329323
  -26.1281758148832
  8.83247463642119
  48.5443591810422
  41.327028954211
  9.97665704930637
  -27.2548490603709
  9.32455526841195
  49.8724366649137
  41.7953912393682
  10.5019065190369
  -28.3973264043475
  9.82993267412008
  51.2033071584651
  42.2595709924746
  11.0404685977314
  -29.5555339677534
  10.3486226887923
  52.5345639971856
  42.7198218358645
  11.5923354920446
  -30.7294022340645
  10.880617519083
  53.8638946439867
  43.1763751956342
  12.1574768989387
  -31.9188650382632
  11.4258868619548
  55.1891144744797
  43.6294419342455
  12.735841412646
  -33.1238587002415
  11.9843793116397
  56.5081908443999
  44.079213916289
  13.3273581296798
  -34.3443212899338
  12.5560239646511
  57.819258866099
  44.5258655029963
  152.833910617372
  -482.075759965818
  -482.074815779925
  -482.126453359309
  108.680429551813
  -482.075017933628
  -482.074042079585
  -482.128198065977
  110.281987076607
  -482.07425487893
  -482.073247356738
  -482.129968222111
  111.874525123924
  -482.073470698523
  -482.072431508181
  -482.131763690227
  113.458802711191
  -482.072665328357
  -482.071594469865
  -482.133584343776
  115.035436709698
  -482.071838743199
  -482.070736216557
  -482.135430065026
  116.604919044908
  -482.070990955467
  -482.069856760675
  -482.137300743195
  118.167632908304
  -482.070122013453
  -482.06895615051
  -482.139196272842
  119.723867818014
  -482.069231999076
  -482.068034467984
  -482.141116552487
  121.273833433525
  -482.068321025329
  -482.067091826087
  -482.143061483437
  122.817672084538
  -482.331886664557
  -0.231286162262548
  0.024999647326726
  828_Amine_frag4_rxwf 
  153.047877548895
  108.328283580314
  -482.099247848934
  -482.098303663042
  -482.14977392651
  -38.8860158599797
  27.3022942169657
  2.20556237784105
  8.60407851309956
  -12.2634439581706
  26.7948602262678
  132.824540934348
  159.619401160616
  0.139687796038565
  9.02844577563092
  Transition_states 
  2
 m_depend[86] { 
  # First column is dependency index #
  i_m_depend_dependency
  s_m_depend_property
  :::
  1 20 i_m_Spin_multiplicity 
  2 20 s_j_QM_Method 
  3 20 s_j_QM_Basis 
  4 20 r_j_Gas_Phase_Energy 
  5 20 r_j_Final_Energy 
  6 20 r_j_HOMO 
  7 20 r_j_LUMO 
  8 20 s_j_Jaguar_input_file 
  9 20 s_j_Jaguar_output_file 
  10 20 s_j_Task 
  11 20 s_j_Jaguar_restart_input_file 
  12 20 s_j_Jaguar_restart_mae_file 
  13 20 s_j_Jaguar_log_file 
  14 20 s_j_Jaguar_mae_file 
  15 20 i_j_Number_of_canonical_orbitals 
  16 20 r_j_Lowest_Frequency_(cm-1) 
  17 20 r_j_Highest_Frequency_(cm-1) 
  18 20 r_j_2nd_Lowest_Frequency_(cm-1) 
  19 20 i_j_Num_Negative_Frequencies 
  20 10 i_mmod_Serial_Number-OPLS3e 
  21 20 r_j_Enthalpy_(kcal/mol)_298.15K_1.00E+00atm 
  22 20 r_j_Free_Energy_(kcal/mol)_298.15K_1.00E+00atm 
  23 20 r_j_Internal_Energy_(kcal/mol)_298.15K_1.00E+00atm 
  24 20 r_j_Heat_Capacity_(cal/mol/K)_298.15K_1.00E+00atm 
  25 20 r_j_ln(Q)_(kcal/mol)_298.15K_1.00E+00atm 
  26 20 r_j_Enthalpy_(kcal/mol)_308.15K_1.00E+00atm 
  27 20 r_j_Free_Energy_(kcal/mol)_308.15K_1.00E+00atm 
  28 20 r_j_Internal_Energy_(kcal/mol)_308.15K_1.00E+00atm 
  29 20 r_j_Heat_Capacity_(cal/mol/K)_308.15K_1.00E+00atm 
  30 20 r_j_ln(Q)_(kcal/mol)_308.15K_1.00E+00atm 
  31 20 r_j_Enthalpy_(kcal/mol)_318.15K_1.00E+00atm 
  32 20 r_j_Free_Energy_(kcal/mol)_318.15K_1.00E+00atm 
  33 20 r_j_Internal_Energy_(kcal/mol)_318.15K_1.00E+00atm 
  34 20 r_j_Heat_Capacity_(cal/mol/K)_318.15K_1.00E+00atm 
  35 20 r_j_ln(Q)_(kcal/mol)_318.15K_1.00E+00atm 
  36 20 r_j_Enthalpy_(kcal/mol)_328.15K_1.00E+00atm 
  37 20 r_j_Free_Energy_(kcal/mol)_328.15K_1.00E+00atm 
  38 20 r_j_Internal_Energy_(kcal/mol)_328.15K_1.00E+00atm 
  39 20 r_j_Heat_Capacity_(cal/mol/K)_328.15K_1.00E+00atm 
  40 20 r_j_ln(Q)_(kcal/mol)_328.15K_1.00E+00atm 
  41 20 r_j_Enthalpy_(kcal/mol)_338.15K_1.00E+00atm 
  42 20 r_j_Free_Energy_(kcal/mol)_338.15K_1.00E+00atm 
  43 20 r_j_Internal_Energy_(kcal/mol)_338.15K_1.00E+00atm 
  44 20 r_j_Heat_Capacity_(cal/mol/K)_338.15K_1.00E+00atm 
  45 20 r_j_ln(Q)_(kcal/mol)_338.15K_1.00E+00atm 
  46 20 r_j_Enthalpy_(kcal/mol)_348.15K_1.00E+00atm 
  47 20 r_j_Free_Energy_(kcal/mol)_348.15K_1.00E+00atm 
  48 20 r_j_Internal_Energy_(kcal/mol)_348.15K_1.00E+00atm 
  49 20 r_j_Heat_Capacity_(cal/mol/K)_348.15K_1.00E+00atm 
  50 20 r_j_ln(Q)_(kcal/mol)_348.15K_1.00E+00atm 
  51 20 r_j_Enthalpy_(kcal/mol)_358.15K_1.00E+00atm 
  52 20 r_j_Free_Energy_(kcal/mol)_358.15K_1.00E+00atm 
  53 20 r_j_Internal_Energy_(kcal/mol)_358.15K_1.00E+00atm 
  54 20 r_j_Heat_Capacity_(cal/mol/K)_358.15K_1.00E+00atm 
  55 20 r_j_ln(Q)_(kcal/mol)_358.15K_1.00E+00atm 
  56 20 r_j_Enthalpy_(kcal/mol)_368.15K_1.00E+00atm 
  57 20 r_j_Free_Energy_(kcal/mol)_368.15K_1.00E+00atm 
  58 20 r_j_Internal_Energy_(kcal/mol)_368.15K_1.00E+00atm 
  59 20 r_j_Heat_Capacity_(cal/mol/K)_368.15K_1.00E+00atm 
  60 20 r_j_ln(Q)_(kcal/mol)_368.15K_1.00E+00atm 
  61 20 r_j_Enthalpy_(kcal/mol)_378.15K_1.00E+00atm 
  62 20 r_j_Free_Energy_(kcal/mol)_378.15K_1.00E+00atm 
  63 20 r_j_Internal_Energy_(kcal/mol)_378.15K_1.00E+00atm 
  64 20 r_j_Heat_Capacity_(cal/mol/K)_378.15K_1.00E+00atm 
  65 20 r_j_ln(Q)_(kcal/mol)_378.15K_1.00E+00atm 
  66 20 r_j_Enthalpy_(kcal/mol)_388.15K_1.00E+00atm 
  67 20 r_j_Free_Energy_(kcal/mol)_388.15K_1.00E+00atm 
  68 20 r_j_Internal_Energy_(kcal/mol)_388.15K_1.00E+00atm 
  69 20 r_j_Heat_Capacity_(cal/mol/K)_388.15K_1.00E+00atm 
  70 20 r_j_ln(Q)_(kcal/mol)_388.15K_1.00E+00atm 
  71 30 s_m_job_name 
  72 20 r_j_Zero_Point_Energy_(kcal/mol) 
  73 20 r_j_Entropy_(cal/mol/K)_298.15K_1.00E+00atm 
  74 20 r_j_Total_Internal_Energy_(au)_298.15K_1.00E+00atm 
  75 20 r_j_Total_Enthalpy_(au)_298.15K_1.00E+00atm 
  76 20 r_j_Total_Free_Energy_(au)_298.15K_1.00E+00atm 
  77 20 r_j_ESP_min,_kcal/mol 
  78 20 r_j_ESP_max,_kcal/mol 
  79 20 r_j_ESP_mean,_kcal/mol 
  80 20 r_j_ESP_pos_mean,_kcal/mol 
  81 20 r_j_ESP_neg_mean,_kcal/mol 
  82 20 r_j_ESP_pos_variance,_(kcal/mol)**2 
  83 20 r_j_ESP_neg_variance,_(kcal/mol)**2 
  84 20 r_j_ESP_total_variance,_(kcal/mol)**2 
  85 20 r_j_ESP_balance 
  86 20 r_j_ESP_local_polarity,_kcal/mol 
  :::
 } 
 m_atom[27] { 
  # First column is atom index #
  i_m_mmod_type
  r_m_x_coord
  r_m_y_coord
  r_m_z_coord
  i_m_color
  r_m_charge1
  r_m_charge2
  i_m_atomic_number
  i_m_formal_charge
  s_m_color_rgb
  s_m_atom_name
  r_j_EPN
  r_j_Max_surface_ESP
  r_j_Min_surface_ESP
  i_m_Hcount
  i_rdk_index
  r_j_Mulliken_Charges
  i_j_separated_energy_at_no
  b_matsci_Reaction_Workflow_Keep_Atom
  i_matsci_Reaction_Workflow_Superposition_Atom
  :::
  1 3 3.528983 -3.880895 2.284942 2 0.02638 0.02638 6 0 A0A0A0  C1  -14.7147688240564 0 0 1 0 <> <> <> <>
  2 3 2.200285 -4.110158 1.543451 2 0.08161 0.08161 6 0 A0A0A0  C2  -14.7059947776766 0 0 2 2 <> <> <> <>
  3 3 3.388999 -4.358394 3.732672 2 -0.19167 -0.19167 6 0 A0A0A0  C3  -14.7591077225218 0 0 3 3 <> <> <> <>
  4 16 2.161391 -3.638229 0.205186 70 -0.43767 -0.43767 8 0 FF2F2F  O4  -22.3338459905829 -6.11930947512309 -24.5696384805825 0 4 <> <> <> <>
  5 3 1.959768 -2.242407 0.088691 2 0.13166 0.13166 6 0 A0A0A0  C5  -14.7091375500344 0 0 3 5 <> <> <> <>
  6 41 3.743764 -2.810017 2.300207 21 0.13328 0.13328 1 0 FFFFFF  H6  -1.11838282568512 15.6180477612412 -3.4529846924906 0 <> <> <> <> <>
  7 41 2.010610 -5.184582 1.481984 21 0.03699 0.03699 1 0 FFFFFF  H7  -1.11534992999993 20.4086462427773 -14.2767192026543 0 <> <> <> <> <>
  8 41 1.379795 -3.660833 2.118901 21 0.03699 0.03699 1 0 FFFFFF  H8  -1.11512187031448 14.9264632632086 -6.01565645120884 0 <> <> <> <> <>
  9 41 2.578496 -3.841959 4.247492 21 0.09400 0.09400 1 0 FFFFFF  H9  -1.11654141331745 14.734826201496 3.40149990945082 0 <> <> <> <> <>
  10 41 3.179293 -5.429741 3.771714 21 0.09400 0.09400 1 0 FFFFFF  H10  -1.11700388123256 20.7960935561027 -0.859561598447989 0 <> <> <> <> <>
  11 41 4.313883 -4.179879 4.277717 21 0.09400 0.09400 1 0 FFFFFF  H11  -1.12116418735003 9.11175464853549 -7.36385943515411 0 <> <> <> <> <>
  12 41 2.806126 -1.663404 0.471302 21 0.04294 0.04294 1 0 FFFFFF  H12  -1.11666222778205 15.4870479621543 -1.18438285145438 0 <> <> <> <> <>
  13 41 1.842023 -2.025394 -0.970427 21 0.04294 0.04294 1 0 FFFFFF  H13  -1.11316390262035 13.74592959561 -14.2132689133412 0 <> <> <> <> <>
  14 41 1.053827 -1.926878 0.619178 21 0.04294 0.04294 1 0 FFFFFF  H14  -1.1145099270164 13.867293895616 -7.39492871518818 0 <> <> <> <> <>
  15 3 5.228560 -3.965977 0.428599 2 -0.08644 -0.08644 6 0 A0A0A0  C15  -14.7376678547726 0 0 2 <> -0.13193 1 1 <>
  16 18 7.408801 -4.088267 1.463027 70 -0.95421 -0.95421 8 -1 FF2F2F  O1  -22.3704592604208 -19.1843923834266 -38.8860158599797 0 <> -0.65653 2 1 <>
  17 3 6.689729 -4.392548 0.272583 2 0.42490 0.42490 6 0 A0A0A0  C17  -14.7140843978503 0 0 1 <> 0.30718 3 1 <>
  18 3 7.373550 -3.699885 -0.892745 2 -0.15442 -0.15442 6 0 A0A0A0  C18  -14.7753943389789 0 0 3 <> -0.32382 4 1 <>
  19 41 5.198457 -2.878105 0.518284 21 0.09368 0.09368 1 0 FFFFFF  H1  -1.1260109164605 13.9192615184519 -19.3947575225687 0 <> 0.14046 5 1 <>
  20 41 4.653196 -4.241264 -0.459799 21 0.09368 0.09368 1 0 FFFFFF  H2  -1.1345368989153 10.8220047141882 -19.6382518963687 0 <> 0.12129 6 1 <>
  21 41 6.713483 -5.479393 0.099443 21 -0.08905 -0.08905 1 0 FFFFFF  H3  -1.14382484706037 14.5587302059906 -24.0360925793554 0 <> -0.09815 7 1 <>
  22 41 6.865996 -3.926949 -1.831532 21 0.03770 0.03770 1 0 FFFFFF  H4  -1.12880752343138 7.4784319463818 -3.21989856366406 0 <> -0.0018 8 1 <>
  23 41 7.372778 -2.619366 -0.744137 21 0.03770 0.03770 1 0 FFFFFF  H5  -1.13439042874172 4.58533493811006 -28.8946304091447 0 <> 0.09106 9 1 <>
  24 41 8.408543 -4.029451 -0.973212 21 0.03770 0.03770 1 0 FFFFFF  H24  -1.13471460833685 2.47695192133861 -29.7584404065925 0 <> 0.11703 10 1 <>
  25 32 4.696663 -4.528299 1.676616 43 -0.25147 -0.25147 7 1 5757FF  N1  -18.3773633242605 0 0 2 <> -0.4673 12 1 4
  26 44 6.775910 -4.261771 2.176820 21 0.29093 0.29093 1 0 FFFFFF  H26  -1.03640144688072 14.1743945650908 -25.3767998563569 0 <> 0.28111 16 1 <>
  27 44 4.515095 -5.520186 1.562245 21 0.29093 0.29093 1 0 FFFFFF  H27  -1.06093386257346 27.3022942169657 -8.01244473639163 0 <> 0.32093 17 1 <>
  :::
 } 
 m_bond[26] { 
  # First column is bond index #
  i_m_from
  i_m_to
  i_m_order
  :::
  1 1 2 1
  2 1 3 1
  3 1 6 1
  4 1 25 1
  5 2 4 1
  6 2 7 1
  7 2 8 1
  8 3 9 1
  9 3 10 1
  10 3 11 1
  11 4 5 1
  12 5 12 1
  13 5 13 1
  14 5 14 1
  15 15 19 1
  16 15 20 1
  17 15 25 1
  18 15 17 1
  19 16 17 1
  20 17 21 1
  21 17 18 1
  22 18 24 1
  23 18 23 1
  24 18 22 1
  25 25 27 1
  26 25 26 1
  :::
 } 
} 

f_m_ct { 
 s_m_title
 i_m_stars
 s_m_entry_id
 s_m_entry_name
 i_m_Spin_multiplicity
 s_j_QM_Method
 s_j_QM_Basis
 r_j_Gas_Phase_Energy
 r_j_Final_Energy
 r_j_HOMO
 r_j_LUMO
 s_j_Jaguar_input_file
 s_j_Jaguar_output_file
 s_m_Source_Path
 s_m_Source_File
 i_m_Source_File_Index
 s_j_jname
 r_j_Gas_Phase_Relative_Energy_(kcal/mol)
 s_j_Task
 s_j_Jaguar_restart_input_file
 s_j_Jaguar_restart_mae_file
 s_j_Jaguar_log_file
 s_j_Jaguar_mae_file
 i_j_Number_of_canonical_orbitals
 r_j_Lowest_Frequency_(cm-1)
 r_j_Highest_Frequency_(cm-1)
 r_j_2nd_Lowest_Frequency_(cm-1)
 i_j_Num_Negative_Frequencies
 b_matsci_Reaction_Workflow_Structure
 s_matsci_Reaction_Workflow_Conformers_Group
 s_matsci_Reaction_Workflow_Sibling_Group
 i_mmod_Serial_Number-OPLS3e
 r_mmod_Relative_Potential_Energy-OPLS3e_global
 i_matsci_Workflow_Stage
 i_j_Geometry_convergence_category
 r_j_Enthalpy_(kcal/mol)_298.15K_1.00E+00atm
 r_j_Free_Energy_(kcal/mol)_298.15K_1.00E+00atm
 r_j_Internal_Energy_(kcal/mol)_298.15K_1.00E+00atm
 r_j_Heat_Capacity_(cal/mol/K)_298.15K_1.00E+00atm
 r_j_ln(Q)_(kcal/mol)_298.15K_1.00E+00atm
 r_j_Enthalpy_(kcal/mol)_308.15K_1.00E+00atm
 r_j_Free_Energy_(kcal/mol)_308.15K_1.00E+00atm
 r_j_Internal_Energy_(kcal/mol)_308.15K_1.00E+00atm
 r_j_Heat_Capacity_(cal/mol/K)_308.15K_1.00E+00atm
 r_j_ln(Q)_(kcal/mol)_308.15K_1.00E+00atm
 r_j_Enthalpy_(kcal/mol)_318.15K_1.00E+00atm
 r_j_Free_Energy_(kcal/mol)_318.15K_1.00E+00atm
 r_j_Internal_Energy_(kcal/mol)_318.15K_1.00E+00atm
 r_j_Heat_Capacity_(cal/mol/K)_318.15K_1.00E+00atm
 r_j_ln(Q)_(kcal/mol)_318.15K_1.00E+00atm
 r_j_Enthalpy_(kcal/mol)_328.15K_1.00E+00atm
 r_j_Free_Energy_(kcal/mol)_328.15K_1.00E+00atm
 r_j_Internal_Energy_(kcal/mol)_328.15K_1.00E+00atm
 r_j_Heat_Capacity_(cal/mol/K)_328.15K_1.00E+00atm
 r_j_ln(Q)_(kcal/mol)_328.15K_1.00E+00atm
 r_j_Enthalpy_(kcal/mol)_338.15K_1.00E+00atm
 r_j_Free_Energy_(kcal/mol)_338.15K_1.00E+00atm
 r_j_Internal_Energy_(kcal/mol)_338.15K_1.00E+00atm
 r_j_Heat_Capacity_(cal/mol/K)_338.15K_1.00E+00atm
 r_j_ln(Q)_(kcal/mol)_338.15K_1.00E+00atm
 r_j_Enthalpy_(kcal/mol)_348.15K_1.00E+00atm
 r_j_Free_Energy_(kcal/mol)_348.15K_1.00E+00atm
 r_j_Internal_Energy_(kcal/mol)_348.15K_1.00E+00atm
 r_j_Heat_Capacity_(cal/mol/K)_348.15K_1.00E+00atm
 r_j_ln(Q)_(kcal/mol)_348.15K_1.00E+00atm
 r_j_Enthalpy_(kcal/mol)_358.15K_1.00E+00atm
 r_j_Free_Energy_(kcal/mol)_358.15K_1.00E+00atm
 r_j_Internal_Energy_(kcal/mol)_358.15K_1.00E+00atm
 r_j_Heat_Capacity_(cal/mol/K)_358.15K_1.00E+00atm
 r_j_ln(Q)_(kcal/mol)_358.15K_1.00E+00atm
 r_j_Enthalpy_(kcal/mol)_368.15K_1.00E+00atm
 r_j_Free_Energy_(kcal/mol)_368.15K_1.00E+00atm
 r_j_Internal_Energy_(kcal/mol)_368.15K_1.00E+00atm
 r_j_Heat_Capacity_(cal/mol/K)_368.15K_1.00E+00atm
 r_j_ln(Q)_(kcal/mol)_368.15K_1.00E+00atm
 r_j_Enthalpy_(kcal/mol)_378.15K_1.00E+00atm
 r_j_Free_Energy_(kcal/mol)_378.15K_1.00E+00atm
 r_j_Internal_Energy_(kcal/mol)_378.15K_1.00E+00atm
 r_j_Heat_Capacity_(cal/mol/K)_378.15K_1.00E+00atm
 r_j_ln(Q)_(kcal/mol)_378.15K_1.00E+00atm
 r_j_Enthalpy_(kcal/mol)_388.15K_1.00E+00atm
 r_j_Free_Energy_(kcal/mol)_388.15K_1.00E+00atm
 r_j_Internal_Energy_(kcal/mol)_388.15K_1.00E+00atm
 r_j_Heat_Capacity_(cal/mol/K)_388.15K_1.00E+00atm
 r_j_ln(Q)_(kcal/mol)_388.15K_1.00E+00atm
 r_j_Zero_Point_Energy_(kcal/mol)_stage_2
 r_j_Total_Internal_Energy_(au)_298.15K_1.00E+00atm_stage_2
 r_j_Total_Enthalpy_(au)_298.15K_1.00E+00atm_stage_2
 r_j_Total_Free_Energy_(au)_298.15K_1.00E+00atm_stage_2
 r_j_Entropy_(cal/mol/K)_298.15K_1.00E+00atm_stage_2
 r_j_Total_Internal_Energy_(au)_308.15K_1.00E+00atm_stage_2
 r_j_Total_Enthalpy_(au)_308.15K_1.00E+00atm_stage_2
 r_j_Total_Free_Energy_(au)_308.15K_1.00E+00atm_stage_2
 r_j_Entropy_(cal/mol/K)_308.15K_1.00E+00atm_stage_2
 r_j_Total_Internal_Energy_(au)_318.15K_1.00E+00atm_stage_2
 r_j_Total_Enthalpy_(au)_318.15K_1.00E+00atm_stage_2
 r_j_Total_Free_Energy_(au)_318.15K_1.00E+00atm_stage_2
 r_j_Entropy_(cal/mol/K)_318.15K_1.00E+00atm_stage_2
 r_j_Total_Internal_Energy_(au)_328.15K_1.00E+00atm_stage_2
 r_j_Total_Enthalpy_(au)_328.15K_1.00E+00atm_stage_2
 r_j_Total_Free_Energy_(au)_328.15K_1.00E+00atm_stage_2
 r_j_Entropy_(cal/mol/K)_328.15K_1.00E+00atm_stage_2
 r_j_Total_Internal_Energy_(au)_338.15K_1.00E+00atm_stage_2
 r_j_Total_Enthalpy_(au)_338.15K_1.00E+00atm_stage_2
 r_j_Total_Free_Energy_(au)_338.15K_1.00E+00atm_stage_2
 r_j_Entropy_(cal/mol/K)_338.15K_1.00E+00atm_stage_2
 r_j_Total_Internal_Energy_(au)_348.15K_1.00E+00atm_stage_2
 r_j_Total_Enthalpy_(au)_348.15K_1.00E+00atm_stage_2
 r_j_Total_Free_Energy_(au)_348.15K_1.00E+00atm_stage_2
 r_j_Entropy_(cal/mol/K)_348.15K_1.00E+00atm_stage_2
 r_j_Total_Internal_Energy_(au)_358.15K_1.00E+00atm_stage_2
 r_j_Total_Enthalpy_(au)_358.15K_1.00E+00atm_stage_2
 r_j_Total_Free_Energy_(au)_358.15K_1.00E+00atm_stage_2
 r_j_Entropy_(cal/mol/K)_358.15K_1.00E+00atm_stage_2
 r_j_Total_Internal_Energy_(au)_368.15K_1.00E+00atm_stage_2
 r_j_Total_Enthalpy_(au)_368.15K_1.00E+00atm_stage_2
 r_j_Total_Free_Energy_(au)_368.15K_1.00E+00atm_stage_2
 r_j_Entropy_(cal/mol/K)_368.15K_1.00E+00atm_stage_2
 r_j_Total_Internal_Energy_(au)_378.15K_1.00E+00atm_stage_2
 r_j_Total_Enthalpy_(au)_378.15K_1.00E+00atm_stage_2
 r_j_Total_Free_Energy_(au)_378.15K_1.00E+00atm_stage_2
 r_j_Entropy_(cal/mol/K)_378.15K_1.00E+00atm_stage_2
 r_j_Total_Internal_Energy_(au)_388.15K_1.00E+00atm_stage_2
 r_j_Total_Enthalpy_(au)_388.15K_1.00E+00atm_stage_2
 r_j_Total_Free_Energy_(au)_388.15K_1.00E+00atm_stage_2
 r_j_Entropy_(cal/mol/K)_388.15K_1.00E+00atm_stage_2
 r_j_Gas_Phase_Energy_stage_2
 r_j_HOMO_stage_2
 r_j_LUMO_stage_2
 s_m_job_name
 r_j_Zero_Point_Energy_(kcal/mol)
 r_j_Entropy_(cal/mol/K)_298.15K_1.00E+00atm
 r_j_Total_Internal_Energy_(au)_298.15K_1.00E+00atm
 r_j_Total_Enthalpy_(au)_298.15K_1.00E+00atm
 r_j_Total_Free_Energy_(au)_298.15K_1.00E+00atm
 r_j_ESP_min,_kcal/mol
 r_j_ESP_max,_kcal/mol
 r_j_ESP_mean,_kcal/mol
 r_j_ESP_pos_mean,_kcal/mol
 r_j_ESP_neg_mean,_kcal/mol
 r_j_ESP_pos_variance,_(kcal/mol)**2
 r_j_ESP_neg_variance,_(kcal/mol)**2
 r_j_ESP_total_variance,_(kcal/mol)**2
 r_j_ESP_balance
 r_j_ESP_local_polarity,_kcal/mol
 s_matsci_Reaction_Workflow_Parent_Conformer_Groups
 i_m_ct_format
 :::
 Amine_frag4_product-7 
  0
  22 
  Amine_frag4_product-7_stage_2 
  1
  DFT(b3lyp-d3) 
  cc-pvtz(-f) 
  -482.356495593951
  -482.356495593951
  -0.23598124955022
  0.0251680963094905
  /home/laurikai/Schrodinger_WD/Frag4_rxwf_spe_B3LYP-D3_CC-PVTZ-F/Amine_frag4_product-7_isomer22.in 
  /home/laurikai/Schrodinger_WD/Frag4_rxwf_spe_B3LYP-D3_CC-PVTZ-F/Amine_frag4_product-7_isomer22.out 
  D:\DFT_revision\Revision\Final_structures\Primary\A4_E1_B3LYP-D3_CC-PVTZ-F_canonical 
  Frag4_amine_rxnwf_spe_B3LYP-D3_CC-PVTZ-F.mae 
  22
  Amine_frag4_product-7_isomer22 
  2.05397855001296
  "Single Point" 
  /home/laurikai/Schrodinger_WD/Frag4_rxwf_spe_B3LYP-D3_CC-PVTZ-F/Amine_frag4_product-7_isomer22.01.in 
  /home/laurikai/Schrodinger_WD/Frag4_rxwf_spe_B3LYP-D3_CC-PVTZ-F/Amine_frag4_product-7_isomer22.01.mae 
  /home/laurikai/Schrodinger_WD/Frag4_rxwf_spe_B3LYP-D3_CC-PVTZ-F/Amine_frag4_product-7_isomer22.log 
  /home/laurikai/Schrodinger_WD/Frag4_rxwf_spe_B3LYP-D3_CC-PVTZ-F/Amine_frag4_product-7_isomer22.mae 
  382
  39.8257571055028
  3678.39809315133
  46.3106389594933
  0
  1
  intermediate 
  Intermediates 
  1
  11.932174682617
  2
  3
  8.34005862117976
  -23.7285221403844
  7.74757303235249
  45.453934263832
  40.0491127342879
  8.89521162879707
  -24.9082259707021
  8.28285397594742
  47.0115387230515
  40.67594461307
  9.39182163889837
  -26.0131422393344
  8.75959192202633
  48.3371154050368
  41.1450799371386
  9.9017152868194
  -27.1338768579262
  9.24961350592499
  49.6678583816644
  41.6098800109236
  10.4249320149092
  -28.270353216657
  9.75295816999235
  51.0013270950551
  42.0706154421196
  10.9614870556861
  -29.4225000501351
  10.269641146747
  52.3351286117048
  42.5275334723729
  11.5113721422244
  -30.590250289851
  10.7996541692628
  53.6669624862849
  42.9808596269681
  12.0745566105486
  -31.773540070412
  11.3429665735646
  54.9946545332027
  43.4307993058544
  12.6509887902004
  -32.972307877883
  11.8995266891941
  56.3161809279041
  43.8775393113349
  13.2405975933889
  -34.1864938278493
  12.4692634283602
  57.6296840547613
  44.3212493077852
  153.105890657361
  -482.076363120297
  -482.075418934405
  -482.126782354819
  108.103413455192
  -482.075624457084
  -482.074648603042
  -482.128517810147
  109.697996428685
  -482.074864726803
  -482.073857204611
  -482.130278606312
  111.283872004504
  -482.074083827698
  -482.073044637355
  -482.132064610623
  112.861777067639
  -482.073281696912
  -482.07221083842
  -482.133875700994
  114.432308832075
  -482.072458310172
  -482.07135578353
  -482.135711763856
  115.99594170852
  -482.071613680652
  -482.07047948586
  -482.137572692329
  117.553043227908
  -482.070747857218
  -482.069581994276
  -482.139458384637
  119.103888852263
  -482.069860922212
  -482.06866339112
  -482.14136874275
  120.648675573406
  -482.068952988919
  -482.067723789677
  -482.143303671238
  122.187534255412
  -482.332813794216
  -0.236026488930471
  0.0251467362303486
  828_Amine_frag4_rxwf 
  153.343000533102
  107.558546911166
  -482.099781422664
  -482.098837236772
  -482.149941773508
  -39.4745395457478
  18.639684471881
  2.05640077368991
  8.20142805319786
  -12.0711502453405
  17.1328563584649
  130.938288771162
  148.071145129627
  0.10231882977825
  8.67645821238052
  Transition_states 
  2
 m_depend[87] { 
  # First column is dependency index #
  i_m_depend_dependency
  s_m_depend_property
  :::
  1 20 i_m_Spin_multiplicity 
  2 20 s_j_QM_Method 
  3 20 s_j_QM_Basis 
  4 20 r_j_Gas_Phase_Energy 
  5 20 r_j_Final_Energy 
  6 20 r_j_HOMO 
  7 20 r_j_LUMO 
  8 20 s_j_Jaguar_input_file 
  9 20 s_j_Jaguar_output_file 
  10 20 s_j_Task 
  11 20 s_j_Jaguar_restart_input_file 
  12 20 s_j_Jaguar_restart_mae_file 
  13 20 s_j_Jaguar_log_file 
  14 20 s_j_Jaguar_mae_file 
  15 20 i_j_Number_of_canonical_orbitals 
  16 20 r_j_Lowest_Frequency_(cm-1) 
  17 20 r_j_Highest_Frequency_(cm-1) 
  18 20 r_j_2nd_Lowest_Frequency_(cm-1) 
  19 20 i_j_Num_Negative_Frequencies 
  20 10 i_mmod_Serial_Number-OPLS3e 
  21 20 i_j_Geometry_convergence_category 
  22 20 r_j_Enthalpy_(kcal/mol)_298.15K_1.00E+00atm 
  23 20 r_j_Free_Energy_(kcal/mol)_298.15K_1.00E+00atm 
  24 20 r_j_Internal_Energy_(kcal/mol)_298.15K_1.00E+00atm 
  25 20 r_j_Heat_Capacity_(cal/mol/K)_298.15K_1.00E+00atm 
  26 20 r_j_ln(Q)_(kcal/mol)_298.15K_1.00E+00atm 
  27 20 r_j_Enthalpy_(kcal/mol)_308.15K_1.00E+00atm 
  28 20 r_j_Free_Energy_(kcal/mol)_308.15K_1.00E+00atm 
  29 20 r_j_Internal_Energy_(kcal/mol)_308.15K_1.00E+00atm 
  30 20 r_j_Heat_Capacity_(cal/mol/K)_308.15K_1.00E+00atm 
  31 20 r_j_ln(Q)_(kcal/mol)_308.15K_1.00E+00atm 
  32 20 r_j_Enthalpy_(kcal/mol)_318.15K_1.00E+00atm 
  33 20 r_j_Free_Energy_(kcal/mol)_318.15K_1.00E+00atm 
  34 20 r_j_Internal_Energy_(kcal/mol)_318.15K_1.00E+00atm 
  35 20 r_j_Heat_Capacity_(cal/mol/K)_318.15K_1.00E+00atm 
  36 20 r_j_ln(Q)_(kcal/mol)_318.15K_1.00E+00atm 
  37 20 r_j_Enthalpy_(kcal/mol)_328.15K_1.00E+00atm 
  38 20 r_j_Free_Energy_(kcal/mol)_328.15K_1.00E+00atm 
  39 20 r_j_Internal_Energy_(kcal/mol)_328.15K_1.00E+00atm 
  40 20 r_j_Heat_Capacity_(cal/mol/K)_328.15K_1.00E+00atm 
  41 20 r_j_ln(Q)_(kcal/mol)_328.15K_1.00E+00atm 
  42 20 r_j_Enthalpy_(kcal/mol)_338.15K_1.00E+00atm 
  43 20 r_j_Free_Energy_(kcal/mol)_338.15K_1.00E+00atm 
  44 20 r_j_Internal_Energy_(kcal/mol)_338.15K_1.00E+00atm 
  45 20 r_j_Heat_Capacity_(cal/mol/K)_338.15K_1.00E+00atm 
  46 20 r_j_ln(Q)_(kcal/mol)_338.15K_1.00E+00atm 
  47 20 r_j_Enthalpy_(kcal/mol)_348.15K_1.00E+00atm
[truncated: 60,782 more chars]
