# Supplementary material for: Cut-off Scale and Complex Formation in Density Functional Theory Computations of Epoxy-Amine Reactivity
Source: ACS Omega. 2021 Oct 25;6(44):29424–31. doi: 10.1021/acsomega.1c03229 (PMC8587129; doi:10.1021/acsomega.1c03229)
Supplement: Supplementary file 1 — ao1c03229_si_001.zip [file ao1c03229_si_001.zip › Final_structures/Primary/A4_E1_B3LYP-D3_CC-PVTZ-F_canonical/Frag4_amine_rxnwf_spe_B3LYP-D3_CC-PVTZ-F.smap]

# smap version 1.0
Frag4_amine_rxnwf_spe_B3LYP-D3_CC-PVTZ-F.mae
Amine_frag4_product-10_isomer23.vib: 23
Amine_frag4_product-2_isomer19.vib: 19
Amine_frag4_product-3_isomer17.vib: 18
Amine_frag4_product-4_isomer25.vib: 25
Amine_frag4_product-5_isomer16.vib: 17
Amine_frag4_product-6_isomer20.vib: 20
Amine_frag4_product-7_isomer22.vib: 22
Amine_frag4_product-8_isomer21.vib: 21
Amine_frag4_product-9_isomer24.vib: 24
Amine_frag4_product_isomer12.vib: 16
Amine_frag4_reactant-3_isomer9.vib: 5
Amine_frag4_reactant-4_isomer6.vib: 4
Amine_frag4_reactant-5_isomer2.vib: 2
Amine_frag4_reactant-6_isomer3.vib: 3
Amine_frag4_reactant-7_isomer13.vib: 6
Amine_frag4_reactant_isomer1.vib: 1
Amine_frag4_transition_state_1-10_isomer15.vib: 14
Amine_frag4_transition_state_1-2_isomer5.vib: 8
Amine_frag4_transition_state_1-3_isomer18.vib: 15
Amine_frag4_transition_state_1-4_isomer7.vib: 9
Amine_frag4_transition_state_1-5_isomer8.vib: 10
Amine_frag4_transition_state_1-7_isomer11.vib: 12
Amine_frag4_transition_state_1-8_isomer10.vib: 11
Amine_frag4_transition_state_1-9_isomer14.vib: 13
Amine_frag4_transition_state_1_isomer4.vib: 7
#end
