# Supplementary material for: Cut-off Scale and Complex Formation in Density Functional Theory Computations of Epoxy-Amine Reactivity
Source: ACS Omega. 2021 Oct 25;6(44):29424–31. doi: 10.1021/acsomega.1c03229 (PMC8587129; doi:10.1021/acsomega.1c03229)
Supplement: Supplementary file 1 — ao1c03229_si_001.zip [file ao1c03229_si_001.zip › Final_structures/Primary/A4_E4_B3LYP-D3_CC-PVTZ-F_ canonical/Amine_frag4_Epoxy_frag4_product-10_isomer18.vib]

{ 
 s_m_m2io_version
 :::
 2.0.0 
} 

f_m_table { 
 i_j_atom_total
 :::
 50
 m_column[155] { 
  s_m_data_name
  s_m_column_name
  i_m_width
  b_m_visible
  s_m_units
  :::
  1 r_j_Frequency  "Frequency"  10 1 "" 
  2 s_j_Symmetry  "Symmetry"  10 0 "" 
  3 r_j_Intensity  "Intensity"  10 1 "" 
  4 r_j_Raman_Act  "Raman Act"  10 0 "" 
  5 r_j_Raman_Int  "Raman Int"  10 0 "" 
  6 r_j_x1  "x1"  10 0 "" 
  7 r_j_y1  "y1"  10 0 "" 
  8 r_j_z1  "z1"  10 0 "" 
  9 r_j_x2  "x2"  10 0 "" 
  10 r_j_y2  "y2"  10 0 "" 
  11 r_j_z2  "z2"  10 0 "" 
  12 r_j_x3  "x3"  10 0 "" 
  13 r_j_y3  "y3"  10 0 "" 
  14 r_j_z3  "z3"  10 0 "" 
  15 r_j_x4  "x4"  10 0 "" 
  16 r_j_y4  "y4"  10 0 "" 
  17 r_j_z4  "z4"  10 0 "" 
  18 r_j_x5  "x5"  10 0 "" 
  19 r_j_y5  "y5"  10 0 "" 
  20 r_j_z5  "z5"  10 0 "" 
  21 r_j_x6  "x6"  10 0 "" 
  22 r_j_y6  "y6"  10 0 "" 
  23 r_j_z6  "z6"  10 0 "" 
  24 r_j_x7  "x7"  10 0 "" 
  25 r_j_y7  "y7"  10 0 "" 
  26 r_j_z7  "z7"  10 0 "" 
  27 r_j_x8  "x8"  10 0 "" 
  28 r_j_y8  "y8"  10 0 "" 
  29 r_j_z8  "z8"  10 0 "" 
  30 r_j_x9  "x9"  10 0 "" 
  31 r_j_y9  "y9"  10 0 "" 
  32 r_j_z9  "z9"  10 0 "" 
  33 r_j_x10  "x10"  10 0 "" 
  34 r_j_y10  "y10"  10 0 "" 
  35 r_j_z10  "z10"  10 0 "" 
  36 r_j_x11  "x11"  10 0 "" 
  37 r_j_y11  "y11"  10 0 "" 
  38 r_j_z11  "z11"  10 0 "" 
  39 r_j_x12  "x12"  10 0 "" 
  40 r_j_y12  "y12"  10 0 "" 
  41 r_j_z12  "z12"  10 0 "" 
  42 r_j_x13  "x13"  10 0 "" 
  43 r_j_y13  "y13"  10 0 "" 
  44 r_j_z13  "z13"  10 0 "" 
  45 r_j_x14  "x14"  10 0 "" 
  46 r_j_y14  "y14"  10 0 "" 
  47 r_j_z14  "z14"  10 0 "" 
  48 r_j_x15  "x15"  10 0 "" 
  49 r_j_y15  "y15"  10 0 "" 
  50 r_j_z15  "z15"  10 0 "" 
  51 r_j_x16  "x16"  10 0 "" 
  52 r_j_y16  "y16"  10 0 "" 
  53 r_j_z16  "z16"  10 0 "" 
  54 r_j_x17  "x17"  10 0 "" 
  55 r_j_y17  "y17"  10 0 "" 
  56 r_j_z17  "z17"  10 0 "" 
  57 r_j_x18  "x18"  10 0 "" 
  58 r_j_y18  "y18"  10 0 "" 
  59 r_j_z18  "z18"  10 0 "" 
  60 r_j_x19  "x19"  10 0 "" 
  61 r_j_y19  "y19"  10 0 "" 
  62 r_j_z19  "z19"  10 0 "" 
  63 r_j_x20  "x20"  10 0 "" 
  64 r_j_y20  "y20"  10 0 "" 
  65 r_j_z20  "z20"  10 0 "" 
  66 r_j_x21  "x21"  10 0 "" 
  67 r_j_y21  "y21"  10 0 "" 
  68 r_j_z21  "z21"  10 0 "" 
  69 r_j_x22  "x22"  10 0 "" 
  70 r_j_y22  "y22"  10 0 "" 
  71 r_j_z22  "z22"  10 0 "" 
  72 r_j_x23  "x23"  10 0 "" 
  73 r_j_y23  "y23"  10 0 "" 
  74 r_j_z23  "z23"  10 0 "" 
  75 r_j_x24  "x24"  10 0 "" 
  76 r_j_y24  "y24"  10 0 "" 
  77 r_j_z24  "z24"  10 0 "" 
  78 r_j_x25  "x25"  10 0 "" 
  79 r_j_y25  "y25"  10 0 "" 
  80 r_j_z25  "z25"  10 0 "" 
  81 r_j_x26  "x26"  10 0 "" 
  82 r_j_y26  "y26"  10 0 "" 
  83 r_j_z26  "z26"  10 0 "" 
  84 r_j_x27  "x27"  10 0 "" 
  85 r_j_y27  "y27"  10 0 "" 
  86 r_j_z27  "z27"  10 0 "" 
  87 r_j_x28  "x28"  10 0 "" 
  88 r_j_y28  "y28"  10 0 "" 
  89 r_j_z28  "z28"  10 0 "" 
  90 r_j_x29  "x29"  10 0 "" 
  91 r_j_y29  "y29"  10 0 "" 
  92 r_j_z29  "z29"  10 0 "" 
  93 r_j_x30  "x30"  10 0 "" 
  94 r_j_y30  "y30"  10 0 "" 
  95 r_j_z30  "z30"  10 0 "" 
  96 r_j_x31  "x31"  10 0 "" 
  97 r_j_y31  "y31"  10 0 "" 
  98 r_j_z31  "z31"  10 0 "" 
  99 r_j_x32  "x32"  10 0 "" 
  100 r_j_y32  "y32"  10 0 "" 
  101 r_j_z32  "z32"  10 0 "" 
  102 r_j_x33  "x33"  10 0 "" 
  103 r_j_y33  "y33"  10 0 "" 
  104 r_j_z33  "z33"  10 0 "" 
  105 r_j_x34  "x34"  10 0 "" 
  106 r_j_y34  "y34"  10 0 "" 
  107 r_j_z34  "z34"  10 0 "" 
  108 r_j_x35  "x35"  10 0 "" 
  109 r_j_y35  "y35"  10 0 "" 
  110 r_j_z35  "z35"  10 0 "" 
  111 r_j_x36  "x36"  10 0 "" 
  112 r_j_y36  "y36"  10 0 "" 
  113 r_j_z36  "z36"  10 0 "" 
  114 r_j_x37  "x37"  10 0 "" 
  115 r_j_y37  "y37"  10 0 "" 
  116 r_j_z37  "z37"  10 0 "" 
  117 r_j_x38  "x38"  10 0 "" 
  118 r_j_y38  "y38"  10 0 "" 
  119 r_j_z38  "z38"  10 0 "" 
  120 r_j_x39  "x39"  10 0 "" 
  121 r_j_y39  "y39"  10 0 "" 
  122 r_j_z39  "z39"  10 0 "" 
  123 r_j_x40  "x40"  10 0 "" 
  124 r_j_y40  "y40"  10 0 "" 
  125 r_j_z40  "z40"  10 0 "" 
  126 r_j_x41  "x41"  10 0 "" 
  127 r_j_y41  "y41"  10 0 "" 
  128 r_j_z41  "z41"  10 0 "" 
  129 r_j_x42  "x42"  10 0 "" 
  130 r_j_y42  "y42"  10 0 "" 
  131 r_j_z42  "z42"  10 0 "" 
  132 r_j_x43  "x43"  10 0 "" 
  133 r_j_y43  "y43"  10 0 "" 
  134 r_j_z43  "z43"  10 0 "" 
  135 r_j_x44  "x44"  10 0 "" 
  136 r_j_y44  "y44"  10 0 "" 
  137 r_j_z44  "z44"  10 0 "" 
  138 r_j_x45  "x45"  10 0 "" 
  139 r_j_y45  "y45"  10 0 "" 
  140 r_j_z45  "z45"  10 0 "" 
  141 r_j_x46  "x46"  10 0 "" 
  142 r_j_y46  "y46"  10 0 "" 
  143 r_j_z46  "z46"  10 0 "" 
  144 r_j_x47  "x47"  10 0 "" 
  145 r_j_y47  "y47"  10 0 "" 
  146 r_j_z47  "z47"  10 0 "" 
  147 r_j_x48  "x48"  10 0 "" 
  148 r_j_y48  "y48"  10 0 "" 
  149 r_j_z48  "z48"  10 0 "" 
  150 r_j_x49  "x49"  10 0 "" 
  151 r_j_y49  "y49"  10 0 "" 
  152 r_j_z49  "z49"  10 0 "" 
  153 r_j_x50  "x50"  10 0 "" 
  154 r_j_y50  "y50"  10 0 "" 
  155 r_j_z50  "z50"  10 0 "" 
  :::
 } 
 m_row[144] { 
  r_j_Frequency
  s_j_Symmetry
  r_j_Intensity
  r_j_Raman_Act
  r_j_Raman_Int
  r_j_x1
  r_j_y1
  r_j_z1
  r_j_x2
  r_j_y2
  r_j_z2
  r_j_x3
  r_j_y3
  r_j_z3
  r_j_x4
  r_j_y4
  r_j_z4
  r_j_x5
  r_j_y5
  r_j_z5
  r_j_x6
  r_j_y6
  r_j_z6
  r_j_x7
  r_j_y7
  r_j_z7
  r_j_x8
  r_j_y8
  r_j_z8
  r_j_x9
  r_j_y9
  r_j_z9
  r_j_x10
  r_j_y10
  r_j_z10
  r_j_x11
  r_j_y11
  r_j_z11
  r_j_x12
  r_j_y12
  r_j_z12
  r_j_x13
  r_j_y13
  r_j_z13
  r_j_x14
  r_j_y14
  r_j_z14
  r_j_x15
  r_j_y15
  r_j_z15
  r_j_x16
  r_j_y16
  r_j_z16
  r_j_x17
  r_j_y17
  r_j_z17
  r_j_x18
  r_j_y18
  r_j_z18
  r_j_x19
  r_j_y19
  r_j_z19
  r_j_x20
  r_j_y20
  r_j_z20
  r_j_x21
  r_j_y21
  r_j_z21
  r_j_x22
  r_j_y22
  r_j_z22
  r_j_x23
  r_j_y23
  r_j_z23
  r_j_x24
  r_j_y24
  r_j_z24
  r_j_x25
  r_j_y25
  r_j_z25
  r_j_x26
  r_j_y26
  r_j_z26
  r_j_x27
  r_j_y27
  r_j_z27
  r_j_x28
  r_j_y28
  r_j_z28
  r_j_x29
  r_j_y29
  r_j_z29
  r_j_x30
  r_j_y30
  r_j_z30
  r_j_x31
  r_j_y31
  r_j_z31
  r_j_x32
  r_j_y32
  r_j_z32
  r_j_x33
  r_j_y33
  r_j_z33
  r_j_x34
  r_j_y34
  r_j_z34
  r_j_x35
  r_j_y35
  r_j_z35
  r_j_x36
  r_j_y36
  r_j_z36
  r_j_x37
  r_j_y37
  r_j_z37
  r_j_x38
  r_j_y38
  r_j_z38
  r_j_x39
  r_j_y39
  r_j_z39
  r_j_x40
  r_j_y40
  r_j_z40
  r_j_x41
  r_j_y41
  r_j_z41
  r_j_x42
  r_j_y42
  r_j_z42
  r_j_x43
  r_j_y43
  r_j_z43
  r_j_x44
  r_j_y44
  r_j_z44
  r_j_x45
  r_j_y45
  r_j_z45
  r_j_x46
  r_j_y46
  r_j_z46
  r_j_x47
  r_j_y47
  r_j_z47
  r_j_x48
  r_j_y48
  r_j_z48
  r_j_x49
  r_j_y49
  r_j_z49
  r_j_x50
  r_j_y50
  r_j_z50
  :::
  1 40.7850595806895 ""  0.094521537193555 0 0 0.0272192864633773 0.0503295312483403 -0.0106226851886086 0.0353591719609954 0.0421387156218029 0.0383990284994135 0.0470046720444275 0.0978691602680136 -0.032839688566261 -0.0125099474546237 -0.00561070544612556 0.0651164073880466 -0.0350077648859632 -0.014763534708011 0.125324619291531 0.00799693032068665 0.0326394933356566 -0.0342930743675812 0.0683271914945975 0.0601210186989339 0.0780141483175514 0.0428485063876022 0.0547818766906666 0.015438647682076 0.0478774286298395 0.101576763018075 -0.0395911587345954 0.0617959825966431 0.123058053614067 -0.00893339528845434 0.044469823130145 0.103519619991049 -0.0663117634737358 -0.0647804464788186 -0.0487461037008406 0.137262480958077 -0.0203854960097163 0.0174088789327241 0.163115231450235 -0.0387067077489908 -0.0205322596635526 0.122122654706944 0.0135504843544952 -0.0308848493770818 0.00889678115026506 0.0224946557691015 -0.0296080050844315 0.0124934684716548 0.0125731716959174 -0.025670402842105 0.000783322423164534 0.00411187310277789 -0.0159462205494156 -0.0036980019929052 -0.00793954375345522 -0.0111914100596869 -0.0154676211649206 -0.0138454582806295 -0.0153133785746904 -0.0237044522856946 -0.00327536274908204 -0.0253103289665147 -0.0182916507625841 0.0108848171714156 -0.0306480398347402 -0.00606554057013187 -0.0301586975827598 -0.00888333776316299 -0.0385601449663678 -0.0356110442990284 -0.0156757223850386 -0.0493244771032674 -0.0342027491465944 -0.0150269523625397 -0.0464948423178891 -0.0363386545622577 0.0116560746332558 -0.0346949660850463 0.000598761592214654 -0.0393844333192273 0.00458751410043355 0.0238468019911297 -0.0393368084639427 0.0129439214779745 0.00623979880150052 -0.012353703586916 0.00174320572270366 -0.0143422682186807 -0.00381719152057279 -0.0186096917225091 -0.00543402332148345 -0.0292806863358609 -0.023643117714318 0.0201169539052877 -0.0380386400248887 -0.00219670001427167 -0.0353075808987737 -0.0133349659394354 -0.0471826249521898 -0.0438456994811317 -0.01297899060832 -0.0554316628639838 -0.0312469655360689 -0.0249638928483102 -0.052622204062991 -0.0313025278437783 -0.0106783538456313 -0.0410035806819635 -0.031829963776402 -0.0278512262731595 -0.0489072893632561 -0.0427663016827512 -0.0107877348838542 -0.0556113267938183 -0.032639302399426 0.0166665437643702 -0.0269456943880449 -0.0461108059787881 0.0160682987439845 -0.0445242550244638 -0.034876462226255 0.0169042930755591 -0.0297954677359995 0.027993221363803 0.00908263274056663 -0.00189356044018626 -0.0161837540408849 -0.000763585630254432 0.00654925120218455 0.00953626127989663 -0.0115798607444317 0.0065012744564956 0.0442927160797063 0.00330013298788352 -0.00866959956128096 0.029598480816562 0.00920760305485793 -0.00248383749281937 0.0126259195214086 -0.0234434134480891 0.00850574621894635 0.018379290576199 0.0321741213622941 -0.00449297512300559 0.0171503170922167 0.0249255326337794 -0.00195417215896565 -0.0141992205816718 0.0162772710087231 0.00328845968748935
  2 50.6730110744226 ""  0.175153205382327 0 0 -0.015925908199522 -0.0237971730885548 -0.0506796078969476 -0.00639334851274882 -0.0322198453804076 0.0037026022628937 0.00606053881479337 0.0280766588543244 -0.075233999974241 -0.025145181932106 -0.082566906668496 0.0198843725067994 -0.00973935612736918 -0.0948264713176365 0.0663490993169037 -0.0348559571778916 -0.0459667816563418 -0.0765419901254677 0.0096644295733806 -0.0110953954514579 0.0312482924049171 -0.00131351319677948 -0.0204871839488663 0.00291311980337088 0.00821127651391544 0.037602836287208 -0.0862414739931749 0.0273840523944408 0.0507475652340203 -0.0494314504564198 -0.00156251440367963 0.0332756440216916 -0.108273032109381 -0.0183990975446713 -0.129330007437333 0.0712160087274014 0.00141689804837789 -0.0847970724759036 0.0861638872015731 -0.00129077321069705 -0.0811360420672287 0.0762122550923461 -0.0271940334129274 0.0168375659652103 0.0277516627284863 -0.063644004559973 0.0356353016285944 0.00201948007494622 -0.0342306916282555 0.0317013699355558 0.00665748557952004 -0.00700399252616039 0.0342378861778308 0.012722994858116 0.0201409564894603 0.0323268157574824 0.0133927481135942 0.0224110209220818 0.0270197972051198 0.00801633784229012 -0.0027289323529222 0.0242269697961022 0.0022471536361428 -0.0314630852379096 0.0264617356019006 0.00164126704324006 0.041250080192243 0.0266203875001747 0.00592662700002775 0.0439489213297051 0.0369201120132888 0.00460488340053182 0.0504570388264474 0.0198048452736431 0.00391467553502524 0.0426467190840566 0.0210152253479066 0.00498050761192287 -0.0260759957227427 0.0264315941186787 0.0561576447372237 -0.0248253595700647 0.0175453507567549 0.0341321821420554 -0.00903770438999158 0.0380763013395035 0.01631794424106 0.0384178599577127 0.0350918884296873 0.0176345300343656 -0.00221250982477675 0.0205665721393597 -0.00152057228432485 -0.0512572169810627 0.0230874835126658 -0.00281760485730275 0.0450477995295408 0.0464483779587229 0.0134231774843486 0.0467457455044117 0.0418933744890422 -0.00775829911873524 0.0412940026437432 0.0259179405646966 0.00625008209430595 0.0467500860397557 0.0076780274241454 0.00185321561721189 0.0490843442326603 0.0272268566500837 0.00536310363301144 0.0628976881056531 0.0195996206984509 0.00328244659322571 0.0406555549462463 0.0154636387436008 0.00398392996935509 0.0487880718561642 0.0208696311710976 0.00440955346476498 0.0401511412484521 0.0236453731626463 0.00597663584669348 -0.00739418150248407 -0.0292580959384708 -0.0258875669051106 0.0217384452662122 -0.0186345507765778 0.00456315218463548 0.00428015093712202 -0.0105256028248125 0.00727391807802025 -0.0213837510586336 -0.023830986796276 -0.0227076730031537 0.015404978302634 -0.0397771271473585 -0.0347869549092221 0.0257958621414301 -0.00873556878683658 0.020198910096732 -0.0235073980059703 -0.0391556268025539 -0.045539850646883 -0.0318180110226056 -0.0526456250596147 -0.0379795569433294 0.00592739514364179 -0.0316650636939407 -0.0229323155009148
  3 56.6023282561511 ""  0.772229815055958 0 0 0.00652852930707067 0.0276691414666632 -0.0225662065924 0.0389375955992212 0.0273925509621231 -0.0242705743073494 0.00277724538048137 0.0411315067520081 -0.0240225644851256 0.0379260548715451 0.0166769250259894 -0.0223283817110209 0.0315560120788884 0.0148485079558093 -0.00885627013537268 -0.0060921368801842 0.0430843004705666 -0.0237653776987061 0.0520380442043867 0.0144609326835071 -0.0217761082751347 0.0477225462723417 0.0475757553232945 -0.0280185830913384 0.00641149676515077 0.0553892304185938 -0.0233348241699256 0.01062044633165 0.0376766444379884 -0.0220620244669881 -0.0124960889361667 0.0404141385597476 -0.0272776947818182 0.0328387141426503 0.00586667027413638 -0.00903866212643618 0.0280629834458914 0.0255857630310153 -0.00581443548975779 0.0279424335621044 0.0106467420649276 -0.00131813453221329 0.00195180119164638 0.0107797118455379 -0.0237678897645291 0.00215713212295211 0.0106618099471978 -0.0238225228401833 5.11057639298071e-06 0.00881303701372513 -0.0161310657532524 0.0285016273693623 -0.00719830218541093 -0.00494042243413484 0.0227475682352621 -0.0103374394795043 0.00473131734109741 -0.0116740558064935 0.0026741557902723 0.00372139414368756 -0.0377632621638037 0.0184700720200876 -0.0072128225105625 -0.0330729113869908 0.0213965046173981 -0.0172466200783539 -0.0154582598164945 -0.00256075298100646 0.0184198495220268 -0.00314050796251345 -0.0332720835073498 0.0912356457929151 -0.0847673323976222 0.0207885266261284 0.006442454275873 0.0409715797552556 -0.0015077702606793 -0.0251254162837947 0.0509743057771126 0.0405247676010076 -0.0148862294479212 -0.0403529191439289 0.0352406105608485 -0.0614499907671992 0.0532770747453581 -0.0171665395378643 -0.00463465387570078 0.0448365569135285 -0.0228481837792049 0.0130652550796766 -0.0628406930272128 0.0287564775981452 -0.00805429219442771 -0.0550089658282653 0.032967160175367 -0.0250996702333851 0.0394053790503542 -0.051878913894154 0.098363958897327 6.35743758971937e-05 -0.0397663397977697 0.106901199442953 -0.0404126472607895 -0.0278435122725399 0.121248849688876 -0.0910044042377822 0.0503789658499111 -0.0350931781118383 -0.120101134577059 0.0106052134801161 0.0321250985143272 -0.0937475632064329 0.0180709716568867 0.0135620336148768 0.0323069735013965 0.0130491870902335 -0.0730017413853361 0.0463055097232626 -0.00456050167697477 -0.0180200483537504 0.0842176503593978 -0.0135715324144814 -0.0163140739503515 -0.00713308948626573 -0.0602145193906793 -0.0334062830242534 -0.0103678385302424 -0.0442028925006905 0.11334452208017 -0.0116736809433119 -0.0594420083256841 0.0166207513360953 0.00329431431824986 -0.0599722691779247 -0.0844889763052033 -0.0108665438705835 -0.10325168302356 -0.0261810074075607 -0.0230179706806124 -0.120887839230126 0.010757782049929 -0.00741213771936716 -0.00107481500597883 -0.0153305849563363 0.00522976553359184 0.018627426972236 -0.0255737756152913 -0.012612563396523 -0.0159530394488 0.0960888058155472
  4 65.0844232377811 ""  0.628070360009031 0 0 0.00571043897095048 -0.00320908270838678 -0.011491488356386 -0.00559143393165084 -0.002524949620777 -0.0133381668878447 0.0176425407601631 -0.00866145920573251 -0.0162230953129376 -0.00515804457338888 0.00420742575640253 -0.0146656484701665 -0.0129031330675149 0.00656184205907127 -0.0184205492944701 0.00310691757361622 -0.00695404761980663 -0.0154926852634786 -0.0106225972498902 0.00113545155458496 -0.015197793504487 -0.00890699769890902 -0.0103671828514729 -0.0130944312168119 0.0166203661458706 -0.011685740663178 -0.0261443285474223 0.0231527558435206 -0.00969737779047268 -0.013894942008144 0.0228816137872632 -0.00882535014099513 -0.0125896064734539 -0.00906163630074055 0.0107062878514061 -0.0197256323898529 -0.0180153283294884 0.0103504503871072 -0.0222122378291712 -0.0170552695555748 0.000711122758719742 -0.0163963037419735 -0.00843860151714541 -0.0221685374694952 0.0549689132158044 -0.0221418125672661 -0.01960420361586 0.0475664611902316 -0.0192614718148388 -0.0168175921689987 0.0370293516451082 -0.0143708141538587 -0.000892739258527552 0.0343341450323045 -0.00900661666853482 0.00465746575160215 0.0185234740732684 -0.0124085456017647 -0.0059547052090402 0.00310382099202592 -0.015432218221159 -0.0226768812272513 0.00706274292674569 -0.0168241459150722 -0.0282056983272895 0.0246810400276367 0.00546196455880847 -0.000679145430963094 -0.0137823521046256 0.0317165515326573 -0.0107596419879198 0.0818870961334684 -0.080882989258488 -0.00162703588578289 -0.0578371353833679 0.0919191603543169 0.0146260619073652 -0.0811841017294609 -0.0554199289080514 -0.0480738752030154 0.0547553130204883 0.0336854888739783 -0.0436508671500186 0.0971724647069415 -0.0134007919737995 0.0075280919136264 0.0450977307842087 -0.000738492908450497 0.0169822616473972 0.0182998656790771 -0.0162850445926809 -0.0317767379130551 -0.00316087392313079 -0.0170585114193279 -0.0414183454987969 0.0273518307520586 0.0834479551393792 -0.0109528646757314 0.109628528490793 0.0525630584303482 -0.0101286780333958 0.0785701785031483 -0.0233283616907941 -0.0148977130612505 0.125968954272537 -0.0916435581512673 0.0226616408939424 -0.108791529236615 -0.129812912142982 -0.0326810470311909 -0.023150244240008 -0.083906956910399 0.00524360428138081 -0.0735307212973612 0.0755800403086957 0.0223011502218524 -0.149225993783698 0.110047109738761 0.0163320346268344 -0.0877980191971594 0.151627969743793 0.0123356749907198 -0.0571936961526412 0.0209841645008373 0.039453126709182 0.0214139755181521 0.0110833229376508 0.0264196158096814 -0.0820505799422324 0.01963598038255 0.0373039744849386 0.00521210247579615 0.0134396181414418 0.0390887741855554 0.0566732956365494 0.0359059066975158 0.0651936890743484 0.0113158298179682 0.0456506392756842 0.083967175440217 0.0200922720559939 0.00788260675833816 0.00409114949043465 -0.00292481430186189 -0.00842348778047824 -0.0135839950869834 0.00824605313348777 0.00821400778197764 0.00526191162928546 -0.079094277676516
  5 76.4463041446137 ""  0.704529499739572 0 0 0.00328905664014484 -0.00796289355385032 -0.0124647596416997 -0.050081849630405 -0.00598696623856391 -0.0177051431707258 0.0393780654751366 -0.0373133480963014 -0.0226656994946454 -0.118229096911809 0.0112161015143448 0.00712233273620437 -0.128583274907842 0.0139218315810237 0.00560530433078475 0.000522363761904303 -0.0214244686425646 -0.0215695871495763 -0.0265670215353248 0.00675414247508055 0.0106062616930219 -0.0565223808868069 -0.0325342297395582 -0.0659787815258778 0.0303429670520596 -0.0723815661030633 -0.0408665536316881 0.0347822871392559 -0.0257738729765985 -0.0177559110373253 0.0778523190035932 -0.0353970113213926 -0.0167029246721709 -0.151487372544843 0.0208753497651844 0.014536714747616 -0.113522448605182 0.0121082973754561 0.0215145910135361 -0.127656458801161 0.0118094398585452 -0.0189402989502095 0.0317506557218397 0.00730668603396123 -0.0203573255442618 0.0470043988853071 0.000138913121248135 -0.0111608875664134 0.0189645379958005 0.00401345694271017 -0.0187767542714318 -0.02255810677229 0.00425743066901698 -0.029317445586907 -0.0334680432899702 0.00303687303698332 -0.0259979564730363 -0.00379963361051621 0.00214091153583028 -0.0118451673642376 0.0208244403739214 0.0054832333058942 -0.00637891641160637 0.0320570119801591 0.00579436168344604 -0.0104232265847349 0.0249145620152225 -0.00719672068282513 0.00751261002897445 0.0405611720899544 0.00800092645180205 0.041076674171156 0.0224347357980817 0.000836091362886659 0.014183810211509 0.0499383426629145 -0.0446557914399593 -0.00963026373820467 0.0504216070653607 0.0153553685189679 -0.0276167745909812 0.0139778574428955 0.0150650170828936 -0.0408515917874842 -0.0377656974161712 0.00321367636901293 -0.0381993237613362 -0.0559175166129972 0.00169112072507753 -0.031702095479223 0.0382692340014483 0.00639292423949935 0.00290686589905234 0.0564535861474958 0.00748336086541316 -0.00457417053563741 0.0475669718165986 0.00918020103195732 0.0457838228771309 0.0611691171896645 0.00507631050273958 0.0466732020924857 0.0230246406133835 0.0205209486048714 0.0548567996228167 0.0177837305428077 -0.0021327031898712 0.00250018601387953 0.0148958301973866 0.0142327856327034 0.0203459021021134 0.0336810414547825 -0.0041683271992708 0.0248453241844603 0.0397230597584757 -0.0552036098559921 -0.0347828945774919 0.0733314075189797 -0.0528313167989677 0.00805203282909873 0.054740787027251 -0.0550026612257089 -0.0159051387906073 0.0177186134482782 0.0061033613828661 0.00679451769482698 -0.00726450214928445 0.00657807947354914 0.065595918256125 0.0072975053950451 -0.00910856375384246 0.0115842064065078 0.0306020718044849 0.00250523818065573 -0.0111483097529704 0.0102708275982885 -0.00232080283412703 0.0117337727917878 -0.012667202822482 -0.0439115507947293 0.000146069805065196 0.01927076191436 0.0340897445796278 0.017028905516241 0.00776741662783848 0.0679731390928831 0.0116071691726333 0.00178074405835561 0.0357457670069557 0.0733806181238954
  6 88.181877010649 ""  0.294196028499837 0 0 0.0396214350598996 0.0029197982377728 0.0335696102539978 0.0609821066072194 0.00453896688269125 0.0219791023661091 0.00214545939890438 0.00590007497609316 0.0515369372028364 0.0698298779757587 0.0183196570920019 0.0159008378126074 -0.0286803679306529 0.0345760934874961 0.0279509000575732 0.0526397980751382 0.0165185412981895 0.0505259664288131 0.057923519911316 -0.00571478682141217 0.0123603492227865 0.0629293363630077 0.0104307926410511 0.0247777975971995 0.00600497569844082 0.0192371439763481 0.0743789963418777 -0.0099264979714242 -0.00374617668024533 0.0388142376864347 -0.0152640406237043 0.00399072578346562 0.0545889024939319 -0.0378041813190865 0.0537895262607291 0.0302154454211978 -0.0543955882842969 0.0938195795332083 0.0350705147703283 -0.0714428775788908 -0.028920126529128 0.0261958306165992 0.00625250005121911 0.00453466564949336 0.00429710015707908 -0.0210617676448316 0.000592181616004771 -0.00793151646790837 -0.0567966854482064 0.00740524752578407 -0.0185400754581699 -0.0882045324496984 0.0117546788269862 -0.0280985033377506 -0.0861122576658495 0.0110371032813344 -0.0278958643253166 -0.0550055822338271 0.00540365314480088 -0.0190346087572882 -0.0549378193974422 0.00596564827072794 -0.0188483012531164 -0.0570812251138885 0.00626902694870723 -0.0191647346023579 0.00438516911093547 -0.00459753847118691 -0.00111950062950682 0.0283678564188308 0.0509589924603266 0.0173085347044151 0.0417940061090244 -0.0124574899640228 0.010057295049001 0.0176718263618368 -0.0658119545655819 -0.00842606753271429 0.0111134315418086 0.0112849907186977 0.0163395344963821 0.00485651989947824 0.0125213436230601 0.0161331882612304 -0.102452901860782 0.0141621789097627 -0.0324101192684005 -0.0988309689617448 0.0135468052578714 -0.0317584816642056 -0.0432482290947382 0.004031275864828 -0.0153268002517807 -0.0476352987848138 0.00403004578248211 -0.0163135246460077 0.0102400619546415 0.0626090969204642 0.0174989912764954 0.0730114051751038 0.0468704426810407 0.0240041273176534 0.0190210896273107 0.0833733385052359 0.0246566023328895 0.0320518397611745 -0.0463037409573465 0.00661268802703971 0.0428614930784092 0.0215786508582579 0.0109002313368521 0.0791779640519382 -0.0186458797248824 0.0211939301285609 0.00265724675762643 -0.100536209774914 -0.0235674840113118 0.0615056817433556 -0.0752381610230256 0.00945175799323474 -0.000737815319231296 -0.0670851410759653 -0.0174314367559571 0.015073103057898 -0.0293837825365631 -0.0192574897682625 0.048330370584157 -0.021453429561226 -0.0222473091004902 0.0280771791727646 -0.0103029119111345 -0.011586793223871 0.00526927875175307 -0.0238530924917052 -0.0457600001209049 0.00407881698733185 -0.0549236245233674 -0.0113585981217604 0.0388418276110847 0.000878735573213049 -0.00506001205194198 0.0319863413002094 -0.0199165394835109 0.00112770676862879 0.0558399087385173 -0.0312440239671367 -0.00555436132855878 0.0486364615780395 -0.0412462767342512 -0.0154667321404502
  7 108.470333363863 ""  0.016153873650896 0 0 0.00961223021683485 0.00684420039801293 -0.00784403746746682 -0.00963062622189185 0.00964670157697658 -0.018818210447669 0.0168668836923194 -0.0128351569463861 -0.00616777787116368 -0.0232411625798164 0.0225198233697058 -0.0154972741265913 -0.0518566467626916 0.0266046825339903 -0.0103951453853291 0.012187620494752 0.00735100177615555 -0.00563576452880258 -0.00845963083086516 0.012283210730569 -0.0162339727282895 -0.0138227154203136 -0.00282688348379286 -0.0301067975649964 0.0136075976683577 -0.0256822972266905 -0.0104030007892904 0.0118539247148843 -0.0143964478080074 -0.0098535007609005 0.0303681708377622 -0.0134357084520258 0.00305650781744737 -0.0294647505846109 0.0266288123859758 -0.0174698901012658 -0.0766029918233087 0.0515887331392544 -0.0237739235842492 -0.0687113319254007 0.00520066666361232 0.0139027655585641 0.00937747111407114 0.0103595893670219 0.00869150496951199 0.0119051648136775 -0.0181885511562762 0.0232099577604799 -0.0127123531279136 -0.0146061106536886 0.0196764246469955 0.0871397345167372 -0.0263522169262323 0.0477893179752151 0.0861079359715915 -0.0224756301259871 0.0405480775768207 -0.00576518654158969 -0.0120993024744368 0.0064666415976836 -0.117995066345014 4.55137480534801e-05 -0.0248929138624833 -0.123393896547053 -0.00030780466411364 -0.0175324930479605 0.0111156217622918 -0.00949904606317649 -0.00365104667129493 0.00854434369706045 0.0103544052918741 -0.0344287182630566 0.0493337879980821 -0.0284719882901386 -0.00327182414292835 -0.00979534561138037 -0.00605218051573647 0.0122494001472193 0.0197920076177432 0.0104297669891666 -0.00914310192387757 0.00139082412466463 0.0265168929037244 0.0210556576544751 0.166156093678141 -0.0365148878485398 0.0752384019086655 0.162081086075691 -0.0293744092804809 0.0618935066448367 -0.194049315021064 0.008962595425695 -0.0513103380938647 -0.200476620129614 0.00616618120947901 -0.0377230732024361 -0.0106926925768139 0.013007080869081 -0.0419807318788097 0.00989446283584548 0.0113047652067305 -0.036412818920837 0.0252819464187505 0.0135924955516587 -0.0478738841560486 0.0414899869337167 -0.0654751698707359 0.000966201320282433 0.0547102447736141 -0.00422038969594626 -0.00580711694503521 0.0807966781397636 -0.0292424047352947 -0.00424587153739611 -0.00958990157503289 -0.0249649114888037 0.0344463008095802 -0.0018545702298211 -7.18710279622826e-05 -0.00462816962297054 -0.0311426696931599 0.0155374102909296 0.0200993429218689 0.00939582790099336 0.00587415392111538 -0.0102420884643436 0.0167451055145483 0.0125379110842612 0.00059496151128995 0.0145204180801502 0.0141781592470929 0.00363791767105319 0.000712830237810935 0.00998598327648303 -0.0367366891556673 0.00695046364954853 -0.0197585334726115 -0.00585281638288072 0.0210670529764828 0.0149843495668427 0.00740271171628684 0.01525364462209 0.0215617663614821 -7.62323335276378e-05 0.0149542217502411 0.0363589938851871 -0.00440531896027392 0.0206898910151074 0.00971040884151179 0.00913498714343922
  8 130.390045176605 ""  1.93401707205585 0 0 0.0061534636916683 0.00285478468707617 0.000931594942925664 0.03488548173948 0.00770327781674006 -0.0262600721948451 -0.0330865067018746 -0.010313787608026 0.0236766467521202 0.0516435874662016 0.0220010102760435 -0.0353851636792828 -0.152696913410632 0.0452898465920346 0.0299783860974949 0.015031089394631 0.0312829579455909 0.0225445308275844 0.0285950943587489 -0.00674487271741327 -0.0415993119215134 0.0365890691436523 0.0140549446125055 -0.0190104461941606 -0.0270939841409918 0.0124271780312764 0.0415365858256868 -0.0401116652583473 -0.0382936974040841 0.00205885232141712 -0.0593848841397613 -0.0161538027178493 0.0451471542954896 -0.134143610168697 0.0470309287013805 0.0245590257428406 -0.23078112698661 0.199875892642618 0.0333603696633564 -0.247233296013597 -0.0873435160270553 0.0807545886515577 -0.0248344269899697 -0.0147566095694437 0.00821707355792909 -0.0425794146449455 0.0133046561184435 -0.0117741924864602 0.0151176951794745 0.00482465255703533 0.00594717032333623 0.030530741306948 0.00259656753160679 0.0102582610300069 0.0422679901494253 0.000779534816697265 0.0150998373795777 0.0448400322906239 0.00125082527764542 0.0168740589824132 0.0572893066366479 -0.00150578434696758 0.0198135607729085 0.0436737533303785 0.000315038685316757 0.0150126699339451 0.0100976152261872 0.00750510623526064 0.00884185128732305 -0.00639379613179431 -0.0287761131654817 -0.00576209860046487 -0.0122826369256364 0.0145408905419279 0.00428215254610406 -0.00241217816796572 0.0482262258336721 0.0168093370676322 -0.035406782533297 -0.0135213418250993 0.0311877979721828 -0.0144810121703826 -0.0255981367703534 0.00934158523136005 0.020878757243601 0.00425497168792756 0.00746610350002051 0.0447037976202213 -0.000614656032152989 0.016078399479864 0.0687632161954546 -0.00319768291070051 0.023314157601042 0.0416710014921448 0.000246168238738465 0.0140936139258102 0.00463093983540781 -0.0355044033077708 -0.00565283659901754 -0.0366867015148343 -0.0256199721278241 -0.0112020917558534 0.00151752103140674 -0.0518381614887235 -0.0117926870620696 -0.00409969903925846 0.0391656204534066 0.0100801508411168 -0.00975953415448756 -0.00890803720884208 0.0012913925172578 -0.0403191906063415 0.0183918277330123 -0.002142762743366 0.00976366934705234 0.0759302750810068 0.0295379107462743 -0.0366999521525479 0.0538690475936347 0.00737045379759383 0.00943705806619661 0.0456255003039005 0.0199474918468076 -0.00790743020770589 -0.0322687276144052 -0.0216084449098317 0.00530638280883377 -0.0329714716441476 -0.0345514251878994 -0.00467898752365971 -0.0238586391371707 -0.0111514599449683 -0.00818907740829729 -0.0309251269444667 -0.0263521831842018 -0.00795808696170506 -0.0392253584429639 -0.0211761494799387 0.0113314407545927 -0.0126683160626555 -0.00143047246421331 -0.00602388776452874 -0.0274640793834406 -0.0178198459527228 0.0100829768713811 -0.0422957867423117 -0.0197823187669633 0.00200071725368791 -0.0497632990913742 -0.0363122889777046
  9 151.249523287718 ""  9.37255054442159 0 0 -0.043756799961357 -0.0104233412244007 -0.0239070286137088 -0.018055128476298 -0.0143643281244504 -0.007346939668385 -0.0183835821201827 0.0202679654383381 -0.0460390000262517 0.119863291907601 -0.0405159854938463 -0.0587060594024304 -0.0377247731946939 -0.0277095108796537 0.0129371271195669 -0.0670704656199544 -0.014276693617757 -0.0437106148230694 -0.0942197819296122 -0.000663858841951506 -0.0637234138745236 -0.0285372639649276 -0.0141415333810426 0.101919701876503 -0.0128307583399925 0.0456751530016311 -0.0687957356817182 0.0147281062316025 0.0191818926238832 -0.0285130844690676 -0.0403477910642173 0.0204349743671406 -0.0560566270709654 0.0363686093601399 -0.0473285165806924 -0.0127751759271692 -0.143495620692451 0.118553507589442 -0.0203234254544158 -0.124363453175249 -0.14110548177375 0.121400849521404 0.0266749252048027 0.0183671527864954 -0.0134918151808501 0.074647220632465 -0.0155553963837251 0.0234585756898906 0.0284859047178438 -0.0088310427490289 0.0101151204303005 0.00443428287943164 -0.00430066608637445 0.00302950248847158 -0.0243550612406937 0.0009271622780822 -0.00630889880617198 -0.0279277307795096 0.00110187700368777 -0.0083032198421569 -0.0182880868927218 -0.001230805082661 -0.00450785676834951 0.0118470417604678 -0.00584105031547375 0.00544975931520539 -0.00555457444317412 -0.00124807190749365 -0.00715528220939764 0.00709369708072714 0.0290875716589388 0.000466210007728633 0.0144579539039608 -0.00983247409910117 -0.00563720983805924 0.00255007076051967 -0.0286484815871433 -0.0120856112435278 0.0413825189415363 0.0132468153930478 -0.05517923496689 0.0106971052949767 0.0272833656363521 -0.0284984174419961 0.0120538906319358 -0.00527145027562755 0.00577248938228091 -0.0365024799546509 0.00373484430622629 -0.00996708980344368 -0.0239782075065924 -0.00109637789890658 -0.006951256538802 0.0246361101566125 -0.00595264226589489 0.0090924700249615 -0.00227547968089887 0.036889497831233 0.00229887668377922 0.0299732177601901 0.0281173982079124 0.00120807373345915 0.00236771266637855 0.0432189193087116 0.00397109986102863 0.00960092536382755 -0.0288955827561989 -0.00550413534700751 0.015718761988758 0.00425893795986194 -0.00592206959574039 0.033658055427272 -0.0112138620491181 -0.0040399588413998 -0.00684230861115699 -0.0518749038122227 -0.0198119871856906 0.0294765744106086 -0.0317234850472723 -0.0079190888276808 -0.00805501435865002 -0.0241153468990819 -0.0130625654115362 -0.0197748074252828 0.0415358891059627 0.0567753920979532 -0.0159823785852851 0.0404149468844263 0.0472334802434761 -0.0165875112187924 0.0355290569389531 0.0240935494174574 -0.031237673766741 0.039103193937676 0.133579800017646 0.00690335904719843 0.101312255376524 0.0372477558840452 -0.047241675318548 0.0356898026474368 0.00474509480415392 -0.0511345624448952 -0.0233853214645935 0.00455394971582182 -0.0848605959803134 -0.0437544571054124 0.0249528998544893 -0.0327912166657303 0.0486775018496592 0.0120165886791084
  10 171.291592055591 ""  1.35862694644658 0 0 0.00459261713787941 -0.00959524881644323 0.00808208373185116 0.0168739018285563 -0.00876901831789184 0.00215561436450419 0.0673085920288954 0.00648974568813712 -0.0288211909243075 0.00937563843616389 0.0036101894482433 0.00246695847729509 -0.00432688262433828 0.00966642389051827 -0.0115904505168366 -0.0368848585976918 -0.00493151381089394 -0.0208286770035171 0.0255307136183551 -0.0197280601554177 0.00234574328705594 0.02082556790339 -0.00212535331284077 -0.0106195479803348 0.0628817029019834 -0.00797084820362718 -0.0717182249465005 0.0963705241009209 0.0284996518778918 0.00120884215236545 0.0904475145871937 0.0112839617320455 -0.045328006497317 -0.00332899800510533 0.0238280742816258 -0.0125221597872971 -0.00967282779323727 0.0108697776001 -0.017052402446731 -0.0108725386317579 -0.000719100804633773 -0.0166060927785893 -0.019595851172729 -0.0722445724396821 0.0440136472792799 -0.0120250096507394 0.0115170428745697 0.00824504381575732 0.0118049770212778 0.0214980518053606 -0.0359956365304497 0.038028518103532 0.0266003246302739 -0.0325932991469778 0.0332533343615768 0.0237076872482948 -0.0404390639810545 0.00348069821078126 0.0279788141416923 -0.0477665134012941 -0.0174454697084955 0.0316488420061253 -0.0563430881829762 -0.00864163908577186 0.0210539482568865 -0.05121770521728 -0.00637788599930594 0.00875432022979952 0.00724089092402474 -0.0122588130118344 -0.0209299106136533 0.0235227114829261 -0.00268335685071772 0.0614671022111789 0.0621577789360468 -0.0165348879602524 -0.0482371040982113 0.0194495616571821 -0.0854493145330307 -0.0949488455422777 0.0875036956811026 0.0330004458433621 -0.12643973489719 0.0422181198635053 0.0586645795198711 0.0250045435915011 -0.0243913697460173 0.0522314322790849 0.020768935159341 -0.0356095175523266 -0.0357933551413606 0.0369855599984069 -0.0614257954932059 -0.015215272308884 0.0118247235429429 -0.0523377367822491 -0.00959651438359854 -0.0557263781430033 -0.0051929437564309 -0.0204274664168279 -0.0381044912226187 0.0664627356868798 -0.0103635930790248 0.0104216902625389 0.0220201911235208 -2.01787512816697e-05 0.0778905494619987 0.0569782702469197 0.00413603181837359 0.0990105172225802 0.0586662950067087 -0.0089762124860764 0.0417007705940493 0.108804877246051 -0.017239844552194 -0.0481407432073698 0.0169621853368497 -0.01002010801187 -0.0632471999724093 0.0565113745258558 -0.0287176796832428 -0.0717772685736998 -0.00565793429931207 0.00713614909175762 0.0033922834474217 0.0800486067531282 -0.0516462243606279 -0.0259441842519749 -0.0570172476810309 -0.018304484227764 -0.0262998660562073 0.0228510681291579 0.0229152112670207 -0.00802199494210775 0.137183529607926 0.0100757460354903 0.0655461859282387 0.0717989500109798 -0.0182624493058963 0.00921103975235263 0.0228271117955512 -0.00909070376191415 -0.0261887512623263 0.0544396853066324 -0.0323556114396203 -0.035931911896059 0.066263571684729 -0.0444670687981453 -0.0284313205272345 -0.040315298906354
  11 174.826153081983 ""  0.717100824032624 0 0 0.0370204942448226 -0.00464018848514554 -0.00319207443982536 -0.025500947078923 -0.00564245294370036 0.00419803785929413 0.0417698221925869 -0.0838412675921872 0.0188373624370922 0.0659529515485041 -0.0302216639395405 -0.0252487419057261 0.0129298723141215 -0.0353184525583427 0.0337599719585391 0.076844600406214 -0.0293577495419481 0.0143940586789234 -0.0944372024374804 0.0340357342101244 -0.0288022604578513 -0.0494330539701871 -0.0438871461816659 0.0896457535298301 0.0286740313855338 -0.13619110551552 0.0170356292673969 0.00882180131559144 -0.0960264354429477 -0.00632232794446337 0.0943228826870883 -0.0875895110363964 0.0617509491697994 0.0630971460925245 -0.0729495987996663 0.017258578900822 -0.0411033979959496 0.0387743611846897 0.0165298422417055 -0.020879085974642 -0.0745647796544005 0.113201133884255 -0.0267990576480309 -0.0193092707330917 0.0115502647190494 -0.0534668619957988 0.00946371459971307 -0.0120512524435104 -0.0259842370048829 0.00546984472331859 -0.00743704032904632 -0.0164167773146878 0.00482787699285996 -0.00497006632698729 0.00287647844520374 0.00156554566760376 -6.95375979408553e-05 0.0077220570114002 1.99486981143382e-05 0.000740426824169231 0.00145310029022075 0.000397337873817955 -0.00129870900972042 -0.0137647934795963 0.00231155476839444 -0.00490762754216067 0.0034322410465124 -0.000158658458568103 0.00210751852933995 -0.00115387876570469 -0.0100957401177105 -0.00147297376986535 -0.000827514062712867 0.00338985429933983 0.00354396615923566 -0.000485853534447987 0.00638577552946015 0.0048130725861031 -0.0526453832844704 -0.0243337893501933 0.0406055274011786 -0.00480876271662563 -0.0358359975868716 0.022888250873763 -0.0241477948168923 0.00628322091897795 -0.00714503715166591 0.00970278171420534 0.00110802500082472 0.00181265792206195 0.00647318199869581 -0.000527721175780743 -2.20553317361849e-05 -0.0159284273275467 9.00424390540073e-05 -0.0051610758907438 0.00306837862528672 -0.0107370254588666 0.000203563523610401 -0.0101357065850151 -0.00839580260708675 -0.00499393454656295 0.000167019634577685 -0.0189539747295743 -0.00253275315545392 0.000433319458799509 0.00816655540301039 0.00360096058557219 -0.000660710338444295 0.00121725880524203 0.00332823435422381 -0.00549436476583149 0.0031326508118499 0.00455434555720402 0.00292830347682994 0.0148038687046847 0.00763940217408179 -0.00987613147802627 0.00662749588515064 0.00550598966186722 0.00249498278546328 0.00328538901850689 0.00358923767152021 0.0443460026193201 0.0449371027628562 -0.0491919251617585 -0.101961575819815 0.0371359296477564 0.0336053620236705 -0.00813257070851495 -0.0108463268324314 -0.00760525053258272 0.0757175836035882 0.0349004692233327 -0.0809952529462383 0.0271914512352147 0.0282461837725659 -0.0389468916602075 0.0131346364985484 -0.0789623897413432 0.00731679459419879 0.0685229407076786 0.0874536401691498 -0.0146564798400243 0.0785314211522541 0.128843339024843 -0.0326652648077826 -0.0808809868606788 0.130958543306258 0.0460843101697823
  12 195.354314104908 ""  0.851412653682026 0 0 -0.000445086283209488 0.0353605667901622 -0.0270400616861381 0.0812450876948878 0.0452108179406107 -0.0944072077164931 -0.0786214683214507 -0.0727995970238236 0.0421627200517643 -0.0390149948692324 -0.01301470693528 -0.0355208719901058 0.0196420746211669 -0.0504312419514862 0.072087185933169 0.017762235498361 0.123272600023348 0.0328919954412283 0.196114098606346 -0.012148424817057 -0.0328252714881227 0.124466370083719 0.122764488279511 -0.196428276862516 -0.0629482433187336 -0.0105281026300346 0.0625993182961524 -0.0886098683221967 -0.197675176132025 -0.0425284066597114 -0.146511999739002 -0.0998587275281974 0.164138043523933 -0.0713729593732412 -0.138705638570365 0.108871293204999 0.107336385978186 -0.0570880216515123 0.172699691488091 0.0657839273309257 0.0121205786638233 0.0303489151791983 0.00679221687570213 -0.0157375574600567 0.0123078397914845 0.0378577968403316 -0.00726090506883749 0.0243614159019565 0.0220346714456459 2.89595487327135e-07 0.00537741529919438 0.0179894844405135 0.00785070842850023 0.00283041852553767 -0.00320648779660707 0.0122382020505919 -0.0084673502014087 -0.0169222000508476 0.0131720173209084 -0.0138659266218928 -0.0143338949694004 0.00857322652056916 -0.0124737572312845 0.00663640539127973 0.0012152197872416 -0.00252259134719654 -0.00822333631234903 0.00831864953974539 -0.000204921513149309 -0.00139612462766627 0.0189973179224896 0.0122126832891292 0.00260212592327678 0.0179504430294922 0.0147232884362137 -0.00329065803993808 -0.0240669983598571 -0.00199579445235989 -0.0119623231696498 -0.0287954620779612 0.00391695962981977 0.0207419047962362 -0.0311919274438535 0.00947654924110938 0.0298837044317065 0.00863804402863984 0.0098332408113771 -0.00602628993569078 0.0147508561619753 -0.00988302379889057 -0.0235234033019534 0.008639770536773 -0.0174340326779693 0.0122542505503708 -0.00357271885734805 -0.000399756936175728 -0.00190042932642552 0.0183081092229197 0.0113925008868372 0.011028663129107 0.016205450554655 0.0180946146109499 -0.00812048856356796 0.0294282207267821 0.0172845110054406 -6.55435001061524e-05 0.0115243826812126 0.0115127518399746 0.00360618691205254 0.0368460131926635 0.0147636444315628 0.0129474604558835 0.0115120133965134 0.028798409419125 -0.0103492377464848 -0.0401147125483184 -0.00931808455009844 0.017433379731791 -0.0298331984374668 0.00971467641951857 -0.0124090085523798 -0.026435066042283 -0.00812685847694118 0.00578303512536113 0.0158560729032997 0.00676413852024278 -0.0201302600041537 0.0112608395519913 -0.00962130078817316 -0.00312592380739389 0.0065255877008906 0.00872904910327075 0.0109288235427353 0.0112061981251999 0.0361931864322286 0.0195734276652535 0.0410929361668891 -0.00375591507975629 0.0024737573640102 0.00997748720863027 0.0116959154155117 -0.0151251870594277 0.000316899712669683 -0.0186393119940879 -0.0267618321605855 -0.0151995516440837 -0.00894490963639863 -0.0286003974020065 0.0173533209661084 -0.0288894265528785
  13 209.875422805014 ""  0.335817765018423 0 0 -0.0064703862735255 0.00888677731528618 0.00181243900980086 0.0243285506214842 0.0134319720451629 -0.0225611371107424 0.00366954395159921 -0.0135524605976982 0.00265859686151842 0.00172192256681039 0.00471901093743396 -0.0123698730355197 -0.000282710851909825 -0.00274686897255899 0.0171416414844407 -0.0230944601719178 0.0376790911617849 0.00428314208021725 0.050987137113782 -0.00738107648730932 -0.0129718440378631 0.0365904520265843 0.0365948586516216 -0.0465720839521571 0.00802413491187871 0.00618459432527941 -0.0182522494632719 0.0229608731595921 -0.0456530129185786 -0.00708601606599477 -0.0123300746616267 -0.0203840886644309 0.0344840073910601 -0.0237026678794252 -0.0246771543527217 0.0262715303617105 0.0167603793853383 0.00648454061792424 0.0429600870730483 0.00440235622452359 0.00304662310265457 0.00896867235406345 0.0124071925668564 0.051285384880145 0.0145670773305206 -0.0580358447129092 0.0197702663809802 -0.0162195328196717 -0.0623628962203138 0.014485972404833 -0.0239561183618751 -0.0526619165811105 0.00667428269451285 -0.024384609428694 0.0161786433452666 -0.00722532982242162 -0.016337200370079 0.0535810071338143 -0.0253231843601385 -0.0165322448174525 0.0217331209118685 -0.0121167308171575 -0.0249590714328394 -0.0410486377556461 -0.00151037490830993 -0.0318668702377041 0.0263045982983398 -0.0382346412578182 -0.0106345876865793 -0.00776169978697074 -0.122107356341519 -0.0373894940555542 -0.00549769894650854 -0.0141897342575885 -0.000799247373554216 0.0107515123388744 -0.0107289521590939 -0.000827554095380337 0.0230719940054003 0.0587296455619977 0.0187013363268285 0.00731665850266616 0.0729145245617706 0.0467690830790094 -0.0739557864433 0.00921247847739241 -0.0323926091758646 0.0352238181701291 0.00129330283601163 -0.0137602089406882 0.0364141435974759 -0.0135191957839553 -0.0194729742262151 -0.058442222374522 -0.00742536643883528 -0.034040149324452 0.0163051001260941 -0.144055608574523 -0.0441446798618993 -0.0821458358983664 -0.118056499248474 -0.0418115321460331 0.0118029193229204 -0.170390567080562 -0.052530142077258 0.00314863986981396 0.0195287131738004 -0.00114021332746677 -0.00531433733050655 -0.0296949635179522 -0.00160646970827767 -0.038058616350769 -0.0157601019389467 0.00564334097858819 0.0285692155924817 0.0425725565640721 0.00284142568286056 -0.0416434844570016 -0.0141595213549968 0.0151805884470882 0.0364591744243954 -0.0396422859815618 -0.0134612341232324 0.00210236090367168 0.0387332633298255 0.0638575088101327 0.059495960087716 0.0437456327418066 0.0600138253160226 0.0231500634562513 0.0517086664329842 0.0238821441886148 -0.0144510300017218 0.039679918089227 0.116071051476181 0.016166396072141 0.0825959006125407 0.0521659767721255 -0.00427777133558332 0.0631556649095741 0.00695010021204809 -0.0175687595723673 -0.0117945017285891 0.0294428215440948 -0.0424412866606685 -0.0317584794835528 0.0443394573886515 0.0434999882511943 0.0283507419227984 0.0336967565975887
  14 217.503833954812 ""  0.533106650948038 0 0 -0.0135844424196816 0.00175666872893196 -0.00941647255924081 -0.0662392510174581 -0.00532137974964381 0.032936383132954 -0.0944823691360785 0.038470745853688 0.0225549874659052 -0.00303568887870836 -0.00171295695338079 0.00646125385460725 -0.00222543926246823 0.00446023608343054 -0.0211370087803245 0.041011425198264 -0.0418365872310914 0.00911308649719324 -0.130542918112818 0.0388232301737082 0.00626596529218311 -0.0917724375755117 -0.0502479621726618 0.0985278206622974 -0.0801348307981814 0.0926632928339206 0.0791705317607469 -0.10668517843904 0.0224578031024135 0.00487976502928398 -0.160320696775162 0.0358439215935232 0.00901941168560683 0.0430768223721344 0.0206193754686541 -0.0383835580088045 -0.0361195471171348 0.00358016749331692 -0.0620233585731293 -0.0116238591932068 -0.00470975178631531 0.01150825789129 0.0127611663185457 -0.019870027250057 0.0688847065234657 0.00539154760238552 -0.00645036087786635 0.0537089352188167 0.0132413063738312 0.00183973845390764 0.0136293217583934 0.0173874659650339 0.0230066871575622 0.00623492702941622 0.0142690956774227 0.0279661468006608 -0.0278601382567782 0.00892842022731671 0.0111616059857045 -0.0486691265986215 0.0136688864667914 -0.00388736365249928 -0.0429704025406467 0.0153346327257941 -0.01874305529704 -0.0124841473518503 -0.00371484591668316 -0.00725864785849199 -0.0131243784912825 -0.0137019911840783 -0.0446258497943068 -0.0045549420831331 -0.00521439021972451 0.0424525616114944 0.0366267167874492 -0.00837526854216528 -0.0686292332598207 -0.00619689104179548 -0.0352931872669895 -0.0442210058458687 0.0762850156388682 0.0567917103260786 -0.0484639426505088 0.101509177330076 0.0204704905775453 0.0346111080476542 0.0215659863978269 0.0158703739263708 0.0488944562970784 -0.0327039024974618 0.0132985486938001 -0.0113710376896513 -0.0534854446254195 0.0133190294206846 -0.0448481633868875 -0.00785719883400239 -0.0144851671607063 -0.0813395861413644 -0.0372848161256831 -0.0314117090848635 -0.0618276276716285 0.0390915708655015 -0.00466396554412566 -0.0167397707139947 -0.0117915095649111 0.000648245955288594 0.0660658945040525 0.0355883243305989 0.00348753875498028 0.0687655250775921 0.031093882111261 -0.0210923646753724 0.0254202677694766 0.0778140827856371 -0.0134128685025315 -0.0754807894883892 -0.0168215304125679 0.00834871665647466 -0.0852228535705929 0.0335591199871083 -0.0189270875040706 -0.0927228041509205 -0.0312823609548798 0.0322136548263168 0.00053902577511727 -0.0614775862360384 0.0378548876687413 0.00772199226223019 0.0257219901348827 0.0431040437864363 0.00633768509207874 0.0269686601735094 0.0208936971104523 0.00777394012956316 -0.0950391562719187 0.0640971792952334 -0.051414646397529 -0.0711827471344521 0.0847164415532256 -0.00753432881591741 0.0519240451213266 0.00952293223578474 0.0261812612518076 -0.0738264528372962 0.0183193978939315 0.00760683331873953 -0.0716001384034412 0.0177866198732063 0.0112572419385296 -0.0179282625142463
  15 257.822479352139 ""  1.48334190808683 0 0 -0.0205308762627472 0.0262694145309751 -0.00396087825727676 -0.0453521681522815 0.0354827058049954 -0.0160486367857684 0.0252304356569389 -0.0233531777372864 -0.0138013676776376 0.0103896551283375 0.0115611556060713 -0.0334393282043488 0.0240640817623666 -0.00928555196097145 0.0394230686023449 -0.0347409779973386 0.0352103664498345 -0.00988647704137195 -0.08279038573 0.0531985455862493 -0.0361852070820875 -0.0583965302815428 0.0152828710139398 0.0318291079773214 0.00904122289098603 -0.0866605379092486 -0.0381763810005725 0.00968203887575554 -0.0072665068303096 -0.0116041130618762 0.0914358706765626 -0.0211886672409513 0.00151505145985975 0.102393645313564 -0.0835778951838616 0.0140564489737954 -0.0282315647777214 0.0434044203034426 0.0108627481183026 0.0147268471924237 -0.00703656178764746 0.154688224397401 -0.000323018267240532 -0.00510630875325356 -0.0032632452654155 0.0858913389869938 -0.0375010722965152 0.0561659439407206 -0.0196336923670411 -0.00958197891776211 0.00528705434572766 -0.0616566889522095 0.0190233992060488 -0.0102568713712231 -0.0227529025629584 0.0185509676305958 -0.0154061553803252 0.0334839324779 0.00679327927567591 -0.00366636521078251 -0.00419977709425606 -0.00536206847486199 -0.0109371359629662 -0.0386062496808496 -0.00985354246629571 -0.00658654106241411 0.0300288553080216 0.00879676416172524 0.00888455085622398 0.00855951317041497 -0.0471675794895346 -0.00371256669014037 0.0118899507257441 0.0361838078575112 0.0250739566901609 0.0135395025495599 0.0531667655669048 0.0222960203298644 0.0156789271233659 -0.0109737876167327 -0.0501114069786552 -0.0154143029787274 0.00147172169017699 -0.0218484001448626 -0.0880199107431026 0.0347776815856678 -0.00411065906387697 -0.0342842789938321 0.0275005737459649 -0.0202008175310358 0.0010991178842735 -0.013689784796331 -0.0191892576870443 -0.0474564943192722 -0.0159812894408932 -0.0075787330177342 0.0391344235956821 -0.0464005502700021 0.0130045849035568 -0.0438164358404609 -0.034816998604394 -0.0302709065170912 0.0105601538229868 -0.104609974008362 -0.00491633044578161 0.0151755612553922 0.0563670578357924 0.0188148193402255 0.010688619040224 0.0426840612435324 0.0262515105411453 -0.00212584874282142 0.0285534704979924 0.0443001563725856 0.0467243779978789 0.155615009452588 0.0260873341836213 -0.0851867980309361 0.0478717172782198 0.0499302633026226 0.0643109110352056 -0.000798690761374754 0.000372052262071507 -0.0500948096358007 -0.0533132513917504 -0.0256074416636498 0.0291318438497459 -0.0366861990241117 -0.0510230512980378 -0.0197746782410054 -0.00403502591248706 0.00233509803404566 -0.0660057720966052 -0.0361358993368478 -0.157230559478228 -0.079891629318013 -0.172269934620445 0.00343301666426101 -0.0104726493246993 0.0308957943888372 0.00701032101201425 -0.0132665263004744 0.0425622465964118 0.0385906158633483 -0.000150738456587659 0.127754513852679 0.00870485044995211 0.0611294104255731 -0.0996702369125598 0.0317848518763775
  16 259.963668898525 ""  0.983265052343423 0 0 0.0142137798469043 -0.0215345144343264 -0.00176082428680998 0.0276025356192323 -0.0329225116820112 0.0157920765527194 -0.046935064934335 0.0376297111233522 0.0134311218603425 -0.00449971630641208 -0.0160645806592899 0.0233512289025564 -0.0220655285251571 0.00290681948288699 -0.0424433583588755 0.0363247589019039 -0.0371845411274312 0.00658404766748945 0.0461483407843266 -0.040007215988133 0.0264513922980668 0.0342088700869692 -0.0226762204548642 -0.00942685014189302 -0.0268586691830596 0.115699452356688 0.0520457526594656 -0.0335866233526936 0.0192563323277952 0.00845515638676687 -0.131647615625189 0.0350911397823774 -0.00792589241097749 -0.0914996026456001 0.0705603656698441 -0.0204455768650907 0.0217598246932092 -0.0417209479548391 -0.0188102304215414 -0.0165799077167695 -0.00326823915550058 -0.144564515438532 0.0331119083735102 -0.0463295374601566 -0.00310158180101123 0.0650298840243197 -0.0312231274171816 0.0100812856996126 -0.0256981276110236 -0.00778435765644806 -0.0268629785975186 -0.0541257092416005 0.000723270548201041 -0.0338431718812285 -0.0138440932617256 -0.007457710102631 -0.0081194897108075 0.0273649669980744 -0.00035320238662015 0.0186394438167778 -0.0297280877467004 0.00545759864755513 -0.000950285524206602 -0.0550482489914028 0.00955931525207848 -0.0228888749273676 0.0316931202130912 0.0112509144380489 0.0223306102428401 0.0183884671953737 -0.0224005800818376 0.0123923639195725 0.015986645268122 0.00799394590254574 0.00957010462721775 0.0119844437451762 0.102791709349251 0.0370187454977795 0.0100397565059287 -0.0588892878532428 -0.00291954736345191 0.0476428490334 -0.062654628439767 -0.010268294358672 -0.0699379537926965 0.00225394232555846 -0.0396871826172742 -0.0101762956877015 -0.0217061441000604 -0.00362728653851457 -0.0360023321910698 0.00756407035832486 -0.00200348986949933 -0.0559342443157538 0.0213344217762224 -0.0261820125231631 0.0552586001398887 -0.00156973053065105 0.0505036055734281 -0.0194378596626512 -0.000639494323054833 -0.0382819692093221 0.00888692942350357 -0.0939978198871366 0.0205168266116023 0.0131866361100682 0.00768173541534141 0.000994472729357818 0.00744692671244991 0.00305314998167884 0.0158928895109231 0.0186402053984771 0.0102994954544814 0.00406519707076902 0.0542170132838612 0.220891456013617 0.0561794361442016 -0.112219545479467 0.109787275109488 0.0369659316946613 0.0705006272465686 0.0631517622097063 0.0307312332514957 0.0489374341425662 0.0309488567536258 0.00552998201151171 -0.0617298604104542 0.0144164486364513 0.0111980106200845 0.0124567337655033 -0.0206681442024049 0.000466693475835249 0.0632432412093995 0.0166264151205502 0.0960004029165765 0.0754758431535263 0.110935797995074 -0.0175448975462563 0.0123285627291766 -0.0506357729636687 0.000602401293040529 0.014119947571632 -0.0309414225470624 -0.0463612456131567 0.0017649870995526 -0.0995342269742721 -0.0208217555968745 -0.0824144509071704 0.078801170942805 -0.0504927739984298
  17 283.10441591991 ""  2.4506246496181 0 0 0.0145697946650349 -0.0252293953339794 0.0133420437114909 0.0689393472327407 -0.0338923156156667 0.00390269337262516 0.0290822272575303 0.00233395102575345 -0.00290007132574119 0.0237080010975333 -0.0196153107208772 0.0195205607041336 -0.0262025726791425 0.00260798263801251 -0.0316070758254062 0.00649914826217071 -0.020894114725352 0.00898792186996189 0.118416266016894 -0.0748813745472127 0.0195719304454865 0.0937474347356276 0.0139145822087647 -0.0441923884488293 -0.0110766580226208 -0.166452673784317 0.0513443094642281 -0.0760443239577208 0.15659752795263 0.0378547013256124 0.191578481041745 0.0341942750671148 -0.111066010734996 -0.247076982452931 0.0866292697005796 0.0444202847545224 0.11858393403661 -0.061370462617538 0.099629836188394 -0.00340607259958719 0.00130988803859852 -0.276876888423154 -0.0317508684011816 0.0497692581497593 -0.0185657721017749 0.0256244126565201 -0.0128324298786672 0.0448379568695749 0.000923802221202055 -0.00782255556952428 0.0462549075677709 -0.00104775146439976 0.0165623840563496 0.0414636170334613 -0.00276927309743685 0.0294387680292153 0.00259147943492958 0.00957495024047894 0.00977271107082561 -0.0172667575288337 0.00944494741918168 -0.011395364994762 -0.00746957539656955 -0.00564136649925041 -0.0218585612050336 0.0269752178458837 0.00672258154293099 0.00285814408353385 -0.0139649807684795 -0.009432983459836 -0.036660134143149 -0.028231964031085 0.00141327849608163 0.0448474078998803 0.0222679203680065 0.0147863927688497 -0.0367830107617617 -0.0190582566793987 0.0100181287270073 0.0552492096708281 -0.0748561519208945 -0.0663432083786275 0.0797442704647102 -0.0270913990265134 -0.00454457683800149 0.0354147900425141 0.0627462699283963 -0.00878863855328716 0.0551802169364241 -0.00482984579244603 0.013634201544274 -0.0239919187125405 -0.0211112457106041 -0.0200695580462877 -0.0406692391036788 0.0281479700777594 -0.0163726944452965 -0.0654354394800562 -0.057652081813131 -0.0441572024880234 -0.0465251847118282 -0.00137123622070405 0.0137110423154995 -0.0308233218028967 -0.0468681255180311 0.00888143167554637 0.0726444896440634 0.0229452782118641 0.00985656998004715 0.0643392879738554 0.01668109449229 -0.0195490541159154 0.0301276336920228 0.0587153303049237 0.0104785009691498 -0.0278360631697759 -0.0455073844226273 0.0220149121332408 -0.0516873263852358 0.0178519794771668 0.0278446699328147 -0.0665504262839193 -0.0385112583224178 -0.0483347876485245 -0.00714278187403149 -0.0536010242315832 -0.0464394934922891 0.0427595660179349 0.00675883499317121 -0.0370240010472046 0.0335422935165469 -0.0136370765179198 -0.0861285410275672 0.0105579441425003 -0.106634263752728 -0.0697220617331899 -0.073267957195844 -0.0355036466989349 -0.0191837536534084 0.0140495762349488 -0.00294029200521837 0.00609239330616076 -0.0224333205837447 -0.00731120239927367 0.0385864521030018 -0.00581892443623561 -0.0234470753286725 -0.0416236082169188 0.0639264672147573 0.0119064857206493
  18 307.519899845482 ""  0.698946510577003 0 0 0.00272703198738912 0.00124063800674587 -0.00103117853837707 0.0289067458452887 0.00279474323167548 -0.0252676868644972 -0.0380798529867294 0.0128061969554665 0.0111883862600012 -0.027826392874658 0.00444685267106222 -0.00617392951012676 0.00995593328924367 -0.00677675529008913 0.00320954833586618 0.0191236231703249 0.0145907820491601 0.0168324585326521 0.0842732736720244 -0.0331921332069806 -0.00162018968392412 0.0474437737300935 0.0328509287773289 -0.0914225749175985 -0.140052570833361 -0.4164530643012 0.210827732126566 -0.359935831053524 0.368472621922176 0.0601713641383964 0.361187308086729 0.0858596991010161 -0.222510956607297 0.247619108305832 -0.0542658089256472 -0.0806693949641955 -0.151910686563345 0.0488897861723769 -0.153922950488654 -0.0233104870225987 -0.0214230399817992 0.24258675162202 0.00896566271276321 -0.0151020047280251 0.0117611116283845 -0.0043265317401543 -0.0007491438736833 -0.00291065751095721 -0.00279748984602301 0.000124858947244843 -0.00987798471875467 -0.0054623234486087 -0.00147820785458133 -0.0109350842112403 0.00164636852076381 -0.00469721893867198 -0.00373042544196795 0.000134573248727498 -0.00170782485427716 -0.000211078253454587 -0.000582204516126229 0.000214032821725603 -0.00234999546524761 0.00289176285823393 0.00079660526838669 -0.00699292579321449 -0.000722317915901452 -0.000528188339089119 0.00229117627051077 0.00361218661603275 0.00819396305299946 0.00878280692674656 0.000207342259398102 -0.00866246672631789 -0.00434815015738691 -0.00667036998350415 0.00824040574707985 0.00687270536871062 -0.0131955568959834 -0.0235709562642765 0.0235672460744599 0.0272512543379217 -0.0283690182295434 0.0219335476956862 -0.00771682114135314 -0.00347746105088562 -0.0145607880264703 0.00378911609551703 -0.0087369179881331 -0.00224757540652287 -0.000228606516040157 0.00127012401215645 -0.000768739953449614 0.0101377604231235 0.00200578456614438 -0.00568414233062928 0.00515946186509653 0.012173072782454 0.0132341571523156 0.0144433724356037 0.00825669704788392 0.00780796058170334 -0.00346468528730809 0.0129655285844364 0.0144565177013172 -0.000865437354679359 -0.013731938719242 -0.00364452233408408 -0.000951470306095249 -0.01417079629548 -0.00371062706295829 0.00312390394412271 -0.00527380658749707 -0.0125974397266664 -0.00457620249519438 0.00524963615357465 0.0181350843000744 -0.0096606401696274 0.0120299310263502 -0.002396372604857 -0.0139893000514548 0.0164876867530462 0.010641990235136 0.013516203293168 0.0115677274263857 0.0136571347164961 0.00393260063992719 0.00274884621436722 0.0126456523087927 0.0105301460103354 -0.00145753612599999 0.00549844434648245 0.0198632791303821 0.00579564499658525 0.0529254454721424 0.0164429790430023 0.0506779500220083 0.00457074587608806 0.00819500346667105 -0.00401232770805937 0.00426012819782375 -0.00128801684212453 -0.0137669602030791 -0.00986737259388439 -0.00947406122476179 -0.0388398695558033 0.000984424917568669 -0.0056190440364224 0.0106039707696348 -0.00893508398023996
  19 311.789017164581 ""  2.31404520232942 0 0 -0.0218338042340109 0.0114688047976002 -0.0057589617207437 -0.0548911443122723 0.0151838966253879 0.000475183526843314 -0.026325640211693 -0.00173055962467203 -0.00314843018177689 0.0461723612659624 0.00254137331466098 -0.0370612107371775 -0.00455416509234028 -0.000264482028263612 0.0209616214468565 -0.0094957144606103 -0.000400309088389186 -0.00289678446404596 -0.136790613564793 0.0456019898284339 -0.0496622344370743 -0.0797955508202683 -0.0210846870064457 0.0971579707107904 -0.0726818771118274 -0.194067807958797 0.0703731353793419 -0.160649171362809 0.143774465495703 0.0155395640178633 0.15358734845255 0.0277132133084935 -0.0894624583112716 -0.401651179991536 0.0130412694329399 0.164318983632697 0.272059915611475 -0.0618424919302455 0.310683351895273 0.0581356755376966 0.0399863437002217 -0.341222760107749 0.00871719924851346 -0.0267149375591353 0.0278594732640285 -0.00742319041852685 0.0139665376261157 -0.00673359074169658 0.0114521938043376 0.0132120349633089 -0.0249226571830497 0.0171793670686163 -0.0020487612096888 -0.022490981206499 0.00243309533119045 -0.010133036444317 -0.00619805973065142 -0.00511886090984712 -0.0047425890834672 0.00215659960158685 -0.00367436222815607 0.0105773167846485 -0.00505719404877984 0.00658318595569838 0.0162087343899939 -0.0243004954483615 -0.0037366131444753 -0.00869558106714952 0.00791709958315906 0.00705594247765173 0.00777796106806635 0.0271996010410849 0.00386475994853113 -0.0468730115266574 -0.0208506810661746 -0.0161479866856454 0.0147899194643258 0.0172396227052037 -0.0353838657697039 -0.0428318095165857 0.0548267075441621 0.0457974140115969 -0.0585057387163255 0.0388473082441948 0.0269105378640559 -0.0161918344244794 -0.0350214342639464 0.00448988034264682 -0.0211279450977609 -0.00343900286185163 -0.0093790551482083 0.0183021500571558 0.00225597972887638 0.0074484288380946 0.0232488562813692 -0.0261655975861848 0.0442856689306509 0.0484265314090661 0.0831067016459199 0.018166702986032 0.0313388065485599 -0.0316384290919625 -0.0278070132434609 -0.0462775607857378 0.0555443658055828 -0.00931003420427473 -0.085694288331847 -0.030427358744918 -0.00991054554761572 -0.0535549539440813 -0.0108542779976313 0.0407359954981018 -0.0354127494749358 -0.0512024766114224 -0.00878785705360879 0.0173779966383729 0.0415415794814403 -0.0315077667639013 0.0226023044566389 -0.000326115027113757 -0.0271405658137623 0.0276382338027079 0.02335097686339 0.00568036919057237 -0.000800228681271349 0.0161063194523962 0.0328390045671649 -0.0183626776465669 -0.00349286248560771 0.0138820060213192 -0.00511935988388997 0.0158336719550962 0.0149019994175112 -0.00265885156806942 0.00308536205044297 0.00823293921431607 -0.00734746792630822 0.0144487909097395 0.0122046178758065 0.0110805801575353 0.0148669763889562 -0.00941015527959606 0.0296430950097344 0.0098616778352207 -0.0223514400785729 0.0512339202667508 0.00802234921671605 0.0379527322075478 -0.0436247969312979 0.0137009441687797
  20 317.64167060016 ""  0.0236778231029388 0 0 -0.00160176671278546 -0.00107702246643648 -0.000894618740472415 -0.000630056530486724 -0.00143144381161711 0.000651447682240622 -0.00193208847395251 -0.00151729206147892 -0.000961389134361223 0.00307397864848067 -0.00314830660245431 -0.000225948623669269 -0.00286236602945589 -0.00176551791217273 0.00195481186671029 -0.00124125581110216 -0.00172406466461731 -0.000967750580979491 -0.00279835387621281 -0.000636447880566856 -0.000671118233472683 -0.000793755246657557 -0.00100953795211418 0.00439820264395772 -0.00231520190763985 -0.00316433951254536 0.000146669726691127 -0.00339949781470744 -0.000529073902834715 -0.00111072414431105 -0.000650983545152109 -0.00135709010975189 -0.0014165004286254 -0.0272528740242533 0.00301803161832544 0.0105883852334916 0.0132353348395095 -0.00492621509734766 0.0192067579404751 -0.000590112032285353 -0.00203149512648019 -0.0219086607321443 0.00536098354607503 -0.00423435583809978 0.00064703369684053 0.0257906369532663 -0.00904569225841782 0.012973919367773 -0.0199513187296585 0.00304308918496669 -0.011411673169412 -0.0267604536631081 0.00906357043303318 -0.0142510535487343 0.00876158283643704 0.00277980708507484 -0.00366722461969608 0.0211179686346429 0.000750453242272696 0.00131422195969725 0.00804496098544359 -0.000117734082136472 -0.00346152122123975 -0.0197767124251603 0.00301919664756585 -0.0121994779692573 0.0121364690300624 0.00147963599622137 0.00501750887902347 0.00981172738358175 -0.0200372968180083 0.0163959886567201 -0.012087693391029 -0.00143174800077939 -0.00897609365524516 -7.00308185994225e-05 0.0273668459220493 0.0169751801740088 0.00263818437103691 -0.008361958655097 -0.00786485466614715 0.00672744892726104 -0.00630957127076957 -0.00181042352441371 -0.0339565671121555 0.0114741807085504 -0.0149095128756611 0.0251489716519415 0.000315007390197646 0.00121094997381141 0.02206065486147 -0.00450996206497708 -0.0014276518262753 -0.0197139385906716 0.00357359527413983 -0.0124105466770241 -0.0735069719620957 -0.170986637003195 -0.160307792574209 0.0389023969170586 -0.115480788481206 0.25021124459859 0.0607348913193384 0.210245670636721 -0.0255324246390517 0.0562358421970442 0.107616070352067 0.111604563705857 0.072316018658836 -0.150366389957154 -0.077990888331866 -0.193733899425042 0.0351058124130583 -0.0784973095538815 -0.0980573084202388 -0.393620739559111 0.142129944293487 0.327511768341546 0.120540893733753 -0.267672524605463 -0.255639746483634 0.372552766751913 0.190755726017063 -0.00265350378559849 -0.00267402336293227 -0.00357883655250206 -0.00399912202207126 0.0014006680622643 -0.003852745237632 -0.000812783803127471 0.00106663650825636 0.00184613692914114 -0.00744724915243763 -0.000422437335082411 -0.0132562787657484 -0.00296833974683047 -0.0138116906061296 -0.00205841329130212 0.000729466058429168 0.00205072927830766 0.00261733657816886 -0.000645755532229605 0.000572534886742652 -0.0005616383604581 -0.000644845152655194 0.00439663961107529 -0.00154101902178762 -0.00255743649863401 0.001639172829434 -0.00105102495654356
  21 328.53432815076 ""  0.211286809377647 0 0 -0.00592544937004824 0.00344858336941498 -0.00411688087157758 -0.0175083723041674 0.00917762148216221 0.00263508024373273 0.0013212845326476 -0.013931782390969 -0.00506414714529662 0.00628169509653857 0.0109060524126492 -0.00481458843076179 0.00477455120813126 0.00885987714112931 0.0168270809672516 -0.00481130366079108 0.000594066063149628 -0.00484654510551059 -0.0408948621462766 0.0211892843441934 -0.00926282398548952 -0.0264649478656089 -0.00664462554529451 0.0259644026968832 -0.00737535989240916 -0.0486277122937358 -0.00742400882167549 -0.0147465041746818 -0.00222648079335504 -0.00635451319479566 0.0370575567975552 -0.0118268941832019 -0.00104711479762457 -0.0619946792481979 0.000139039168069954 0.0417906125715527 0.0544084217707626 0.000417931184087613 0.0708201543354194 0.0187673679775846 0.0212666311517404 -0.0383997432763409 0.00967491131806754 -0.00505493467726558 -0.0370902389512125 -0.0536318012984974 -0.0678050923095947 -0.0327126580338506 -0.0293632073672219 -0.0747070069297072 0.00399166570005359 0.00167693962174026 -0.0383502856706222 0.00342355850522826 0.0218644706715595 -0.0175552417881651 -0.0260850234167812 0.00904593658151862 -0.0026550854032862 -0.0266848227609127 0.0120126465486099 -0.0561542262879452 -0.0191686723304866 -0.0110874490379196 -0.0726916769473243 0.00977274289018767 0.00156092972043685 0.0313835384636834 -0.00993492446085636 0.0214938373992228 0.07446513633357 0.022241127080227 -0.00644965405905542 0.101890545075763 0.0432583573835795 -0.0172454146609169 0.0419642019639605 0.00598803196559392 0.0368851008859474 0.00313045463662067 -0.0604513910166209 -0.0113734076337683 0.0355759167773171 0.00179655756585247 0.00111760677243137 -0.0103533286328228 0.0380245990816987 0.0327294185410663 -0.0130101693973454 -0.0233326019646358 0.0250388765280034 -0.0777032551857404 -0.041536396676165 -0.0139411739843422 -0.0770220744733489 0.0105972618849116 -0.044149669704339 0.00903543833533753 -0.0697594610792617 0.10321690683729 0.0169593926824207 0.157806095622993 0.0309808531472824 0.2479615268757 0.0137751931046879 0.0142866616553867 0.165166542853942 0.0565652295013147 0.0161243675071079 0.119897124180597 0.0269455019706435 -0.0643417862593551 0.0801844477680787 0.100002045606675 0.011746683575735 0.127881420515624 0.0142337935148709 -0.0994075159940522 0.0312573361959391 0.0449861564045052 0.0153414612372782 -0.0116588076083068 -0.0237035698545321 0.00794978523846673 0.0208783229937061 0.0195786332678982 0.0405818699463015 0.00392830313699223 0.033813207044863 0.011186736407517 0.00584612486843708 -0.022641853627155 0.0200663335445782 0.0123996394682342 0.0689475102588626 0.0109902306894844 0.077341800970019 0.0109615048198673 -0.0200060329238546 0.00317051768364605 -0.0416702026676706 -0.00736559473620823 -0.00327820592183431 -0.00319354596369025 -0.0187504218625256 -0.0285066792904909 0.00753122456080688 0.0308629402958785 4.6106835279994e-05 0.0150512138488501
  22 339.632855473328 ""  0.480109856674488 0 0 0.000366910376540294 0.00690215845362983 -0.00720405132830335 -0.0347543357782582 0.0108842993669803 -0.00265089292299078 -0.0227782944160824 0.00602922999345256 0.00341620160417953 0.00304903237991445 0.00922878412752364 -0.0187314900096555 0.00600255579507667 0.000718231092877545 0.0144779954768997 0.0130824605642313 -0.00108040832453584 -0.00191252378140114 -0.0765397909554658 0.0350399504885878 -0.0229319376263059 -0.0532393495631918 -0.0232982381668282 0.0365553036757133 -0.0344821382719188 -0.0435316936784226 0.0445315939908045 -0.073600603252656 0.0471868217859318 0.0013631361935096 0.0195258012942142 0.014583557742152 -0.0250445861019294 -0.0507478561996848 -0.0226026355814287 0.0358333056877103 0.0500469466764771 -0.00149543823845684 0.0655706184417219 0.0209561375616031 0.0172245563322119 -0.0235767342282459 0.0213875738373001 -0.0132963096561051 -0.0205278465733475 0.0118684728054504 0.0157080962612958 -0.0305518447079582 -0.000668235349909073 0.0104120177938568 0.00876484342824968 -0.0147512208000475 -0.0121238756222595 0.0173050121915432 -0.0215981373567017 -0.0154879123156131 0.0446856067763526 -0.0176206564885062 -0.00302379981773535 0.049652498966785 -0.027490783006894 0.0208607931740751 0.0527582550824231 -0.0138056423037447 0.0314196502803396 0.0319119492329146 0.00243323533798208 0.0053850581478772 0.00485737116315269 -0.0345997697705211 -0.021546360839153 -0.0973675737402784 0.00143794412668623 0.0493716061903049 0.0380290108141612 0.0835685629183193 -0.0199339769304957 -0.0590619796133972 0.0522804029405315 0.0129192864921444 0.00858704436534722 -0.00727871499575351 -0.00230320169239487 -0.0583175177600102 -0.0151309615496295 -0.0249491630070857 0.00190992656950648 -0.0243128648390903 -0.0317298885051977 0.0480043498489479 -0.0351453446637012 0.04000182019941 0.0700214034466859 -0.00646014531853708 0.0495685072407596 0.0298743813692185 -0.144049488652365 -0.0927905101225599 -0.219452910975725 -0.0940126584328598 -0.0569031737275025 -0.00579102967111873 0.0848257343990492 0.052083983863689 -0.194270262975548 0.0263871056802883 0.109274080476319 0.0673918471738102 0.0336930384024963 0.0619079482635235 0.0150975914268183 -0.0598733357089097 0.032758560405364 0.0830483825865477 0.0531149598300162 -0.0170350733911597 -0.175463658810882 0.133818588976256 -0.0322936402101855 -0.0349104481158963 0.166494799871911 -0.0480278060307458 -0.0467533985949894 0.0426142304919391 0.00812281861429996 0.0365995006895322 -0.00889092371147898 -0.0453759745269434 -0.0208363616208101 0.00859514115171407 -0.0478869576371102 -0.00336049448638104 0.0927171909220417 -0.0157593153832742 0.111072992086205 0.0500878580545581 0.100954443269672 0.0206094207616111 -0.00384294035930104 -0.048551123823998 -0.0104054933869171 0.00494667618049288 0.00537873433382027 -0.00258020657793002 -0.0165969989895016 -0.0211486191246353 0.0129485835633723 -0.00818202804159377 -0.0404684939539142 -0.0218517215303909
  23 356.277692156602 ""  0.15107229687835 0 0 -0.00378345686491476 -0.000890852025592902 -0.000596551887890531 0.00987665371282664 -0.0025621804940942 0.000534019277394736 0.00204964733995893 -0.00461901341773868 -0.00298953935269174 0.00106960423943195 -0.00631624682854655 0.00605378897426022 -0.00263657383396168 -0.0023974134669356 -0.00273826459047359 -0.0073642638792402 0.0019836226430122 -0.00171233714747805 0.023054931438407 -0.00981124450923308 0.00720640344866759 0.0166225862362989 0.0110572358057741 -0.00854467316797031 0.00276564813009889 -0.00135790385396297 -0.0108202535690656 0.00884085833876236 -0.0111337991564442 -0.00330074666662943 -0.000121793207341646 -0.00611900718146648 0.00388389482720408 -0.000350910239612463 0.0102308648878936 -0.0041719655219958 -0.00600478792920993 -0.00432306598652234 -0.00759109664453618 -0.00566356119503138 -0.00766217475735715 -0.00664992370041875 -0.00685842116172652 -0.00120120739112927 0.02523870548941 0.00977527547620732 0.0219135269869757 0.0147559634223288 0.0120239179966346 0.0230566739512847 -0.0106010114936178 0.00720906694884697 0.0058041789277239 -0.0100903228318038 -0.00734025463696627 -0.00402947010032971 0.000272529172028185 -0.00942191033867497 -0.00498273050607332 0.00283335535603237 -0.00184555591600559 0.0131070739249484 0.000326431967328371 0.00869280751810092 0.0194986029082123 -0.0146203960256226 -0.00700494505322516 -0.0144774945247793 0.00339205688711966 0.00066325101444074 -0.00157001067229696 0.0181798060931723 0.0122012949837104 -0.0650111505316328 -0.0279693522838007 -0.00421848805119713 0.0155366115605253 0.000219512011146942 -0.0398574346445701 -0.017415957586919 0.0324715569399357 0.0209092971351721 -0.0277773351785648 0.0284636674896787 0.0137668658063264 -0.00837184302949374 -0.0245357103781999 -0.0104598815841131 -0.00965404528056731 0.000567791181801634 -0.00109101540072324 0.0195518151009572 0.0101416207414523 0.0108094992273481 0.0217722904558048 -0.0148387190776533 -0.171579523911194 -0.24384208180894 -0.285514145068161 0.0845173508787803 -0.165482726675522 0.415390211216201 0.0933271567469355 0.414197880102648 -0.0580883578900327 0.033094263711285 -0.0695937144817891 0.0390408805803853 0.0534770101724888 -0.135957768109757 -0.0611203011316333 -0.0278122978675371 -0.0342283579766173 -0.0948950206891746 0.0662147329463831 0.291974784798141 -0.0587905672876149 -0.235184529644678 -0.0286851308369075 0.145429906596785 0.161024937897109 -0.181797237897837 -0.0901940403990936 -0.0146332150672664 -0.00916071523548039 -0.0135759038879053 -0.00457428948096283 0.0115402987361116 -0.0015684361005777 -0.00247945422719902 0.0129646360253742 0.0127142413105809 -0.0344031400684557 0.00108764224703302 -0.051859641860819 -0.0141734289973652 -0.0564159090598381 -0.00767077796225634 0.0101609401234663 0.0163282609706407 0.0202726987074054 -0.00390500046107909 0.00159447497090113 0.00123506859500776 0.00261201446523634 0.0193666622745027 -0.00601302197543234 -0.00302458028412512 0.00849402147152449 0.0027426481380581
  24 368.600045940676 ""  0.397955224196214 0 0 -0.0124675204600059 -0.00648893364052128 -0.024114057358423 -0.0227627309677681 0.0233256655955384 0.0431618921849815 0.0313381196153857 -0.0897891275090057 -0.0379013391420089 0.00590920332837533 0.0755929521525357 0.0424202529904685 0.0333967134589223 0.0832619425074271 0.0612353950635143 -0.00732432781066194 -0.0266165786906538 -0.0306934060629422 -0.0690825397358781 0.0580499708058424 0.0282949509161641 -0.0457019600457999 -0.0248684453666524 0.0725283755856874 0.00797837787960376 -0.180398598346307 -0.110391585196803 0.0321465529084867 -0.112394754674599 -0.0511385219097326 0.138358221939814 -0.095927480880574 0.0420770460562956 0.031905147305294 0.0474439441997952 0.0631842933980367 0.0461991579767567 0.0777953315032459 0.0744314769259468 0.0479947636230277 0.105947152032603 0.0766152947232978 -0.00185152725134473 0.00560628796458887 0.000383670612904122 0.0203814755696512 0.00295703385754834 0.0141025729806609 0.00458680953006262 0.00818998415451307 0.00636141184100659 -0.00343827350927979 0.0115724542228702 0.0036915846086449 -0.00157326570356228 0.0109078698850922 -9.98770515524087e-06 0.00133285114532923 0.00486004614201882 -0.00279760456625914 -0.00447152627216275 0.00754313245252353 -0.00396112011392642 0.00119768470786678 0.00584526164415643 0.00223640338319188 0.000930167149329983 -0.00253979278297218 -0.000858004934826826 -0.00145145560806212 -0.016287358927132 0.0038577330310213 0.0035997409252127 -0.0148710695533589 -0.00918291835711149 -0.00405408614495037 -0.00407055856748523 0.00298408774759139 0.00826333911592468 0.00885805876584292 -0.00674450508693935 -0.0106815238788863 0.00830792297433535 -0.012037772385651 -0.00741435655209057 0.0138581908234468 0.00431928063076368 -0.00297397415665233 0.0153664523674272 -0.00150739726278316 -0.00956894674180463 0.00647342892796409 -0.00702926441380914 0.0033583459219909 0.00262083311337835 0.00349206316339822 0.0119622090135504 -0.0195247307237547 0.00820228562119524 -0.0123612270008746 -0.0150576680200834 0.00161971896363203 -0.00659050420395109 -0.026703839885098 0.00845155718725047 -0.00503483762164172 -0.0357041275831837 -0.0191741361000593 -0.00589539408753538 -0.0103788665236539 -0.00192078140110604 0.0268351079637373 -0.0123287284753059 -0.0172976593630429 -0.00294262924861618 -0.00578042485351897 0.00903598768219427 -0.0052176467739891 -0.004309630627071 0.00372712921973563 -0.00985337623444169 -0.0035896217992579 0.000801444497459684 0.00407994328731216 0.0049038577635449 -0.0247785412547604 -0.013875253273265 0.00119128671620018 0.014169382789012 -0.00208699710863785 -0.00549052796445496 -9.93620403062474e-05 -0.0101978686742143 0.00089635406648116 0.0910651883090539 0.0659076828797212 0.0854469476973483 -0.0627857816755686 0.0134485089889096 -0.0184239894738203 0.00855475154801125 -0.0451665012240228 -0.0869521286472204 -0.0979757485968966 -0.030695730947131 -0.22755596357956 -0.0611827741795419 -0.0755081206873147 0.0158078241094299 -0.115752538056831
  25 383.62692879773 ""  0.583300242695185 0 0 0.00279116311430987 0.00257916811406368 0.00143036916269396 -0.00108567727255335 0.00167728127353673 -0.00083883756794177 0.000929795176686111 0.0032079847013129 0.00336474232176219 -0.0016834018562715 -0.00121657162064243 -0.00128070744180252 0.00375609644426014 -0.00357258162652808 -0.00181902869310739 0.00390612320365677 0.0028542161380351 0.00244088299392957 -0.00130462471941772 0.00301746507523694 -0.00027847441345651 -0.00169992143227048 0.000436921905710836 -0.000630965021189165 0.00139877245432712 0.00508802920055775 0.0054886305039755 -0.000108732639464292 0.00304529082957961 0.0026575874319292 -0.00115297506549097 0.00323106831633434 0.00251492229079338 0.0155323114849532 -0.00753062297720627 -0.00646494372996236 -0.00370021345739569 -0.0026627950198978 -0.00983258455634001 0.00363433216149429 -0.00164499355210415 0.0108475704574864 -0.00916918551007164 0.00954891374732025 -0.0124489006390603 -0.036392561003228 0.00341702150141169 -0.0186843210627184 0.0401689611359121 -0.0159276721805285 0.0276868723914735 0.0285714357602136 -0.00283241252782942 0.0216281056301281 -0.0481410138061781 0.0196950342939012 -0.0212208875064756 -0.0640278808307888 0.015197329580444 -0.0329473566495805 -0.0447964136832603 -0.000512959260406023 -0.0249433300514056 0.039401934235842 -0.0208455433896907 0.0216365516488052 -0.031822585222376 0.00892804829649226 -0.017744821498599 -0.0386894193784911 -0.0805825492958412 0.058714701015317 0.112461901040176 -0.0118286720824588 0.0332354496264817 0.00605265836555387 0.0765035306511112 -0.0526540514425044 0.0116598203008382 0.0220714728543933 -0.00955752894158529 -0.0247965764083767 0.0237574950962846 -0.0128897756205665 0.0377065753279214 0.00634179682515416 0.0374647750925143 -0.0616526723423795 0.0343816720864927 -0.0278220849142486 -0.0655314124670829 -0.00572789525281907 -0.0412207585223332 0.0526377632727741 -0.0342767583417541 0.0280670984094279 0.0647794920665289 -0.147195744025425 0.0575548767836197 -0.0994188839394387 -0.097212837550199 0.104013540991812 -0.0931458484103492 -0.106112264542931 0.102903476254412 0.128330629682298 -0.110991051425426 0.154818985123447 0.226041241203327 0.0648555082442533 -0.0466821522128739 0.165270603325842 -0.0220682749969715 0.0522152666125418 -0.00485583628293192 0.0571715941456712 -0.0700482403904666 0.0243763063823523 0.113876371423657 -0.15022212687918 0.0419360846382106 0.149565565414063 0.0225177584167988 0.00435490499612689 0.00702007543289789 0.00574982517697871 0.00873131454226446 -0.00735933058703576 0.00335154538815527 -0.00266346132483164 -0.00447933376760644 -0.008994169622255 0.0204335308099212 0.00018452999998559 0.0256507191865459 0.000955309260775196 0.0342936829165895 0.00384844988378961 -0.00765838041739361 -0.00592458115253576 -0.0117751061509097 0.00311113904251607 0.00456524368942985 0.00227248322524493 0.00248614095256552 0.00190546090722735 0.00299944377648585 0.009138432527823 -0.0112421588885958 0.0054759612909222
  26 391.043033495129 ""  0.107371354433392 0 0 0.00806371274149652 -0.000100334743182994 -0.000594078403624155 -0.00802269145203395 -0.000938938021019916 -0.00546072264322215 -0.00552568541871251 0.00918035370417002 0.00511277541793207 -0.00233201186828421 -0.00236174569387623 -0.00993035238463402 -0.00135706932359624 -0.00615800273067449 0.000277790767350211 0.0130148253078868 -0.00221868652669284 0.0019895923798924 -0.018687402566871 0.00619003496670939 -0.0102822033877396 -0.0141236602453889 -0.0133896964996607 0.00201013473821269 -0.00393110985118532 0.0146960507498576 0.0228041954745942 -0.0149658035527469 0.0158594517969007 0.00400592383037385 -0.0143386700551568 0.010813181167372 -0.00724482866977851 -0.0101842364138877 -0.0130813098156947 0.00383753296628632 0.0060320400412137 -0.00415651194439116 0.0102336759910286 0.00143523813618492 -0.00257776995469644 -0.00357491635912318 0.000174614244273645 0.0206010296814311 -0.0196601337300183 0.00231190696415657 0.000838090891240248 -0.000877672049777242 -0.00558160809554249 -0.000821514465590384 0.0204482761150018 -0.0270244933844443 0.0167134167515857 0.0130926345727051 0.0160580364484285 0.0186186817860891 0.00266291502028997 0.020564744268349 0.00818035930237657 -0.00587566384870385 -0.00084182676404376 8.95881012783789e-05 -0.00757946523289197 0.0107613181152319 -0.00825484459442649 0.0209006180374405 0.0113144516890928 0.0041339199213579 -0.00804287993223841 0.0074335461765423 -0.0267013880845705 0.00299670779659315 -0.0104657923672883 -0.000335151801169602 -0.025484350718524 -0.0209353229151024 0.00442316635366713 0.0187018370700268 0.0642177058137246 0.0545522577313081 -0.0251486716305657 -0.0526480520715304 0.0585447924587263 -0.0498198299925664 -0.0549908608555284 0.0344059848411375 0.0206432349187115 0.0260117151446255 0.0302185363556429 0.00254797136330675 -0.0338383925546014 -0.00520032411393922 -0.0293496350286544 0.0120539572517823 -0.0183077567166648 0.0239594366806897 -0.0381653898752938 -0.138079399638383 -0.118820423449727 0.0152872321458911 -0.093001502240763 0.167071065082026 0.0397312856639193 0.124464881219488 -0.0231286359200713 -0.201920444970295 -0.262875519066416 -0.399678967103506 -0.291320736598515 0.323843083632983 0.19712181547975 0.453593392202802 -0.075638789536995 0.108828312322234 -0.0286744320093541 -0.0734032856617148 0.0789907889324708 0.0234365826675743 0.0187384690239403 -0.025710731434418 -0.0976674219096496 0.0656187097822569 0.0359181539753985 0.0194604520097895 0.00547995106497585 0.01490464979792 -0.00732490440880831 -0.0228038358674345 -0.0119860285689057 -0.00315595808151425 -0.0223624711718054 -0.00376425877476701 0.0490097798961984 -0.00770046841910262 0.0496018167518254 0.0162000571737706 0.053492555475797 0.010121808602008 -0.0047767262062364 -0.0250797019072943 -0.00453604878073451 0.0105897368179368 0.0053800604822874 0.0031793082520911 0.00216989749427952 -0.00218727442983027 0.00827417799718032 -0.00255491790888062 -0.0221450860547531 -0.00261173487331
  27 393.374169570023 ""  0.854967936816943 0 0 -0.020949530597441 0.00092347221137535 0.00108201417731017 0.0230780097957421 0.000207051332710153 0.010579302659243 0.0119552580413462 -0.0207738900943668 -0.0126395664339632 0.006916622876131 -0.00295789278728534 0.0232205056356367 -0.00190985044785189 0.00808276500617054 -0.00560271326733888 -0.0345980611794603 0.00785277934173235 -0.00543603531476259 0.0553335316847905 -0.0207036459936249 0.0253001908542569 0.0416093858217194 0.0386568989381784 -0.00974722290648269 0.00891720004561333 -0.0307963778234594 -0.0536874820368746 0.0350640004423797 -0.0376691463674686 -0.0102588848898558 0.0292617651154001 -0.024915574056319 0.016399078567777 0.0107147384433753 0.0354507621021824 -0.011580742078175 -0.0155481497251462 0.00178741717606821 -0.0255865833610026 -0.0101840124064754 -0.00479949203524287 -0.00928529782882895 0.000691266488635054 -0.0545269399125756 0.0457844987229444 -0.0079672140167181 -0.00608310682364619 -0.00175519542703693 0.0168044427502744 -0.00346948210017173 -0.0475009954125976 0.00434795993211177 -0.0341245538404448 -0.0481274181962793 -0.00739648742890779 -0.0535692118387176 0.00560886901068203 -0.0184759236154597 -0.0244172927852214 0.0277037841276323 -0.0146925128508016 0.00113806499478323 0.0189116900252735 0.0285814842023391 0.00851009040633426 -0.030440463542031 -0.0134074454311 -0.0060522966247395 0.0215557075016268 -0.0246818052708627 0.0199954313408943 -0.0354286286155172 -0.00112328048451436 0.0183471599510162 0.0503024844080087 0.0469154241389609 0.0439044447285542 -0.0242844768230169 -0.165007865233928 -0.142480422241597 0.0592707545743739 0.137943919667177 -0.153594326225971 0.124607666935064 0.00663666825848833 -0.0651004071242362 -0.0847750876234774 -0.00567889887407259 -0.088764024554611 0.0143756674799787 -0.034318266768995 0.0317351213543077 0.042424949667261 0.0466359665912206 0.0316422754129769 -0.0323134166228056 -0.0826298970549306 0.0309148731703429 -0.0571519747088161 -0.0311582467776706 0.0238176239889822 -0.0437145539140056 0.0274336688616746 0.0271752325075349 -0.0775386774972528 -0.0686679110902779 -0.0720222398529086 -0.0832090196139628 -0.0890394270627886 0.196874019762157 0.123803077798306 0.178029050092989 -0.0329936311365148 0.154103481947811 0.0134045992479308 -0.0245989660306075 -0.0693597439286552 0.124419059589235 0.0762875289724434 -0.118251429155734 0.0724282972413394 0.126563676259772 0.0550848838828699 -0.050722507071495 -0.0142624053635292 -0.0366080865637592 0.0253042438545414 0.0558807677272683 0.031934688655786 0.0077880340240429 0.0568892237922627 0.00649660966076753 -0.120925299960817 0.0186664837117844 -0.133448780930763 -0.0485870496743143 -0.140945207345197 -0.0210682128250015 0.00791601875723554 0.0645651730739985 0.00614674893511877 -0.0239061573781504 -0.0045231832772742 -7.31126250550796e-05 -0.00434899883677787 0.0300338629573776 -0.0169739264452962 0.0193216107315842 0.0502491774381137 0.0217768530063249
  28 427.044510994102 ""  2.04151005294082 0 0 0.0342924329570743 -0.0674800851862243 0.0521611389611952 -0.0428664072428112 -0.0380927472269158 -0.0536408724146085 0.0259179211531016 0.061274630408763 0.0375783836950602 -0.033421429995286 0.0585985316130117 -0.0944572412382997 0.0252565652288529 0.0091461170466347 0.0637548994823987 0.0384501627667877 -0.0641128147702184 0.0554298683167442 -0.107007189031623 -0.0561574847021268 -0.12095816816972 -0.0838851731979723 -0.136418062286053 -0.0679217497957567 0.0497443925266976 0.154811369666218 0.058982725531262 0.072455492296743 0.121285550310402 0.100186724703702 -0.0678287970571738 0.0770065440116565 -0.0872242773147262 -0.00325273470436641 -0.162423480400788 0.0824592194999298 0.0761414944069785 0.053987371764809 0.152973638885702 0.0659841123351151 0.0785548152432967 0.130944663908385 0.0101064414276438 -0.00160521469214881 0.00681391304289001 -0.00169621330799308 0.00100796111050698 -0.00069413578688915 -0.0046188115421977 0.00101370980402393 -0.00284799338837854 0.00212957099087055 -0.00202942132190249 -0.000659194793611499 -0.000948863436338568 -0.00212604609864422 0.000164724383239198 -0.00113836790821652 -0.0017541028238975 0.000418953201686375 0.0093851052357405 -0.00327187416596645 0.0026559735861248 -0.0028600766147715 -0.000690073600698483 -0.00330055631122533 -0.00678848593254143 0.000471208484302716 -0.000777501978753843 -0.00619903300391883 0.00451556241097243 0.00365946751317034 0.00464008579170268 -0.000497060424253882 0.00436875447312429 -0.000143008869527409 0.00294273934272759 -0.00740998137076812 -0.0240665115509276 -0.0193785487257126 0.0108093651535418 0.038918394261345 -0.0185027314455953 0.0309339631917606 0.00986703351172662 -0.00472045659548972 5.22246890781676e-05 -0.00150967875979122 -0.00236531798314746 0.000138133869759201 0.016759522605794 -0.00330706353285777 0.0060929756725942 -0.00783860105790572 -0.00207719732557403 -0.00450619677000195 -0.00837631267788759 0.000669286269506903 -0.000833594249402881 0.000519906904362039 0.000929407473145564 0.0119122418390381 -0.00812396499179412 0.0147217752856477 0.00507082739790351 0.00250438508913083 -0.0121437698766921 0.00679546560585683 0.00856819903775848 0.0137585855743039 0.00215417699863832 0.0178437660763565 -0.00376018642811588 0.0107812554449806 -0.00255765020060652 0.00260697588309585 -0.0158781075706163 0.00367703017685479 0.00412741363578931 -0.0110026714945248 0.00761343758578228 0.00497649520433452 -0.00241523895405492 -0.00867680239820245 -0.0283118500173211 -0.0192927706385609 -0.0346705454147898 0.0482168795113616 0.00880693802949935 0.0166381307694737 0.0180957880361241 -0.0096581913617675 -0.0798609176938365 -0.00218200645353955 -0.0462888509675169 -0.023395197791764 -0.0895814821762891 -0.00424662084895105 0.0229101393042519 0.0021981324628607 -0.00594434408960785 0.0310190876222443 -0.0791397253317604 0.0147618933478547 0.0607630353955667 -0.0890205699204942 0.00743390466830785 -0.0428923764849634 0.101152618470839 -0.0216656530904305
  29 439.555438247237 ""  0.200528761431194 0 0 0.00113505026086004 -0.00278072515726505 0.00310317212227806 -0.000132035240525792 -0.00282405434699567 -0.0020474206096906 0.00251412553675899 0.00268105537103822 0.00216686019592126 -7.90952472933364e-05 0.000402461052524767 -0.00353112533727953 -0.00226749038608302 3.17844384594802e-05 1.5190587082603e-05 0.00162227160287854 -0.00313180453553015 0.00325406011811757 -0.000930155538013117 -0.00557626989228936 -0.00456491644216196 -0.000536821216669891 -0.00396613821941217 -0.00311366570775158 0.00390941164877719 0.00828987762199329 0.000965257717479887 0.00668396511453769 0.00417622336728755 0.0053993560765872 -0.00259188214418467 0.00312771956704486 -0.00244549942869217 -0.0173716865243255 -0.000751928172915741 0.00600122408759761 0.00905407933615381 -0.0020201127321066 0.0122602543729831 0.000370037643002458 0.00176709094931563 -0.0149384950512073 -0.00378083345925795 0.00357908289947225 -0.00365639497375036 0.0093534975483664 -0.00356879419865423 0.00665309019941676 -0.0206017645734765 0.00386954959300177 -0.00434958526745092 -0.117773759789203 0.0233476910289344 -0.0325916835215956 0.135937518503691 -0.0200073795482691 0.0413123829725772 0.0108761817697324 0.00117746669336306 0.00361778051603209 -0.0916210198291523 0.0164886492787975 -0.0249392692372302 0.104996531931033 -0.0174951237304198 0.032918282429796 -0.0200328201317519 0.00468237478333165 -0.00664072710560511 -0.0175626633601063 0.0146762054285888 0.0128037049397336 0.0125634527395606 -0.00377527235877648 0.00149759956398493 -0.0104118707214193 -0.014894296660105 -0.0212377121589446 -0.00166483746476656 0.00338143854355539 -0.00913982208413275 -0.00319928569468998 -0.00111297839187255 -0.00856208690691475 -0.218382568052406 0.0422396301477878 -0.0602586722240101 0.276635270495148 -0.044822285793168 0.0831656605857064 -0.207044874338557 0.0343295907524066 -0.0606025356917899 0.222141535083416 -0.0342156628380927 0.0657779507547859 0.00570408012266321 0.0208411878636482 0.0316680117820264 -0.00748589342146339 0.0210724946918852 -0.00340717894347232 -0.0392400356230454 0.00120130701404748 0.0300936608079915 0.0368834613895734 0.00209955535574539 0.070228149094911 0.0676189294898825 -0.0294008777686771 -0.0404008637363966 -0.0332153337402635 0.00619888519691661 -0.0175851187947149 -0.0124749043961677 0.00304548821196064 -0.0487371569948155 -0.013549273835299 -0.0251210401252557 0.00490050283286243 0.0146805952060676 -0.03561573542585 -0.0282719353195762 -0.00381783355101994 -0.000478336715027729 -0.00518768191731126 0.00248592520864428 -0.00152613423347572 0.00110005948765326 -0.00501900164436254 0.00102843791357383 -0.00277912647119332 0.0011021848713741 -0.0011066491543625 -0.0060300518149996 -0.00708359423317722 -0.00177513363714591 -0.00343387284962272 -0.00340983435238429 0.00011377159207239 -0.00176911634662038 0.00175882172096983 0.000203341188438259 0.000105206489534903 0.00482692430551537 0.00314138475630568 -0.00206746223336601 0.00351528251536918 -0.00557961143096489 0.00452300408320877
  30 454.240833620048 ""  0.0665987364389703 0 0 0.00331889278937774 0.00403115934724071 -0.00604877906772681 0.000258212190914503 0.00179873991248491 0.00336227819249503 -0.00424149610213356 -0.00261622228620913 -0.0016682155974397 0.00206913639386839 -0.00358329356504102 0.00450868988263338 -0.00455227746215396 9.12376533878418e-05 -0.0043966559313953 0.00601179428861066 0.0015501509230008 -0.00519503750206735 -0.00227840102817995 0.00954788063126471 0.00621344531727739 -0.00104572977821207 -0.000129400287752243 0.00879407781831031 -0.00556426194305099 -0.0084363763979316 0.00660266466085373 -0.013900327908689 -0.00490868590909408 -0.00842148277753066 -0.000468080737911948 -0.00328476435345163 0.00364409785109124 -0.0065221798740619 0.0109198606345904 -0.00383051961387166 -0.00576275749333404 -0.00154225771134734 -0.00733276768902585 -0.00774769046219127 -0.00567053179651167 -0.0118747470638111 -0.000295487417250855 0.0250077587425838 0.00483004754724367 0.0337640810919574 -0.0187710288052076 0.0384841648712002 -0.0898240621069139 0.0163436636194313 -0.0398848285845888 -0.00473468090283086 0.00437828371589115 -0.0176589580683437 0.0596439349097181 -0.0135363223983948 0.00949679489707626 0.0283053465799728 -0.00589268323659118 0.00614920531461551 0.113328759428962 -0.0166158112386312 0.0282625052973174 -0.0542569753897011 0.0121442728485898 -0.0321332063138785 -0.0757670383347806 0.00539073130519417 -0.00687240838148841 -0.0780362446026764 0.0384731660393645 0.0404678411466205 0.0369959163775695 -0.0242283065820255 0.0311008513850215 -0.0145979544207778 -0.00245402568576207 -0.0763478958963337 0.0745101713672091 0.0579011683718068 -0.0226725646382852 -0.0615118303594456 0.0748684782592535 -0.0226539322835376 0.0589282147885362 -0.0107177453053111 -0.00421360395371894 0.107369216568089 -0.0251814983690153 0.0245341481038526 0.208662793225341 -0.0304199720575154 0.0588508688937968 -0.0464982990796929 0.0254047240108537 -0.0324209166242779 -0.0543007793473465 0.0530788460862098 0.0671335379309162 -0.0261988762879438 0.0396720274634704 0.0335419309794859 -0.120027307095222 0.054730609041681 0.0742227215287248 0.0268462095437673 -0.137910019462281 0.0871766794251461 0.0955329672696938 0.0717891065865679 -0.00753552389416974 0.142862920450973 -0.0396745365939934 0.0574498982164835 -0.0452828961210254 -0.0144652472225434 -0.174951316859966 0.0408869127191962 -0.0046357352810749 -0.0786372653334429 0.0580639748361783 -0.00267274900575885 -0.0460331859362865 0.0123299728321035 -0.000483142234897437 0.00691005978337133 -0.0119673697854838 -0.0110311583193119 -0.0139586687858001 -0.000964635808605441 -0.00986909233492599 0.0176891441768923 0.0197930080314306 -0.00383680981272607 0.0117642854193608 0.0185608747918146 0.00755490281655392 0.00290768820238029 0.0118490477846349 -0.0063755640188002 0.0249794810747826 0.00266249536960554 0.00457573334220582 -0.00397071658931165 -0.0065611039113885 -0.00720553992082407 0.00266032280495549 -0.0117016147697876 -0.0142581707545133 -0.0128427377229858
  31 471.085888402064 ""  0.193227752917821 0 0 -0.0167881017566802 -0.000475041208244154 -0.00728109412074042 0.00489605533031097 0.00168734375301394 0.00557884901799217 -0.0119426136530652 -0.00861619333385343 -0.0159255500535525 0.00502616690138393 0.00125312138754623 0.0107069340177975 2.46814482732149e-05 0.00750179241666945 0.000676219214728469 -0.0276614779691224 0.00174833467535881 -0.0142767672501496 0.0160190203217459 -0.00607396071546277 0.0105387301027798 0.012945634209182 0.019602469798678 0.00316517611824913 -0.0138541598215407 -0.0155690980257617 -0.0204493033493892 -0.0122345739601494 -0.0131926588821317 -0.0187974434043617 -0.00598689696253656 -0.0100244576032549 -0.00661094899545132 0.00026253447317959 0.0172069630318924 0.000123942036510638 -0.00258240904812893 0.00542269159825596 -0.00355802153482069 -0.00325734055547652 0.00170368433318651 -0.00448811623369425 0.0468912111119269 -0.0518092377287174 -0.00456375839960436 0.0204511185503057 0.0203685855666052 -0.0459918360837423 -0.022538687759552 0.0114549957956847 -0.000652063069514393 -0.0164679603393129 -0.013506521631124 0.0190156967851613 -0.00136540226087302 -0.018026808681905 0.0528753919901106 0.00079517829718967 -0.00340071838730315 0.0419536196084368 0.0121026110026068 0.00287716312685845 0.0624902115023097 -0.0304777092865042 0.0249692025999793 0.0267107207116227 0.0102702856961781 0.0352446012430609 -0.0775684005671564 0.0319496927580769 -0.042143334902688 0.0321708344890864 0.0496721947213736 0.0802712781848713 -0.0709155709517177 -0.0746863567599616 -0.0357245008475749 -0.0419790093236971 -0.0837728809731733 -0.108107612022852 0.0473620426223094 0.148921269293128 -0.137979462211127 0.0272521753692243 -0.00518404706795718 -0.027740420890295 0.00809627297426158 0.00335774777533976 -0.0473286781242957 0.0596510372324642 0.0306629699122975 0.0161253547489769 0.0866204229235414 -0.0312383909777268 0.0310912155994952 0.0240036417797873 0.159834126145229 -0.115455137363278 0.0384921656432597 0.0121444554698451 -0.0690632714517306 0.0998734284979475 -0.063860209923395 -0.0352101445364565 0.109660511659643 0.0582095920923 0.0858486906466347 -0.0499447740553882 0.0755438057865127 0.128469702160917 -0.0878814177139388 0.0488041214454968 0.0588875897792513 -0.0198904859695608 -0.059351791039126 -0.0503502922769081 0.0313776733904897 -0.0850177009885504 -0.0682655116837673 0.0422209704012796 -0.166596689258182 -0.0812975466923086 -0.119479811563463 -0.0115263722504924 -0.018600858425155 -0.00178258936721656 -0.00558187590040893 0.0222716362049392 0.00396443816818452 0.0207273367589624 0.00620169880013196 -0.0151593684927295 -0.0436247994999747 -0.00418735230752774 -0.0500588144198682 -0.0200349833962156 -0.0763107367006044 0.00937349503087191 -0.00849050387196058 0.00217451621835724 -0.0324389176798198 -0.0104365580206509 -0.00169577980804337 0.0161410155215837 -0.0146653661265538 0.0405924522419662 0.00609131345646819 0.0107424351667943 0.0473082641120947 0.0295775946073652
  32 490.062668621347 ""  1.66977442102123 0 0 0.000987711609035632 -0.00802299062666371 -0.0213462784362599 0.00105533389164073 -0.0035237576907489 0.00540533626599123 -0.0262257370972822 -0.00856442785928117 -0.0216244695387047 0.00319844010198009 0.00715706343447117 0.0111351283247635 0.00472008632088298 0.0134374178416089 0.00702823795785434 -0.00525995314077935 -0.0129970948979008 -0.0282812263902703 -0.00326921947178283 0.00624759555165368 0.00876445357681855 -0.00135981791361092 -0.00906238563695113 0.0113844085131432 -0.0269064654629584 -0.0128381925645009 0.012572403532987 -0.0516865059472522 -0.0082927909265917 -0.0354595847442659 -0.032226294836721 -0.00900016709314823 -0.0232065287070908 0.00574729393968288 0.015496933940609 0.00665341975566616 0.0041698557014127 0.0110656952236477 0.00544548183183138 0.00499386888005692 0.0132726052877476 0.00698098153129805 0.00968723259858867 0.0896426239835555 0.0505151228777467 -0.014449471366332 0.0305704322689848 0.0276595700838122 0.0234596287825802 0.0184079423948825 -0.0178942498807636 0.00265815818903158 -0.0427397338946591 -0.0222300599799324 -0.0213893432709201 -0.064080919924093 0.0110447407174739 -0.0199937120716487 -0.0592549370492183 0.0011049231280141 -0.0200012284571377 -0.0159081172290265 -0.00519529598572021 0.0344388374930394 -0.000664686834319918 -0.0351361460253016 0.0137019203822725 -0.0432454998995228 -0.0396329733998893 0.0584379179001332 0.000408654431554054 -0.00634274770966467 -0.00175540673125157 0.0394986988701088 0.0182647851709037 -0.0316669569971162 0.0224621603868617 -0.0234187622481833 0.203877155044488 0.189181288825267 0.0306921122417015 -0.138860350151595 0.203567041574435 -0.0232167358213638 0.00490081833989054 -0.0872756897757457 -0.0760915659225735 -0.0242112960693138 -0.0758259769860905 0.0125709620714033 -0.0430513970280985 0.0256569265153434 0.0289077206959635 0.0341750477147322 0.0206039405557532 -0.0372597541429326 0.0647537041261012 0.0263125682109091 0.0198321941214271 0.122752868226519 0.000809663421490791 -0.012351143405409 0.0182095198873157 0.0288169557250632 0.026035992361003 0.0148488488313335 0.120209706157265 0.00640300126048955 0.00502402141539024 0.105009194449203 0.0162066225360072 -0.0509990086606265 -0.00212561561837218 0.119598596069084 -0.00641388151397095 0.0427409032277952 0.0460756197695402 -0.0860623015532486 0.0455360904540682 -0.0746801590801042 -0.0540366150882818 0.0586640015855585 -0.002874954155036 0.0258618946294739 -0.0376091824601653 0.0162421788698835 -0.0552452465543511 0.00938306413455761 -0.0486315947857869 0.0281568767736913 -0.0109817830620478 0.0715894049816706 -0.0108773370803897 -0.0201442520235047 -0.0460320350308267 0.0430574999399687 -0.123900507327174 0.0190337132515388 0.0704919790248757 0.000544750199151865 0.0960934260296185 0.00510369635656041 -0.00359603480642925 0.0136130252647527 -0.0173645014533184 0.035941327370646 0.0114431181709592 -0.0379320039226787 0.0326160878069581 -0.0198341916654381
  33 497.668011658197 ""  1.38037169742003 0 0 -0.0236593167535637 -0.0313836781808355 -0.0453470929273746 0.0135077181226745 -0.0165156939958363 0.0134321723851069 -0.065581241733781 -0.0247746487453799 -0.0703883882821621 0.0127090739520748 0.0212952337284708 0.0311084583196392 0.0111422981183665 0.0399239806216222 0.0213416988262985 -0.0538297014713542 -0.0441756562298772 -0.074603758371999 0.0314296260189464 -0.0295670092812424 0.0220527721957185 0.0263456754421195 0.00862072792742587 0.00652800475974008 -0.063268534783712 -0.0167313737458525 -0.0140353086802063 -0.101278691001566 -0.0298377456710378 -0.092753331521807 -0.0936452531048942 -0.027116398624318 -0.073655260346675 0.0131846397043943 0.0417634888670687 0.020497638618768 0.00911142785087156 0.0376053352552262 0.0186647217251557 0.00916826467424359 0.0356620619534495 0.0223641835395337 0.0888408040851187 -0.00990274997026521 -0.0101917768505788 -0.0154291428841955 0.00525635250316959 -0.0570739638918753 -0.00801177625162778 -0.0172743371234108 0.0326552825385794 -0.0131998141164818 0.0159792612992592 0.0292693496278384 0.0183521581706057 0.0390105422578204 -0.0220373151529955 0.0183530006522041 0.0242624466874414 -0.0251558842785751 0.00871021514485266 -0.003177563243278 -0.0289544912766288 -0.0130374664603991 -0.0209992989012834 0.029590492760638 -0.0124844975054615 0.00541632115667778 0.0325237728226562 -0.0347314621789877 0.0125961277837997 0.000179499082542256 -0.01107607475 -0.0375096053286862 0.0171992231043991 0.0269143578911717 0.000290577672852123 0.0167357065668111 0.0829150879709449 -0.000207746618478248 0.0339500670245155 0.0943985243944017 -0.00906008739782252 0.00130819262696815 -0.0379350714729604 0.0568554098645838 0.0667767764143823 0.0215787357666697 0.0760103722338073 -0.028571941098648 0.00210529800647537 -0.0347978442635986 -0.0673876083567743 -0.0390842181972004 -0.0569309767817861 0.0299850064795331 -0.0663496088926053 0.0280615156827863 -0.0038972318635476 -0.0444157428774887 0.0210687894601281 -0.0198813574557999 -0.00251813108346375 0.00152519385121807 -0.0256464516354012 -0.0191143484799277 -0.0759308488657736 0.0223284554811208 -0.0140225156309783 -0.0715072595781869 0.0177470098898512 0.0110350958052486 -0.0165597981163048 -0.0340144101035006 0.0133665343914852 -0.00239593248800093 -0.0299158996278692 0.0496422113241378 0.00134186481753703 0.0109942607583887 0.0625720275524521 0.000725841714783921 0.0322117944910862 0.0122895179851243 -0.0544530782219025 0.0230550720092349 -0.0482891429920051 0.0423526520645609 -0.0293094221965789 0.0595548894145768 -0.00901137115786207 -0.00176125283015885 -0.0516436938200537 -0.0252853566361839 -0.0896257972655224 -0.0141369319449989 -0.183603003324004 0.0509668045172722 0.0228070456658528 -0.0155878935894297 -0.0238079527355194 0.00526368504934456 0.000639980750574478 0.0589644132251944 -0.0411453547786362 0.152405207731957 0.0347138317185646 0.0256157588635288 0.117315337859785 0.10006664158532
  34 523.963879774008 ""  3.4232332808128 0 0 0.00185076440620331 0.0957435627097125 0.0280322020166404 -0.0315767664168294 0.076976428804963 0.000494811137313202 0.0558625606555206 0.0169673860911084 0.0717726325778821 -0.00737307391943218 -0.0458079545447234 -0.0144045782912368 -0.0219095380779144 -0.0595970830176998 -0.0459538118401557 0.0040198954200136 0.15322265566225 0.0605828409256503 -0.0773068143086475 0.157990662680217 0.0137559168372344 -0.0575173079771129 0.0365021264209707 0.0644362943817454 0.0358012325054613 -0.0607974555612966 0.000424775870819766 0.0630303103129862 -0.00373899303883729 0.0623487149644454 0.151308648232557 0.0122666346981886 0.143133270418633 -0.0219827198258487 -0.00372792592552358 -0.0487797385039007 -0.0314690828531272 -0.0742135813666147 -0.0684467408791757 -0.0305949914729659 -0.0745250388669376 -0.0772326168467327 0.0747156632459348 0.00274898756181952 0.00641358725341579 -0.00249380894274542 0.0207658538819989 -0.0436370743964648 -0.001759144316154 -0.00224644585801144 0.0220124096967729 -0.0129786558498401 -0.00274867995460841 0.0222569196541484 0.00838480857342571 0.00890566731292848 -0.00613697257899722 0.011129742425183 -0.00166008879994305 -0.0148733380649358 0.00569954236320496 -0.00560468121409259 -0.0181879881438235 -0.00708768185286784 -0.0113273791432106 0.0157499179363485 -0.00529980222507824 -0.00871753356476826 0.00427353366203886 -0.00436263976598938 0.00797863984732214 0.00147359816543523 -0.00551206535739194 -0.0109027341812317 0.0135212742863602 0.0022283001980181 0.00326779642963359 -0.000875278342115926 0.0788253748332497 0.0153570296184792 0.0438171157364979 0.072639242742797 0.0016035187956606 -0.00100990401864946 -0.0291900760338109 0.0134352729306138 0.0338275122821276 0.0104594453511342 0.0354910256652206 -0.0109959439121578 -0.00377863596633403 -0.0157379823034113 -0.0342427157109118 -0.0317198533693308 -0.0390858304211404 0.0151745312091955 -0.0191353355882651 0.0203312507343395 0.00404588150749229 0.0139421550804672 0.0098791531737017 -0.00450424488548155 -0.00159174834363322 0.016873172780322 -0.000994342103671524 -0.00564066934654293 -0.0138281124935573 0.0152053099261631 -0.00330546851512208 -0.00926781032330672 0.0119260438966052 -0.00351522554675883 -0.0110532543637088 0.0134216961199663 0.00164078686319349 0.00770302606175031 -0.00812468281415152 0.000189649688920208 0.00878533388680757 -0.0146341105275636 0.0156246356233114 0.0111977843445746 0.0112944084458575 -0.000312100276745229 -0.0523125852536092 0.000103483690035556 -0.0375798219369122 0.0297316157071819 -0.0142112120384199 0.047766985358377 -0.00527908307264756 0.0174808314975375 -0.0702466828538343 -0.0258478204519427 -0.0317724251329311 0.0390022661542623 -0.128520529737566 -0.00800930900030809 0.0332815512651334 -0.000940767782232244 0.00655159548669603 -0.0481136800615427 -0.0461998252924443 -0.0210760567266841 -0.00710767555718549 -0.169467116697359 -0.00246279035234021 -0.0953344894820997 0.0761608372170654 -0.148933567992032
  35 541.433017874525 ""  10.4643498985601 0 0 -0.00607190067099989 -0.0144768852561537 0.00565160861072421 0.00489953712099592 -0.0135242531095087 -0.00229964681674241 0.000497310318007038 -0.000246557146157261 -0.00334945101004011 5.07630674278442e-05 0.00475189979005231 -0.00191191921608231 0.00168705714755112 0.00540979494819357 0.00601187397692254 -0.000784181788296804 -0.0248699362620587 0.00382959521670206 0.0199589930958688 -0.0397719120125319 -0.00688246836143856 0.0140610790868965 0.00347595406927133 -0.0194333514338833 0.00362901340918021 0.0128021041109772 -0.0119631970129029 0.0146322014504488 0.00563885892072233 0.00813166954942645 -0.00906465826105443 0.00139585600905249 -0.0166234831606182 1.99690562319661e-05 -0.00390112176957261 0.00735456312854801 0.00421984559057735 0.00941640556821462 0.0118047801092557 0.00301602666362516 0.00753672605078666 0.0101392792631165 -0.00459353999143215 -0.0205413412439426 -0.0142789621933608 0.0433164436351129 0.0857856403979086 -0.0301582334694298 0.0104750325828769 0.0455279839124707 0.0564582917788871 -0.0369725826092059 -0.00056774150255039 0.0693764159470377 0.00133536099956622 0.00481109325431927 0.0227869899219234 0.0318930858964602 -0.0549987403871123 -0.0328130661269074 0.0216024430346115 -0.00950588981739935 -0.0469594644936688 -0.0251064610616108 -0.00311005964807652 0.00222341925594325 -0.0155848030563879 -0.0894989526051017 -0.0285729127916314 0.0398648814229054 0.0166582297615329 -0.00441645347721017 -0.0255957143896661 -0.029692317607638 0.0702431310228624 -0.0345621941570451 0.0200478200263056 -0.0483874842356311 -0.151852363325776 -0.0798032531111105 0.0539270317661322 0.110039900242657 -0.144372747494234 -0.0250251458504439 -0.0771514781440105 0.00231117175793173 0.0519778201803328 -0.0103732032291461 0.0928365205737469 0.00124383838174406 -0.00308084000942116 0.00426593415687935 -0.0439201525382947 -0.0826335071395616 -0.0918417029874609 0.00587741645253279 -0.00975006220583043 0.0965163843293083 0.0371887116662449 0.185311883469891 0.0245912162787907 -0.0351693638382862 0.00480566539995877 0.0859374406177393 0.0236545696356293 -0.00965785871123023 0.0310601183177488 0.071583628303809 -0.00507801700612042 0.0528432427385127 0.0589211804824303 -0.0570184389297721 -0.0740489319168958 0.174877393584853 -0.0131733034395806 0.0625938528511105 -0.0185777773412381 -0.0970203744196853 0.0621319785267594 -0.14712002069395 0.00618410352817459 0.0806762027463777 0.0184555044571512 -0.00870494261652211 0.0246303441636155 -0.00796529408858542 0.0155610941990402 -0.0234029198289844 0.0106934106656729 -0.024955413382036 -0.00415705047177435 -0.0261226823097499 0.0277017111992947 0.00845324364542219 0.0338514028444943 -0.0175865722660441 0.0861085833109757 -0.0115222598015837 -0.037418494553808 -0.0166566404840807 -0.0315888300997862 0.00387672659190896 0.0122067957511156 -0.00683969899595477 0.00896395859247091 0.0190400967673572 -0.0103548328628658 0.0222016195268817 -0.0421139347184352 0.0302628644750409
  36 579.790376587136 ""  7.10100613422548 0 0 0.0760204038087132 0.0233275107702202 -0.0512610183242131 -0.00621209673335895 0.0259013402555462 0.00382217364040432 -0.0132819747968298 -0.00234852081703557 -0.0165601711665057 -0.00315420764499244 -0.00673665530862108 0.00983735613874019 -0.000895726704509651 -0.00339378305963252 -0.0071286166802183 0.043924416557877 0.0491908080520062 -0.06079448118748 -0.0915508997148418 0.165066205338581 0.0233729724685616 -0.0635296387025072 -0.094162675985132 0.0699489267162457 -0.0101174713113874 0.00319853825373347 0.107858619435607 -0.118235502085725 -0.0362786323839172 -0.094533488492416 -0.0565743386565319 -0.0119090721635022 0.0167216789970888 0.00448148643631581 0.0166053786803118 -0.0103509048428354 -0.0053702391283479 -0.0173937068977957 -0.020860166982216 -0.00112165923014218 -0.00475401091535289 -0.0158448741453115 -0.0172129600054336 -0.00622807824533298 -0.0191498506118867 0.0252865340302411 0.00384407681915345 0.0114551598980318 -0.112467325542366 0.0303633131605352 -0.025854367835712 0.0200357230641462 0.00665113209822608 0.0224817275988775 -0.000156492534145468 0.00903373922738182 0.0126320169715034 -0.109635480136711 0.0121666957223549 -0.0371170027396605 0.00300300537942777 0.00122996716712853 -0.00316608976579923 0.0311178811512599 -0.00344675666694684 0.00944568707970977 0.0183108488081818 -0.0230711587882783 -0.0012621552495877 0.0421609997390405 -0.0191809186282157 -0.0191621180964267 -0.010603655335151 -0.00727777651650858 0.0123069911957968 0.00783599209524392 0.0111246837470278 0.0192659746897875 -0.0836834118771077 -0.0395896340180003 -0.0130362364654597 0.0367261132871965 -0.0550248270453275 -0.00381622971742083 0.243658846253417 -0.0320985242932892 0.0876374643559962 0.190236489754086 -0.00789210678010954 0.0658756559752977 0.174997762700224 -0.0242634437459914 0.0515174470961912 0.240189524782152 -0.0494982920944911 0.070685053997415 0.0323445441744341 -0.0188177575514727 -0.0240315442615458 0.0264220565767353 -0.0150543214670132 -0.0284213439157032 0.056792727123264 -0.0331228920945388 -0.0310476011296227 -0.0122150571249458 0.0298802312626566 -0.0206176494235707 -0.0367410601688746 -0.00508965928996408 0.0316765570225992 -0.0265022848068877 -0.0159745414138809 0.0335838163673404 0.0291791317783973 0.045743553643479 0.0582916160696357 -0.0463970256600107 0.0297532628187964 -0.0205966057145155 0.0109075489607104 0.0364930728750888 0.0408056289532884 -0.0118048176507742 -0.0201167690972003 0.0181975117952438 0.000370287433826375 0.0118119992271795 0.0101103143512973 -0.0161207265548328 0.011539239222923 -0.0274560212321714 -0.0337404654704842 -0.0115201920343474 0.0183573511563285 -0.0584866755705613 -0.0149007685671071 0.0376035776842082 -0.0292552280398651 0.0105882399101791 -0.034677035499082 0.028418116105934 -0.0416247878178598 0.0295737943349125 0.0106005623225729 -0.0243609709677808 0.0329393837195477 0.0106440890158053 0.0110035226472213 0.0317963780676279
  37 581.283645970373 ""  12.0792294058663 0 0 0.113342096953642 0.0295956416989645 -0.0730092270223602 -0.00797504568527373 0.032405452440611 0.00328771364461816 -0.0174046539896128 -0.00268573847625487 -0.0217806272452787 -0.00588449542094896 -0.00885494013186767 0.0128471747160434 -0.00329208888062601 -0.00477844497784401 -0.00973066733313963 0.0704203668921437 0.0641772293041123 -0.0855882844506565 -0.129602410708783 0.230362313602023 0.0308239034792921 -0.0902135178091154 -0.141172231245563 0.0949394765224787 -0.0120607335154953 0.00805231626050833 0.159913601560203 -0.168178752049878 -0.0490536097932869 -0.132365986287916 -0.0825034618374489 -0.0157304656404436 0.0211909089634745 0.00402243865790361 0.0233192886853247 -0.0137073000863127 -0.00829791861671859 -0.0225316086207905 -0.027017534458219 -0.00287658461447384 -0.00573896310337273 -0.0209234301149986 -0.0508136800074861 -0.00155824161244036 -0.00906709639690237 -0.011353955665432 -0.00407000843164675 0.0138024012568722 0.0845443615805249 -0.013005522676588 0.0169677675906872 -0.0129420217104222 0.00531618465146742 -0.015780417827679 -0.00317383566821182 -0.00288179934181965 0.00224596583465092 0.0783692198680274 -0.0142328467972804 0.0303501785979629 -0.00360605789700811 -0.000275687302833185 0.00489855535237529 -0.0180786366505349 0.00572356929862977 -0.0152962292891128 -0.0133821004266835 0.0056439029029999 -0.00406773936673445 -0.0216978792784135 0.0122337679495843 0.0116268324701284 0.004984342508321 0.00176554630142701 -0.00219378947214002 -0.0116744209355794 -0.00711391393113494 -0.0208351816366933 -0.0824657050454632 -0.0264599260034376 -0.0340551500968687 -0.0281253855447907 -0.0135840522079049 0.0134649711283865 -0.175469450959055 0.0273818952195271 -0.0705803294082104 -0.1440984335923 0.00983762918145845 -0.0373751657706837 -0.130401193719694 0.0266164221795421 -0.026325936576618 -0.168435791902745 0.0382494487820583 -0.0594953544622623 -0.0185033876903312 0.0195116989711127 0.0194623215279647 0.00442056949710735 0.00963918536503511 0.0161459661224292 -0.0368436873316047 0.0298710536498301 0.0238759467700837 0.00857063876144593 -0.0145971715530715 0.0210071202104575 0.0256316402600262 0.0109842251490688 -0.0169513854264072 0.0105321847815021 0.0018198750884027 -0.00270313358064436 -0.0234656314265785 -0.0263350460735244 -0.0422933446261754 0.0179659851003563 -0.016140904244648 -0.00210738694167419 -0.0116914352397795 -0.0192823838676297 -0.0304960801019839 -0.0154144221517461 -0.0202439449609658 0.0290056090042923 0.00591664973462477 0.0169376448780196 0.0149864999418495 -0.0274612997298747 0.023848441519971 -0.017192757777108 -0.053380411267701 -0.00671157420948572 0.0300925650260643 -0.0698139275269038 -0.0138019987199576 0.0511459405133725 -0.0294130399966109 0.0325712868661545 -0.0179402141339529 0.0426075959746236 -0.0559345317833258 0.0357587745648836 0.0226165289190542 -0.0402458538485764 0.0413319453519991 0.00437916711990504 4.09610189473547e-05 0.0173063717891958
  38 647.962033893784 ""  4.13971498735609 0 0 -0.0241508061620991 0.00707651954443223 0.0090194442711069 -0.0041753428791683 0.00968706737615275 0.00106259384778638 -0.00117726133028459 0.000885663994001746 0.00194573971872141 0.000995542564631038 -0.00217503763739616 -0.000560760168656115 -0.00119267889049431 -0.00368450408922417 -0.00226759612906729 -0.0244923517492733 0.0133291063120682 0.0116794936989366 0.00911076160567649 -0.00830581543586941 0.000471286392496961 0.00616695329569421 0.0344145865133942 -0.00131841965236281 -0.00472865987132619 -0.010491008250038 -0.034935682945757 0.0223207923941277 0.00182211088650404 0.015216809010733 0.0204609661651025 0.00156203931542956 0.00838750137553424 -0.00173122614361519 0.000856096682512406 -0.00231469588379989 -0.00301606923092495 -0.00269779023492395 -0.0041853866917208 -0.00278656876751786 -0.00614436849319517 -0.00421538132464348 0.0222460433362795 -0.0160284635170469 -0.0251331805806847 -0.0289526119675701 -0.050434550223225 0.0167033557537424 0.0158642503237732 -0.00267294929567121 -0.0378249058845892 0.0379554197428366 0.134875186685174 -0.0366880629306775 -0.0128031357124072 0.0950478382697798 0.0844775975614581 9.17836855332143e-05 0.00703226946731796 0.0437861091753783 -0.0291359970158946 -0.057918153667445 0.0519496346073071 0.0163173492350271 -0.027567302328046 -0.059597402291602 -0.00163565242327899 -0.0374809345787318 -0.0175858884364038 0.0406655377966313 -0.0144823277199766 -0.0114848726641601 -0.0194833134953704 -0.032394882814803 0.042356069893479 -0.0301835794823454 -0.00398596275188399 -0.0377774664921958 0.0609477169358447 0.000867404826535686 -0.0430746719729505 -0.00814171940241701 0.0364788835279268 0.0167426896989079 0.0162983617886483 0.135487622298123 -0.0464972940899337 -0.0476615248667219 0.0553564084624389 0.0821522002198776 -0.0539894571544888 -0.0237562871937185 0.0780777928057348 0.0170405972365238 0.0584499413596238 -0.0765386890803149 0.0215305057148255 0.0137681954303967 0.00121836889259573 0.0991677537779314 -0.0147801442760938 -0.016170926801479 0.0269590757773962 0.0189248220727409 -0.000262167865004247 -0.0121284496103467 -0.00096590989023694 0.0414540468899944 -0.0130720742500327 0.00231411317742048 0.0396206283753521 -0.0384696160971337 -0.0535434685089359 0.0922148345259505 -0.0181004074265262 0.020072515848565 -0.0204825520812411 -0.0647766008380005 0.0110947288118317 -0.072442191134337 -0.0162435248754555 0.0164752429848763 -0.0162586272009282 0.0107876248628139 -0.00940070033220616 -0.00286102789647081 -0.00388758759374701 0.0152172297889896 0.000311799815924689 0.0282474225952547 -0.0163152976092712 -0.0445396738295057 0.0100401259525148 -0.0125078144775411 0.0220054736200864 0.00216957494466455 0.0175739149228971 -0.00172515852946676 0.0105494723478105 -0.0351115760182567 -0.0550832787182994 -0.0090179868641853 -0.010348410109448 0.00833350572384017 -0.00774835578608196 0.0191006823593772 0.00017821619497885 0.0506632284839899 0.0585514524819449 0.0992733953304636
  39 656.433209297709 ""  6.44065137613916 0 0 -0.0104238381375795 0.00299382323061608 0.0036409100115064 -0.00215535535573368 0.00459692753613085 2.56016097873276e-05 -0.0013648898861015 0.000205287876284334 -0.000119805740158366 0.000657406281013183 -0.000894687603575788 -0.000183241125326368 -0.000622631065842859 -0.00178565198851112 -0.000836853166255343 -0.0123108673175403 0.00673747077184917 0.00409375748987552 0.00341349571719521 -0.0027051676902397 9.60659983259745e-05 0.00218607209233642 0.0151665813720284 8.94618032626978e-05 -0.00293621452232156 -0.00481508644394868 -0.0146419115729056 0.00787799602998638 0.000656597799614084 0.00516700790309967 0.00731038236274778 0.000471304416848781 0.00235332045332881 -0.00177676292565995 0.00124789807409864 -0.000319382675588006 -0.00132659500482327 -0.00168805482062038 -0.00190630017934229 -0.00106252390527608 -0.00263644265807449 -0.00261403996180874 -0.000656985101451633 -0.0253445617469661 -0.00625460255651286 -0.0320246077325055 -0.0830265015713508 0.0268598252195792 -0.00219438016530953 -0.0295860566117709 0.00984274767229312 0.000884156492697186 -0.0292046701900754 -0.00999558414860627 0.0176284954961217 -0.00818937974297871 -0.0712794273574692 0.0127831796493468 0.0396231671335635 -0.00209827525603467 0.0156798950447907 0.132629550726484 0.0143922292511436 -0.00927589603532785 0.0960133108683616 0.0921539563045929 -0.00274821808043113 -0.0426599956716665 -0.0153440461563995 0.0618281627456565 -0.0175569949372207 -0.0190051317248251 -0.0187768064558985 -0.0413626830119642 0.035058952690428 -0.0420277197023777 -0.000216327882791714 -0.0557907920930694 0.0555630692419324 -0.010633427486435 -0.05732944859349 -0.0487689719520996 0.0485452836146478 0.0367917363686862 -0.0209446027333848 0.0160633564161057 0.0339351633086122 0.00520593722852734 -0.00535926876648172 -0.075702645710824 0.00727900913847233 0.117420446942372 -0.00390324515783076 -0.00675863691878739 0.128956768120476 0.0840014939921161 0.0477574572882727 0.0114897977017039 -0.00243133485380545 0.125156774583959 -0.0161435145264452 -0.0284609128547851 0.0454081109243741 0.0134860807911073 -0.00545649279799988 -0.00922471224888632 -0.00367309083360059 0.0367688777171807 -0.0137900631550829 -0.00154351494517254 0.0340268706806765 -0.0397863210674345 -0.0636725895398835 0.0866917518800721 -0.0293365787658009 0.0215679305762001 -0.0331441025983793 -0.0783320212269519 0.0184705795625058 -0.0995178477037315 -0.0345043809573427 0.024999283674384 -0.0326385547263974 0.00487363288605094 -0.00781741473520262 -0.00157303976449994 0.00276614091040072 0.014937291008763 0.00363669838117615 0.0162180843553276 -0.00318945530313746 -0.0186588064042536 0.000637849494325351 -0.00619311646503554 -0.00305330501383614 -0.00043776477686917 -0.0117592355323617 0.00148740429549784 0.0128752236743582 -0.00290529562973213 -0.0217223445693067 -0.00363371905080265 -0.00466496500455544 0.00687711558955563 -0.00284235829852278 0.00843955704102088 0.00283199172363319 0.0157832481616154 0.0363062358618416 0.0236925672979776
  40 670.601928683452 ""  53.3785559649467 0 0 0.00581691136819052 -0.0136262281465708 -0.00159139564916904 0.00316495428106152 -0.0171363464716243 0.000937831341365636 -0.0110217406865923 -0.00776832593954689 -0.0216105462399046 0.00316093465011157 0.00281038977604041 0.00155374891655975 0.00216172034797836 0.00678272432216659 0.00433404806935261 0.00163647386842626 -0.037400497388366 -0.0177457387998838 0.0211509307055115 -0.0453720699817146 -0.00274466348182469 0.0144935207435658 0.00444135468861117 -0.0158106065244927 -0.00688623471960687 0.00657340160827701 0.0171749848213047 -0.0339078473232788 -0.000156878053317065 -0.0289610913817587 -0.0457385008183505 -0.00747109481831596 -0.0432822676292029 0.00131356798136235 -0.000430680487049441 0.00502970608606806 0.00375576752806906 0.00972063193484942 0.00832057890179268 0.00252968972179675 0.00761004557377263 0.00807048557916012 -0.00764424762258138 -0.0101726660814742 -0.0177671375646758 -0.000233809266346604 -0.00784032634781013 -0.0143680913003859 -0.000577794558718364 -0.00646310743192251 -0.00515152137058585 0.00409757006218086 0.0213922636393464 -0.00361054298160454 0.00120834577974933 0.0193010870722015 0.00910988709334473 -0.00188955186160411 0.00735400309452413 0.00503356230437717 -0.00392248470319339 -0.0061682506993902 0.0104994751631934 -0.00147714576601278 -0.00335924848888014 0.00182925958998545 -7.06545077870413e-05 -0.0068433250703435 -0.00297243359352307 0.0107937950407225 -0.00401136393778509 -0.00319944603262666 -0.00485727702266054 -0.00861046409000176 0.0100417870471791 -0.00693778197704474 -0.00081402357787339 -0.00885745588185138 0.00489991895543819 -0.00590712993089137 -0.0257014774446276 -0.0209035449341063 -0.00651264969022989 -0.0364416319828673 0.00464212132587194 0.0285607251686018 0.00555542408645761 0.0028637772265109 0.0137479586614068 0.010533429018042 -0.000477640632270624 -0.00751022961098657 0.0107601241084617 0.00434002658198831 0.00801804296003818 0.000830080553096143 0.00757233396323728 0.000898246221219224 -0.00102123245434894 0.0206728917581721 -0.00381212939364651 -0.00456595841222493 0.00885058737372622 0.00120627308052728 -0.001578315061519 -0.00391838831127429 -0.0035805925849466 0.00931123349189979 -0.00445589921068339 -0.00341555928854402 0.0100812931074757 -0.00780678058509979 -0.0121036033518596 0.0181919138120213 -0.00455089252219568 0.00414268752670635 -0.00556368719186384 -0.0141172538497963 0.00239650906516189 -0.016155961919637 -0.0040897492661819 0.00350900901212012 -0.00442303786593556 -0.00452599632058419 -0.0155377961982198 0.0225986965901688 0.0254041335246482 -0.00718201094771578 0.0350130539711576 -0.00311818381235725 0.00806604882882756 0.014242805699191 0.0119736271252194 -0.0112713586527473 -0.112989988902526 -0.0435055448117356 -0.110927708253838 0.0492985148630511 -0.0123552205180716 0.0885180380963927 -0.00231245020306025 0.0166921890362211 0.0569773904612998 0.0273830492759016 0.011221299997378 -0.0863607667762891 0.064651746765623 -0.376924633459467 0.0129142626222143 -0.796401234360189
  41 730.385975390369 ""  27.6341282665106 0 0 0.0617143796134332 -0.0151951501421399 -0.0227525120350499 0.0165021273168415 -0.035508412044373 -0.00457434977741786 0.0201622367615214 0.00305565819364398 0.0175832990429434 -0.00368757179059864 0.00510506202463734 3.57385876830688e-06 0.00240653517361318 0.0080400892906468 0.00465678861054051 0.0719002966748938 -0.0319405011229464 -0.0220520109665288 -0.0242399901701002 0.0154462178277393 -0.00522069850003111 -0.0149572866871949 -0.111709114336122 -0.00145461456443405 0.0276796738033992 0.0246632147345267 0.0986848680905122 -0.0310788034856971 -0.00239918144541666 -0.0136186230249151 -0.0171226642155265 0.000909608663097092 0.0140803546155484 0.00448449483288231 -0.00760514090621782 0.00494187089001556 0.00636938547752272 0.00816046025935589 0.00966572541863715 0.00791541549912599 0.0171029774869601 0.0141176692512976 0.0485124532167701 -0.0177641873303881 0.0100996232508143 -0.000581169841516073 -0.00394714684253211 -0.0711807727647807 0.00416195452773273 -0.0348126336743797 -0.0102358225330211 0.0051121204007469 0.0286499640113022 -0.0278062339827525 0.0166108398841277 0.030581747514143 -0.0145711228314479 -0.0140993253398788 0.0342594415439188 0.00853549444034169 -0.00733806952756907 -0.020729015278917 0.0367942632445332 -0.0193618881839278 -0.014304633220393 0.0307195022859614 0.000241782287753973 0.00214646305613389 0.000599180954038166 0.028974061705372 -0.00928690090137476 -0.00915395894873611 -0.0113374855263787 -0.0193752295287581 0.0241391012955103 -0.0168811875949351 -0.000615970609366423 -0.0212118347268325 0.0784063326459586 -0.00958300883934275 -0.00733372167978276 0.00933137643556216 -0.0144721629400617 -0.0638376065225042 0.00179420415477979 0.0632354008622726 0.0122421472153698 0.0343608011576472 -0.003834681358673 -0.00330689108692182 0.0152315089419762 -0.0480666652927983 0.0180168972730135 -0.0153108005333878 0.0184097470182519 0.0252669306268953 0.0298327019786982 -0.0111904172862826 -0.0110169929198625 0.0274456784360443 -0.00936819175867588 -0.00947357315221444 0.0320573184103401 -0.0111012264564036 -0.0113209108792324 -0.0128469256396181 -0.0223522232339915 0.0228338301954354 -0.0137849176451701 -0.0229867045515759 0.0261563007006277 -0.0102514392784848 -0.0194663451612806 0.0235369025791276 -0.0160547248436619 0.00320278011683708 -0.0216077422804514 -0.0216286582953313 0.00126296747637038 -0.025851349880611 -0.0155606653099677 0.00216923122923752 -0.0191389872231141 -0.0501255992923535 0.0430772338436515 0.0167026563773315 -0.00572007519772893 -0.0287126412943727 -0.0221372788150277 -0.0621296649897763 0.0494753894181305 0.142276887493794 -0.10555180203187 0.0761505331610893 -0.0875416630366685 0.0348973807401903 -0.11160592215787 -0.00347124026187357 -0.102811929076267 0.0885279935030416 0.120308988950355 -0.00955852563074972 0.0306312041994071 -0.0622704667259411 -0.0133264106999529 -0.0725834100736951 -0.0334987002584336 0.0488110903975108 -0.174636707885256 0.131396083850088
  42 757.686736226227 ""  1.4733802877378 0 0 -0.00702270041642434 0.00169300575015245 0.00267628005183758 -0.00195750698698922 0.00503356705672784 0.000432008781951299 -0.00244957278383467 -0.00027397622299144 -0.00163501957584447 0.000172961460366984 -0.000585923722979192 -0.00013604192790204 -3.31716329124945e-05 -0.000639850458478156 -0.000506977456938453 -0.00757242873479751 0.00486160438685636 0.00371188344184677 0.00181848053894143 0.000721306414526425 0.000715892880366933 0.00117629162598701 0.0129479129254944 0.000682895721466965 -0.00341919626740324 -0.00304850412821296 -0.0126073676723268 0.00476884478012075 0.00078778059014367 0.00289413282204143 0.0027729983115296 0.000155812752608136 -0.00187823100526722 5.84378831671782e-05 0.00072163044577123 -0.000781719658074966 -0.000172626198871197 -0.00167223592401061 -0.000950186491942987 -0.000729228711118579 -0.00194694955393358 -0.0020938631816635 -0.0131078624273273 -0.00292361523621083 0.00111407028892987 -0.0124905754753333 0.000226456626731516 0.0026225783100608 0.1300188744873 -0.020871544995783 0.038067271383042 -0.0667090397675965 0.0135736079316581 -0.0236965758714824 0.0719115387690191 -0.0133410607755333 0.0239832209945469 -0.151650671074295 0.0235472247357837 -0.0437342713844868 0.0657039240364177 -0.010917306848006 0.0189922052531333 -0.0696979808283838 0.0131296311735172 -0.0254124248966993 -0.000577652099563772 0.000145814143196784 -7.34269806674051e-05 0.0199183617354812 -0.00756007085782077 -0.00841378958438822 -0.000179808838214089 0.00102856999602501 -0.0012302991719631 0.011993473461693 0.00171470676464119 0.0186374187179238 0.00367917877759818 0.00241479085618594 -0.0103090782071664 -0.0281907041275071 0.014529077974875 0.00459414965877071 -0.1902740341093 0.0317867272489445 -0.0636883422996124 0.203862653537903 -0.0400612301580516 0.0639656593470211 0.218943024107763 -0.0332149632667305 0.0679997032313369 -0.156389316341288 0.0278394253564108 -0.0500443646695517 0.0323720724987811 -0.0313632631268035 -0.0215284639852669 -0.0258921205714011 -0.00704543169529315 -0.00728117455800992 0.0314031882732463 -0.0374447592176038 -0.0179776803007476 -0.00213250673687409 0.00813939053805811 -0.0121874485518796 -0.0101077126721221 -0.000953524600550718 0.00586290436694248 0.000592906802524315 9.92954542467205e-06 0.0011285692096364 0.0242712266772957 0.0277374257951111 0.0348890527413362 -0.0214132571926775 0.0137668489514383 -0.00638803742529571 0.0199258024616176 0.0201206856006194 0.0365555038237269 0.00675603926151801 -0.0032090016802521 -0.00245885966059461 0.00282386510254547 0.00597879489477626 0.00238756528891442 0.0065357012695577 -0.00412220633850137 -0.0115372689217976 0.0074973180351768 -0.00600650207945723 0.014056415966311 0.00207742615735911 0.0158886024771856 -0.00257126990908742 0.0175217288993912 -0.00703904294886251 -0.00543955250550105 0.00179216480522686 -0.00665337046834214 0.00623362657143059 0.00615940555331171 0.0191886947678338 -0.00179275376534393 -0.000310550967520274 0.0189782931231922 -0.00732629783642998
  43 799.355365031985 ""  7.68558927539168 0 0 -0.0329488624221774 0.00487528967241068 0.0126411404330424 -0.0122222213642111 0.0215686318800046 0.00364706080004285 -0.0142848847490853 -0.00178495410055949 -0.00342762346565623 0.00174178380308589 -0.00191704788922434 -0.000712502611648471 -0.00121285883499265 -0.00421130734607022 -0.00209366273429556 -0.0130582979377366 0.0054099775779391 0.0267035848682638 0.0172658200684347 -0.0167430718579857 0.00266845933636046 0.00965215731014609 0.0738635256092531 -0.00129116247094674 -0.0194008267843417 -0.0165998757005637 -0.0693615216604616 0.0357332232724 0.0108680833818064 0.0307402929811663 0.0200532509734671 0.00274775314267793 -0.0135532272506851 -0.00283982042461804 0.00381561251658197 -0.00195783572970749 -0.00359478791570655 -0.00439285968526692 -0.00519113763465934 -0.00447311077827201 -0.00969397227942982 -0.00790547156245621 -0.107110845279709 0.0268469582895585 -0.00268762661992298 0.0478139507371144 0.0609830157296704 -0.024894908099141 -0.00369255688889725 -0.0239434549932889 -0.00845871578896886 0.0157006783505722 -0.00120386000095681 -0.0494620863221538 0.0195210433825057 -0.00174396800808966 -0.0717559880219878 0.00940076003983845 0.0438249774895905 0.0153206328233839 -0.0298898380201352 -0.0602427199815498 0.0527630577232035 -0.0289486875815313 -0.0434977367945512 0.0526731066319746 0.000956046653372768 0.0446240239376201 0.020194673585568 0.0462336892966843 -0.00628184611599167 -0.0110421381757554 -0.0173397012430826 -0.0210071407687563 0.0410159171152941 -0.0313365870006358 0.00697185340175872 -0.0385049523142718 -0.184742278859611 -0.00991938148543009 0.0166245817637562 -0.0439171460169649 -0.0699743829097288 -0.0603636444830422 0.0181824193052932 0.0310505564617227 -0.0120489621302637 0.00174491742106346 -0.0684683591034392 -0.0634544354802088 -0.00245900334101092 -0.121696969050053 -0.00111336888095393 0.0202000303291141 -0.0280303836118023 0.064899859355987 0.0639717823221831 -0.0375505372810717 -0.0291651111175762 -0.0128516644452421 -0.00773609013140133 -0.00322112307439179 0.068516816853229 -0.0390320862372734 -0.0283515249616305 -0.0301136649586908 -0.0719974549827452 0.0432088989311723 -0.02538137661975 -0.0711558594144432 0.0452640282809344 0.00834882092343927 0.0029345032814013 -0.0173701568344576 -0.049995749570516 -0.0226560282117143 -0.0709506989663872 0.0122660566564144 -0.0123434721841149 0.00409683939105966 -0.0438110681432762 -0.0205504047346498 -0.067091737762736 0.0759699335960527 -0.0498955155220326 0.00385877193108301 0.0109370078126763 0.0384356587620194 -0.00323646776358809 0.0018923597575013 0.00476205330880253 0.0185785740836402 0.105926168122565 -0.0647224900043806 0.0268912728836394 0.0916925214783458 -0.0266366211941686 -0.00475862528696725 0.0798655469003578 0.011481856066216 0.0636377805248434 0.0148009539232703 -0.0231509493090287 0.0120342757531695 -0.00279243415383115 0.0410738578159438 0.00222505763350639 0.0218639352872779 0.0293431535794817 0.0247311207022273
  44 812.792236591513 ""  5.33497014203619 0 0 0.0132528543244936 -0.00181271952043098 0.00077125842358691 0.0066569902713389 0.00672034845653266 -0.00404237824510081 0.00431001427493593 -0.00236482401694391 -0.0118543688454128 -0.00153689596698054 -0.00133697937693417 0.00195095254762936 -0.000446674826113072 -0.000774252390172546 -0.000506313370251463 -0.0259347826238539 0.0273457861460286 -0.0132712995610975 -0.0180432286211292 0.0493641531316875 0.00398704687687045 -0.009987078146447 -0.0297516806067925 0.0109540132928586 0.00915032198229941 0.0154024067415351 0.0320342861280643 -0.0327576673598784 -0.00757925183275918 -0.034089270141927 -0.032258397971322 -0.00492153176949517 -0.0146671811641777 0.00165907527932092 0.00415988116831357 -0.00158016270822474 -0.00140882693991812 -0.00519467711164803 -0.00440219938158755 -0.000340702465186778 -0.00139812369858028 -0.00323542518820627 0.0866407722876466 0.0547566158252016 0.0685088272002586 -0.00139939308913834 0.0378653896257368 0.0258644887680944 -0.000399186154843496 -0.00909146230122166 -0.00076597105642214 0.00894503520273329 -0.00741645261155763 -0.0414493799481562 0.0130111167829043 -0.0158455387608506 -0.0539980608328062 -0.00236363452792392 0.0258865582458915 0.0092362304484623 -0.0111785794829031 -0.0361025080097076 0.0332804178350617 -0.00547721251199844 -0.0257888232809555 0.0258672107507499 -0.000400021980215122 0.0376651048159757 0.0183719380101538 0.0360935032206975 -0.00354959755828232 -0.00816701511973087 -0.011595516326498 -0.0123696819785971 0.0279049094534639 -0.022395556588626 0.00676956355307898 -0.026489203531077 0.0361016557866984 0.0494509274221724 0.138033240973118 0.14594106346842 0.0400615009577774 0.152777541457428 0.019555300498329 -9.27106752118494e-05 -0.0298622077651233 0.0139265635036776 -0.0724433659580802 -0.0427314089057623 -0.0317577039485572 -0.0640271454054199 -0.00712942546319712 -0.0501438430808469 0.000665873018714612 0.0115847257551629 0.0522960079569604 -0.0334483727105304 -0.0255602415651616 -0.0213908777749851 -0.0047694010135177 -0.00106003450073549 0.0565180562789448 -0.0355711132978331 -0.024199985359525 -0.0219011565045181 -0.0548285113574007 0.0307305867884741 -0.0178348321750935 -0.054267549056969 0.0309559456001233 0.00902579908847917 0.00872772265697417 -0.0231359646459343 -0.0384122347103557 -0.0183334929540129 -0.0548350300994668 0.0152402185216594 -0.0100063082981031 0.0107665269832075 -0.0323047825044111 -0.017204733063829 -0.0507582060261821 -0.0824686293228654 0.0680224085544919 -0.0483864932282621 -0.0230904349950883 -0.0692775401784704 0.0105574349958291 0.018523777154997 -0.0256750490484517 -0.0743064017197446 -0.0912491797998391 0.0631587409363285 0.0578875596251202 -0.159614289611006 0.193783128627907 -0.0290943764609365 0.0185141986015787 -0.0992457541950394 -0.0676549108474883 0.00294683488332134 -0.0156025134829997 0.0338539877998149 0.0406218841147621 0.0813470362634757 -0.00626835925317229 -0.064875911497017 0.0132994050883493 -0.101277860559943
  45 846.001368169917 ""  11.9007013181417 0 0 0.000888563711181491 0.00114378183841202 -0.00135888879336593 -0.00040678656078703 -0.00576794716962323 0.00305292400856841 0.000531937374316479 0.000857718650351413 0.00112446790509325 0.000176997609237154 0.00144294232679247 -0.00162467972050662 1.71116932031836e-05 7.15819506577096e-05 0.000308435626724851 0.00928335685284448 -0.0133821886288317 -0.00288263128233068 0.00651545862665359 -0.0192908443007293 -0.000982159554826129 0.0044023484052226 0.0034213052927236 -0.00620926428835981 -6.49183498466974e-05 -0.00210969969473635 0.000845305894881122 0.000101209282097724 -0.00253365858926937 -0.00134648510387597 0.00474328126532406 9.63330569233279e-05 0.00776739976142489 0.00143162034911771 -0.00430468411217091 -0.000440590830259322 0.00112954989964672 0.00198605346498861 0.00165964770396139 0.00164677645911002 0.00251350101826657 0.000878787597468409 -0.00435191519380044 -0.00574771858533343 -0.0118583876787214 0.00503553600607668 -0.00511702384628825 0.00603742879068827 -0.0318592729890263 0.0129427465231189 -0.00792372923870357 -0.0391664663538377 -0.00701342015791428 0.0071565493166066 -0.0288322286393233 -0.00240351990342574 0.0109294865837153 -0.0333345600407718 0.00695892128725035 -0.0098924918147737 0.0714380332279932 -0.00295006493189841 0.00222124333499332 0.0910658824527428 -0.0152633216794574 0.00270226035974783 -0.00912912405937717 0.0356411139657316 0.0144419191336566 0.0366098167447332 -0.00246656843127653 -0.00862580166945081 -0.00880412087079261 -0.00563980183200171 0.0182626836457239 -0.0108851572997385 0.00557823290093493 -0.00691838839485946 -0.0219831291176601 -0.0168695564726225 -0.0166179446242047 0.000790864067419803 -7.6514715105177e-05 0.00581026601035054 0.215145429286819 -0.0641910548854524 0.0665835733369421 0.173249921846881 -0.0309424273020984 0.0707882904396181 -0.406531557720575 0.0833475745077201 -0.133636960065606 -0.593883460616892 0.0764184754297619 -0.186910822755672 0.0578618905740686 -0.0410616691688587 -0.0305930284247717 -0.0357797515140779 -0.00449987842930498 0.00124176817225111 0.0546598621684697 -0.0437059987915634 -0.0232987475208116 -0.0173196728436186 -0.0536440315798438 0.0319403930586094 -0.0063342838532415 -0.0463909930042744 0.014083478157621 0.00281268604649527 0.0200743190324371 -0.0424349064070635 -0.0245691166457953 -0.00983369914073583 -0.0372420147337684 0.0188068743276289 -0.00841080863378302 0.0255639407868065 -0.00964113567637337 -0.0126039458716952 -0.021691469639379 0.0100702803823549 -0.013673733217505 0.0163463413219572 0.000488616700540478 0.00659176922153439 -0.000503845487295654 -0.00236881280408544 0.00102822612261626 -0.00218657944853306 0.013476659804354 -0.0128512305330916 -0.0131266742963095 0.0128222543088425 -0.0244651188123515 0.0160783376654095 -0.019424597958871 0.0117713673166634 -0.0127560738061793 -0.00193595143493044 0.0140306966207976 -0.0105817878867058 -0.0135673977632213 -0.0675228779414411 0.0153420077785154 0.0127032462983911 -0.0014388971728674 0.0257804670736068
  46 850.381130135128 ""  2.30076536917644 0 0 0.0055452596327469 0.00243284850875557 -0.00836773055979626 0.00267805262763598 -0.0161671897243456 -0.00063708239340802 0.00642442119123751 0.00456473321765065 0.00839403696766223 -0.000233700322097608 0.000422309923107345 -0.000151841026580246 0.00108819424356604 0.00397342077570938 0.00154179110954086 0.00388512773070072 -0.00910157621605752 -0.0148887575129813 -0.00240674630869721 -0.0157561837197536 -0.00431511108110569 -0.0018694472263641 -0.0284581429204518 -0.00368130144352284 0.00521962287600186 -0.00251421310541071 0.0226341559036074 -0.00709103148360675 -0.00728394792388691 -0.00610609351727665 0.0090409952792211 0.00126104603231107 0.0281608550428854 0.000995818800978702 -0.0031374790688688 0.00204639095802993 0.00320203131778902 0.00446477829577495 0.00518304437320759 0.00237574670494638 0.00608991783992983 0.00642151121098441 0.0089089356141492 -0.015382473797834 -0.0146956713767968 -0.0147701763986648 -0.01810465983243 0.00878852409289894 0.00916878158074998 0.0182306594080015 0.00903387635622904 -0.00938181991798689 -0.0433738962485349 0.0604804187791383 -0.0101732958288814 -0.0198562982782657 0.0628543622728178 0.00922467172629472 -0.00272805966649103 0.000901309475689919 0.000541199998012702 0.0255734203615952 -0.0658389272719117 -0.00365719801784218 0.00308703585265654 -0.0831064675756009 0.00166770582546446 0.105868192488478 0.0542874462124589 0.0737583936300782 -0.000358627888297041 -0.00918781893079824 -0.0221371812560774 -0.016666995542497 0.0577100755544741 -0.0526323948961665 0.021661707274765 -0.0550909018819947 0.0484168342762602 0.0019822053108942 -0.0297737877495351 -0.0204418976420449 0.0109739292663064 -0.0186749904722037 -0.116034411153195 -0.0701698335128839 -0.02102367624378 -0.0957396210451267 0.021263610595547 0.0349557563812307 0.152482268112572 0.017999473249507 -0.00550314459099155 0.197577674854766 -0.0815522059355592 -0.0186727221436565 0.107834966518915 -0.0855085079480076 -0.0652971895111449 -0.105765092995984 -0.00516988343197543 0.0170897266798457 0.137052165533283 -0.0953505023999002 -0.0591547285750701 -0.0550665700534048 -0.153538982295028 0.0645590474736231 -0.046003245117543 -0.153970021056 0.0698051983808948 0.0558360072222845 0.0576700522545145 -0.121825048406634 -0.103340220353188 -0.0611416670667086 -0.143503028923177 0.0719198259203106 -0.0362039037417434 0.0750135214716617 -0.0739692232224108 -0.0591785616774871 -0.131491251123268 -0.00215480817873187 -0.00866564545088045 0.0126465492687848 0.00278921052154461 0.0090288900024491 -0.000991523422132167 -0.000833333762906366 -0.00139632716493532 -0.000813783474018668 0.00241375042870571 -0.00847775542380773 -0.00719483943232938 0.00797528324289206 -0.0284216718081734 0.0100391594490911 -0.0256156483173767 0.0155735159711624 -0.017149537350543 -0.0116933476218581 0.014179607949843 -0.0114809175692028 -0.0196989280420392 -0.0196228062216815 0.000170102303099503 0.008394436982471 0.00370600629083053 0.0118301330840112
  47 866.475163614085 ""  29.5664378568294 0 0 0.0116731521081435 0.0199655065541881 -0.0374446518886354 0.00876514198411087 -0.0725798784667198 -0.00210942842785295 0.0273216589546061 0.0257913115999348 0.0351912177654094 -0.00132062340197394 0.000204406136672289 -0.00035107948214403 0.00342546896602858 0.0184828078448019 0.00624514404759868 -0.0146297019686399 -0.0291191337368159 -0.0795799901176827 -0.00944622023720259 -0.0780718199791523 -0.0201305457639827 -0.00774133250491121 -0.119609023949525 -0.0177850277059833 0.0176067483282283 -0.0224781438953029 0.0933170554848317 -0.0402426395932328 -0.0457369536091676 -0.0446407374310609 0.0493243248820043 0.00634523302259722 0.153927261667305 0.00247398661709191 -0.0129058732387867 0.00846864590069528 0.0126177658202039 0.0217961194784688 0.0215862570160849 0.00873842634038887 0.0263933006851187 0.0232623080783007 0.00581661869489936 0.022336658735599 -0.00166267377239627 0.0136058500615728 0.010955288253072 0.0216614584560078 -0.063142963073941 0.011613363522143 -0.0191529798020871 0.0736427555718153 -0.00831701484778666 0.00659980922451378 0.0622629095470807 -0.0149068521954362 -0.00373259816880414 -0.0555495402680446 0.0113011559512572 -0.0158221369105942 0.00947388841550392 -0.011712954868093 0.0186223086931581 0.0181442752040784 -0.00784648468087283 0.0211103056736842 -0.0129636853248035 -0.00693864552056556 -0.00765040434256231 0.0114731034038672 -0.00758343909425221 -0.00562564986487319 -0.00190817847291718 0.00285942945998641 -0.00672928014759988 0.0144369538441039 0.00102119309757669 0.0192450128250868 -0.0641312509602917 -0.00601655746223318 0.0273876335759858 0.0670184037892108 -0.0133981490078713 0.0510237029216387 -0.42845712650399 0.0827957040986886 -0.135967856499788 -0.340265051015256 0.0409290439773969 -0.121402693586216 -0.0756214052124035 -0.00458976495221962 -0.0135799587702575 -0.113581743010969 0.0210969934929297 -0.0164802963562937 0.00856961483159134 -0.00171306460526433 -0.00195003382101188 0.0115719190370808 -0.00853632389096189 -0.0043117813328325 0.0080135231900584 -0.00609739548074766 -0.00319261457770703 0.0029474458273496 -0.000828378816413439 0.011742288420234 0.0179785896819566 0.0278573487024177 -0.020728702883878 -0.000987881539703457 -0.00565557588192802 0.0130852581148859 0.0199072121648445 0.0125462768418834 0.0268279384424485 -0.00244041131241588 0.0121344095152105 -0.00567278213139382 0.0178811960951722 0.00920609049952682 0.0276023350549039 0.00107821332487071 -0.0509766372434522 0.0312536442151658 -0.00247476329429606 0.0137880257359704 -0.000888691691885741 0.00339010530993513 -0.0110308288241356 -0.0369078084395506 0.0647413886660683 -0.0746295881814781 0.0488290777925675 0.00680467119684155 0.0115919816240939 0.020134209390481 -0.0343248537094661 0.0145619598743031 -0.0603047404992794 -0.0471719923298758 0.0472499469605182 -0.0241815988518795 -0.0881751840320534 -0.00601699715288281 0.00357631246568288 0.00642876909164163 0.0306423202046738 0.00981333583547937
  48 869.071958799162 ""  13.2767256650393 0 0 0.0121271370165741 0.0286034461945018 -0.0525569379091227 0.0149616448367307 -0.0960401781677357 -0.00250247189668124 0.0373065732477016 0.0372063358542 0.0491064158255614 -0.00260657394107002 0.000336608832204411 -0.000131603664000469 0.00556959429461435 0.0242131645318029 0.00854813037552 -0.0343111847128838 -0.0243742798373295 -0.110341445755847 -0.0206877290210786 -0.0877947317641943 -0.0259363023742672 -0.0143635587072318 -0.173592757268892 -0.0171356392694958 0.0223620126084408 -0.0348192760783579 0.123093497550855 -0.0540003920428044 -0.0647366882848148 -0.0620376120931313 0.0715276996654005 0.00962174540971749 0.217376850847731 0.00461375371601922 -0.0187657097487557 0.0106768450126417 0.0154326819895348 0.0282269023544141 0.0252673097682595 0.012435102854997 0.0345051113918433 0.0302483056407217 -0.00184209641114925 0.012815081624678 0.00452593887156607 -0.00927424586439958 0.0119808809710006 0.0148044280514062 0.0563585441178099 -0.00755619432763672 0.0196739142002182 -0.0508906359250588 0.0115217779978298 -0.0292699364504891 -0.0405823302746188 0.00423950371810272 -0.0289373210380899 0.0436344388479743 -0.0055493183081279 0.014607495451696 -0.0184303916805151 -0.00708893209950837 0.00559130577874461 -0.0249170496455205 0.000755612485733279 0.00218773994447165 0.0111908794705161 -0.00583256979916842 0.00117916723928337 -0.0170709581711687 0.00630612010680623 0.00533875306773687 0.00408137848181811 -0.000460767766436346 -0.000306990458023462 -0.00656640414585441 -0.00268140370238397 -0.0112169167640899 -0.0225391622324647 0.00639320863347389 0.0183123616288812 0.0218185612583096 0.00314225035856979 0.0349166528304081 0.339835235129912 -0.0538456031663068 0.0860377489801583 0.275426213545641 -0.0630708328325003 0.0672912003761294 0.072033333580052 -0.0279693506977399 0.0265073986836356 0.0981681764344231 -0.0131504974766412 0.0364044859387977 -0.0179866251418446 0.0106802971917501 0.00867815799869728 0.00174416565667527 0.00810008587138933 0.000242573940817883 -0.020161120678756 0.0149160602096686 0.00805030473636358 0.00359654576797848 0.0193341446336839 -0.0178955705695038 -0.0103015159540942 -0.00534286304585137 0.010441043110637 -0.00565478894271405 -0.00283221616624978 0.00604826849613227 -0.00561415810256143 -0.00390567849127552 -0.00719246277860189 -0.00613543959348611 -0.00520734093012128 -0.00571916254651316 -0.00912218734123636 -0.000865414345298282 -0.0107407867047788 -0.00505455733721389 -0.0558230231634742 0.0240082715540809 0.0039072943732851 0.0241812270186377 -0.000102662609996719 0.00742838613623744 -0.0189772666921515 -0.0412308800202884 0.0689199753898705 -0.0877014563494025 0.0909198783387167 0.0147580115795906 0.0473432744288436 0.00167848722857899 -0.0130758130883829 0.0137932934501646 -0.0561747659891347 -0.0634080054295636 0.0443150715812104 -0.021889165440156 -0.10491904612202 0.111120858465469 -0.0248154943572746 -0.00134594575020102 0.0510633949761464 -0.019165577282707
  49 897.077832195911 ""  68.8837703754478 0 0 0.018806179064688 -0.0161372634936195 0.030735934934061 -0.0134590536439219 0.0312572188513114 0.0203696062317818 -0.013745271274516 -0.0259926351969076 -0.0330077964032358 0.00304635483336255 0.00903155594536758 -0.0104815653363634 -0.00388268225760879 -0.0181215854831715 -0.00664803385972334 0.0830302839018586 -0.072303987902472 0.0458798304818761 0.0502881364901662 -0.0524654939331869 0.0159538489604685 0.028488143058433 0.125383193004347 -0.0176496350325679 0.000344088197152984 0.0328596004302629 -0.0238344343457864 0.00317799038533536 0.0276223965831504 0.00871680534557717 -0.0554903167720658 -0.0127947495344635 -0.121312159988078 -0.00788175112462999 -0.0200320114248977 -0.00466795350637512 -0.00302972157604104 -0.00759691352469941 -0.00181746348020027 -0.0023860965284147 -0.0118714465229047 -0.00468253691683608 0.0358464799305859 0.0384626439353738 -0.00531655352170356 -0.0165803634072848 0.0131666115565249 0.038813519382514 0.0210336469950783 0.00732681969243928 0.0134064519657741 -0.00316417852855649 0.00240638007554474 -0.0215393514729897 -0.000783421159577859 -0.0102465556717903 -0.0257751231987773 0.00875939471995614 -0.00219444757545596 0.00536704582452723 -0.016464532473528 -0.00911746756790397 0.00777697089254967 -0.013022108610738 -0.00120729776273423 0.00482297816682738 0.00556358888776807 -0.00129057230495645 0.00325484282896882 -0.00509035507690476 0.00299788452627315 0.00254306863377441 0.00263894058526161 0.000856885795016419 -0.000273492429483278 -0.00304514778002294 -4.42280043257897e-05 -0.00583638547881461 -0.077917977938535 -0.0137090803068556 0.0203423028834124 0.134998644521366 -0.00549121516925062 0.111621557874652 0.0441154975609067 -0.00792208663951246 -0.0122796769650841 0.0438190829067306 -0.0395555981317249 -0.00888717774414386 0.0696792224743806 -0.0285086873082708 0.0285306697700336 0.0531822806807246 -0.0106246096710843 0.0244974464108298 -0.00716499986993015 0.00145377061199178 0.000254229081153353 -0.00640642540298934 0.00378616896344483 0.000970189712746293 -0.000488821306673577 0.00045185493993001 -0.000964299468527547 0.0017485748158713 0.0106606419149421 -0.0110100569942819 -0.00668423976676229 -0.00414423437380325 0.00663167785991859 -0.00176488382534912 0.000372619775661768 0.00141463959879837 -0.00216271610712044 -0.000867177873014588 -0.00212135254539054 -0.00384964083321508 -0.000475007886786984 -0.00484365615440226 -0.00697490160074902 0.000278651565223233 -0.00708299826854955 0.00281516482667597 -0.0457346585761118 0.0657587197784479 -0.0179647682466122 -0.00660303198403023 -0.00150033613158312 -0.0240288430329731 0.00954123086997735 -0.0577561482671541 0.0844482769172074 -0.055715633772349 -0.110882088758531 -0.0745083987099571 -0.126647407751502 0.107692705533034 -0.141518479964605 0.0370222089445689 -0.123713872639104 0.0184073820359136 0.0734767372832213 -0.0440931321394712 -0.00320385353945816 -0.581191446138108 0.135454801595409 0.0628153478239816 -0.0130096671245285 0.159806748603712
  50 927.328791946694 ""  7.46782150663761 0 0 -0.0149667184010057 0.0829199366752802 0.0342377078216749 0.0265944907211749 -0.072160857954737 0.0668172838373202 -0.0345653423556534 0.0511225124250986 -0.0476928621180512 -0.012327420820365 0.0368234701563627 -0.0427752280166131 -0.0103422396806621 -0.0326771194164369 -0.0167245299825629 -0.0868558627411119 -0.00283589300051572 -0.0642072914271886 0.000137103460022967 -0.127894056736706 0.00306480238392094 0.0119637535806403 -0.10976771493568 0.00513022660113589 -0.0890729826979427 -0.161829024665246 -0.143234464053689 -0.0712942291728636 -0.176711153107946 -0.208230491562099 0.143349962609896 -0.00119013254755182 0.309568011035046 -0.0183651521124308 -0.141625074457641 -0.00892560427870065 0.0193458623389313 -0.000984039711160988 0.0349624656480271 0.0125469909919979 0.0134215269981951 0.0381352483133259 -0.0272159836159182 -0.0155472848973115 -0.00216538072728585 0.00720814973789805 0.00366235500645628 -0.00664937951359524 0.000341989982520203 0.00244727104722224 -0.000772557518255005 -9.38709879707158e-05 -0.000831502527532689 0.00143078893687377 0.00130946608971134 0.000702528622736832 0.000115802188489919 3.44565831728281e-05 0.000739749834375366 -0.000605859785055421 -0.00193958039231888 -0.00190354207909924 0.000381893997898824 -0.00065522426275589 -0.00107051350398902 0.00280816282053544 0.00459498146805648 -1.25622103581064e-05 -0.000231438794594732 -0.00261389339412581 0.00257626496895266 0.00172113031903056 0.00131075361706577 -0.00164152668242506 0.00167110355924288 -5.11319527499327e-05 -0.000744827562158544 -0.00291784900065713 0.0223515399848308 0.0131738451764976 0.00180885335264376 -0.0668852317409234 0.00364873545555758 -0.0443964564813435 -0.00440666190988674 0.000809456757757536 0.00142747099682441 -0.00583287887728063 0.00407220098693968 -0.00248248236365835 0.00699085676669879 -0.00563951792153715 0.000665520644045913 0.00172270426917887 -0.0060285038033574 0.00467323330983228 -0.00252885927683137 -0.00238280433138376 -0.00253635347173272 -0.00966225493263987 0.00186667727543853 0.00391817045855956 -5.63639686363123e-05 -0.00250923324029317 -0.000513352025456357 0.000726460830758335 0.00670165733948319 -0.00653553374233629 -0.00631284362206681 -0.00523012672801301 0.007188779257687 -0.00459090576490148 -0.00175968666124644 0.00242805376246458 0.00358519371971057 0.00161328902707199 0.00762417520093879 -0.00751215199056088 0.000348949414326953 -0.00463403667044029 -0.00666481585791726 0.00182759028144456 -0.00369599915165191 0.0167392539079279 0.0721298383032586 -0.0141838603406697 -0.00298306535760693 -0.021091047546194 0.00240484742179666 0.0304281018683926 -0.000704455062056543 0.000643740756081704 -0.0723966570379559 0.116533498094817 -0.191607512102475 -0.063632961135533 -0.119654260729702 0.0453309188745007 0.0752931694513525 -0.0635833606683298 0.0308676969832067 0.029366430936611 -0.0219637577671198 0.0348156736603656 0.0410561098376949 -0.258494896116649 0.0958302320366762 0.0296161604960898 0.00528968550999515 0.0587587542058
  51 930.897155905325 ""  1.78505163083327 0 0 0.000599131782607969 0.0021877214996373 0.00196335845542872 0.000657126971617757 -0.00170613115213443 0.0030615531896076 -0.00105638941262582 0.000911862859277373 -0.00255691414638063 -0.000417062506351166 0.0015994816939916 -0.00196681381944326 -0.000441778915178865 -0.00196187380557615 -0.000775111165185424 -0.000841892515131788 -0.00252704659866428 -0.00163740031286948 0.00136226595132186 -0.00595097648816385 0.000609939810195227 0.00102714991073653 -0.00096272411645859 -0.000190004497799733 -0.00235178009572541 -0.00412793908377927 -0.00329715417074749 -0.00352220923352897 -0.00546579071486574 -0.0078163774947537 0.00250970963127334 -0.000615385597659982 0.00715582274112744 -0.00152589881306376 -0.00508343195217121 -1.29808596480453e-05 0.00011179885461411 0.000176574840838534 0.00103605673339491 -0.000109693329298642 -0.000797503581988102 0.000864414652572879 0.000103765894058611 -0.000891568474542726 0.00109289448633925 -0.00273726224831178 0.00116236807053924 0.000369852051743501 0.0116445739281718 -0.00107566722524819 0.00428072285126472 -0.0151283458475684 0.00306774281235587 -0.00560579602162608 0.00116714605705626 3.32769217413736e-05 -0.00140304039702663 0.01427422106835 -0.0033318230437926 0.00419114546345676 0.00552225931455867 -0.00234938889626505 0.00240765594215465 -0.0182602348887348 0.00326801104225065 -0.00449832758780399 -0.123915984403491 0.0177628630326855 -0.0338026361275501 0.0698263207406731 -0.0478968524905588 -0.0598186362043179 -0.052678626764411 0.015469502579064 -0.0221222618785755 0.0248277748392237 0.0264298918978078 0.0935448051417945 0.00724224873902835 0.00323553696972781 0.0014148042827437 -0.00421621428209509 0.00136738639056179 -0.00241584132401532 0.0906513701059265 -0.0149445178497355 0.0253961775584929 -0.0139652021143871 0.00402170690714573 -0.00622153208394011 -0.0473064781907214 0.00634837749006157 -0.0131883823883266 0.106518228389452 -0.0160391252260206 0.0305036451635848 0.138102856262839 0.0228915695207052 0.0371780642398808 0.304286564050116 -0.0671260027628111 -0.0284694081251436 -0.0941555148342198 0.0905726897125571 0.0723190777630972 -0.0248355430102069 -0.188019975556921 0.217311165572035 0.168579277269506 0.160326654463252 -0.17910461334622 0.100146804027735 -0.00720641719668372 0.0172409690316577 -0.0661141192468947 -0.0550003365307438 -0.146437259309219 0.222899170341758 -0.019304751754388 0.180394282892333 0.146512220276791 -0.061519579684677 0.0753230263751304 -0.00093704003057812 0.00105146210424419 0.000815077141416405 0.000234781989776258 0.000620388428128052 -5.54702984248773e-07 0.000242702171963749 -0.00101480200391968 -0.00242775399886697 0.00151684328609228 0.0011191605356935 -0.00823646515544182 -0.00660929671719214 -0.00663638591289937 0.00419257871937676 -0.000694864595462271 -0.00102090668199079 -0.0029461524178004 0.000797437134603214 0.00170233908400176 -8.58781016693546e-05 0.00134997760291445 -0.025299042568585 0.00695716067045083 0.00354336559891281 0.00173342955986334 0.00644506648895151
  52 946.757368666188 ""  0.912923875389725 0 0 -0.00119567231182548 0.00254851477924895 0.000870153551870286 0.000570683030885624 -0.0020145504128458 5.8195138836558e-05 -0.00221554117644422 0.00161690888931479 -0.000659731183746731 -0.000290462427169853 -0.000231668858407686 -0.000440466314723315 -0.000133623264201219 6.59746586903168e-05 0.000309445338161798 -0.000321720391402208 0.0034357898946015 0.00197515965995488 -0.0019043008621466 -0.000927624451108766 -0.00133737958412059 -0.00103051319646588 -0.00560990764398445 0.000310089928726371 -0.00414267126480973 -0.00558917109829529 -0.0113351193492641 0.00311777842343386 -0.00345258103937136 -0.00103224353909138 0.00694290536555427 0.000805694429930757 0.00745160891170855 0.000432768685776632 0.000110052412951754 9.88730979247207e-05 0.000361868866652347 -0.000712141638941072 0.00050783628413913 0.000720242960933399 0.000998146204027064 0.000552318355792157 0.00196242366442954 0.00296036903097632 -0.00242337895065983 -0.000583335196957331 -0.000184586691681663 -0.000319911223489059 -0.000454949352791 -0.00104589999232429 0.0010243702380135 0.00294077163644013 0.0117563521005301 -0.00463542163445021 0.00273921307686122 0.00471809843875847 -0.00646763279048129 -0.00248773591604087 -0.00970532028316585 0.00260883573147879 0.000244767432879057 -0.00054674609330929 -0.00130450419801576 -0.000664985884633178 -0.00333845398898718 0.00184599259692395 -0.0375810573823113 -0.0501268878377628 0.110967835363377 0.0379509719680149 -0.0489259855867192 0.0325388582695664 0.0373775463938935 0.0962054731077055 -0.0506045081699367 -0.0659512313476978 -0.0359245892646004 -0.0121541815661659 -0.00978667737222344 -0.00389299475187179 -0.00366146950751593 0.0112543478629489 -0.00408793164713055 0.00269442452864536 0.00477841389487 0.0199959247497974 0.00536320627021939 0.00796509727514226 0.0263127142324103 -0.00947510944783808 0.00212662098577497 -0.006035860626984 -0.0044939742942042 -0.00477664446030098 -0.00537852432153635 0.00127145191377212 -0.256645430261839 0.13149316790998 0.0273734239077247 0.147127300568347 0.0140627993407549 -0.12996624693364 0.227738299685788 0.00688383456204566 -0.120014626430162 -0.00515542581770067 -0.0431238380409889 -0.0746506988484322 0.0133853369025624 -0.070606262549074 -0.0417027927777409 0.111889436902377 0.184634237525483 -0.263387545775927 -0.087657929413468 0.06978188050006 -0.210068201712094 -0.0587739659765837 0.0460351391203306 -0.220636016002124 0.199759973085529 0.0608791269743442 0.180966237059479 0.00306656334064886 -0.000448061098344386 -0.000808258739647857 -0.00103519381111145 -0.00235200838611156 -4.59444865524011e-05 -0.00234761561042239 0.00342591626375581 0.00202861303196881 0.00293179666885951 -0.000468926652475741 -0.000396715043652837 0.00532503897557763 -0.00113175169396564 -0.00169829806609315 -0.00485560004916514 0.00283663600257071 0.000690876675818223 0.00220652008481561 -0.0026023328741677 0.000843399825075805 0.00336383039966694 0.0100685262415867 -0.00285523922006187 -0.00281677736310119 -0.00455879123433197 -0.00298194649434266
  53 953.030137882343 ""  21.9809665275043 0 0 0.0123020561576661 -0.0324733171375429 -0.0183614035699086 -0.0133072546750242 0.0199567242479041 -0.0183129675695715 0.0404440604854101 -0.0176888809943935 0.0140392087058703 0.00554304261851725 -0.0128029367796744 0.0108930271578814 0.00380658356262502 0.0129986053459818 0.00603349252913115 -0.0295574981688782 -0.0353248469934715 -0.0508262253605287 0.0164294842274857 0.00967709185593145 0.00159617300948669 0.00701382856717538 0.0633896060933248 -0.021763425261058 0.0673900942339869 0.0814494035436338 0.200489874707555 -0.0658138088836817 0.0435265564709949 -0.00319876207719638 -0.101404048242519 -0.0105040376929331 -0.0810376872972149 0.0055312200578051 0.0444782613231871 0.00410053720375253 -0.00436117063806806 0.00478918369298587 -0.00792672102968069 -0.00240739883839395 0.000317753116550704 -0.010040546413682 -0.0557377745545171 -0.0910322308241034 0.0143664270154242 0.0195004405992693 0.0328850429831323 -0.000945592958283902 -0.00316799671237888 0.020570516691421 -0.000128315730684414 0.00108399514353514 -0.000374212466175896 -0.00137191829111519 0.00607926042484759 -0.00394397380781593 -0.0153071401263719 -0.000302857307311533 0.000219729189693286 -0.00333959291152028 -0.00526686791779392 -0.0194319304074513 0.010842937722174 -0.00415977283051835 -0.00652130196066048 0.0162329100263754 0.000101958619896362 -0.00128654848572658 0.00421322497484402 0.000684861843525015 -0.00110587400152391 0.00212153747389378 0.0017313015896072 0.00452167794306404 -0.000177508451011389 -0.00205257865209202 -0.00146467424599576 -0.0011524660087987 0.226220795833071 0.0861699122988307 0.0790687159869946 -0.289734445402977 0.0450563002829378 -0.190609194096342 0.00188681146598006 -0.00265102357740259 -0.00525110020774164 -0.0104500806928385 6.5918738718965e-05 -0.0209162378450208 -0.0147770421978738 -0.0315677896872808 -0.00603913170439353 -0.00726052249843766 -0.0226128089359206 0.0205292057998417 -0.011668984304269 0.00489519416867492 0.000653684276800125 -0.000217377944762787 0.00207318776767518 -0.00554659582973688 0.0114780345200287 -0.00178003041425874 -0.00651338544358508 -0.0015949907211351 -0.00342439847073772 -0.00418909727047001 -0.00117036726430998 -0.00799409323449407 0.00128067734464205 0.00440606712905588 0.00978143668843818 -0.0126486341165493 -0.00133381869071765 0.00369964105505165 -0.00427011577661866 -0.00522544894882085 0.00277188292782993 -0.0112355778266663 0.00495555759584458 0.00372044572301062 0.00614584312747183 -0.0514437165151369 0.0581938128784214 0.00882261175258769 0.0290739211118971 0.0486828369699048 -0.00129837672211075 0.0702802457897479 -0.0804156547295496 -0.0257626321463794 -0.133067089685147 0.0939579336391426 -0.091923213897228 -0.105899560190109 -0.0594658407885977 0.0470376469243672 0.147269882005744 -0.099497948718493 0.0159088340478691 -0.0410230495788316 0.0336788326681568 -0.00212027940863784 -0.0731010783896253 -0.227574054010195 0.0793377737873954 0.0647632498425442 0.101635837713043 0.0562041977110612
  54 962.780488360302 ""  5.52251646395874 0 0 -0.0114704509844714 -0.0338682801403021 -0.0343908242968326 -0.0544401513210536 0.0562948999391324 0.0846804140795862 0.0671269669200488 0.0143023791184802 0.0150369564814413 0.00455091760571118 0.0332852686164595 -0.0391671723819485 -0.00746507561702522 -0.0385927217574058 -0.0182015462835772 -0.0984201359763762 -0.268564434861868 -0.224229474251581 0.17076659019442 -0.21038575595978 0.0876374621202764 0.101037644969851 0.398058563558433 -0.0655283281181259 0.0731523044249747 0.0245289480549148 0.348231262629942 -0.19753753270754 -0.0648731337065991 -0.172595618490589 -0.0881129877898887 -0.0195390178111755 0.129600562291196 -0.0318056736109978 -0.089067563765154 -0.00777283061779297 -0.000145123253105679 0.00518774934790228 0.0126865214383433 -0.0110009744327601 -0.0362722990253823 -0.00036250911227136 0.00598028815988807 0.0178904780440712 0.00695230587656843 0.00090090843080427 -0.0118371876282334 -0.0126182387221394 -0.000205257132943978 -0.00936518101424851 -0.00284766389429629 -0.00175883839981944 -0.000583496365999181 0.00343768705342326 -0.000188361030242345 0.00422784454156717 0.00955770496595766 -0.00119616026877349 0.00121797045722278 0.000166926370238416 0.00575602068943201 0.00653760227437035 -0.00378284183305359 -0.000757536355697495 0.00238886171778494 -0.0055832058405697 -0.000107703921618502 -0.00089456240681303 0.000416133215062856 0.000342587249678484 -0.000186887290179104 0.000587466468220659 0.000411338660385656 0.000140059136955764 -0.000597104335091267 -0.000283191272626434 -0.00116419518775952 -0.000247734174333674 -0.0373987863593455 -0.0152511069442959 -0.0177035406671653 0.0433947495449286 -0.0071371580402474 0.0322466248447124 0.00161945804495969 0.00172923441292026 0.00900908018739467 -0.0111130549780521 0.011466405278208 0.00553183880860109 -0.0162116660418028 0.0135367094309091 -0.00697535345287635 0.0164520567163691 0.00597387414643712 -0.00273492335018838 -0.00364601631469207 0.000790034855238972 -0.000824014144206951 0.00124550187285782 -6.35935433123588e-05 0.000102883513061131 0.00242882560094965 -0.000324665745128953 -0.00126188269268298 0.000429007085928119 0.00111290109173666 -0.00121494187512697 -0.000516961286756453 -0.000126094937007899 7.45749125625882e-05 -0.000667344765555601 0.000466906051413696 -0.00132789709951011 0.00118666591121114 0.00229774293060885 0.00126066617342415 -0.00414618577001123 0.000918441719577379 -0.004965189555117 0.00180322558988777 0.00193980173826667 0.00311725216822137 0.00495792290307205 -0.00992974279302638 -0.0192227436076267 -0.00480711832675099 -0.00649876519617144 -0.000893145902177313 -0.0119983395262554 0.0159560200708848 0.0157618899371407 0.0229511676093741 -0.0227738711945856 0.0490971679995761 0.00710109210231033 0.0569657044187588 -0.0287921926300285 0.0056955635578915 0.00556001418734085 0.0273584927976223 0.00732077021780788 -0.0260920679967176 0.00599625264323662 0.0153209100429618 0.0627895429253197 -0.0203036316919574 -0.0127537796764811 -0.0238499342377247 -0.0124958347225904
  55 973.342463826261 ""  16.0505970674618 0 0 -0.0231607354836677 -0.00318394034100934 -0.0330197713818841 -0.0380989852851152 -0.00447678822053091 -0.0563842178937103 0.0221088921321542 0.0104091342169127 0.0321408619738369 0.0100647336709024 -0.0430736993910352 0.0286589344053814 0.0136194869801698 0.04691116815086 0.0200401228533862 -0.0508133954462678 -0.00167966224357467 -0.0537548834161271 0.00603242831027583 -0.0393585967045599 -0.0375616424542199 -0.00746184633560473 0.0568795089095299 -0.0650580599169981 0.0242334165799293 0.0161875896414057 0.0864224666237394 -0.0120443140684211 0.0117833485814165 0.0152143221305595 0.00134237887160161 0.00794418545292902 0.0413165842320338 0.0170520058933514 0.113381813256177 0.0158719868389372 -0.00492194962047276 0.0254834023705785 -0.0100055510589826 -0.00347698622075047 0.0105260353134949 -0.0136099917385035 -0.0277384113734866 0.038690216549985 -0.0194477057183912 0.00768171181303519 -0.0133071316771857 -0.00376718782431863 -0.00550841574899642 -0.00840114895768397 -0.00489832587185093 0.0182433854426884 -0.00190324538133263 0.00643886752649731 -0.0280975383320919 0.00652036670163146 0.00239087481197328 0.0223920374642741 -0.0019466436252402 0.00796591919424052 -0.0648532445115776 0.0222097879627275 -0.0249989498451724 0.0503874364606397 -0.00820561560254073 0.0111568118851882 -0.0057478266272044 2.03008349826856e-05 -0.00254352600810037 -0.00282798006329993 -0.0055923785825656 -0.0105547725886527 -0.00205618000177806 -0.000193189322278617 -0.00124174323887847 -0.00597785448262958 0.00534297783214224 0.00777260577294629 -0.146823759850505 -0.0339152424723495 -0.0391936877567927 0.0783483632645379 -0.0276255050758183 0.0630927407649118 -0.121092152508931 0.0245425510164038 -0.0305196468097497 0.164050197446847 -0.0288065714061997 0.0604123645631402 0.415061668072808 -0.0557185404246711 0.119042443683229 -0.288582654216749 0.0439520116443482 -0.0843605559968264 0.0274455640278638 0.00798827954228526 0.0176163568762096 0.0597517881957933 -0.0118240838234469 0.00156491704945134 -0.0507310914947198 0.0311181199289407 0.0288044672505049 -0.000738495276705809 -0.001518937568202 0.00194944327631039 0.000649189269283502 0.00350169689881965 -0.00239365029813551 0.0133754500152236 -0.00349749656026228 0.00505135461733415 -0.0284642868347061 -0.0146048889582052 -0.0534371267229578 0.0467410680353473 -0.00703998168841203 0.0303695720620279 0.0297542523361922 -0.0157565925838606 0.00581897799050474 0.0429919090841953 0.0473082170733129 0.00905804088457879 -0.0232408198056015 -0.0577891278842424 0.00611382326491954 0.0418587601427632 0.0341918515163204 -0.00616054034969565 -0.0820984971862555 0.102675590796674 -0.15408287924029 0.0162155489090236 -0.151059005747059 0.0454330054832545 0.0561192116982342 -0.0360963564248219 0.00907108902409635 -0.00600096328895578 -0.0191844207810458 0.0123437817860685 -0.0749927969270497 -0.0706970506640451 0.0530039741591076 -0.00306591969297546 0.00589333397825683 0.0219540460450632
  56 976.452254883976 ""  14.6026622472437 0 0 0.0202686008324924 0.00124331109328453 0.0285940992292912 0.0342524887910705 0.00697687182906764 0.0574602198111033 -0.0173946227351178 -0.00903048021267332 -0.0283936118173487 -0.0103624080387375 0.0405513106013592 -0.0294604536585865 -0.0123689037591985 -0.0443313926517421 -0.0197406780477871 0.0437736499362271 -0.0102623121060149 0.040793457890657 0.0014996672003837 0.0308453032642407 0.0404830168355772 0.0121804394235247 -0.0360434974041286 0.0580793485195581 -0.0190726094748093 -0.0139788595176546 -0.0656786475490963 0.00380753323653407 -0.0131677118748727 -0.0199418552946554 -0.00452505057961683 -0.0080438411242458 -0.0327811403492482 -0.01707019378759 -0.11125230713886 -0.0150569723368131 0.00602547357369216 -0.0219898485544413 0.0117444802314381 0.00207975655332616 -0.0125595488713705 0.0128805883879241 0.0222817534071672 -0.0408785748465977 0.0157066167784037 0.000897096423554884 0.0128635745119734 0.00297172914560202 -0.0153410988882351 0.010340180031088 -0.00420297677407839 0.0227839778441468 -0.00352817874577043 0.0046466769844904 -0.0207646300347177 0.000989377144239238 -0.0127953789722358 0.0215066162381571 -0.00342366872756488 0.00576355685421371 -0.0735467438497355 0.00643390107219816 -0.0171240147467112 0.0539708205859497 -0.0119751659577821 0.0212378971161758 -0.00565114732499487 0.000967370753098856 -0.00084789907187826 -0.00215130097867825 -0.0037002674064094 -0.0116171469014619 2.47148180207179e-05 0.00121297106409717 7.14997370315579e-05 -0.00795569492594868 0.00532716211753797 0.00833574305938956 0.128914911222968 0.0252086233844426 0.0373480884169301 -0.0829947972163087 0.0302253002585471 -0.0592484393531112 -0.136475337987353 0.0205542428154787 -0.0465695288493671 0.147570734238106 -0.0303208686875867 0.0375637706613492 0.429071167342569 -0.0833041942145757 0.125860614147704 -0.329598525557004 0.0435058293223581 -0.0845996085843424 0.0338626369170515 0.00441816617125623 0.0150800656977026 0.0603213807694679 -0.0125822751291864 0.00703339870878235 -0.0552126813970997 0.0304881821968551 0.0316008561274536 -0.00126181817810179 0.00241605432570662 -0.00657410033134454 -0.00615049399620574 -0.00565604710733475 0.00497275033270399 0.0119309616359252 0.00100187592532286 -0.000513611265680627 -0.0328007350372562 -0.0129679734312636 -0.0636530068103375 0.0497217668535169 -0.00529785084361253 0.0257416242473378 0.0374654369207285 -0.0149600396254699 0.0112706745154418 -0.0409595032524969 -0.0425177640938296 -0.00849034782694567 0.0227981231872613 0.0550286168872065 -0.00575075833828387 -0.0352339419564964 -0.0345669537949212 0.0101115488201171 0.0584940885769382 -0.0897215945348945 0.153598066658859 -0.00966364724265152 0.154842034421021 -0.0466247374117107 -0.0421969438648679 0.0279771352814991 -0.000424836603936659 0.00685223246851674 0.0156391588253933 -0.0113998165455914 0.0724003802100813 0.0884643835741204 -0.0563995496228743 0.00119396623634292 -0.00562615859329962 -0.025978469561111
  57 986.638751293501 ""  0.0666911716287339 0 0 1.19985687556102e-06 -9.12286233276671e-05 -0.000461177934036554 -0.000270583825731658 -0.00015371866080753 -0.00164686288077555 0.000492558963498833 -8.01840039016847e-05 0.000102518844551492 0.000206338535033115 -0.000195162209560194 0.000747791326830683 0.000358130565923748 0.000598254984187565 2.88617519335115e-06 -0.00119122188526264 0.00139512874998964 -0.00052129637073515 -0.000528315912185373 0.000583632393474303 -0.00114422393486351 -0.000587895820148753 -0.000911795321790029 -0.000527832920318223 0.000794436211685446 0.00108828792067093 0.00155119263499295 -3.12860362150212e-05 0.000882965149900989 0.000440125550251617 -0.000770207455235269 9.21170222008095e-05 -0.0012046872307748 8.84160878467634e-05 0.00144584213650879 0.000192779517482513 -0.000513588621822553 0.000942191164960774 -0.000905033376509115 -0.000748428289963667 -0.000767116774801897 -0.000591563085860177 -0.000618835887037214 0.00133424860388479 0.000528672412380157 0.000388218347241269 -0.000533396700654419 -9.00391136623932e-06 -0.00158581047232895 -0.000132363390502977 -0.000604143284586777 0.0146254945376995 -0.00306137978456192 0.00501586194658204 -0.0148467036193273 0.00273545294992749 -0.00430992847481883 -0.00233835239892516 0.000286709886912666 -0.000868915001062207 0.0199975942482891 -0.00385067208791125 0.00617324177680446 -0.0141599526548185 0.00282854237699051 -0.00446986262241796 0.000816998948625057 -1.89562397653153e-05 1.35372789657192e-05 -0.0112780330244931 0.0217584925596127 -0.060276728033616 0.064517503912998 -0.0115132853276638 0.02135509205258 -0.0506370175197308 -0.0107446979868504 0.0401669340840521 -0.00173627349627031 0.000696128857498817 0.000499559873034075 0.00222529891555752 -0.00163900613227658 0.000788145445323296 -0.0834369057802141 0.0139536655820173 -0.0234279961432714 0.0684427881979973 -0.009956522230542 0.0202529164137716 -0.12503626654992 0.0204908630996419 -0.0366795473961836 0.0848244102290246 -0.0110335381529859 0.0229123257501442 0.322017222912089 -0.105981286241887 0.0136492042063176 0.0266541338752711 -0.057715930113326 0.133385506029244 -0.297341427771872 0.0394482060998535 0.172556336418168 0.0211477099741142 0.215624168101703 -0.274762722463238 -0.209538674287326 -0.18334265580872 0.212979462418796 -0.138959157346685 0.0253040169049174 -0.0463079174564049 -0.132004246454747 0.0342744918534102 -0.315750268586099 0.116063127610483 0.0312395606115802 -0.0911822314841124 0.282437055365567 0.0019374326745719 0.191504278501023 0.000710215517344992 0.000869213586298228 -9.73611688629796e-05 -0.000502306525101643 -0.000991649017723438 0.000162716103811312 0.000889941997089727 0.000388807341464648 -0.00047229265093712 0.000797490877634574 0.00119636134720683 -0.00385434838395017 -0.000954568141738033 -0.00396608835363216 0.00124620783537695 0.00165677127784782 -0.00118305518777429 0.000132037223589277 -0.00092079598937262 0.000300881667112003 0.000372666412364943 -0.00223891532299253 -0.00521952831956378 0.00226332329476 0.000327967665942722 0.000510470165721302 0.00121723764789505
  58 1000.51764966838 ""  0.0936956218581994 0 0 0.000479815341688859 -0.00230958260656617 -0.00165121394403724 0.00398791642281777 0.000398997923558125 0.00199999478625376 0.000416082261718391 -0.00203641967962755 0.00153698870369708 -0.000456944630446104 0.00254867561460336 -0.00023598778070952 -0.000848701779707534 -0.00225525867336049 -0.00150458322279099 0.001725145140394 0.00269483680155505 0.00216087140819486 -0.00323246724843654 0.0104959665221225 0.00239398782124224 -0.000292954515436668 -0.00807094688353913 0.00709163973018105 0.0020482753781733 0.00429469251364308 0.00143860171161319 0.00397093246852408 0.00564020094389056 0.00817730322364904 -0.00288766210523155 -0.000179744244738526 -0.0097532910069078 -0.00269597467618981 -0.00594689989347542 -0.000532872819155955 0.000730250718402507 -6.0415630034125e-05 0.0016941857191409 -9.93518513701958e-05 -0.000353984738987879 0.000658692357578138 -0.00508553487662686 0.00478708565754895 0.000793853672092928 -0.000823635861060172 -0.00274368436148302 -0.00449154736161332 0.00932293396842538 -0.00338280426801834 0.00303493364970065 -0.0803400346525714 0.01356029845775 -0.0245229452988161 0.0976685985121019 -0.0151324448398786 0.0314047394439358 -0.0136505223361283 0.00288821575662327 -0.00271857074706097 -0.0380955696158896 0.00894869731719196 -0.0132617628079044 0.0281374010693897 -0.00467069254013104 0.00812564298307425 0.00488659625737809 -0.0009731004072185 0.00110373377668203 -0.00272158644041778 0.00198310989901496 -0.0102248017260263 0.0160731069546209 -0.00385074658699649 0.00457564767012578 -0.00907774618903126 0.00062204276605636 0.00670430728873698 -0.0179899221400474 -0.00483332977802313 -0.00556657465644679 0.00530634598163435 -3.7413474908575e-05 0.0115152232569493 0.461652610862669 -0.0798937837274653 0.133929081452224 -0.585275090147601 0.102306673392631 -0.171803342685146 0.22218792435102 -0.034761889140421 0.0634683441342282 -0.155791007231768 0.0226912269671874 -0.043261655294792 0.0497643308891984 -0.0129654565696762 0.00615906561911455 -0.00292639705113183 -0.0149407218342122 0.0314463098910195 -0.0530367521940289 0.0049756847201763 0.0309465592881433 0.00731879451268626 0.057170313998806 -0.0674461645503174 -0.050919348864526 -0.0422437444242684 0.0520086182816283 -0.0287155692045018 0.00155920084408831 -0.00398990575819007 -0.0242238957282099 0.00519372903379928 -0.0557323209440608 0.0227031868777284 0.0113148627771733 -0.0251537351512604 0.0449727970130177 -0.00468487597686278 0.0249455455421182 0.000945778593645027 0.000334913690918296 0.00124600895336031 -0.00202295091266712 -0.00423931426119499 0.000392578971214463 0.00618905493438548 0.00199970883147415 -0.000361654086832309 -0.00869129857168874 0.00365476321530306 0.00161747321400913 0.0040775729847163 -0.000345584938034405 5.42919656579851e-05 0.0125259190240062 -0.00333190483140472 0.0039442364073659 -0.00414429052237706 0.00198602825057722 -0.000460123530244388 -0.00921137084375753 0.00780378461940793 0.000206212219599517 -0.000730541421215555 0.00477683742842508 -0.000203046168638347
  59 1003.69616507357 ""  37.2532762945354 0 0 0.0251892466605041 -0.0201967646901476 0.0122580603843401 0.0591972692121815 0.00109038052652147 0.0410390241669877 0.00539599207400323 -0.0348005285463262 -0.0105872853214032 -0.0102819460607249 0.0430195656956573 -0.0180003453955809 -0.0134889986135956 -0.042319845748927 -0.0180319959217749 0.00656895357614378 0.0461018860148006 0.0382986649947437 -0.0412750898504836 0.121054601492245 0.0330994181911156 -0.00486765162041812 -0.128503137071847 0.105770778015196 0.0304890239085096 0.0630624498518206 0.0474672701943038 -0.00123955276683829 0.0585900007133821 0.0441353009377966 -0.0795175977871753 -0.0144910327192621 -0.153734552965779 -0.010110850645916 -0.103711429534811 -0.0161694925664377 0.0064258085258056 -0.0292588299435935 0.00857804154201504 0.00814539103049379 0.0010545594930391 0.015788903905557 -0.0716833522736198 0.0785902730741777 0.0534077058789943 0.0422379868134865 -0.0476865113759821 -0.0731972474615719 0.00214623109703601 -0.045543256076256 -0.0186610446653876 -0.00127656463595964 -0.00582834889081883 0.0140352369625427 -0.0153407321124075 0.0232470634902541 0.0429726864934075 0.00262675977554144 0.0120700631174319 0.00178180934976893 0.013301523485117 0.0293515519049696 -0.0195310193764338 -5.43147174089961e-06 0.00205052765500545 -0.0109728599795215 -8.81585002296602e-05 -0.00250869177527499 -0.00312913027801171 -0.00155111632591121 -0.00420061536772409 0.000246471469704736 -0.00156291186170834 -0.000760451732355567 -0.000716709557330053 0.00142858099893136 -0.00513262664779097 -0.000397163069599433 -0.183493921000157 -0.0110717132202677 -0.00916141919483586 0.0636654729208026 -0.0220272204956955 0.122784888546437 -0.0306678893744789 0.0160476810692732 0.0310980207264189 0.0293655419074238 0.033767405314936 0.0543828782540876 0.000764514856877078 0.0325410417148579 -0.0240858349025447 0.0249325630190447 0.01741383747233 -0.0103472688423651 -0.0155053407060614 0.0104799866051539 0.00469842219541391 0.0230719350335116 -0.00232575250189326 -0.00618304478632086 -0.00219796816246903 0.00920426606474271 0.000719019164537264 -0.000659546860124528 -0.0066641837990041 0.00644641394643038 0.00353791413888584 0.00191690067010359 -0.00419115686119351 0.00328564933254152 -0.000564963497272841 -0.00215663683519241 0.0090397393169214 0.00783781813624995 0.013057579558887 -0.0170121751277536 0.00167832787055986 -0.0150299924575371 0.00295056513827817 0.00751647097118487 0.0101705022657525 -0.0136727907441686 -0.0106769493942291 -0.00646871778110419 -0.0172499951847438 -0.0252815261795376 -0.00134055698513126 0.0722639514005035 -8.36486784327975e-05 -0.00336467053306298 -0.0171582321924991 -0.0139373609733186 0.066376856419689 -0.0242578412872781 0.074386781022736 -0.0100886984454785 0.211732476244545 -0.0774854079230979 0.0860264508621645 -0.0655708967612158 0.050470129018805 0.00602703710260809 -0.0792755578254523 -0.0768362119262493 0.0428468888884897 0.0122376458003351 0.0637099550794841 0.024626381486532
  60 1012.19159418174 ""  9.82800752936405 0 0 -0.00717758351072187 -0.0412321469181147 -0.0436904117111622 0.0631164372113764 0.0226946893488341 0.0672757799179979 0.0023481536884573 -0.018677091641698 0.0378750526735538 -0.01397361138056 0.0558120943871358 -0.0297059461936279 -0.0168316661875504 -0.0518771556568446 -0.0245799371349218 0.0343571628676207 -0.0284489087803429 -0.00299788441928977 -0.0207187636156522 0.146549567234216 0.0714845458033512 0.021107994731446 -0.0499062872755891 0.127901269869309 0.015341945992889 0.0301375619807167 -0.00812851920294352 0.0835275338924048 0.0633594808592869 0.132263035001104 0.00306044410015498 0.00235752586858208 -0.0786182392748693 -0.0178295282500601 -0.139774641964368 -0.0207507452997359 0.00834851524433225 -0.0307753274656708 0.0124598904461274 0.00503196849178171 -0.00620796926774996 0.0180132217644474 0.00308430941124507 -0.0212604349864905 -0.0814192905488839 -0.0253672144778025 0.0282252923364767 0.0628264232504256 0.00191715152768169 0.0284725257951247 0.0142745388316698 0.00180748591409926 0.000679606773189231 -0.00068330451090403 0.00657051856919136 -0.0144576203061819 -0.038585374812701 -0.000616967977566792 -0.00642385430504839 0.000754903713678094 -0.00824862122001367 -0.0200354494892467 0.0205484740167025 0.00037423006020816 0.000508539763548316 -0.00399258108824516 -0.00142201902340767 0.000824492764869582 0.00312575705849468 0.00236715378421361 0.0033188040252546 0.00102979443206572 7.7486493538704e-05 4.38412790811867e-06 -0.0019238612945886 -0.000779832925251106 0.00303302731271944 -7.34686615111643e-05 -0.0349416745891246 -0.0198067296120561 -0.0310857993386069 0.0205605420348921 -0.0274520397067952 -0.0504684347089954 -0.00882997648482357 0.000899936818772143 -0.00901970007658228 0.0217600556836691 -0.020453090955349 -0.0347245246021471 -0.0180793423859227 -0.00851084168598107 0.0300413566592448 0.00767176545753985 -0.00397890385194168 -7.13255822371823e-05 0.00454612651816435 -0.00655680979848278 -0.00599117456381889 -0.0134202311152539 0.00272592467425586 0.00338841990049793 0.00798475165695989 -0.00790497529691109 -0.0038773958123426 0.00214232781336024 0.00527688155640081 0.000241498962323912 0.00281608861082015 0.00852075583610663 -0.00355151055863753 -0.00227509159558925 -0.00378052658391904 0.00751518891360945 -0.00500315331219816 -0.00504973026993281 -0.00641723702719634 0.00925882803101188 -0.00166682137705912 0.0102306735892185 -0.00343099274425809 -0.00408668752938968 -0.00665718228998052 0.0342756745435387 0.0421849623245745 0.049749280608353 -0.0111179063694816 -0.0415609928504621 0.00834224535063719 0.0394118526784781 0.0199637923256125 -0.0156434278325822 -0.148636857500708 0.118697292341109 -0.13507526271248 0.104671430172126 -0.234423998986001 0.0523005287432059 -0.0614871107135065 0.0316271615818237 -0.0753610480792137 -0.0351528500311374 -0.0117122312765907 -0.0269005475124429 -0.142433047115702 0.262733034391989 -0.0565979633897876 -0.0179380946690481 0.0369780641239928 -0.0307134654917969
  61 1026.23956780287 ""  2.69442271219685 0 0 0.00201033858188983 0.00348424061074879 0.00528680539774978 -0.00487263311526022 -0.00236785779684918 -0.00606557838865039 0.000204061720967075 0.000492440516100891 -0.0043818568490134 0.00152290388229544 -0.00405681971780677 0.00297484744926172 0.00125619847407687 0.00369730910280928 0.00188621606369552 -0.00312514234195593 0.00497971224186787 0.00218533094602149 0.00089060189833263 -0.0117223627018397 -0.00662534023962181 -0.00267706432077902 0.000666155876646671 -0.010541389417948 -6.76306273711546e-05 -0.000322033058245593 0.00389701729454967 -0.00921418680971752 -0.00411739323704381 -0.0122915092118106 -0.00398737291211737 -0.000871969267842904 0.00166498662687066 0.000290220832564468 0.0117300435983681 0.00212804201804461 -0.00152929175038032 0.00234625287403034 -0.00201455873774866 -0.000752976463436342 -0.000174250629153456 -0.00134234935282298 -0.00274348045991673 0.00215792275018043 0.00821544278378929 0.00345509780804774 -0.00601037332248495 -0.0106500746815209 0.000171033179631017 -0.00493766005675693 0.00110666110850675 -0.0418273475694728 -0.0535025542298021 0.108795195004229 0.0348727817240312 0.0237503891069416 -0.103070155670445 0.000279463508061851 0.0231635401448051 0.0131167629640915 -0.0354014922449779 -0.040309143152351 0.0908680475160471 0.0402614808334894 0.0227628046162393 -0.121460857905854 -0.00205408833025097 -0.00361186939728821 0.00421927552114761 0.00118228326545738 -0.00310953695987815 0.00227578599729903 0.00218799529953191 -0.00901576917687389 -0.0119521062780688 -0.00323694500424902 -0.00258804723410014 0.000688416622327545 -0.00837543304838631 -0.00667323477850132 -0.00566009873899713 -0.000214500327364164 0.00829579634722326 0.0233490505750195 -0.0642464421696492 0.0959167217936793 0.281743998887781 0.0706051995466535 0.184728805363965 -0.126846781131337 -0.0387283130680222 0.0697377918759496 0.212908091677487 0.0700719476712427 0.230967212020203 -0.158529194957078 -0.0125000347346717 0.0060706434483996 0.00242335677674574 0.00640461575139833 -0.000691571631062014 -0.00497541847825111 0.0114778468972961 -0.00174294045909161 -0.00574277880616776 0.0153769615273237 0.0402217532700192 -0.00844194677965634 0.00611080559415044 0.0423224948625423 -0.0117793779501437 -0.0218520394789945 -0.0342187080559017 0.0493469992938935 -0.00528896746145384 0.00145868787981377 -0.01081713702195 -0.0029150280435378 0.000699090518774331 -0.0087076279813533 0.00976939910540441 0.0026052405433222 0.0102284867413583 -0.00335748609307106 -0.00413962886209162 -0.00504553303698827 -0.000384072874897951 0.00121771424164153 -0.000541792767071346 0.000443445229141785 0.0003585494612128 0.00234045332155381 0.0112009970758763 -0.0108870001810507 0.0162002592406955 -0.00914438214626577 0.0214451665151027 -0.00552712908289197 0.0156545767245421 -0.00435254575796698 0.0116866880386434 0.000519482905719881 0.00314992003082258 0.00267299590578142 0.0109704816544579 -0.0304868005062634 0.00740296921231175 0.00217109344980952 -0.000743725833020871 0.00484447864978257
  62 1056.01450588736 ""  50.2826761526692 0 0 0.00501755868621835 -0.00691989911898133 -0.038643243984669 -0.0270430071058613 0.0138441248590589 0.0116222039137197 -0.0348511737235082 0.0278478595003252 0.0278661528092149 0.00194429464181255 -0.0062849631847111 -0.00659176676860288 0.00389493248470347 0.00652473995640807 0.000928992066604764 0.173976341727207 -0.128825576467188 0.0157912749125454 0.0574461664562421 -0.0606422018517393 0.0312602608928413 0.0262184569648935 0.122741448436883 -0.060860533901402 -0.0596025534754849 -0.0698896340376678 -0.207079844725862 0.131161826994223 -0.0341014587410271 0.0770208930373258 0.147803627047074 0.0254446785623131 0.109758801093134 -0.00664974079549363 0.00674288614720847 0.00404638716926467 -0.00151968983739889 0.0171110598927777 0.00222817556122064 -0.00848836611030094 -0.0145566342084586 -0.0047306142132444 -0.0404911042193383 0.00368204940210687 0.0528146395974847 0.0259935671327205 -0.00876737538109108 -0.0329071088324385 0.00211855786812262 -0.0149873056786929 -0.0173793961895253 -0.00647622283733537 -0.0163394523848843 0.013755643233583 -0.00412042249812952 0.00774565320784981 0.019822690735974 0.00490191660027565 0.0208381846106904 -0.00803111104789072 -0.000668278745102 0.00277981392560263 0.00718435524206977 0.000499455748917382 0.00184083568573912 -0.00268158850297954 0.00941317795364522 0.00729999393695827 -0.0221959753320203 -0.0166492979493604 -0.0143875953522001 -0.017356283744631 -0.00658051192916717 0.018729803589796 0.0313919537491541 0.0181473284118473 -0.0191272894097233 -0.00582010684241711 0.0398105155000424 0.0476001102018432 0.0574806064111412 -0.0799861026008884 0.04365900106602 0.0444639284909188 -0.00657686243370888 -0.0225452521041705 0.00990380508270784 -0.00440049353196444 0.0261820959421835 0.0174529408009248 -0.0051304923904447 -0.0115931417065662 -0.010999028058732 0.0203334338019972 0.0401120445898441 -0.00561098826170593 0.00831821935264352 0.0337448772569426 0.0370897076349952 0.108392025405951 -0.0205419853375537 -0.00850705696747421 -0.0909738075766055 0.064483069173482 0.043204152426562 -0.0419573515964599 -0.109334911261401 0.0209560058587472 -0.0160349135187905 -0.115844547935732 0.0312420182751179 0.0559018798668838 0.0824001918873433 -0.127201542871736 0.0616005346719433 0.0354819642220615 0.0930960707980301 -0.079688462947131 0.0114896497260929 -0.066896128374122 -0.0204073229457122 0.0365289226862885 0.022418886975957 -0.0699713891422233 -0.0157132604730978 0.0912629048319655 -0.00953184891103564 -0.0183734528984103 0.00993394183741075 0.0354764771966877 -0.000635462466778399 -0.0395436116311075 -0.184224582744449 0.0317909034262102 0.0736147800102601 -0.0752954020970559 -0.0590841454636799 0.0973942325580317 -0.00948022131462481 0.0827044533172996 -0.0633173830477198 0.0780049145077602 -0.00385142270954513 -0.0667856552365611 0.000809781718312479 0.160240332754552 -0.0816124839147745 -0.000585140039513659 0.0883779216436042 -0.00464288781625796
  63 1059.55388780089 ""  6.21234324921371 0 0 -0.00498584353742884 0.0016339695665944 0.0135836825650459 0.0135773916618839 -0.00561817841177184 -0.00467449568615232 0.0158293562144881 -0.0124029068860747 -0.00933848625478784 -0.00110743958807036 0.00426767715554317 0.00296076146569536 -0.00214144506255195 -0.00414263161417897 -0.000698152945298757 -0.0816412515975642 0.0576035592278617 -0.0106970886224424 -0.0275984123876981 0.0321911760891625 -0.0135115106993466 -0.0114998226230796 -0.055756793748538 0.0324806930074679 0.0269459923488561 0.0315556361672486 0.0919350761030791 -0.0538894879348223 0.0179232319173222 -0.0272693591767117 -0.0635406643217699 -0.0106708459405325 -0.048482158414156 0.003095466972315 -0.00488338495308013 -0.00205479907898823 0.000846399052403185 -0.00798835847162139 -0.000240979654132643 0.00284994721623816 0.00501109316939906 0.000788184406130081 0.0217696588604023 -0.0067811441781576 -0.018707756206478 -0.0132366957374135 0.00529292505128777 0.0185573074006403 0.00537889859228122 0.0132058478639141 -0.00731321630137033 -0.0073603110026539 -0.0188154938381456 0.0109023733002358 -0.00122684049122041 -0.00945740207745212 0.00443653396850664 0.00539368071589575 0.0162862764415642 -0.0202579022460689 -0.0103205752831658 -0.0137973454563291 0.0273886084059928 0.00221954053721419 0.0101661032693239 -0.000106751161451998 0.0212529360799794 0.0184498548592711 -0.0455689267203738 -0.0364703273819219 -0.0274426802292636 -0.0403079528396228 -0.0142748004295757 0.0482011053721266 0.074594810093366 0.0415417982573899 -0.0336687069493303 -0.0153344945571947 0.000309479662596654 -0.0198369615809672 -0.0261807740712864 0.024232387990837 -0.00245907365829609 -0.00448147326811812 0.00134265575283234 -0.0545403737781372 -0.0261941474544005 -0.00689435607698856 0.00395289307256705 0.000694837084013647 -0.00911708325651418 -0.0282194734740899 0.0142396056540652 0.00761538410771263 0.0793137801058644 -0.011696022204876 0.0331270665519308 0.0663760846884686 0.0778256727956479 0.22751798197741 -0.0444093439881613 -0.0110077728944036 -0.207231714532249 0.137584161902471 0.0988726283228626 -0.0994774623394244 -0.257465219371306 0.0462341256612226 -0.0389079586967212 -0.276885831333006 0.0753112734257862 0.135711226445366 0.202634715239145 -0.308908741244876 0.131727232621626 0.0646407242550715 0.206601242886868 -0.157456844149565 0.0198186547372403 -0.116854204303976 -0.0656698802864371 0.0699145047448392 0.0227084915073189 0.0390331190102077 0.00871311270794258 -0.0398778308931446 0.00384018555305308 0.00584873893599601 -0.00266724782196189 -0.0233196245391168 0.00571805292925888 0.00992940082882935 0.0930350063597439 -0.0121772339866368 -0.0536735290617369 0.0387114196992491 0.00883654471799385 -0.0392947574334808 -0.0219585047918872 -0.0202699657629665 0.00926715742875073 -0.0352796585034087 -0.0016085580995003 0.0299148343685726 -0.00886330570691865 -0.0638586623655348 0.0368698625268986 -0.00104733234901855 -0.0440254168580142 0.00238563778809054
  64 1068.80149368595 ""  0.107357288626032 0 0 0.000510477635179114 -0.000111328691522789 0.0001727538045232 2.60119294699554e-06 0.000251031005848202 0.000888101872938224 -0.000412445479612612 0.000230156730950678 -0.000165875466350174 -0.000285279776463593 -3.60573377040384e-05 -0.00083249617758369 -6.06652732519199e-05 -0.000357571833907227 0.000134183565048289 0.00259722878893062 -0.00213995320562235 0.000591230343953147 0.000824621569650305 -0.000890886802896117 0.000710831905935595 0.000459725265870018 0.00118887301868844 -0.00057905171445148 -0.000727970217594692 -0.00103339283508377 -0.00222486801360739 0.000796017913557564 -0.000928482279545979 -0.000243364757305253 0.0013431107881626 8.27333612967978e-05 0.00120467397553732 0.000541948693922969 0.00122893344422833 -0.000166584233609581 0.000235173534941347 0.000365032230565925 0.00119980019349061 -0.000623778996063244 -0.00132663961855776 -0.00119733618353764 -0.00070034648754592 0.000483152367888134 -0.000689566825556613 0.00040302106539846 -6.24694463180264e-05 -0.000119772086711187 -0.00112093960676542 -0.00020275661143225 0.000795510178382222 0.00109123300527289 0.00119503878156862 6.57839994382697e-05 0.00700289394855873 -0.000931643897059038 0.000776990245563537 -0.0378557499497256 0.00570516578261514 -0.0090619306180134 0.0131673098805685 -0.00126235478479234 0.0019392934590662 -0.00145528439590147 -0.000745339032471973 -0.001612086401277 0.0518930452860785 -0.00971099236089183 0.0202618917900651 -0.0464079048273269 -0.0768945643621562 0.00525230809359493 0.0409900702179268 -0.00895274449989454 0.0098142754553023 -0.0128308423631015 0.0896549145009064 -0.0230959482584494 -0.00170734381246254 0.000371993972259988 0.000706606241388864 0.00104981137973997 -0.00214771696633188 -0.00201680747545667 -0.0135289909653499 0.00749515610251016 0.000188758877120682 -0.000325485898720213 -0.00279769973528416 -0.000886327323994864 -0.0656482445745446 0.0131654202894791 -0.0201810951018405 0.010349079968322 -0.00839921450041974 0.00278439413729088 -0.250035052698737 0.207218343116271 0.136958728231724 0.365157899025737 -0.0331144238435231 -0.121158338678346 -0.0600930123652058 0.186191236659572 0.0173152563772663 0.0246614757192472 0.115052284484002 -0.130520482897196 -0.0892302947279319 -0.0794871528043962 0.101634668046852 -0.0581910571785803 0.00109044277387547 -0.0043753137576381 -0.109869809218313 -0.165674397439414 -0.0912713815421515 0.227611285944645 -0.0668526736142086 0.327615719756444 -0.159445397552237 -0.144992146528404 -0.275857620095127 -0.00174067729868344 -0.000259751302768539 0.00110673629902276 4.47167052131754e-06 4.39936823796805e-05 -0.000108756944897965 0.0015410569842196 -0.000724421984492413 0.000626449132985165 -0.00386084624735794 0.000424377394872457 0.00323691040905147 -0.000900002782951344 0.00046486461720075 0.000657823028462911 0.00260350772487251 -0.00104300811847427 0.0012889923256527 0.00077619921545947 0.000359289142668559 -0.000914700301777159 0.000967306912367038 0.00197674024633535 -0.00145006203679218 0.000167130926540034 0.00174745538650133 -0.000252137597950304
  65 1086.17679998008 ""  13.2827065835747 0 0 0.0359177052266396 0.0240115628415649 0.0566129680694295 -0.0288076858159367 -0.00732300169032535 -0.00781391801730383 -0.00148436739540295 0.00107700415654704 -0.0438668505486782 0.00503611268924264 -0.0120125585488067 0.00291224288354831 0.00581453529499387 0.00639576896779089 0.00519432537175772 0.0741683122420324 -0.00358445111911423 0.0693057600608043 0.0349311637427607 -0.0979083475721931 -0.0111654023534114 -0.00233653040156693 0.0301695054231631 -0.0893916106514051 -0.0046462808382953 -0.0112216926643326 0.0128934036123706 -0.066674702177008 -0.0393727337364298 -0.104280583925373 -0.0335750604895667 -0.00939337736499631 -0.00152046519208551 -0.00213942509567011 0.0365543968100777 0.00689702416303972 -0.00638593432952451 0.0124567450248001 -0.00429280558344978 -0.00837012469217984 -0.0190959324278992 -0.0104406479580433 -0.00687880079137063 0.00798326074991737 -0.116484342123477 -0.0282373029127691 0.00364885618174249 0.0462662922377627 0.00129345278933885 0.0269770715408643 0.0167770993120948 0.0036346164317456 0.0112232036982412 -0.00871661436902566 0.00334782754689524 -0.0139920719245049 -0.0206402227918451 -0.00207060353879179 -0.0167566511305478 -0.00124095933065536 -0.00313427837390169 -0.00756619098965768 0.00896572247427295 -0.00189386893733792 0.00381765271966093 0.00233290634427879 0.000410447234280197 0.00158797397595236 -0.00142664306345623 -0.0013266282258537 0.00238699015435067 -0.00436812775106469 -0.00163280294300213 0.00740326305921991 0.00757758416340371 0.00427344042930597 0.000158761712695238 -0.00209252161486601 -0.176717378146373 -0.0850770018280364 -0.117492411408458 0.111208722930095 -0.103546531362616 -0.0800492299030124 0.00908729709090456 0.00323742470320235 -0.0193683921438458 0.00201637896746745 -0.031871101192035 -0.0190338900597985 -0.0115154882233338 0.00992474944363774 0.026088601656955 0.00310035451478411 -0.0293417299624527 0.0108471241911965 0.0186276437498565 -0.00519064325756333 0.000550944589200635 -0.0011707208897316 -0.00203684723720597 0.00672982133997773 -0.017665410103859 0.00305918449930475 0.0089297564377126 -0.0110973695613713 -0.0287461052366044 0.00560159609569523 -0.00219221435663692 -0.0283467560547732 0.00588701139779955 0.0173284965760744 0.025664021441355 -0.0375259035948341 0.0100410338729702 0.000946191871647361 0.0182621321269244 -0.00712400021358939 -0.000167090050848353 0.00075394760766145 -0.0124532274746617 0.00261502011063214 -0.00678210195633453 -0.078396453926316 -0.0281461997713922 0.0118879107581929 -0.0143436881303782 -0.0167886036252048 -0.00968736449280668 0.105396797587558 -0.00043652112201595 0.074158240494304 -0.183986807043976 -0.00468226556676677 0.254337484142587 0.0418329505250868 0.105336554167633 -0.0556720013131595 0.193118497296036 -0.0713086765590766 0.128081275858207 0.0056355463783163 0.0301184678352297 -0.0203631171498926 0.134216003537138 0.0208643580068699 -0.0678029634030748 0.00558703182667325 0.0769012109997036 0.00139627885389694
  66 1125.34882553584 ""  68.0942686624278 0 0 -0.0151421571267087 -0.0303445898231533 -0.0490407863829458 0.0159268167332968 0.0162352660579854 0.00916008455759346 -0.0147972522464916 0.0148847407437591 0.0352204328469066 -0.00649581666825117 -0.0107481892722845 -0.0110518812733686 -0.00184624487546082 0.0143811904612 -0.000300395097219946 -0.0116657556205124 -0.0633014850332541 -0.0662558392902374 -0.00930240472906978 0.0735128626059076 0.0219482470161099 0.00999253336593765 0.0178272599564989 0.0466288605820516 -0.025336928107239 -0.0284952929975536 -0.0891355348400605 0.084186563109944 -0.00354345221799486 0.0772968888512249 0.0835940367419621 0.0165238877806173 0.060629929509432 0.00612416807584974 -0.0172100872954481 -0.00279326202279456 0.00934089809772154 -0.00205902719624612 0.00493705463512507 0.00540553969462312 0.0250053778539979 0.00883850513812545 0.0213959260879944 0.0560608293256107 -0.0484256175592404 -0.0146583726323934 0.00419318244429982 0.0267799490208812 0.000393079986979312 -0.036526968778302 -0.00274293705019802 -0.0056738006552981 -0.0140272936962849 0.00700935566048979 -0.00607387971219078 -0.0137999928045213 0.0127542568054591 0.00439452785431939 0.0798431312287599 0.0307339846531948 0.00995419679195411 0.0414512536759385 -0.00697271288715643 0.00373439988985305 -0.0370965063075449 -0.0411641704486669 -0.000215003211506264 0.00481465383593666 0.00393776742102835 -0.00695429542130131 -0.0161837077212044 -0.00751018313836544 0.000932167454280591 -0.0127335432667013 -0.0110063974068022 0.00438700403041678 -0.019217629850513 -0.00326732261540759 -0.176601161681522 -0.0104694942700585 0.0838748321033152 0.179387919476123 -0.110085609167626 -0.0394169777293248 -0.00578156747625057 0.0129142207850938 0.0434626287058826 -0.0373460847596285 -0.149626393992787 0.0362344982105021 0.00893389014507938 0.0347630514494346 -0.0222547819213856 -0.00347117346425382 -0.107099748486603 -0.0331321443554646 -0.0122097422454933 0.027544638749021 0.0258623121513113 0.0876125938235575 -0.0129740782656229 -0.0202376588864228 -0.0268315706298057 0.0392850491863725 0.00982723876442071 0.0148536986686302 0.0338603335716249 -0.00115284696950876 0.00182679916393639 0.0382864859405667 -0.00780015124470595 -0.0242811056329615 -0.0390346932452408 0.0538243339283504 0.0274755049175348 0.0319074049522568 0.0269384177448921 -0.0597805684575004 0.0130246388211368 -0.0736772188243414 0.00420673755797219 0.0270634167082364 0.0330290230095126 -0.0247803776009724 0.0333682602311996 0.00194821319911231 0.0293920966568607 0.0653740260708391 -0.0241936162708361 -0.0282152197663892 -0.109143105483478 0.0525832137701599 0.022612573109793 0.0185235593101362 -0.0648391444500133 -0.130009028246937 0.0029471251667893 0.0528354213375862 0.0398390860338606 -0.276181938057541 0.0926032950224912 0.0269751914576024 -0.00343588619319968 0.00513945291224611 -0.054207487318862 -0.062582276277335 0.0511625212636971 -0.00711819376769992 -0.0822906693182406 -0.0428865094296956
  67 1131.26327039373 ""  23.5152469114208 0 0 0.0140399473795796 0.034155177649695 0.0442279707077621 -0.0122133679402023 -0.0133856313514941 0.00858395061886314 0.0140313486126337 -0.0172349497542898 -0.0323066442584281 -0.000112925771475323 -0.0112830879286512 -0.0046337820928185 0.00318755904116022 0.0107272481584419 -0.000340484600776149 0.021704892926498 0.0662078833402282 0.0694082310001187 0.0208655873265461 -0.0660478296138286 0.00328663762149618 -0.00488646418265162 -0.00988760589559558 -0.0462127116525861 0.0255281868492609 0.0307797670376471 0.0804380568503109 -0.0757253110204314 0.00939851436499444 -0.0643827175844587 -0.0831953295622014 -0.0167660896724505 -0.0697535313600565 -0.00275463038523443 -0.00852984082705211 0.00206176859776034 0.00629142233822142 0.01807090567 0.0104939399716481 -0.0062853542877349 -0.00551173586134467 0.00438952599310306 -0.00378164003159966 -0.0266660055004572 0.000795186518446175 -0.000339319020225851 0.0248853827567901 0.0128194286044386 0.00373212906787433 0.00510756573267909 -0.0130872038842647 -0.0147956936794156 -0.0536221442597063 0.0201957854125223 -0.00883113093933796 -0.00425285588324607 0.0275970545748822 0.0171407641134152 0.16183714442966 0.0335035750670049 0.00502907605036958 0.0196464091817914 -0.00274352816214593 0.0017317801561203 -0.0528898685640317 -0.0382670822090838 0.00247957578614843 0.0185438815887727 0.00264637058418055 -0.00948876903634225 -0.0321132117173508 -0.000849313300977291 0.00263850990755054 -0.0343707460135207 -0.0259828267839634 -0.0021350463402822 -0.0337284250297705 0.00172867375090583 0.0838732129147995 0.0274175222187828 0.0076288054678964 -0.0725276912805126 0.0327936069828645 -0.020867258148174 -0.00115029109626406 -0.157874874573313 -0.0911076282424191 -0.0417758082050251 -0.137507335331634 0.0537041901426098 0.0185459214105965 -0.0943668649905442 -0.13278998414297 -0.00880995177300117 -0.133964032289954 -0.0268413661246217 -0.0655232702733349 0.059692084807884 0.0435872879276671 0.142994804479873 -0.0141042982375699 -0.0533631888271841 -0.000451977905943644 0.0611980029534355 -0.00627945995255329 0.0390502193986218 0.0948987545595183 -0.00663495968050115 0.00376412902396757 0.101046912904137 -0.0170794084618462 -0.070313305162114 -0.108154643042803 0.155469937896331 0.0250517496393534 0.0576132881189544 0.00295336510320058 -0.0820161846048183 0.0243043603928904 -0.131011667664838 0.040395114416272 0.0431800472608112 0.0788769668545466 0.015797007919907 -0.00984448303132045 0.00518812243110598 -0.0114347941847033 -0.0278338259707279 0.0102155556153041 0.0139879210115005 0.0423960635493043 -0.0239950022914747 -0.0402187959150395 0.00803225508119833 0.0286626346399152 0.104161110338989 -0.0349981803988235 -0.0314158121910493 -0.0581185744402862 0.134150130255073 -0.0676872462534983 -0.0204573937128244 -0.0025842079906631 -0.00838748998599059 0.0438038062265115 0.0687275640087427 -0.0507079800971453 0.0039856952915864 0.0416431498292754 0.0175789940681193
  68 1137.85459084892 ""  107.36742741921 0 0 -0.0118740039049462 -0.0554174980214959 0.0217189809196575 -0.00715642840046253 0.014515360645245 -0.109780169516375 0.00409491787605193 0.0404821269521385 -0.00673340166401603 0.0333414696307512 0.116119483928355 0.0864790694548076 -0.00884830604888745 -0.131573166945788 0.0109952857276009 -0.0498851039131331 -0.0959556109105262 -0.0318914315010326 -0.101368889804407 0.0226355229737933 -0.172437422541317 -0.034482610880549 -0.0452471271233152 0.019403419991765 -0.0232999782691054 -0.0747205709625594 0.0132106604012849 -0.0332327879899294 -0.0810236599574577 -0.0994324994980926 0.0514857028041527 0.0115348510440523 0.159217770831702 0.0169172499134395 0.182077945831117 -0.00368904544202434 -0.075110171666388 -0.124715720439549 -0.083353280157319 -0.0232093404372279 -0.143430912116916 -0.102581341678027 -0.00238025429878208 0.00291660654943983 -0.00071090375919343 0.000434350124570665 -0.0011227518614076 0.000871516280077869 0.000709334452792502 0.00604056566670812 0.00151539242213855 -0.00160610377085044 -0.00651237744019982 0.00162365600279197 -0.00101747555962991 -0.000967883457837718 0.00195586931865845 0.0018834656481093 0.0216450824152871 0.00571433369756157 -2.57076632089522e-05 0.0024633221822643 -0.000237157667172208 0.000580096928709384 -0.0077721444890281 -0.00588900588801525 -0.000765944982824166 0.00334687841743892 0.0019649975269165 -0.00145411942934289 -0.00450906384093056 -0.000622867850858195 0.000749685181545761 -0.00466358424854919 -0.00412096401568467 0.000305204637328818 -0.00478932069999906 -0.000440344634905253 -0.00617161692789633 0.00151110993108573 0.00188596248395554 0.00500687239761692 -0.00548733172567632 -0.00144251643287953 0.000223674630885439 -0.0227253537601197 -0.0163620667001652 -0.00305841398571821 -0.0241443338184458 0.00694833324672729 0.00660289317250261 -0.0111421264477076 -0.0132842132440403 -0.00594751386832533 -0.0298140548643385 -0.00350675308447665 -0.00720708096450041 0.00816806162920626 0.0067141838697758 0.024141667574999 -0.00315716296572848 -0.00512978974862561 9.60210609019267e-05 0.00742509360400501 -0.00106030276534501 0.0064816685273237 0.0143621643834645 -0.000543840949701109 -0.000423899716197947 0.0143952679252756 -0.00166298633993428 -0.00976682900024252 -0.0154452606644716 0.0226494010682616 0.00517768146677519 0.00804224485789181 0.00348600938325894 -0.0131857264330338 0.00300913500254572 -0.0176123307067759 0.00272961846154325 0.00664263578764468 0.0095277511551921 -0.00201697319808813 -0.00120294164265923 0.0075097285617994 0.000145677441857837 0.00133669587015668 0.000112707487146387 0.00309459156762945 -0.0053206348187703 -0.000904492203456715 -0.00384734750221885 -0.000244946420183956 0.00346218521052968 0.0114618138433742 -0.016113672591071 0.00314832191475797 -0.0196933882911852 0.0101258105869714 -0.0146015565152826 0.00385515096033642 0.00811942971580406 -0.0106851185626872 -0.0049075037204197 0.00279623398755196 -0.00600990279492421 -0.00111111711029355 0.00512058373440276 -0.00452523189353097
  69 1152.90691336583 ""  5.7566146926027 0 0 -0.0254314157513818 -0.0383553454999835 -0.0294577843810782 0.0299558656792269 0.0198638412851198 -0.000661664968361957 -0.00768890993555454 0.0172240694807688 0.0236575788163133 -0.00775825297885231 -0.0145340314142376 -0.0107310511713714 -0.0082401696369187 0.0160404921925892 0.0053584211609965 -0.0653981037607269 -0.0704193547907928 -0.0786627749881922 -0.0428602898462558 0.0972676631707795 -0.015567730301991 0.00839530659969261 -0.00348568446316562 0.092443425438907 -0.0189707028473954 -0.0301925390091929 -0.0418857418897974 0.0438108194671443 -0.0156970363324418 0.0321331125806438 0.0615214822400346 0.0121091512097497 0.0740176585894931 0.0251192689292451 -0.00217613495832226 -0.00705213373344833 0.00715412740834285 -0.0425287449627611 -0.0119232125123372 0.0244256787700673 0.0628236015766242 0.00173121726390616 0.0093466850467903 -0.00708818741476011 -0.0193854409703732 -0.0109798339865345 -0.00679322313529723 0.0116944435099209 0.00907476781929756 0.0335129016473306 -0.0111488749909925 -0.0110683161995161 -0.0652211185512222 0.000282819968741779 -0.000381443231873308 0.0495938878906092 0.0293275782285918 0.0153599206308218 0.0332720801271273 -0.0336953911263361 -0.0140487635327987 -0.0675919951145493 0.00727533566229211 -0.00221343801953813 0.0446724932580226 0.0343843928832198 0.00876207809033554 0.0123723852178612 -0.022154358806014 0.00218306030172309 -0.00648380262461884 0.0206453960556872 -0.000781079317894401 -0.0145464205736094 -0.00323224134039599 -0.0149878326715042 -0.00238478738096632 0.0141643962156537 -0.0273235780915941 -0.0533398154046905 -0.0946620197165214 0.0178387139568402 0.00537228666629742 0.0198032823597745 0.0285281673946285 -0.355023270431431 -0.321553888975498 0.0549098447738219 0.299509287050729 -0.00455646631456551 0.0102310055539594 -0.229217621327488 -0.15794313188927 0.0395304140502968 0.280310004293923 0.00182144801667715 -0.0772543538211561 0.0200406483545867 -0.00268243066542796 -0.0167525463571499 0.0144627834209723 -0.0296012757295855 0.0668856806089222 -0.0093538919364239 -0.0330311069980285 0.00948260485731864 0.0282222018046254 -0.00248473129002648 -4.11563635577268e-05 0.0265249961064954 -0.000953571389117715 -0.030917462599954 -0.0446498000546052 0.0695252345975068 -0.0325170304281089 0.00573536752394643 -0.0632053162388009 0.0342347182258912 0.00358559560836092 -0.00807662715402002 0.0623489670328882 -0.00519257161250892 0.0424593504273941 -0.0180104485243954 -0.0130270718044647 -0.0162596994376663 -0.00348779534790157 -0.00356317812106272 -0.00252835634842011 0.011793583964322 0.0109178300402418 0.0225713164027592 0.040598951886631 -0.0352450782328238 0.0399080181460837 -0.0588965051135676 0.079328650853762 -0.00863577497209018 0.0734535984092889 -0.021449702164409 0.0595474329444794 0.0212928211349587 0.0146417181270113 0.0117154996562087 0.0109760451688559 -0.107556893920597 0.0460880909915359 0.00336180362287047 0.0106945722828673 0.00701535782147366
  70 1158.75361254824 ""  39.4571613154129 0 0 0.0717710666382048 0.0712159011454725 -0.0092527750448174 -0.0819583153171575 -0.0489933111677669 0.00695512703955147 -0.0130105107771399 -0.0345055132521149 -0.00595785749995849 0.023822322234493 0.0471164371392128 0.0299451432931357 0.0202114706526649 -0.0459920895998095 -0.0188100776718424 0.16626816913797 0.12444065303644 0.093130971968142 0.138578634123105 -0.204017938486144 0.0992681290231176 -0.0101230083703487 0.0498333980621954 -0.243877975602927 0.0106589895266159 0.0642279821735371 -0.052455371320475 0.0379791845010568 0.0595928680712609 0.0746550972068911 -0.0325891671279698 -0.00592144204695794 -0.15572937053945 -0.070492698132182 -0.023448823680683 0.0154617134082891 -0.0145362154628806 0.130471715301524 0.0431356964407652 -0.0588594845271952 -0.155586054353044 -0.000309029375858067 0.00392617991035429 0.0259797221131085 -0.00197460327701398 -0.00052149611412013 -0.00769464547550581 0.00578488536136599 0.00341266339940266 -0.0115531335617607 -0.0102216211407007 -0.00382279594953254 -0.0245017966414432 -0.00252471785142416 -0.00108720061021111 0.0253398582223575 0.0181825452411488 0.00484978958076332 -0.00304467605947232 -0.0185717303244594 -0.00420947590625432 -0.0231594359525379 -0.000463896282069174 -0.000316618458598062 0.0251337953515004 0.0168190523723287 0.0034900763201067 0.000687038526668066 -0.0115082679898017 0.00225718414105609 0.00123649851716068 0.00968502716936158 -0.000626079210043439 -0.00200328817626898 0.00179331690103365 -0.00638910834882191 0.00316649850255217 0.00623315011317301 -0.0697628717845135 0.00633924410797205 0.0645209110671942 0.0645532876242313 -0.0223247635991763 0.0257155894723133 0.0112679392435386 -0.124756937496402 -0.111452995762421 0.0292716973785588 0.156594209387282 0.000192512924235917 0.00613777024188416 -0.0797062378740215 -0.0569168090937711 0.0243211081398303 0.172482397921015 -0.00564198395095524 -0.0292504077207991 0.00135813293677835 -0.00820415484012014 -0.0241218647568764 0.00840905075548732 -0.00643386569966636 0.0298005213821246 -0.0132926278476625 -0.0134811162855582 -0.000869458670094338 6.84130560684222e-05 -0.000734940525677757 -0.000229319626899338 -0.00145641079755843 0.00142815747616517 -0.00453411431321233 -0.00566419727912667 0.010176050439813 -0.0175417602576515 -0.00529281742172019 -0.0278045030573958 0.0255158681869918 -0.00153795116134656 0.0132558706015552 0.0237853565386851 -0.00808089427029982 0.00936168888843272 0.0168561791613705 0.0349012984388148 0.0100023392080433 0.0151469506788824 0.0326498904913596 -0.00782109229928571 -0.0248965077863514 -0.0528026566960953 -0.00261723384114424 -0.0411171608082887 0.0575579752660099 -0.084903194457604 -0.00605031406176904 -0.0918712818581643 0.0356763427972108 -0.0309988583972667 -0.172971929597564 -0.00501791872597947 -0.0401445020672938 -0.0275068448723108 0.0030416772017937 -0.0791647312401448 0.121996223468039 -0.0182414745366846 -0.0166944466604837 -0.097825983690562 -0.0343242472136122
  71 1167.18537471321 ""  2.35762346383994 0 0 0.0244714460662889 0.0108146007154856 -0.104645773100233 -0.0385693394190491 -0.0295271550780851 0.00227542219743773 -0.0387717724425313 -0.0129644171194267 0.060873265187375 0.016530588624821 0.0392928403874167 0.0241677339043899 0.00581504060714719 -0.0314102881871639 -0.0223911636283327 0.0106696269749337 0.017550949360089 -0.112740011324746 0.0817189511637885 -0.0363298998398872 0.101251124297858 0.00934097398085635 0.0582592302543369 -0.0878248228444405 -0.0258287924058551 0.0388214878686517 -0.170583275100152 0.175366558879332 0.0702722368820869 0.222892068058967 0.105746830662073 0.0218740505263307 -0.0572677920458366 -0.0492424726113397 -0.0731799677399242 0.0018811380025659 0.00782375897912623 0.089808949451261 0.0487055830888435 -0.021079597648386 -0.0567510580529399 0.0319896213562927 0.0135194498677295 -0.0397212689369381 -0.00184373108656774 -0.00822463803352115 0.00408675861514984 -0.0031317222232204 -0.00141007763061509 0.0422904201814115 0.0168158282858785 0.00220885286248011 0.0105143389366908 0.0022341861880216 0.00277645953156669 -0.0173066971002651 -0.0193742404950348 -0.00175375477136978 0.0167069995914104 0.0153944986861 -0.000647918758464244 0.00438474470728446 0.00482140167375461 0.000271006842584538 -0.0183427060308285 -0.0112992109269948 -0.00334422035339405 0.00535629044563086 0.0113666602050224 -0.00200268840445648 -0.00441758231567649 -0.00710071819635306 0.00116999321033434 -0.00278012488377944 -0.00463015170907324 0.00460522222997081 -0.00589884854571526 -0.00502394786396329 0.0955849846766182 -0.0495590432385288 -0.167112553777763 -0.0697987727192819 0.0264145562158498 -0.0432744157662038 -0.00426030133085268 0.0257135417481012 0.0132457412472326 -0.0157279680122938 -0.108695443211658 -0.00627138226745083 -0.00362015774067453 0.0258021997721739 0.0265643820937092 -0.0280607692894272 -0.161606239769798 0.0107734226601887 0.0119881557082856 0.00527298502418348 0.00871755730245085 0.0373602376714713 -0.00793013754426001 -0.000653350260650698 -0.0204819249056448 0.0142758967557246 0.00897763903800494 0.00619755349148817 0.0136275844546346 -0.000833981150039494 -0.000612014307006001 0.0142645356693604 -0.00195233646724333 -0.00648083062390487 -0.00960441066215031 0.0130423249182949 0.0159818190526486 0.0104184404921795 0.0209836379312379 -0.0278980397456876 0.00309064920742063 -0.022389694793636 -0.0155938581325506 0.0113874211236294 0.000447007982620884 -0.00688856741766468 -0.0301307281187058 -0.058700232420376 -0.0158361615238199 -0.0270890558662911 0.00701742310945691 0.0178331087909306 0.0752343509925539 0.0100508536955548 0.0701070746310389 -0.0665654666291428 0.0807911414489942 -0.106787464767303 0.182985792281585 -0.0388247719012283 0.165162283984639 0.0300078487451901 0.0986428183753764 0.000281925961235724 0.0126156867199794 0.0539478095175319 -0.0384827113162948 -0.198328614118651 0.122811391242061 0.00318240909466805 -0.00128481766620755 0.0269797862285515
  72 1187.91962015533 ""  43.8178737683183 0 0 0.107689592728451 -0.0956401986197072 0.045776698430307 -0.00539150741867293 0.0584825381739341 0.0197131199011074 -0.0404375002754168 0.0511309551735469 -0.0174333922298939 -0.02391521127906 -0.0369471615536623 -0.0373990761182443 0.0463221717977742 0.0227921683303004 0.0213278217276456 0.131968847056424 -0.1815588177953 0.0239797569756885 0.0584200857439687 0.0777618271273394 0.0805632866060074 -0.0235450758937332 -0.0052316971371002 -0.125693927095974 -0.0853622739974587 -0.136800949326716 -0.167981609933318 0.0491925988744567 -0.138476172530353 -0.0888251935964231 0.135127542592349 0.0249337379834405 0.160968649903089 -0.0418988262130385 0.168716219730648 0.043956310861066 -0.060110618123898 0.12951046568362 -0.0333572456285436 -0.0844852516165396 -0.194857566616278 -0.083913584470516 0.00261912999449331 -0.0076114652845836 0.00581830017429465 0.00036652792377058 0.00139947241755801 -0.000717120425535423 0.000224899395826203 0.00703193298564547 0.00199435450027081 0.000262309437591392 0.00183658421542412 0.000872570456123725 0.000427167473167186 -0.0025830896861686 -0.00254638850142145 -0.000271620313506937 0.00167270639250537 0.00106618789701275 -0.000240876367195955 -0.000769478694958677 0.000710384029579092 7.65907665316193e-05 -0.00189708159047828 -0.000426347985682138 0.0012622852642102 0.00105144711743266 0.00192431333438655 -0.000497332714741723 -0.000956023901473409 -0.000996257677979269 -0.000538270799503739 -0.000605093855964956 -0.000846133651796115 -3.92793142440962e-05 -0.000974235875434965 -0.000478143852155232 0.0276439488075707 -0.00398227757323367 -0.0253310445694447 -0.017153166093376 0.013499831054015 0.00431255193727654 -0.000287820188829591 0.00226700598803564 0.000464410475146079 -0.00299335785104239 -0.0147454981074927 -0.00101167231287074 -0.000845752728730762 0.000132312612970199 0.00140260450088979 -0.00512640646112372 -0.0182501923518249 0.00167571530078351 0.00346806145051301 0.00170245622888891 0.00365925666363803 -0.000787356441905164 -0.000822999954133738 -0.0011283501463594 -0.00233877176916926 0.00464606937466418 0.000812368563217193 0.000744025772346977 0.000932520151489131 0.00196335690391064 0.00165750674250552 0.00392574854069273 -0.0021316901983717 -8.85388900973768e-05 -0.00226142953254222 0.00307446539888644 0.000858752595779082 0.00164442168663552 0.000223841821731856 -0.00295111554183127 0.000642585911475215 -0.00419779422567924 -0.000337184667702734 0.0012477555715454 0.00111209409992079 0.0349702657448534 0.00489952634419715 -0.0291479294131754 -0.00101176264839867 -0.00133710495215522 0.0024027218069989 -0.00428590583066095 0.015192494714902 -0.0145592956466027 0.0188777303620296 0.00514912291169085 -0.02803841297219 0.0443062843116947 -0.00321522558858954 -0.0300186226433057 0.0228385734186037 -0.0431161055693937 0.001655405179999 -0.0937165705274162 0.0187779450794114 0.0288098093305212 -0.158347647092849 0.0490959721700404 0.046508098400608 -0.00910277079866105 -0.0497091675327687 -0.00838297380765568
  73 1198.7300209667 ""  0.791069213004493 0 0 -0.0615623789049075 -0.000429697919689109 0.000166639973464255 0.0318289741173564 0.00135414986746501 -0.00564979627365942 0.0199597773062307 -0.00251860865254707 0.00191147619077326 -0.0524737177341214 -0.000810128513458497 0.0170917810208308 0.100704722536177 -0.00228047819961787 -0.0448502301965493 -0.121321136013341 0.0366613152444077 -0.0253703878380771 -0.0491476824113441 0.108395718038051 0.0058257813373142 -0.0184648233304027 -0.0857881949096076 0.0600413258979864 0.0235153260381685 0.0130688793776173 0.0813434379880621 -0.0407180273168159 0.0180188773859562 -0.0147029143331886 -0.0421305097587703 -0.00747806035591443 0.00860358554778427 -0.22267134144116 -0.0315295644653217 0.0713306582242011 -0.0422286699845461 0.543845689864858 0.132958873950013 -0.215556924793221 -0.462845664730289 0.018511755859534 -0.00216684609946034 0.00227703092404586 -0.00449862429355109 -5.23032730579025e-05 0.00170734419912784 0.00152987031072298 0.00024848529500611 -0.00665942718658559 -0.00372880918794096 -0.000421547115719506 -0.000716820897005445 0.000855158990632571 -0.000749479442632173 0.000231111026827151 0.00290142954645517 0.000295972617291468 -1.9310327094189e-05 -0.00193583201184231 0.00073623513183201 0.000458794666932327 -0.000737038144505219 -0.00039859657212319 0.000797832428184025 0.00113252146374443 0.00166944316084913 -0.00154653879024588 0.000263608300464004 0.000615121307095416 0.000615979083855508 0.000347586352297706 -0.000728886703380054 0.000282279465571113 -6.72080929306386e-05 -0.000773958189016783 0.000556448249670942 0.000181996499165669 -0.0128065087718876 0.00331069291270401 0.0153729342053199 0.00524528045006651 -0.00444494551589623 -0.00096096247034474 -0.00111191037069316 0.00240249034848294 0.00492080020611204 0.00108494087806603 0.00561441996931072 0.00245023380823492 -0.00147837976350912 -0.00683697509395979 -0.0102792879398666 0.00524805432060306 0.0239735141302719 -0.00220802839723975 -0.00323759741039542 -0.000933486880881049 -0.00312585498300711 -0.00602815640722377 0.00154778939663387 -0.00155885459879937 -0.000883695349929694 -0.00120687731195753 0.00149879420345514 -0.000846391698720469 -0.00210998677039653 0.00117555581937581 0.00287930491166995 0.00173230572035658 -0.00284280183099671 0.00117529230384991 0.00056873112740907 -0.00099591158295309 -0.00221427023908471 -0.00129756261860163 -0.00320195974927837 0.00219611013861655 -6.87258549879713e-05 0.00113532228193594 0.00127329019628775 -0.00136255151203986 -0.000593766254565668 -0.0152465542599996 -0.0045089116831794 0.010813622554835 -0.000551138843625202 -0.00357062754255939 -0.000641429882456017 0.00495172049991339 -0.00563055520688671 0.00832731118325333 0.0214559851714776 -0.0139869870816042 0.00692724940146523 -0.00731742413729863 0.00688824920768254 0.00509689148124181 -0.0212070650982053 0.0645099606052658 -0.00840834257221113 0.0409508712898111 0.00235752250594259 -0.0152107152498121 0.0685773244146912 -0.0441939212240861 -0.0146980414229452 0.00991745636475609 0.05440573773161 0.00931142552985981
  74 1212.33085131722 ""  118.702875796712 0 0 -0.00617754574747541 0.00161614697628775 0.0101494558788542 0.00459371042910278 0.000933332940731974 0.000532325354760427 0.0062069248573609 -0.000219583710666601 -0.00634545262648036 -0.00418106184837874 -0.0068225924890354 -0.000971285229150706 0.00285864893523242 0.00656644681636281 -0.00364152305872523 0.00301698927387207 0.00970992880566575 0.0218764343850381 -0.00845919227998518 0.00316766465657907 -0.00841306403783031 0.00273109208041922 0.00209294419740134 0.0222933253643939 0.0059690482617589 -0.000485849380788056 0.0251003272634684 -0.0198186086075638 -0.00329189692338633 -0.0215195930677977 -0.0167789088870399 -0.00316814310658071 -0.000150392770688624 -0.0105936862111122 -0.0192005350244245 0.00232875526133867 0.00287117686570511 0.0235648011076479 0.00774393403421522 -0.00292278667256478 -0.000364691048915824 0.0105370426255021 -0.00952303574748084 0.0204174042552819 0.028225772539436 0.0036351397893057 -0.0507983999278171 -0.0300575967301021 -0.00563529830116817 0.0786465666743613 0.0578369140637589 0.00610730544151536 -0.0179241992903132 -0.0275227921833428 0.021258519282009 0.0492156532248918 -0.0441153033828781 -0.0155558303852645 -0.0198486665689566 0.0420018750911843 -0.00477086532338405 -0.00414488560333537 0.0155527896353803 0.00256679916867895 -0.0096658350050542 -0.0136788910557017 -0.0244893364386309 0.00929259134177296 0.0723257563522275 0.00107914077947073 -0.00510222219014809 -0.0361146636870877 0.00641506487950889 -0.00124237134716581 -0.0170252712635125 0.0198904495388297 -0.0086931879078339 -0.0305115727883141 0.00779762657829221 -0.0130633487510468 -0.0832258405554592 0.0345112739952647 -0.0263719149284787 0.0191262448182869 0.03898640563816 -0.252017237714431 -0.298298300671402 0.0713374764481706 0.266135701054152 -0.0789882327969833 -0.0279017420033765 0.157449126408828 0.187320345230622 -0.0778078668373715 -0.408296327691604 0.0475181010682988 0.101667468074754 -0.00257308111113621 0.0231707499300517 0.0677231273005989 -0.0409502940620731 0.0490675280859251 -0.100717159324698 0.0268584782862334 0.0508632610857068 0.0218802953134273 0.0506488087772544 -0.00818437699551903 4.73090114916481e-05 0.0508774863697611 -0.00933271783959452 -0.00688059747630629 -0.00874458020048728 0.00775340972997593 0.0555631733339921 -0.000185203810310661 0.105239430412412 -0.0941432742300342 -0.0133976972331348 -0.000239297882911682 -0.0929594674872685 0.0330122776692281 -0.0425652330734035 0.00612453222685491 0.00675846122639446 0.0162063982559282 0.00521106264876297 0.0118963160673374 -0.00254125318249574 -0.0114507290349388 -0.0189509358532873 -0.00508891634863332 -0.0282740328834972 0.0221811044274775 -0.0264254073830989 0.00260506709306184 -0.0321481461030946 0.0216606044638306 -0.0203956942165832 -0.081326493819718 -0.00881556831132521 0.00154015610933151 -0.00453095700222092 -0.0100770061975523 0.0104450647661697 0.0460990585051107 -0.0266033505983522 -0.00896639632552572 -0.0412631268591162 -0.0160078143771635
  75 1225.07968058328 ""  6.45480805664354 0 0 0.00190442712863955 -0.00306963319773992 0.00106877471611959 -0.00119562089782987 0.00139584453774601 -0.00220571058194679 -0.000761455811891299 0.0017832556999707 -0.000347951344215117 0.00111536551880352 -0.00137440528517416 0.00273262083345416 -0.000970057345800025 0.00159640368089172 -0.00393991994837573 0.00111166072894856 -0.00232211410994155 0.000942612470424829 0.00285292593381148 0.00694363528799346 0.0053767978758291 -0.000580399827493342 0.00223183272258239 -0.00214657440957163 -0.0021092240750317 -0.00397217951116043 -0.00291739268598034 0.000865720396777609 -0.00382492326239358 -0.00291923647216289 0.00338759941721546 0.000843225318685715 0.00554103216647494 -0.00325252583002663 -0.0200820713468873 -0.00197904020046408 0.00643309000311155 0.00812813214115524 0.00878835878207542 0.000911296910906456 0.00624724247628335 0.00995469457643416 0.000878281358486317 -0.00350339096914965 -0.00351314913677404 0.000582950894234094 0.00666231961777099 0.00319640000795688 -0.00419065233230356 -0.0134423912864304 0.00782882533792147 -0.000224393880340125 -0.00200351128995421 -0.00354594854277574 -0.00302622841079176 0.00656733352425434 0.00162953189765324 0.016632978663772 -0.00688985794600754 0.0258219760899225 -0.00100010086113249 -0.0150751604993939 -0.0269176561897112 0.00271811226082815 0.0199945862873452 -0.000746633370068081 -0.186277682347746 0.0189538698498547 0.00210313993785648 0.042334102853072 -0.015795695660713 0.00371433470551962 0.0814512622256929 -0.00887362045807122 0.0109935785317091 0.0687266153018223 0.000950554202207846 -0.0189004994684912 -0.00638062537222102 -0.000756348243239359 0.0149351028790521 -0.00641466885918347 0.00290711884442131 -0.00548973329977571 -0.00687221457196321 0.0401331296444928 0.0440864544191993 0.00930726390785188 -0.0378109359224629 0.0147524452423861 0.0503377260982859 -0.104980094350334 -0.103863050996034 0.0226417262613871 0.133285031323276 -0.0191736284104397 -0.00237550758809475 -0.0209021649539324 -0.0294579208183514 0.0358005728336077 0.000668689389036366 -0.0447664088814108 0.101877781904135 -0.0361084912376962 -0.0455843444737075 0.0343828853232808 0.179549650159937 -0.246016852572321 -0.156218056286782 -0.0839494313953161 0.172270868490431 -0.159934624772211 0.0232180942170567 -0.0374796096345841 0.126702556395372 -0.0132976961977068 0.234785067275538 -0.115604050676519 -0.0238092063998735 0.0807206482673307 -0.15748853748582 0.0516086839322814 -0.0654859331852529 -0.000689216115477851 -0.000248691380433708 -0.00166871256420468 -0.000483400884448019 -0.00136161836061166 0.000423049402522336 0.00180757455899418 0.00148569346452108 0.000208438856660023 0.00235289233851754 -0.00146506322652135 0.00228256318438507 0.00355389431487119 0.000303866236558812 -0.0034930475015233 0.000112521579274808 0.0129150557474085 -0.00115108192791188 -0.00148483438562619 0.000739036576321169 0.00097679447102422 -0.001061025190434 -0.00241893243489113 0.00172851986681774 0.00128128086809034 0.0067206118679771 0.0016014968506462
  76 1225.80963600605 ""  5.98663126077437 0 0 -0.000801879372782511 -0.00128324532936511 0.002284274228972 0.000559697512512502 0.000635104637550597 -0.00174972129117418 0.000849932057986654 0.000911296050857145 -0.00124776860719853 -0.000617399540630843 -0.00127961163685154 0.00199367989609338 0.000660998012234461 0.000989445946583461 -0.00379306033072126 0.000693266228390591 0.000191115016035474 0.0043363810479466 -0.00174600086237552 0.00398683340700913 -0.000962677319343912 0.00104623455012901 0.00339175065336108 0.00733734539166847 0.000109653444332952 -0.00206540215086637 0.00354832559025027 -0.0032529745125371 -0.00241920857214428 -0.00534012049508704 -0.0013504873861784 -0.000149718868379926 0.00305430301394886 -0.00779272856115799 -0.0154666425240594 -5.12727823292764e-05 0.00357250455009156 0.0141391318864576 0.00826642030759388 -0.000285944443228472 0.00110528835814696 0.0103015601604668 -0.00156869175011947 0.00734518989416085 0.00591873191212277 -0.00148607392434129 -0.0115106818301395 -0.00485958083188905 0.0127566726891552 0.0239499673157673 -0.0231480253374329 -0.00204683604776535 0.0070386076302889 0.00933307049973851 -0.00402602443950729 -0.0176444289117926 -0.00255048765211163 0.0260543494513453 0.00500059955708695 -0.0463224184140599 -0.0130891917634364 0.0390354521537688 0.0575171316981842 -0.00990500200742821 -0.0463435818860111 0.0030576809281433 -0.0319479370242585 0.0353755625917568 -0.14676949037256 0.0160182017259374 -0.0127261771694934 0.0681501910920663 0.0232366178645667 -0.0164760740563969 0.0412895914776159 -0.00646683378792909 0.0013450244900349 0.0465528888608097 0.0118087420983095 0.00376034768462039 -0.0241493647403982 0.0128471865086392 -0.00348901255274843 0.0138768790743208 0.0129558823422124 -0.0762517502429564 -0.0835093637369557 0.0251010860286716 0.0690999523445112 -0.0142951061930286 -0.0236326324566719 0.221243855766583 0.25877192119428 -0.0529760823212887 -0.277495444592003 0.0400399382835959 -0.220735380925884 0.0260395271455418 -0.0364904402369887 -0.0713598664127088 0.066252661763989 -0.125640598808248 0.222322078378105 -0.0354131360045095 -0.107996072008463 -0.0193443484569764 -0.00798331048679344 -0.0810502731951826 -0.0915417802449834 -0.130057689249642 0.115445285855684 -0.0602242380171555 0.0228305420676314 -0.0530105891621459 -0.0261498973453332 0.021934240388887 -0.0648554104703105 0.0957321269373862 0.0120235081771059 0.0078537197114837 0.115773872934587 -0.0120391715745052 0.0857519238386916 0.00251534287180064 0.000500144907545962 0.00262235884476289 0.000928364745536917 0.00300114937574059 -0.000864096462080727 -0.00349769194872604 -0.00333149377944781 -0.00078893203593653 -0.0102379311812306 0.00463424483944663 -0.00100186980100736 0.00216804128192502 -0.00336666916862201 0.00308535899007625 -0.00556162507389751 -0.0272304019520458 -0.00123757296437738 0.000136424549291949 -3.54519733987548e-05 -0.00136454737300081 0.00126601603412052 0.00566709463287315 -0.0035244156801328 -0.00320451010925421 -0.016609805724846 -0.00370425262363565
  77 1241.14418791794 ""  18.4958692757514 0 0 -0.0211679620768254 0.0527974998285724 -0.0299938178208522 0.0232160437521114 -0.0174571798098772 0.0617518892833996 0.00273101473033081 -0.033135104563967 0.0146587583559763 -0.0291377683480042 0.0181188658529758 -0.0758652863653374 0.037836398454183 -0.0196603457080778 0.105220042530613 -0.0355598636343643 0.0092489930005852 -0.0656383306647836 -0.0329386056385948 -0.130796398727625 -0.0725349485401682 -0.00799473719750309 -0.0931596847919257 -0.0368275961720458 0.0273907474067627 0.0717014756378807 0.00870465331348396 0.0117047456828673 0.0726062621943099 0.0833470072952471 -0.0369212977868963 -0.0115372082256073 -0.101362587418276 0.0780052048576079 0.50434905622428 0.064921567015783 -0.172683401294793 -0.166788960220562 -0.234310598353076 -0.0567219407286632 -0.217329525870472 -0.284884652904954 0.00270551634957666 -0.00163400588090054 -0.0032167760786162 -0.00168951616473136 0.00276959127334261 0.00126653602386576 -0.00111699621689247 -0.00449402828192232 0.000528710530092094 0.000578342998395634 -0.0019575123340637 -0.00217631189023325 0.000946316020002402 0.0039890972389761 -0.000655481371790057 0.000398605064061164 -0.00217270871011905 0.00200699753946758 -0.000111140789531701 0.00284414299287783 0.000543521313691238 -0.000188933253782068 -0.00216057296428998 -0.00111415662435325 -0.00932701991096728 0.00302716268016432 -0.00147861775760634 0.00167276134864858 -0.00300748498449785 0.000202707887157126 0.00424612000485509 -0.0013162620359907 0.000824503619000422 0.00341539387744132 -0.000905676181131769 -0.000707692241558571 0.000903457728917581 -0.00526826793126541 -0.0114112004991517 0.000217993737553283 -0.00293797587160912 -0.00999177925861242 0.00130411246608208 -0.012639876542067 -0.014396911395301 0.00289967160277773 0.0223472124474002 -0.00361880963798677 0.000257212441287982 0.0217298111017551 0.0217989556988189 -0.00414516336878607 -0.0223389759211612 0.00177980306889168 0.00585561393220423 0.00440922146542903 0.00924412610589697 -0.00851660457785416 -0.000757272219411103 -0.00434250788983724 0.0102739347072701 0.00905900012189518 -0.00673199195963457 0.00199407826599629 0.00936138616755713 -0.0120539618992274 -0.00930973224481572 -0.00475777227475888 0.0101990715946277 -0.00871298029482492 0.000386842091896656 -0.00179950877861031 0.00713007899414714 0.000473031971393188 0.0129092415105778 -0.00726037043631301 -0.00112039028375405 0.00212977249542947 -0.00546196112540335 0.00384635515698273 -0.000202255460089361 -0.00958605883251458 -1.31609035075615e-05 0.00230488817124257 -0.000759531561955316 -0.00364913968817729 -0.000268711443661326 0.00146011265309371 0.00200312486850892 0.00665894315541107 0.0562346223920655 -0.0197125058963866 -0.0268973151682907 -0.0705687909626044 0.0291482343402108 0.0255233964564866 0.0307689705368308 0.0347136288712415 0.0229101763366472 0.0190090533288192 -0.00925888918207928 -0.00335872913228455 0.00334127897862588 -0.00867523070953477 0.00277698301241517 0.00671215532597219 0.0363549690453063 0.00580612602818334
  78 1248.29796127398 ""  93.4225063162144 0 0 -0.0103301683510233 0.0101932563399782 0.00855078167269305 0.0127894416752981 -0.00267499369316324 0.00222969048163474 0.00941628719832814 -0.00361445342647101 -0.00729636826418571 -0.0118017347622088 -0.00472684287499469 -0.00417022556426849 0.00621044237849564 0.00335299999434002 0.00300861845853897 0.0425311859793154 -0.00103991743322716 0.0418542077482831 -0.0433274407225442 -0.0447036795658125 -0.0741722874213224 0.0198143619575017 0.0333588148127138 0.091101913220375 0.0121193180701115 0.00867527290393033 0.0313724148272868 -0.0254239127762007 0.00326839485891161 -0.0213023934079164 -0.0241092037139128 -0.00532888544646018 -0.0101982392283357 -0.00670314099803885 0.0194163326097078 0.00662860444454197 -0.0105293822241981 0.0189658580189551 -0.00508730391534297 -0.00691997853326006 -0.0169075051693691 -0.00618352131336743 -0.00230798792496668 0.0037379422266175 0.0378401503903953 0.00182197019078423 -0.0526371466234294 -0.0385624110343051 0.000369878723755447 0.118392199025796 0.0560449215628645 0.0025452253374909 0.0247935257992453 0.0100104499171902 0.00232820815006021 -0.0342256379476728 -0.0278228100050935 -0.00271876951705577 0.00985725874627831 0.0153827018101361 -0.0062260586603863 -0.061115398844615 -0.0148574653550588 0.0105774325726099 0.0535566929128873 -0.00316632269004235 0.0134519807871458 0.0265745269500587 -0.0353916620568143 -0.00461846072250126 -0.0097543084780066 0.0164508180962938 -0.00195263865261848 -0.00571498664315235 0.00644591290641486 -0.00744479550605734 -0.0089336149434139 0.0154276740689588 0.0179677583205084 -0.103984300827165 -0.290254369026741 0.00985845426115152 0.0500906065562318 0.137606494675988 -0.0128052802052897 0.109066544129672 0.0931496766610545 -0.0696118634080371 -0.366953192906735 0.0195576698964044 0.0140424832698103 -0.199900430648306 -0.157828244686185 0.00368387730782204 0.0238666529808205 0.00585459927843487 -0.0587497237409296 0.0172499683102834 0.00684835012268853 0.0179855718785814 0.0173501167575385 -0.050604719208037 0.0495438671650054 0.0213304603826771 -0.0290978014949387 -0.00430727947327043 -0.00895589052051064 0.00514362958311504 -0.00698177564370418 -0.0126591692425095 0.0108186724253937 -0.0156774552135185 -0.0175243531962254 0.0334091986947847 -0.00949918701745847 0.0328653200381777 -0.0447628254848743 0.0195600364172205 0.0166834491315392 -0.0516664782909691 0.042153345650466 0.000407890109742199 0.0413314980144098 0.00870880695673183 0.000855995312241303 0.029798433265116 0.00459692741967898 0.0182243228652746 -0.00322250092514125 -0.0200220042004087 -0.00377283688008955 -0.0141906085632344 -0.0519140183207572 0.0273083159318733 -0.0228806629657332 -0.0414266609144154 -0.0421581640408156 0.0565909804237493 0.0731984478550085 -0.263719390889134 0.0476825888128523 0.00396431346951073 -0.00536377534321903 -0.0176104197240317 -0.00481695440813611 0.0714546895414522 -0.0344236084749462 -0.0276252313164585 -0.138599642941004 -0.0288662050127988
  79 1268.90720327472 ""  58.8742810871296 0 0 -0.0210177379685558 -0.0261704136231293 0.00384525790878769 -0.0310204812022754 0.00549012153127083 0.0122621149173307 0.00222671152611646 0.00713258845786391 0.00399529959192673 0.0337517187026324 0.00633578743192091 -0.013009904683047 -0.00955050596590566 -0.00599387219800591 0.00612786543708933 -0.1740363269419 0.0919136726398076 -0.0425860859686476 0.187276545663634 0.251641036479153 0.367717046467903 -0.101936348923855 -0.237882119389881 -0.396112094937944 -0.00607602952234988 -0.0251550151041357 0.0149690200911164 0.00250682975035448 -0.00247736947921578 0.00174587528365294 -0.0108714993613294 0.00102846988162251 0.0299560997945468 0.0235145540929988 0.0195363399952773 -0.00653200560445218 0.00551065344708074 -0.0480599737519396 -0.0114163042414894 0.0234469717639635 0.033340248667376 -0.0180303514652076 -0.016000190977111 0.0235716407366338 0.00128487050091802 0.00385569559827909 -0.0375995830154247 -0.0158746520323749 -0.00703725628856282 0.0382331864168181 0.0472036030701587 0.00391358512086707 0.000463842548776979 -0.0123321430076914 0.00556942963236602 0.00509381081569612 -0.0162720785380105 -0.00959323888597117 -0.00937340761501806 0.0266448083753347 6.89609084609369e-05 -0.0288978642875931 -0.0170783303955192 0.00920820370670094 0.0363882607489347 -0.00907639225709146 0.0121510334821453 0.027427310105619 -0.0268210881533426 -0.00363146822524563 -0.0101933275867122 0.0101765747428184 -0.00219482303160344 -0.00555901400572986 0.00512173095372666 -0.00560370747522117 -0.00986842147216662 0.0093725098189486 -0.0470798115626551 0.0272294441711096 0.0727728988169453 0.0486589045395242 -0.0623895573021791 -0.0361112885219179 0.000237026016834871 0.0217948499308232 0.00687709615714275 -0.0196252501028594 -0.119879341338488 0.00141168594011558 0.00371227093238314 -0.0419442094448898 -0.0297638487762468 -0.00790669335780691 -0.0147622284774888 -0.00258644164425262 -0.0438719822349821 0.0180798391660864 0.00977131436334708 0.0190914854874312 0.00861777479146084 -0.0352337833126693 0.0273578406905894 0.0231725551114683 -0.0162634281854718 -0.00191480185428612 -0.00706669446581953 0.00950039794988986 -0.0082501968529056 -0.00785984770497248 0.0103459216135499 -0.00872554672392933 -0.0113178310186607 0.0184151595960485 -0.00141001358804917 0.0291393307601395 -0.0236955469791006 0.00865556656092956 0.00982693117498839 -0.039727348953185 0.0316993517202329 0.00587833318460922 0.0356834590685303 -0.0164653774750011 0.018569784591949 -0.00727303212218884 0.00412129154649108 -0.00665071415465924 -0.00242843549343395 0.016988262312591 -0.0501205224698989 0.0277594479619376 0.109652251204184 -0.0209295178399385 -0.0569594362248628 0.0311864839296354 0.00359964068249559 -0.0269249947375945 -0.153366017148773 0.294465769124682 -0.0826435902245296 0.0113837829370434 -0.000562375398560267 -0.00210679274390165 0.0634655628901623 -0.0262179390614251 -0.0153405534506599 0.0358190452832426 0.203406389187488 0.0137519686467987
  80 1277.63530519763 ""  40.9189751206232 0 0 -0.020052999406195 -0.00766360941792881 -0.0115733248792796 -0.000491912229013819 -0.00823161587246621 0.0070777369725295 -0.0113220402829371 -0.00328005813397557 0.01205352012185 0.00765753667273952 0.00486533187259994 -0.0122116949415005 0.00229953706371377 -0.0040311136911065 0.0118655461004782 -0.207627904482347 0.0104012020344226 -0.141046538560187 0.0520402231614186 0.130159489116974 0.143094113878192 -0.0247195135549271 -0.088157312296577 -0.144840497179833 -0.0108453026725674 -0.00168654903281214 0.0133364365766377 0.0400117017362708 0.0180978294959658 0.0544322977567917 0.010566312417637 0.0015271564887723 -0.00338674179717485 0.0124381026650668 0.0559193125207203 0.00569219894333717 -0.0160368788707871 -0.016195931757589 -0.0222281942433585 0.00341743329155964 -0.00994802523677638 -0.0329753359153236 -0.00569147758785228 -0.00317187665269635 0.0120073656765694 0.00545604121538221 0.0019173399118564 -0.00023250262552232 0.00317320395289183 -0.00677764909818468 -0.0117838201214592 -0.00133282266722266 -0.0018773634889462 0.00282823536568498 -0.00152161006473165 -0.000165173229606715 0.00461333189361138 0.00217995508520623 0.00460584524155272 -0.00425985374976909 -0.000134598700614751 0.00522571288212122 0.00368054158317863 -0.00214511154921308 -0.0050718777390659 0.00204542467506913 -0.00333768774362083 -0.0129856695745154 0.00389990266737705 0.00121436686843372 0.00442837910965465 -0.00163383048492958 0.00062671450711721 0.00367954844406281 -0.000157395926211448 0.00129623810608989 0.00454356446379661 -0.00164302103516171 0.0229776561404789 0.0371675451428218 0.0798638595162978 -0.0240596475147392 0.028521619716459 0.0348661549227158 -0.00064811433458916 0.00418060646809384 0.0116645418282424 0.00329403804848025 0.0222894470683847 0.00167534875672094 0.000819281806492364 -0.00901924139487839 -0.0115392191543274 0.0110195174636402 0.00646273293099565 0.00304618495058824 0.0125119482822758 -0.00831344835223997 -0.00550888803706663 -0.0121482501822621 -0.000659461000614083 0.0103120918417631 -0.00397324512964918 -0.0106195708493425 0.00281158110115167 -0.00222239454688501 -0.00354541214033537 -0.00430024635874254 0.00341531297824431 -0.00446200149211968 -0.00295620244976243 0.00444056386912816 0.0069442471190599 -0.00879268304897057 -0.00238944877772543 -0.0118494757483738 0.00382896610068796 0.00263616790758402 -0.00283044285203186 0.0151707021290679 -0.00703267242788459 -0.00564937368454343 -0.0127025774857622 0.0179907812612814 -0.0280871185488491 -0.00193463374446708 0.0025184292092166 0.0172048482185537 -0.000508337571840142 -0.0193005151302614 0.0258580662770005 -0.0340474283464204 -0.441160770310286 0.11564111523456 0.26797423787749 0.400420034455419 -0.101467761648634 -0.165713886120987 -0.0988914566863187 -0.343338183055352 -0.0673685756655785 0.0226506873388471 0.0412540312708381 0.0205740265339626 0.187342508253306 -0.130950901270683 -0.00181096576303794 -0.0432087506511909 -0.24956725412262 -0.020002955666099
  81 1283.29274438971 ""  25.3380305870934 0 0 0.0399947924600345 0.0144115656243002 -0.0180745835008148 0.0119992778025251 -0.0049822908928729 -0.00498871958907632 -0.0212144462518413 -0.00708787568466364 0.0100952694243598 -0.0195769195815511 -0.00387208199142015 0.00650837335147812 0.00536730587229428 0.0029653445400784 -0.00276783725854215 0.0105985461026779 -0.0587612798387976 -0.0828208161738081 -0.106256741997217 -0.165357375836308 -0.218289328241677 0.0704412273074604 0.176285492236168 0.23617225295037 -0.0138512298390351 0.0195077165651351 -0.051933572771029 0.0509514223869899 0.00386301323700423 0.0517436893450761 0.0484475461911835 0.00671842965837549 -0.0362103072556806 -0.0119133474616975 -0.00436505929245137 0.00365149754900005 -0.00397330787682192 0.0308350892061454 0.00796118717871106 -0.0102038002236015 -0.013474651499306 0.0100415509582116 -0.0109098488959305 0.0151189505115446 -0.00341544239686657 0.0045827458629979 -0.0187184631933566 -0.000597055659209444 -0.0206573777472937 -0.0192293116048858 0.0603794754985772 0.0096643034103647 -0.013269090514525 -0.040804939340293 0.00787777900077116 0.0278113899851451 -0.0108227609926642 -0.0226378562999883 -0.0508682417551634 0.0466745718472482 0.00786063569334483 -0.0259064149355434 -0.0412069240022431 0.0118257969756033 0.0492062148154616 -0.00989331887983624 0.0252916663570206 0.0929811102918602 -0.0317374915601142 -0.00762611872966062 -0.0324367358144511 0.0111392292827174 -0.00443661146587491 -0.0239458133699066 0.0020177129624947 -0.0098770004364314 -0.0324721708227123 0.0103407206063942 -0.0326560997179805 0.0993251447723825 0.276844740787723 0.0168920469967459 -0.102681923542556 -0.174726397711614 0.000256293519297465 0.0466967912667096 0.0235988125078698 0.000477378320426234 -0.01810429140525 -0.004544458451889 -0.000636422861351376 0.0464125887609692 0.0327548435611012 0.00118887622863476 0.0275289041350845 -0.0106405979161573 -0.0867979990958622 0.0628113424476626 0.0437663424471272 0.0723927017079526 0.00259564276923011 -0.0686710958846321 0.027469239596145 0.0793161409331414 -0.0186746266476423 0.0141562740399136 0.01882687098982 0.0328802912432317 -0.0254928652817049 0.0249842329717006 0.0227684915997819 -0.0295107712082904 -0.0462224068274374 0.060988453562089 0.0182920085885936 0.0828947813258488 -0.0216387319541758 -0.0150417719967207 0.0158581042137024 -0.0985175283497918 0.0544505132831847 0.0413059325295079 0.0924572812308274 0.00148202295343381 0.00307312742102806 -0.0310851499667662 0.000795635758263333 -0.00352060787194639 0.00132054997518142 0.0129314921952326 -0.0108209099674266 0.00499141963896987 -0.113068116323112 0.0336869224820739 0.0860474725678772 0.169384693058065 -0.0127041755426144 -0.104851491326901 -0.159533077876289 0.13569742520551 -0.0999526329443948 -0.0162020162982565 0.00645916294313864 0.0321000767675912 0.0544071817407766 -0.0666009949633768 0.0253494979467905 0.00979879686930062 0.041752890060484 0.0089855135758342
  82 1286.89884386869 ""  1.68526620966099 0 0 -0.0187798222707624 -0.00591468001887977 0.00730473167285294 -0.00401440492324595 0.00152187111599513 0.00101085692351857 0.00925114045944371 0.00302684886829582 -0.0043605424820392 0.00789912437526088 0.00173285829271157 -0.00164927413903428 -0.00297435225162546 -0.00114335338462515 -5.0866232651668e-05 -0.00302790217220951 0.0222824251561566 0.0355998456397668 0.0407878879305852 0.0693099107023558 0.0867999807250827 -0.0278453853799668 -0.0708118543790034 -0.0921538900723212 0.00613577153513373 -0.00815785695727896 0.0242372110869425 -0.0217743501847529 -0.000953642142232102 -0.0217892052294599 -0.0210849083282983 -0.00303590453439579 0.0161671727072614 0.00853696025325611 -0.00259522306341891 -0.00388854750129864 0.00663275290727842 -0.0103313839156193 0.00383519507638657 0.00181657442340795 0.00390907560091225 -0.00279170443673527 0.00789885996674183 -0.0121268255591666 -0.00325790837446245 -0.00216675944858382 0.0212964452044344 0.00756803870166464 0.0121854356777309 -0.0134987579053181 -0.0490258583669105 0.00263946537138184 0.0296914457459205 0.00718033900106181 -0.0110011056530841 -0.037348806983049 0.0162546967409046 0.00748759777475505 -0.0755060535257957 -0.0671499540113861 -0.00181180920742872 0.00512084953778012 0.00824043861003149 -0.013206009411258 -0.0131441874835281 0.0372572199086047 0.0117793541365949 0.15431455116388 0.0542288733718843 -0.00775167334696749 -0.0464912913138546 -0.0147002964942083 -0.00145725145333366 -0.051179858973901 -0.0256043566821996 -0.00128534786022643 -0.0481561781255725 -0.0120086254424466 0.0112533310774801 -0.0446111871502748 -0.106586070681045 -0.0203869308227783 0.0640079228156777 0.0878286071320999 -0.00509621209627819 0.0915601270547566 0.0769282429885921 0.0240811511491672 0.130642563292463 -0.00946035070356258 -0.0134533585104172 0.0788463561874033 0.0869205966261102 0.0110441580166671 0.0887383341079342 0.0256301899707907 -0.0370890928421898 0.103114598271536 0.0936460552316362 0.141379131710787 -0.0315207179741871 -0.0397168110256546 -0.0284866030845425 0.126590663818414 0.00624190146116102 0.0607112579012061 0.116169539158045 0.0470349519148849 -0.0337415600182957 0.136016886010541 0.0126222084114608 -0.0625245655985998 -0.109655720178391 0.135785302888566 0.0563331971607672 0.112788598489069 0.0286569423520995 -0.0908240665167242 0.00837725316211371 -0.119451420126391 0.00208510344426473 0.0978279129504413 0.104126343972169 0.000327987631680773 -0.00476991408722219 0.0144571046969263 -0.000839881497612108 0.00262655480575626 -0.0003289568433679 -0.00765090244236056 0.0125980421352643 -0.00619760571296197 0.0244825438752679 -0.0104610387416334 -0.0178838544621572 -0.0592735387573332 -0.00212762463483179 0.0411131408386946 0.084124231151609 -0.105845668899545 0.0509825191871611 0.00836874576542662 -0.000390634376871959 -0.0136710049472336 -0.0203653912565759 0.0237003682147754 -0.00964729584180905 -0.00971257050388533 -0.049045837752885 -0.00588425995047092
  83 1300.50661645525 ""  58.0351375546739 0 0 0.0369922398745852 0.00873285185537992 -0.0119898292133386 0.00150037561630488 -0.00135794727787041 0.00052072534171694 -0.0200489765226678 -0.00619990610009691 0.0102037817760092 -0.00922580027976113 -0.00347122615814024 0.000179526468451698 0.00273698475576382 0.00218992234048088 0.00120612781269547 -0.0587169181212511 -0.0249361039882696 -0.103702905359473 -0.0450517614746926 -0.0935296111722014 -0.104313244070055 0.0352466599070765 0.0960679432299748 0.108918201082933 -0.0148316167488983 0.0125531170980419 -0.0447447352278064 0.0492398067323964 0.00106471779920283 0.0492364524076562 0.0412382152263192 0.00640557063817324 -0.0345922360470627 -0.00751520537736578 0.00655424005409559 0.00500036404450321 -0.00806826207665876 0.00779038718763501 -0.00597889073862319 0.000496019586641498 0.00135419770588428 0.00198799205578704 -0.0229217528864952 0.0264064511416777 0.000343595611217964 0.00251297892334737 -0.0469821388353035 -0.0171269021477564 0.0384037601984206 0.0862118302187418 -0.064247113671811 -0.0100669549284352 0.0455148551405679 0.0575379097687461 -0.0134155921080575 -0.0646474652899577 0.00661191151078238 0.0311257323984123 0.0165915085980143 -0.0941164507447903 -0.0160534924740962 0.00341762256991041 0.0555958260396219 -0.0144793295990817 -0.0307094484732586 0.0288800597862518 -0.0172061451961912 -0.00916462556603481 0.0542775254920661 0.00251817529494062 0.0082310154088954 -0.014482635550091 0.00322346459336638 -0.0033589047835531 -0.0138281702966453 0.00771633222230294 0.00740098838829421 -0.0123850214905647 -0.0393208495331352 0.0186979152094911 0.0179869286202822 0.0630489843767058 -0.00482112665445343 0.110972848045553 0.00248868362384158 -0.000974702098850212 0.00597181355488774 -0.00851357731664947 -0.0418588334372813 0.00247378740803331 -0.00332882230228248 -0.0992857023656664 -0.0456384891136796 -0.00535081690702832 0.0122486017286392 0.0286809319266504 0.057313164201693 -0.00895783350861197 0.00389373333743412 0.00238788000568588 -0.013739966925062 0.0380323170054092 -0.0272708507642599 -0.0140512217487192 0.0131977152309218 0.0156937586128931 0.0394555492904076 -0.00918860926810827 0.00832209506611616 0.0422456176506708 -0.0152593490336483 -0.0061468145865928 -0.0145741855106835 0.0176786644588785 0.00592864778412573 -0.0197090342932147 0.0217465170640618 -0.0253353351789862 -0.00719658380907823 0.027431289379533 -0.0463255272933443 0.00704457816643177 -0.0330261160759607 -0.0127971842186903 0.0247086721426771 -0.0248465261611431 0.00659345180486083 0.00304498823158385 -0.00549264057857803 0.0194472589054562 -0.0657635485870163 0.0331998584329131 -0.0153068902729848 0.0195695642667364 0.0209271243291191 0.157623134628384 -0.032122449932384 -0.0945956854324974 -0.248165167213915 0.213497054585965 -0.132025890726679 -0.0131025120694094 -0.00139099856848328 0.0252824346813185 0.0818314544317265 -0.0455134303972362 0.00243906154077632 0.0237901553741288 0.134498852772088 0.0027307802694074
  84 1337.33690896718 ""  31.8473431475607 0 0 0.0291125070176141 0.021262234734153 0.0122872287817543 0.00340088263532392 0.0153811400717225 -0.00422467975381161 -0.0176509892854922 -0.0120793200075559 0.0109475360398876 0.00110298117516485 -0.00487075918047986 0.00897205944327148 -0.0023389447203575 0.00161350937688237 -0.0068257194206643 -0.109275691268585 -0.140676567322424 -0.181018297782007 -0.0268514584031175 -0.050572925208666 -0.0748164807556333 -0.0112874604131771 -0.0294193520766485 -0.0243622938824652 -0.0121776540588299 0.0149528207057662 -0.0466454854638155 0.0321164045875848 0.00541508738211466 0.0456925043088914 0.0161490229065333 0.00285162668993882 -0.059976042173864 -0.00270679157150891 -0.02827061321683 -0.00555115953574757 0.0139356636999614 0.000414541124990678 0.0136300423786223 -0.00442384389984505 0.000471674115490635 0.0169707252339062 -0.0133248249903299 -0.0265292012389254 -0.0200772573457849 0.0114950614467743 0.0602373489919757 0.00278094825355742 -0.0108267886085042 -0.041635221705151 -0.00264529615965346 0.00338712622227753 -0.0286747061060323 -0.0266730281039321 0.00457652908793701 0.0259251974470286 0.000629847465491049 -0.0186819792683699 -0.00989671486025822 0.056909277617773 0.00816232905182524 0.00576459318801682 -0.0241740989467469 0.00230727167201301 0.00485797683433315 -0.00488893993807203 0.0070399108139323 0.00259454049792748 -0.0216332774032952 0.000243016119428184 -0.00357161400500232 0.00383999955986965 -0.000720281923487741 0.00375187719307305 0.00452889170917356 -0.00316683890909493 -0.00316434611334145 0.00247125758408203 0.0460359789971215 -0.126944996163876 -0.399508890454671 0.000224657527551801 0.239082487099906 0.529375453072506 -0.0129090081057222 0.0571826545094435 0.0696825101178501 0.0241097327288969 0.119409167553903 -0.0124538761603292 0.00770977096593876 0.00866465881050182 -0.0248217147439967 -0.00433711519087514 -0.102337254947386 0.0128852098903709 -0.0229083115114429 0.00530526166090181 -0.00204845325365226 -0.00410960012328688 0.00270145231705282 -0.010277774586424 0.00204779830307328 0.00538565153599758 0.000826327694126392 -0.00739784706202679 -0.0215401015508525 0.00467111983327872 -0.00422012451685841 -0.022158403634573 0.00621019483820159 0.000243653942303664 0.00453440284845277 9.6213857387065e-05 0.000284219441411763 0.00621904199742564 0.000162341679080462 0.00920572357418902 -0.000764834171741934 -0.00420506743094107 0.0190185366609076 -0.000294492515568007 0.0136493496589908 -0.0200045585990135 0.0259735053724068 0.00195194899998543 0.00755947461651254 0.00507668030783997 -0.00569949734720568 -0.00358665111966332 -0.0655393363267003 0.0193364519105565 0.0257296700936574 0.00634459921708499 -0.00255502166234733 0.155984512051598 -0.0809991298817129 -0.063273902898194 -0.043819426923966 0.0994022354515563 -0.0104594437436443 -0.00851914202153792 -0.00303471490124487 0.00822987326541193 0.0759774782341341 -0.0085940331367146 -0.0199516905241385 0.0179842266643436 0.116889588753371 -0.00330645788704159
  85 1347.24163081958 ""  9.65709298869504 0 0 0.0204126289733083 0.066199759305512 0.055039588601489 0.0213552673643719 0.0496417321647765 -0.0110764897267001 -0.016429996827965 -0.0340069979767243 0.0225360783515794 0.00882564112323076 -0.0158349574355337 0.0207174657986055 -0.00677187236221377 0.00544679149601653 -0.018164237710873 -0.160805168259403 -0.478164296946199 -0.377223508407718 -0.0391961847792821 -0.0419500630110872 -0.121533169582168 -0.0794662086966437 -0.233479368908367 -0.179745615114189 -0.00250623482388364 0.0518164184846327 -0.105965177281237 -0.0102890211118417 0.0336126087794396 0.0610909362431726 -0.0276945906325014 -0.00401510907340052 -0.147176845520177 -0.00893994145001411 -0.0755130615115064 -0.013973910310785 0.0388571714493798 -0.00466853100313114 0.0332284455211001 -0.00868260024652877 0.00392498616898199 0.0464063042022548 0.00600082232535909 0.00195019140542389 0.00676349718581622 0.000199561854607627 -0.00876674652858054 -0.00602136369462605 -0.0118308326697706 -0.00489598925266562 0.0353997009219377 0.000305649700472058 0.0181144800532509 0.0100337385652388 0.00104266216026959 0.00392059251868739 -0.00138333269515208 0.0134995330655149 0.0087257442293722 -0.0403772462939135 -0.000941969020418297 -0.00807284273828282 -0.00180113953908787 -0.000951655881849855 -0.0110221661684284 -0.00185521980272004 -0.00425710705310677 -0.00257256733691682 0.0136441638192887 -0.00148972654554389 0.00269859499203664 -0.00120172690331035 -0.000683814409852496 -0.00563845452408337 -0.00122453224828943 0.0025829482425177 0.00192787044815696 0.000506501275843903 -0.0185031321051748 0.0124972889821794 0.0751362570221085 -0.0162207526373764 -0.040265595761278 -0.122203767572735 0.0190821273143796 -0.0996661091506975 -0.122327098616722 -0.0402805273227528 -0.187161602065932 0.0265381318733207 -0.0189410362192974 0.120776366771956 0.133687045427524 0.0284963252110852 0.160484918104733 -0.0284471594977566 0.0148892562633911 -0.00907542538468972 -0.00258921118287202 0.0115561517590495 0.00113757059137747 0.000508138320429841 0.00198413184233883 -0.00518172917200065 -0.00316618119809213 0.00702177551772069 0.0240272154627186 -0.00342058780219196 0.00466426517705781 0.0255502719716791 -0.00482394384942386 0.00708351014732908 0.00375974515773307 -0.0207979100253744 -0.00177372007379103 -0.00257049149149756 -0.00749236074814449 -0.00705521040243266 0.00492783431870538 -0.00700836775434985 -0.0155754745030442 -0.0041836306140773 -0.0125841448932003 -0.00170870150837263 0.00049380183214925 0.0214708403090331 -0.00307749490705522 -0.00133478029368318 0.00269274307607275 -0.00194176879954835 0.0216291227017988 -0.015267659032052 0.084055141603269 -0.0222454509939391 -0.058273738680086 -0.0525729023209065 -0.0121850813093449 0.0466050320188104 0.0883253908183782 -0.0518211494665596 0.0395095387632645 -0.0108314647437871 -0.0109584604785929 -0.0153413004004913 0.0477525276760657 0.0697257730985832 -0.0580709586889455 -0.00577316960958628 -0.0400069335303412 0.00159280405537287
  86 1349.97235360877 ""  6.05911995311655 0 0 0.0025067608798116 0.0271442256397388 0.0231733940735404 0.00970343969770172 0.0208176241104938 -0.00419487057169197 -0.00291652902912422 -0.0134504046852286 0.00874495962994561 0.0040529797175155 -0.00652201397125213 0.00824292571596028 -0.0028135273125494 0.0021388097502397 -0.00696038436735201 -0.0433399289028585 -0.199552925067868 -0.134291607938636 -0.0141473336203744 -0.0110952717196963 -0.04475467131561 -0.0361676867094782 -0.107027441019507 -0.0818458672472554 0.0024379767480512 0.0220751081606745 -0.0439171840334338 -0.0164669254511311 0.0149619959045454 0.0162671971780549 -0.0185249297106663 -0.0024383167660283 -0.0576082014463172 -0.00283638070501869 -0.029568407658271 -0.00567928867170156 0.0150454078016262 -0.00305102097052444 0.0123556397668936 -0.00317337143826446 0.00159529025317821 0.0173608502953908 0.00263188962983897 0.0140506142773472 0.00344738307760232 -0.0119653931844558 -0.0227283422867608 0.0143759273919121 0.0340411204671983 0.039176346549304 -0.0815620797073028 -0.00241525563694204 -0.0235063930545163 -0.00729472925386933 -0.00526831552091275 -0.0276885654349548 0.00171280381369919 -0.0210791626494777 -0.0158152531086359 0.0617850139469518 -0.00283967724570236 0.0165142547005792 0.0205911272456599 0.00195076917502687 0.0241389186153027 0.00614996577085947 0.00680979392236333 0.00546797225078968 -0.0203332480732456 0.00395357517396621 -0.00378047796618839 0.000947476299171709 0.00185602746053719 0.0111723248735323 0.000447667948028363 -0.00455317956805637 -0.00285232224986632 -0.00249567681792507 0.0138376235615899 0.0571617286465337 0.10582536588959 0.0278843786092885 -0.0995003112141738 -0.169945561153141 -0.0363247302946938 0.201794534032871 0.245613347964218 0.0827113070880281 0.376623522897407 -0.0581293706943105 0.0401950715930043 -0.300623402972623 -0.311301169966832 -0.0732207148755601 -0.317229858128094 0.0561119079002306 -0.0289667036228271 0.0169428567275045 0.00156586938678666 -0.0213271913364295 -0.0034979597748654 0.00386119282105135 -0.00978341104691876 0.00430624027025698 0.0105793420232217 -0.0128086526681868 -0.0456554272950987 0.00577227515965202 -0.00831543618625155 -0.047806646731196 0.00759741461527042 -0.0173093005883115 -0.0116591123408665 0.0494717146799694 0.00380623949229475 0.00364624836124186 0.0163734524952959 0.0126542550682518 -0.0113547260110787 0.0189257302162237 0.0265100713236841 0.0105961838376484 0.022825199841429 0.00556402897206801 -0.00697605747815036 0.00677468091925324 -0.00374431837346922 -0.00110762339009345 0.00102887898993693 0.00708484131686635 0.0247699596874716 -0.00350599667956237 0.0408712762087829 -0.0132802656636475 -0.0415940619117586 -0.0858279721224715 0.0414484408329581 0.0418910118425288 0.00589500716982926 -0.0574664188333907 -0.00153871894832155 -0.00379499218547247 -0.00594490097668962 -0.00897707265537218 -0.00435734125370255 0.0391048010701827 -0.0202902760303229 -0.00863205118914835 -0.052396101290261 -0.000515428348518701
  87 1384.46099667565 ""  3.52552347799844 0 0 -0.00184955299664319 0.00624838221418894 0.00470485623138328 0.00286282492874132 -0.00210329971986468 0.000251985775461502 -0.000147789738218217 -0.00245152273314236 -0.00120212587947679 0.000306714546785335 -0.000231246305648744 0.00166297584960118 -0.000298436054353598 0.000147026681352715 -0.000658381929730875 0.00576980214105624 -0.0353027178876358 -0.011671225417535 -0.0211666839782632 0.00708993737253637 -0.0158381073476268 0.00793261315709299 0.00461130620222997 -0.0258526898868932 0.0012062935565286 0.00398543193848889 0.00475858637620076 -0.000344109485792468 0.00583899520804639 0.00385420434277024 -0.00357444537234156 -0.00190284548759346 -0.00362307868744374 0.00147736478040926 -0.00350841394532364 -0.00120122287402659 0.00320429261548391 -0.00206636980732962 0.00228191841893204 -0.00232586454483518 -0.00354269446990301 0.00104548760548699 0.0511468628600555 0.0305700103241548 0.0391579732611145 -0.0164303750900072 0.000132331818795566 0.00475051002406985 0.000443573459037138 -0.00197406542316957 -0.00622909515377697 0.00102190207569192 0.00284731697057604 0.00045453843323746 -0.0019396496639343 -0.00929660403219088 0.00198695575588437 0.000928521938048176 -0.000473770887590995 -0.00347718889553368 -0.00053576975926325 0.0070731949855863 0.00628601743233718 -0.000183605631616043 -0.00376776334693962 -0.000613295152995151 -5.61470271001713e-05 0.000922322318836147 0.000487982967150367 0.00107959076555916 -0.000396999295237688 -0.000641453781282478 0.000506523406171784 0.000720478135748666 -0.00102343418605315 -0.000372703761072757 -6.92251014742638e-05 -0.00104025096529925 -0.0777309823739383 -0.127098726372745 -0.207874124907843 0.0165016291315279 -0.0784851398744674 -0.238721216786833 -0.00266332476898252 0.00910733267519679 0.00602109795800732 0.00671158493938158 0.0366479910026994 -0.00531525526013761 0.00308583313892945 -0.0243597079852485 -0.0272708441097551 0.00172186720706802 0.01753222421614 -0.00434423515828641 -0.00318749671098523 0.00401144427084866 0.00118570099406563 -0.0050456109359013 -0.00111730353464465 0.00220394495702873 -0.00345608972568465 0.00156094272102742 0.00285284226020758 -0.000124316969408706 -0.00406516273535057 0.00172178801632125 -0.00226530656188625 -0.00350446082830718 0.00114161874696626 -0.003138593667705 -0.00293193051737784 0.00733464183849864 0.000939306021655979 -8.72043185800614e-05 0.00372916847338957 0.000815388790566651 -0.00201646789449353 0.00425564305626306 0.00262972692204899 0.00269759914493238 0.00283194645825286 0.0571862933114781 -0.00441719761417975 -0.00448753115675177 0.0140857842811552 -0.00843916974588481 0.00761923668452877 -0.0999550741046535 -0.0677095669646308 -0.0439899274799141 -0.376408896299609 0.133819835903837 0.132893223240352 0.00664182732183896 -0.0679533198254866 0.0210734940675163 0.359355507536529 0.367907820473323 0.208297517305275 -0.00162587703958956 0.0165172175973002 -0.000297323711767912 -0.0179332443197338 -0.0266290748657733 0.0167519954266458 0.0391732007250164 0.221233897304441 0.0183525774855221
  88 1391.50860379244 ""  0.654820677386369 0 0 0.0216178086794698 -0.0158436519550605 -0.00925473883463711 -0.00967005092209701 -0.00475723495340217 -0.000160486522350219 -0.0182244390044506 0.00431755907742053 -0.0128329926212194 -0.00218159088109916 0.00175511698361116 -0.00316465811108597 0.000955286186375459 -0.00118061185007277 0.00217876073352105 -0.0787048404142194 0.111404349914533 -0.0179643391171914 0.0177703072187104 -0.0154141497219006 0.016015796896281 0.0134991325184771 0.0619787566734851 0.0646059640828972 -0.015530236493284 -0.0111290620254462 0.0839072913264717 0.0956093808614504 -0.00986835855508543 0.0441657301603732 0.0556400252520861 1.64020735381081e-05 0.0414038578647178 -0.00243065763203141 0.0112649336962665 0.0029710677430524 -0.008313996960516 0.00518700253347426 -0.00518996169601396 0.00512263800248501 0.00692074055058655 -0.00360083932774738 0.0110216063040622 0.00468606659307645 -0.00931208597929902 -0.00202110774862518 -0.0123192100938372 -0.000684917986850071 0.00239348574675912 0.00903667540353536 -0.00243794316768178 -0.000101487463103968 0.00474229601478885 0.00323126356974182 -0.000611870272251371 -0.00785390175852101 -0.00218041743236584 -0.000308194648895616 -0.000272812838219582 0.00051070154267829 -0.00121263364076669 0.00257725346478421 0.00559558112572113 0.000859180677211824 0.000624584736093394 -0.0017554199781266 0.000100090006485378 0.000413463546121184 -0.000420228191823832 0.000478363934057079 -0.000186454016634704 -0.000189978553777946 0.000570936137852541 0.00157681257803656 -0.00105183884635733 -0.000428215971719142 -6.25762262031756e-05 -0.000716058293734156 0.0330981289911865 0.0565134926781944 0.114526984659735 0.050380156118661 -0.0427149072789188 -0.0393469989831741 0.000373138018898884 0.00106372794856766 -0.00171054084653797 0.0052808675192055 0.0188623657204807 -0.00656928663696458 0.00403290161845296 -0.0290482968496861 -0.0268895696267994 -0.0128852401013338 -0.0176383512773918 -0.00153331619702908 -0.00171482070559911 0.0021227447365279 0.000828218745315435 -0.0026771926909501 -0.000615152141833139 0.00137731407139779 -0.001251417975032 0.000452781126620053 0.00117105594156443 -0.000775226991447897 -0.00693413056325169 0.00243145845570257 -0.00319646337642396 -0.00688674082476441 0.00177831569889631 -0.00350019227640115 -0.00321415826813697 0.00956182834846203 0.000909544992391319 0.000586033020164999 0.00302136042663114 0.00196614772624105 -0.00156666882300851 0.00320005565402116 0.00265214719136067 0.00180242657995658 0.00239768529977038 -0.087066912567134 0.0379687521447084 0.0571223822542709 -0.0047369474414347 -0.00262222548022596 0.00930419899087259 -0.0359783509350461 0.0125799521896906 -0.0588456792710706 0.386384250231436 -0.122033240375415 -0.115647564162816 0.44167711384095 -0.209869865465552 -0.145997210726807 0.413437844237417 0.0118336700702023 0.199563396812918 -0.00298171904757168 -0.0117649031288104 0.00689249991157084 0.163473072000215 0.00289172037865447 -0.058371808190857 -0.000525125294359808 -0.0191136613375555 0.0109450512604637
  89 1406.03627963969 ""  7.16621932012232 0 0 -0.0741008470040869 0.0426800562334721 -0.0288278398554243 0.0214336366023921 0.00965156160830404 -0.00496366954014403 0.00622336901046728 -0.013791658989561 -0.043771273377356 0.00465439011064345 0.000140581604574989 0.00563837777939952 -0.00162430908022802 -0.000128398211802761 -0.00279254554366091 0.532150865824506 -0.395380082565073 0.187815113330601 -0.0186949891847944 0.0747910366926774 0.00398538467477758 -0.0335166490645769 -0.137279932924058 -0.116784331518552 0.0390018394422306 0.0946813642256006 0.189252095009344 0.0406217280777307 0.130334361004622 0.0750935900290344 0.0352179541837398 -0.0433102176380309 0.18417764210871 0.00731605486641479 -0.00954421349710495 -0.00563306760368274 0.0144529588701735 -0.00951477096192799 0.0101146564888812 -0.00958169166018206 -0.0154414680508424 0.00415971535482119 -0.0134552928210352 -0.0120950568134538 -0.0374556661829582 0.00626319270825259 -0.0112989629261024 -0.00630029543089522 0.00343961737491345 0.0120678451183638 0.000543445580243184 -0.0015067631078813 0.00343295509507903 0.00639330967009181 0.000986163093698375 0.000690337943637111 -0.00326613381053791 0.00135910539945134 -0.000267828946024088 -0.00445832800555812 -0.00238106897540985 -0.00960856613911653 0.00271835411710711 0.00197253029731306 0.0138054239371815 0.00060864784789805 -0.000491612493146114 0.000854014076580952 0.00186764498228478 -0.000932290647000252 3.92491967603947e-05 0.000103235464515786 -0.000426935667098499 -0.00136302054418779 0.000791156760738667 0.00142763603696313 -0.000124811229028394 0.00151595466614052 0.0813137644792972 0.112267173373143 0.183806184135849 0.0716067331702052 0.035139217000345 0.210332320379189 0.00123805749169151 -0.0121329869447263 -0.0109752246528717 -0.00599613105401151 -0.0337700710196518 0.0019021656673929 -0.00197170329375811 -0.0148833801484751 -0.00153145651044721 -0.00823791249500219 -0.0481761778758024 0.0108344925933573 0.00501061977558826 -0.00233720276714905 0.00103719062053909 0.00419589317434902 0.000780294439553642 -0.00207277473531226 0.00306406195358915 0.00143339864230123 -0.0029437770835152 -0.000111963731147214 0.00711105158123306 -0.00551578271054935 0.00542038591978927 0.00626963762140482 -0.00355386323778745 0.00148522076976071 0.00124628746488329 -0.00438891547059636 -0.00164706677426569 0.000112001285741284 -0.00842315189602151 -0.00564453411716249 0.00350023218995265 -0.00721181682256128 -0.00847281208902901 -0.00207420772699998 -0.00480268240544575 -0.00516089993084927 0.00312738372086168 -0.026819677150848 0.00441295127503068 -0.00240208167288639 -0.000607205858842161 -0.0263443561686123 -0.00460916109822053 0.00605766488607673 -0.0371370221613181 0.00621080750235933 0.0590162774876053 0.12408431743866 -0.0173216235636896 -0.084616481236308 0.0654692956919217 0.0466448390487673 0.0582637500922752 -0.00164625508208181 -0.00537434505954497 0.0418452634489108 -0.0633525137230691 -0.0712231440218276 0.0858246340392248 0.00892349628589461 0.0535644090392314 0.000360057676573734
  90 1413.56038592986 ""  25.8111925300676 0 0 0.0138221798303582 -0.0155626233067674 0.00663322272977795 -0.00356391109564636 0.000478672400534442 0.00515581071185369 0.0157139370742679 0.0119216107998841 0.0382988475344874 -0.000317859499532274 0.000246848634121898 0.00049097967071615 -3.92961340699412e-05 0.000703396776417865 5.29161453736825e-06 -0.154461108976581 0.128004179865016 -0.0413027873486714 -0.00523762100563408 -0.0343340311318864 -0.0193657754133072 0.00450595613894669 0.0181251345140373 0.00668890072991343 -0.0162441215722594 -0.0817328696104224 -0.171091741006613 -0.0997387260170344 -0.0855015419314502 -0.0933873209819915 -0.0893548609793007 0.0306264668339674 -0.144314751717957 -0.000141380362979163 -0.00690426088296544 0.000159746155790983 -0.000218309467881963 -0.0029846288844528 -0.00183589535828954 -0.00211644595859862 -0.00286481100545836 -0.00190678527586224 -0.0267398735773379 -0.0279066866612275 -0.0841773337398132 0.0121044297668976 -0.0171311434691867 -0.00786770319322806 0.00557171438876008 0.0167143160931136 -0.000523955427126294 -0.00267396718282717 0.00390345328537377 0.00925002663366853 0.00172342203610724 0.00283573206450714 -0.00474429425947766 0.00153071555549187 -0.00111738006095494 -0.00546279253085598 -0.00366505657609285 -0.0156924793943782 0.00349340926475195 0.00331004441396035 0.0235789979865456 0.00115469516212952 -0.000370012884110563 0.00174493486148799 0.00218666245940171 -0.0050930465526373 0.00114125653743866 0.00140469606168271 -0.0023071616325896 -0.00477762855980242 0.0042681334400899 0.00285495403686992 -0.000347407507213329 0.00365956293289857 0.170980288581698 0.238692531142681 0.394179195378508 0.14565171371053 0.0615553593329509 0.405227377660713 0.00329019023541104 -0.0173160613553393 -0.0132387257881942 -0.00885970004710413 -0.0495621766104843 0.00323609736881479 -0.00266845805182545 -0.0246128788757378 -0.00360614032023729 -0.0125858490605533 -0.0837747454418877 0.0187906130763784 0.0202697101838951 -0.0132569471611884 0.00156480126495489 0.0240239819388183 0.00220972682228664 -0.00497884330609154 0.0168715915711468 -0.00415099981081464 -0.0150738572668361 -0.00120867486748328 0.0255432550227167 -0.0190899888844991 0.0199148356151538 0.0209930564169095 -0.0122841932177294 0.00941611944535594 0.00772428285245423 -0.0224198452471864 -0.00392724108262706 0.000595627757010533 -0.0191813766089152 -0.0111982350635473 0.00774634919462 -0.0161803704650098 -0.017857597975765 -0.00547208836108392 -0.0105153776558818 0.0375798007600942 -0.0156619004874551 -0.002178575728831 -0.00632798591132294 0.00423975873168028 0.00810025293339857 -0.0385398745716804 -0.000650199078144301 -0.00188015215845131 -0.145846198547654 0.0453392436410812 0.0431637231940704 -0.174041370005262 0.0374459419824574 0.0864050885408831 0.260581713656159 0.18112414446587 0.16808647641498 0.00224220399303453 0.0088740136578054 -0.0183493553122111 -0.0182474899258112 0.0201906884412626 -0.0145874649748128 -0.0187956862524296 -0.113483164799 0.0196241019501918
  91 1417.39144002432 ""  7.0686427606429 0 0 -0.00044374236083436 0.00116779848383568 0.00135962961074588 -8.52096357858257e-05 -0.0025565823256482 -0.00151473276974466 0.00138196294308006 2.80422766383898e-05 0.00201493815099528 -0.000187659159998791 0.000299793261316718 -0.000734862953627681 -0.000779583150990076 -0.000857793051076583 0.000150419162363808 0.000193078636767261 -0.00701629460688521 -0.00252645958473253 0.00219347276751839 0.0107813753028822 0.00940794811948847 0.00309088822341177 0.00663172995082974 0.00600217282879779 0.000234963462006698 -0.00176136552743685 -0.0113480306158731 -0.00918930874995287 -0.00180009464636451 -0.00529988273195074 -0.00605024507811296 0.000953544945153005 -0.00722817542956624 0.00635051206680515 0.00654553876135632 -0.00232972674363636 0.00208374137090432 0.00372175173708306 0.00624427111269786 0.00143623333077675 0.00274337728541759 -0.00148743697505133 -0.00418388568345301 -0.00585164667860306 -0.00904829029577704 0.00518116372131161 -0.00169641524818712 -0.00865314733575887 -0.00832756599135451 -0.00205554181306076 0.0267452841622836 0.00175027891275304 0.0321626822922988 0.0127624670525758 0.00132883933727628 -0.0188876335223539 -0.0165295272389462 -0.00339779333183551 -0.0054298538113314 0.0103997960841076 0.00237045146192502 0.0246402523195873 0.0055119028407945 -0.00142331325554698 -0.0280185584694 -0.012036666186395 -0.00246944156637951 -0.00319099344535269 0.00214797257224709 0.0606723850549003 -0.0188441379595305 -0.0195262930828192 0.0324920026735551 0.0604776973098973 -0.0623792594054494 -0.0125785049474089 4.91149549700912e-05 -0.0214723703630141 0.00845255347983942 0.0203744962688697 0.0499805158602084 0.00180061995853432 0.0238457562489455 0.0588046818192337 0.0178687011777866 -0.0621436361592899 -0.0967745255281488 0.00822550884186941 -0.0140388051921864 -0.0191272998260749 0.00959275634939922 -0.013655373454619 -0.0370960746192901 0.0262548686764592 0.0955544342680986 -0.0318284857697266 -0.228710454610285 0.167167265998671 -0.00176446663491708 -0.285664760226134 -0.0198251397512641 0.0382436097001967 -0.205465640851814 0.0926426640452706 0.180455770643465 0.0179152895960677 -0.317461122502443 0.226924222647922 -0.245231799512603 -0.261109276829827 0.145343439266622 -0.143306773577065 -0.123437992884778 0.343269308317844 0.0273977202035028 0.00658209899014522 0.100943997926917 0.0535556870745076 -0.0408763718057893 0.0845921842861382 0.0830993730518495 0.0423668120263288 0.0601234463832984 0.00433428618100186 -0.00145194537206681 -0.00203268938217068 -0.00058439631025377 0.000669451291135762 0.000530303453358559 -0.00170208896478848 0.000455512262619932 0.00190787065740025 -0.0145743958752414 0.00403693724215987 0.00935477777737007 -0.0252996919523902 0.00288024590464202 0.0108491792251863 0.011927114884655 0.0131382945489488 0.00974887809900181 -0.000347596524781972 0.000533639492552162 -0.000922208735669232 -0.00202356256535614 0.00103210874431625 -0.000578876878656696 -0.00214835741546027 -0.0128175271925705 0.00137019809581499
  92 1418.74240825673 ""  5.66120024463708 0 0 0.00138555878975211 0.000291934736423426 0.00121768454865916 -0.000641005219362645 -0.00184353438623862 -0.00118613826420472 -0.000899433464452696 -0.000376470014763184 -0.000646914396598913 -7.87308620823723e-05 0.00041614347162973 -0.000340277887997904 -0.00161440666437405 -0.00149136807149466 0.000254528112609173 -0.00597666823454721 8.27871043555521e-05 -0.00444423614289519 0.00147246745899851 0.00598758811461628 0.00586388820542038 0.00277487547998327 0.00785861095402823 0.00612112330132666 -7.64797528374372e-05 0.00212824452108412 0.00224903295916244 0.00265590271022526 0.000970607208864653 0.0022182894692408 0.00328380838246179 -0.000398168414277128 0.00160071588404448 0.012596141237444 0.00619308881341393 -0.00488970886556799 0.00311443911928886 0.00592552240587299 0.0101374765385537 0.0022514307907374 0.00388554428961763 -0.00588190843682089 0.000921039888288405 0.00148019130550751 0.0018893361886366 -0.00140327323398922 0.000322893941470281 0.00246861500281275 0.00277302962308975 0.000671475230503135 -0.00780780480322603 -0.000558827683829845 -0.0095086764728828 -0.00351785582429965 -0.00135965420517347 0.00602362737097238 0.00451410617977403 0.00295599061566541 0.00167493579406637 -0.00262485420334006 -0.00145418362577701 -0.00711439806931215 -0.00157410120341605 0.000199886848981299 0.00839034667815837 0.00335881820234353 -0.00337527342607539 0.000883732785195257 -0.00187112780250031 0.06687713169646 -0.0231159678555571 -0.015403127968654 -0.00496423154756992 -0.0163964341165428 0.0174310964324521 0.0601273330183995 0.00394176125159099 0.0706498673621594 -0.00116090995823668 -0.00387445737254073 -0.0110798053142607 0.00057145595383457 -0.00637706519636635 -0.013794406449761 -0.00667163749569705 0.0175686538874211 0.0272459422218823 0.0136618628048878 -0.000135865885911238 0.0105524782963342 0.00187429028412789 0.00294423893393293 0.0122987120116884 -0.00787966275902819 -0.0293236644875641 0.00946778694032296 -0.249656852149923 0.160611512145733 -0.0143408478154973 -0.31832940078012 -0.00541396529070512 0.00191158112442797 -0.220577496934371 0.125381749793477 0.200501016453877 -0.00619680776861462 0.0727169711338033 -0.0664872772522702 0.0610012856701224 0.0798621379563303 -0.0310972544515116 0.0170307004441611 0.0362091288630874 -0.0970776795417687 -0.111438029170073 -0.0893462767888925 -0.389810754544138 -0.289961709517998 0.13259824980374 -0.24977716768031 -0.31633063955995 -0.100717785491722 -0.195935643424641 -0.000725210981028661 0.000233423683972011 0.000964901848417461 -1.60323953622537e-05 -7.28502953481005e-05 -5.49328756739169e-05 0.000581913287888716 -3.00269304917887e-05 -0.000529322722861033 0.00427917044473675 -0.00104358088014117 -0.0040992371519252 0.00283237113997222 0.000406979778535673 -0.000645993662720581 -0.00149901192325298 -0.00223642976860365 -0.00175032247435016 -0.000309522894869303 -0.000235240620774279 -0.000386893205758491 0.00266057522690004 0.00120877033508456 -0.00184206984539903 0.00021614648378733 0.00106711824883199 -0.000106399346097058
  93 1421.32637290119 ""  8.43107609610133 0 0 -0.0279816967668616 -0.036841026098878 -0.0583542874282855 0.0131062298463656 0.0889286371960433 0.0576403393244786 0.0329760974875012 0.0294456978966246 0.0422265158512977 0.00908655770827023 -0.00725790224544835 0.0224493975664356 -0.00426501001947615 0.0149212889195111 -0.0147259413086849 0.0994130286174644 0.190019949103643 0.160087517458137 -0.0624458993775576 -0.364411206015402 -0.303606668894541 -0.12485054617162 -0.305139771801397 -0.247244183584649 -0.0228182540315221 -0.160765079112077 -0.133268236441984 -0.0903674731059153 -0.121219533178269 -0.12538833533425 -0.15047034300258 0.0404222528821109 -0.139258003675095 -0.0154046776533576 -0.138759876799745 -0.00561114922326048 0.0460773500488365 -0.0982050929126524 -0.00976897609719184 -0.0618770456158418 -0.0834069200783607 0.0263567268983623 0.0043844217613228 0.00409910877083118 0.0121551008798268 -0.00174603058352141 -0.00111355741867002 -0.000447853538021281 0.000102542204222006 0.0011413161061954 0.000237179768536052 0.000198932810684582 0.000918683245491961 0.000743600456876361 -4.68067128534892e-05 -0.000841383998806207 -0.000236324694189131 0.000496524427442439 -1.08189145413578e-05 -0.00146672384501816 -0.000240220519391023 -0.000294363617726304 0.000744349058558869 0.00015786499901101 0.000549413346399421 -1.84788677734616e-05 -0.000134895320403672 -5.22861788596348e-05 0.000390791223591312 0.00327786895241509 -0.000353688976215371 -0.000789423494043055 0.000943112157318013 0.00150873500443812 -0.00172690130626969 0.000594791576216242 0.000134604848792651 0.000566418343257085 -0.0163340537854415 -0.0249607704059766 -0.0406551572027057 -0.0139948280839955 -0.0107725165207285 -0.0518995847821857 -0.00133147911547517 -0.000930461326416965 -0.00212163766657232 -0.000555666656342927 -0.00410797242830395 0.000204879743937187 -0.000324571343792265 -0.000879054933015518 0.000216580636818547 -0.00125975350301131 0.0010862427729498 -0.000234067255020476 -0.0155770888414243 0.00671684124750523 -0.00407646446467369 -0.0106519219428843 -0.000924932378212584 0.00258778042696149 -0.012351380356092 -0.000629401775074866 0.0110514287817133 0.000834038608036458 -0.00854115323491887 0.00682552073894865 -0.00730487827488707 -0.00606265511960281 0.00451472305977952 -0.0042993913047056 -0.00319054099902402 0.0086756909774877 -0.00110243202421981 -0.000912886507131684 -0.00389296954824098 -0.00268750056533531 0.000894065071734922 -0.00134635430416657 -0.00332120669488205 -0.000369814731091743 -0.00168973388623224 -0.0230227884189735 0.00484797086653991 -0.00895570459994423 0.00475778162395132 -0.00422514316128628 -0.00296779093074858 -0.00485919664731683 0.00291902296741214 -0.00146452206359869 0.0222251102226814 -0.0162042485545151 0.0417867197580237 0.162292447383876 -0.045230924577029 -0.0864428093586863 -0.0321206290822658 -0.0605111166451397 -0.015396184485047 0.0183494779212467 0.00544303021052925 0.0159455190143131 -0.0869900189907564 -0.0536438561379013 0.0704579053038305 0.0119810139523841 0.0730233225941651 -0.00557644924876389
  94 1432.96677821193 ""  16.5994331929952 0 0 -0.0265975805980805 0.0359620185131711 -0.00435558768047863 -0.000486124379982957 -0.053222415242285 -0.0342078675936403 0.0517005782053259 0.0228012740816743 0.0770173481372922 -0.00440541954120082 0.00837026192457505 -0.0130608512800871 0.00218049092861565 -0.0120734847102658 0.00955193590800067 0.223100088143955 -0.239359078188218 0.0298479150898006 0.0554722589250696 0.225163929821052 0.201964433142231 0.0608087657501653 0.124592266088456 0.140807841861583 -0.0223202298789497 -0.183278149547979 -0.353893779757724 -0.263890273443958 -0.151522657178342 -0.215416984999662 -0.267749699412367 0.058696422149687 -0.309102569634124 0.013890377706777 0.0905614761020056 0.00179479983562067 -0.0303672243610674 0.0652436276406326 0.0087550443111405 0.0408477118152505 0.0518232964612473 -0.0212622489003706 0.004616410187838 0.00551051753790935 0.0127374116864188 -0.00166771224524254 0.00130100648354552 0.00051198683189346 -0.000559374498077575 -0.0011633673039229 0.000276397725889302 0.000366092628849701 0.000172632911587528 -0.000880280887255482 -0.000299120317397946 -0.00143822031557 0.000291974283276297 -0.000332043204061223 0.00021769266060041 0.00105143528578926 0.000381384798543539 0.00261875453437657 0.000153319176422545 -0.000401199401412174 -0.00343715566814153 -0.000578910819201146 5.60050420469124e-05 -4.32775554247657e-05 -0.000496016005934724 -0.000870592969504043 -0.000350590313005543 0.000158708066209639 -0.000512415918884623 -0.000822869348669103 0.001114225356068 -0.000175730680438134 -1.11244823999859e-05 -0.000236269066337637 -0.0240300721525206 -0.0337161495321139 -0.0563635650799883 -0.015968590954535 -0.0103850510869361 -0.0565339492501394 -0.000282089364979882 0.00170750644705836 0.000507534628298491 0.00192384472041111 0.00979949646372626 -0.00145370413117798 0.00104058340487393 1.77468954085488e-05 -0.00280074276830387 0.000435678847025948 0.00951915812492114 -0.0029611431408755 0.00652863475503586 -0.000596689230171586 0.00366815431465074 -0.000536644223448865 0.000337449955058446 -0.00147045306953538 0.00451225672301103 0.0043575125381113 -0.00401659300819826 -0.0009017007082514 0.00454211475981466 -0.00473577025314881 0.00473279744717078 0.0031228835905277 -0.00287176191529603 0.0021378351024005 0.00185120230665226 -0.0048950411204728 0.000194870042644294 -0.000500801329468643 0.0016167484052732 0.000256078996838418 -0.000401688548058295 0.000756322748877935 0.00172664264472444 0.000143934625759781 0.000817770137751202 -0.0246385326600572 0.0118378721908161 -0.00294080690090687 0.00178019977798398 -0.00141943738125168 -0.00114163486026771 0.00115300650062511 -0.00297429473687316 -0.0053866571493804 0.0783881277547366 -0.0277752059450402 0.00933130930938026 0.162409104770822 -0.06167476929305 -0.0776443181727124 -0.0112786975678271 -0.0224200190960891 -0.0132043762393427 -0.00120547217814109 -0.00699480915895643 0.0198730271340472 -0.0122993492644182 -0.0356082029880623 0.0336096427980159 0.0096450815365489 0.0393105893660979 0.00202379917213728
  95 1441.7243178743 ""  5.82935125380529 0 0 -0.00170318990720606 -0.000471167373060612 -0.00155445271556284 0.000680572327044913 0.00205977950778551 0.00155560416678608 0.00053342619279046 -0.000110134852055514 -0.000427058428570895 0.000291521730965492 -0.000120229856783374 -0.000528592727260523 0.000866877828067431 -0.000336300427534912 -0.00159712141931559 0.00699286824292415 0.000245087829438729 0.00554299095976094 0.000335419584298319 -0.00723048661165955 -0.00465482279653947 -0.00360973804338368 -0.00987916842113285 -0.00580785467766912 0.00084072944275203 0.00113080181130748 0.00150691964857051 -0.000614948360516669 0.00310278013757544 0.00108320279044896 -0.000543653990453091 -0.000897185505287534 0.00416969578787275 -0.0167444267203909 0.0122480901646059 0.0048427334627409 0.00226764094242008 -0.0123199605651102 -0.00498840325475223 -0.000856466572987553 0.000662380763150761 0.0233059086293745 -0.0020586157650343 -0.00766251771253013 -0.00428212862039743 0.00994426802305729 -0.00135166720113811 -0.0202951101443194 -0.0191645912409029 -0.00439500029478135 0.0598773455279404 0.00726404636970616 0.0960084915743836 0.031435514824284 0.0022590444188869 -0.0752421286345128 -0.0510690068749802 -0.0277303855464008 -0.0373851546724144 0.0724106815073308 0.010269235697271 0.0933658078058576 0.0189497998147558 -0.00507299486174357 -0.0911000641102243 -0.0365609517562295 0.0118046162161891 0.0172140067242463 -0.0297551662357726 -0.0130364691011139 -0.00315476915123902 0.00771309282464649 -0.0117853124438282 -0.0131977026597221 0.028871195824113 0.00601143105294764 -0.00670065463696479 0.0151647370151939 -0.0230649273524132 -0.00364774460870366 0.0440948592863022 -0.0310036617356537 0.0488722751212039 0.0501133776681805 0.0465324432529291 -0.122876827955948 -0.228273176897075 0.0634410302080801 0.189974405003684 -0.10057299308507 0.0479896169689391 -0.161198887245595 -0.25891168453654 0.0690352173628848 0.244926537392476 -0.0926720349491371 0.035663142717561 -0.022229993843691 0.014197885951168 0.0435106648234523 0.00844379968258227 -0.0275954063997304 0.0507000661938824 0.014482717844305 -0.041964667936419 -0.0307470912411353 0.0727089274562001 -0.106121560912914 0.10682068089401 0.0459995320310455 -0.0607984128120798 0.0365571471661895 0.0382449928170549 -0.0878527129653417 -0.00956255626042296 0.0262324818273794 -0.0726607877564729 -0.0190735401928417 0.0196156591124263 -0.0513023071641952 -0.0529540382873959 -0.00721023133084566 -0.0144068845277563 0.00221741609577243 0.000399206335787856 -0.00303269366596104 0.000282742711190751 0.000173227678599438 -0.000169301814691164 0.000369102494313475 0.00120674022022204 0.00274102035145139 -0.00374168350543959 -0.00042942651033543 0.0190472302467095 -0.0202155387640666 -0.0109763382977465 0.00887367857925726 -0.00704434294706278 -0.00273824947212759 -0.00116175537826227 -0.000171402064594588 0.000601689008827158 0.000139245755116711 0.000463772660430775 -0.0014863744082253 4.32934175040587e-06 -0.000185773177564893 -0.000248797676681854 -0.00079292409991013
  96 1450.80975987727 ""  5.45011454527081 0 0 -2.32501435805242e-05 -0.000436605291648467 -0.000374270146516752 -3.91838498514365e-05 0.000544933283121664 0.000334071150897472 -5.56652566040964e-05 9.4072088720601e-05 -7.55814807414401e-05 6.668430370156e-05 0.000124942995742492 0.000199026254467848 -0.00213546821846052 -0.00120964737025145 -9.50014861921123e-05 -0.000353926622095115 0.00217304041427411 0.000834708864437479 -0.000294223196113256 -0.00274430951108675 -0.00184701221106807 -0.000839651396099726 -0.00145742915009657 -0.00131923372302959 -2.3239896297639e-05 2.75179682145612e-05 0.0007896777394767 0.000669746094240983 -0.000159078731794097 0.000163585085833664 0.000592151271242114 9.45285096385614e-07 0.000600113480292477 0.0175623808092389 0.00414332896978245 -0.00705177079071254 0.00648334200333235 0.00548825474636684 0.0140061941072521 0.000181910937539438 0.000887225783902174 -0.00747099238578236 -0.0012006969459133 -0.000434786575942358 -0.0012438637339903 9.45581260324606e-05 -0.00113110281632896 -0.000437938146513155 -0.000551017623106045 0.00386997727776916 0.00398298216135385 -0.000306817878132973 -0.00492024889928632 -0.00172688533745947 0.000259284689279321 0.00184292132022673 0.000327450073722186 0.00150384253706341 0.00985450368834048 0.000407199899547162 -0.000638423543955552 -0.000633868578856717 0.00201123312829142 0.000860849815379122 -0.000287417604090663 -0.00322690197647251 -0.000731741264738202 -0.00142525110970863 0.000258009081264652 0.0629644042713583 -0.0227273727933015 -0.0172067833948509 -0.0241742889897548 -0.0462918427625453 0.0474833170787689 -0.0459978697860668 -0.00423433400871109 -0.0544790267899217 0.00815053186701251 0.00620387897964283 0.0041154079074824 0.00674747938267169 -0.00408169871778805 0.00636883629430997 -0.00159006050513433 0.00214145532885441 0.00630949402084394 -0.00848997523951474 -0.0397623800625587 0.00655064725769974 0.00181006284632476 -0.0180734646639176 -0.0158933736375012 0.00016320745462738 -0.00300866266882284 -0.00283201152472427 -0.227237906968804 0.161016726272954 -0.00552962428408471 -0.301670921080882 -0.013937396888593 0.0103076396720475 -0.206792051325122 0.121795470396192 0.187823303961351 -0.0158125195663694 0.24179215434691 -0.174200596151007 0.188215233373056 0.199100220432246 -0.108396782351981 0.107260749510789 0.0914729690345038 -0.264375954595441 0.0865436835724288 0.0764182805888303 0.299367013604822 0.224918492122427 -0.104929354261143 0.186374595414669 0.235816645172013 0.0783881946026477 0.145671886079987 0.000334764668333779 -9.53571273279498e-05 8.45626012340962e-06 -7.87170882071317e-05 0.000136110020309958 0.000114855988826173 -0.000436781862014812 0.000111385296822253 4.64316498852823e-05 -0.000516829126817295 0.000185919363175383 -3.46659087687525e-05 -0.00191452751592141 0.000451114991628029 0.000933360080286287 0.00325654539139116 0.00182804123456287 0.00214275906351813 -0.000117842349839552 7.74081310849558e-05 -3.18289089147902e-05 0.0013150862699976 -5.11797465936424e-05 -0.000532808689856071 -0.000373102973638715 -0.00221434139330612 0.000170699184282298
  97 1478.18047234934 ""  116.853412379128 0 0 -0.0184605287401872 -0.000323744767212043 -0.0145278083171778 0.00600803257565202 0.00729637530081078 0.00473528252284822 0.00484074404269975 0.00294288996337214 0.00126578314701983 0.000806443268580074 -0.000873416925660965 0.000907247776867409 0.000363858128707392 0.00169621999121305 -0.000418311526214017 0.0775181995369581 -0.0345463553566258 0.0402855334611073 -0.00426402224875723 -0.0115035669688013 -0.0160036205521704 -0.0158120343234015 -0.0483113750659317 -0.0320113582782052 0.000154418692487998 -0.0138953608395709 0.013052579121393 0.00191068700042723 -0.00711078529583545 -0.00558032662399608 -0.0155251094162258 0.00180708189212878 -0.00257413133248172 -0.002204974764131 -0.00828721941841753 0.00105437521531474 0.0019741707046309 -0.00680723475318637 -0.00306954789215375 -0.00486490876416129 -0.00703158105205598 0.000565350318167978 -0.00542171122905733 0.0131143289137899 0.00907796252917112 -0.00293644380060982 0.00704348142991576 0.00408879349620763 -0.00112231754312775 -0.00294994953072079 0.0017488700832553 0.000666278229787687 -0.00152287414642328 -0.00339280759499544 -0.000663899945942812 -0.00139411553266667 0.00130294070743294 -0.000443010197651614 0.00109056093070031 0.00226411024445037 0.00138368205544585 0.00349269160694967 -0.00279645803072819 -0.00190388149832919 -0.00833520072518896 0.00051236659201988 0.000378567490305834 7.19261298363485e-05 -0.000865638317463838 0.000229716182484726 0.00050125106511383 6.17123760991213e-05 -6.9750505482494e-05 -0.000375019339219542 -1.04506501875926e-06 3.58140276773085e-05 -0.000170408947316891 0.000216127710800128 -0.0118636253618173 -0.0445247816625454 -0.139095935224898 0.0222427534036203 -0.0476354056642242 -0.0487266921738166 -7.22719517001793e-05 0.00622358427990019 0.00522703764226742 0.00287947652756366 0.0141012293918754 -0.000821203839820702 0.00038180490498753 0.0119398346906227 0.00508132733690744 0.0107818697922783 0.0347123844795414 -0.00440097170911667 -0.00559165073843612 -0.00131891149396276 -0.0044862507515123 0.00483777628099701 -0.000280298342509209 0.00117335563088034 -0.00292650139387292 -0.00712767374784885 0.00258455919213247 0.0011864390826883 0.00121678881315847 0.00247056618901623 -0.00169110745602019 0.00138993456537702 0.00139767242703967 0.00141792384612306 0.000822712030445103 -0.00249511873183193 -0.000120405324928528 0.000137883778358837 -0.00086820210142822 -0.000414199709973176 0.000380452312429887 -0.000994348301910666 -0.000379474309814824 -0.000293715507237345 -0.00017096515095545 -0.00881478451471613 0.00212829582029581 0.00291068035216501 -0.041497295868966 0.0414412688106739 0.024773566423609 0.0735994517060046 -0.0506635360964455 -0.0245959383165816 -0.0335342181108504 0.0341307447407628 -0.139587047405682 0.05210890870693 0.141143685177492 -0.0489563068896285 0.064514971198649 0.420893067366462 -0.0547840423241529 0.00173350564638206 -0.0044554289786848 0.0120629358047511 0.0437740491695834 -0.00965873429717367 -0.0047691705185743 -0.12066809736342 -0.716595742194215 0.0643604443657019
  98 1491.44687063542 ""  1.24965172780141 0 0 -0.00222640870399335 -0.0049912882400153 -0.00821707370643149 0.00265103203290328 0.0340202147594296 0.0122084796633629 0.00024473254314055 -0.000939992160849349 -0.00182912588744556 -0.00781893594958724 -0.0170320329047569 -0.0146017858350476 -0.024015807581787 -0.0730887026606113 -0.0381756940531924 -0.00175090917939225 0.0296421005390914 0.0119489882637247 0.120965110698072 -0.162262433806535 0.00337982348440523 -0.0701264350163484 -0.150798398302375 0.0879622978174084 0.000643454448779565 -7.64297902128068e-06 0.00760397772820208 0.00555388042962961 0.0134144163032522 0.0104264667342484 -0.00243906029438065 -0.0040772282280737 0.0163968773859316 0.0695416882810699 0.543004400845852 -0.0833650975137303 0.114694327271215 0.277044291521235 0.328914411639874 0.158090227171098 0.255479631556498 0.273039004720582 2.84329066033416e-05 0.000148826353606174 -0.000101298355613585 -0.000233806440024506 0.000657488990290967 0.000739361304178218 0.000445840683697101 -0.00107500017391043 -0.00238343246503743 -0.000535790139059333 -0.00192331768737729 0.00019814115093171 0.000175281666115759 0.00263993869100236 0.000801900937164812 0.000705524325477881 0.000750444165437689 -0.0013790248838985 -0.000155526243451993 -0.00103457519166867 0.000131626410022569 -0.000134436996464843 0.00108022687048362 0.000783580248944628 -0.0010539203104544 -0.00290541312997578 0.00184154420894345 -0.00656557968789565 -0.0147407003117219 0.00565457594674177 -0.00277619545609354 0.0035481891890153 -0.000759738468813796 0.0041383928254777 0.00917923674194189 -0.00529873940282915 0.00253785273793923 0.000938131516411884 -0.00186213088387863 0.00250302745395851 -0.00216240529562108 0.000208277030490181 0.000286356899847291 -0.00160362397507578 0.00147144146205446 -0.00187895152550343 -0.00223006213654542 0.00128613970171274 -0.00175716060150079 0.00420751888162383 0.00557647606993039 -0.00156112204363082 -0.00571166424918018 0.00184850306885141 0.131769749531904 -0.0202013737018832 0.0661994788113182 -0.0972798945133023 0.0371652502092237 -0.102042742374687 0.056110083984991 0.196877685320947 -0.0458129673320157 -0.00427317492117074 0.00995813243667515 -0.0130565391028549 0.0145897374480573 -0.0396933135750468 -0.0153621025373586 0.0265445779837578 -0.0115066146799593 0.0285906763807939 -0.0310297981482758 -0.121615664613287 0.0184923819887923 -0.0986462040977124 -0.00175044017738021 0.0286769758396667 0.0745413190063205 -0.00219860550912478 0.0224677820013857 0.000768607554233781 0.000592025961795269 -0.00207092517671089 -0.000132857065443926 0.00016662563248524 0.000326463951844713 -0.000576254400020528 -0.000871663171373534 -0.000276704084192637 -0.0123558681845477 0.00350893805278659 0.0183991309634524 -0.00453089325700189 -0.0100608801590293 0.00182861853843519 0.00112993771493385 0.00623049159373127 0.000512983771785978 0.00249834361212532 0.000641152863015885 7.28008643906299e-06 -0.0110715818482451 0.00329518001608709 0.0043099494112362 -0.00170781628811118 -0.00584656830989969 -0.000473569678408328
  99 1498.15672322452 ""  5.17396973875446 0 0 -0.00169982386076717 -0.000975332859775719 -0.00251868192849565 0.00121753616992106 0.0102605839537001 0.00320603861333088 0.00105695943217691 -0.000484560214325923 -0.00079158993221084 0.00254674673153039 -0.0061560610027002 -0.00603075605856225 0.0226299078742785 -0.0247953765440742 -0.0179332554098137 0.00384876826862909 0.00264954376896454 0.00376505960084199 0.0396510200394846 -0.0445693061277737 0.00273862340873969 -0.0205467151684408 -0.0511099863873021 0.0237386239794015 -0.000277693208224203 -0.00434317045921795 -0.00190958502818957 -0.00117073979913495 0.011849813857329 0.00622825337941404 -0.00963148976685985 -0.00309886975837308 0.0105781685695348 -0.33587125686827 0.188049578937891 0.103241303718396 -0.104293313672264 0.00721174306183619 -0.129192678853592 0.109963482162337 0.180179605739793 0.285760359059681 0.000399422220681447 2.05512316034564e-05 -0.000241095902816847 -0.000241657547802518 0.00145750971620647 0.00132957350477499 0.000789459681618362 -0.00287707123907697 -0.00388936994938806 -0.000932741833969139 -0.00338140379409969 0.00101084340950051 0.000549306635775928 0.00624920155120321 0.000900825262877259 0.000343275704466656 -0.000958619082874423 -0.00193917662938688 -0.000563975700361003 -0.00100840010303041 0.000510032472443234 0.000440583134983998 0.00296392195896343 0.000675710969240806 -0.00237160595992587 -0.00141474201646137 0.00131532704022089 0.00261022040116986 0.0139167556417499 -0.025363681270771 0.0202662561519461 -0.000798047791565489 0.00870156106914266 -0.0173085147789656 -0.0182704041716177 0.019176673894877 0.000261283556437224 -0.000211841884856777 -0.00111856686384301 0.000139425077750079 -6.43351124792123e-05 -0.000692121306727631 -0.00239611283505689 -0.00356315094383476 0.00146790786475157 0.00851209074132049 -0.0153458477877764 0.00757380266245239 0.00648092520562741 -0.00151183903970719 0.00359796750031722 -0.00373149704752512 -0.0116405183022256 0.00238959422586688 -0.109259840076721 0.176198377940674 0.0718280269850246 0.0637253127477716 -0.121965797261029 0.301785947926643 0.0150838463136096 -0.247661857180998 -0.0255043804112069 -0.0551091057313478 -0.168692651872886 -0.0699869610317745 0.02639679381642 0.145079634153876 0.00125605257501355 -0.240155867551913 0.0348524341324284 -0.0549888797508855 0.0928671029837739 0.312049648333035 0.0230105446694572 0.31032539888448 0.0406250786109832 -0.165173988526255 -0.157999777348916 -0.0966576857454239 -0.124460273645188 0.000767984543889389 0.00066073447100447 -0.000854369162211057 0.00015504733499251 -0.000109861459664691 4.68921021871976e-05 -0.000659743570463621 -0.000227873240786646 -0.000150196828167891 -0.00315203243984421 0.000970860453581071 0.0102466913636748 -0.00471317520167068 -0.00800130797618008 0.00291782671350716 0.000873866972720329 0.00103639627732528 0.000702803879141721 0.000126116159777784 0.000215328349742847 0.000128562285043386 0.00158002301175868 0.00142484100931486 -0.000706986118116652 -4.58257919195255e-05 0.00105496287383935 -0.000493872435757182
  100 1499.42037198182 ""  10.9878144417987 0 0 -0.00148883420426988 0.000965465176811483 0.00017281697904352 0.00241466453164618 -0.00980874921255896 0.00305328549717075 0.000809151330702531 0.000920163690768432 0.000450518828182378 0.00822619667457027 0.00201896598426259 -0.0024289572486589 0.0450117937716393 0.00630187810034916 -0.0169871861320499 0.00768794852519741 -0.00801020197462568 0.00184764123069419 -0.0573028718764315 0.0568752224522821 -0.0152054228091672 0.029716507730473 0.0438486179045125 -0.0583138936085475 -0.00189342673428154 -0.0101578982825804 0.000674271782716116 0.00334390357244243 -0.0039049472933361 -0.000793801200029363 -0.00889807357880429 0.000996287998220205 -0.00539018513015035 -0.555263701014542 0.0524125404232138 0.19408200927246 -0.134504432247367 -0.225276726152799 -0.328413318374123 0.0281428099916472 0.0741757812824989 0.397299130007682 0.000343254178737133 -0.000471481550622709 -0.000907871822204576 0.000101775071175584 0.000505106424800401 0.000435881847530433 -0.000183645376808686 0.000313341993895441 0.000356311908514705 0.00022629077111442 -0.00271088298781587 -0.00236621724647492 -0.000119390918493168 0.000276446633895419 0.00187364977775391 0.000242473114457863 0.0013013053254125 -0.000578468590971984 0.000294393443164077 -0.00144949406246643 -0.000940084732482291 0.000249767953976885 0.000487190707072144 0.000549075555460463 0.00158974158644302 0.00276778315639969 -0.000892193818583838 0.00253608591856125 -0.00897250328742034 0.0136353133512009 -0.0130903963548196 -0.002179128398847 -0.00646676667797844 0.0105553085821502 0.01222324460721 -0.0129145718831748 -0.00211117830278724 -0.000148497981627979 0.00400654323440517 -0.00187888302567895 0.0034175077255419 0.00230032308521611 -0.00111498807186221 0.00589961198302092 0.0076631968749078 -0.00653280500014574 -0.00042527026211219 0.000904410129146714 -0.00551180363388322 0.00268063737599956 0.000531215368281946 -0.000573825290975535 0.00167570151913371 8.00413369273342e-05 0.0383270930026254 -0.0923692275697852 -0.0476669479197411 -0.0447743003176447 0.0690041513402613 -0.171362558701093 -0.0269014814331888 0.140083215388488 0.0307140092753513 0.0441551190451366 0.119823381387825 0.0607885983850541 -0.0296957662403839 -0.0797775698221924 0.00888060671854997 0.159742721846348 -0.0190063181289195 0.0225265818513716 -0.0602515801080474 -0.209791822822198 -0.00531092777719937 -0.203317036173086 -0.0244219717384843 0.102812177971988 0.113586667589526 0.0571019227070546 0.0805276473859783 0.00100092245050073 -0.000818024370996158 0.00179352477447755 0.000281826693626562 -0.000167416324318966 -0.000185746412492194 -0.000620727940633058 0.000314292740710283 0.000240686011358053 -0.000132638237261587 0.00129011006266591 -0.0139214337779742 -0.00133669035756689 0.010960274525473 0.0010979580445052 0.00149793365035719 -0.00287165805561257 0.00161478424527842 -0.00234992123586766 1.27454700941113e-05 0.000511967951421197 0.0180468336184355 -0.000335520674411623 -0.00706064892769706 0.00114180436309673 0.00509332178202033 -0.000164582627475855
  101 1501.87345242932 ""  2.24474066823512 0 0 -0.000249648072914426 -0.000782331645406333 -0.00133706123936436 -0.00108306710603114 0.012636045415462 -0.00146066497799036 0.00106399931717974 -0.00116099214173652 -0.00131463178549762 -0.000986823381094318 -0.00513448476900232 -0.00183391278385705 2.40922887130814e-05 -0.0187158084229188 0.00236539574332605 -0.00120367990879359 0.00260028138758094 -3.89732234795384e-05 0.0659677509605803 -0.0627451240325507 0.0135250190726254 -0.0328281733528494 -0.0635246535596584 0.0538660245800233 0.000318846741426847 -0.00105491543667328 -0.00655083490132411 -0.00568027417801171 0.0200492962148204 0.008822562215667 -0.0102084364439083 -0.00506277153693412 0.0181457377259847 -0.0108664816279508 0.0491843299482734 0.0023544457128257 -0.0727194108977204 0.124580442431115 -0.00121129525933622 0.086215326177781 0.115747694295637 -0.0355092379704696 -0.000882810257440912 0.000321697217343513 0.000490198934644344 -0.000337756400702086 0.00112748822257706 0.000865956934736336 -0.000120256761836067 -0.00249944627502372 -0.00200735116804723 -0.00035405076920292 -0.00150235342327581 0.00119974909424344 0.00132713215342886 0.00398960672211501 0.000554318159865043 -0.000519515891815237 -0.000408741833542492 -0.00290260252048281 -0.00017191715171015 4.30561168562073e-05 0.00134192854770169 0.000500668860728647 0.00175014437111394 -6.12377549049592e-05 0.00138910085802293 -0.00366578276506545 0.00254482313866149 0.0122062421714835 0.0220654861393347 0.017464131995051 -0.0196279202219962 0.00838211145981189 -0.00352749821694278 0.0131604988659945 -0.0362023397644002 -0.00934728170819178 0.00915024496794487 0.00331630933354409 -0.00680559550675471 0.00728640153796862 -0.00891751707477365 -0.00170652089931996 -0.000396788234240472 -0.00437862326256761 -0.0014038085497331 -0.0146009681497705 -0.0114143781600282 -0.000532423608618586 -0.00836080247662616 0.00259178633877074 0.000766328353063318 -0.00175140971943639 -0.00780474268838422 0.00110824278871031 -0.1789255004934 -0.187558881312551 -0.262837706632206 0.167371695076257 0.0626441256313938 -0.129135661071377 -0.164271220179916 -0.192186359461362 0.148050361673667 0.0199404326174832 0.14423259417654 -0.0200285860695153 0.0406798078655536 -0.205296975310015 -0.0484919544492091 0.227019037877217 -0.0537998204411267 0.112659148599847 0.0461625614169181 0.322069477976036 -0.251654635043566 0.0902925538926952 -0.119553686219923 0.240357945604986 -0.318752277606117 0.328402670898127 0.138676382712833 4.36624080431849e-05 0.00199633423558293 -0.00278079859870297 -1.91620582766554e-07 -3.28528518741011e-05 0.00017602915140846 -0.000164390060783942 -0.000214945358385321 -0.000340356847557409 0.0015727994624408 -0.00184577861857993 0.0274323578184221 -0.00693619636384787 -0.0239356800216471 0.0043215540505626 -0.000658399291670935 0.00219413648326918 -0.000729955621854861 0.00149075351296916 0.000166781978490383 -0.000349155835867379 -0.0107061793005963 0.00150802958330643 0.00391692576920855 -0.000691565845448802 -0.00192557490671403 -0.00043674296330953
  102 1505.03194625258 ""  1.76942644771064 0 0 0.00268187257955478 0.000349592313046077 -4.24018945344702e-05 -0.00355306485007504 0.0206015146960312 -0.00727815300386774 0.00554468295178457 -0.00135039780488347 -0.00654308131486138 0.000172228462966846 -0.00687903524351262 0.00211213062572311 0.00467859840850007 -0.0215116143430525 0.0157745867689606 -0.00971314781021006 -0.00197606118432814 -0.0107539644878701 0.11776323074844 -0.103724064401743 0.0255593782013223 -0.0570937384535724 -0.104972260898451 0.098988931126888 -0.010049037340062 -0.0513408984031472 -0.0211962542021213 0.000682197492478616 0.0792614519752077 0.0455053932471042 -0.0810840679169794 -0.0208124878033945 0.0687461720779615 -0.0247970789689475 -0.072034949402615 0.0210940197126752 -0.196406441379627 0.21905494270712 -0.0862135055191158 0.151669623823214 0.190985838355613 -0.181416950244094 -0.0125331660994455 0.00117829161447587 0.00193426397241146 -0.0010098736782361 0.000432294005006393 -4.93263356694303e-05 -0.00140836630796026 0.00820914053572151 0.00820454067131858 0.00297874606907267 0.00197677101659045 -0.00851828439307724 -0.00304724859165213 -0.0156225477316683 0.00104843510597876 -0.00249061986421352 0.00507917965699701 0.0106500573554448 0.00250104844839671 0.00333292058529024 -0.00634722654382858 -0.00273524500075744 -0.0152665798554262 0.000946694563873082 0.00167489670811543 0.00624262600878319 -0.0030072692063233 0.00873554217797025 0.0175585162220683 0.00915873589761615 0.00265317179781611 -0.0246497647049728 -0.0195440242711724 -0.00790889248824583 0.0190425878541433 0.00587191763401127 0.0965368822232424 0.0435496581904431 -0.0430187776044731 0.0792878052637914 -0.0875321122184176 0.00323117207255778 -0.00107916249131094 0.0252075430639081 0.0142955842235692 0.0152946521268964 0.0628141829109858 -0.00974656735590117 0.00388381778563658 0.00101981449545213 -0.0109221398170312 0.00845132653591432 0.0641685525528673 -0.0122217351298364 -0.149629755165141 -0.118177950375315 -0.191101876498829 0.145909218171345 0.0309422341744991 -0.0596738218084284 -0.124982535336867 -0.179900345798195 0.108004536513908 0.13621049695523 0.106564294568377 0.303514868396629 -0.244319022629548 0.182272064100024 0.180864079411806 0.0672097740089583 0.0626743087962004 -0.191348446755535 -0.0186736517277423 -0.169243739631277 0.149786792372311 -0.0376153418581796 0.0726185112088653 -0.152538395101408 0.174199610273933 -0.194798828777887 -0.0892740225768835 4.31724656373722e-05 0.00842053650938162 -0.0113122802228505 -0.000183178001299683 0.000293673252379116 0.000700410807783775 0.000290582795274355 0.000374001751462116 -0.00096832403763695 0.0217147348842484 -0.0130321768360904 0.110042035301492 -0.0347956127358003 -0.099716688290659 0.0212128255637644 -0.00404843359758354 0.0059708173989725 -0.0035955737260378 0.0037765063516538 0.000675985008590266 -0.00177275150642032 -0.0355558345566287 0.00386235059190665 0.0121814954616943 -0.00268643290305532 -0.0117188949160376 -0.000495583218145972
  103 1506.42309869792 ""  3.69136906883708 0 0 -0.0173474776114124 -0.00957928676881747 -0.0112815559927306 0.00295035434400761 0.00130520750487909 0.00525699383481552 -0.0174544993394532 -0.00341040298790155 0.0231906682081627 -0.000415604182017214 -9.25056965379938e-05 -0.0019867689674762 -0.00450278822019337 -0.0043147043686273 -0.00636886908829894 0.0591947428603188 0.00287900105634434 0.0546434907324137 -0.0196022332948631 0.0121216316907418 -0.00501380511743034 0.000274616468335949 -0.00699809702826924 -0.0326316168032306 0.0576401538269428 0.266893920658756 0.0271803599945748 -0.0783520727963805 -0.212260907723712 -0.158193167728447 0.327202837156961 0.0592355377873873 -0.173738343717706 0.0283391605657551 0.0824190104458488 -0.0182146940051723 0.0562922375229964 -0.00959062855594353 0.0624538848950052 -0.0147127735634702 -0.0145670168691984 0.0570304295979769 0.0395087115199336 -0.00747035717992476 -0.012982486551784 0.00577207420502806 -0.0094066022870862 -0.00621519374443563 0.00361844735010096 0.010980232354405 -0.00262931164396816 -0.000434209454276406 0.0018508917346185 0.00228658514180315 -6.77592720643904e-05 -0.00418695454395706 -0.00241469124726995 -0.00138469422932099 0.00221323010262624 0.00588703961336773 -0.000495691331755711 -0.00495180962760606 -0.00179930126073136 -7.70395909149639e-05 0.00354518531698275 0.000573203545833733 0.000148548701034795 0.000858353077087445 0.000449927749795192 0.00606271447866749 0.0114882744510662 0.00639013985458066 0.000639898176547522 -0.0109470029135364 -0.0100550775726804 -0.00481840391855513 0.0029983397965622 0.003765466747112 -0.310076056389403 -0.128086612048332 0.180203714991088 -0.251815749819735 0.295089114252378 0.0199963529451773 0.00012941661171452 0.00300348486089473 0.00297878132936526 0.00416704294711745 0.0139827347255334 -0.00493197368949791 -0.00142208522456151 -0.00849968266064446 -0.00601066061426492 0.00517672648407806 -0.0450172797951064 0.0124251483956058 -0.0937415195363192 -0.0825009743082654 -0.126801810399128 0.0898500092945296 0.0234300394630316 -0.0466514957839887 -0.0832711795818538 -0.110799689321633 0.0723164428748978 0.067919048606502 0.0587890740053578 0.147661977588634 -0.118211155149486 0.0776465367349423 0.0865645293446893 0.0444635106797149 0.0282305379376173 -0.0873334691839628 0.00948351932445243 -0.00355855618976152 0.0500259894049448 0.035632736164475 0.0262898701503359 -0.0671643647593157 0.0277396076697919 -0.0703190716233552 -0.0447392549248632 0.00645877603432862 -0.0188755067444492 0.0276856577213655 0.00204999778334608 -0.00177457309598221 -0.00192277618487897 -0.00785712892145056 -0.00157309570872217 0.00329519640988422 -0.0784406689468457 0.0431091231352509 -0.248391108571892 0.0621388754341491 0.224934987134431 -0.035994255758339 0.0286269636098828 -0.0108850770599875 0.0245482741196609 -0.0136176467658001 -0.00100140067105349 0.00722102880102736 0.149451232281208 -0.0113713858754027 -0.0516978661099586 0.00867327655584366 0.047266958490535 -0.002249499489725
  104 1507.26594528876 ""  8.24326420073343 0 0 -0.0104507296696063 -0.0142443834941257 0.00931243782935659 -0.00172655406806549 0.00548672202602251 -0.00322251765519706 -0.0145126920193141 -0.0283257790523246 0.0251530160718248 0.000975379730917379 0.000818654347139841 -0.00130190483280991 0.000811602623349134 0.00464226763415959 -0.00220765328583503 -0.0112219189693482 0.0332063309904237 0.0397169411654206 0.0350849867586009 -0.00569155600702905 0.0272282120655407 -0.0190736286757471 -0.0287031751758625 0.0196720329293267 0.117142358487571 0.504360621788373 -0.129355827638844 -0.31017997587175 -0.0755607861286591 -0.191190016387139 0.442927757892783 0.0304486055444843 -0.0613542365767881 -0.0133785636460694 -0.000115598845536317 0.00378546563723208 0.0206146114677483 -0.0408986220335932 -0.00396295787442752 -0.0221169508372594 -0.0274121636990816 0.0297788104103898 -0.0368239101902773 0.00710040941278888 0.0114536960636803 -0.00522726476291284 0.00803931671635817 0.00512800746177675 -0.00327705158304639 -0.0069085610719392 0.00423661389386156 0.00110929651005826 -5.90990387197389e-06 -0.0034098409519682 -0.000714957058651164 -0.00153475819565756 0.00178264775842398 0.000232804134654912 -0.000551448924770778 -0.00136960399899854 0.00124731868331556 0.00547963078565405 -0.00035518717827473 -0.00100265489599366 -0.00814046295187856 -1.40354403157396e-06 0.000106906921643122 9.99853682743681e-05 -0.000493207818016651 -0.000623124501947943 -0.000650041655715129 -0.000501760755526749 5.78278592531891e-05 0.000680865714067668 0.000618862080056635 0.000668103568222537 -0.000437276505904679 -9.44013197880092e-05 0.293771041173597 0.122251006608416 -0.166583354638605 0.241331141965586 -0.277577314221641 -0.0120214241242312 9.303858487837e-05 0.00262594519890268 -0.000878823874237667 0.00128002240847414 0.00830506873662074 0.000203060560569805 0.00180961614470254 0.00629611442086162 -0.000211350197684523 0.00182119735772621 0.0615459590665396 -0.0136379794702487 0.0063165740197889 0.00660702805776874 0.00949747453187822 -0.00499257269417786 -0.00246765168483611 0.00545679074265952 0.00680558435827238 0.0055307029727907 -0.00596940096032293 -0.00445135419861009 -0.00489972416099404 -0.00911039008191318 0.0070530412933703 -0.00487486413880944 -0.0051135315092658 -0.00382541628365217 -0.00181301532210343 0.00556139445599983 -0.00103773729950159 0.00118888328102399 -0.00673757227693645 -0.00388966810472431 -0.00236773520454559 0.00610314366809311 -0.00453722584371434 0.00720771563623597 0.00407105076839186 -0.00891271887123762 0.00505354199278706 -0.00818518240606892 0.000816179029106112 0.000415344680829895 0.000683113254583302 -0.000210959736894489 0.00095441051717457 -0.004250479250596 0.0243207443984341 -0.0176326969205505 0.0750134131004463 0.0482743208855855 -0.0789610029852133 -0.0223626460157008 -0.015083579719652 -0.0121929813702355 -0.0110298595398525 0.0163636958762508 0.000760769637784772 -0.00285117965584317 -0.124114323284181 0.0068365889664246 0.0486459493505017 -0.00221766874494854 -0.000293209525281713 -0.00610381616369091
  105 1507.49642466863 ""  12.8902562693962 0 0 0.00696066321374713 0.00586252416506994 0.00387640847914067 0.00426235521046466 -0.0258073742265719 0.0110330073301901 0.0051220095793684 0.00504423757419963 -0.00680735591375489 -0.00437227815523767 0.00658747120933861 -0.0101650237232279 -0.0145397229899773 0.019721437659622 -0.0299220410403618 -0.0194956351928816 0.00417384852266861 -0.0178827109976929 -0.127909799171702 0.111044069392274 -0.0239349961678302 0.0702355121959564 0.129609357445405 -0.0937130112529845 -0.0284085782086932 -0.126039902156518 0.0144322816911932 0.061367975223448 0.0360046670141207 0.050004914442127 -0.124536836383241 -0.0119859343431228 0.0230166021700137 0.0948117642304053 0.2548297304622 -0.0624881304202884 0.351364432617483 -0.288215044988041 0.22817918408923 -0.21629584110497 -0.264173157890142 0.326934193371021 -0.0185825639318907 0.00308362757093081 0.00527705061335259 -0.00238045853539843 0.00202560016207961 0.00164241625983785 -0.00074248174355938 0.00186459498207758 0.00211428390046104 0.000984735544124467 0.000803557627948484 -0.0029793194277194 -0.00109920638108446 -0.00564059090902722 0.000651250920231382 -0.000960503342306466 0.00215544462657586 0.00374582497427293 0.00128918167200364 0.00145303961859494 -0.00262586604073271 -0.00147183416479917 -0.00742591351427422 0.00154285144499193 -0.000539978357751588 -0.0019439479404596 0.00146471902863702 0.00720267229751057 0.0151670486403451 0.00844618205912095 0.00130173303824453 -0.0109051222202701 -0.0117302263118526 -0.00583109508817818 -0.00284842578571858 0.00603481803649542 0.142816482068148 0.0615193450401079 -0.0754304553916369 0.116564048991703 -0.134436739163059 -0.00483922706637988 0.000876700453408594 0.00832235549597514 0.00463059510081698 0.00677880345581884 0.0298430701838023 -0.00466156638084226 0.000294263429742621 0.000901079135581783 -0.00467078458363903 0.00341061515685117 0.0426928213253243 -0.0069448259420875 -0.112678206169455 -0.109113260146883 -0.160990006454339 0.112241738512252 0.0311131105936872 -0.0617712076862728 -0.103162323147016 -0.139256081130967 0.0897186666258315 0.0748387428702549 0.0606400130369757 0.163879164900215 -0.132516626257896 0.0815491351845502 0.096832123522625 0.0479545361328888 0.0307750876302493 -0.0939716745924776 0.0283045071058266 0.07574852857935 0.028246837386112 0.0929724059901307 0.0214353317225972 -0.0700538651301963 -0.0306715634133384 -0.0554234269042736 -0.0538602267114799 -0.00162305480101281 0.00171917808586546 -0.00319876243885758 0.000483994429997537 -0.000328715816388145 -0.000281063406051358 0.00126462868544602 0.00223904471871052 -7.52962750440924e-05 0.0202863404118905 -0.0100993121585979 0.0273651080901945 -0.00945325403870714 -0.0246736664332402 0.00505751965061874 -0.0132088740237712 -0.0124239394255312 -0.00713569538235562 0.00141949465814838 -7.26492065069302e-06 -0.0019666533079806 -0.0265127442970441 0.00307110262244169 0.0077739778468715 0.00194334239507492 0.00710490784491442 -7.2554467072344e-05
  106 1513.06532361798 ""  6.9895042437693 0 0 0.0145304863730802 -0.0118500823668781 0.0121327182086565 -0.00488652943205292 0.00411299670718388 -0.0062577707121543 0.01795578948859 -0.0288843063370549 -0.00401490779519473 -0.000715807239680292 0.00206431725882503 -0.00275142224098017 -0.000440123095839357 0.0129433521773178 -0.00473400456389415 -0.0647115943072023 0.0386708932911352 -0.0180967994452362 0.0519270674991579 -0.0225973481111645 0.0271719123579883 -0.0145037655274831 -0.00852623657421779 0.0576048457121589 0.0497782565022092 0.171148996388748 -0.27578029073761 -0.306066102902291 0.32289427655514 0.0384506464376566 -0.0387118473023621 -0.0723828957680194 0.272148240762617 0.00164621808017167 0.00748302597282402 -0.0026425521163675 0.072591443536979 -0.104018483966855 0.0151822774311645 -0.0680410377693303 -0.0864180446624309 0.0646929400071871 0.0345679494173207 -0.0034386482628734 -0.00599526994252908 0.0033317988407303 -0.00749890983897436 -0.00395421801568984 0.0035630173872881 0.00252375670781403 -0.00713718118761062 -0.0023027882270448 0.00344478220613416 0.00944950877943739 0.00203734950888329 0.00492421297678155 -0.00424046627714584 -0.000252989809241576 -0.00353842354462795 -0.00096643617949141 -0.00253732216358818 -0.00650866648038506 0.00462263401484353 0.00335369719356638 0.017074918140888 -0.00166749396901782 -0.000717245263021023 7.18310777092842e-05 0.00192883729588546 0.000859265220205367 -0.000274890207073227 0.0016572249397454 -2.04488022495871e-05 -0.000674197469140039 -0.00123343990473523 -0.00159469452366305 0.000292702221555437 0.00094468502480461 -0.270654075084851 -0.121030682751856 0.126599285339876 -0.219512676625549 0.24469222529069 -0.00934914720035144 0.00128596505246878 -0.0178355405901145 -0.0133059833226729 -0.00459109737173121 -0.0287568070424219 0.000659194987200473 -0.000950314916495024 -0.0236299160041759 -0.0115498303961316 -0.0155532245385823 -0.0928580605935072 0.0151459388389226 0.000221393046834757 -0.0158648193882383 -0.0129071873618266 -0.00136312742365722 0.00954507613427053 -0.0231147530315703 -0.00886692453247882 0.010989390715801 0.00837583275829046 0.00684690700336394 0.00772810249136128 0.0136188796430573 -0.0106698236259361 0.00556520309725749 0.00748305644506065 0.00651802318576861 0.0020529805279883 -0.00621707326452277 0.00524850840706546 0.00858489063643706 0.0130111844078329 0.0176350806475925 0.00624645242803858 -0.0178573626801013 0.00196398856826953 -0.0173514467855759 -0.0127681056207245 -0.0156448371459064 0.0263523323475129 -0.0312259248783121 -0.00766465353087027 0.00555636766586738 0.0048235639790161 0.0117114348954819 -0.00593466432483303 -0.00598803926882917 0.112738055762143 -0.0561627196089783 0.290059775600048 -0.0201205458175006 -0.289497855438991 0.0188531230817183 0.0268239774080769 0.0750153789534891 -0.00534837239590126 0.0196353171043262 0.00223700229666742 -0.00698598519638778 -0.193927005254259 0.0167981682301488 0.070163768758004 -0.0262526617601678 -0.130151558909884 0.00537533874291498
  107 1518.91206352489 ""  15.4430445972167 0 0 -7.53776833868991e-06 -0.00246148924980814 -0.00342603984969956 -5.59550298315392e-06 0.00190728840156918 0.000594208450700684 0.00232231120582684 -0.00168722862865228 0.000561343262048231 -0.00180945374412575 -0.000358734465681122 -0.00303759380555613 -0.00401437830793052 -0.000539687193210986 -0.00540168325918543 0.00694219836808576 0.00203984877251862 0.00406774837794985 0.0154058032645577 -0.0114467619462834 0.00678462727674742 -0.00548452280797898 -0.0094617658914011 0.0156719598914585 0.00338069198328686 0.00945252015707759 -0.0283725831324414 -0.0273474430846185 0.0297621120605999 0.00421934767799712 -0.00896151731062116 -0.00613740950075703 0.0257863534068436 0.0336141897734891 0.0686168025848921 -0.0177905326448032 0.0611008804180068 -0.0203703961664821 0.058525921840047 -0.0250998857820962 -0.0293383574291362 0.0498193207120618 0.00137272942676353 -0.00240816552014763 -0.00304903212906846 0.00171830288961877 -0.00468599409616584 -0.00403947959053484 -0.00495272263655173 0.0166563751959771 0.0251847918092547 0.00670185614772048 -0.00550930256559537 -0.0253224934744364 -0.0074822937478849 -0.0265910443281109 0.00976224449877492 0.00249483472594212 0.0208124644211917 0.00265655927554052 0.0018930877682453 -0.00685563469023022 -0.0105928145856637 -0.00165664549208738 -0.0098466073987897 0.000254916162972497 0.0120497194738131 0.0120830498035512 -0.0268112745461771 -0.000513303536246075 0.0211306646897178 -0.0280343270691792 -0.00269415060258176 -0.00985497595589662 0.00669435989090451 0.0220230134913143 0.00929675188502236 -0.0197425459243051 -0.0180868353679533 -0.00413350330453273 0.0246394306987613 -0.0147950773403734 0.0229986286042611 0.0136103286570782 -0.00262475690875496 0.0590998872259309 0.0422201523745553 0.012395113273654 0.066608012828377 -0.00380906351857829 -0.0039707328967403 0.0415162988683846 0.0376539172017072 0.013057173435431 0.0597614190889357 -0.00872656204368244 -0.181789633156424 0.237217066398157 0.0821757918269267 0.129848590362092 -0.167395647987132 0.420204916322575 0.0361943087034615 -0.389688748907708 -0.0435099165811285 0.00367433224331277 0.0150672472564037 0.00603939795686666 -0.000945134335953289 0.0369752640431938 0.00648641617731428 -0.000906946032148223 0.0101610426193016 -0.0411641852666526 -0.106696123376941 -0.279805894540734 -0.119166694103346 -0.345933382435221 -0.0787164304850478 0.258344372908866 0.108762835659919 0.210848078462418 0.200988363576748 0.00215682698745156 0.0008442533304435 0.000876771798232052 0.000353714198968504 -0.000221569861518897 -8.78297716158e-05 -0.00149811615805296 0.000292304987729579 0.000515920283311 0.000128930535413384 0.00144964425014623 0.00246321776205569 -0.0106301206817759 -0.00593656700376546 0.00776572070692618 0.00574950041982087 -0.000245667278509862 0.00467390519232731 -0.00387478984563834 0.000370202896146864 0.00107436023629922 0.0361927299077105 -0.000693518286568239 -0.0139662838922182 0.00084628941725776 0.0046138152845344 -0.000515421537885519
  108 1523.10579404848 ""  9.72249877012674 0 0 0.0166257598798968 -0.0194407674462274 -0.0119139092986337 -0.00589443291355815 0.0101123012016656 -0.00463738092856041 0.024897223776659 -0.0183548630666423 -0.00387422375213753 -0.000290154473569535 0.000724221135406964 0.00111957353043158 0.000584047616870018 0.00312775560285747 0.000776105875640169 -0.00714560019931276 0.0307798115574924 -0.00586994242956519 0.053061203214749 -0.0556056030996175 0.0035242233489662 -0.0181070443725372 -0.0145961679501881 0.0601455643069475 0.0185374908385221 0.0372617054259768 -0.304196152696889 -0.267745595187314 0.369546428351523 0.0853281045841843 -0.170646168817031 -0.0804904783380932 0.317770507238602 -0.00145434474095399 -0.0209112649008603 0.0021766845904523 -0.000362818889595035 -0.0145217063958627 -0.010516251263225 -0.00986101898387729 -0.0137123532884114 -0.00750948768060378 -0.009560144107732 0.00107641723887802 0.000508724725252245 -0.00061843969542482 0.00246454598485164 0.00103820581698282 -0.000803718620245803 -0.000375371699489783 0.0018961064813526 0.000681769323798448 -0.000977856108050662 -0.00276701629505569 -0.000657701468444393 -0.00182881985330298 0.00123956035172246 -1.76051990156515e-05 0.00115989896236479 0.000772394407632373 0.00115040801999116 0.00298418597170427 -0.00235046218388149 -0.00193151120497839 -0.00817929485273549 0.00115705925752237 0.000305132935022677 -0.000870134175272058 0.00137199161314293 -0.000172611068314731 -0.00136397718552773 0.00198757001934962 0.00114179374362234 0.00086520350705498 0.000631028904043705 -0.000790974233351881 -0.000665984748073385 0.000441034294657273 0.0796508138972725 0.036589952660116 -0.0334117228980202 0.0679083196711786 -0.0700980031062819 0.0109332466837141 -0.000259483338493686 0.00544014493715052 0.00417163790313919 0.00170678005143281 0.0120873373112864 -0.000861400189456286 0.000298903381095864 0.0109963125827924 0.00512858279223102 0.0126542560180041 0.0412176956727139 -0.00438034507934015 0.0114735720215623 -0.0165530104386384 -0.00636301507380609 -0.00718345187131751 0.0113767734609066 -0.0282328088898534 -0.00283047754362518 0.0250725930419477 0.00328318371142206 -0.0070923032644898 -0.0153866481329566 -0.0107286631191188 0.00750120249650355 0.00479265172660292 -0.00466445428469703 -0.017705535904805 0.000520010243787058 0.00217351433129439 0.0038244167546145 0.0117215396558939 0.00212500450899338 0.0121007528666291 0.00157425679410485 -0.00688798736766819 -0.00585886434651797 -0.00462337065367737 -0.00563514016299112 0.00355154093244695 -0.0345640458788277 0.0469930347846472 0.00661631930369055 -0.00462759167394796 -0.00435547255870113 -0.0143979192142707 0.000987911867173454 0.00202193609118943 -0.14504137346371 0.07162170382198 -0.423579981236371 0.159221119892395 0.392916752641691 -0.0898029779652091 0.0075235530545935 -0.0623087507683531 0.0213285391288874 -0.0146291542203341 1.58430689263577e-05 0.00753835779917928 0.1374066497636 -0.00886685244016307 -0.0467120616510801 0.0259398502473922 0.126284936756623 -0.00644920221849589
  109 1524.05151626517 ""  5.54736127551042 0 0 0.000528820808296511 -0.000272171091133516 -5.27203058662214e-05 -0.000275087841384772 0.000670378229035232 -0.000452112932034869 0.000519653798583572 -0.000341752635462934 -0.000232370134843908 -0.000337371354371734 -0.000138920289364603 -2.10376017439359e-05 -0.000773711748715803 0.000320798482947359 -0.000963009259298866 -0.000928222814928019 0.000521107113487671 -0.000809625796111927 0.00529416162122321 -0.00379785901013695 0.00185925590557965 -0.00188985285429716 -0.00260244782274932 0.005868105164293 -1.33490316696972e-05 -0.000747938584494496 -0.00594135311213675 -0.00459372054893645 0.00830089001127246 0.00260366483634839 -0.00500788294707929 -0.00186547811923875 0.00709448179955879 0.00814996556597468 0.00329433434613459 -0.00384506225925392 0.00958823685820839 0.00074218163763405 0.0103960917521867 -0.00423513895405235 -0.00549587858669481 0.00280899582822455 -0.000555600227176197 0.000153321402935328 0.000323004162992891 -7.81945586744466e-05 0.000722478178442281 0.000281522471199133 -0.000256691239349819 -0.00241105969795962 -0.000464966224477308 -0.000566775302692473 0.000725463423819103 0.00138944594068344 0.000234719107024126 0.0017489566252809 -0.000814708010050604 0.00203089410049748 -0.00217226998993311 0.000465197349217181 0.000162801722992281 0.00115352187467937 0.00164334622656009 0.000243334101895743 0.00138930612870051 -0.00091664402227136 -0.0289347991032869 0.00491522383413444 -0.0109259323108757 0.00133658398639969 -0.00356492427372217 -0.0217434413723081 -0.0380781779363909 0.00657715430398383 -0.0136414560593162 -0.00792774248446022 0.00492780224135861 0.0181336904956809 0.00519133274969337 0.00177372466000329 -0.00405829471534419 0.00401200229332763 -0.00494170818808034 -0.000630497458353588 -0.00106380668105919 -0.00461682937523847 -0.00492046099086805 0.0114659241828511 -0.00821414874344926 0.0039700132531166 -0.0136227577360277 -0.00216227474032932 -0.00840017465215559 0.00029447003877013 -0.00555689071495346 0.000257225696304722 0.000134894186013376 0.201544719365852 0.16418871689058 -0.0428146280926997 -0.107648834050986 0.24615299171345 0.0956610692663619 -0.073060882805021 -0.0876688319924344 0.103767904210152 0.389023344999068 0.0703912059966373 -0.0240532829668099 -0.399954874972547 -0.0224921165887532 0.53702655494106 -0.0945529790796442 0.171534194779092 0.0376060903733921 0.046233273136968 0.111824382179491 0.127864078361395 0.0770102791584184 -0.192066601662641 0.0203781498547202 -0.186940829681455 -0.135004136967228 -4.78553484061166e-05 -0.00139748256785332 0.00157858762696708 0.000225389164635498 -0.000163842152611582 -0.000156051215941069 -0.000400700816727522 1.47978420877017e-05 5.12860235057992e-05 -0.00598566159180194 0.00269523070861001 -0.0156763450277927 0.00677769972437957 0.0152688940432935 -0.00410622404832247 -0.000504479261421816 -0.00233598872178024 0.000256145177433755 -3.89095177819363e-05 -6.35984168730709e-05 0.000140273339391323 0.000513443812944 -0.000200079514352368 3.10540351292596e-05 0.000890507917249375 0.00442441692276587 -0.000230092404495217
  110 1532.19369575131 ""  10.5464666916517 0 0 0.00266402868707919 -0.0151001238170835 -0.00899664491376751 0.0230595283254359 -0.0298378866560468 0.0570186421283812 0.00758439414815408 -0.00757328323414389 0.00319071753396694 0.00264277983406735 -0.0114285033371778 0.0106117042272282 -0.00651642367844399 -0.0358237067820525 -0.000981572801229694 0.000956357773451229 0.0535076235965261 0.02793421468145 -0.488193052959151 0.228003010466606 -0.247611240879792 0.168464322281891 0.256279247106383 -0.490843004476693 0.0197250459546648 0.0623040113112263 -0.10873008798794 -0.11790919446453 0.0909162123351529 -0.00494167237713041 -0.00544519079971844 -0.0182399134130755 0.0774320560507295 0.0249113589792679 0.0577493252186152 -0.0192516989493978 -0.104907281387551 0.246233355606596 0.0471827264536812 0.153361133339683 0.204379462129052 -0.0769704935299558 -0.000932859966156302 0.000321565761442777 0.000667445970749821 0.000353986229506278 -0.00124439456923105 -0.00060296792898284 -6.23732181570157e-05 0.00723629125545149 0.00344479881999814 0.00166272688240951 -0.00388613003150693 -0.0073714236983084 -0.00179674167045898 -0.00536237132295671 0.00312175261216612 0.000249449373069798 0.00637979629618109 0.00256945186508079 0.00134148979602824 -0.000887614886272028 -0.005248798311675 -0.00225430386065306 -0.00845225285080803 0.00213774064540843 -0.000477538639437923 -0.00182922960244633 -0.000796378402660352 -0.000304784548205285 0.000700650135869905 -0.000623857129347639 -0.00018381688267055 -0.000137885144683091 -0.000571685783137371 2.79259989520008e-05 -0.000718209224042459 0.000233261927639827 -0.000159121935073993 8.81986419633327e-05 -0.00108847354826397 0.000148663185977056 -0.00272781266542739 -0.00361235992214056 -0.00279020986793894 0.0191819479943494 0.0169226564516365 0.00519157840294918 0.0282604957827216 -0.00145379356485797 -0.00100167933199228 0.0197518915710575 0.0156498592429693 0.00519514365489041 0.028521087105116 -0.00260382588806509 -0.000463579333087849 0.00328112237501988 0.0018598506822652 0.00352667657083196 -0.00370662358378988 0.00896936519357859 0.00192016549018548 -0.00892756050950325 -0.00239757115648111 0.00345386039802535 0.00449667520432899 0.00681413402839568 -0.00573115762785387 -0.00182953679051097 0.0037145989443016 0.00646378301073348 0.000416945255654604 -0.00225433691968888 0.00214049630224853 0.00957205378710362 -0.0032133525780471 0.00661232677528607 -0.0010975860319891 0.000904916459297145 -0.00802506078057885 0.00250179859868333 -0.001094020133936 -0.000827277841158436 0.00680236343708986 -0.000252306730178032 -0.00101570757359732 0.000756585885462965 0.000313382891349989 0.00363016579062508 0.00166431277328349 -0.00109669513614268 0.0631248975893568 -0.0219364483382839 0.0362124477020954 -0.0243468105880758 -0.059592943711395 0.0214479127203849 0.00129474542681974 -0.00253480782316608 -0.00308697039210726 -0.00951649250248762 0.00224706641831408 0.00144535891775811 0.0752047093224524 0.00598284582391469 -0.0334326367272002 -0.00179842953768164 -0.012950183773027 0.000632862408735141
  111 1535.83591154141 ""  10.4387307577853 0 0 0.0048230752496386 0.00597823309990854 0.0131833348493382 -0.000187804506392933 -0.00420704452218935 0.000930305797734909 -0.00140630444321978 -0.00114963605900641 -0.00366567249983382 0.000681883910003778 -0.0008473652418356 0.00174307145989431 -0.000417986127273452 -0.00295241053515783 0.000859068951532867 -0.0393254770078641 0.00767358851000751 -0.0182725483879938 -0.030301452699986 0.0192973918070792 -0.0112823062358734 0.0138498169030052 0.0263299599678287 -0.0240111422721939 -0.00342595711861657 -0.0109171000630934 0.0201364474141819 0.0181244020737876 -0.0045432604278398 0.00546413754060767 -0.00741632473578403 -0.000966654047928994 -0.00883389911960744 -0.000680963445349335 -0.0184952873251842 -3.69872609730128e-05 -0.0228251480669474 0.0316399047062389 -0.00606600474777877 0.0198689514929352 0.0260150454271937 -0.0237201021853687 0.000460038054399218 0.00214985290894889 0.00351938756831577 -0.00156954123427299 0.00853010352259788 0.00436732278866436 0.00163204551231764 -0.0385518360574951 -0.0258413317971929 -0.0103413844197591 0.0182510701210938 0.0451854762773749 0.0134069339355569 0.0377840825275043 -0.0231095334323511 -0.00621618396991076 -0.0328493389818067 0.00186837011570654 -0.00569634500753565 0.0161652655443829 0.0288551637260675 0.00883949459522636 0.0306787950080329 -0.0128807470092472 0.00397636356942764 -0.0216369102275713 -0.020290595885249 -0.0102455492183151 -0.0101144749911723 -0.00863643263812752 0.00408584286923496 -0.021544231167312 -0.0188647871332111 0.0100341969394889 -0.0128781106437464 -0.0036142725582017 0.0103130685839452 -0.00233359835277592 -0.0280505522848424 0.00537124850062807 -0.0139794380026812 -0.0148703029375261 0.00959420551923118 -0.116297949437575 -0.0980395021268998 -0.0315321588383042 -0.168519392186478 0.00387804228279755 0.0130598412147397 -0.126930931657611 -0.117877607859453 -0.0237237728394539 -0.136853114018868 0.0083665166086122 0.122625601027733 0.129348376067854 0.183734606525029 -0.130677055819862 -0.0438012538420406 0.101490916057252 0.128076460370226 0.117616852800075 -0.114073520545378 0.148551285500661 0.096785425949583 0.345094114775454 -0.279698442023781 0.205070942117081 0.207556715477434 0.0698270492313336 0.085545995549243 -0.240793104326054 0.00270278477952219 0.117880874552853 -0.158552796077621 0.00722636107517539 -0.0740005628957825 0.17057644334412 -0.147042206145611 0.192059491469901 0.0974095924954142 -0.0102876614312565 -0.00862040942300987 0.00165179756435922 -0.00023990654182449 0.000194298212210732 -9.84587081452465e-05 0.00113402689071368 -0.000864247513759728 -0.000498362853289928 -0.0248884994372135 0.00372076951094247 -0.0645930719796986 0.0755047966337093 0.0762942145737958 -0.0510060363911106 -0.00622444151414896 -0.00239463786399649 -0.00434996646054962 0.0182587262351528 -0.00173415417842649 -0.00476066651090923 -0.17534273619385 0.0100193653179329 0.0669540504349496 -0.000167954140880893 0.00201864750237586 -0.00130267072842282
  112 1539.34276888687 ""  103.658043774283 0 0 0.00874202223136006 0.0126249411688234 0.0261605121800106 0.000722491840373528 -0.00911143860179578 0.00459030301018432 -0.00282309986720989 -0.00251016867214949 -0.00700989446744296 -7.81490115815207e-05 -0.00261786618615023 -0.000498191216689911 -0.0023635038250667 -0.00903599492178774 -0.00113726065845412 -0.0766890331435728 0.0159484567875134 -0.0343972969250831 -0.0645678866648681 0.0401202291298235 -0.0222607144064011 0.0300333213081304 0.0534740956184242 -0.0518782718110126 -0.00595972040601275 -0.0192746623920361 0.0435078161412214 0.0370802717698073 -0.0141707930958135 0.0084556456944177 -0.0113614765477786 -0.000786089058593086 -0.0235159767823943 0.00842419749894136 0.0405891375278336 -0.00682215088411919 -0.0130507544365391 0.0509771884765207 0.0217196459915312 0.0327262437091475 0.0459385621457039 -0.000567586689053017 0.00117245583356155 0.00181357429736763 0.0038331942048633 -0.00175288919301555 0.0117936952642402 0.00502138042609673 -0.00107624669326244 -0.0565566989535458 -0.0261169605595713 -0.0110612306951185 0.0312071864428903 0.0550667300220262 0.0139860427087301 0.0378121828779097 -0.0253935816374108 -0.00417147631597783 -0.0531656023929501 -0.0157917878870424 -0.00817387426001035 0.0145630133176607 0.0360545662758048 0.0131458402318441 0.0502789471159381 -0.0161519499671679 0.00371771407470495 0.0375447994333215 0.00933406596985754 0.00637939284095947 0.0137795940011573 0.00130547178849479 -0.00248198718760406 0.00650243521303229 0.0113188045501312 -0.00121471648425432 0.0127454381576474 -0.00162276494672566 0.0116884092297872 -0.00443819199816608 -0.0341880215328779 0.0043084442468683 -0.0135343721146891 -0.0158262063733369 0.0142436220549374 -0.141339336346943 -0.129659411533829 -0.0365719197430234 -0.20435603193643 0.00758693777356414 0.00974840212625603 -0.125170302978761 -0.105026457620031 -0.0321812734580034 -0.184592233546034 0.0142719883358414 -0.159086531784607 -0.0460921143419349 -0.13373834576582 0.15650012519941 -0.0040669293817404 0.0189306306213779 -0.0985281928432058 -0.202346992099423 0.0828191431681124 -0.0748012464435806 -0.0415865908061414 -0.176535293327648 0.145111944386112 -0.0799681946804286 -0.104585004174122 -0.0471885673601627 -0.0431523816626056 0.119339722570609 -0.0335107707055887 -0.184247760830705 0.0958270747305814 -0.115931070567137 0.0416833086962402 -0.0714874459088702 0.163290800419572 -0.0944832488271067 -0.0130473484765794 -0.020246738422914 -0.0156748769919447 0.00108741523827672 -0.000275244182771055 0.000218669794953391 -0.000107883193082888 0.00102422558233381 -0.00131788073642802 -0.000385796593921083 -0.0450157782559102 0.00492394218610413 -0.108174177065633 0.141516066239835 0.132840642424561 -0.0965446991919754 -0.00740079492925083 -0.00304080271334892 -0.00465362759550825 0.0371193029024959 -0.00359323511677796 -0.00995352524672243 -0.358511917019375 0.0236673354768059 0.135817631960603 -0.000403038382420544 0.00598057190727083 -0.00369977789075732
  113 1550.34513809377 ""  56.9705632503593 0 0 0.0109431248632417 0.0216468950784409 0.0420250413515947 -0.00149422409697209 -0.00851916889212533 -0.000887745924447887 -0.00387315903167736 -0.00444215660259707 -0.0107159584289445 0.000377680257219552 -0.00216791442257018 -0.000419448490887282 0.000489668845491955 -0.00376412873912896 8.2609171221519e-05 -0.111132719792701 0.0127022642857416 -0.0510293544800125 -0.0331930008783058 0.0305379359137029 -0.00311343698226197 0.0201019379294441 0.0400149035082587 -0.0196564809606522 -0.00693218304805031 -0.0220004680455079 0.0715947049700202 0.0547262060997986 -0.0251531421542943 0.00935348393217543 -0.0112157433757872 -0.000691184832267346 -0.0399839110868702 -0.0144861227554717 -0.00115838026291138 0.00407107132925085 -0.0244827362799571 0.0285721441848933 -0.00901522093164214 0.0241568311702176 0.0341443911284391 -0.00605391560734872 0.00684876200528581 -0.00616815878942204 -0.0106913904166775 0.000687981814396722 -0.0150262948831207 -0.00748338168579302 0.000109709452848235 0.0537967161835772 0.0342673322721949 0.0119550592549661 -0.0142293966937667 -0.0474928285591214 -0.0159742011557684 -0.0549763642135496 0.0223014903508204 0.00600739757143376 0.053598775647957 0.0101746019122187 0.00633220687231866 -0.0233500487187481 -0.0353621341954652 -0.00931389115361038 -0.0321151678164037 0.0126940056095561 -0.00268314503017844 -0.0160319121804843 -0.00110028170524371 -0.00033653343275553 -0.00371897785219944 0.000430560433234213 0.0003217623562565 0.00056324260943926 -0.00155803915307231 -0.00129667481292758 -0.00349259516279739 0.000619455530873282 -0.0429425721539888 -0.00933409982281634 0.0680742536258551 -0.0300435711372357 0.0585733740486655 0.0364841737130048 -0.00981242317074587 0.125050030884942 0.0976718419190044 0.0398148494004305 0.209270685084218 -0.0140382865364557 -0.0124220489058056 0.121234307721644 0.11107499616236 0.0308979519467723 0.146541345280699 -0.00788250659425685 0.0430958657702072 -0.00261497766169687 0.0225165422636593 -0.0415963436155053 0.0075887401194732 -0.0217487115090371 0.0168191392487484 0.0587547739598969 -0.0131778980138653 0.00612762403815454 0.00138843469241412 0.0148542015866191 -0.0131829005688314 -0.00120833893130641 0.00833570910851121 0.00860263544413248 0.0038565462955163 -0.0112078031077382 0.0143843554838 0.0602268748051724 -0.0132876887669027 0.0496624563877245 -0.00667425101723475 0.00398909360947001 -0.0462220521545641 0.00927507755911213 -0.0109114365623021 -0.029458742404144 -0.0201946222424668 -0.00503502801426431 0.000337459757513927 0.000467940179191323 0.000416321887666724 -0.00605648980422859 -0.00196133009240144 0.0019115256174122 -0.0676732259140183 0.00486991500470001 -0.109172016105089 0.19300455029501 0.15311083722348 -0.135660597320742 0.0228352577220147 0.0111366733398656 0.0178712203287521 0.0603767650727592 -0.00611261437629652 -0.0167354376813145 -0.590894669223969 0.0469784558779781 0.222001712685503 -0.00196968429510641 0.00979356245463467 -0.00948130127190224
  114 1590.74888849803 ""  13.7788087616043 0 0 4.13743023101225e-05 0.00118741027536203 0.00180671764847415 -2.37737465565014e-05 -0.000133630632009329 -0.000323658946695596 5.16565664669855e-05 -0.00032300147813336 -0.000381396143349529 -9.28731491675757e-05 -0.000100717968696126 -0.000209038456319919 -4.58662401704214e-05 0.000511900013299079 2.2565372709967e-05 -0.00337858967873024 -0.000798408379001317 -0.0015823330022057 0.00190834372863421 -2.37345021566839e-06 0.00149906689033125 -0.000432300939565216 -0.000693795361173402 0.00216807925381401 3.01373602268578e-05 -0.000120652184751088 0.00264303007958784 0.00108438352734555 -0.000563949412485155 5.13579184230428e-05 -0.000636578931949773 -0.000149719994520829 -0.00166801837929317 0.00150222689852001 0.000709863807464833 -0.000554813653019619 0.00251920960770443 -0.00309003227645633 0.000565131153382551 -0.00198825252417285 -0.00259775732696705 0.00106823481929586 0.00330340391365135 0.00592382926852403 -0.00147509990472989 -0.00678210010634495 -0.0133425274005208 0.00911647498886736 0.0503492180065658 0.0652485442931983 -0.124159503981446 -0.02450254325639 -0.0110684803929544 0.0742913712160974 0.0268705117920439 0.0699691862614385 -0.050618525310615 -0.0374933036572687 -0.0295419253973747 0.109179098740771 0.0247522659869071 -0.0144077071433423 -0.0914966609564235 -0.0348731496058242 -0.0798174627043721 0.0714035076166188 0.00578064135388293 0.00539046009814154 -0.0168450378629521 0.000285676366376135 -0.00128360812522596 -0.00033727270844052 -0.00129544267981484 0.00345398836221659 0.00534462545751593 -0.000128795271656547 -0.00152084210210276 -0.000691985961748614 -0.0109886198713807 0.00748371857877396 0.0257618402986023 0.0122341094209142 -0.00578090772188728 -0.0114351990023841 -0.0143006348600986 -0.085255750871573 0.0011888157476777 -0.0200065012576373 -0.156389009766739 -0.0175829729377579 0.000911443343467994 0.168237719307699 0.0933984355488471 0.0191696206055502 0.192015797902112 0.039809426773878 -0.0257141943673427 0.0150852031157028 0.000378518521624636 0.0121982212222132 -0.00876332345305279 0.0166946144319204 -0.00193111205221362 -0.0217935233121601 0.000786346958494606 -0.0106917662497341 -0.00949006081774442 -0.0155940778776549 0.0137402558171613 -0.0177801666915129 -0.00766567450390301 0.00392481793672527 0.00479099631949431 -0.00178143811138731 -0.00536507042999365 -0.0208216929367848 -0.000141691992339399 -0.022975366741774 -0.00297474214777836 0.00606578130384181 0.0235452037397905 0.008354184019502 0.0183788346474517 -0.000699336338016819 -2.1129142901499e-05 -0.000866256195368688 0.000451151309247109 -0.000127815314268678 -3.86284983304768e-05 -0.00401965998072714 -0.000832580188648484 -0.000236828339558175 -0.00431922361216344 0.000528566788423752 0.00670545885552151 0.00626809998673584 -0.00430633263940753 -0.00367110445054248 0.0129056990402436 0.00335132485294598 0.00917299779737586 0.0029412623652039 -0.000254045446712681 -0.000939203260052729 -0.0284167948305934 0.0031182920833925 0.0107363104861974 0.000830738982451048 0.00497602674106426 -0.000852767240760498
  115 1634.53579778315 ""  47.3873791456527 0 0 -4.07877502679989e-05 0.00189776245018888 0.00293243166482639 0.000264683284118048 -0.000179286161369854 0.00039438390418895 0.000271114085439996 -0.000589322720343467 -0.000664809317857947 -0.000299998827443405 -0.00056127608393259 -0.000459871444069961 -0.000377100013252269 0.000672241666101618 -0.000105609345767589 -0.00487162473891516 -0.000847886783595732 -0.00152082720958997 -0.00192161795874547 0.00140480166928303 -0.000282179383050571 0.000469455911978978 0.000273725822401686 -0.00207202794496637 0.000206739922384559 3.7046922722234e-05 0.00405403874228942 0.0011174500773768 -0.000275059920797145 3.10437174572754e-05 -0.00143725996491954 -0.000397801373455369 -0.00223534199716831 0.00540656705331069 0.00143889490070587 -0.00174565899123922 0.00533080444157064 -0.00127794975526935 0.00464112285232835 -0.00256230735766123 -0.00386697666653578 0.000218900036656844 0.00300297542485506 -0.00433525427531555 -0.00828116654368947 0.000416744334364572 -0.00649543594703778 -0.00186511622126518 0.00103044730125237 0.0707525838894281 0.0365331366714167 0.00365556103355839 -0.107387133315681 -0.0735636030655534 0.0147397435142945 0.120902622758299 0.0201663257663224 0.0016965024087819 -0.0723491447101605 -0.0466946127594152 -0.0064446614878491 0.0965456749714121 0.0780805670678625 -0.012004435004156 -0.101297081200748 -0.0184644844514208 -0.000223025036399972 0.0082691547970647 0.00543991772786017 -0.00180627851594774 0.00205821379752236 0.000946353524790156 0.000601773672698723 -3.27499188026349e-05 -0.00175348038199751 0.00142508767390446 0.00151379461750023 0.00194193330032915 -0.0182695240731887 -0.00289568206840386 0.0365747239298005 -0.0125345963787488 0.0314313260476268 0.024247020442587 -0.0304167502966053 0.0880760157453258 0.148600698853645 -0.0481768882529035 -0.165974789714692 0.0651667254969079 0.0225728450626525 -0.120837725002485 -0.147897686986721 0.0362686388731736 0.122898651414245 -0.0507240538141405 -0.00104570232141542 -0.00472453464626758 -0.00402272404632566 0.011758691201606 0.000638821088397889 0.00247225037422979 0.00144810092585324 -0.0107122472887646 -0.00215890382808203 0.00109691135144504 -0.00144068835626565 0.00142307199576102 -0.00195806803143063 7.90361949514328e-05 0.000429248211377248 -0.00460679026847442 -0.00400803607244426 0.00986250550518282 -0.00336423148946904 -0.0104047612893581 -0.00361966789396163 -0.0105675398888529 0.00440981476750884 -0.00457856534528625 0.00186063454474937 -0.0050501204662196 -0.00297065678945251 -0.00173868077726109 -0.000537729417563393 -0.00114483287081215 0.000300552250967156 0.000226516989256309 0.000253109075101978 -0.00307010719119568 -0.000453273066493995 0.00106637344103018 -0.00346807392965955 3.78458637520646e-05 -0.00172147785643439 0.0100152823905131 0.00386207126633533 -0.00792515510893294 0.0145362820667749 0.00606890671542054 0.0100632240837042 0.00489817928848356 -0.0009456221168502 -0.00145230389899934 -0.05277541627192 0.00854842015710712 0.0191119916260699 -0.000494031088241231 0.00107454460201555 -0.00260195743653022
  116 2906.36778508651 ""  39.232654095419 0 0 0.00189338651231254 0.00191018768687649 -0.00200190175654865 0.0130009957663395 -0.0455739678022038 0.0371595006609848 -0.000952962465684858 0.000103288985826051 -0.00112322941625851 0.001135100900189 0.00140961117469158 0.00348108388052147 -0.00500887248609723 0.0107755384605256 -0.00453676779910127 -0.0202732238425922 -0.0144470632920903 0.0284251482790769 0.422057780297765 0.29393466538496 -0.460331640533312 -0.589944340981809 0.229206460874156 -0.0332450514606706 0.0205493468400695 -0.00552380680398405 -0.00153326538412937 -0.00823140781589878 -0.00951411832026695 0.0112391163518218 -0.00222212859940153 0.00991000131422333 -0.00100314790936479 -0.0178226608289038 0.00285111331879285 -0.0479251440891058 -0.0937159269211253 -0.0393054067686206 0.0801377860168784 0.169984221580514 -0.102613422541397 0.0173078609347007 4.66136058585379e-06 1.19820613364281e-05 9.16062823079472e-05 2.21935115077307e-05 -3.733012520983e-05 -3.81586649172281e-05 -1.43373436950126e-05 4.63967175678339e-05 3.84203928271894e-05 3.96025942849827e-05 2.41144568904224e-06 -3.42535021046448e-05 1.99244859670201e-05 -2.46281316528576e-06 -1.6813251501476e-06 2.76824964059463e-05 -1.12805559537951e-06 1.06249294319024e-06 2.80668239330911e-05 1.31317610633332e-05 -6.11774234674275e-06 1.69870774127332e-05 2.19547901202915e-05 8.74595052357041e-05 -1.61908627978923e-05 2.51496704785937e-06 1.38825327706613e-05 0.000128228484184143 0.000117814608833554 0.000113666604416702 5.66324215626111e-05 1.96756964981308e-05 -1.34210483735843e-05 5.85719087072902e-05 2.23767966803051e-05 3.72493133647693e-06 -0.000409654061213277 0.00052955848030113 -0.000351664012145168 -0.0002027595853523 -0.000161284608144494 -3.12966165048518e-05 -0.000171709306413074 -8.04696667808442e-05 4.81011948348552e-05 3.78455632656328e-06 1.60206887744215e-06 -0.000123411789673977 -9.65631949868469e-05 -0.000229735340417307 0.000276036232934065 0.000449084814644893 -8.19436202408331e-05 -0.000501122002405051 -0.000202931858867837 -0.000333774376280125 0.000415028036821942 0.00019397957046315 -0.00073839544536732 -0.000104238197380146 -0.00154345318363942 -0.000346335115845945 -0.00179455246462904 -0.000654578415912466 0.000190725639201489 0.000213026448900724 3.69334797668756e-05 -2.8266361109429e-05 0.000133433410629663 -1.526211344105e-05 -0.000424130408140992 -0.000176816421018353 -0.000590551491885074 0.000192621352485195 0.00022257020619889 -4.40562228509023e-05 -0.000577733994658032 -0.000226549714031385 4.69936599711987e-05 0.000120894797235983 -0.000161633527939081 0.00131235009101006 0.0061486265816846 -0.000176063353500388 -6.29780050988059e-05 -2.72422589164216e-05 -1.40087156420438e-06 -1.21626426892907e-05 7.10360791210395e-05 0.00033238524862649 -0.0288634368938801 -0.0752342380196152 -0.00697320627747214 0.00603107985343589 0.00286960129252999 0.0122444795917237 0.00220049091352635 -5.32337875011194e-05 -0.00392712901093003 5.64057592295523e-06 6.722271519396e-05 -0.00019767123193368 -0.000896501448272701 0.000693984264513273 -0.000610277259654692 0.000896704328686207 0.00018744117002877 -0.000104368036566114
  117 2927.15525468998 ""  64.0554607820973 0 0 -0.00508767963802102 -0.00474483552598639 0.00893860414325567 0.0820214848110563 -0.00155250297730905 -0.0279220842104103 -0.00164270294813832 0.000685475962683284 -2.20688412794081e-05 0.000238126285247075 -0.000472489293765305 0.000190055311381803 0.00688280095020715 -0.00777675069387546 0.00137548486613726 0.0824972800710988 0.0566542780314233 -0.111857977310653 -0.332804161144467 -0.265985694476426 0.386898234168664 -0.651449524454748 0.280218191434756 -0.0579758857517259 0.0188908192865218 -0.00578288261729244 -0.00125667592404886 -0.000271875525355928 -0.000151744368503347 0.00229739451621115 -0.00183754482377148 -0.00278744410201056 0.000343676282173517 0.00954823029838789 0.000157237074692958 0.0268702366385598 0.0333237760764614 0.0111805596516213 -0.0287368497938747 -0.128913765220824 0.0890351564962559 -0.0104116753031336 4.16824294039495e-05 -4.59646342245678e-05 -6.07123128995543e-05 6.6255730870281e-06 3.07999150131734e-05 4.13695950154092e-05 -1.58967820455826e-05 -2.89258824442997e-05 -3.97622570559379e-05 -8.03205832175732e-06 2.62982423078764e-05 1.72095254190346e-05 -2.80622486954633e-05 3.30782159450797e-07 3.87056560896133e-05 -4.49781656977318e-06 -1.66454497723972e-05 -1.92298099788096e-05 -9.0479587928464e-07 -1.65594494079544e-05 1.58076182777408e-05 7.82129382198926e-06 -3.16041053642152e-05 -8.86887445901932e-05 2.28779883893536e-06 -1.90934525100199e-05 -1.12065870537963e-05 -7.55751910975811e-05 9.85451364637693e-05 1.0827279941961e-05 -2.21391723106846e-05 7.90688810605086e-05 4.90680291465702e-05 -1.13047880193201e-05 8.80557071134275e-05 4.9223797846261e-05 -1.15429796132729e-05 0.000207558784523979 5.13172220928429e-05 -8.28049692515616e-05 -7.94500331722702e-05 0.00011565276412645 -6.85089480561999e-05 -5.43665310868483e-05 -2.77139670256265e-06 0.0001128321099446 -0.000114228748477604 -0.000434999067213464 -3.89899053296172e-05 4.88476873555461e-05 -0.000142859013627213 -0.000750965037834878 0.000147542523179208 0.000771274452611996 0.000202470139139694 0.000275455288839021 -0.000422118455350873 -0.000114592080895711 -0.0013451991343642 -0.000593753488759093 0.000914284718781613 2.06695447869683e-05 0.000953118843572502 0.00029247922881416 -0.000111999329409038 -9.85044327933252e-05 -4.07889943847127e-05 -6.48243596954958e-05 -0.00010086369593896 1.14788685831653e-06 -0.000718740767021182 -0.000299343474556924 -2.99435909089998e-05 -8.06917614589832e-06 -3.29111316335279e-05 -8.36644990324205e-06 -0.000969681177708021 -0.000336167379909582 4.94107309487049e-05 7.76375746615538e-05 -0.000127732770939041 -0.00201365362590041 -0.00767317932943592 0.000297280834930669 -6.01312418796447e-06 2.76285839691782e-05 5.78787183194462e-05 0.000564458659272582 -0.000189834803493957 -0.00143841487803737 0.0347007670409366 0.0963046268392538 0.00930735227132966 -0.00633430965105735 -0.00361342779345631 -0.0144120160473056 -0.00949233333742234 0.000360281811391932 0.0169041695629551 -0.00083259429858626 0.000126949438462427 0.000168446000587066 -0.00129714738266272 0.00245080519050778 0.00076934765831963 0.00098257206910165 0.000906325943524976 -0.00100365379504272
  118 2929.51077488362 ""  54.1898181562804 0 0 -0.00155861210574827 -0.00166253115964783 0.00275678406558082 0.0102236073666845 0.0105810210422587 -0.015566337882896 9.83642080189482e-05 0.000371753477869028 0.000524410988940052 0.000392997031258106 0.00321675951204965 0.000192079140354296 -0.0231253475940993 0.0450983363433966 -0.0133393698700661 0.0231195201865799 0.0154963822496569 -0.0322725138415694 -0.161591746771999 -0.117325128823821 0.186446668558605 0.0423114746951903 -0.00717186155111634 0.00571192288491615 -0.00572244794510072 0.00134021165631198 0.000234270700331829 0.00335974394073765 0.00386185273127269 -0.00477037957240181 0.000902960005200804 -0.00724932534511351 7.23666818579039e-05 -0.0702309432293814 -0.00281202562305624 -0.179601603848428 -0.334845775674484 -0.158469435983984 0.267132688939558 0.664077012207797 -0.424552757153245 0.0583629828489233 -8.40860487204769e-05 1.20340909951228e-05 -3.98396986674496e-05 -2.4765927354675e-05 -2.84104405780775e-05 6.08651979028227e-06 5.31904059322159e-06 5.43318227303934e-05 5.47910155720387e-06 -1.40507486444758e-05 -0.000106737332198063 -6.51611689040371e-08 4.12302608231284e-05 4.74529015426819e-05 1.98715378834244e-05 7.67600097423784e-05 3.76919163395002e-05 4.89101928237499e-05 6.59403815070079e-05 -8.27739804516883e-05 1.5799651400529e-05 2.80215582444583e-05 -1.76424107140473e-05 -8.64124335798296e-05 -7.13764645749027e-06 3.43453018628619e-05 5.08611767604261e-05 0.000217918329624188 -0.000205494868301619 0.000247615494898401 0.000131068725712082 -0.000120791686567457 -3.55907602455198e-06 6.68507207688043e-05 -0.000159311655716683 -2.86944158352242e-05 0.000634307315455093 -0.00111095630704419 0.000405016228235517 0.000761174563529565 0.000714766569166554 -0.000298832453895026 0.000383806843691353 0.000402002277295788 -0.00027342136083534 0.000200340948210373 5.66228756877783e-05 2.47419408169891e-05 5.59931913265981e-06 0.000337212318282573 -0.000151098710053193 -0.000400285500508128 0.00018649993767722 0.00092336232881584 0.000512680668682799 0.000755250537902845 -0.000135428632190545 0.000320592756184376 0.00190142065231787 0.00122619758924601 -0.00371790215507746 -0.000183281419473417 -0.0042610871661264 -0.000804923196739354 0.000272255158798547 0.000356304170781058 -0.000831969690104431 9.09475566025593e-05 -0.000928952569917767 2.51884752131405e-05 0.000889660417386686 0.000450336221683919 -0.000731817873343601 0.000264023062544493 0.000355295833056094 -5.466056699858e-05 0.000854754756091827 0.000262588298287282 0.000224207476873109 0.000440631407697798 -0.00043359395957239 -0.0011267601533948 -0.00491463055438317 0.00025691200278743 4.63291462276688e-05 4.34335908208644e-05 -1.45067643360832e-05 6.74383704144859e-05 -7.81499303332961e-05 -0.000262751126398744 0.0227272561777982 0.0613791567103191 0.00574267614413483 -0.00513801169192798 -0.00263001075904001 -0.0107135775724011 -0.00167322906460028 1.01396824931382e-05 0.00294835566865542 -0.000259309892300559 1.89021627660914e-05 0.000126675792134422 0.00127457085316587 -0.00121315284834116 0.000662503733901007 -0.000739093400043881 -0.000201020512311216 0.000285371231818344
  119 2951.45168549716 ""  25.9421634241702 0 0 0.000934017297066574 0.000451691715151366 -0.000858757744896368 -0.00600119638162957 -0.00263098030485865 0.00462812371484327 0.000278456676724088 0.00047227438563981 -0.00113588733171845 1.79725769613009e-05 1.69334419577981e-05 0.000103144227839601 0.000948923879068509 -0.000672274119474282 -0.000101778092065116 -0.0102000511118298 -0.00614109580066862 0.0130275495735035 0.0522946787712037 0.0391946395316073 -0.0594030326072226 0.0186914709447431 -0.00837858412476946 0.00224991588137383 0.00506349473531116 -0.000943859800257558 -0.000878913151211807 -0.00727737489942433 -0.00900220882001626 0.0129811729861327 4.39158222327606e-05 0.00412653144925703 0.000279778729150122 0.00130181287278653 0.000198049921253635 0.00221897606321499 0.000654862411617389 0.000668748458029045 0.000375870231684669 -0.0125466264061035 0.00807587735627831 -0.00129484263038206 -0.0072273245763978 -0.0028883535590492 0.000643373820681004 -0.000284184897498812 0.000200912369213457 0.000649364263118454 -2.53736065940906e-05 -0.000102043192639226 -1.31736561807674e-05 1.82186348086509e-06 9.39302560542757e-05 2.29677691703923e-05 1.78223456750509e-06 -4.58763168874926e-05 -2.2808021261201e-05 1.36188993005251e-05 5.2887261430379e-06 -1.16056255447631e-05 -3.75130612273218e-05 5.5415474714856e-05 6.43089521121291e-05 0.000161069501292928 -0.000436058592519112 -0.00146418317864876 5.59850825122591e-06 1.21297544694195e-05 -3.93129729354813e-06 2.66827358327705e-05 -8.32755153112303e-05 -3.71882780127145e-05 -1.30336851857143e-05 -5.95054652177548e-05 -4.05682249497516e-05 -3.44771454377703e-05 -6.95304128977151e-05 -5.01840114244108e-05 0.0224418657961377 -0.0455998090241381 0.0139661528108997 0.0697111609219564 0.0729986107614314 -0.0400729588334444 -0.000211356637284054 -0.000465208569779132 0.00026370753696219 -1.02072454237362e-05 3.05214980279593e-05 6.71209413119507e-05 0.000365445527813618 0.000709361847657529 -0.000631737806720858 -0.00420090495127523 0.00188486858816237 0.0133581098758019 -0.000160962164913264 -0.000241503546434924 0.000279538332816586 8.87260010727995e-05 0.0011452940369827 0.000459440518798614 -0.00026000687681178 -7.60281907063395e-06 -0.000328894052611784 4.66820163705103e-05 6.88115755027063e-06 -1.98348620992214e-05 0.000112460316528884 2.23115306982337e-05 0.000151742790524185 1.71817034703139e-05 0.00064221768975025 0.000264634364252231 0.000546320929514325 -0.000166981803057093 -0.000152020016529515 3.5672848298666e-05 0.00116332845868505 0.000422012026309906 -0.00012946061000027 -0.000230852604667157 0.000294104300200781 -0.00790990100556943 -0.0357113042956769 0.00697270619778059 -0.000947339148633428 0.0023731978010561 0.00124146726661663 0.0332491108782762 -0.00387404831389186 -0.0579102034237598 0.170963143792045 0.456620884409958 0.0449448590632775 -0.0606750191602921 -0.0300624453183391 -0.134602110349386 -0.39913034750321 0.0229683506584458 0.688380668100079 -0.00110839626014254 -0.000530395235290725 0.000996621699056268 -0.00258275282607838 0.00310075362339199 0.00171300937664295 0.0185384898393461 -0.00451675285842101 -0.0165769076602633
  120 2958.87507207593 ""  56.833829692242 0 0 0.00124590606048549 0.000354531201960896 -0.000690272051311427 -0.00673028809610404 -0.00374025778083951 0.00583710597150683 -0.000134730104220437 0.000559363037378425 -0.00123899039043784 3.88748506502607e-05 9.18274358771727e-05 0.000181347643482788 0.00272424431091536 -0.00115539509535217 -0.00058358133659896 -0.00958365373308463 -0.00510416298403982 0.0116664743344354 0.0663320593682089 0.048909847453586 -0.0747963325356488 0.0117551572558686 -0.00502727421371361 0.00210121490701341 0.00975503458406826 -0.00207566615921736 -0.00114356642096109 -0.00826647599433863 -0.00989062043299556 0.0142033503705326 0.000326673535556876 0.00535660787671306 0.000622310061512838 0.00195768944865412 0.000262046434501279 0.0022493677355258 -0.00707622301403497 -0.00329891326248422 0.00758395859964054 -0.0266178862038172 0.0175283654412028 -0.00290471382279949 0.00691576421722204 0.00344164528009995 -0.001686011885783 0.000251722172491564 4.52816138827363e-05 -0.000303553647112402 -4.87870479037919e-05 -0.000204162350193356 -8.29409184649044e-05 4.02026697018405e-06 0.000152262969570247 7.19975538921583e-05 -1.69630748033503e-05 -0.000119357703377428 -2.41006640036834e-05 5.23103449349518e-05 3.34816583763848e-05 -6.50966278380564e-05 -2.57326262360466e-05 0.000112607752433272 5.13665580112817e-05 -0.000152741165329299 -0.000311698225134149 -0.000943146006795238 1.05035295685674e-06 4.48919915227555e-06 -2.74048305004226e-06 8.08896266099883e-05 -3.68731877500672e-05 -2.01634048207761e-05 1.95115622234917e-05 -2.6403554739222e-05 -7.99270462893107e-05 -8.04747398943416e-06 -2.91091819559302e-05 -4.56059942498006e-05 -0.0148161747970617 0.0326524122899155 -0.00931791689177357 -0.068080942968639 -0.0714808458541122 0.039512575620038 -0.000302779531774053 -0.000602302592095256 0.00025163342796883 3.57690697910818e-05 -1.60669252693439e-05 -5.91586757899635e-05 3.24961161358083e-05 0.000221492167459174 -3.14557041329542e-05 -0.00391948673772262 0.00166545031917076 0.00735888487671713 -0.00037652123625284 -0.00062285220385614 0.000686642814793818 0.000111991972347006 0.00104796199861915 0.000446590719928078 -0.000709567986823271 -6.69356944854931e-05 -0.000922062655655357 -0.000728782031053678 0.000212983599146434 0.000243380573384741 0.000495538295853347 -2.382703359886e-06 0.000688017398840799 6.43998751796545e-06 8.92081489705595e-05 4.72367111254315e-06 0.000259263829039171 -8.21122532281947e-05 -6.54459566719369e-05 1.7150727819486e-05 0.000689207960977567 0.000255733821713634 -0.000154462069844685 -0.000272901862858964 0.000334019850647266 -0.0171456710381125 -0.0594567767111329 0.00200700904398194 -4.34391115189788e-05 -0.00063518573105234 -0.000381260628451488 -0.022061381084787 0.00136897889250358 0.0356406553424762 0.26989963751178 0.745217659894112 0.0703173817964415 -0.0465791929674814 -0.0270062022927732 -0.0988480971300704 0.25385782178878 -0.0181063370512696 -0.430918948554534 -0.000694974584181917 -0.000789813850570728 0.000700671042862915 -0.00309962206454063 0.00322849554799704 0.00273335323227962 0.00128328825711346 0.0085826963079774 0.00181047631592003
  121 2973.56168291113 ""  53.5529838898024 0 0 0.00110840469961759 0.000820474967435763 -0.00162542436230945 -0.00364577428272363 0.000717374765387349 0.000106380770177566 -0.000183140777139903 -9.75277490204692e-05 0.000498509778852601 0.000206953193996882 0.000879448575641589 0.000120087917136837 0.0803226780484702 0.00298113801809819 -0.0329394144430096 -0.0156105774523049 -0.0121816889918002 0.0204643371097176 0.00731525973719444 0.00670208414069373 -0.00022915765776679 0.0311547063715746 -0.0149537828321935 -0.00034945231207244 -0.00128547094232266 0.000156780664918102 7.23971216328023e-05 0.00322669824117609 0.00375297790701197 -0.00561977295256411 0.000222165701352167 -0.00209283344752864 -0.000147487634586498 0.00439692253995333 -0.00324346138965674 -0.0658282001242097 -0.575507045206377 -0.300265699128574 0.506161787239276 -0.385602230222502 0.255477987735957 -0.0538127583738872 -0.000142568019314728 -0.000169335023052342 0.000150468691390317 -2.59298440877329e-05 -0.000119720717150159 -4.98023158301959e-05 1.60705941806576e-05 0.000191428856890369 2.2941545948046e-05 -6.00439520860891e-05 -0.000107019277969481 1.20319694094656e-05 -1.0579820274908e-05 0.000162193712447828 7.68763121448545e-05 0.000138355865580096 -0.000124093695501021 -3.23977990662075e-06 0.000141066734674147 -8.88979836887861e-05 0.000153837697245353 6.95644230920186e-05 2.46572652038879e-05 5.73463600582921e-05 -2.35345639354334e-05 -3.29394348842324e-05 -3.1647275995445e-06 0.000358334957828916 6.93436418946652e-05 0.000821439302568905 0.000154965944348837 0.000123957031696906 0.000250207545603491 0.00031666555009188 0.000286776608561123 0.000403040409821462 -0.000335724585519947 0.00041431131820913 -0.000288669978164964 0.00177344209875841 0.0018679514034872 -0.00103653732266856 0.000471671693548973 0.000749054591252336 -0.000628831761076904 0.000515921087925722 -0.000399042127872941 -0.00155519554288317 -0.00013483690661492 0.000278193435036124 -0.000364559900457719 -0.00014591416343571 0.000133951901822819 0.000127013219927536 0.00143419244443862 0.00152473601134138 -0.00122512669096443 0.000410532971272109 -0.00127714687443095 0.000189016903421551 -0.00562632674130617 -0.000817014855408606 -0.00861616891154629 7.87246972439761e-05 -3.68262708976116e-05 0.000120233834027386 -0.0020742017904835 -9.05874315712649e-05 -0.00259797211262457 7.30368790403132e-05 -0.00140827052483602 -0.000493466034538427 -0.00511841410835514 0.00164488773015945 0.00154985968481038 -0.000319414989061595 -0.00793927717911066 -0.00294585435934229 0.00164751948184553 0.00297646960262301 -0.00346232028758647 0.00052011689870333 0.00203961599537612 -0.000379952576221003 3.38524477321969e-05 -3.14568012161249e-05 -2.0001419651535e-05 0.000336549163029095 1.41163640664592e-05 -0.000473196003559251 -0.00954545829719533 -0.0256367779917192 -0.00224297558950912 0.00306248998244677 0.00128294530223724 0.00688851603772186 -0.00362887206868302 0.000314779833818779 0.00584537407684808 2.34518243309045e-05 9.36628658667857e-05 6.11334329632539e-05 0.00067464364759045 -0.0006096958391924 -0.00073398548792705 -0.000865701763708447 -0.000285135856704356 0.00050557680075413
  122 2986.54184995859 ""  26.4052425430719 0 0 -0.00235885329463552 -0.00176666968757889 0.00322526562600546 -0.000649044640309465 -0.000106106333883443 0.000345933174795973 0.000551269778117632 0.000412221486558431 -0.000585190149142899 1.71018513286743e-05 1.62126404207859e-05 4.25717313151688e-05 -0.000167526273338693 -0.000211339139115336 0.00109523282670688 0.0286007452779966 0.0208917536700176 -0.0382378081820487 0.00367751388860602 0.00281944251118789 -0.00410354047375528 0.00391850056864522 -0.00199845130053461 0.000272955063131594 -0.00268985124815945 0.000993340627383705 0.000123691051375192 -0.00406553810414021 -0.00474382576316817 0.00701593713062495 0.000380479814458577 -0.0010767201032528 -0.000241779146175651 -0.00279296595570621 -0.000419600458183208 -0.00766493805812439 0.00673700132452635 0.00353139683799397 -0.00543235879825992 -0.0013693836455548 0.000570426604319726 2.9381242167278e-05 -7.36356740981775e-05 -2.22410649123328e-05 3.21289872062032e-05 -1.20944425377079e-05 -3.24402208541994e-05 -1.15549014406442e-05 3.73575732606898e-05 3.11713799983002e-05 6.88100719823616e-06 -1.05244092194644e-05 -2.59859349935384e-05 -2.54426257148192e-05 -0.00022120236766789 0.000129518977218557 0.000275243199731127 0.000218354575265265 8.55803896937498e-05 8.38772134144342e-06 -5.4613060286408e-05 -0.000300135002334956 0.000173130775472267 -1.56423271278466e-05 -1.6370760232665e-05 -4.25523663712066e-05 -0.000748160257620391 -2.25339646289942e-05 -7.28466252753548e-05 0.032638811500727 -0.0218654009200252 -0.0110202027914355 0.00229081242834478 0.0063722832657681 -0.00715823137265083 0.0147870131145446 0.00903272408505017 0.0176074853807414 0.00015994014389078 -0.000328984451144767 7.98428712967347e-05 0.000699448730258907 0.000684044486187793 -0.000373044627853192 -9.98371574725134e-05 -6.0586432399854e-05 7.58345760640931e-05 -0.000171795024742185 -0.000305634214147571 -0.00353012826759727 0.00113191672124852 0.00253829816126885 -0.00205860356320698 -0.000247694000503491 0.000140741830997523 0.000714971210784688 -0.142646790454913 -0.253420565258655 0.280411255855324 0.0300693766523337 0.518514663397544 0.20804768113969 -0.271775300725997 -0.00781387503003624 -0.358263436081778 -0.101178071862052 0.0294766778892439 0.0309880016887767 0.0775002443361873 -0.00295884698382974 0.10116324917103 -0.00271088367360948 -0.101260079342032 -0.0472974975548055 -0.237949342821944 0.0786564508111747 0.0744783845593706 -0.0125604533066405 -0.326305210896485 -0.120713662888571 0.077531881010151 0.140182612229171 -0.161576820506273 0.000116799678203514 0.000112260733617609 3.49862425072439e-05 8.2043289578158e-06 4.82262020138959e-07 -8.98679047212292e-06 2.90997509975198e-05 4.91801310920407e-06 -1.29148487098453e-05 -0.00043482413062984 -0.00129506403944716 -5.98856136136719e-05 -0.000365792869229915 -0.000131518838949669 -0.000860727595558704 -0.000180813741234045 1.70976270736079e-05 0.000203031065870198 -7.95424389054438e-05 3.80617809076177e-05 -9.17201957536174e-06 -0.000125296879415809 6.73893621445588e-05 0.000143339919722294 -0.000270312016867091 -0.000130988282834489 0.00015913571473239
  123 2986.95669339589 ""  27.0840210434254 0 0 -0.0419129206869383 -0.030950031698092 0.0569178108196138 -0.0128690737229237 -0.00245723838434359 0.00769537240314976 0.0100352012503041 0.00680577016083913 -0.0120432564139749 2.98228803105788e-05 -4.27497972258309e-05 -0.000204649999658346 0.00231187582124112 -0.000220454659278971 -0.00120247376535964 0.505140614199019 0.36857972768019 -0.675153486142028 0.0757585782422043 0.0588449569092484 -0.0837512359601955 0.0766844632220484 -0.0384791605499754 0.0049200574357015 -0.0385937820059414 0.0156172793449843 0.0017421145066578 -0.0821983701951825 -0.0955842736798 0.142053251024626 0.00512325852507879 -0.000973951103555018 -0.00195945822056391 0.00138419787456354 -0.000317359362818283 0.00126106897797785 -0.0125205377051244 -0.00512356660838354 0.0126653352015075 -0.0147595365104236 0.00921740540610433 -0.00182728570470485 -0.000315654253343306 2.39726024511979e-06 6.35316442464933e-05 -4.25727561748516e-05 -6.13076418405169e-05 -4.52066046134043e-05 1.09925246617738e-05 0.000101789144041167 4.54971999943823e-05 1.9781395488832e-05 3.91387656485182e-06 -2.78802484376711e-05 1.25145339628939e-05 5.91649009301102e-06 9.5421552425562e-06 -5.15101010201429e-06 6.08681625565157e-06 -1.5717299241445e-05 -1.31952611067865e-05 -8.29230178001803e-06 2.59715859901826e-05 7.09606145890852e-06 -4.27061406082881e-05 -6.86066214444561e-05 3.78991355090961e-05 -2.23797720862297e-05 2.65929899648281e-05 -0.00132993711857461 0.00091219910511854 0.00047596940040657 0.000302755870932757 0.000481717456583157 -0.000575998867662466 -0.00178092554474812 -0.00109339132591686 -0.00212782875737739 0.00117710065342004 -0.00235728546469885 0.000685069305614103 0.00253901929018839 0.00253333146427119 -0.00140025551188827 -0.000182825419917819 -0.000235435757643788 0.000216727629139756 8.79887443798306e-05 -4.30910816250264e-05 -0.000103426160278975 0.000127486132812559 0.000279843140396985 -0.000218691355309347 -3.08436889003564e-05 0.000198934849098846 0.000768786934423012 0.00589959663389622 0.0104378559561777 -0.0115451950118824 -0.00124520400645024 -0.0215613450154841 -0.00863019202928304 0.0109688140365934 0.000331875176568601 0.0145257600230298 -0.0093242069292787 0.00255545346738395 0.00294687125033434 0.00593955193502102 -7.68032016203681e-05 0.007638611084818 -0.000225936527728319 -0.00806891499797043 -0.00379643829222301 0.0287560864136787 -0.00944474775350278 -0.00888842372890637 0.00152521113163872 0.0392740871809131 0.0145516933308425 -0.00935148060042265 -0.0168585978507346 0.0193953640258424 0.00197034047882565 0.000954329762964169 0.00143238823284381 4.99927297952122e-05 5.9458956232583e-05 -4.37072427661171e-05 8.45877367051626e-05 3.46141008199301e-05 8.47961397926907e-05 -0.00287056121308456 -0.00864609570926607 -4.82915694141833e-05 -0.010750011494192 -0.00364422133823779 -0.0250302139284243 -4.26800609599857e-05 5.63457686567013e-05 -0.000652461726189094 -0.00122514775454088 0.000466152965740653 -0.000335548325818263 -0.00342421253656965 0.00279070721410879 0.00409469093913081 -0.00200124923519667 -0.00161745687313433 0.000997673229149599
  124 2987.55111321535 ""  28.7666269767921 0 0 -0.0018688766632319 -0.00137234127180754 0.00252803347613745 -0.00062526615209493 -0.000131122006020672 0.000389414674188744 0.000478931497530541 0.000315124813105915 -0.000578398619989866 1.43098956339876e-06 -9.6143097479713e-06 -2.49299503361866e-05 -0.000603037564707423 -1.93791184071443e-05 -3.94691742705426e-05 0.0224550804148521 0.0163943081052508 -0.0300027514936006 0.00376745041397905 0.00292400323139887 -0.00424940023174366 0.00367984509549107 -0.0018107977628546 0.000265370530076427 -0.00179404963467475 0.000722690781397836 7.2553003280078e-05 -0.00394094997313833 -0.00458101862237001 0.00682034574489861 0.000218025621273733 8.93070766780673e-05 -8.18940348228926e-05 0.000867561441731039 0.000155252140707077 0.00304788323268678 0.00327572034510958 0.0017755003840113 -0.0029560236467544 0.00293491726329416 -0.00189015216510898 0.000375270907982737 -4.81777911156918e-05 6.86440270485843e-05 -4.87776656656283e-05 6.20480402619014e-06 5.12670690281289e-05 9.43229544069035e-06 -9.14382755565335e-06 -5.70787244404159e-05 3.48590436865553e-05 -1.64959230484383e-05 6.19368042714559e-05 7.33856649473521e-05 0.000231656069736033 -0.000433802125007193 -0.00122119739073411 -6.04747339075481e-05 -0.000257183549242073 0.000257172662601249 0.000339609446863452 0.000982552076980841 -0.000557546035884212 -1.51116594978774e-05 1.35894862687117e-05 4.70070295115782e-05 7.17066537063051e-05 0.000635673233462785 -0.000532871942285092 -0.00929036005077903 0.00544233082456592 0.00253910930281699 -0.0105154371525949 -0.0218630401107107 0.0235235794053796 0.0202358406646503 0.0114793606986698 0.0233178673733589 0.000565211315871273 -0.000984290107306682 0.000377457578302767 7.49378437616331e-05 5.87840788616542e-05 -2.3387747649495e-05 0.000217135919484104 0.000492727321358049 -0.000536133100186148 -0.00360253933330801 0.00195300659882659 0.011928485370004 -0.003578073036367 -0.00855335052895568 0.00707018869305673 0.000382055906319453 -0.000283065973856594 -0.00166443369975152 0.0383870342050823 0.0701083354649077 -0.0771718841478883 -0.00756973548338911 -0.135989646734964 -0.0546647611687165 0.0789382702430562 0.00138576990094168 0.102553804641733 0.367356115888376 -0.102720500036843 -0.114826511356392 -0.253227349145095 0.00637354045001397 -0.327588965365765 0.00971005813029854 0.35129030926409 0.16418163192309 -0.325943100971988 0.106565623068962 0.0998606464000284 -0.0168756080329281 -0.430499197096818 -0.159827975372086 0.104287735320957 0.187134317216281 -0.214498342670781 6.87176974368624e-05 -9.4821453478959e-05 0.000130841538275019 1.11908602911692e-06 1.12920741139008e-05 4.97179134571866e-07 -1.49462877295044e-05 -5.4116480528471e-06 1.60863140631834e-05 0.000511461766353082 0.00139344645544314 0.000141608945486582 -0.000899863660615256 -0.00030445705068463 -0.00205470494881002 0.000129745349040961 -1.10262657608385e-05 -0.000199195042697599 -5.08022885890181e-05 1.80091489430491e-05 -2.22063476262215e-05 -0.000197290129724113 0.000142304782286395 0.000291555851953765 -2.53768906233044e-05 -9.03546721250194e-05 4.32549648294534e-06
  125 2994.77930505771 ""  28.7858076675952 0 0 0.000212656465470857 0.000139961890323648 -0.000262017702670824 0.000164833693668312 -1.06100775376389e-05 -3.46800350473436e-05 -0.000175046012235786 -5.82244584794797e-05 -9.66733432694726e-05 -8.33705456794697e-06 -1.65381023541844e-06 1.1161186152832e-05 0.000482961368501356 -8.10816438347e-05 0.000339408727464665 -0.00236213015037236 -0.00171599192317441 0.00313324351115945 -0.000416387668381755 -0.000390534944066392 0.000500205121713282 -0.0015418206020715 0.00063955988406064 -0.000141714411997649 0.00269886904405615 -0.000708337061536706 -0.000119696729826602 -0.000534818823559956 -0.00059787011521198 0.000928364387817555 -0.000190850610836158 0.00200034992037484 0.000320957519818001 -0.00120157764623161 -0.000129918012230466 -0.00425458727467893 -0.000489913405271028 -0.000359509975543867 0.00078193091511935 -0.00362640519661935 0.00218273069314321 -0.000397635819715412 0.000725820925056224 -3.68357498595127e-05 2.83075686597218e-05 -2.02560528998863e-06 -0.000153627730086589 -9.74726478402983e-05 2.90064792739104e-05 0.000199579157581819 2.66446207751381e-05 -2.73751749925953e-05 -0.000142913937124547 2.87084349703349e-05 -0.000367108283969006 0.000221122698107443 0.00139520048238736 7.17686045026155e-05 0.00096361216257566 0.000287003785082617 0.000408264256725064 0.0010188920318292 -0.000837949031301675 2.55690227841545e-06 -0.000111678780651447 -0.000106048031954676 6.4833001358127e-05 -0.000135410640304108 1.42742110360042e-05 0.019917861493373 -0.0123976904388243 -0.00669962856767183 -0.0101355311140934 -0.0194199811588568 0.0249784366885401 -0.0168603598028751 -0.00938448094355431 -0.0195725653640053 -0.00328197859992978 0.0062471308638829 -0.00224319668222206 -0.00551700585573263 -0.00556413676835371 0.0028633578221422 0.000105885181040007 4.48507073199059e-05 -0.000301678396611411 0.00439875329770124 -0.00202771011990288 -0.0157617862894611 -0.0050267205327373 -0.0116898218205432 0.0102890227258863 5.27015611104544e-05 -0.000337175201894859 -0.000450634969140713 -0.0876971103713863 -0.150601483658765 0.168528303503421 0.0161855415361184 0.298720108258716 0.119846670799721 -0.161882636616702 -0.00328943010587193 -0.209976981697134 0.360135140192664 -0.0981749643798729 -0.113829155524592 -0.250324388272086 0.00942957572503155 -0.327209407908919 0.00913590509066069 0.314959546629305 0.145873662711263 0.265849750339691 -0.0863079958261016 -0.0798624471974211 0.0143991368554672 0.350257208159453 0.130624316844913 -0.0833985537600844 -0.152865818721462 0.178328349567955 -2.26510576697763e-05 0.000112409966747019 -0.000128007558171699 -6.12736322464603e-06 -1.26426656906379e-05 -5.51933389663108e-06 5.48441270752625e-05 7.2961308263473e-06 -7.55539823766548e-05 -0.000539586482760627 -0.00156534378450636 -7.91003723327081e-05 0.000746756406452434 0.000204504130350919 0.00167722792791139 -0.000522741315733002 2.52768450621523e-05 0.000874788162299048 9.1646870122213e-07 4.54155901181608e-06 2.40387877741794e-05 4.65894590124545e-05 -7.46642678483532e-05 -0.000350038678291209 -2.74905048003979e-05 3.97550360678014e-05 4.61171802014354e-05
  126 2999.51561826913 ""  17.416213963329 0 0 0.00545594455888847 0.0036285232954352 -0.00592741276253609 0.000492133246365864 0.00240114507756936 -0.00198228845777404 -0.0159795258947643 -0.00426402682417462 -0.0457644539233285 -4.44020705348299e-05 -0.000197661170868372 -4.44487450316499e-05 2.12121345454223e-05 0.000460413887099578 -0.000252098850594293 -0.0589224720664003 -0.0428082541013802 0.0752437239287267 -0.0211519818622772 -0.0169716851697927 0.0225270457564291 0.0143997708068727 -0.00493545547534358 0.000991919024000912 0.503836553268402 -0.12478671379259 -0.0253866006468176 -0.280613745793091 -0.319501863627639 0.490122965487008 -0.0416329833747812 0.49316944614273 0.0751080497085494 -0.000361054906500157 -0.000387814642316903 -0.00106170565165303 -0.00437179833337333 -0.00259263561721874 0.00334038333101651 0.0039853422197939 -0.00279751772718483 0.000204973649577973 0.000538572438995077 -0.000152083168803952 -4.8090135917562e-05 -1.77140255867571e-05 -9.53161282814693e-06 -2.48213791666658e-05 3.51926024858249e-06 2.07475873465156e-05 -1.39696860040297e-06 -1.21800722033438e-05 -2.91647177050278e-05 4.80697185834432e-06 -8.7927188386968e-07 1.38664468548356e-05 -2.79577552659394e-07 -3.70455352142908e-06 -2.2648859093877e-06 6.94046877286247e-06 6.42034626605032e-07 -2.07348168991921e-05 -1.31578430067671e-06 -1.95570298195066e-05 4.40720599907177e-05 0.000150579190686206 -4.33285021509678e-07 -1.5163741755777e-06 -5.5560585597166e-07 -7.11508975599748e-05 -0.000102160486977471 -3.5907039439399e-05 2.89164974384703e-05 9.52013337362735e-05 -0.000129315658284902 6.89481464658176e-05 3.25383095381447e-05 0.00010966676276548 -0.00275486969258691 0.00543291464270295 -0.00168565829643021 -0.00387856597583923 -0.00390397886407746 0.00208481742367957 0.000145112994445592 0.000211036620966753 -0.000125948149418498 5.5607641757497e-06 1.068626543148e-05 7.1915891682148e-05 1.83879892932609e-05 3.42481724048487e-05 -3.61145131305256e-05 0.000406036932460129 -0.000277382797554424 -0.00150226194521675 0.000298350733965445 0.000461982065378664 -0.000520842433205345 -5.6819143551928e-06 0.000755245585238004 0.000297351575159413 0.000549836953453133 3.25213475792684e-05 0.000673404412888358 -0.00161905387213295 0.000446768168403208 0.000509217696705107 0.00132343594576204 -3.91771990203031e-05 0.00172143826650761 -4.42413041283316e-05 -0.00150917275952185 -0.000707338042591049 -0.00122418865645729 0.000399688333465387 0.000372575875404483 -6.59827201490817e-05 -0.00167247484377441 -0.000617883155168394 0.000483145267638743 0.000878912429959456 -0.00101945431332214 0.00390663022032899 0.00366364423289477 0.00625865266709825 0.000113472961795362 -8.71847011861244e-05 -7.12804203922454e-05 -0.000262024391513548 0.000197653123839337 0.000689883598149022 -0.0121351637321193 -0.0351033239382032 -0.00166179145022774 -0.0327243684046461 -0.010062287456646 -0.0723939060097736 0.00376571251545326 -0.000302768144508558 -0.00682064951841396 0.000225418095368982 -8.21419589188336e-05 -6.13130827756337e-05 3.08318299333191e-07 0.00078410346243508 0.000827856889792613 -0.00220673090207372 -0.000424292677348649 0.00122424207314436
  127 3007.72565738508 ""  49.4633843594986 0 0 0.000239894650114418 9.20677655850927e-05 -0.000250895008371081 2.4123285973443e-05 -0.000108499156762258 8.7291745628086e-05 -0.000803544101740131 -0.000279255133352743 -0.000245167795335103 -5.50739443861391e-06 1.94177565457102e-05 1.26442058898936e-05 5.04459753565817e-05 -0.000139111275996852 5.01952688849129e-05 -0.00194272505724309 -0.00136822451421126 0.00252597445745843 0.0010421272970753 0.000606659529914694 -0.00114051553401862 -0.00154726180180704 0.000778365013742366 -4.50538484460153e-05 0.0109051242800405 -0.00284271862009182 -0.000372272377812593 -0.00140663684382034 -0.00136833126405882 0.00203164352853202 -0.000676240291650551 0.00770912013454401 0.00130376883782888 0.000144508030854818 -7.73452327769045e-06 0.000201253629975793 0.000891155995454812 0.000433548749118848 -0.000672895798378766 -0.00160450299516344 0.00107125633420864 -0.000151192203755759 -0.0641997884281224 -0.00126310188222865 0.00644040012060208 -0.000638915004738119 0.00113095004227201 0.00192020673206864 -3.60247902804909e-05 -0.00195378608080214 -0.000360895423781697 -7.51469996401667e-06 0.00050098306577667 0.000151942977355155 -7.90226025655233e-05 -5.94302201380576e-05 0.000185601528957691 -2.04088937742028e-05 4.45884826647758e-05 1.38477121421796e-05 -4.94560347185136e-05 7.37162616926618e-05 2.28558488227262e-05 0.00120500019730472 -0.000840722215487054 -0.00392379372748704 1.48928978286825e-05 -2.30552492906119e-05 -9.00241173716665e-06 0.000327937370220557 0.000125850558821914 -4.57963866335758e-06 -7.54792521936115e-05 -0.000213314754842989 0.000302940505231971 -0.000199994778772422 2.2378752605446e-05 -0.000282324631992362 0.253171307139818 -0.48845975256356 0.164802681936862 0.504396689099478 0.507431647627712 -0.265009745717516 -0.000428701209375315 -0.00175101812294089 0.000548276588413241 0.000563415673379487 -0.00021750954341909 -0.00211119621875372 0.000954247963572753 0.00186911734016485 -0.00149546232829141 -0.00826643631614666 0.00520118284038312 0.0420365043966065 -0.00142426576837269 -0.00246897419374372 0.00279074351096132 5.39369176389993e-05 0.00110916883141441 0.00045152109069269 -0.00242569653600558 -2.85879093724992e-05 -0.00317492370155685 0.00370509224191803 -0.0010307540173283 -0.00116025949148123 -0.00297373174383994 8.4812253420159e-05 -0.00389061569920339 0.000119237129923691 0.00345312326751682 0.00156294123754835 0.00352461748065094 -0.00112836113219732 -0.00109703264079881 0.000188877924690989 0.00365207485957707 0.00140988340459485 -0.00142907731125554 -0.00259092852556645 0.00301530745380847 -0.00186933029183546 -0.0031016402677511 -0.00319470272885337 0.000480685713635156 -0.000435806706694052 -0.000308588553695778 -0.00565808513060627 0.000842620296009017 0.0114934381807956 0.0103788544947442 0.0314520425297847 0.00249798693597787 0.0152651719842233 0.00518307383251041 0.0361265801979118 0.0708102828517683 -0.00533563193135088 -0.134424345333243 7.17707938093717e-05 3.45920675489197e-05 4.45945183083894e-05 0.00105950953583334 -0.000976153273621175 -0.00127054198897407 -0.00443908089925438 0.00248969331123088 0.00356349089196451
  128 3040.99367103396 ""  9.26080341101659 0 0 -5.48628457311492e-05 -1.82426823781044e-06 3.92118034738782e-05 1.93246183426025e-05 -6.81276972156364e-05 0.000144424023442515 -0.000128257791420559 -0.000217233255549847 0.000119746830481578 -4.03028645449865e-05 -6.0303169094461e-05 -9.27837931872396e-05 -0.000377029192838805 0.000205780913490303 -0.00200714539808724 0.000444543619729311 0.000277936226975418 -0.000557560156868187 0.000664922393648059 0.000555177743714861 -0.000743797334341257 -0.000559439669976818 0.000231094354506851 -8.80817041621761e-05 0.000789891860491074 -0.000236101997223541 3.97290816882393e-05 0.000920506089802558 0.00109600961584795 -0.0017302691043845 -0.000186775421890473 0.00160511104847793 0.000262314506468113 0.00749855364266466 0.00123750429510113 0.0202361166956873 -0.00527811630896562 -0.00246333655014489 0.00417878248658738 0.00253727944241556 -0.00136138449648276 -6.80668674470032e-05 -0.000102770577846101 8.85311361838598e-05 -1.95444929157649e-05 2.26017168208475e-06 -4.71709927485654e-06 5.13274968159514e-07 -2.15159755400001e-06 2.40298181410612e-05 -1.36647297212363e-05 8.44156664889486e-06 -2.18081352370045e-05 4.08750358594195e-05 0.00024072232793169 -7.39635757096085e-05 -0.000355549565420655 -9.53632817983569e-05 -1.39939861857398e-05 4.92957724606352e-05 0.000209540317056018 0.000404800935075471 -0.000213752985365294 -1.32478546364861e-05 -3.57620180802349e-05 3.77777737466887e-05 -0.000512474675925858 -0.000264597991685737 -0.000179441492469141 -0.0341667997145261 -0.060659869272531 -0.0273896044981741 0.0114375224542587 0.0102511701393399 0.0150307142748548 -0.0118738899723688 0.0382938129063967 0.00256347034788091 0.000796194228682399 -0.00147595534129284 0.000498207335119916 0.000415328511750937 0.000439640306033581 -0.000236378049925378 0.000228679412096742 0.000479591847993573 -0.000426423192791769 -0.00122312432324894 0.000799986074624639 0.00399485739059287 -0.00189387018160583 -0.00440630591469365 0.00323151727691894 3.87677473986407e-05 -0.000141940514873438 -0.00085460328671175 0.116867295349614 0.193320068009461 -0.244351641764561 0.0196580918161444 0.545843673589621 0.219297851401619 0.272592898695069 -0.0124040761328202 0.353163614131893 -0.032409462248019 0.01323647407057 0.0159480148150894 -0.102186506151908 0.0058672899793091 -0.135129565156833 -0.000504217800051501 -0.140093874767637 -0.0604565189697491 0.225974734643967 -0.0616124417115807 -0.0659979851130051 -0.0141776417549905 -0.283258594022805 -0.109659046873336 -0.0688309634147616 -0.11251251445827 0.14569688945897 -0.000311888805425545 -0.000194287587331834 -0.000599188199341596 -8.14783639464656e-06 2.5506346355479e-07 1.03367498626449e-05 -9.61625214367673e-06 -7.92812774487979e-06 -1.34472336434593e-05 0.000422434650884268 0.00140908293371108 2.42002751095786e-05 0.00329365446060969 0.000971344839551785 0.00721457833425611 -4.78353187151259e-05 1.37772725438262e-05 7.78763295237097e-05 2.21680663360243e-05 -1.34055714694281e-05 1.82474222420158e-06 -0.000187213128472759 7.14588990124514e-05 -0.000132233243062504 0.000230798733345344 7.54843089567692e-05 -0.000156919649871915
  129 3042.87952933747 ""  9.36348330240939 0 0 0.000325692668968338 0.000189552243159684 -0.000390545231444911 0.000132494775048681 2.90508237831609e-05 -0.000110224266027371 0.00217987090774978 0.00130506600372881 -0.000910025684386742 8.41218782348425e-06 8.52051792988255e-06 2.61722807994437e-05 0.00018969803198248 -3.27330067348344e-05 0.000758007350847701 -0.00353967978058711 -0.00243389709309942 0.00470354674729187 -0.000956484296570915 -0.000758733888913225 0.00105181858063949 -0.000776492518792081 0.000382255268472556 -5.48886148478229e-05 -0.0203484251170457 0.00551728291991487 0.000229624848340921 -0.0067238306146008 -0.00828691764147011 0.0130558885107721 0.00153853633106332 -0.0127716397208656 -0.00243658873487945 -0.00300822210854825 -0.000330716159083536 -0.00800170341837117 0.00144015116640463 0.000709928811633746 -0.0011458515860898 -0.000655705218673538 0.000365650781702541 8.43377041255239e-05 -9.82789117897845e-05 -0.000347721700366843 0.000107777934635955 -9.54611681469333e-07 3.02409267717521e-05 1.85143804086436e-05 -3.93699270251864e-05 -9.16338384864613e-05 2.27218744997241e-05 6.48504267224322e-05 2.9937487364737e-05 -0.000157923763487921 -0.000398689131664253 0.000341639465770936 0.00178389171009706 9.08487660506738e-05 0.000163745909585425 -0.000249872011980425 -0.0003486040627218 -0.00122147808739344 0.000688797888225417 4.93361633278292e-05 0.000127238037525506 -7.14831140224736e-05 -0.000235672456006744 0.000767597920075861 -9.24653371429804e-05 0.011367775820781 0.0161967228614007 0.0135546436916441 -0.00169042128893993 -0.0372054925986529 -0.0357434287905877 -0.0220871161663327 0.0622242085633415 0.00602002767328046 -0.00125149004702291 0.00218989627003558 -0.000684705363307347 0.00203746417097203 0.00197977333241141 -0.0010102136794147 -0.000833409460561611 -0.00194906308456284 0.00171658471060738 0.00475373867361699 -0.00379495194099703 -0.0185413215050971 0.0048659502893666 0.0127682295062228 -0.00935532717664762 -0.00053580340973857 0.000388639853768239 0.0020320507922952 -0.0187167939699862 -0.0301671815610929 0.0442454438596544 -0.0050023662916346 -0.167218494243532 -0.0647518100136684 -0.11010936932492 0.00170976796924215 -0.141460886100845 -0.15255418647964 0.0319856540634182 0.0397878097595665 0.158940453769384 -0.0166138243127312 0.200653550651099 0.013137033380134 0.424818369338565 0.187635331741669 0.394427017438113 -0.11139830724107 -0.114676335331945 -0.0264405721851826 -0.466591562593363 -0.179508029442651 -0.104561400960965 -0.166998113299395 0.22150043891015 0.00246265050225239 0.0014995768845321 0.00491605803199737 -7.55738676512898e-06 -2.73678883015125e-05 -1.71706730770786e-05 -0.000154836315354315 8.32723202498521e-05 0.00039596820145557 -0.003189314222719 -0.0103261830529934 -0.000151149871286533 -0.0266681948180624 -0.00781863966415782 -0.0584636569234895 0.00253964932096333 -0.000329247771271597 -0.00428678949304151 -8.25600762137031e-05 -2.1748277616163e-05 -9.02614787402248e-05 0.000892085551856984 0.00045243070006174 0.00130864418052707 -3.74458816851901e-05 4.33501604522737e-05 0.000195413661409929
[truncated: 70,974 more chars]
